# Supplementary material for: Stage-specific requirement for METTL3-dependent m6A epitranscriptomic regulation during myogenesis
Source: Commun Biol. 2025 Aug 30;8:1317. doi: 10.1038/s42003-025-08759-5 (PMC12398539; doi:10.1038/s42003-025-08759-5)
Supplement: Supplementary file 2 — Dataset 1 [file 42003_2025_8759_MOESM2_ESM.xlsx]

## Sheet: D3 VS NC 0.05
ensembl_gene_id	log2FoldChange	pvalue	padj	external_gene_name	gene_biotype	CTX-Day0-1	CTX-Day0-2	CTX-D3-1	CTX-D3-2
ENSMUSG00000058728	8.76593	8.59121e-09	8.16529e-08	Cd300c	protein_coding	0	0	5.13762	6.54453
ENSMUSG00000074677	8.67466	1.3089e-08	1.20869e-07	Sirpb1c	protein_coding	0	0	1.74746	1.42309
ENSMUSG00000056643	8.57572	3.99317e-08	3.41041e-07	Chst13	protein_coding	0	0	2.11477	4.48567
ENSMUSG00000110266	8.36216	1.2604e-07	9.91087e-07	Gm32742	protein_coding	0	0	0.327201	0.777818
ENSMUSG00000015854	8.33749	6.53024e-08	5.37699e-07	Cd5l	protein_coding	0	0	2.01556	2.52502
ENSMUSG00000027794	7.9385	3.96346e-07	2.91322e-06	Sohlh2	protein_coding	0	0	1.54302	1.4219
ENSMUSG00000056758	7.92685	4.15172e-07	3.03635e-06	Hmga2	protein_coding	0	0	0.50124	0.525563
ENSMUSG00000056271	7.86907	1.41024e-07	1.10301e-06	Lman1l	protein_coding	0.047638	0	4.41983	6.36603
ENSMUSG00000095028	7.73537	1.14728e-06	7.73944e-06	Sirpb1b	protein_coding	0	0	0.862867	1.25427
ENSMUSG00000090439	7.48652	5.56405e-06	3.31527e-05	Gm17455	protein_coding	0	0	1.58321	3.7589
ENSMUSG00000078949	7.48062	6.34948e-22	3.4935e-20	R3hdml	protein_coding	0.146746	0.136913	24.2199	26.4782
ENSMUSG00000018459	7.45006	3.70925e-06	2.26833e-05	Slc13a3	protein_coding	0	0	0.427451	0.530814
ENSMUSG00000029123	7.33759	1.2887e-06	8.58399e-06	Stk32b	protein_coding	0.0232129	0	1.43578	2.20143
ENSMUSG00000012889	7.15404	2.25885e-06	1.43531e-05	Podnl1	protein_coding	0.0226177	0	1.6702	1.44856
ENSMUSG00000039714	7.126	1.67419e-05	9.16902e-05	Cplx3	protein_coding	0	0	0.531846	0.820241
ENSMUSG00000026253	6.97573	1.52653e-08	1.39312e-07	Chrng	protein_coding	0.134972	1.00742	53.8998	90.2791
ENSMUSG00000029306	6.96339	0.000122992	0.000562974	Ibsp	protein_coding	0	0	0.244984	1.48201
ENSMUSG00000062380	6.89561	1.35846e-21	7.22373e-20	Tubb3	protein_coding	0.0429711	0.160367	10.8756	13.8135
ENSMUSG00000026725	6.80983	1.50176e-17	4.8456e-16	Tnn	protein_coding	0.0275984	0.0257491	3.35312	2.63434
ENSMUSG00000044703	6.73639	7.63842e-05	0.00036426	Phf11a	protein_coding	0	0	0.972842	1.27779
ENSMUSG00000020010	6.73371	8.83795e-05	0.000415838	Vnn3	protein_coding	0	0	0.615449	1.06452
ENSMUSG00000027996	6.72116	1.50335e-33	3.04461e-31	Sfrp2	protein_coding	0.186414	0.139138	15.5541	18.7121
ENSMUSG00000048981	6.68751	9.56341e-05	0.000448199	Krt31	protein_coding	0	0	0.769072	1.09432
ENSMUSG00000017400	6.68716	1.66574e-11	2.38605e-10	Stac2	protein_coding	0.0511437	0.0238583	2.01747	5.65343
ENSMUSG00000031957	6.67854	1.39784e-05	7.76729e-05	Ctrb1	protein_coding	0.0914237	0	4.84699	4.22256
ENSMUSG00000079471	6.67701	6.44752e-12	9.65707e-11	Mymx	protein_coding	0.234479	1.3126	78.9291	80.285
ENSMUSG00000007034	6.61495	3.59673e-12	5.59403e-11	Slc44a4	protein_coding	0.0515874	0.0240653	2.52336	4.82884
ENSMUSG00000089929	6.6008	0.000245341	0.0010574	Bcl2a1b	protein_coding	0	0	2.60444	0.786557
ENSMUSG00000027797	6.56673	7.43329e-62	2.83015e-58	Dclk1	protein_coding	0.167929	0.43086	22.5723	34.4725
ENSMUSG00000091455	6.56277	0.00014547	0.000655923	Otogl	protein_coding	0	0	0.150317	0.157948
ENSMUSG00000025279	6.53336	5.63598e-09	5.47968e-08	Dnase1l3	protein_coding	0	0.0290783	1.20977	1.57384
ENSMUSG00000063646	6.50657	3.19493e-12	4.99359e-11	Jakmip1	protein_coding	0.0186979	0.00872248	0.979501	1.49114
ENSMUSG00000020908	6.49906	1.82102e-59	5.06525e-56	Myh3	protein_coding	3.90947	8.56853	398.166	733.296
ENSMUSG00000029757	6.48361	3.1179e-05	0.000161117	Dync1i1	protein_coding	0	0.0209662	0.808446	1.13478
ENSMUSG00000009214	6.46569	2.18714e-09	2.25673e-08	Mymk	protein_coding	0.637485	3.56861	131.87	240.912
ENSMUSG00000041923	6.36279	0.000312757	0.00131376	Nol4	protein_coding	0	0	0.204715	0.208428
ENSMUSG00000041605	6.34195	0.000543371	0.0021704	5730559C18Rik	protein_coding	0	0	0.346098	0.119185
ENSMUSG00000049719	6.32321	6.23275e-05	0.000302686	Prss46	protein_coding	0.059636	0	2.93587	1.68936
ENSMUSG00000037855	6.31174	3.67838e-44	2.5009e-41	Zfp365	protein_coding	0.154217	0.230213	10.5511	20.1812
ENSMUSG00000026413	6.30944	5.41199e-05	0.000266371	Pkp1	protein_coding	0	0.0149067	0.574795	0.649386
ENSMUSG00000032053	6.27828	0.000105982	0.000491971	Pou2af1	protein_coding	0	0.0293806	0.636016	1.72595
ENSMUSG00000043760	6.26937	0.000119292	0.000547483	Pkhd1	protein_coding	0	0.0314009	0.984221	1.4612
ENSMUSG00000036832	6.26898	0.000446385	0.00181345	Lpar3	protein_coding	0	0	0.472906	0.421296
ENSMUSG00000032915	6.26811	5.30462e-08	4.44472e-07	Adgre4	protein_coding	0	0.0429053	1.27709	2.13814
ENSMUSG00000075420	6.25281	9.69398e-18	3.22067e-16	Smim6	protein_coding	0.164151	0.229728	15.1781	15.0621
ENSMUSG00000036353	6.24457	6.80623e-05	0.000328358	P2ry12	protein_coding	0.0315279	0	1.05464	1.26201
ENSMUSG00000053977	6.24292	0.000663657	0.00259586	Cd8a	protein_coding	0	0	0.417893	0.176689
ENSMUSG00000036109	6.20479	0.000604447	0.0023888	Mbnl3	protein_coding	0	0	0.144866	0.0961164
ENSMUSG00000043747	6.20149	5.50106e-11	7.22232e-10	1520401A03Rik	protein_coding	0.0195257	0.0364346	1.6637	2.50106
ENSMUSG00000041771	6.18539	8.87694e-05	0.000417363	Slc24a4	protein_coding	0	0.0165615	0.526569	0.721477
ENSMUSG00000020633	6.15975	0.000775603	0.00297924	Dcdc2c	protein_coding	0	0	0.197956	0.3725
ENSMUSG00000015090	6.15705	6.80561e-08	5.58923e-07	Ptgds	protein_coding	0.048678	0.0454161	2.73437	3.98694
ENSMUSG00000030117	6.12652	0.000787883	0.00302032	Gdf3	protein_coding	0	0	0.334545	0.489628
ENSMUSG00000000202	6.10835	0.000116079	0.000534285	Btbd17	protein_coding	0.0251867	0	0.985592	0.697974
ENSMUSG00000066392	6.05337	0.000993725	0.00372319	Nrxn3	protein_coding	0	0	0.064308	0.0862757
ENSMUSG00000039904	6.05123	0.00107054	0.00397267	Gpr37	protein_coding	0	0	0.116888	0.195512
ENSMUSG00000069049	6.04415	0.0247389	0.0606509	Eif2s3y	protein_coding	0.0385821	0.10799	9.65524	0.0118799
ENSMUSG00000033770	6.01645	0.00110014	0.00407062	Clcnka	protein_coding	0	0	0.292748	0.336044
ENSMUSG00000032530	6.01645	0.00110014	0.00407062	Lyzl4	protein_coding	0	0	0.614311	0.705165
ENSMUSG00000028751	6.01426	0.00115509	0.00425	Pla2g2e	protein_coding	0	0	0.828723	1.18594
ENSMUSG00000058252	6.00983	0.00142386	0.00512498	Tcp11x2	protein_coding	0	0	0.313789	0.723668
ENSMUSG00000037188	5.9898	0.000250254	0.00107571	Grhl3	protein_coding	0	0.0268524	0.508624	1.2584
ENSMUSG00000096546	5.93849	0.00143008	0.00514251	Smlr1	protein_coding	0	0	0.208298	0.191947
ENSMUSG00000024578	5.91568	4.00809e-07	2.94261e-06	Il17b	protein_coding	0	0.216449	5.34447	8.14343
ENSMUSG00000069867	5.89372	0.00168344	0.00594026	Pabpn1l	protein_coding	0	0	0.636999	0.787267
ENSMUSG00000021879	5.89372	0.00168344	0.00594026	Dnah12	protein_coding	0	0	0.0632808	0.0782088
ENSMUSG00000060371	5.85241	0.00190198	0.0066315	Caln1	protein_coding	0	0	0.0773254	0.0801627
ENSMUSG00000034959	5.84721	0.000275474	0.00117241	Rubcnl	protein_coding	0	0.0156056	0.527846	0.401719
ENSMUSG00000059108	5.84626	0.00223549	0.00764451	Ifitm6	protein_coding	0	0	0.615789	1.20166
ENSMUSG00000031022	5.81615	4.41613e-07	3.21122e-06	BC051019	protein_coding	0.0387778	0.0361793	1.95798	2.26862
ENSMUSG00000054446	5.81241	0.00228767	0.00778938	Cpa1	protein_coding	0	0	0.550051	0.36721
ENSMUSG00000099398	5.79994	2.80819e-19	1.11606e-17	Ms4a14	protein_coding	0.0394933	0.0921171	3.95081	3.47788
ENSMUSG00000026414	5.79406	1.75964e-70	1.67492e-66	Tnnt2	protein_coding	1.04583	1.9998	73.1641	96.3517
ENSMUSG00000024672	5.78007	2.30586e-38	7.98121e-36	Ms4a7	protein_coding	0.108156	0.521363	16.9748	18.0167
ENSMUSG00000025789	5.75491	9.90418e-07	6.76762e-06	St8sia2	protein_coding	0.044727	0.306019	6.72804	12.3029
ENSMUSG00000044576	5.72226	0.00335989	0.0109095	Garem2	protein_coding	0	0	0.262161	0.127897
ENSMUSG00000031411	5.706	0.00394214	0.0125538	Prame	protein_coding	0	0	0.178704	0.4795
ENSMUSG00000022534	5.67794	4.63746e-14	9.25402e-13	Mefv	protein_coding	0.0489302	0.0684772	2.87207	3.17896
ENSMUSG00000055202	5.66453	0.0035063	0.0113212	Zfp811	protein_coding	0	0	0.190461	0.22872
ENSMUSG00000078616	5.65891	0.00414239	0.0131038	Trim30c	protein_coding	0	0	0.265713	0.576131
ENSMUSG00000017002	5.65438	1.27495e-06	8.50127e-06	Slpi	protein_coding	0.0680255	0.0634671	3.73529	2.89052
ENSMUSG00000049537	5.64722	0.000665472	0.00260242	Tecrl	protein_coding	0	0.0318686	0.517405	1.13589
ENSMUSG00000000889	5.63359	5.75128e-06	3.41294e-05	Dbh	protein_coding	0	0.0556398	0.790427	2.05661
ENSMUSG00000071531	5.63227	1.94043e-11	2.75261e-10	Gprin2	protein_coding	0.00763313	0.0213649	0.732286	0.728601
ENSMUSG00000039179	5.63121	0.000593189	0.00235017	Tekt5	protein_coding	0	0.0414451	0.813069	1.31308
ENSMUSG00000032066	5.62335	0.000631671	0.00248534	Bco2	protein_coding	0.037899	0	0.645841	1.16695
ENSMUSG00000043157	5.61214	1.03515e-13	1.94918e-12	Arl11	protein_coding	0.0735074	0.102873	4.36107	4.32304
ENSMUSG00000030200	5.6102	0.00446331	0.0139898	Bcl2l14	protein_coding	0	0	0.123779	0.21739
ENSMUSG00000045136	5.5708	2.21628e-47	2.00911e-44	Tubb2b	protein_coding	0.979756	2.41585	66.3649	95.912
ENSMUSG00000022057	5.56725	0.0048792	0.0151205	Adamdec1	protein_coding	0	0	0.331942	0.222667
ENSMUSG00000066363	5.56128	0.00481087	0.0149258	Serpina3f	protein_coding	0	0	0.265481	0.323791
ENSMUSG00000050541	5.55709	0.000744753	0.0028735	Adra1b	protein_coding	0.0237345	0	0.674103	0.409254
ENSMUSG00000026866	5.55676	0.00539206	0.0164475	Kynu	protein_coding	0	0	0.0741525	0.144703
ENSMUSG00000070802	5.53945	1.57734e-38	5.56071e-36	Pnmal2	protein_coding	0.270986	0.884897	22.5031	31.6594
ENSMUSG00000024675	5.52411	4.86996e-19	1.88434e-17	Ms4a4c	protein_coding	0.137527	0.213853	7.37805	8.92092
ENSMUSG00000045404	5.51793	7.90393e-15	1.7702e-13	Kcnk13	protein_coding	0.128969	0.0240653	3.67923	3.20864
ENSMUSG00000095105	5.51528	0.00607115	0.0182441	Edaradd	protein_coding	0	0	0.129164	0.06672
ENSMUSG00000052316	5.50359	5.08326e-34	1.09966e-31	Lrrc15	protein_coding	0.105817	0.211557	8.71092	5.80897
ENSMUSG00000031766	5.49479	0.000870883	0.00330984	Slc12a3	protein_coding	0	0.00673543	0.127579	0.186721
ENSMUSG00000037913	5.46139	0.00782509	0.0227492	Tmem156	protein_coding	0	0	0.27559	0.104571
ENSMUSG00000058183	5.45753	8.5515e-25	6.64469e-23	Mmel1	protein_coding	0.115496	0.258617	5.71504	10.8964
ENSMUSG00000041272	5.45007	0.00667957	0.0198283	Tox	protein_coding	0	0	0.0732407	0.0909514
ENSMUSG00000079419	5.42581	1.43416e-47	1.3651e-44	Ms4a6c	protein_coding	0.391561	0.913308	27.1848	29.4663
ENSMUSG00000027199	5.41897	3.11772e-68	1.9784e-64	Gatm	protein_coding	1.36414	1.09804	42.8463	62.5931
ENSMUSG00000030827	5.41494	7.30813e-06	4.26764e-05	Fgf21	protein_coding	0	0.1575	2.7702	4.15832
ENSMUSG00000046179	5.4113	1.7601e-26	1.67535e-24	E2f8	protein_coding	0.0442422	0.220147	4.66323	6.76592
ENSMUSG00000038642	5.40384	2.77171e-48	2.77711e-45	Ctss	protein_coding	4.78783	11.8569	346.17	360.476
ENSMUSG00000015947	5.40319	1.39374e-35	3.31658e-33	Fcgr1	protein_coding	0.155021	0.520681	14.4024	14.5871
ENSMUSG00000025081	5.39359	0.00776328	0.022584	Tdrd1	protein_coding	0	0	0.111694	0.108981
ENSMUSG00000059003	5.38512	0.00925081	0.0262221	Grin2a	protein_coding	0	0	0.0197757	0.0468603
ENSMUSG00000072945	5.38286	6.16512e-14	1.20375e-12	Ripply1	protein_coding	0.0989766	0.554066	10.0576	17.737
ENSMUSG00000033578	5.37723	0.00930505	0.0263601	Tmem35a	protein_coding	0	0.429512	7.0262	10.9019
ENSMUSG00000025017	5.36418	0.00842773	0.0242428	Pik3ap1	protein_coding	0	0.31503	6.27713	6.74847
ENSMUSG00000037280	5.36228	5.56622e-27	5.75892e-25	Galnt6	protein_coding	0.145154	0.309548	6.36064	12.5144
ENSMUSG00000026167	5.35957	0.00193467	0.00672331	Wnt10a	protein_coding	0	0.0303449	0.307917	0.981431
ENSMUSG00000043263	5.35806	1.65539e-22	9.94119e-21	Ifi209	protein_coding	0.0452608	0.232254	4.942	6.64762
ENSMUSG00000078452	5.34188	0.0111181	0.0306435	Raet1d	protein_coding	0	0	0.597685	0.205824
ENSMUSG00000090053	5.3401	0.010402	0.0289635	Palm2	protein_coding	0	0	0.224171	0.0956926
ENSMUSG00000030283	5.3401	0.010402	0.0289635	St8sia1	protein_coding	0	0	0.0867789	0.0370436
ENSMUSG00000028337	5.34008	1.12244e-11	1.63614e-10	Coro2a	protein_coding	0.0248553	0.0347846	1.4354	0.994917
ENSMUSG00000096215	5.33703	0.00203863	0.00704344	Smim22	protein_coding	0	0.133496	1.35462	4.22948
ENSMUSG00000089753	5.33307	0.00921506	0.0261441	Cd300ld2	protein_coding	0	0	0.662256	0.592323
ENSMUSG00000036853	5.33131	0.00924093	0.0262019	Mcoln3	protein_coding	0	0	0.160741	0.171095
ENSMUSG00000014686	5.33131	0.00924093	0.0262019	Ceacam16	protein_coding	0	0	0.340849	0.362804
ENSMUSG00000095788	5.33095	7.3523e-06	4.28948e-05	Sirpb1a	protein_coding	0.0350371	0.0326893	1.2826	1.44563
ENSMUSG00000068522	5.3278	0.0096647	0.0271728	Aard	protein_coding	0	0	0.338252	0.51339
ENSMUSG00000023433	5.32603	0.0100831	0.0281826	Cela3b	protein_coding	0	0	0.243424	0.445334
ENSMUSG00000020583	5.32063	0.0125175	0.0339647	Matn3	protein_coding	0	0	0.0840455	0.295215
ENSMUSG00000045322	5.30443	1.47871e-13	2.73818e-12	Tlr9	protein_coding	0.0230794	0.129197	2.25782	3.88009
ENSMUSG00000036766	5.29757	0.00153124	0.00546394	Dner	protein_coding	0	0.0156545	0.27534	0.361648
ENSMUSG00000029304	5.28172	1.16566e-33	2.43853e-31	Spp1	protein_coding	2.19184	3.54461	159.95	63.5598
ENSMUSG00000053044	5.27912	0.0138441	0.0370519	Cd8b1	protein_coding	0	0	0.580758	0.166662
ENSMUSG00000046805	5.27726	3.13233e-67	1.49076e-63	Mpeg1	protein_coding	1.88871	3.50702	102.798	107.063
ENSMUSG00000020182	5.27183	2.47957e-23	1.60556e-21	Ddc	protein_coding	0.125956	0.100728	3.57739	5.1748
ENSMUSG00000034416	5.27172	0.0111994	0.0308275	Pkd1l2	protein_coding	0	0	0.0793415	0.0535946
ENSMUSG00000048216	5.26806	0.0109695	0.0303217	Gpr85	protein_coding	0	0	0.13649	0.133175
ENSMUSG00000109588	5.26623	0.0110765	0.0305556	Lnp1	protein_coding	0	0	0.755032	0.884031
ENSMUSG00000040522	5.26499	1.31792e-12	2.161e-11	Tlr8	protein_coding	0	0.125306	2.55715	2.39854
ENSMUSG00000020865	5.25094	1.89715e-05	0.000102486	Abcc3	protein_coding	0.0281748	0.262868	5.66376	5.46546
ENSMUSG00000023011	5.24904	0.0271347	0.0655342	Faim2	protein_coding	0	0	0.0112085	0.229662
ENSMUSG00000035004	5.24366	1.59058e-31	2.67964e-29	Igsf6	protein_coding	0.25834	0.37876	11.3438	12.9546
ENSMUSG00000048502	5.24092	0.00181277	0.00634838	Duxbl1	protein_coding	0.0167894	0	0.25432	0.361875
ENSMUSG00000001827	5.24045	1.79506e-07	1.38857e-06	Folr1	protein_coding	0	0.0978118	1.78654	2.02291
ENSMUSG00000024907	5.23716	2.81512e-14	5.77494e-13	Gal	protein_coding	0.338216	0.420737	17.2908	11.4555
ENSMUSG00000004707	5.21947	4.85364e-21	2.4125e-19	Ly9	protein_coding	0.0728183	0.18117	4.53466	5.05233
ENSMUSG00000052353	5.21581	2.913e-18	1.0138e-16	Cemip	protein_coding	0.0196869	0.0367354	1.0106	1.10729
ENSMUSG00000024677	5.21567	8.22942e-38	2.48672e-35	Ms4a6b	protein_coding	0.161077	0.283869	7.45537	9.21409
ENSMUSG00000069792	5.20397	9.63932e-25	7.36963e-23	Wfdc17	protein_coding	0.903603	0.983562	34.9791	34.7787
ENSMUSG00000030670	5.20382	0.0132443	0.0356677	Cyp2r1	protein_coding	0	0	0.287447	0.210349
ENSMUSG00000074486	5.19999	0.0131471	0.0354657	Bglap2	protein_coding	0	0	1.07564	1.15446
ENSMUSG00000070495	5.19613	0.0137862	0.0369385	Ctcfl	protein_coding	0	0	0.125987	0.199757
ENSMUSG00000050241	5.19613	0.0137862	0.0369385	Klre1	protein_coding	0	0	0.115999	0.18392
ENSMUSG00000037446	5.19613	0.0137862	0.0369385	Tulp1	protein_coding	0	0	0.0654344	0.103748
ENSMUSG00000041399	5.19224	0.0153264	0.0404279	1700013G24Rik	protein_coding	0	0	0.290053	0.70752
ENSMUSG00000060284	5.18958	2.65462e-07	1.99826e-06	Sp7	protein_coding	0.0276222	0.0515425	1.15063	1.76908
ENSMUSG00000035910	5.18624	0.0205828	0.0519055	Dcdc2a	protein_coding	0	0	0.0183472	0.107409
ENSMUSG00000044827	5.18599	1.65915e-19	6.76345e-18	Tlr1	protein_coding	0.0719696	0.156676	4.23955	4.1809
ENSMUSG00000000409	5.18219	2.0681e-05	0.000110747	Lck	protein_coding	0	0.0511377	0.95133	0.961976
ENSMUSG00000024827	5.1815	2.09352e-05	0.000112013	Gldc	protein_coding	0	0.0398994	0.715269	0.776903
ENSMUSG00000079523	5.18104	7.47261e-50	9.48374e-47	Tmsb10	protein_coding	15.5382	32.1633	734.886	999.605
ENSMUSG00000028327	5.17428	1.35495e-10	1.6815e-09	Stra6l	protein_coding	0	0.0391404	0.730787	0.723371
ENSMUSG00000101389	5.16273	6.046e-22	3.34586e-20	Ms4a4a	protein_coding	0.672118	0.447914	17.8168	22.1735
ENSMUSG00000052336	5.16175	2.21964e-31	3.61155e-29	Cx3cr1	protein_coding	0.106908	0.415601	10.2225	8.70136
ENSMUSG00000031098	5.16111	5.0741e-24	3.57762e-22	Syt8	protein_coding	0.33905	0.237248	8.80042	11.7708
ENSMUSG00000062545	5.15486	4.06492e-07	2.9763e-06	Tlr12	protein_coding	0	0.0707188	1.13221	1.46258
ENSMUSG00000073492	5.1517	0.00227886	0.00776632	Gm10521	protein_coding	0	0.0290953	0.551109	0.518518
ENSMUSG00000033777	5.1442	1.71713e-20	7.87688e-19	Tlr13	protein_coding	0.0589354	0.164959	4.55046	3.4721
ENSMUSG00000061451	5.14142	0.00232835	0.00791516	Tmem151a	protein_coding	0.0166986	0	0.263484	0.308501
ENSMUSG00000028644	5.14135	4.06685e-07	2.97657e-06	Ermap	protein_coding	0	0.0424153	0.832103	0.709239
ENSMUSG00000026458	5.1321	8.11222e-42	3.86081e-39	Ppfia4	protein_coding	0.451916	0.968617	19.3415	30.7108
ENSMUSG00000048988	5.12854	0.0158666	0.0416796	Elfn1	protein_coding	0	0	0.109291	0.130334
ENSMUSG00000079536	5.12244	0.0178598	0.0460141	Gm6880	protein_coding	0	0	0.48481	1.10375
ENSMUSG00000024521	5.12147	6.59638e-21	3.17109e-19	Pmaip1	protein_coding	0.0910091	0.254732	5.57174	6.63204
ENSMUSG00000032291	5.11889	0.00251867	0.00847887	Crabp1	protein_coding	0.100087	0	1.89511	1.47926
ENSMUSG00000067276	5.11833	2.18959e-41	9.96235e-39	Capn6	protein_coding	0.39131	0.864684	17.1713	26.6597
ENSMUSG00000031952	5.11828	0.0209769	0.0527457	Chst5	protein_coding	0	0	0.0928737	0.362472
ENSMUSG00000057723	5.11368	0.00256439	0.00862058	Krt33b	protein_coding	0.0507717	0	0.737027	0.969256
ENSMUSG00000034773	5.10987	4.52187e-05	0.000226615	BC030867	protein_coding	0	0.0494005	1.11952	0.635835
ENSMUSG00000021886	5.10401	1.2842e-18	4.73786e-17	Gpr65	protein_coding	0.11639	0.289575	8.25196	5.87738
ENSMUSG00000020399	5.09867	1.31608e-12	2.15984e-11	Havcr2	protein_coding	0.0885006	0.0825703	2.9232	2.94303
ENSMUSG00000026594	5.08832	4.61074e-31	7.31455e-29	Ralgps2	protein_coding	0.0664212	0.0557734	2.15059	2.00428
ENSMUSG00000023992	5.08019	1.94636e-42	1.05865e-39	Trem2	protein_coding	0.194751	0.378544	10.5812	8.96494
ENSMUSG00000028678	5.07784	3.51858e-09	3.50514e-08	Kif2c	protein_coding	0.0367958	0.0514952	2.10175	0.895057
ENSMUSG00000028217	5.05973	0.0190973	0.0487145	Cdh17	protein_coding	0	0	0.124562	0.0883899
ENSMUSG00000030617	5.05973	0.0190973	0.0487145	Ccdc83	protein_coding	0	0	0.171473	0.121679
ENSMUSG00000046031	5.05747	8.18286e-09	7.80055e-08	Fam26f	protein_coding	0.073373	0.205369	4.67726	4.74439
ENSMUSG00000067341	5.04473	0.024304	0.0597926	H2-Eb2	protein_coding	0	0	0.0917386	0.335664
ENSMUSG00000042724	5.04246	4.03567e-10	4.65055e-09	Map3k9	protein_coding	0.027201	0.0380674	0.866981	1.2982
ENSMUSG00000038618	5.03264	9.90156e-24	6.66064e-22	Rassf7	protein_coding	0.149062	0.382453	8.23209	9.38613
ENSMUSG00000044811	5.03208	5.37016e-38	1.71338e-35	Cd300c2	protein_coding	0.629569	0.99855	26.5432	27.1004
ENSMUSG00000037849	5.03101	4.50666e-10	5.1404e-09	Ifi206	protein_coding	0.0262836	0.0980894	1.77502	2.36316
ENSMUSG00000029915	5.02997	2.8285e-08	2.46661e-07	Clec5a	protein_coding	0.0418073	0.0390058	1.67556	0.96547
ENSMUSG00000050468	5.02954	0.00334106	0.0108594	Astl	protein_coding	0.0313555	0	0.395802	0.598592
ENSMUSG00000027249	5.01328	0.00336305	0.0109179	F2	protein_coding	0	0.016302	0.264672	0.279764
ENSMUSG00000059900	5.01252	1.39667e-10	1.73102e-09	Tmem40	protein_coding	0.112528	0.104988	2.32006	4.71222
ENSMUSG00000078780	5.00761	4.32916e-05	0.000217912	Gm5150	protein_coding	0.0661748	0.0617405	1.79595	2.32286
ENSMUSG00000070691	5.00451	3.75372e-13	6.5922e-12	Runx3	protein_coding	0.0481331	0.0598771	1.47846	2.00574
ENSMUSG00000003484	4.999	2.87768e-27	3.09505e-25	Cyp4f18	protein_coding	0.259634	0.484472	11.143	12.871
ENSMUSG00000069045	4.98692	0.0317093	0.0744237	Ddx3y	protein_coding	0.0926371	0.100834	6.10017	0.028524
ENSMUSG00000022584	4.98446	1.0098e-10	1.27392e-09	Ly6c2	protein_coding	0.0878869	0.0819977	1.88598	3.49994
ENSMUSG00000079625	4.98303	0.023313	0.0577125	Tm4sf19	protein_coding	0	0	0.443348	0.275278
ENSMUSG00000026840	4.98079	0.022878	0.0568055	Lamc3	protein_coding	0	0	0.0831762	0.0649247
ENSMUSG00000074489	4.97855	0.0227905	0.0566178	Bglap3	protein_coding	0	0	0.173436	0.169224
ENSMUSG00000029755	4.97855	0.0227905	0.0566178	Dlx5	protein_coding	0	0	0.201486	0.196592
ENSMUSG00000036198	4.97631	0.0230425	0.0571395	Arhgap36	protein_coding	0	0	0.118474	0.144496
ENSMUSG00000094651	4.97406	0.0236491	0.0584382	Gal3st2	protein_coding	0	0	0.115781	0.177523
ENSMUSG00000060176	4.96952	0.026149	0.0635975	Kif27	protein_coding	0	0	0.0485739	0.123225
ENSMUSG00000030167	4.96722	0.0282861	0.0677337	Klrc1	protein_coding	0	0	0.102142	0.348815
ENSMUSG00000051048	4.95792	2.05709e-17	6.49434e-16	P4ha3	protein_coding	0.0256045	0.286665	4.57337	5.32952
ENSMUSG00000059089	4.95667	2.4843e-22	1.43749e-20	Fcgr4	protein_coding	0.319546	0.536641	14.4405	12.358
ENSMUSG00000094796	4.94689	6.72118e-05	0.000324502	BC147527	protein_coding	0.050326	0.0469537	1.17525	1.82852
ENSMUSG00000043832	4.94344	3.39804e-26	3.0804e-24	Clec4a3	protein_coding	0.423429	0.564365	14.3169	16.2414
ENSMUSG00000043664	4.94108	0.00432595	0.0136166	Tmem221	protein_coding	0.0500437	0	0.568533	0.92454
ENSMUSG00000000386	4.9336	1.39604e-18	5.12071e-17	Mx1	protein_coding	0.0880637	0.143785	3.75176	3.38947
ENSMUSG00000061086	4.92702	1.02835e-31	1.74793e-29	Myl4	protein_coding	2.14654	5.29746	80.8286	146.271
ENSMUSG00000058914	4.927	1.33122e-27	1.48202e-25	C1qtnf3	protein_coding	0.941768	3.39749	59.5192	73.0172
ENSMUSG00000024397	4.92564	1.52227e-34	3.3757e-32	Aif1	protein_coding	0.523956	0.733269	19.6764	18.7468
ENSMUSG00000030579	4.92529	1.86252e-59	5.06525e-56	Tyrobp	protein_coding	3.73069	6.17544	158.368	144.146
ENSMUSG00000048040	4.92371	0.00430543	0.0135565	Arxes2	protein_coding	0	0.0488846	0.727531	0.806659
ENSMUSG00000029919	4.92032	3.22813e-27	3.43317e-25	Hpgds	protein_coding	0.0874537	0.128218	3.2566	3.31599
ENSMUSG00000001348	4.91993	8.21891e-34	1.73848e-31	Acp5	protein_coding	0.355877	0.590276	14.1007	14.7566
ENSMUSG00000032661	4.91872	3.97835e-20	1.72519e-18	Oas3	protein_coding	0.0567761	0.0847545	1.84905	2.46146
ENSMUSG00000002020	4.91503	9.26296e-35	2.12457e-32	Ltbp2	protein_coding	0.10789	0.29283	5.48474	6.71658
ENSMUSG00000015355	4.90806	3.1586e-22	1.80031e-20	Cd48	protein_coding	0.405063	0.503894	12.7828	14.6342
ENSMUSG00000034883	4.9044	0.0300015	0.071086	Lrr1	protein_coding	0	0	0.405301	0.164774
ENSMUSG00000053375	4.89727	0.0275992	0.0664887	Atp6v1e2	protein_coding	0	0	0.453695	0.393489
ENSMUSG00000041141	4.89253	0.0282349	0.0676451	Pnmal1	protein_coding	0	0	0.0867086	0.120861
ENSMUSG00000092216	4.89253	0.0282349	0.0676451	Gm19345	protein_coding	0	0	0.357138	0.497805
ENSMUSG00000021423	4.89239	4.00073e-41	1.77121e-38	Ly86	protein_coding	0.28731	0.515496	11.2708	12.7527
ENSMUSG00000053063	4.88548	2.23931e-30	3.41039e-28	Clec12a	protein_coding	0.145206	0.149024	4.27076	4.44424
ENSMUSG00000022805	4.88284	0.0362894	0.0832539	Maats1	protein_coding	0	0	0.0335218	0.152635
ENSMUSG00000029553	4.87894	1.96251e-06	1.26175e-05	Tfec	protein_coding	0.0286986	0.0133878	0.706415	0.521361
ENSMUSG00000028874	4.8675	4.8032e-24	3.3992e-22	Fgr	protein_coding	0.166234	0.155094	5.0361	4.35074
ENSMUSG00000030577	4.86308	2.23817e-09	2.30314e-08	Cd22	protein_coding	0.0159203	0.0594139	1.01486	1.2157
ENSMUSG00000040552	4.85423	6.64992e-28	7.58051e-26	C3ar1	protein_coding	0.205103	0.782835	15.0164	13.779
ENSMUSG00000030519	4.84576	0.000242112	0.00104443	Apba2	protein_coding	0	0.039169	0.331215	0.827315
ENSMUSG00000002985	4.83399	3.79293e-59	8.0229e-56	Apoe	protein_coding	24.8544	44.1361	943.514	1027.69
ENSMUSG00000058470	4.82309	0.00566662	0.0171394	Gm8369	protein_coding	0.0134096	0	0.211588	0.156901
ENSMUSG00000039883	4.82004	1.73708e-05	9.45901e-05	Lrrc17	protein_coding	0.155735	1.01709	16.7799	16.4271
ENSMUSG00000024679	4.8195	1.28262e-28	1.63874e-26	Ms4a6d	protein_coding	0.370121	0.733804	17.8122	13.6188
ENSMUSG00000001510	4.81873	0.0376975	0.0860489	Dlx3	protein_coding	0	0	0.2332	0.0758451
ENSMUSG00000021384	4.81351	1.28873e-13	2.39586e-12	Susd3	protein_coding	0.14147	0.0791941	2.94654	3.22345
ENSMUSG00000074934	4.81114	0.0336694	0.0782618	Grem1	protein_coding	0	0	0.109924	0.0834196
ENSMUSG00000029658	4.81114	0.0336694	0.0782618	Wdr95	protein_coding	0	0	0.131137	0.0995181
ENSMUSG00000036362	4.81051	2.59952e-06	1.63378e-05	P2ry13	protein_coding	0.0635048	0.0296247	1.24252	1.34921
ENSMUSG00000074183	4.80863	0.0335382	0.0780523	Gsta1	protein_coding	0	0	0.423955	0.413658
ENSMUSG00000037568	4.80698	2.30704e-07	1.75395e-06	Vash2	protein_coding	0.353531	1.49296	20.5633	31.2589
ENSMUSG00000026809	4.80611	0.0339343	0.0787909	Spaca9	protein_coding	0	0	0.47475	0.595567
ENSMUSG00000020401	4.80611	0.0339343	0.0787909	Fam71b	protein_coding	0	0	0.142254	0.178455
ENSMUSG00000078763	4.79881	2.93161e-11	4.06154e-10	Slfn1	protein_coding	0.12919	0.160711	3.04411	5.0652
ENSMUSG00000070777	4.79846	0.0388734	0.0882779	Ceacam20	protein_coding	0	0	0.0701698	0.205396
ENSMUSG00000058022	4.79846	0.0388734	0.0882779	Adtrp	protein_coding	0	0	0.0707085	0.206973
ENSMUSG00000038026	4.79585	0.0423785	0.09469	Kcnj9	protein_coding	0	0	0.0354449	0.149864
ENSMUSG00000036067	4.79264	6.83311e-24	4.78242e-22	Slc2a6	protein_coding	0.249985	0.326527	5.74313	10.3144
ENSMUSG00000018774	4.79039	2.60007e-59	6.18719e-56	Cd68	protein_coding	1.91575	2.85981	66.0992	66.6959
ENSMUSG00000040229	4.78916	6.35832e-12	9.54601e-11	Gpr34	protein_coding	0.0768134	0.179166	3.78152	3.38219
ENSMUSG00000070868	4.78677	0.00839595	0.0241733	Skint3	protein_coding	0	0.0194877	0.131831	0.424475
ENSMUSG00000031383	4.78181	0.000175951	0.000781517	Dusp9	protein_coding	0.0294894	0.0275133	1.02368	0.544806
ENSMUSG00000050921	4.77966	0.00702152	0.0206789	P2ry10	protein_coding	0.0269182	0	0.237853	0.480728
ENSMUSG00000015652	4.77398	7.34569e-06	4.28694e-05	Steap1	protein_coding	0	0.163162	2.68582	1.90261
ENSMUSG00000032089	4.77245	9.76599e-49	1.09362e-45	Il10ra	protein_coding	0.458948	0.74934	16.8006	16.4208
ENSMUSG00000035273	4.76863	3.8501e-26	3.45728e-24	Hpse	protein_coding	0.15981	0.276902	5.56194	6.4391
ENSMUSG00000009292	4.76517	3.71857e-10	4.30599e-09	Trpm2	protein_coding	0.00644274	0.0300551	0.463564	0.547526
ENSMUSG00000022148	4.7642	7.42886e-39	2.71968e-36	Fyb	protein_coding	0.208726	0.306019	7.51847	6.54626
ENSMUSG00000025328	4.75839	0.00701111	0.0206611	Padi3	protein_coding	0	0.0217265	0.235162	0.372856
ENSMUSG00000044583	4.75631	3.32659e-26	3.04463e-24	Tlr7	protein_coding	0.157315	0.22016	4.66662	5.59471
ENSMUSG00000004359	4.7555	0.000151856	0.000682717	Spic	protein_coding	0.0208982	0.0194978	0.461648	0.63061
ENSMUSG00000048895	4.75502	3.20775e-36	8.48138e-34	Cdk5r1	protein_coding	0.308583	0.341887	7.54705	10.0717
ENSMUSG00000028825	4.74919	0.00691857	0.0204263	Rhd	protein_coding	0.0503576	0	0.540317	0.775284
ENSMUSG00000049001	4.749	0.000307928	0.001295	Ndnf	protein_coding	0.00793653	0.00740471	0.110201	0.303024
ENSMUSG00000040372	4.74471	6.88639e-06	4.03746e-05	Gpr63	protein_coding	0.0930487	0	1.09625	1.33703
ENSMUSG00000026271	4.73257	4.89849e-14	9.72393e-13	Gpr35	protein_coding	0.0829407	0.0619064	2.15675	1.68553
ENSMUSG00000079330	4.72811	0.000402194	0.00165262	Lemd1	protein_coding	0	0.0161247	0.125443	0.313973
ENSMUSG00000026459	4.72685	3.19477e-77	6.08189e-73	Myog	protein_coding	7.7317	10.9707	262.361	234.067
ENSMUSG00000048004	4.72494	0.0447284	0.0990226	Tmem196	protein_coding	0	0	0.115524	0.0409885
ENSMUSG00000022372	4.71993	2.22707e-21	1.1397e-19	Sla	protein_coding	0.0436915	0.0896803	1.89723	1.65204
ENSMUSG00000043388	4.71686	0.0408981	0.0921066	Tmem130	protein_coding	0	0	0.139615	0.119195
ENSMUSG00000034533	4.71686	0.0408981	0.0921066	Scn10a	protein_coding	0	0	0.0508789	0.0434377
ENSMUSG00000021010	4.71686	0.0408981	0.0921066	Npas3	protein_coding	0	0	0.0674714	0.0576036
ENSMUSG00000024304	4.71453	3.60093e-33	7.14072e-31	Cdh2	protein_coding	0.109468	0.23212	4.05753	4.98856
ENSMUSG00000016529	4.71417	0.041066	0.0924192	Il10	protein_coding	0	0	0.270716	0.301875
ENSMUSG00000026573	4.71148	0.0419053	0.0938641	Xcl1	protein_coding	0	0	0.581216	0.850648
ENSMUSG00000078783	4.71148	0.0419053	0.0938641	Gm9733	protein_coding	0	0	0.49187	0.719885
ENSMUSG00000079852	4.70604	0.0460027	0.101406	Klra4	protein_coding	0	0	0.162771	0.436749
ENSMUSG00000049916	4.70327	0.049813	0.108364	2610318N02Rik	protein_coding	0	0	0.117004	0.456647
ENSMUSG00000038094	4.69792	0.00832077	0.0239858	Atp13a4	protein_coding	0	0.0120211	0.203301	0.119018
ENSMUSG00000005124	4.69562	0.00185485	0.00647426	Wisp1	protein_coding	0.0290939	0.488598	7.17981	6.26187
ENSMUSG00000022236	4.69276	0.00783821	0.0227741	Ropn1l	protein_coding	0	0.0782562	1.05878	1.03306
ENSMUSG00000008028	4.6856	0.00414079	0.0131009	1700008O03Rik	protein_coding	0.0218422	0.0203786	0.0275715	1.06262
ENSMUSG00000030745	4.68162	1.75609e-12	2.83071e-11	Il21r	protein_coding	0.0965945	0.0901218	2.69774	2.09685
ENSMUSG00000041845	4.68098	8.34047e-11	1.06634e-09	Rhod	protein_coding	0.046832	0.262163	3.78344	4.29719
ENSMUSG00000022014	4.65956	1.77808e-21	9.24846e-20	Epsti1	protein_coding	0.172921	0.451735	6.94128	9.03025
ENSMUSG00000027322	4.65528	3.78675e-28	4.53386e-26	Siglec1	protein_coding	0.202276	0.345991	4.81589	9.0795
ENSMUSG00000028859	4.65217	7.78365e-26	6.79713e-24	Csf3r	protein_coding	0.155691	0.33202	5.68533	6.69778
ENSMUSG00000037994	4.65182	0.00911	0.0258962	Slc9b2	protein_coding	0	0.013624	0.138246	0.215821
ENSMUSG00000001270	4.6518	4.33597e-49	5.15899e-46	Ckb	protein_coding	2.6618	3.98385	65.6252	101.972
ENSMUSG00000069830	4.65085	0.00936613	0.0264938	Nlrp1a	protein_coding	0	0.0179768	0.170254	0.29664
ENSMUSG00000037833	4.64705	0.0110701	0.0305468	Sh2d4b	protein_coding	0	0.0176797	0.1196	0.338416
ENSMUSG00000063011	4.64197	6.7048e-23	4.17122e-21	Msln	protein_coding	0.227824	0.637674	9.15474	12.6971
ENSMUSG00000023885	4.63951	2.9235e-29	4.06238e-27	Thbs2	protein_coding	0.555737	1.65666	29.3436	25.9848
ENSMUSG00000004730	4.63741	8.21002e-25	6.4055e-23	Adgre1	protein_coding	0.445258	1.66169	25.1986	27.5266
ENSMUSG00000048442	4.63422	3.39426e-28	4.14209e-26	Smim5	protein_coding	0.535458	0.681242	13.0574	17.2967
ENSMUSG00000050335	4.63377	1.56463e-43	9.60836e-41	Lgals3	protein_coding	3.6722	7.65841	147.271	134.807
ENSMUSG00000054196	4.63312	1.81501e-22	1.0764e-20	Cthrc1	protein_coding	0.554282	2.30362	40.1993	31.186
ENSMUSG00000000244	4.63273	4.2024e-12	6.47782e-11	Tspan32	protein_coding	0.0128762	0.0961068	1.23528	1.52245
ENSMUSG00000057378	4.61956	2.49583e-13	4.45713e-12	Ryr3	protein_coding	0.0169194	0.0315714	0.392444	0.810106
ENSMUSG00000040254	4.6168	1.73223e-07	1.34214e-06	Sema3d	protein_coding	0.0186783	0.02614	0.341877	0.764918
ENSMUSG00000003283	4.60586	1.90529e-25	1.61204e-23	Hck	protein_coding	0.30696	0.465385	9.75958	9.16809
ENSMUSG00000030830	4.60584	1.90989e-31	3.18935e-29	Itgal	protein_coding	0.146634	0.228014	4.04129	5.13961
ENSMUSG00000025044	4.60217	2.68201e-14	5.51973e-13	Msr1	protein_coding	0.0379587	0.106245	2.17217	1.37138
ENSMUSG00000048520	4.59557	1.09737e-12	1.82292e-11	Fbxl13	protein_coding	0.0147582	0.123924	1.61144	1.8086
ENSMUSG00000006411	4.59005	2.16089e-09	2.23206e-08	Nectin4	protein_coding	0.0428564	0.0799693	1.28482	1.70228
ENSMUSG00000039542	4.5857	4.50404e-36	1.15869e-33	Ncam1	protein_coding	0.963537	1.62506	21.7819	40.5772
ENSMUSG00000049625	4.58538	6.87875e-32	1.19046e-29	Tifab	protein_coding	0.252494	0.406901	7.8522	8.08554
ENSMUSG00000053687	4.58437	0.0106653	0.0295969	Dpep2	protein_coding	0	0.0176339	0.262439	0.174589
ENSMUSG00000060044	4.57809	1.30098e-05	7.27793e-05	Tmem26	protein_coding	0.0151969	0.0283571	0.48917	0.561515
ENSMUSG00000092035	4.57407	2.43219e-19	9.72723e-18	Peg10	protein_coding	0.192638	0.292061	3.1004	8.50436
ENSMUSG00000047230	4.57073	0.00152634	0.00544955	Cldn2	protein_coding	0.0241414	0.337855	2.91024	5.73858
ENSMUSG00000079445	4.56915	0.0104751	0.0291285	B3gnt7	protein_coding	0.019403	0	0.220432	0.227027
ENSMUSG00000036469	4.56388	3.51125e-14	7.10348e-13	2024-03-01	protein_coding	0.0224657	0.0943214	1.38248	1.42499
ENSMUSG00000056069	4.56353	1.21889e-37	3.62563e-35	Fam105a	protein_coding	0.387528	0.699017	13.2078	12.6643
ENSMUSG00000036905	4.56274	1.49703e-37	4.19103e-35	C1qb	protein_coding	4.86932	11.1511	199.205	180.554
ENSMUSG00000013707	4.56246	2.40203e-24	1.73868e-22	Tnfaip8l2	protein_coding	0.643877	0.734228	15.5781	17.0942
ENSMUSG00000029816	4.56099	5.40017e-38	1.71338e-35	Gpnmb	protein_coding	0.764007	1.72454	31.2344	27.6908
ENSMUSG00000026321	4.56022	5.13674e-12	7.81056e-11	Tnfrsf11a	protein_coding	0.0536475	0.0625658	1.69299	1.05719
ENSMUSG00000004266	4.55778	6.01892e-29	7.95709e-27	Ptpn6	protein_coding	0.315122	0.855289	15.1156	12.6844
ENSMUSG00000032322	4.55731	1.52498e-34	3.3757e-32	Pstpip1	protein_coding	0.377248	0.371523	7.6986	9.96385
ENSMUSG00000027035	4.54515	2.2846e-33	4.5781e-31	Cers6	protein_coding	0.108534	0.2194	3.8475	3.87102
ENSMUSG00000057191	4.54476	4.3717e-28	5.10301e-26	AB124611	protein_coding	0.610208	0.724587	14.6701	16.6026
ENSMUSG00000024300	4.53965	1.4535e-42	8.13831e-40	Myo1f	protein_coding	0.326699	0.563894	10.3305	10.5121
ENSMUSG00000015340	4.53796	1.4102e-57	2.68461e-54	Cybb	protein_coding	0.552824	0.812353	15.5442	16.3071
ENSMUSG00000090124	4.53597	2.22273e-05	0.000118328	Ugt1a7c	protein_coding	0.0190258	0.0355019	0.504345	0.773292
ENSMUSG00000055691	4.53056	0.015416	0.0406305	Gja6	protein_coding	0	0.03713	0.200942	0.686216
ENSMUSG00000049988	4.52952	1.04298e-19	4.33522e-18	Lrrc25	protein_coding	0.277559	0.621504	9.63501	11.3496
ENSMUSG00000069516	4.51827	9.15335e-40	3.7075e-37	Lyz2	protein_coding	29.5218	63.225	1068.92	1059.78
ENSMUSG00000034532	4.5034	0.0127315	0.0344565	Fbxo16	protein_coding	0	0.0188643	0.255227	0.186771
ENSMUSG00000056531	4.4989	0.0163759	0.0427972	Ccdc18	protein_coding	0.0124779	0	0.212637	0.0614731
ENSMUSG00000020037	4.49881	0.0126478	0.0342802	Rfx4	protein_coding	0	0.0158533	0.171592	0.198817
ENSMUSG00000039981	4.49209	9.46728e-09	8.92663e-08	Zc3h12d	protein_coding	0.0196163	0.0915093	1.34952	1.19594
ENSMUSG00000079227	4.48906	7.39567e-26	6.48808e-24	Ccr5	protein_coding	0.0761395	0.204233	3.3699	2.98913
ENSMUSG00000027238	4.48815	0.000183187	0.000811006	Frmd5	protein_coding	0	0.0297739	0.161132	0.524061
ENSMUSG00000009185	4.48324	0.0192707	0.0490712	Ccl8	protein_coding	0	1.31902	13.9793	15.6712
ENSMUSG00000095609	4.48193	2.37936e-15	5.76743e-14	Gm21188	protein_coding	0.0702275	0.131043	2.13865	2.40025
ENSMUSG00000029414	4.48114	8.6015e-08	6.96498e-07	Kntc1	protein_coding	0	0.056288	0.755211	0.532526
ENSMUSG00000036896	4.4736	1.23979e-43	7.8673e-41	C1qc	protein_coding	2.99298	5.9339	101.64	97.3282
ENSMUSG00000000792	4.46516	2.22815e-08	1.9849e-07	Slc5a5	protein_coding	0.0548293	0.127888	1.2285	2.85315
ENSMUSG00000018581	4.46486	0.0148185	0.0392569	Dnah11	protein_coding	0	0.00517992	0.0770907	0.0410281
ENSMUSG00000033192	4.46467	3.58265e-26	3.23237e-24	Lpcat2	protein_coding	0.213232	0.353678	6.08609	6.52188
ENSMUSG00000038179	4.46314	1.52771e-20	7.02486e-19	Slamf7	protein_coding	0.105226	0.19635	3.2432	3.46683
ENSMUSG00000056529	4.46247	4.24133e-28	4.99469e-26	Ptafr	protein_coding	0.220704	0.55597	8.16285	9.11986
ENSMUSG00000022818	4.4622	0.000119663	0.000548923	Cyp2ab1	protein_coding	0.0261466	0.0487891	0.39606	1.27203
ENSMUSG00000047798	4.45954	1.19614e-13	2.23903e-12	Cd300lf	protein_coding	0.0935367	0.072724	2.14497	1.50725
ENSMUSG00000026980	4.45949	2.82296e-05	0.000146953	Ly75	protein_coding	0.0116249	0.0216919	0.40354	0.336467
ENSMUSG00000033491	4.45908	7.00273e-05	0.000336814	Prss35	protein_coding	0	0.0652363	0.926755	0.545418
ENSMUSG00000000791	4.45761	0.0138939	0.037159	Il12rb1	protein_coding	0	0.0182439	0.197467	0.216755
ENSMUSG00000023274	4.45515	1.27159e-07	9.99058e-07	Cd4	protein_coding	0	0.130019	0.98008	1.93707
ENSMUSG00000049565	4.45335	2.08767e-08	1.86762e-07	Aknad1	protein_coding	0.0107428	0.0501146	0.583108	0.77403
ENSMUSG00000069609	4.4461	0.0140507	0.0375047	Cd300ld4	protein_coding	0.0942137	0	0.951411	1.04434
ENSMUSG00000001473	4.43428	1.27886e-37	3.74547e-35	Tubb6	protein_coding	11.924	21.7811	281.283	449.25
ENSMUSG00000058099	4.43221	2.35817e-23	1.53741e-21	Nfam1	protein_coding	0.224218	0.348656	5.33042	7.11871
ENSMUSG00000052160	4.4284	2.15702e-36	5.86616e-34	Pld4	protein_coding	0.695581	1.44937	20.5899	25.844
ENSMUSG00000024529	4.415	4.64461e-41	2.00953e-38	Lox	protein_coding	0.917849	1.86839	29.8288	29.834
ENSMUSG00000053398	4.41499	1.10079e-27	1.23269e-25	Phgdh	protein_coding	0.387466	0.451878	9.3948	8.57008
ENSMUSG00000034685	4.41271	5.04808e-27	5.25139e-25	Fam171a2	protein_coding	0.900754	1.9209	21.3598	39.0195
ENSMUSG00000046318	4.40573	3.44716e-15	8.12173e-14	Ccbe1	protein_coding	0.0337588	0.0787417	1.39561	1.01348
ENSMUSG00000044550	4.38272	6.9328e-17	2.05256e-15	Tceal3	protein_coding	0.226368	0.316799	3.51467	7.87623
ENSMUSG00000059498	4.38147	5.25069e-45	4.16489e-42	Fcgr3	protein_coding	1.47963	2.54527	43.25	41.0605
ENSMUSG00000020098	4.38146	4.53579e-14	9.06063e-13	Pcbd1	protein_coding	0.294749	1.28333	12.6502	20.6925
ENSMUSG00000022408	4.37921	0.000981018	0.00368211	Fam83f	protein_coding	0	0.050128	0.542572	0.529393
ENSMUSG00000030798	4.37708	1.11902e-23	7.4485e-22	Cd37	protein_coding	0.182328	0.361485	5.30792	6.09129
ENSMUSG00000029762	4.37366	2.75859e-42	1.38198e-39	Akr1b8	protein_coding	1.28518	1.74863	29.5729	33.6033
ENSMUSG00000028613	4.3693	9.80739e-05	0.00045828	Lrp8	protein_coding	0	0.021369	0.269841	0.18336
ENSMUSG00000022686	4.36219	6.72671e-11	8.73509e-10	B3gnt5	protein_coding	0.0308909	0.100873	1.5305	1.21749
ENSMUSG00000115338	4.35825	0.0171831	0.0445661	Pnp	protein_coding	0.0209255	0	0.198107	0.219068
ENSMUSG00000030268	4.34067	5.78871e-16	1.50341e-14	Bcat1	protein_coding	0.0344433	0.128541	1.98368	1.3575
ENSMUSG00000028581	4.33495	2.19792e-41	9.96235e-39	Laptm5	protein_coding	1.48334	2.84697	40.5515	47.1484
ENSMUSG00000054555	4.33449	3.96497e-20	1.72331e-18	Adam12	protein_coding	0.0683279	0.276247	3.79982	3.20726
ENSMUSG00000040907	4.33377	1.71093e-17	5.48331e-16	Atp1a3	protein_coding	0.0538906	0.188548	2.38943	2.5637
ENSMUSG00000022488	4.33321	7.91821e-30	1.14196e-27	Nckap1l	protein_coding	0.357361	0.920859	12.8133	13.1099
ENSMUSG00000023982	4.33125	0.00124128	0.00453293	Guca1a	protein_coding	0	0.171966	1.57048	1.98636
ENSMUSG00000056290	4.32533	5.15567e-06	3.08643e-05	Ms4a4b	protein_coding	0.01522	0.0426002	0.537942	0.637349
ENSMUSG00000049420	4.32418	6.04645e-05	0.000294437	Tmem200a	protein_coding	0.0120219	0.0224326	0.341443	0.35536
ENSMUSG00000026656	4.32389	5.54112e-41	2.34414e-38	Fcgr2b	protein_coding	0.512952	0.905421	12.775	15.7687
ENSMUSG00000047261	4.32388	0.0189137	0.0483366	Gap43	protein_coding	0	0.0491735	0.46571	0.55177
ENSMUSG00000026177	4.32184	3.56209e-39	1.35623e-36	Slc11a1	protein_coding	0.454972	0.687261	11.1581	11.8077
ENSMUSG00000032532	4.3214	0.0195872	0.0497574	Cck	protein_coding	0	0.0573879	0.465863	0.719701
ENSMUSG00000019876	4.31822	1.56327e-06	1.02692e-05	Pkib	protein_coding	0	0.0317336	0.334889	0.314187
ENSMUSG00000073412	4.311	5.25461e-17	1.57764e-15	Lst1	protein_coding	0.773687	2.70691	32.3508	37.6398
ENSMUSG00000039217	4.30972	6.07692e-07	4.30701e-06	Il18	protein_coding	0.311426	0.0726394	3.39061	4.12334
ENSMUSG00000022296	4.30813	6.68729e-09	6.45568e-08	Baalc	protein_coding	0.0775369	0.0904265	0.942048	2.39938
ENSMUSG00000057173	4.30591	0.0211037	0.0529874	Rfx8	protein_coding	0.0375269	0	0.236852	0.485308
ENSMUSG00000040998	4.30328	1.07347e-06	7.28028e-06	Npnt	protein_coding	0.926316	2.90565	25.2003	50.6418
ENSMUSG00000048612	4.29833	7.90663e-43	4.64759e-40	Myof	protein_coding	0.337563	0.629887	9.30604	9.80562
ENSMUSG00000029299	4.29633	1.21454e-17	3.96591e-16	Abcg3	protein_coding	0.158279	0.189865	3.51071	3.35581
ENSMUSG00000027379	4.2962	7.9568e-07	5.53632e-06	Bub1	protein_coding	0.0368719	0.0688022	1.50103	0.590369
ENSMUSG00000004612	4.29601	7.90402e-05	0.000375702	Nkg7	protein_coding	0.0878228	0.163876	2.82691	2.16333
ENSMUSG00000055541	4.29295	1.74313e-24	1.30645e-22	Lair1	protein_coding	0.118123	0.140264	2.62293	2.46003
ENSMUSG00000034116	4.28687	3.85898e-28	4.59146e-26	Vav1	protein_coding	0.282948	0.385828	6.951	6.16561
ENSMUSG00000045273	4.28335	0.00205349	0.00708577	Cenph	protein_coding	0.0449944	0.0419794	1.27792	0.415628
ENSMUSG00000032091	4.28265	0.0213161	0.0534293	Tmprss4	protein_coding	0	0.0289267	0.352231	0.229117
ENSMUSG00000026070	4.27942	0.00245996	0.0083106	Il18r1	protein_coding	0	0.0310945	0.168279	0.451528
ENSMUSG00000038011	4.27093	0.0236699	0.0584744	Dnah10	protein_coding	0	0.00465568	0.0283454	0.0645327
ENSMUSG00000031220	4.26654	9.71814e-07	6.65005e-06	Awat2	protein_coding	0.151025	0.0352264	1.97789	1.55783
ENSMUSG00000063632	4.26316	0.00363797	0.0116927	Sox11	protein_coding	0.00965829	0.1622	1.88971	1.42152
ENSMUSG00000004113	4.25867	9.71755e-05	0.000454752	Cacna1b	protein_coding	0.00807383	0.0150656	0.193641	0.253574
ENSMUSG00000049103	4.25722	6.16371e-42	3.00868e-39	Ccr2	protein_coding	0.332479	0.542851	8.42378	8.40199
ENSMUSG00000031662	4.25426	2.48024e-14	5.149e-13	Snx20	protein_coding	0.0373987	0.139571	1.62083	1.80409
ENSMUSG00000045326	4.2484	7.3677e-07	5.15468e-06	Fndc7	protein_coding	0.0359794	0.022379	0.484448	0.620394
ENSMUSG00000039865	4.24328	0.00153996	0.00548753	Slc44a3	protein_coding	0.0158731	0.0148094	0.210385	0.371449
ENSMUSG00000058715	4.24218	3.8762e-46	3.20831e-43	Fcer1g	protein_coding	3.30632	5.05559	82.0224	76.9195
ENSMUSG00000038508	4.24172	0.000113125	0.000521706	Gdf15	protein_coding	0.0433424	0.080876	0.984803	1.38794
ENSMUSG00000015365	4.23902	0.00220105	0.00753892	Mov10l1	protein_coding	0.0191896	0.0179037	0.181673	0.519964
ENSMUSG00000036928	4.23327	0.0235105	0.0581487	Stag3	protein_coding	0	0.0130632	0.150229	0.103469
ENSMUSG00000036887	4.23013	3.29261e-39	1.27921e-36	C1qa	protein_coding	6.86926	13.322	201.968	178.003
ENSMUSG00000034652	4.22977	1.40665e-44	1.07114e-41	Cd300a	protein_coding	0.508253	0.648067	10.479	11.2991
ENSMUSG00000028438	4.22442	4.82078e-10	5.47573e-09	Kif24	protein_coding	0.0200325	0.0654153	0.897691	0.721681
ENSMUSG00000058163	4.22319	1.85547e-09	1.93761e-08	Gm5431	protein_coding	0.103923	0.0581755	1.27247	1.74075
ENSMUSG00000056174	4.21888	3.24924e-13	5.75938e-12	Col8a2	protein_coding	0.143052	0.567231	3.83722	9.49219
ENSMUSG00000059901	4.21578	1.80032e-23	1.19003e-21	Adamts14	protein_coding	0.247127	0.749345	8.52013	10.1204
ENSMUSG00000044309	4.21486	0.0236302	0.0584294	Apol7c	protein_coding	0.0392711	0	0.322218	0.386944
ENSMUSG00000059994	4.21401	0.000121086	0.000555182	Fcrl1	protein_coding	0.0225478	0.0420737	0.66886	0.541531
ENSMUSG00000024087	4.21266	1.9193e-10	2.31838e-09	Cyp1b1	protein_coding	0.0782664	0.116835	1.04724	2.59306
ENSMUSG00000089809	4.20192	1.14232e-12	1.89263e-11	Rasgef1b	protein_coding	0.0290728	0.0433995	0.818382	0.522788
ENSMUSG00000048621	4.19018	0.00247104	0.00833632	Gm6377	protein_coding	0.0574383	0	0.670668	0.353718
ENSMUSG00000068105	4.18985	0.0302354	0.0715642	Tnfrsf13c	protein_coding	0	0.03713	0.527474	0.171554
ENSMUSG00000058672	4.18016	1.26733e-48	1.34034e-45	Tubb2a	protein_coding	8.42586	11.6291	149.628	214.922
ENSMUSG00000026051	4.17833	4.5865e-11	6.1101e-10	1500015O10Rik	protein_coding	0.355965	0.664224	6.6277	12.0018
ENSMUSG00000098112	4.17556	2.09178e-16	5.77118e-15	Bin2	protein_coding	0.222091	0.266411	4.44549	4.41567
ENSMUSG00000030518	4.1751	0.0266825	0.064617	Fam189a1	protein_coding	0	0.0141224	0.105089	0.158466
ENSMUSG00000030365	4.1743	2.14446e-06	1.3704e-05	Clec2i	protein_coding	0.0258103	0.0963231	1.23806	1.00136
ENSMUSG00000027107	4.17249	8.45032e-40	3.49715e-37	Chrna1	protein_coding	5.61854	10.0401	121.528	161.471
ENSMUSG00000049037	4.16896	9.73528e-17	2.82516e-15	Clec4a1	protein_coding	0.257606	1.10558	11.4462	13.3574
ENSMUSG00000067714	4.1673	0.00213449	0.00734001	Lpar5	protein_coding	0.0529835	0.0494331	0.635373	1.20725
ENSMUSG00000062248	4.16445	6.77173e-08	5.56621e-07	Cks2	protein_coding	0.231994	0.649346	10.7621	5.21466
ENSMUSG00000046432	4.15806	2.58714e-26	2.40251e-24	Bex3	protein_coding	0.98997	1.69333	23.8474	24.3858
ENSMUSG00000044092	4.15564	3.47401e-06	2.13476e-05	C130050O18Rik	protein_coding	0.0252422	0.0942028	1.29046	0.870502
ENSMUSG00000051682	4.15537	0.0025395	0.00854294	Treml4	protein_coding	0.0401953	0.0375019	0.964036	0.420804
ENSMUSG00000028654	4.14843	3.33597e-15	7.88906e-14	Mycl	protein_coding	0.0795147	0.278199	2.92333	3.50113
ENSMUSG00000019139	4.14791	1.37324e-37	3.94211e-35	Isyna1	protein_coding	1.31806	2.18279	26.8911	35.4507
ENSMUSG00000050578	4.14574	2.83309e-18	9.87793e-17	Mmp13	protein_coding	0.24024	0.308194	4.81418	4.93766
ENSMUSG00000070323	4.14452	0.00197207	0.00683955	Mmp27	protein_coding	0.0363213	0.0338874	0.527258	0.715759
ENSMUSG00000071547	4.14307	7.76056e-30	1.12777e-27	Nt5dc2	protein_coding	0.57384	1.19675	15.7442	15.7567
ENSMUSG00000040204	4.13838	4.92473e-10	5.59047e-09	Pclaf	protein_coding	0.066711	0.217843	3.71575	1.33517
ENSMUSG00000028364	4.13433	0.00132078	0.00478903	Tnc	protein_coding	0.475093	3.74842	47.6054	26.5732
ENSMUSG00000023132	4.1328	8.6095e-05	0.000406395	Gzma	protein_coding	0	0.297778	1.86334	3.48874
ENSMUSG00000029810	4.13223	1.11769e-30	1.75847e-28	Tmem176b	protein_coding	3.58862	7.67548	83.8893	114.209
ENSMUSG00000059456	4.12899	2.79607e-26	2.58392e-24	Ptk2b	protein_coding	0.141053	0.202463	3.09536	2.94668
ENSMUSG00000029161	4.12501	4.75143e-26	4.20712e-24	Cgref1	protein_coding	0.53976	0.791358	10.3905	12.9635
ENSMUSG00000029206	4.1219	0.0301876	0.0714825	Nsun7	protein_coding	0	0.0138996	0.0940286	0.155966
ENSMUSG00000045871	4.10803	0.0305458	0.0721848	Slitrk6	protein_coding	0.0189316	0	0.119487	0.198195
ENSMUSG00000025557	4.10636	0.0315269	0.0740939	Slc15a1	protein_coding	0.0164319	0	0.0933395	0.182145
ENSMUSG00000040564	4.10463	0.0327589	0.0765275	Apoc1	protein_coding	0.10789	0	0.544759	1.26238
ENSMUSG00000042817	4.10283	1.00456e-06	6.84705e-06	Flt3	protein_coding	0.0259942	0.0485047	0.459376	0.832405
ENSMUSG00000022240	4.10283	0.0343122	0.0794843	Ctnnd2	protein_coding	0.00778112	0	0.0343775	0.0958357
ENSMUSG00000027520	4.09849	8.65174e-33	1.63072e-30	Zdbf2	protein_coding	0.215592	0.343131	3.91806	5.69724
ENSMUSG00000023031	4.09544	5.89837e-05	0.000288286	Cela1	protein_coding	0	0.271591	2.20472	2.55451
ENSMUSG00000022768	4.09395	0.0022652	0.00772777	Ccdc116	protein_coding	0.0184911	0.0172521	0.303439	0.307456
ENSMUSG00000000682	4.08824	1.87556e-25	1.59397e-23	Cd52	protein_coding	0.879116	1.89279	22.2796	25.2366
ENSMUSG00000102418	4.085	2.81108e-05	0.000146454	Sh2d1b1	protein_coding	0.0946581	0.0294384	0.955898	1.12699
ENSMUSG00000020330	4.0698	4.88108e-07	3.51841e-06	Hmmr	protein_coding	0	0.110317	1.06344	0.828267
ENSMUSG00000027514	4.06099	5.71679e-21	2.7977e-19	Zbp1	protein_coding	0.250204	0.38199	4.52217	6.09321
ENSMUSG00000020573	4.05791	2.50281e-12	3.95731e-11	Pik3cg	protein_coding	0.0285794	0.0977692	1.08228	1.05012
ENSMUSG00000090919	4.05723	0.0326588	0.0763416	Pabpc4l	protein_coding	0.0145786	0	0.110416	0.12569
ENSMUSG00000030789	4.05527	3.01188e-21	1.51685e-19	Itgax	protein_coding	0.150412	0.374222	4.34583	4.4564
ENSMUSG00000051212	4.05285	9.72436e-07	6.65191e-06	Gpr183	protein_coding	0.0834119	0.0778225	1.66711	1.01022
ENSMUSG00000026480	4.0494	2.08467e-31	3.4212e-29	Ncf2	protein_coding	0.208297	0.406345	5.06148	5.1776
ENSMUSG00000037944	4.04911	0.00402374	0.0127816	Ccr7	protein_coding	0	0.0757242	0.486648	0.79971
ENSMUSG00000026669	4.04451	1.68069e-05	9.19404e-05	Mcm10	protein_coding	0.020871	0.0292087	0.579604	0.250631
ENSMUSG00000037902	4.04384	1.59802e-44	1.17006e-41	Sirpa	protein_coding	1.52008	2.5467	34.3012	32.9748
ENSMUSG00000009487	4.0438	6.22492e-29	8.17268e-27	Otog	protein_coding	0.155126	0.289463	3.28972	4.08869
ENSMUSG00000049130	4.03913	2.56299e-15	6.16835e-14	C5ar1	protein_coding	0.187401	0.320546	4.27774	4.13537
ENSMUSG00000047259	4.03765	0.00279643	0.00927934	Mc4r	protein_coding	0.0291044	0.0271542	0.440864	0.483925
ENSMUSG00000026395	4.03538	5.21109e-38	1.71041e-35	Ptprc	protein_coding	0.188479	0.339429	4.32955	4.36475
ENSMUSG00000030223	4.03339	2.47237e-15	5.96534e-14	Ptpro	protein_coding	0.0716377	0.133675	1.52975	1.86023
ENSMUSG00000034438	4.02991	3.37511e-08	2.9047e-07	Gbp8	protein_coding	0.046628	0.13051	1.25075	1.6798
ENSMUSG00000015950	4.02475	3.18257e-27	3.40374e-25	Ncf1	protein_coding	0.438275	1.00182	12.1435	11.4437
ENSMUSG00000021194	4.01854	0.0011813	0.00433721	Chga	protein_coding	0	0.0815216	0.974281	0.37666
ENSMUSG00000051435	4.01854	0.0361096	0.0829015	Fhad1	protein_coding	0	0.0121953	0.115499	0.0885447
ENSMUSG00000031129	4.01773	9.00312e-33	1.68032e-30	Slc9a9	protein_coding	0.296825	0.421997	5.763	5.93638
ENSMUSG00000040322	4.01748	1.57753e-28	1.98884e-26	Slc25a24	protein_coding	0.912425	1.87719	19.0483	26.3369
ENSMUSG00000034686	4.0169	0.000347573	0.00144502	Prr7	protein_coding	0.0590655	0.110215	1.52845	1.23671
ENSMUSG00000028264	4.01378	0.0363133	0.0832986	Spaca1	protein_coding	0	0.0469243	0.349178	0.433615
ENSMUSG00000044361	4.00773	0.0407317	0.0918731	BC024139	protein_coding	0	0.0163983	0.0776524	0.194828
ENSMUSG00000064109	4.00545	0.00346272	0.0111994	Hcst	protein_coding	0.111177	0.103727	1.33323	2.12243
ENSMUSG00000031849	4.00343	2.54089e-11	3.55146e-10	Comp	protein_coding	0.162326	0.732	4.35422	10.113
ENSMUSG00000069227	4.00216	0.00423129	0.0133473	Gprin1	protein_coding	0.0184614	0.0172243	0.174779	0.397912
ENSMUSG00000032511	4.00086	1.2429e-24	9.38929e-23	Scn5a	protein_coding	0.155704	0.350358	4.52634	3.62675
ENSMUSG00000034855	3.99927	2.40167e-10	2.8701e-09	Cxcl10	protein_coding	0.106932	0.332554	4.36436	2.74379
ENSMUSG00000081984	3.99724	6.91903e-05	0.000333378	Dnajb3	protein_coding	0.229125	0.0712571	1.83176	2.91607
ENSMUSG00000024044	3.99626	7.65365e-24	5.27907e-22	Epb41l3	protein_coding	0.107754	0.201067	2.06153	2.89899
ENSMUSG00000040133	3.98907	1.01427e-08	9.5257e-08	Gpr176	protein_coding	0.0411747	0.134455	1.53326	1.29317
ENSMUSG00000050064	3.98613	1.69452e-23	1.12399e-21	Zfp697	protein_coding	0.155186	0.144787	2.17318	2.58628
ENSMUSG00000048163	3.98377	1.85541e-27	2.01837e-25	Selplg	protein_coding	0.432165	0.403206	5.65685	7.57912
ENSMUSG00000044350	3.98286	6.48008e-23	4.05412e-21	Lacc1	protein_coding	0.308392	0.328831	4.78264	5.31761
ENSMUSG00000047986	3.97535	3.20053e-11	4.38019e-10	Palm3	protein_coding	0.133339	0.145138	1.7112	2.68236
ENSMUSG00000022952	3.96927	6.84888e-25	5.38769e-23	Runx1	protein_coding	0.264694	0.677548	7.6977	7.11785
ENSMUSG00000064246	3.95452	2.71671e-06	1.70237e-05	Chil1	protein_coding	0.028627	0.133544	1.4093	1.14589
ENSMUSG00000028539	3.95253	0.0419595	0.0939245	Artn	protein_coding	0	0.0311398	0.18959	0.308308
ENSMUSG00000037846	3.9467	3.2755e-13	5.80053e-12	Rtkn2	protein_coding	0.130238	0.148513	1.48873	2.82494
ENSMUSG00000074345	3.94282	0.0407883	0.0919463	Tnfaip8l3	protein_coding	0.0175071	0	0.132596	0.129375
ENSMUSG00000026532	3.94211	8.16505e-06	4.72026e-05	Spta1	protein_coding	0.0165659	0.0231837	0.30844	0.306049
ENSMUSG00000023367	3.93612	4.17117e-22	2.34365e-20	Tmem176a	protein_coding	0.948071	2.4374	21.2889	30.7361
ENSMUSG00000032401	3.93482	0.00503481	0.0155093	Lctl	protein_coding	0.0616513	0	0.447481	0.474578
ENSMUSG00000070780	3.93087	9.08204e-08	7.32295e-07	Rbm47	protein_coding	0.0112062	0.0836423	0.664845	0.80742
ENSMUSG00000002111	3.93006	6.82516e-33	1.31243e-30	Spi1	protein_coding	0.80419	0.750302	12.2192	11.5005
ENSMUSG00000024621	3.92913	3.30589e-57	5.7213e-54	Csf1r	protein_coding	2.92489	3.74073	46.0371	55.7565
ENSMUSG00000039153	3.92848	2.40101e-17	7.51778e-16	Runx2	protein_coding	0.0817506	0.14407	2.00082	1.45997
ENSMUSG00000053101	3.92714	1.11822e-05	6.32427e-05	Gpr141	protein_coding	0.0268731	0.0376086	0.424026	0.562668
ENSMUSG00000024043	3.92481	4.25035e-28	4.99469e-26	Arhgap28	protein_coding	0.28364	0.50141	5.64384	6.35253
ENSMUSG00000054675	3.92363	4.69741e-19	1.82128e-17	Tmem119	protein_coding	0.658804	1.94103	16.3477	23.3388
ENSMUSG00000034330	3.92351	5.80612e-21	2.83413e-19	Plcg2	protein_coding	0.317494	0.209096	3.85451	4.11742
ENSMUSG00000056130	3.9187	4.97362e-05	0.000246827	Ticam2	protein_coding	0	0.09533	0.644891	0.83058
ENSMUSG00000038859	3.91865	1.36781e-30	2.13434e-28	Baiap2l1	protein_coding	0.548488	0.778726	9.16623	10.9996
ENSMUSG00000041707	3.91563	2.58422e-06	1.62523e-05	1810011H11Rik	protein_coding	0.300262	0.0466903	3.25327	1.91072
ENSMUSG00000054134	3.90051	0.0461746	0.101716	Umodl1	protein_coding	0	0.0148446	0.14059	0.0881841
ENSMUSG00000025163	3.89867	0.00825459	0.0238203	Cd7	protein_coding	0	0.1322	0.581301	1.43977
ENSMUSG00000031762	3.89288	2.82576e-27	3.05648e-25	Mt2	protein_coding	3.27633	4.96727	51.3519	71.7101
ENSMUSG00000026430	3.89096	3.782e-16	1.01263e-14	Rassf5	protein_coding	0.140578	0.29979	3.04204	3.54941
ENSMUSG00000061859	3.8909	4.18721e-29	5.69371e-27	Patj	protein_coding	0.214691	0.194582	2.45454	3.62638
ENSMUSG00000025877	3.89064	2.34678e-14	4.89327e-13	Hk3	protein_coding	0.109003	0.366117	3.74259	3.38318
ENSMUSG00000023004	3.88807	2.14035e-42	1.13183e-39	Tuba1b	protein_coding	9.24711	15.4575	178.143	188.448
ENSMUSG00000030468	3.88383	0.00554257	0.0168362	Siglecg	protein_coding	0.016702	0.0155829	0.168665	0.308565
ENSMUSG00000035506	3.88367	0.0461036	0.10158	Slc12a8	protein_coding	0.0180626	0	0.148203	0.111233
ENSMUSG00000078942	3.8809	5.42583e-07	3.8846e-06	Naip6	protein_coding	0.0587887	0.0219397	0.549148	0.629939
ENSMUSG00000030641	3.87861	0.00701482	0.0206685	Ddias	protein_coding	0	0.0404599	0.3695	0.24035
ENSMUSG00000031827	3.87674	1.9704e-24	1.45955e-22	Cotl1	protein_coding	1.8609	4.59858	49.869	45.4057
ENSMUSG00000040963	3.86915	0.0076185	0.0222342	Asgr2	protein_coding	0	0.0951604	0.514995	0.910756
ENSMUSG00000030607	3.86739	8.83096e-05	0.000415612	Acan	protein_coding	0	0.0501347	0.298454	0.450044
ENSMUSG00000027326	3.85692	0.000791304	0.00303222	Knl1	protein_coding	0	0.0350696	0.379584	0.138887
ENSMUSG00000031253	3.85186	2.80072e-30	4.19822e-28	Srpx2	protein_coding	0.659302	1.1021	12.2235	13.3477
ENSMUSG00000028664	3.85019	6.89231e-20	2.92877e-18	Ephb2	protein_coding	0.0763992	0.172259	1.58321	2.03092
ENSMUSG00000019992	3.84938	0.00857649	0.0246186	Mtfr2	protein_coding	0	0.0699918	0.68655	0.346487
ENSMUSG00000067071	3.84868	1.30034e-46	1.1252e-43	Hes6	protein_coding	3.72936	5.30203	61.0866	69.4455
ENSMUSG00000035208	3.84807	1.04401e-12	1.74187e-11	Slfn8	protein_coding	0.0981056	0.34782	2.61301	3.87868
ENSMUSG00000056124	3.84677	1.41433e-21	7.47905e-20	B4galt6	protein_coding	0.207309	0.425518	3.93403	5.23428
ENSMUSG00000091955	3.8445	3.35139e-13	5.9239e-12	Gm9844	protein_coding	0.827526	2.00739	19.5338	21.6074
ENSMUSG00000025058	3.84403	0.000285786	0.00121008	5430427O19Rik	protein_coding	0	0.0797989	0.593808	0.579385
ENSMUSG00000053070	3.84205	0.000771751	0.00296685	9230110C19Rik	protein_coding	0.100842	0.0470422	1.05017	1.05571
ENSMUSG00000004317	3.84051	4.25843e-36	1.11052e-33	Clcn5	protein_coding	0.231306	0.340058	4.02133	4.19991
ENSMUSG00000016995	3.83827	2.21852e-06	1.41298e-05	Matn4	protein_coding	0.0465424	0.0723727	0.489589	1.2229
ENSMUSG00000036526	3.83814	1.72028e-07	1.33397e-06	Card11	protein_coding	0.0659844	0.0615629	0.749632	1.07682
ENSMUSG00000002076	3.8359	1.79817e-08	1.62776e-07	Hsf2bp	protein_coding	0.080999	0.176333	1.51664	2.19476
ENSMUSG00000027331	3.8349	1.04889e-09	1.13452e-08	Knstrn	protein_coding	0.062249	0.188753	2.41625	1.19795
ENSMUSG00000036908	3.8305	2.26574e-44	1.59752e-41	Unc93b1	protein_coding	3.0797	4.66587	51.5543	58.967
ENSMUSG00000052087	3.82986	1.43911e-08	1.3203e-07	Rgs14	protein_coding	0.0568082	0.12367	1.09954	1.49264
ENSMUSG00000033685	3.82954	1.38741e-37	3.94211e-35	Ucp2	protein_coding	1.52753	2.26099	22.2034	31.8136
ENSMUSG00000032122	3.82651	7.54549e-38	2.35481e-35	Slc37a2	protein_coding	0.459169	0.428401	6.20794	6.39946
ENSMUSG00000021175	3.82632	2.98555e-05	0.000154707	Cdca7l	protein_coding	0.0739135	0.0459737	1.02631	0.667591
ENSMUSG00000026536	3.82335	3.74961e-16	1.00779e-14	Ifi211	protein_coding	0.359754	0.71325	6.81178	8.50176
ENSMUSG00000001864	3.821	2.70379e-18	9.47921e-17	Aif1l	protein_coding	1.07505	3.4548	29.9301	34.2788
ENSMUSG00000026829	3.81621	0.000155969	0.000699951	Gbgt1	protein_coding	0.180112	0.0560144	1.5536	1.7377
ENSMUSG00000030707	3.81507	1.24591e-33	2.57808e-31	Coro1a	protein_coding	1.15372	2.01827	23.0649	21.7764
ENSMUSG00000034947	3.81252	2.03307e-29	2.84585e-27	Tmem106a	protein_coding	0.66508	0.596648	8.62136	9.12083
ENSMUSG00000031264	3.80902	2.6682e-10	3.1628e-09	Btk	protein_coding	0.152944	0.19026	1.80191	3.02966
ENSMUSG00000058818	3.80632	1.91768e-30	2.9441e-28	Pirb	protein_coding	0.502698	0.75377	7.92064	9.74047
ENSMUSG00000035493	3.80622	7.62185e-53	1.11613e-49	Tgfbi	protein_coding	2.55434	3.33644	43.5825	39.0239
ENSMUSG00000008496	3.80161	1.59526e-14	3.39699e-13	Pou2f2	protein_coding	0.0779037	0.127196	1.67175	1.20537
ENSMUSG00000047592	3.80154	4.5245e-06	2.72918e-05	Nxpe5	protein_coding	0	0.150687	1.22324	0.917251
ENSMUSG00000034156	3.80095	0.00166001	0.00586736	Tspoap1	protein_coding	0	0.0236523	0.186671	0.150914
ENSMUSG00000068227	3.79994	2.98057e-06	1.85126e-05	Il2rb	protein_coding	0.0576446	0.134455	1.00052	1.70394
ENSMUSG00000052749	3.79795	0.010857	0.0300707	Trim30b	protein_coding	0.0213286	0	0.0807694	0.210154
ENSMUSG00000032359	3.79778	8.05644e-43	4.64759e-40	Ctsh	protein_coding	1.49871	2.31382	25.945	27.2486
ENSMUSG00000033436	3.79757	9.57925e-24	6.46668e-22	Armcx2	protein_coding	0.779321	1.70207	14.2642	20.3858
ENSMUSG00000057751	3.79529	1.21022e-20	5.61927e-19	Megf6	protein_coding	0.142666	0.171136	2.0067	2.36586
ENSMUSG00000000204	3.79512	7.36326e-09	7.05102e-08	Slfn4	protein_coding	0.101249	0.13225	1.13748	2.11994
ENSMUSG00000002068	3.79316	3.75009e-05	0.000190884	Ccne1	protein_coding	0.0603081	0.0844003	1.21803	0.79849
ENSMUSG00000030844	3.79306	2.46249e-30	3.72051e-28	Rgs10	protein_coding	1.12594	1.40065	17.4403	17.71
ENSMUSG00000024696	3.7925	9.04949e-14	1.72275e-12	Lpxn	protein_coding	0.335457	0.491823	5.68631	5.84331
ENSMUSG00000054293	3.7912	0.000150831	0.000678812	A630033H20Rik	protein_coding	0.0463319	0.0432273	0.58485	0.656241
ENSMUSG00000013584	3.785	4.00726e-14	8.05557e-13	Aldh1a2	protein_coding	0.248185	0.39695	4.4755	4.47596
ENSMUSG00000057135	3.78126	0.00132988	0.0048177	Scimp	protein_coding	0.0743241	0.138687	1.07893	1.87659
ENSMUSG00000071203	3.78096	1.30304e-15	3.25112e-14	Naip5	protein_coding	0.246795	0.115129	2.37542	2.57419
ENSMUSG00000023169	3.78032	5.65436e-15	1.29067e-13	Slc38a1	protein_coding	0.114794	0.419484	3.09736	4.2946
ENSMUSG00000027750	3.78006	0.000354078	0.00146982	Postn	protein_coding	2.47212	15.0953	138.656	102.789
ENSMUSG00000024598	3.77681	0.00295975	0.00976174	Fbn2	protein_coding	0.0306374	0.278698	2.31076	1.93861
ENSMUSG00000028976	3.77348	0.00923838	0.0262019	Slc2a5	protein_coding	0	0.0440278	0.282948	0.334197
ENSMUSG00000024593	3.76948	3.1508e-26	2.89767e-24	Megf10	protein_coding	0.218408	0.31051	3.96479	3.27925
ENSMUSG00000030148	3.76787	0.0121564	0.033098	Clec4a2	protein_coding	0.0274334	0.511902	3.72265	3.64912
ENSMUSG00000031880	3.76609	0.000968129	0.00363947	Rrad	protein_coding	1.22161	7.88329	59.7864	64.2586
ENSMUSG00000044303	3.76422	0.00113973	0.00420242	Cdkn2a	protein_coding	0.0684898	0.127801	1.38328	1.3075
ENSMUSG00000051590	3.76063	9.75432e-06	5.57302e-05	Map3k19	protein_coding	0.0328773	0.0613485	0.529141	0.759248
ENSMUSG00000032094	3.75959	0.00724047	0.0212481	Cd3d	protein_coding	0.0442259	0.0412624	0.614092	0.544706
ENSMUSG00000044033	3.75701	5.71566e-19	2.18492e-17	Ccdc141	protein_coding	0.328835	0.926792	7.16895	9.86785
ENSMUSG00000070390	3.75468	3.22427e-08	2.78243e-07	Nlrp1b	protein_coding	0.0381935	0.0831465	0.932096	0.721293
ENSMUSG00000030149	3.74761	1.6444e-05	9.03189e-05	Klrk1	protein_coding	0.02235	0.0417047	0.317391	0.550545
ENSMUSG00000004885	3.74611	0.00166786	0.00589151	Crabp2	protein_coding	0.121437	0.0566499	0.804777	1.57046
ENSMUSG00000000861	3.74491	0.0142441	0.0379516	Bcl11a	protein_coding	0.0060926	0.00568434	0.0269175	0.131319
ENSMUSG00000072235	3.74231	1.34705e-25	1.15512e-23	Tuba1a	protein_coding	13.2565	28.6924	243.408	319.193
ENSMUSG00000020143	3.73074	8.6328e-25	6.68059e-23	Dock2	protein_coding	0.126465	0.176986	2.03981	2.00757
ENSMUSG00000033220	3.73016	2.02058e-31	3.34486e-29	Rac2	protein_coding	0.740303	0.838703	10.4296	10.5833
ENSMUSG00000015027	3.72601	4.54611e-22	2.53796e-20	Galns	protein_coding	0.454359	0.847825	9.02368	8.31951
ENSMUSG00000027848	3.72491	6.92597e-05	0.000333628	Olfml3	protein_coding	0.338747	1.42222	9.98286	13.3509
ENSMUSG00000073490	3.72466	1.29428e-26	1.25072e-24	Ifi207	protein_coding	0.63334	0.787868	7.97988	10.8774
ENSMUSG00000038020	3.72137	4.06471e-07	2.9763e-06	Rapgefl1	protein_coding	0.0565581	0.0527682	0.642542	0.801083
ENSMUSG00000026251	3.7179	3.2766e-32	5.88458e-30	Chrnd	protein_coding	1.8798	2.84714	25.5008	36.9087
ENSMUSG00000025582	3.71554	1.11345e-05	6.30292e-05	Nptx1	protein_coding	0.0307725	0.0574209	0.524397	0.644313
ENSMUSG00000032589	3.71376	2.80729e-08	2.45149e-07	Bsn	protein_coding	0.025182	0.0234945	0.27655	0.362878
ENSMUSG00000041347	3.71099	0.0123074	0.0334612	Bdkrb1	protein_coding	0	0.104378	0.882624	0.516712
ENSMUSG00000052727	3.70872	2.23116e-24	1.62738e-22	Map1b	protein_coding	0.663598	1.50765	12.8495	15.6101
ENSMUSG00000035783	3.70336	2.07191e-53	3.28691e-50	Acta2	protein_coding	23.3013	27.7951	289.127	377.943
ENSMUSG00000054582	3.70113	7.58864e-05	0.000362067	Pabpc1l	protein_coding	0.0589354	0.0824793	0.706747	1.14325
ENSMUSG00000028392	3.70015	0.012948	0.0349832	Bspry	protein_coding	0	0.063683	0.301563	0.546443
ENSMUSG00000022367	3.69788	2.90092e-05	0.000150682	Has2	protein_coding	0.018945	0.123729	1.35116	0.525004
ENSMUSG00000024030	3.69699	3.38845e-14	6.87697e-13	Abcg1	protein_coding	0.414577	1.54719	10.3917	15.1725
ENSMUSG00000015852	3.69674	2.11904e-25	1.76931e-23	Fcrls	protein_coding	0.997357	2.08566	19.5357	20.6496
ENSMUSG00000037664	3.69591	6.59571e-36	1.65214e-33	Cdkn1c	protein_coding	8.73955	14.8387	140.161	166.115
ENSMUSG00000024640	3.69378	6.52195e-17	1.93393e-15	Psat1	protein_coding	0.301909	0.933059	8.76532	7.30907
ENSMUSG00000068744	3.69097	2.62388e-05	0.000137454	Psrc1	protein_coding	0.0238615	0.111313	0.993975	0.778805
ENSMUSG00000031613	3.68887	3.13959e-17	9.71842e-16	Hpgd	protein_coding	0.572335	0.711978	7.46544	9.16388
ENSMUSG00000021880	3.6846	6.07453e-06	3.59022e-05	Rnase6	protein_coding	0.210683	0.0280807	1.19675	1.83494
ENSMUSG00000022439	3.68422	1.04973e-12	1.74988e-11	Parvg	protein_coding	0.181842	0.29084	3.3939	2.71956
ENSMUSG00000021697	3.67985	0.0210093	0.0528058	Depdc1b	protein_coding	0.0479224	0	0.499065	0.103291
ENSMUSG00000064065	3.67637	0.00210675	0.00725509	Ipcef1	protein_coding	0.0178318	0.00831847	0.118173	0.214134
ENSMUSG00000007594	3.67522	0.00514126	0.0157785	Hapln4	protein_coding	0	0.0572563	0.193664	0.554284
ENSMUSG00000037649	3.67506	7.65598e-22	4.1642e-20	H2-DMa	protein_coding	0.929391	2.09933	19.1721	19.7608
ENSMUSG00000073489	3.67458	1.6603e-28	2.07941e-26	Ifi204	protein_coding	0.653702	0.988455	9.50369	11.5633
ENSMUSG00000041498	3.67206	0.000225647	0.000979846	Kif14	protein_coding	0	0.0506119	0.474442	0.18135
ENSMUSG00000021998	3.67038	2.24532e-26	2.0953e-24	Lcp1	protein_coding	0.506755	1.0638	10.5281	9.53377
ENSMUSG00000038128	3.6676	0.000280491	0.00119084	Camk4	protein_coding	0	0.0303671	0.221862	0.172377
ENSMUSG00000028655	3.66698	4.74193e-05	0.000236191	Mfsd2a	protein_coding	0.178378	0.033285	1.64372	1.01061
ENSMUSG00000024013	3.66491	5.55658e-21	2.72631e-19	Fgd2	protein_coding	0.310673	0.561594	4.98783	6.14613
ENSMUSG00000074361	3.66115	1.50498e-07	1.17275e-06	C5ar2	protein_coding	0.112707	0.0841238	1.2093	1.2771
ENSMUSG00000024776	3.65793	3.64866e-10	4.2276e-09	Stambpl1	protein_coding	0.0866691	0.202154	1.23078	2.44625
ENSMUSG00000018654	3.65767	3.23241e-14	6.57429e-13	Ikzf1	protein_coding	0.0972633	0.233346	2.13981	2.07072
ENSMUSG00000038463	3.65608	2.7063e-22	1.56121e-20	Olfml2b	protein_coding	1.16709	2.73432	27.0092	22.3443
ENSMUSG00000026094	3.65405	2.2304e-24	1.62738e-22	Stk17b	protein_coding	0.928872	1.60326	12.1844	19.811
ENSMUSG00000044646	3.65345	1.47325e-14	3.1442e-13	Zbtb7c	protein_coding	0.25461	0.142529	2.69972	2.27875
ENSMUSG00000023873	3.65322	0.0101526	0.0283518	1700010I14Rik	protein_coding	0.0377564	0.0352264	0.50043	0.418522
ENSMUSG00000018920	3.64845	5.25692e-29	6.99832e-27	Cxcl16	protein_coding	0.983115	1.68573	18.1453	15.4629
ENSMUSG00000034435	3.6476	1.17976e-09	1.26959e-08	Tmem30b	protein_coding	0.107349	0.250389	2.0326	2.49557
ENSMUSG00000048865	3.64566	5.82971e-33	1.13245e-30	Arhgap30	protein_coding	0.336366	0.496892	5.23669	5.23608
ENSMUSG00000021569	3.64462	0.000623442	0.00245622	Trip13	protein_coding	0	0.10785	0.933873	0.441358
ENSMUSG00000020646	3.64228	2.90546e-23	1.86862e-21	Mboat2	protein_coding	0.176215	0.180065	2.06019	2.39771
ENSMUSG00000045620	3.6369	3.75833e-06	2.29539e-05	Odf3l1	protein_coding	0.184388	0.229376	2.44391	2.7252
ENSMUSG00000046295	3.63666	0.000169708	0.000756968	Ankle1	protein_coding	0	0.204941	1.76269	0.830954
ENSMUSG00000029925	3.62881	4.97468e-14	9.86489e-13	Tbxas1	protein_coding	0.0617869	0.164705	1.41503	1.41328
ENSMUSG00000035697	3.62629	2.36269e-38	8.03189e-36	Arhgap45	protein_coding	1.14723	1.22087	12.8976	16.4148
ENSMUSG00000008193	3.62491	0.0179687	0.0462131	Spib	protein_coding	0	0.0522254	0.194313	0.465365
ENSMUSG00000024334	3.62013	0.00216121	0.00742019	H2-Oa	protein_coding	0.0610883	0.11399	1.11812	1.05335
ENSMUSG00000038578	3.61653	0.0010621	0.00394367	Susd1	protein_coding	0	0.0628546	0.4252	0.363014
ENSMUSG00000034317	3.61568	1.62989e-06	1.06407e-05	Trim59	protein_coding	0.0239469	0.245765	2.07064	1.28299
ENSMUSG00000041481	3.61209	2.38072e-06	1.50771e-05	Serpina3g	protein_coding	0.228798	0.0711556	1.68474	1.9491
ENSMUSG00000036596	3.61146	4.95654e-05	0.000246043	Cpz	protein_coding	0.035755	0.166796	1.08321	1.43122
ENSMUSG00000021565	3.60612	0.00231916	0.00788672	Slc6a19	protein_coding	0.0320695	0.0149603	0.253009	0.315986
ENSMUSG00000040061	3.60578	2.0072e-13	3.62535e-12	Plcb2	protein_coding	0.146012	0.102171	1.40538	1.61102
ENSMUSG00000037411	3.60507	7.94079e-22	4.29457e-20	Serpine1	protein_coding	0.600576	1.3332	12.9401	10.7001
ENSMUSG00000032725	3.60138	1.16924e-14	2.53517e-13	Folr2	protein_coding	0.46729	1.11416	8.38915	10.9671
ENSMUSG00000002699	3.59943	8.36096e-12	1.23866e-10	Lcp2	protein_coding	0.126013	0.571048	4.65837	3.8579
ENSMUSG00000042821	3.59863	1.81664e-15	4.46238e-14	Snai1	protein_coding	0.643745	0.554408	7.5947	6.92232
ENSMUSG00000060429	3.59793	1.28764e-34	2.9182e-32	Sntb1	protein_coding	0.799082	0.844003	8.72607	11.216
ENSMUSG00000029322	3.59784	6.07542e-08	5.03517e-07	Plac8	protein_coding	0.201684	0.84676	3.72332	9.09774
ENSMUSG00000016526	3.59621	0.0148933	0.0394111	Dyrk3	protein_coding	0.0505161	0	0.302892	0.295535
ENSMUSG00000023947	3.59333	6.53379e-12	9.77091e-11	Nfkbie	protein_coding	0.198852	0.401976	3.61876	3.69414
ENSMUSG00000063193	3.59325	1.17686e-12	1.94478e-11	Cd300lb	protein_coding	0.192626	0.333763	3.17835	3.21978
ENSMUSG00000037318	3.59285	7.08278e-20	3.003e-18	Traf3ip3	protein_coding	0.446255	0.650549	4.73532	8.55357
ENSMUSG00000032783	3.59116	0.000434735	0.00177217	Troap	protein_coding	0	0.165396	1.11887	0.917026
ENSMUSG00000019832	3.58661	5.85157e-08	4.87085e-07	Rab32	protein_coding	0.0686362	0.800462	5.22005	5.32573
ENSMUSG00000031101	3.58287	7.36856e-16	1.89305e-14	Sash3	protein_coding	0.299851	0.53154	4.75021	5.28113
ENSMUSG00000078945	3.58076	5.16194e-11	6.79584e-10	Naip2	protein_coding	0.0828209	0.200905	1.70409	1.7239
ENSMUSG00000020186	3.58026	1.31299e-20	6.08161e-19	Csrp2	protein_coding	1.25711	2.6907	27.8166	19.5816
ENSMUSG00000026875	3.57585	1.00527e-13	1.89854e-12	Traf1	protein_coding	0.0819175	0.152857	1.17192	1.64792
ENSMUSG00000044288	3.57442	0.000257798	0.00110459	Cnr1	protein_coding	0.0124566	0.0464874	0.267307	0.444919
ENSMUSG00000034641	3.57377	1.87512e-10	2.26933e-09	Cd300ld	protein_coding	0.121391	0.481342	3.44774	3.81253
ENSMUSG00000030147	3.57092	0.0137286	0.03681	Clec4b1	protein_coding	0.102385	0.0955245	0.90469	1.45018
ENSMUSG00000039476	3.57069	2.52093e-12	3.98266e-11	Prrx2	protein_coding	0.245599	0.649235	5.11535	5.62129
ENSMUSG00000074785	3.57034	5.31259e-17	1.59019e-15	Plxnc1	protein_coding	0.115372	0.170432	1.80223	1.61044
ENSMUSG00000000290	3.56993	2.71835e-19	1.08489e-17	Itgb2	protein_coding	0.65752	1.69315	13.6948	14.3664
ENSMUSG00000024885	3.56855	1.9895e-20	8.99622e-19	Aldh3b1	protein_coding	0.856214	1.67756	13.1588	17.0837
ENSMUSG00000028558	3.56385	0.00311513	0.0102141	Calr4	protein_coding	0.0318279	0.0593903	0.421854	0.666412
ENSMUSG00000042109	3.5631	6.71158e-12	1.00211e-10	Csdc2	protein_coding	0.312537	0.51839	2.69587	7.17476
ENSMUSG00000010154	3.56073	0.000878602	0.00333518	Spire2	protein_coding	0.0959403	0.0298371	0.544976	0.925621
ENSMUSG00000073530	3.5593	0.0187145	0.0479112	Pappa2	protein_coding	0	0.0145505	0.108274	0.0672284
ENSMUSG00000024965	3.55546	4.59312e-27	4.8309e-25	Fermt3	protein_coding	1.08599	0.839523	10.7122	11.9233
ENSMUSG00000038147	3.55509	1.13987e-17	3.74133e-16	Cd84	protein_coding	0.179174	0.441801	3.78031	3.57027
ENSMUSG00000032021	3.55161	0.0052005	0.0159423	Crtam	protein_coding	0	0.0437875	0.20735	0.317922
ENSMUSG00000041117	3.54734	3.87359e-16	1.03424e-14	Ccdc8	protein_coding	0.367216	0.918815	5.8469	9.27173
ENSMUSG00000078502	3.54513	0.000735026	0.00283885	Gm13212	protein_coding	0.0223282	0.0624962	0.507331	0.495008
ENSMUSG00000026418	3.54151	0.000227122	0.000985577	Tnni1	protein_coding	4.8608	21.2816	117.833	187.087
ENSMUSG00000032332	3.53419	0.00091074	0.00344482	Col12a1	protein_coding	0.205577	1.13114	7.68523	7.81993
ENSMUSG00000024600	3.52957	0.0163908	0.0428198	Slc27a6	protein_coding	0.0323018	0.0301373	0.244648	0.477412
ENSMUSG00000004609	3.52413	1.04853e-16	3.03817e-15	Cd33	protein_coding	0.144612	0.163834	1.92976	1.62844
ENSMUSG00000031548	3.52285	1.0914e-17	3.59463e-16	Sfrp1	protein_coding	0.23868	0.479633	4.32231	3.9912
ENSMUSG00000000318	3.51985	1.52171e-16	4.30444e-15	Clec10a	protein_coding	0.526089	0.930005	6.25637	10.5378
ENSMUSG00000032388	3.51818	8.87259e-28	9.99452e-26	Spg21	protein_coding	1.2827	2.30951	22.2421	19.055
ENSMUSG00000020142	3.51754	1.74019e-11	2.48896e-10	Slc1a4	protein_coding	0.14312	0.228908	2.30989	1.97678
ENSMUSG00000041649	3.51684	0.000709971	0.00275157	Klf8	protein_coding	0.0308375	0.0287711	0.360069	0.322837
ENSMUSG00000040613	3.51523	7.51678e-35	1.74508e-32	Apobec1	protein_coding	1.51509	1.71845	20.0063	17.0506
ENSMUSG00000028071	3.51463	0.00334524	0.0108693	Sh2d2a	protein_coding	0.0135158	0.0252201	0.221793	0.224729
ENSMUSG00000058152	3.5139	0.00337037	0.0109379	Chsy3	protein_coding	0.0273866	0.0511028	0.432127	0.472227
ENSMUSG00000086564	3.51349	0.0198997	0.0504268	Cd101	protein_coding	0	0.0449797	0.258638	0.2672
ENSMUSG00000040747	3.51212	3.96378e-26	3.54265e-24	Cd53	protein_coding	1.29022	1.97761	17.6243	19.8353
ENSMUSG00000074342	3.5119	5.48028e-12	8.28658e-11	I830077J02Rik	protein_coding	0.252157	0.28754	3.43056	2.74335
ENSMUSG00000042182	3.51169	0.00134474	0.00486518	Bend6	protein_coding	0.0234639	0.0656749	0.681228	0.34679
ENSMUSG00000017716	3.51126	9.90899e-09	9.32925e-08	Birc5	protein_coding	0.14157	0.462291	4.82501	2.10689
ENSMUSG00000021457	3.50951	1.20514e-26	1.17052e-24	Syk	protein_coding	0.377257	0.695956	5.81197	6.46281
ENSMUSG00000050558	3.50945	0.0215597	0.0539028	Prokr2	protein_coding	0	0.0189143	0.0831688	0.137329
ENSMUSG00000006930	3.50939	9.01137e-07	6.19312e-06	Hap1	protein_coding	0.0852576	0.0994307	0.96859	1.14195
ENSMUSG00000026204	3.50681	1.90468e-07	1.47157e-06	Ptprn	protein_coding	0.113349	0.141005	2.01506	0.88417
ENSMUSG00000038580	3.50681	0.00641006	0.0191327	Sct	protein_coding	0	0.348331	2.51349	1.53278
ENSMUSG00000051855	3.50502	0.00060229	0.00238176	Mest	protein_coding	1.70917	8.90342	72.777	47.7655
ENSMUSG00000022322	3.49952	8.164e-05	0.000386708	Shcbp1	protein_coding	0.0127514	0.0713816	0.619702	0.345514
ENSMUSG00000040345	3.49869	1.35234e-16	3.84822e-15	Arhgap9	protein_coding	0.296747	0.731707	5.36459	6.3438
ENSMUSG00000079547	3.49508	9.52224e-23	5.82877e-21	H2-DMb1	protein_coding	1.24324	2.219	20.538	18.7076
ENSMUSG00000059336	3.495	0.0159606	0.0418536	Slc14a1	protein_coding	0.0200926	0.0187462	0.215586	0.222723
ENSMUSG00000032554	3.49245	5.47039e-08	4.57556e-07	Trf	protein_coding	0.0725332	0.225576	1.80066	1.59314
ENSMUSG00000045659	3.48876	2.79543e-22	1.60775e-20	Plekha7	protein_coding	0.179992	0.202675	1.76671	2.54174
ENSMUSG00000021448	3.48875	0.000964377	0.00362823	Shc3	protein_coding	0	0.081652	0.364559	0.571282
ENSMUSG00000045165	3.4872	6.15839e-14	1.20367e-12	AI467606	protein_coding	0.457024	0.503926	5.55925	5.24512
ENSMUSG00000001986	3.4846	5.33431e-08	4.46763e-07	Gria3	protein_coding	0.0244254	0.0759623	0.565259	0.571585
ENSMUSG00000031398	3.48167	1.57285e-11	2.2615e-10	Plxna3	protein_coding	0.0814924	0.171071	1.0994	1.74392
ENSMUSG00000040809	3.47988	1.55407e-08	1.4169e-07	Chil3	protein_coding	0.245925	0.413003	3.0112	4.39194
ENSMUSG00000062991	3.47733	0.0038931	0.0124184	Nrg1	protein_coding	0.0155096	0.00723517	0.137045	0.114614
ENSMUSG00000020493	3.47681	4.22692e-06	2.56349e-05	Prr11	protein_coding	0.0419822	0.235014	2.17277	0.943656
ENSMUSG00000005447	3.47413	2.85558e-09	2.88391e-08	Pafah1b3	protein_coding	0.380968	0.17772	3.07775	3.09684
ENSMUSG00000074607	3.47237	3.8383e-06	2.34348e-05	Tox2	protein_coding	0.0472038	0.154142	1.01295	1.24997
ENSMUSG00000020914	3.47037	0.0100541	0.0281141	Top2a	protein_coding	0.0712482	0.623193	5.22197	2.47901
ENSMUSG00000040675	3.4678	6.96799e-07	4.89663e-06	Mthfd1l	protein_coding	0.0361984	0.219523	1.78204	1.08115
ENSMUSG00000037544	3.46734	8.4781e-07	5.86647e-06	Dlgap5	protein_coding	0.0353872	0.110053	1.07207	0.55207
ENSMUSG00000032717	3.46055	3.6751e-16	9.90975e-15	Mdfi	protein_coding	0.337487	0.653966	4.84998	6.13904
ENSMUSG00000020649	3.44419	4.80794e-16	1.26771e-14	Rrm2	protein_coding	0.579358	1.13512	11.5732	7.17131
ENSMUSG00000017607	3.44154	0.00526128	0.0161131	Tns4	protein_coding	0.0310703	0.0144941	0.176491	0.315707
ENSMUSG00000030616	3.43989	3.44427e-27	3.6427e-25	Sytl2	protein_coding	0.397291	0.241741	3.68132	3.24796
ENSMUSG00000034957	3.4333	7.20473e-23	4.45313e-21	Cebpa	protein_coding	1.03535	2.074	16.6825	17.0649
ENSMUSG00000115302	3.43078	0.0244036	0.0599989	AC013548.1	protein_coding	0.0338835	0	0.1497	0.208662
ENSMUSG00000030708	3.43046	2.22374e-06	1.41583e-05	Dnajb13	protein_coding	0.0881443	0.246713	1.20537	2.44265
ENSMUSG00000024124	3.42916	0.0250452	0.0613228	Prss30	protein_coding	0	0.0758008	0.410224	0.425276
ENSMUSG00000035373	3.42898	2.13417e-07	1.62904e-06	Ccl7	protein_coding	0.300637	0.841474	6.38817	6.04787
ENSMUSG00000027315	3.42674	0.00194064	0.00674038	Spint1	protein_coding	0.0290098	0.0811976	0.787312	0.410892
ENSMUSG00000051860	3.42654	0.00532598	0.0162681	Samd7	protein_coding	0.0200725	0.037455	0.240708	0.383194
ENSMUSG00000005958	3.42161	9.05081e-12	1.3367e-10	Ephb3	protein_coding	0.204217	0.726406	3.84259	6.18589
ENSMUSG00000041608	3.42009	0.03857	0.0877668	Entpd3	protein_coding	0	0.0398888	0.0809523	0.355437
ENSMUSG00000025473	3.41784	7.35982e-29	9.5965e-27	Adam8	protein_coding	0.709589	1.08187	9.89658	9.3258
ENSMUSG00000031285	3.41781	0.000548216	0.00218746	Dcx	protein_coding	0	0.03553	0.17626	0.211064
ENSMUSG00000051727	3.41599	0.021675	0.0541576	Kctd14	protein_coding	0.0312578	0.0291632	0.414297	0.230991
ENSMUSG00000021720	3.40938	4.81979e-05	0.000239717	Rnf180	protein_coding	0.0287758	0.0671189	0.426805	0.602506
ENSMUSG00000038843	3.40932	2.63269e-11	3.67169e-10	Gcnt1	protein_coding	0.115268	0.161317	1.40957	1.54392
ENSMUSG00000061186	3.40886	0.0203623	0.0514177	Sfmbt2	protein_coding	0.00879383	0.00820456	0.0832536	0.0974778
ENSMUSG00000018008	3.40455	1.23785e-38	4.44623e-36	Cyth4	protein_coding	1.92694	2.14665	20.7842	22.4579
ENSMUSG00000021298	3.39888	1.17298e-07	9.28098e-07	Gpr132	protein_coding	0.118262	0.248258	1.66076	2.23946
ENSMUSG00000037731	3.39875	1.93788e-28	2.4112e-26	Themis2	protein_coding	0.938526	1.09455	10.2674	11.2382
ENSMUSG00000027939	3.39652	0.00158253	0.00561541	Nup210l	protein_coding	0.0140332	0.0392786	0.265713	0.302469
ENSMUSG00000046591	3.39575	0.00429268	0.0135186	Ticrr	protein_coding	0	0.0299355	0.212634	0.108674
ENSMUSG00000029752	3.39574	1.25756e-17	4.09934e-16	Asns	protein_coding	0.469587	0.821476	6.224	7.44644
ENSMUSG00000068115	3.39506	1.72989e-13	3.15715e-12	Ninl	protein_coding	0.202293	0.176155	1.64279	2.34204
ENSMUSG00000050071	3.39366	1.37882e-27	1.51726e-25	Bex1	protein_coding	13.4686	9.28247	94.5759	144.962
ENSMUSG00000039168	3.39313	1.80313e-24	1.34612e-22	Dap	protein_coding	2.25173	4.04607	29.2659	37.1575
ENSMUSG00000038292	3.39052	0.00924611	0.0262127	Ccdc155	protein_coding	0	0.0949994	0.599811	0.41803
ENSMUSG00000071715	3.38634	2.91852e-14	5.97418e-13	Ncf4	protein_coding	0.436898	0.667017	5.61525	5.99251
ENSMUSG00000039114	3.38595	1.37747e-05	7.66978e-05	Nrn1	protein_coding	0.178457	0.0998994	1.64445	1.25284
ENSMUSG00000070031	3.38524	1.05152e-11	1.54101e-10	Sp140	protein_coding	0.168837	0.450067	3.25775	3.26775
ENSMUSG00000026288	3.38159	1.16492e-24	8.83532e-23	Inpp5d	protein_coding	0.443481	0.807824	6.23786	6.86015
ENSMUSG00000001020	3.38053	2.41705e-06	1.53021e-05	S100a4	protein_coding	0.412346	0.897669	5.89907	7.87189
ENSMUSG00000025314	3.3791	7.02996e-21	3.35412e-19	Ptprj	protein_coding	0.211439	0.376608	3.03296	3.1191
ENSMUSG00000027995	3.37779	4.85305e-14	9.64378e-13	Tlr2	protein_coding	0.346221	0.67089	6.30341	4.32982
ENSMUSG00000021676	3.37578	1.10696e-14	2.40561e-13	Iqgap2	protein_coding	0.16691	0.389315	3.12526	2.6896
ENSMUSG00000048779	3.37462	7.45288e-24	5.17812e-22	P2ry6	protein_coding	0.750707	1.06357	9.0024	9.89669
ENSMUSG00000006398	3.37109	1.0889e-08	1.01714e-07	Cdc20	protein_coding	0.214856	0.882017	7.10579	4.33986
ENSMUSG00000075707	3.37091	0.000977511	0.00367039	Dio3	protein_coding	0.118626	0.0737845	0.57401	1.41235
ENSMUSG00000075122	3.36622	0.00150127	0.00537213	Cd80	protein_coding	0.0943798	0.0880555	0.953089	0.929939
ENSMUSG00000039519	3.36456	0.0083787	0.0241382	Cyp7b1	protein_coding	0.0370591	0.0691516	0.327459	0.775942
ENSMUSG00000040276	3.36269	0.000342666	0.00142742	Pacsin1	protein_coding	0.0164286	0.0919663	0.342175	0.789133
ENSMUSG00000031004	3.36198	0.0280686	0.0673886	Mki67	protein_coding	0.0558484	0.744372	5.78081	2.44679
ENSMUSG00000020437	3.36096	7.94043e-22	4.29457e-20	Myo1g	protein_coding	0.380755	0.301416	3.12409	3.88664
ENSMUSG00000028347	3.35652	6.07708e-06	3.59061e-05	Tmeff1	protein_coding	0.0314908	0.381948	1.96767	2.32713
ENSMUSG00000044042	3.3528	5.88725e-08	4.89413e-07	Fmn1	protein_coding	0.0156401	0.0826882	0.473821	0.542575
ENSMUSG00000028007	3.34622	7.42515e-20	3.14117e-18	Snx7	protein_coding	0.274227	0.475152	3.62641	4.03691
ENSMUSG00000021260	3.34539	2.91233e-08	2.53391e-07	Hhipl1	protein_coding	0.0716569	0.454616	3.09349	2.29465
ENSMUSG00000001131	3.34351	5.16301e-19	1.98911e-17	Timp1	protein_coding	2.07907	3.62649	32.8052	25.384
ENSMUSG00000040616	3.34278	3.14253e-14	6.39833e-13	Tmem51	protein_coding	0.470918	1.03849	7.8088	7.61913
ENSMUSG00000015396	3.34028	1.75812e-15	4.32419e-14	Cd83	protein_coding	0.499347	0.495004	5.37749	4.70873
ENSMUSG00000025888	3.34012	3.53231e-08	3.03861e-07	Casp1	protein_coding	0.268103	0.450248	3.79039	3.53322
ENSMUSG00000043419	3.33914	0.0068509	0.0202674	Chd3os	protein_coding	0.0385728	0.0719762	0.486906	0.641358
ENSMUSG00000034209	3.33888	0.00191707	0.00667554	Rasl10a	protein_coding	0	0.318009	0.968076	2.30893
ENSMUSG00000026605	3.33876	0.0219017	0.0546379	Cenpf	protein_coding	0.0104024	0.150433	0.935583	0.695053
ENSMUSG00000036855	3.33836	7.34132e-05	0.000351589	Gjd4	protein_coding	0.0904961	0.112576	0.799635	1.2632
ENSMUSG00000052504	3.33793	1.40498e-09	1.49757e-08	Epha3	protein_coding	0.0709225	0.26468	1.61146	1.81691
ENSMUSG00000026347	3.33606	0.0332589	0.0775253	Tmem163	protein_coding	0	0.0348981	0.141648	0.218828
ENSMUSG00000033316	3.33599	0.00806137	0.0233229	Galnt9	protein_coding	0.0267033	0.0498278	0.269661	0.509779
ENSMUSG00000066861	3.3332	6.31936e-08	5.21463e-07	Oas1g	protein_coding	0.171517	0.320048	2.01351	2.9786
ENSMUSG00000059326	3.33209	8.96974e-26	7.76167e-24	Csf2ra	protein_coding	1.38921	1.78216	16.2756	15.7734
ENSMUSG00000014782	3.33089	1.64513e-07	1.2783e-06	Plekhg4	protein_coding	0.0586127	0.123041	0.869348	0.974564
ENSMUSG00000066800	3.32521	1.95205e-16	5.40133e-15	Rnasel	protein_coding	0.265915	0.180434	2.18183	2.28514
ENSMUSG00000024791	3.3252	0.00021507	0.000938628	Cdca5	protein_coding	0.113109	0.140707	1.80853	0.74299
ENSMUSG00000010142	3.32495	3.2191e-09	3.22198e-08	Tnfrsf13b	protein_coding	0.169824	0.290481	2.44738	2.19621
ENSMUSG00000028718	3.32492	0.00154862	0.00551152	Stil	protein_coding	0	0.0904639	0.664428	0.255904
ENSMUSG00000022012	3.32028	3.28053e-08	2.82586e-07	Enox1	protein_coding	0.0504082	0.0940608	0.801745	0.651892
ENSMUSG00000071068	3.3192	0.000996444	0.00373118	Treml2	protein_coding	0.0178022	0.0664371	0.337077	0.51526
ENSMUSG00000001506	3.31244	0.000156536	0.000702329	Col1a1	protein_coding	13.8574	56.8845	349.767	353.73
ENSMUSG00000023349	3.31105	3.52967e-10	4.10473e-09	Clec4n	protein_coding	0.395697	0.949325	7.84914	5.60462
ENSMUSG00000039497	3.30337	3.88661e-22	2.19553e-20	Dse	protein_coding	0.451317	0.766958	5.98185	6.10456
ENSMUSG00000052477	3.30328	0.0339631	0.0788386	C130026I21Rik	protein_coding	0.0419493	0	0.238288	0.167917
ENSMUSG00000006519	3.30254	1.63352e-27	1.7872e-25	Cyba	protein_coding	4.24914	6.77553	57.4892	51.6682
ENSMUSG00000028599	3.30252	3.41295e-34	7.46809e-32	Tnfrsf1b	protein_coding	1.59783	2.15768	17.5289	19.6408
ENSMUSG00000026832	3.3	1.04013e-08	9.7398e-08	Cytip	protein_coding	0.0833171	0.122154	0.788786	1.24606
ENSMUSG00000027656	3.29872	3.6542e-11	4.95477e-10	Wisp2	protein_coding	0.333763	1.05097	6.29333	7.45078
ENSMUSG00000045382	3.29861	1.94917e-16	5.40121e-15	Cxcr4	protein_coding	1.28752	3.23093	23.9863	20.6696
ENSMUSG00000024610	3.29619	4.62491e-30	6.78845e-28	Cd74	protein_coding	21.1207	35.2148	256.547	297.995
ENSMUSG00000007989	3.2927	4.42538e-06	2.67363e-05	Fzd3	protein_coding	0.0250766	0.0350943	0.24532	0.347461
ENSMUSG00000031410	3.28953	0.0369586	0.0845651	Nxf7	protein_coding	0	0.0552703	0.224336	0.328331
ENSMUSG00000001555	3.28543	1.28884e-18	4.74578e-17	Fkbp10	protein_coding	1.47686	3.41922	25.3399	22.5518
ENSMUSG00000040690	3.28339	9.58438e-14	1.8137e-12	Col16a1	protein_coding	0.749187	2.40761	15.2663	15.5473
ENSMUSG00000047180	3.2784	4.83654e-25	3.86862e-23	Neurl3	protein_coding	1.02303	1.65287	13.5909	12.4771
ENSMUSG00000092167	3.27557	0.00887589	0.0253177	Gm3696	protein_coding	0.0442503	0.0825703	0.502716	0.735759
ENSMUSG00000022385	3.27531	0.000111834	0.000516244	Gtse1	protein_coding	0.0590004	0.247711	2.23429	0.763009
ENSMUSG00000040829	3.2742	5.90033e-21	2.85813e-19	Zmynd15	protein_coding	0.473355	0.560538	5.40064	4.6304
ENSMUSG00000035365	3.27024	0.00128103	0.00466291	Parpbp	protein_coding	0.0223345	0.0833514	0.620244	0.412622
ENSMUSG00000002289	3.27	1.59242e-17	5.12075e-16	Angptl4	protein_coding	1.34353	3.14516	19.01	24.4453
ENSMUSG00000049687	3.26726	4.71673e-07	3.40897e-06	Fam109b	protein_coding	0.121217	0.158332	1.28531	1.41832
ENSMUSG00000027215	3.26665	1.89831e-22	1.11883e-20	Cd82	protein_coding	1.94999	3.78817	29.7569	25.629
ENSMUSG00000006731	3.26589	4.78321e-17	1.44766e-15	B4galnt1	protein_coding	0.511274	0.433649	4.85505	4.23622
ENSMUSG00000024556	3.26588	5.87322e-21	2.85226e-19	Me2	protein_coding	0.9482	1.6473	11.6596	13.4302
ENSMUSG00000024664	3.26443	4.04878e-19	1.58594e-17	Fads3	protein_coding	0.908532	1.97022	14.382	13.3976
ENSMUSG00000042129	3.26317	5.76942e-33	1.13229e-30	Rassf4	protein_coding	0.522989	0.520473	5.17134	4.86323
ENSMUSG00000032446	3.26098	0.040747	0.0918969	Eomes	protein_coding	0.0193189	0.0180244	0.073159	0.285528
ENSMUSG00000031375	3.26077	5.59368e-17	1.66907e-15	Bgn	protein_coding	6.01466	14.4404	80.6415	115.812
ENSMUSG00000023067	3.26031	5.15023e-36	1.30727e-33	Cdkn1a	protein_coding	21.557	24.7279	180.795	263.727
ENSMUSG00000021624	3.25942	6.65768e-13	1.1367e-11	Cd180	protein_coding	0.249231	0.431841	3.9775	2.5763
ENSMUSG00000063506	3.25219	3.55122e-12	5.52777e-11	Arhgap22	protein_coding	0.207095	0.463723	3.55527	2.88226
ENSMUSG00000053318	3.25097	4.6603e-06	2.80753e-05	Slamf8	protein_coding	0.130351	0.121616	1.05307	1.34859
ENSMUSG00000000037	3.2468	0.0401965	0.090795	Scml2	protein_coding	0	0.0246393	0.133345	0.105711
ENSMUSG00000038379	3.24549	0.000863129	0.00328496	Ttk	protein_coding	0.0163184	0.0761244	0.576765	0.311526
ENSMUSG00000039209	3.24535	0.0399395	0.0903324	Rpl39l	protein_coding	0	0.180244	0.914488	0.832791
ENSMUSG00000029373	3.24435	2.55588e-13	4.5601e-12	Pf4	protein_coding	1.66997	4.25872	32.0418	24.4761
ENSMUSG00000043939	3.24329	0.0163744	0.0427972	A530064D06Rik	protein_coding	0.125881	0	0.39725	0.775202
ENSMUSG00000045751	3.23921	0.000418796	0.00171344	Mms22l	protein_coding	0.0125776	0.0704085	0.500117	0.294331
ENSMUSG00000034708	3.23724	1.16693e-28	1.501e-26	Grn	protein_coding	6.12307	10.2399	71.5752	83.0698
ENSMUSG00000027966	3.23379	0.0164658	0.0429808	Col11a1	protein_coding	0.0503892	0.434867	1.43512	3.14187
ENSMUSG00000033737	3.23365	4.29789e-09	4.24372e-08	Fndc3c1	protein_coding	0.0889771	0.177889	1.00282	1.52641
ENSMUSG00000066682	3.23342	0.000338549	0.00141166	Pilrb2	protein_coding	0.164068	0.0765368	1.11318	1.13666
ENSMUSG00000021176	3.23162	0.0365172	0.0836657	Efcab11	protein_coding	0.0151196	0.0141065	0.190856	0.083799
ENSMUSG00000032218	3.23051	3.50961e-06	2.15385e-05	Ccnb2	protein_coding	0.157289	1.36966	9.36481	5.06913
ENSMUSG00000060036	3.22959	6.099e-22	3.36541e-20	Rpl3	protein_coding	11.4267	23.6031	163.017	166.11
ENSMUSG00000046688	3.22825	8.10963e-14	1.55736e-12	Tifa	protein_coding	0.326199	0.444806	3.61084	3.64676
ENSMUSG00000026828	3.2274	0.0116341	0.0318353	Galnt5	protein_coding	0.143918	0.973485	2.99752	7.50012
ENSMUSG00000037946	3.22317	0.00360934	0.0116105	Fgd3	protein_coding	0.16022	0.884444	3.59829	6.18312
ENSMUSG00000045031	3.22109	0.0153975	0.0405874	Cetn4	protein_coding	0.0597247	0	0.314128	0.232939
ENSMUSG00000034675	3.22029	4.71078e-14	9.39049e-13	Dbn1	protein_coding	0.835776	2.43886	16.6444	13.9623
ENSMUSG00000030108	3.21764	2.25554e-05	0.000119807	Slc6a13	protein_coding	0.165847	0.128945	0.819953	1.92349
ENSMUSG00000024910	3.21756	4.67279e-05	0.000233113	Ctsw	protein_coding	0.325771	0.182365	2.2206	2.48765
ENSMUSG00000030793	3.21435	5.34868e-11	7.03196e-10	Pycard	protein_coding	0.190113	0.610955	3.7997	3.6944
ENSMUSG00000059854	3.20403	0.0420924	0.0941725	Hydin	protein_coding	0.0089006	0	0.0421322	0.0383683
ENSMUSG00000036768	3.20195	1.83683e-05	9.94816e-05	Kif15	protein_coding	0.0218521	0.0611634	0.514901	0.255683
ENSMUSG00000027368	3.19986	2.51268e-10	2.98962e-09	Dusp2	protein_coding	0.681273	0.523453	3.86989	7.20627
ENSMUSG00000041642	3.19612	1.52761e-15	3.78661e-14	Kif21b	protein_coding	0.118587	0.14752	1.35139	1.09543
ENSMUSG00000056214	3.19443	4.26615e-08	3.6289e-07	Pard6g	protein_coding	0.127697	0.405075	2.03102	2.89389
ENSMUSG00000027408	3.19048	1.8116e-13	3.29079e-12	Cpxm1	protein_coding	0.726127	1.38573	7.12443	12.2564
ENSMUSG00000040855	3.18399	4.55514e-09	4.48609e-08	Reps2	protein_coding	0.116109	0.108329	0.720611	1.3228
ENSMUSG00000023972	3.18296	5.7877e-12	8.73062e-11	Ptk7	protein_coding	0.245243	0.739232	4.22685	4.77476
ENSMUSG00000042349	3.17962	1.15008e-13	2.1613e-12	Ikbke	protein_coding	0.142417	0.149483	1.45505	1.19496
ENSMUSG00000039109	3.17114	1.54774e-21	8.1169e-20	F13a1	protein_coding	0.440717	0.766804	5.27	5.65546
ENSMUSG00000025064	3.16792	0.0395729	0.0896098	Col17a1	protein_coding	0.0139237	0.0129907	0.0878797	0.154341
ENSMUSG00000006235	3.16766	0.00191776	0.00667673	Epor	protein_coding	0.040357	0.150611	0.967913	0.770435
ENSMUSG00000020635	3.16631	7.01048e-05	0.000337101	Fkbp1b	protein_coding	0.157238	0.513456	3.52306	2.56601
ENSMUSG00000020100	3.16612	1.80172e-22	1.07186e-20	Slc29a3	protein_coding	0.495324	0.667525	4.72411	5.75324
ENSMUSG00000037466	3.16271	7.16049e-05	0.000343534	Tedc1	protein_coding	0.0373436	0.139365	1.01349	0.586424
ENSMUSG00000030786	3.16264	1.16108e-13	2.17984e-12	Itgam	protein_coding	0.223682	0.506828	3.35801	3.22725
ENSMUSG00000024736	3.15779	1.24831e-13	2.32982e-12	Tmem132a	protein_coding	2.56454	5.41116	22.9221	48.4723
ENSMUSG00000037594	3.157	0.00427837	0.013478	BC022687	protein_coding	0	0.191049	0.90469	0.832275
ENSMUSG00000033207	3.15677	3.03721e-11	4.18072e-10	Mamdc2	protein_coding	0.312615	0.471155	2.7016	4.3242
ENSMUSG00000044528	3.15638	0.0042652	0.0134409	Tram1l1	protein_coding	0	0.096286	0.442923	0.432165
ENSMUSG00000024803	3.15244	1.0462e-26	1.03732e-24	Ankrd1	protein_coding	11.0513	15.8693	97.3928	142.583
ENSMUSG00000028931	3.15223	5.48193e-08	4.5832e-07	Kcnab2	protein_coding	0.0719523	0.201393	1.36239	1.09002
ENSMUSG00000032352	3.15002	7.67431e-10	8.47424e-09	Lrrc1	protein_coding	0.09795	0.182773	0.945867	1.56228
ENSMUSG00000029661	3.14762	0.000335529	0.00140107	Col1a2	protein_coding	8.29444	33.8897	176.247	198.023
ENSMUSG00000002668	3.14546	1.62748e-09	1.71838e-08	Dennd1c	protein_coding	0.382238	0.326906	2.53313	3.74664
ENSMUSG00000031673	3.14378	1.18674e-09	1.27567e-08	Cdh11	protein_coding	0.126211	0.462603	2.03697	3.19776
ENSMUSG00000022021	3.13882	1.70308e-05	9.30052e-05	Diaph3	protein_coding	0.0432412	0.121031	0.918823	0.541454
ENSMUSG00000068196	3.13752	1.0203e-10	1.28461e-09	Col8a1	protein_coding	0.864302	3.2402	15.4229	20.7967
ENSMUSG00000056413	3.13564	2.96987e-11	4.09989e-10	Adap1	protein_coding	0.268217	0.386741	3.17026	2.61275
ENSMUSG00000037922	3.13537	0.013957	0.0373068	Bank1	protein_coding	0.0214454	0.0100042	0.162424	0.112256
ENSMUSG00000049866	3.13522	1.5663e-13	2.87815e-12	Arl4c	protein_coding	0.511553	1.44546	9.32628	7.92965
ENSMUSG00000054520	3.1329	1.26026e-21	6.72032e-20	Sh3bp2	protein_coding	0.597915	0.697311	5.3658	6.02942
ENSMUSG00000039145	3.13286	4.52214e-11	6.04126e-10	Camk1d	protein_coding	0.108079	0.302509	1.73264	1.89688
ENSMUSG00000019942	3.12937	0.0270825	0.0654359	Cdk1	protein_coding	0.0488063	0.531251	3.42953	1.65308
ENSMUSG00000035274	3.12838	1.0288e-06	6.99976e-06	Tpbg	protein_coding	0.125815	0.136948	1.2573	1.04598
ENSMUSG00000024989	3.12825	0.00028561	0.0012096	Cep55	protein_coding	0.0288949	0.269587	1.78723	0.854118
ENSMUSG00000062760	3.12484	0.00856662	0.0246002	1810041L15Rik	protein_coding	0.183796	1.1432	3.96732	7.63628
ENSMUSG00000000303	3.12468	0.0424823	0.0948887	Cdh1	protein_coding	0.0175492	0.0163732	0.177219	0.118879
ENSMUSG00000016262	3.12182	1.76578e-16	4.93613e-15	Sertad4	protein_coding	0.688029	1.53673	9.14559	10.3101
ENSMUSG00000051969	3.1218	0.0415537	0.0932411	Tlr11	protein_coding	0.0245174	0.0228745	0.216639	0.196279
ENSMUSG00000004473	3.11417	8.24381e-12	1.22321e-10	Clec11a	protein_coding	0.350406	0.679	3.70868	5.26191
ENSMUSG00000024056	3.11286	2.30944e-05	0.000122465	Ndc80	protein_coding	0.109409	0.34026	2.57802	1.34754
ENSMUSG00000045763	3.10885	3.90241e-15	9.12152e-14	Basp1	protein_coding	0.958925	1.71478	13.6176	9.54686
ENSMUSG00000031298	3.10825	0.000264514	0.00113057	Adgrg2	protein_coding	0.0608337	0.042568	0.403151	0.487016
ENSMUSG00000021091	3.1072	3.63023e-07	2.68592e-06	Serpina3n	protein_coding	0.155562	0.544268	3.31369	2.77816
ENSMUSG00000052142	3.10695	1.00047e-08	9.40074e-08	Rasal3	protein_coding	0.114742	0.244693	1.32424	1.7968
ENSMUSG00000015653	3.10562	5.8988e-09	5.71769e-08	Steap2	protein_coding	0.0528788	0.0801701	0.638289	0.512882
ENSMUSG00000040010	3.1048	3.62467e-17	1.11655e-15	Slc7a5	protein_coding	0.497899	0.888677	5.77947	6.21234
ENSMUSG00000018507	3.09879	4.01157e-17	1.22581e-15	Trpv2	protein_coding	0.393744	0.500945	4.02138	3.67021
ENSMUSG00000051811	3.09544	0.0150642	0.0398301	Cox6b2	protein_coding	0.144892	0.0675914	0.868763	0.93689
ENSMUSG00000001750	3.09523	6.17919e-39	2.30653e-36	Tcirg1	protein_coding	2.9989	3.78645	28.6748	29.4491
ENSMUSG00000039462	3.09126	0.0166045	0.0432953	Col10a1	protein_coding	0.0512908	0.0239269	0.242792	0.394825
ENSMUSG00000036594	3.09078	4.39614e-28	5.10301e-26	H2-Aa	protein_coding	12.1647	19.9017	137.524	136.215
ENSMUSG00000000782	3.08951	1.9496e-09	2.0259e-08	Tcf7	protein_coding	0.305791	0.42795	2.52831	3.74742
ENSMUSG00000039084	3.08645	1.06152e-05	6.0215e-05	Chad	protein_coding	0.573357	1.06987	2.35219	11.6813
ENSMUSG00000026600	3.08389	1.88545e-22	1.1147e-20	Soat1	protein_coding	0.426314	0.711356	5.09162	4.58929
ENSMUSG00000034990	3.08192	1.09424e-06	7.41317e-06	Otoa	protein_coding	0.0760944	0.0621209	0.450254	0.720482
ENSMUSG00000001870	3.08117	8.77186e-18	2.95035e-16	Ltbp1	protein_coding	0.59743	1.22198	6.60838	8.83929
ENSMUSG00000020901	3.07971	7.32242e-15	1.65358e-13	Pik3r5	protein_coding	0.289261	0.472287	2.79329	3.67846
ENSMUSG00000037742	3.07817	3.72806e-17	1.1447e-15	Eef1a1	protein_coding	78.306	179.282	978.116	1200.82
ENSMUSG00000039193	3.07351	0.00232823	0.00791516	Nlrc4	protein_coding	0.0418291	0.0585393	0.48841	0.36063
ENSMUSG00000040310	3.0724	4.5223e-05	0.000226615	Alx4	protein_coding	0.0341091	0.0848626	0.373152	0.637156
ENSMUSG00000047878	3.07073	1.29955e-10	1.61802e-09	A4galt	protein_coding	0.369738	0.72442	5.06393	4.18954
ENSMUSG00000020872	3.06991	0.0172556	0.0447237	Tac4	protein_coding	0.0641647	0.11973	0.647963	0.908823
ENSMUSG00000029470	3.0665	3.33332e-19	1.31652e-17	P2rx4	protein_coding	0.46848	0.884836	5.517	5.86852
ENSMUSG00000075225	3.06546	2.35008e-08	2.08268e-07	Ccdc162	protein_coding	0.0551035	0.154233	0.710479	1.0568
ENSMUSG00000051314	3.06511	0.0473132	0.103779	Ffar2	protein_coding	0.0287706	0.0268427	0.217904	0.248046
ENSMUSG00000033722	3.06482	1.25397e-13	2.33809e-12	BC034090	protein_coding	0.146443	0.26415	1.70067	1.75555
ENSMUSG00000030867	3.06438	1.26087e-06	8.41624e-06	Plk1	protein_coding	0.219018	0.647082	4.99945	2.29289
ENSMUSG00000035455	3.06318	2.16293e-07	1.64901e-06	Fignl1	protein_coding	0.0829407	0.216672	1.39246	1.1339
ENSMUSG00000061048	3.06256	0.00964771	0.027145	Cdh3	protein_coding	0.0549293	0.0170829	0.416025	0.180409
ENSMUSG00000073491	3.06224	1.66535e-11	2.38605e-10	Ifi213	protein_coding	0.199502	0.186133	1.31101	1.91513
ENSMUSG00000068101	3.06147	0.00479266	0.014879	Cenpm	protein_coding	0	0.374144	1.98263	1.19361
ENSMUSG00000041731	3.05882	2.43384e-18	8.56434e-17	Pgm5	protein_coding	3.42331	6.07675	30.4453	48.9393
ENSMUSG00000022754	3.05529	1.11289e-08	1.03801e-07	Tmem45a	protein_coding	0.183865	0.392101	2.20488	2.62042
ENSMUSG00000048327	3.05483	0.000154235	0.000692982	Ckap2l	protein_coding	0.0255882	0.453597	2.584	1.43396
ENSMUSG00000048583	3.05481	1.19756e-07	9.44801e-07	Igf2	protein_coding	0.210388	0.758988	2.37246	5.72662
ENSMUSG00000031833	3.05341	2.409e-17	7.5304e-16	Mast3	protein_coding	0.741369	1.1067	5.77664	9.62079
ENSMUSG00000026042	3.05156	3.10382e-11	4.25702e-10	Col5a2	protein_coding	2.44384	8.58153	44.0809	47.4632
ENSMUSG00000029838	3.04831	5.06291e-17	1.52504e-15	Ptn	protein_coding	0.561165	0.807159	6.10962	5.25567
ENSMUSG00000021322	3.04687	2.96087e-06	1.84083e-05	Aoah	protein_coding	0.0406431	0.189598	0.906369	1.01784
ENSMUSG00000006403	3.04513	2.07313e-11	2.92993e-10	Adamts4	protein_coding	0.317075	0.949764	5.74036	4.7685
ENSMUSG00000031760	3.04499	1.11741e-08	1.04122e-07	Mt3	protein_coding	0.527102	1.40509	8.93487	7.14122
ENSMUSG00000029651	3.04316	0.00934765	0.0264533	Mtus2	protein_coding	0.00623505	0.0174517	0.0668995	0.130549
ENSMUSG00000015880	3.04262	1.02406e-05	5.82809e-05	Ncapg	protein_coding	0.0454402	0.137785	1.01813	0.503695
ENSMUSG00000072115	3.04205	4.21033e-07	3.07449e-06	Ang	protein_coding	0.400682	0.623055	3.79337	4.68823
ENSMUSG00000031165	3.04056	1.31456e-10	1.6335e-09	Was	protein_coding	0.337127	0.754888	4.27685	4.77504
ENSMUSG00000026581	3.04049	0.0112419	0.0309356	Sell	protein_coding	0	0.063349	0.154276	0.376323
ENSMUSG00000028864	3.03891	0.00112217	0.0041449	Hgf	protein_coding	0.0446813	0.0208436	0.246756	0.288916
ENSMUSG00000031390	3.03717	2.047e-05	0.000109802	Avpr2	protein_coding	0.194695	0.103799	1.07083	1.37026
ENSMUSG00000044708	3.03643	0.00355026	0.0114514	Kcnj10	protein_coding	0.0148456	0.0554032	0.318574	0.265125
ENSMUSG00000047810	3.03583	5.1788e-15	1.18639e-13	Ccdc88b	protein_coding	0.307548	0.407756	2.8197	3.07019
ENSMUSG00000031387	3.0332	6.29471e-16	1.62816e-14	Renbp	protein_coding	0.67589	0.8408	6.19571	6.26325
ENSMUSG00000022033	3.03153	0.000959122	0.0036106	Pbk	protein_coding	0.0448186	0.376338	2.48929	0.99361
ENSMUSG00000060063	3.03055	3.95787e-19	1.55352e-17	Alox5ap	protein_coding	1.97849	3.37538	23.0122	20.9216
ENSMUSG00000028064	3.03004	1.42047e-16	4.03605e-15	Sema4a	protein_coding	0.386056	0.346334	2.95204	3.03578
ENSMUSG00000035914	3.02878	1.86077e-18	6.69633e-17	Cd276	protein_coding	1.4044	2.02685	10.7475	17.3512
ENSMUSG00000024737	3.02791	8.53925e-18	2.8772e-16	Slc15a3	protein_coding	1.49108	2.61867	13.0001	20.6245
ENSMUSG00000018474	3.02748	2.08204e-22	1.21582e-20	Chd3	protein_coding	1.42609	2.5014	14.4793	17.6288
ENSMUSG00000034762	3.02664	0.00775236	0.0225626	Glis1	protein_coding	0.0660659	0.0205463	0.333581	0.366164
ENSMUSG00000029510	3.02549	0.00774402	0.0225417	Gpc2	protein_coding	0	0.0876126	0.391171	0.335407
ENSMUSG00000022504	3.02522	9.14024e-18	3.05804e-16	Ciita	protein_coding	0.397225	0.527403	3.5485	4.00801
ENSMUSG00000040084	3.02365	1.93332e-11	2.74456e-10	Bub1b	protein_coding	0.319203	0.420442	3.70933	2.32417
ENSMUSG00000021614	3.01928	1.22521e-11	1.77641e-10	Vcan	protein_coding	0.166512	0.429814	2.98118	1.86968
ENSMUSG00000072082	3.01417	2.56463e-06	1.61566e-05	Ccnf	protein_coding	0.12951	0.338328	2.45221	1.35583
ENSMUSG00000043333	3.01171	0.00318886	0.0104271	Rhbdl2	protein_coding	0	0.170762	0.660099	0.740676
ENSMUSG00000027947	3.01168	1.21292e-16	3.48798e-15	Il6ra	protein_coding	0.380823	0.355304	2.32736	3.62075
ENSMUSG00000005968	3.01053	0.00391628	0.0124848	Tuft1	protein_coding	0.0257523	0.0961068	0.471356	0.523342
ENSMUSG00000025151	3.01002	1.94367e-20	8.80993e-19	Maged1	protein_coding	5.73753	10.775	58.825	74.4833
ENSMUSG00000057777	3.00969	0.00259224	0.00870342	Mab21l2	protein_coding	0.0526534	0.0982502	0.365555	0.859265
ENSMUSG00000036606	3.00672	1.28871e-25	1.1101e-23	Plxnb2	protein_coding	1.71387	2.6405	15.6564	19.4354
ENSMUSG00000060224	3.00632	1.59122e-11	2.28447e-10	Pyroxd2	protein_coding	0.514717	0.384181	3.03748	4.18406
ENSMUSG00000010307	3.00592	5.39964e-25	4.28304e-23	Tmem86a	protein_coding	2.72246	4.08786	27.3852	27.5059
ENSMUSG00000029204	3.00589	5.36408e-09	5.2394e-08	Rhoh	protein_coding	0.0698608	0.10139	0.636896	0.745712
ENSMUSG00000028643	3.00457	6.70482e-36	1.65766e-33	Svbp	protein_coding	10.778	9.28229	78.3011	82.8974
ENSMUSG00000037108	3.00446	0.0013969	0.00503746	Zcwpw1	protein_coding	0.0563595	0.0262915	0.364607	0.295013
ENSMUSG00000023940	3.00366	0.00192353	0.00669072	Sgo1	protein_coding	0.0421365	0.078626	0.624972	0.350306
ENSMUSG00000039783	3.00346	0.000414649	0.00169756	Kmo	protein_coding	0.0679679	0.0634134	0.364634	0.690626
ENSMUSG00000041064	3.00196	0.000438669	0.00178668	Pif1	protein_coding	0.0731723	0.0853364	0.912112	0.360489
ENSMUSG00000027699	3.00191	9.29266e-05	0.00043594	Ect2	protein_coding	0.0447104	0.152953	1.11936	0.47725
ENSMUSG00000029468	2.99958	4.50621e-13	7.81994e-12	P2rx7	protein_coding	0.255466	0.514328	2.67315	3.51903
ENSMUSG00000051920	2.99928	0.0115695	0.0316859	Rspo2	protein_coding	0.0157023	0.0439502	0.327047	0.154717
ENSMUSG00000079559	2.99857	1.88115e-05	0.000101679	Colca2	protein_coding	0.502473	0.234401	2.49745	3.36509
ENSMUSG00000039824	2.99702	1.76065e-13	3.20435e-12	Myl6b	protein_coding	4.9544	11.5155	49.5106	82.3511
ENSMUSG00000026548	2.9968	2.45782e-08	2.1712e-07	Slamf9	protein_coding	0.550214	0.684459	4.32156	5.57193
ENSMUSG00000022901	2.99585	8.5486e-08	6.92957e-07	Cd86	protein_coding	0.131554	0.306847	1.75749	1.76881
ENSMUSG00000052854	2.99315	7.08869e-06	4.14712e-05	Nrk	protein_coding	0.0261466	0.146367	0.583088	0.805083
ENSMUSG00000028919	2.99111	3.83612e-07	2.82508e-06	Arhgef19	protein_coding	0.0946134	0.370749	2.09004	1.64307
ENSMUSG00000052861	2.98955	0.00126465	0.00460857	Dnah6	protein_coding	0.0181785	0.0169603	0.133856	0.145531
ENSMUSG00000025930	2.98876	3.02786e-08	2.62603e-07	Msc	protein_coding	0.220695	0.705966	3.28332	4.13552
ENSMUSG00000006800	2.98726	2.43564e-23	1.5825e-21	Sulf2	protein_coding	0.929716	1.49247	9.35416	9.91841
ENSMUSG00000045312	2.98675	2.46102e-12	3.90095e-11	Lhfpl2	protein_coding	0.372018	1.06797	5.98439	5.46896
ENSMUSG00000002897	2.98426	3.45943e-21	1.73309e-19	Il17ra	protein_coding	0.407744	0.613862	3.79005	4.32573
ENSMUSG00000074480	2.97575	7.65839e-07	5.33844e-06	Mex3a	protein_coding	0.0694618	0.298113	1.70103	1.21484
ENSMUSG00000041831	2.97483	0.0328884	0.0768029	Sytl3	protein_coding	0	0.0518997	0.210655	0.205539
ENSMUSG00000073421	2.97473	1.91016e-21	9.85467e-20	H2-Ab1	protein_coding	11.0819	20.5871	122.525	126.947
ENSMUSG00000017146	2.97364	6.6987e-05	0.000323499	Brca1	protein_coding	0.0376281	0.0614366	0.492792	0.289652
ENSMUSG00000034786	2.97312	4.13508e-13	7.22197e-12	Gpsm3	protein_coding	1.07585	1.17105	8.41233	9.27542
ENSMUSG00000051998	2.97099	0.0195329	0.0496526	Lax1	protein_coding	0	0.129738	0.373003	0.663661
ENSMUSG00000031779	2.96986	0.0215116	0.0538271	Ccl22	protein_coding	0	0.128845	0.326856	0.701617
ENSMUSG00000006576	2.96726	3.68212e-18	1.26957e-16	Slc4a3	protein_coding	1.05483	1.89863	9.43848	13.7276
ENSMUSG00000055775	2.96725	0.000609072	0.00240497	Myh8	protein_coding	6.63462	18.7355	62.8204	136.031
ENSMUSG00000046841	2.96323	5.021e-17	1.51481e-15	Ckap4	protein_coding	2.65055	5.7217	33.704	31.7492
ENSMUSG00000058290	2.96217	1.31753e-06	8.7515e-06	Espl1	protein_coding	0.0726426	0.237212	1.58177	0.849963
ENSMUSG00000028111	2.96134	1.44592e-09	1.5369e-08	Ctsk	protein_coding	1.53957	5.69609	24.5942	31.9739
ENSMUSG00000047686	2.96112	7.62995e-08	6.22062e-07	Rtl3	protein_coding	0.190601	0.609698	2.62937	3.65542
ENSMUSG00000030329	2.95938	3.49996e-05	0.000179302	Pianp	protein_coding	0.140775	0.210147	0.924046	1.82054
ENSMUSG00000029093	2.95692	2.28759e-10	2.74583e-09	Sorcs2	protein_coding	0.173271	0.561557	2.99302	2.74061
ENSMUSG00000021636	2.95413	7.43133e-09	7.11263e-08	Marveld2	protein_coding	0.284814	0.354305	1.90247	3.06941
ENSMUSG00000032271	2.95237	4.02095e-10	4.63639e-09	Nnmt	protein_coding	0.56026	0.902876	5.30414	6.08491
ENSMUSG00000066684	2.95216	0.00157648	0.00559809	Pilrb1	protein_coding	0.123051	0.114805	0.98374	0.85881
ENSMUSG00000022883	2.95141	9.17729e-09	8.68762e-08	Robo1	protein_coding	0.0849081	0.178242	1.00481	1.04577
ENSMUSG00000037860	2.95023	3.48593e-07	2.58504e-06	Aim2	protein_coding	0.252205	0.171131	1.92463	1.34134
ENSMUSG00000031595	2.94917	3.69839e-12	5.74745e-11	Pdgfrl	protein_coding	0.616277	1.38954	6.33688	9.23491
ENSMUSG00000006219	2.94798	3.55807e-13	6.26017e-12	Fblim1	protein_coding	0.468257	1.14261	6.08133	6.41053
ENSMUSG00000040751	2.94744	5.02894e-16	1.32415e-14	Lat2	protein_coding	0.735018	1.02865	7.15192	6.5067
ENSMUSG00000030263	2.94577	2.34097e-09	2.39855e-08	Lrmp	protein_coding	0.177501	0.441619	2.38998	2.41695
ENSMUSG00000035042	2.94201	0.000767296	0.0029521	Ccl5	protein_coding	0.0836146	0.624094	2.37481	3.141
ENSMUSG00000039814	2.94169	0.0406296	0.0916646	Xkr5	protein_coding	0	0.0542559	0.281391	0.143247
ENSMUSG00000060586	2.93997	3.84365e-31	6.20098e-29	H2-Eb1	protein_coding	14.7117	20.8734	136.541	137.149
ENSMUSG00000046245	2.93834	1.20701e-05	6.79017e-05	Pilra	protein_coding	0.207819	0.121183	1.41003	1.10382
ENSMUSG00000069793	2.9334	1.01777e-08	9.55392e-08	Slfn9	protein_coding	0.161482	0.276212	2.14032	1.21819
ENSMUSG00000019539	2.9303	2.88033e-13	5.12457e-12	Rcn3	protein_coding	3.13226	8.11285	39.4502	46.5243
ENSMUSG00000030165	2.92611	0.00221534	0.00758107	Klrd1	protein_coding	0.187986	0.175389	1.06783	1.6979
ENSMUSG00000021390	2.92445	3.29779e-13	5.83457e-12	Ogn	protein_coding	2.59642	5.72045	23.811	39.5302
ENSMUSG00000002204	2.92116	2.38079e-10	2.84872e-09	Napsa	protein_coding	0.482827	0.450474	3.02833	4.0512
ENSMUSG00000009772	2.91755	1.94146e-09	2.01855e-08	Nuak2	protein_coding	0.225248	0.343888	2.41681	1.90414
ENSMUSG00000029163	2.91724	1.4821e-18	5.40511e-17	Emilin1	protein_coding	1.34949	2.60913	15.3414	14.6484
ENSMUSG00000091423	2.91666	0.0039534	0.0125791	Gm17509	protein_coding	0	0.252265	0.831934	1.10312
ENSMUSG00000035769	2.91587	0.0265117	0.0643016	Xylb	protein_coding	0.0195494	0.0364789	0.197419	0.228741
ENSMUSG00000001517	2.9139	2.05968e-06	1.32065e-05	Foxm1	protein_coding	0.111602	0.286341	2.10434	0.910636
ENSMUSG00000044201	2.90995	0.0144683	0.0384683	Cdc25c	protein_coding	0	0.192919	0.939647	0.534814
ENSMUSG00000027907	2.90903	9.3821e-27	9.40037e-25	S100a11	protein_coding	16.4938	23.4493	157.54	143.266
ENSMUSG00000020733	2.9063	4.81234e-14	9.5829e-13	Slc9a3r1	protein_coding	0.833974	1.24494	8.10602	7.54963
ENSMUSG00000034593	2.90521	2.29765e-24	1.66948e-22	Myo5a	protein_coding	0.374156	0.531215	3.25476	3.54971
ENSMUSG00000039748	2.90506	0.00388933	0.0124084	Exo1	protein_coding	0.019062	0.0355693	0.282729	0.129127
ENSMUSG00000020101	2.90108	8.12947e-28	9.21195e-26	Vsir	protein_coding	2.20927	3.19639	20.6834	19.7965
ENSMUSG00000031409	2.90058	4.38431e-05	0.000220454	Tceal6	protein_coding	0.216167	0.672273	3.68373	3.0174
ENSMUSG00000098188	2.89848	1.1117e-07	8.82174e-07	Sowahc	protein_coding	0.161185	0.200512	1.52598	1.18011
ENSMUSG00000026955	2.89405	0.0295843	0.0702414	Sapcd2	protein_coding	0	0.0856144	0.463333	0.183657
ENSMUSG00000020598	2.88768	0.000763254	0.00293959	Nrcam	protein_coding	0.0120183	0.0616712	0.405817	0.144322
ENSMUSG00000032231	2.88684	8.82515e-23	5.4195e-21	Anxa2	protein_coding	8.60574	14.7534	90.3943	82.6739
ENSMUSG00000002997	2.88641	1.29403e-05	7.24116e-05	Prkar2b	protein_coding	0.131878	0.205069	1.62309	0.879815
ENSMUSG00000036155	2.88551	1.6833e-10	2.05548e-09	Mgat5	protein_coding	0.1326	0.342036	1.99382	1.53229
ENSMUSG00000049580	2.88451	3.75105e-13	6.5922e-12	Tsku	protein_coding	0.500043	0.613862	4.15267	4.10043
ENSMUSG00000052688	2.88	2.15515e-11	3.03683e-10	Rab7b	protein_coding	0.347189	0.890791	4.83179	4.32958
ENSMUSG00000023473	2.87878	5.99248e-10	6.73826e-09	Celsr3	protein_coding	0.146393	0.173834	0.797969	1.56537
ENSMUSG00000028238	2.87783	2.71744e-05	0.000142003	Atp6v0d2	protein_coding	0.0886635	0.358463	1.84669	1.47423
ENSMUSG00000057762	2.87465	0.0296819	0.070438	Gm6169	protein_coding	0.0779321	0.14542	0.786992	0.863862
ENSMUSG00000031506	2.87269	7.37676e-06	4.30243e-05	Ptpn7	protein_coding	0.092083	0.0859126	0.697421	0.607572
ENSMUSG00000029061	2.87236	3.07689e-10	3.61572e-09	Mmp23	protein_coding	0.514552	1.40821	6.66841	7.49931
ENSMUSG00000028671	2.87205	7.59137e-11	9.77787e-10	Gale	protein_coding	0.474169	0.695193	4.5746	4.02548
ENSMUSG00000045672	2.87137	1.13333e-14	2.4601e-13	Col27a1	protein_coding	0.160269	0.235796	1.62625	1.28306
ENSMUSG00000020120	2.87097	7.65085e-16	1.96293e-14	Plek	protein_coding	0.733632	1.1853	8.21037	5.87323
ENSMUSG00000079553	2.87044	3.37185e-06	2.07533e-05	Kifc1	protein_coding	0.188483	0.329724	2.60228	1.20424
ENSMUSG00000026837	2.86992	3.12414e-10	3.66672e-09	Col5a1	protein_coding	3.46986	11.9791	58.629	54.4393
ENSMUSG00000030854	2.86917	0.0343668	0.079543	Ptpn5	protein_coding	0.013854	0.0258513	0.0961838	0.196227
ENSMUSG00000034488	2.86763	0.0019768	0.00685472	Edil3	protein_coding	0.011738	0.0273785	0.107422	0.180712
ENSMUSG00000003355	2.86629	1.5809e-06	1.03617e-05	Fkbp11	protein_coding	0.549043	1.63921	8.59393	7.5061
ENSMUSG00000022844	2.86549	2.09457e-10	2.52051e-09	Pdia5	protein_coding	0.62156	1.57404	7.93005	8.17488
ENSMUSG00000046856	2.86363	0.0307401	0.0725335	Gpr1	protein_coding	0.0643189	0.0300045	0.385653	0.297068
ENSMUSG00000017737	2.86337	9.48468e-08	7.61534e-07	Mmp9	protein_coding	0.29486	0.296264	1.54608	2.76563
ENSMUSG00000037474	2.86114	3.14479e-05	0.00016233	Dtl	protein_coding	0.0234211	0.0655551	0.410209	0.241589
ENSMUSG00000052013	2.86011	0.0006021	0.0023815	Btla	protein_coding	0.0985816	0.0919757	0.77775	0.607087
ENSMUSG00000062075	2.85757	1.69106e-16	4.74818e-15	Lmnb2	protein_coding	0.973878	1.92208	10.2838	10.7837
ENSMUSG00000045594	2.85521	1.11588e-12	1.85204e-11	Glb1	protein_coding	0.667138	1.46894	7.05706	8.4797
ENSMUSG00000025475	2.85485	0.0477631	0.104609	Adgra1	protein_coding	0	0.0417144	0.188127	0.119312
ENSMUSG00000023015	2.85288	2.25011e-09	2.31293e-08	Racgap1	protein_coding	0.238123	0.613602	3.90758	2.26945
ENSMUSG00000027994	2.852	2.86665e-07	2.1443e-06	Mcub	protein_coding	0.42632	0.795506	4.34361	4.53815
ENSMUSG00000031443	2.8516	0.00326809	0.0106605	F7	protein_coding	0.129537	0.120857	1.11736	0.691358
ENSMUSG00000048368	2.85041	0.0167414	0.0436107	Omd	protein_coding	0.0713829	0.0665996	0.315374	0.681367
ENSMUSG00000019831	2.84911	0.00329012	0.0107195	Wasf1	protein_coding	0.112502	0.0787224	0.37278	1.00458
ENSMUSG00000067768	2.84845	0.046409	0.102126	Xlr4b	protein_coding	0	0.0877631	0.296851	0.347569
ENSMUSG00000037990	2.8481	0.000401273	0.00164919	Sh3rf3	protein_coding	0.0665038	0.0310237	0.384762	0.313984
ENSMUSG00000091649	2.84613	5.61867e-07	4.00759e-06	Phf11b	protein_coding	0.542365	0.885538	4.06499	6.26251
ENSMUSG00000038233	2.84531	0.0309461	0.072902	Fam198a	protein_coding	0	0.077387	0.183228	0.383095
ENSMUSG00000076441	2.84265	5.56447e-14	1.10115e-12	Ass1	protein_coding	0.831297	0.775593	5.58254	5.95888
ENSMUSG00000024180	2.84098	4.61938e-07	3.34115e-06	Tmem8	protein_coding	0.139036	0.432397	2.01831	2.11199
ENSMUSG00000021259	2.84061	4.97256e-06	2.98432e-05	Cyp46a1	protein_coding	0.219784	0.227841	1.09432	2.12045
ENSMUSG00000072620	2.84037	6.33104e-12	9.51255e-11	Slfn2	protein_coding	1.44718	3.51053	15.6494	20.0224
ENSMUSG00000035041	2.83993	0.0465166	0.102303	Creb3l3	protein_coding	0.0798442	0	0.235171	0.327799
ENSMUSG00000060131	2.83706	0.000106949	0.000495977	Atp8b4	protein_coding	0.0361577	0.123694	0.715058	0.437912
ENSMUSG00000031389	2.83654	4.57597e-13	7.93377e-12	Arhgap4	protein_coding	0.217883	0.221763	1.48769	1.65892
ENSMUSG00000062585	2.83491	0.000133333	0.000606226	Cnr2	protein_coding	0.0604747	0.169267	0.687037	0.968283
ENSMUSG00000037636	2.83193	0.00327831	0.0106902	Slc25a43	protein_coding	0.0901911	0.168295	0.882327	0.971979
ENSMUSG00000029716	2.8299	0.0342264	0.0793255	Tfr2	protein_coding	0.0185125	0.0345439	0.163579	0.216607
ENSMUSG00000003665	2.82961	0.00653083	0.0194451	Has1	protein_coding	0.0768134	0.107499	0.654493	0.662248
ENSMUSG00000006204	2.82877	0.0351183	0.0809576	5430419D17Rik	protein_coding	0.00936421	0.0174735	0.0768332	0.115334
ENSMUSG00000009614	2.82767	4.65057e-09	4.57771e-08	Sardh	protein_coding	0.16255	0.289528	1.43631	1.79273
ENSMUSG00000022382	2.82437	0.0382572	0.0871384	Wnt7b	protein_coding	0.0363789	0.0169706	0.252567	0.123216
ENSMUSG00000045328	2.82356	1.67868e-05	9.18572e-05	Cenpe	protein_coding	0.0558724	0.22589	1.38705	0.619335
ENSMUSG00000024669	2.82297	0.00218159	0.00747902	Cd5	protein_coding	0.11639	0.144787	0.661136	1.19459
ENSMUSG00000004709	2.82254	0.00025547	0.00109511	Cd244	protein_coding	0.0493868	0.107514	0.581851	0.537305
ENSMUSG00000028246	2.82146	0.00517733	0.0158739	Faxc	protein_coding	0.00959938	0.0447807	0.212054	0.177345
ENSMUSG00000038775	2.82015	3.1239e-07	2.32576e-06	Vill	protein_coding	0.163854	0.186846	1.18354	1.30055
ENSMUSG00000043740	2.81857	2.57399e-05	0.000135101	B430306N03Rik	protein_coding	0.0694277	0.0755714	0.555047	0.470307
ENSMUSG00000032890	2.81518	0.0351417	0.0809918	Rims3	protein_coding	0.020138	0.00939428	0.088971	0.117814
ENSMUSG00000005107	2.81511	0.000197871	0.000869948	Slc2a9	protein_coding	0.0473756	0.117869	0.657827	0.515424
ENSMUSG00000042489	2.81503	0.000716762	0.00277563	Clspn	protein_coding	0.0223407	0.156327	0.923574	0.343947
ENSMUSG00000052776	2.81481	1.60286e-09	1.6952e-08	Oas1a	protein_coding	0.766504	1.86731	7.25671	11.3812
ENSMUSG00000032243	2.81447	1.85155e-12	2.96949e-11	Itga11	protein_coding	0.422392	0.408683	2.37959	3.47788
ENSMUSG00000022479	2.81271	0.00215962	0.00741839	Vdr	protein_coding	0.0142071	0.0927856	0.394541	0.36746
ENSMUSG00000068220	2.81247	8.16711e-38	2.48672e-35	Lgals1	protein_coding	126.626	157.178	950.747	1046.66
ENSMUSG00000011008	2.81236	0.000883331	0.00335046	Mcoln2	protein_coding	0.0732391	0.113886	0.585517	0.73667
ENSMUSG00000079057	2.81087	2.93818e-09	2.95948e-08	Cyp4v3	protein_coding	0.29511	0.295002	1.91581	2.23275
ENSMUSG00000053931	2.80842	1.52524e-21	8.04319e-20	Cnn3	protein_coding	6.81912	11.7133	64.0247	66.0668
ENSMUSG00000034427	2.80683	0.00178027	0.00624719	Myo15b	protein_coding	0.0244304	0.0303911	0.164472	0.220657
ENSMUSG00000091898	2.80576	7.22725e-13	1.22954e-11	Tnnc1	protein_coding	18.6603	48.2728	233.652	235.147
ENSMUSG00000071723	2.80457	0.00048846	0.00196974	Gspt2	protein_coding	0.0636895	0.118844	0.669963	0.614469
ENSMUSG00000032265	2.80032	8.21453e-16	2.09344e-14	Fam46a	protein_coding	0.548927	0.656595	3.5001	4.92327
ENSMUSG00000037306	2.80026	4.08793e-15	9.53701e-14	Man1c1	protein_coding	0.659331	1.17795	5.44521	7.40358
ENSMUSG00000038352	2.80005	4.92596e-09	4.83628e-08	Arl5c	protein_coding	0.658269	0.578032	3.44594	5.17451
ENSMUSG00000031066	2.79829	2.43055e-13	4.34871e-12	Usp11	protein_coding	0.559787	0.743848	3.54381	5.55745
ENSMUSG00000005470	2.79792	5.92582e-05	0.000289523	Asf1b	protein_coding	0.171664	0.384386	2.64364	1.24743
ENSMUSG00000032363	2.797	5.76068e-08	4.79729e-07	Adamts7	protein_coding	0.217222	0.798744	2.88717	4.20983
ENSMUSG00000052760	2.79628	5.41283e-07	3.87675e-06	A630001G21Rik	protein_coding	0.237047	0.331744	1.90756	2.06195
ENSMUSG00000061132	2.79488	7.76552e-15	1.74125e-13	Blnk	protein_coding	0.361758	0.387519	2.58768	2.62384
ENSMUSG00000045348	2.7928	0.0159862	0.0419012	Nyap1	protein_coding	0.0306141	0.0285626	0.212543	0.197955
ENSMUSG00000020395	2.79227	0.0387044	0.0879991	Itk	protein_coding	0.0149925	0.0279758	0.179789	0.120026
ENSMUSG00000020422	2.79066	3.46848e-23	2.22321e-21	Tns3	protein_coding	0.746564	1.12518	6.22975	6.75922
ENSMUSG00000023505	2.78977	3.20068e-08	2.76584e-07	Cdca3	protein_coding	0.392108	0.57488	4.29554	2.41469
ENSMUSG00000037890	2.78704	7.4404e-13	1.26354e-11	Wdr19	protein_coding	0.170818	0.172652	1.07363	1.30177
ENSMUSG00000038555	2.78519	5.74703e-06	3.41148e-05	Reep2	protein_coding	0.29174	0.349959	2.05176	2.38691
ENSMUSG00000051457	2.78506	3.20761e-08	2.77056e-07	Spn	protein_coding	0.188629	0.223986	1.38535	1.46786
ENSMUSG00000026786	2.78478	2.94756e-12	4.62213e-11	Apbb1ip	protein_coding	0.216536	0.30304	1.95434	1.64018
ENSMUSG00000043091	2.78474	2.09852e-12	3.34585e-11	Tuba1c	protein_coding	1.78649	4.35634	22.4484	20.0279
ENSMUSG00000021611	2.77838	0.0408118	0.0919775	Tert	protein_coding	0.0280175	0.01307	0.176833	0.103523
ENSMUSG00000047654	2.77609	0.0389834	0.0884748	Tssk6	protein_coding	0.120255	0.0560983	0.683092	0.518389
ENSMUSG00000054256	2.77531	0.00264426	0.00886091	Msi1	protein_coding	0.0276793	0.0645614	0.270783	0.366479
ENSMUSG00000032400	2.77496	0.000253402	0.00108796	Zwilch	protein_coding	0.149932	0.0874285	1.12373	0.496283
ENSMUSG00000020766	2.77458	1.81234e-14	3.81654e-13	Galk1	protein_coding	1.59855	2.7698	14.7736	15.2585
ENSMUSG00000074228	2.77122	0.0392012	0.0889057	Gm10645	protein_coding	0.147284	0.0687075	0.650713	0.81631
ENSMUSG00000017057	2.77084	4.58366e-12	7.00877e-11	Il13ra1	protein_coding	0.540612	1.19035	6.26459	5.60639
ENSMUSG00000050107	2.76974	0.00497561	0.0153568	Haspin	protein_coding	0.0571317	0.106607	0.667088	0.457379
ENSMUSG00000062312	2.7683	5.14017e-16	1.35157e-14	Erbb2	protein_coding	0.754939	1.03497	4.97875	7.25826
ENSMUSG00000078771	2.76651	1.99917e-13	3.61426e-12	Evi2a	protein_coding	0.908586	1.6302	9.26352	8.09162
ENSMUSG00000052572	2.76356	0.00111544	0.00412324	Dlg2	protein_coding	0.0182252	0.051012	0.122698	0.35167
ENSMUSG00000040852	2.76116	1.94894e-07	1.50393e-06	Plekhh2	protein_coding	0.221483	0.913573	3.17101	4.55843
ENSMUSG00000055809	2.76108	0.000692111	0.00269057	Dnaaf3	protein_coding	0.0721853	0.269393	1.23012	1.11133
ENSMUSG00000042331	2.75762	3.46447e-11	4.70758e-10	Specc1	protein_coding	0.0919536	0.166537	0.911517	0.846075
ENSMUSG00000074577	2.75714	0.000670938	0.00262003	Ripor3	protein_coding	0.0378275	0.19411	0.549124	1.03663
ENSMUSG00000023022	2.7563	8.3998e-17	2.45256e-15	Lima1	protein_coding	1.57919	2.94675	13.4733	17.1878
ENSMUSG00000033460	2.75627	8.69797e-12	1.28758e-10	Armcx1	protein_coding	0.547239	1.02114	4.66278	5.98945
ENSMUSG00000020737	2.75505	4.78794e-24	3.3992e-22	Jpt1	protein_coding	11.766	16.1004	80.1549	108.41
ENSMUSG00000020057	2.75334	9.78312e-08	7.82856e-07	Dram1	protein_coding	0.316335	0.66406	4.19277	2.45131
ENSMUSG00000006369	2.75059	1.711e-09	1.80256e-08	Fbln1	protein_coding	0.441044	0.565799	2.30812	4.4928
ENSMUSG00000000567	2.75017	5.35043e-08	4.47916e-07	Sox9	protein_coding	0.310597	0.380342	1.60503	3.06037
ENSMUSG00000021665	2.74954	4.0723e-29	5.5773e-27	Hexb	protein_coding	8.17019	6.64041	46.7553	52.9852
ENSMUSG00000046807	2.74665	0.00451156	0.0141147	Lrrc75b	protein_coding	0.0174386	0.0976205	0.385225	0.397347
ENSMUSG00000052085	2.74355	1.01287e-14	2.22657e-13	Dock8	protein_coding	0.328891	0.536992	2.6726	3.15201
ENSMUSG00000027224	2.74274	0.022349	0.0556663	Duoxa1	protein_coding	0.0605507	0.0188311	0.216561	0.310737
ENSMUSG00000078453	2.74238	9.38097e-14	1.78229e-12	Abracl	protein_coding	2.05236	2.83679	18.0869	14.7454
ENSMUSG00000025461	2.74057	0.0240801	0.0593184	Cd163l1	protein_coding	0.0625318	0.0194472	0.197336	0.346576
ENSMUSG00000037605	2.73915	9.71031e-05	0.000454525	Adgrl3	protein_coding	0.018089	0.037973	0.1684	0.208868
ENSMUSG00000028362	2.7385	0.0446298	0.0988273	Tnfsf8	protein_coding	0.0210849	0.039344	0.159693	0.246706
ENSMUSG00000021190	2.73831	3.36485e-20	1.48193e-18	Lgmn	protein_coding	14.2364	24.8885	134.126	127.4
ENSMUSG00000018166	2.73795	6.99693e-16	1.80244e-14	Erbb3	protein_coding	1.5611	2.17852	9.2045	15.8173
ENSMUSG00000039853	2.73602	9.15618e-06	5.24544e-05	Trim14	protein_coding	0.129527	0.155376	0.992698	0.91161
ENSMUSG00000005413	2.73479	5.11319e-12	7.78095e-11	Hmox1	protein_coding	3.48402	4.14874	34.6045	16.2609
ENSMUSG00000026728	2.73382	1.57458e-10	1.93486e-09	Vim	protein_coding	11.4744	34.9903	153.28	156.207
ENSMUSG00000022371	2.73285	0.00435615	0.0136981	Col14a1	protein_coding	0.606632	2.62701	9.2613	12.2717
ENSMUSG00000042029	2.73197	7.06358e-09	6.78111e-08	Ncapg2	protein_coding	0.104992	0.263728	1.3457	1.11905
ENSMUSG00000030677	2.73181	0.00021422	0.000935139	Kif22	protein_coding	0.0491149	0.504061	2.33525	1.36107
ENSMUSG00000040212	2.7307	6.3391e-21	3.06288e-19	Emp3	protein_coding	4.04723	5.0347	30.2273	30.2316
ENSMUSG00000024663	2.73015	2.24964e-19	9.05419e-18	Rab3il1	protein_coding	1.06014	1.63201	9.06641	8.85708
ENSMUSG00000021388	2.73006	5.18606e-16	1.35988e-14	Aspn	protein_coding	4.84212	9.73522	46.5735	50.377
ENSMUSG00000021318	2.72966	1.49301e-08	1.36515e-07	Gli3	protein_coding	0.117195	0.117152	0.850629	0.706246
ENSMUSG00000021069	2.72958	4.60875e-11	6.13543e-10	Pygl	protein_coding	0.19791	0.304127	1.67528	1.67044
ENSMUSG00000021213	2.72789	0.0216945	0.0541993	Akr1c13	protein_coding	0.111953	0.104451	0.88324	0.551543
ENSMUSG00000024781	2.72606	1.05783e-14	2.31205e-13	Lipa	protein_coding	1.78438	3.68276	17.6099	18.6806
ENSMUSG00000021728	2.72546	1.02477e-07	8.18309e-07	Emb	protein_coding	0.197595	0.69404	2.39888	3.52882
ENSMUSG00000031558	2.72444	0.00450445	0.0140992	Slit2	protein_coding	0.00946841	0.0117786	0.0438241	0.097181
ENSMUSG00000074802	2.72403	1.35312e-06	8.96915e-06	Gas2l3	protein_coding	0.0913197	0.149101	0.914982	0.68187
ENSMUSG00000048534	2.72119	0.00137435	0.00496178	Jaml	protein_coding	0.103308	0.0963851	0.586826	0.73162
ENSMUSG00000038271	2.71614	1.97202e-26	1.85848e-24	Iffo1	protein_coding	3.21588	4.30319	22.4959	27.0309
ENSMUSG00000028044	2.7145	7.51589e-07	5.25064e-06	Cks1b	protein_coding	0.926741	2.19486	13.948	6.62899
ENSMUSG00000047045	2.71295	4.64393e-16	1.22958e-14	Tmem164	protein_coding	0.492095	0.830789	4.41477	4.29311
ENSMUSG00000026193	2.70604	6.00485e-09	5.81752e-08	Fn1	protein_coding	3.85379	13.8182	53.8624	61.6114
ENSMUSG00000017754	2.7047	1.83124e-17	5.8394e-16	Pltp	protein_coding	5.73357	7.10327	31.0066	52.9051
ENSMUSG00000031659	2.70426	3.75479e-16	1.00779e-14	Adcy7	protein_coding	1.07297	2.05776	10.5118	9.94809
ENSMUSG00000068335	2.70357	2.38126e-15	5.76743e-14	Dok1	protein_coding	1.29926	1.51525	9.50725	8.87627
ENSMUSG00000041773	2.70266	2.39061e-17	7.49755e-16	Enc1	protein_coding	0.677813	0.885351	4.91974	5.2907
ENSMUSG00000053040	2.70014	3.92797e-09	3.88854e-08	Aph1c	protein_coding	0.277591	0.273378	1.46975	2.11784
ENSMUSG00000027490	2.6989	1.49986e-06	9.88331e-06	E2f1	protein_coding	0.203602	0.451152	2.57008	1.70834
ENSMUSG00000059248	2.69778	6.03184e-14	1.18014e-12	2024-09-09	protein_coding	1.581	3.52429	16.6487	16.5449
ENSMUSG00000037185	2.69772	9.3045e-05	0.000436388	Krt80	protein_coding	0.271488	0.295512	1.57071	2.11772
ENSMUSG00000037224	2.69597	0.00176601	0.00620173	Zfyve28	protein_coding	0.0418364	0.0650549	0.387275	0.309165
ENSMUSG00000005973	2.69115	1.77761e-20	8.09579e-19	Rcn1	protein_coding	2.51158	3.84298	21.8756	19.2717
ENSMUSG00000036242	2.68317	2.2785e-08	2.02502e-07	3632451O06Rik	protein_coding	0.28572	0.686631	2.04377	4.2282
ENSMUSG00000019986	2.6813	4.17603e-07	3.05062e-06	Ahi1	protein_coding	0.125422	0.138293	0.741229	0.954938
ENSMUSG00000032492	2.68109	7.87181e-07	5.48319e-06	Pth1r	protein_coding	0.329313	0.537681	1.90526	3.68417
ENSMUSG00000005087	2.67946	9.11423e-16	2.31652e-14	Cd44	protein_coding	0.971391	1.71313	9.71981	7.52132
ENSMUSG00000030156	2.67913	0.0422191	0.0943783	Cd69	protein_coding	0	0.0460232	0.155669	0.144294
ENSMUSG00000042286	2.67883	9.61556e-23	5.86703e-21	Stab1	protein_coding	2.13783	3.2976	16.556	18.3256
ENSMUSG00000039234	2.67856	3.01534e-11	4.15362e-10	Sec24d	protein_coding	0.736073	1.90632	8.40239	8.56562
ENSMUSG00000017386	2.67543	2.21286e-18	7.84474e-17	Traf4	protein_coding	1.14602	1.52421	8.49507	8.61908
ENSMUSG00000054342	2.67502	1.62317e-06	1.06018e-05	Kcnn4	protein_coding	0.156931	0.219622	1.49561	0.918093
ENSMUSG00000024659	2.67456	3.66565e-17	1.12735e-15	Anxa1	protein_coding	3.50874	6.17393	33.6844	28.2794
ENSMUSG00000041515	2.6728	1.74233e-21	9.08731e-20	Irf8	protein_coding	0.830576	1.09338	5.83105	6.47417
ENSMUSG00000000957	2.67256	1.77392e-10	2.15097e-09	Mmp14	protein_coding	2.28958	6.62209	29.2755	27.6355
ENSMUSG00000026525	2.67013	0.000770587	0.00296297	Opn3	protein_coding	0.125881	0.27404	1.37713	1.18864
ENSMUSG00000021948	2.66871	1.45682e-18	5.32312e-17	Prkcd	protein_coding	1.30309	2.14785	10.4725	11.5377
ENSMUSG00000051504	2.6672	0.0333708	0.0777576	Siglech	protein_coding	0.0711824	0.0221375	0.179708	0.409133
ENSMUSG00000041827	2.66687	5.02185e-09	4.92789e-08	Oasl1	protein_coding	0.430897	0.603035	3.06928	3.52545
ENSMUSG00000025701	2.66463	0.000282659	0.00119817	Alox5	protein_coding	0.156396	0.0729578	0.641611	0.806612
ENSMUSG00000029664	2.66381	0.000115675	0.000532551	Tfpi2	protein_coding	0.137842	0.685896	2.72598	2.54659
ENSMUSG00000031494	2.66359	3.95771e-06	2.40943e-05	Cd209a	protein_coding	0.456368	0.662335	2.68835	4.43421
ENSMUSG00000009246	2.66338	1.99043e-05	0.000107039	Trpm5	protein_coding	0.0878228	0.117054	0.546377	0.757165
ENSMUSG00000052384	2.66273	6.99798e-18	2.36626e-16	Nrros	protein_coding	1.01851	1.524	8.32046	7.83434
ENSMUSG00000044734	2.66123	3.15931e-07	2.35029e-06	Serpinb1a	protein_coding	1.11535	4.22747	12.6712	21.2496
ENSMUSG00000020654	2.66109	2.57629e-11	3.59566e-10	Adcy3	protein_coding	0.257029	0.44364	2.22247	2.2318
ENSMUSG00000079017	2.6599	7.0013e-10	7.80807e-09	Ifi27l2a	protein_coding	8.32173	19.4103	64.997	110.929
ENSMUSG00000040659	2.6593	1.11241e-23	7.4305e-22	Efhd2	protein_coding	3.64098	4.78096	28.1506	25.1832
ENSMUSG00000047945	2.65879	3.50511e-10	4.07865e-09	Marcksl1	protein_coding	1.25031	2.61303	14.457	10.0404
ENSMUSG00000098557	2.65746	2.61288e-13	4.65744e-12	Kctd12	protein_coding	1.17947	2.60889	11.6515	12.3152
ENSMUSG00000023393	2.65727	0.00440905	0.0138415	Slc17a9	protein_coding	0.0501688	0.117018	0.554122	0.509768
ENSMUSG00000020097	2.65647	4.33405e-29	5.85158e-27	Sgpl1	protein_coding	2.24751	2.75524	16.0326	15.5788
ENSMUSG00000062210	2.65635	8.19324e-13	1.38031e-11	Tnfaip8	protein_coding	0.194302	0.304554	1.57953	1.57945
ENSMUSG00000073795	2.65467	0.0308266	0.0726745	6430531B16Rik	protein_coding	0.201684	0	0.509172	0.745207
ENSMUSG00000002602	2.65401	6.39502e-17	1.89925e-15	Axl	protein_coding	3.07811	5.62465	25.1854	29.7201
ENSMUSG00000044447	2.65385	1.78536e-09	1.87261e-08	Dock5	protein_coding	0.10554	0.123085	0.711916	0.731184
ENSMUSG00000004626	2.65273	1.06333e-14	2.31875e-13	Stxbp2	protein_coding	0.752713	0.612239	4.16605	4.42143
ENSMUSG00000074604	2.65261	0.00107166	0.00397607	Mgst2	protein_coding	0.108385	0.101122	0.465171	0.854349
ENSMUSG00000038765	2.65245	0.0339411	0.0787972	Lmx1b	protein_coding	0	0.0767328	0.176489	0.314015
ENSMUSG00000034591	2.65118	2.47054e-06	1.55992e-05	Slc41a2	protein_coding	0.120052	0.182013	0.909256	0.998068
ENSMUSG00000032254	2.65008	0.000103554	0.000482006	Kif23	protein_coding	0.0406379	0.29384	1.24396	0.869644
ENSMUSG00000040797	2.6454	1.67651e-18	6.06761e-17	Iqsec3	protein_coding	0.307435	0.341994	2.168	1.90417
ENSMUSG00000022831	2.64426	2.60715e-14	5.38311e-13	Hcls1	protein_coding	1.52593	2.87701	13.2626	14.3696
ENSMUSG00000040152	2.642	5.62186e-16	1.46407e-14	Thbs1	protein_coding	1.83724	3.51457	16.1506	17.3374
ENSMUSG00000003585	2.64143	0.000104893	0.000487395	Sec14l2	protein_coding	0.0916063	0.235037	1.02626	1.02954
ENSMUSG00000028480	2.63867	2.84307e-10	3.35487e-09	Glipr2	protein_coding	1.07257	2.32421	12.622	8.608
ENSMUSG00000063160	2.63822	8.35559e-12	1.23866e-10	Numbl	protein_coding	0.342441	0.742609	3.10763	3.6762
ENSMUSG00000063838	2.63818	3.69763e-06	2.26268e-05	Cdc42ep5	protein_coding	0.43625	0.87218	4.24811	3.95303
ENSMUSG00000017697	2.63739	2.35465e-05	0.000124688	Ada	protein_coding	0.360854	0.299266	2.37876	1.72839
ENSMUSG00000031227	2.63678	2.51099e-07	1.89765e-06	Magee1	protein_coding	0.293947	0.295346	1.56983	2.1026
ENSMUSG00000021950	2.63627	0.00491257	0.0152041	Anxa8	protein_coding	0.0853937	0.199179	0.943187	0.841397
ENSMUSG00000022769	2.63534	2.18404e-09	2.25475e-08	Sdf2l1	protein_coding	1.30403	1.62219	10.5166	7.71819
ENSMUSG00000029790	2.63493	6.88832e-07	4.84422e-06	Cep41	protein_coding	0.177339	0.21058	1.38384	1.03252
ENSMUSG00000025188	2.63223	1.715e-10	2.08883e-09	Hps1	protein_coding	0.342741	0.447684	1.93825	2.98028
ENSMUSG00000026737	2.63055	3.67942e-14	7.42789e-13	Pip4k2a	protein_coding	1.26973	2.47699	11.5692	11.7147
ENSMUSG00000031400	2.62938	3.29178e-15	7.79423e-14	G6pdx	protein_coding	0.91216	1.09419	6.41507	6.03457
ENSMUSG00000001166	2.62834	0.00337384	0.0109454	Oas1c	protein_coding	0.0667526	0.186839	0.863687	0.719386
ENSMUSG00000059555	2.62814	4.9549e-11	6.55524e-10	Tor4a	protein_coding	0.486338	0.816748	4.08248	4.01327
ENSMUSG00000000794	2.62724	8.95917e-12	1.32419e-10	Kcnn3	protein_coding	0.491559	1.06772	4.03808	5.62857
ENSMUSG00000000402	2.62723	0.0107776	0.0298955	Egfl6	protein_coding	0.089057	0.138482	0.262306	1.15171
ENSMUSG00000030474	2.62601	0.00947843	0.0267716	Siglece	protein_coding	0.0868254	0.162015	0.9316	0.614893
ENSMUSG00000040528	2.62459	1.40595e-07	1.10053e-06	Milr1	protein_coding	0.389345	0.484341	2.92836	2.4776
ENSMUSG00000028068	2.62452	8.36617e-10	9.197e-09	Iqgap3	protein_coding	0.155125	0.361825	1.43746	1.76729
ENSMUSG00000043251	2.62299	6.77291e-15	1.53495e-13	Exoc3l	protein_coding	1.30414	2.35239	10.3849	12.2208
ENSMUSG00000017861	2.62121	0.00177684	0.00623631	Mybl2	protein_coding	0.0866473	0.0808411	0.710939	0.320156
ENSMUSG00000005320	2.61765	4.58605e-20	1.97076e-18	Fgfr4	protein_coding	1.51838	1.48006	8.59634	9.83896
ENSMUSG00000060240	2.61601	0.0288763	0.0688955	Cend1	protein_coding	0.0904451	0.0843845	0.599389	0.473434
ENSMUSG00000006585	2.6149	9.47778e-06	5.4199e-05	Cdt1	protein_coding	0.20451	0.405462	2.37179	1.38536
ENSMUSG00000025272	2.6147	1.51628e-05	8.3887e-05	Tro	protein_coding	0.220038	0.0615882	0.923537	0.792702
ENSMUSG00000038451	2.61312	3.86204e-13	6.76995e-12	Spsb2	protein_coding	1.93655	3.61357	15.6144	18.4849
ENSMUSG00000043895	2.61042	2.10824e-14	4.42011e-13	S1pr2	protein_coding	0.332319	0.404005	2.34532	2.16432
ENSMUSG00000021391	2.61022	1.03257e-14	2.25943e-13	Cenpp	protein_coding	1.06442	1.22677	6.83669	7.19117
ENSMUSG00000001228	2.61005	5.18483e-05	0.000256174	Uhrf1	protein_coding	0.13193	0.738538	3.41399	1.92668
ENSMUSG00000031093	2.608	3.74321e-12	5.80763e-11	Dock11	protein_coding	0.234555	0.235048	1.35429	1.51399
ENSMUSG00000007041	2.6065	4.83021e-12	7.37392e-11	Clic1	protein_coding	4.14959	9.65801	44.7205	39.5676
ENSMUSG00000029561	2.60264	5.39099e-13	9.26248e-12	Oasl2	protein_coding	0.931908	1.89167	7.53501	9.67082
ENSMUSG00000014361	2.6022	9.41943e-18	3.13493e-16	Mertk	protein_coding	0.925623	1.22631	6.49641	6.61222
ENSMUSG00000032691	2.60019	5.66471e-05	0.000277936	Nlrp3	protein_coding	0.138499	0.147678	0.874139	0.865092
ENSMUSG00000051506	2.59967	6.25638e-11	8.14656e-10	Wdfy4	protein_coding	0.18257	0.369062	1.61802	1.74268
ENSMUSG00000024112	2.59751	7.48787e-09	7.16315e-08	Cacna1h	protein_coding	0.427537	0.383546	1.45299	3.4683
ENSMUSG00000057948	2.59737	1.09546e-07	8.70015e-07	Unc13d	protein_coding	0.205865	0.288105	1.39677	1.60583
ENSMUSG00000086596	2.5972	4.43619e-08	3.7601e-07	Susd5	protein_coding	0.294894	0.33016	1.63788	2.15501
ENSMUSG00000003882	2.59682	5.96092e-06	3.52635e-05	Il7r	protein_coding	0.189357	0.144547	1.06475	0.954083
ENSMUSG00000032020	2.59584	2.97383e-07	2.22098e-06	Ubash3b	protein_coding	0.120526	0.316903	1.49374	1.16731
ENSMUSG00000015968	2.59571	2.1758e-05	0.000116037	Cacna1d	protein_coding	0.0636004	0.0534047	0.276977	0.430832
ENSMUSG00000038390	2.59324	1.00557e-09	1.09077e-08	Gpr162	protein_coding	0.355547	0.585393	2.70605	3.00096
ENSMUSG00000028883	2.5919	0.00010376	0.000482719	Sema3a	protein_coding	0.0347289	0.0648035	0.211886	0.392092
ENSMUSG00000022324	2.59034	4.32217e-10	4.9567e-09	Matn2	protein_coding	0.397313	0.980533	4.42479	3.90689
ENSMUSG00000049744	2.58933	1.57594e-06	1.03345e-05	Arhgap15	protein_coding	0.0819268	0.127395	0.660717	0.605428
ENSMUSG00000052889	2.58756	7.07795e-07	4.9684e-06	Prkcb	protein_coding	0.104914	0.166403	0.735009	0.904521
ENSMUSG00000011256	2.58672	5.0056e-15	1.15226e-13	Adam19	protein_coding	1.37638	2.65251	11.6207	12.6446
ENSMUSG00000026622	2.58634	3.47035e-05	0.000177929	Nek2	protein_coding	0.142197	0.298504	1.80617	0.853787
ENSMUSG00000029381	2.58531	1.00759e-06	6.86521e-06	Shroom3	protein_coding	0.0666544	0.0848017	0.38627	0.526151
ENSMUSG00000034266	2.58505	0.00345957	0.0111911	Batf	protein_coding	0.285455	0.159796	1.11703	1.54695
ENSMUSG00000017830	2.58458	5.17796e-09	5.0654e-08	Dhx58	protein_coding	0.466116	1.09865	4.19608	5.24234
ENSMUSG00000027230	2.58457	2.14989e-11	3.03167e-10	Creb3l1	protein_coding	0.894288	1.81258	8.48594	7.82406
ENSMUSG00000028417	2.58395	0.000251644	0.00108114	Tal2	protein_coding	0.108071	0.882259	2.30207	3.67704
ENSMUSG00000047534	2.58313	0.00530148	0.0162127	Mis18bp1	protein_coding	0.0100463	0.0937312	0.412149	0.216536
ENSMUSG00000020377	2.58022	0.00386989	0.0123568	Ltc4s	protein_coding	0.316647	0.295429	2.2983	1.36499
ENSMUSG00000056055	2.57978	0.0144466	0.0384214	Sag	protein_coding	0.0270452	0.0252329	0.091038	0.222067
ENSMUSG00000033276	2.57843	0.000105303	0.000489179	Stk36	protein_coding	0.0498804	0.162883	0.637513	0.645067
ENSMUSG00000075012	2.57734	0.00058976	0.00233804	Fjx1	protein_coding	0.0768379	0.238964	1.05076	0.851733
ENSMUSG00000053706	2.57725	3.26775e-10	3.82114e-09	B430305J03Rik	protein_coding	0.455341	0.930577	4.21504	4.09931
ENSMUSG00000037661	2.57632	3.1605e-05	0.000163053	Gpr160	protein_coding	0.132929	0.177173	0.87494	0.982327
ENSMUSG00000039452	2.57555	1.39878e-19	5.7143e-18	Snx22	protein_coding	6.16394	10.0252	47.9989	48.7139
ENSMUSG00000026683	2.57437	0.000124672	0.000569566	Nuf2	protein_coding	0.0759534	0.224402	1.2384	0.561285
ENSMUSG00000070526	2.57399	0.00408349	0.0129541	Peg12	protein_coding	0.0608106	0.198575	0.97871	0.580452
ENSMUSG00000057596	2.57339	2.16301e-06	1.38179e-05	Trim30d	protein_coding	0.213598	0.677568	2.17048	3.17007
ENSMUSG00000044313	2.56954	0.0413544	0.0928815	Mab21l3	protein_coding	0	0.103727	0.378917	0.246476
ENSMUSG00000038545	2.56864	3.58424e-10	4.15802e-09	Cul7	protein_coding	0.996605	2.52669	8.77195	12.1879
ENSMUSG00000034854	2.5675	1.13597e-16	3.27657e-15	Mfsd12	protein_coding	0.990489	1.35789	6.69803	7.26979
ENSMUSG00000024810	2.56662	2.47989e-10	2.95615e-09	Il33	protein_coding	0.778781	0.544947	3.89712	3.93949
ENSMUSG00000029054	2.56515	0.00286603	0.00948056	Gabrd	protein_coding	0.2792	0.104196	0.49341	1.77096
ENSMUSG00000044813	2.56124	1.19926e-12	1.97836e-11	Shb	protein_coding	1.38007	1.61535	6.65155	11.0793
ENSMUSG00000060216	2.55999	2.89035e-22	1.65734e-20	Arrb2	protein_coding	2.79323	3.63268	19.0897	18.9041
ENSMUSG00000052942	2.55668	2.16759e-05	0.000115667	Glis3	protein_coding	0.0544696	0.127049	0.567247	0.508745
ENSMUSG00000096145	2.55571	0.00341493	0.0110655	Vkorc1	protein_coding	0.668917	0.178312	2.47282	2.4716
ENSMUSG00000050666	2.55217	1.53591e-12	2.49481e-11	Vstm4	protein_coding	1.05272	0.818483	5.55535	5.42042
ENSMUSG00000036777	2.55125	3.87314e-07	2.84903e-06	Anln	protein_coding	0.150567	0.239639	1.50931	0.785415
ENSMUSG00000039396	2.55012	0.0103071	0.028727	Neil3	protein_coding	0.0144501	0.107854	0.50161	0.222467
ENSMUSG00000020974	2.54913	0.0395101	0.0895102	Pole2	protein_coding	0	0.155969	0.650648	0.274527
ENSMUSG00000001025	2.54598	6.76249e-22	3.69936e-20	S100a6	protein_coding	13.7992	20.4348	97.1373	103.24
ENSMUSG00000008136	2.5452	3.88975e-06	2.37337e-05	Fhl2	protein_coding	0.380828	1.42124	5.66182	4.92497
ENSMUSG00000064147	2.54307	1.80985e-05	9.81318e-05	Rab44	protein_coding	0.117211	0.419201	1.49189	1.66017
ENSMUSG00000051498	2.54255	8.54364e-07	5.90364e-06	Tlr6	protein_coding	0.215374	0.361696	1.59043	1.79054
ENSMUSG00000003206	2.54087	0.000470595	0.00190489	Ebi3	protein_coding	0.343034	0.448067	2.42488	2.19698
ENSMUSG00000040260	2.53879	5.64065e-16	1.46695e-14	Daam2	protein_coding	1.26539	0.866282	5.11864	7.28654
ENSMUSG00000040563	2.53767	7.84039e-08	6.38672e-07	Plppr2	protein_coding	0.379458	0.626363	2.68972	3.18163
ENSMUSG00000070605	2.53562	0.00401771	0.0127667	Zfp992	protein_coding	0.0352835	0.115217	0.501059	0.380247
ENSMUSG00000072812	2.53535	3.2573e-11	4.4459e-10	Ahnak2	protein_coding	0.368393	0.72443	2.50755	3.84972
ENSMUSG00000027555	2.53482	0.000124848	0.000570235	Car13	protein_coding	0.244406	0.29318	1.23406	1.89214
ENSMUSG00000031628	2.53343	8.07764e-08	6.56593e-07	Casp3	protein_coding	0.526047	1.67317	6.38376	6.40541
ENSMUSG00000000753	2.5324	2.11841e-11	2.99171e-10	Serpinf1	protein_coding	7.00959	15.5243	53.476	77.197
ENSMUSG00000030539	2.53217	1.76342e-09	1.85164e-08	Sema4b	protein_coding	0.298613	0.411272	1.73213	2.3906
ENSMUSG00000042225	2.53114	1.26965e-16	3.62917e-15	Ammecr1	protein_coding	0.88582	1.14327	5.2461	6.51882
ENSMUSG00000020150	2.53097	3.89575e-12	6.03445e-11	Gamt	protein_coding	7.22653	8.19447	29.5064	59.8731
ENSMUSG00000033880	2.52874	5.78392e-15	1.31866e-13	Lgals3bp	protein_coding	5.18781	7.86529	29.3085	46.2199
ENSMUSG00000074476	2.52817	1.94046e-07	1.49799e-06	Spc24	protein_coding	0.904715	0.436599	4.54841	3.16995
ENSMUSG00000053646	2.5274	9.28569e-14	1.76595e-12	Plxnb1	protein_coding	0.326369	0.460653	2.05989	2.49428
ENSMUSG00000074221	2.52695	8.70061e-24	5.91548e-22	Zfp568	protein_coding	2.09571	2.59685	12.242	14.8686
ENSMUSG00000046223	2.52625	3.1292e-09	3.1353e-08	Plaur	protein_coding	0.521433	0.829899	3.9686	3.85332
ENSMUSG00000010830	2.52491	9.87781e-14	1.86737e-12	Kdelr3	protein_coding	2.49779	4.18416	20.3152	18.2836
ENSMUSG00000026228	2.52288	0.00152923	0.0054578	Htr2b	protein_coding	0.150671	0.210862	0.950964	1.13664
ENSMUSG00000034161	2.52238	1.0185e-14	2.23634e-13	Scx	protein_coding	3.74499	5.47181	29.6127	23.4976
ENSMUSG00000020589	2.52235	2.98647e-10	3.51164e-09	Fam49a	protein_coding	0.223043	0.523216	2.09955	2.20553
ENSMUSG00000039323	2.52194	6.15822e-05	0.000299448	Igfbp2	protein_coding	0.391137	1.05423	2.44124	5.91472
ENSMUSG00000028573	2.52094	9.41531e-14	1.78703e-12	Fggy	protein_coding	0.90654	1.06365	4.40394	6.93605
ENSMUSG00000073209	2.52078	0.0268971	0.0650622	Klf14	protein_coding	0.0262664	0.0980252	0.397874	0.323508
ENSMUSG00000036931	2.51877	0.000409196	0.00167813	Nfkbid	protein_coding	0.273726	0.159615	1.33891	1.13782
ENSMUSG00000031709	2.51874	3.21751e-11	4.3971e-10	Tbc1d9	protein_coding	0.340878	0.559744	2.58175	2.60301
ENSMUSG00000031891	2.51718	0.00589057	0.0177575	Hsd11b2	protein_coding	0.130875	0.244211	1.51437	0.644766
ENSMUSG00000029674	2.51387	8.43597e-11	1.0758e-09	Limk1	protein_coding	0.268986	0.313702	1.58453	1.75311
ENSMUSG00000035615	2.5134	2.99849e-08	2.60412e-07	Frmpd1	protein_coding	0.588004	0.464202	1.96027	4.05744
ENSMUSG00000037161	2.51184	0.045531	0.100566	Mgarp	protein_coding	0.0388341	0.108696	0.514715	0.334808
ENSMUSG00000060791	2.51034	9.14868e-08	7.37044e-07	Gmfg	protein_coding	0.370433	0.638051	3.02141	2.755
ENSMUSG00000030849	2.5093	0.00727052	0.0213265	Fgfr2	protein_coding	0.0310883	0.0217538	0.152066	0.148373
ENSMUSG00000046186	2.5088	2.13268e-06	1.36424e-05	Cd109	protein_coding	0.2094	0.85745	2.74606	3.35278
ENSMUSG00000090084	2.50811	3.5801e-06	2.19428e-05	Srpx	protein_coding	0.302677	1.0731	3.57236	4.30574
ENSMUSG00000004891	2.50804	5.4073e-16	1.41399e-14	Nes	protein_coding	10.7594	18.8979	73.9962	95.035
ENSMUSG00000034792	2.5062	0.00171047	0.00602362	Gna15	protein_coding	0.300778	0.105234	1.02037	1.27343
ENSMUSG00000050708	2.50484	5.69605e-35	1.33871e-32	Ftl1	protein_coding	72.7223	83.1628	451.578	434.707
ENSMUSG00000027204	2.50382	6.47914e-12	9.6968e-11	Fbn1	protein_coding	2.27017	5.17471	19.6501	22.6537
ENSMUSG00000032383	2.50191	4.56336e-23	2.88613e-21	Ppib	protein_coding	8.42775	12.0778	58.0206	58.3613
ENSMUSG00000030220	2.50041	8.89832e-24	6.02838e-22	Arhgdib	protein_coding	5.50181	5.17701	29.6497	30.8697
ENSMUSG00000027339	2.50036	2.29717e-10	2.75559e-09	Rassf2	protein_coding	0.354733	0.730616	2.45435	3.70957
ENSMUSG00000053175	2.4947	5.59803e-08	4.67206e-07	Bcl3	protein_coding	0.518917	1.14985	5.28119	4.17426
ENSMUSG00000023827	2.49398	6.73362e-09	6.49053e-08	Agpat4	protein_coding	0.65381	1.58045	6.18981	6.46039
ENSMUSG00000033998	2.49363	0.0407633	0.0919118	Kcnk1	protein_coding	0.07183	0.0670168	0.362685	0.420228
ENSMUSG00000052821	2.49354	0.000673953	0.00262911	Cysltr1	protein_coding	0.0624427	0.131081	0.482783	0.615257
ENSMUSG00000041559	2.49326	0.0470094	0.103268	Fmod	protein_coding	1.55393	8.42696	13.0564	43.2867
ENSMUSG00000049307	2.49191	0.000168649	0.000752596	Fut4	protein_coding	0.098515	0.220593	1.00728	0.800814
ENSMUSG00000033949	2.49159	0.00550781	0.0167522	Trim36	protein_coding	0.0827697	0.046334	0.417922	0.305828
ENSMUSG00000030507	2.4915	0.0176793	0.0456044	Dbx1	protein_coding	0	0.393976	0.823782	1.41842
ENSMUSG00000037463	2.49133	0.00798792	0.0231491	Fbxo27	protein_coding	0.0786447	0.0978331	0.463277	0.532743
ENSMUSG00000051243	2.48736	3.20619e-05	0.000165275	Islr2	protein_coding	0.108455	0.177078	0.633176	0.976787
ENSMUSG00000064330	2.48699	2.11648e-15	5.1722e-14	Pde6h	protein_coding	0.603611	0.467712	3.01548	2.99264
ENSMUSG00000015143	2.48689	1.88284e-08	1.70036e-07	Actn1	protein_coding	1.1606	3.62748	13.2677	13.6334
ENSMUSG00000038943	2.48636	1.08308e-07	8.609e-07	Prc1	protein_coding	0.243982	0.682899	3.07363	2.13955
ENSMUSG00000042228	2.48258	1.2409e-19	5.10214e-18	Lyn	protein_coding	1.69487	2.15131	11.3192	10.2311
ENSMUSG00000006342	2.48216	2.79263e-07	2.09304e-06	Susd2	protein_coding	0.327156	0.501455	1.93211	2.71984
ENSMUSG00000048922	2.47929	0.000783166	0.00300405	Cdca2	protein_coding	0.0702275	0.157252	0.886485	0.389229
ENSMUSG00000041809	2.47849	0.0260126	0.0633171	Efhc1	protein_coding	0.0727084	0.101754	0.573626	0.402979
ENSMUSG00000022440	2.47726	0.00994711	0.027868	C1qtnf6	protein_coding	1.43697	6.36045	23.8338	19.6329
ENSMUSG00000063594	2.47693	0.0156627	0.0412066	Gng8	protein_coding	0.15822	0.147617	0.665737	1.03931
ENSMUSG00000020695	2.47639	7.57681e-12	1.12864e-10	Mrc2	protein_coding	1.43125	3.14198	12.0773	13.4357
ENSMUSG00000012443	2.47572	2.04717e-06	1.31307e-05	Kif11	protein_coding	0.216541	0.57501	2.71238	1.71304
ENSMUSG00000040711	2.47494	5.01023e-10	5.68074e-09	Sh3pxd2b	protein_coding	0.611802	1.535	5.61469	6.35403
ENSMUSG00000026928	2.4745	1.48266e-08	1.35699e-07	Card9	protein_coding	0.630118	0.685877	3.62349	3.70794
ENSMUSG00000020234	2.47412	5.54122e-11	7.27003e-10	4930404N11Rik	protein_coding	1.14606	1.62528	7.66739	7.79169
ENSMUSG00000040511	2.47325	1.41364e-20	6.53192e-19	Pvr	protein_coding	2.347	2.67906	11.8836	16.0925
ENSMUSG00000060716	2.47121	8.45367e-06	4.87231e-05	Plekhh1	protein_coding	0.262867	1.11478	2.85062	4.81959
ENSMUSG00000042190	2.47064	2.06171e-11	2.91596e-10	Cmklr1	protein_coding	1.13056	1.80196	6.46662	9.8487
ENSMUSG00000056486	2.46994	1.87816e-09	1.95701e-08	Chn1	protein_coding	0.311971	0.451152	1.97885	2.267
ENSMUSG00000080115	2.46974	0.0087278	0.0249551	Eef1akmt3	protein_coding	0.0885657	0.110175	0.577617	0.527227
ENSMUSG00000009585	2.46758	1.02512e-20	4.78313e-19	Apobec3	protein_coding	1.13484	1.31734	6.72115	6.87482
ENSMUSG00000062082	2.46675	0.0029184	0.00964039	Cd200r4	protein_coding	0.117756	0.256351	1.18915	0.89437
ENSMUSG00000022816	2.46512	7.11142e-10	7.9216e-09	Fstl1	protein_coding	7.77545	20.6964	84.2418	73.1623
ENSMUSG00000005410	2.46458	2.90178e-06	1.80881e-05	Mcm5	protein_coding	0.361848	0.60018	3.66679	1.65888
ENSMUSG00000044072	2.46346	1.05337e-11	1.54253e-10	Eml6	protein_coding	0.268172	0.322842	1.47964	1.78997
ENSMUSG00000017466	2.46304	5.07608e-15	1.16566e-13	Timp2	protein_coding	13.4539	22.5673	81.7026	117.338
ENSMUSG00000091243	2.4627	4.09592e-11	5.50664e-10	Vgll3	protein_coding	0.350277	0.579817	2.30349	2.84596
ENSMUSG00000025203	2.45991	4.17344e-22	2.34365e-20	Scd2	protein_coding	3.06183	4.27126	20.0402	20.3965
ENSMUSG00000017631	2.45972	2.04167e-20	9.1885e-19	Abr	protein_coding	1.64995	2.17823	9.29943	11.8119
ENSMUSG00000037759	2.45928	0.00950161	0.0268291	Ptger2	protein_coding	0.0618294	0.0432647	0.253655	0.323645
ENSMUSG00000066829	2.459	5.57922e-06	3.32326e-05	Zfp810	protein_coding	0.170147	0.134323	0.88389	0.789882
ENSMUSG00000017969	2.45534	6.00826e-11	7.85032e-10	Ptgis	protein_coding	1.15699	0.962762	4.99324	6.64358
ENSMUSG00000029070	2.45507	2.02884e-20	9.15238e-19	Mxra8	protein_coding	6.76711	8.52087	35.8875	48.1446
ENSMUSG00000001525	2.45265	1.89461e-15	4.64791e-14	Tubb5	protein_coding	10.3987	18.7509	84.8184	75.0024
ENSMUSG00000020176	2.45066	8.40263e-23	5.17673e-21	Grb10	protein_coding	6.71198	8.17385	34.7375	46.8161
ENSMUSG00000042759	2.44919	3.263e-09	3.26249e-08	Apobr	protein_coding	0.424822	0.515261	2.5338	2.61615
ENSMUSG00000025330	2.44536	0.0409292	0.092144	Padi4	protein_coding	0.0166019	0.0619576	0.136218	0.29649
ENSMUSG00000039264	2.44446	0.00167375	0.00590841	Gimap3	protein_coding	0.155743	0.174368	0.747062	1.05501
ENSMUSG00000073418	2.44311	1.56754e-06	1.02936e-05	C4b	protein_coding	0.338276	0.933675	2.36633	4.58299
ENSMUSG00000026043	2.44055	0.00539744	0.0164586	Col3a1	protein_coding	19.0862	77.0504	238.371	284.159
ENSMUSG00000061577	2.44009	0.00166199	0.00587217	Adgrg5	protein_coding	0.153529	0.119368	0.629851	0.850919
ENSMUSG00000027207	2.43632	1.8158e-12	2.91954e-11	Galk2	protein_coding	0.461474	0.615072	2.7212	3.12604
ENSMUSG00000026126	2.43497	5.97216e-11	7.80852e-10	Ptpn18	protein_coding	0.383298	0.357614	2.13045	1.88073
ENSMUSG00000064373	2.43191	1.63002e-21	8.52492e-20	Selenop	protein_coding	43.1289	42.3734	186.482	275.964
ENSMUSG00000024177	2.43054	6.9449e-06	4.06925e-05	Nme4	protein_coding	0.509471	1.37318	4.60894	5.61253
ENSMUSG00000016256	2.42927	5.63051e-27	5.79395e-25	Ctsz	protein_coding	19.8308	24.2188	114.052	123.7
ENSMUSG00000028040	2.42895	0.0383344	0.0872934	Efna4	protein_coding	0	0.327854	1.10894	0.680116
ENSMUSG00000061576	2.42835	9.80336e-05	0.00045828	Dpp6	protein_coding	0.11052	0.0363932	0.426736	0.360321
ENSMUSG00000031340	2.42754	0.000346299	0.00144066	Gabre	protein_coding	0.101693	0.142319	0.577657	0.741064
ENSMUSG00000042842	2.42732	0.00105492	0.00392238	Serpinb6b	protein_coding	0.106459	0.62906	1.52301	2.46942
ENSMUSG00000024511	2.42707	1.83908e-06	1.18801e-05	Rab27b	protein_coding	0.0977161	0.112207	0.498134	0.63416
ENSMUSG00000091119	2.42686	6.51551e-21	3.14014e-19	Ccdc152	protein_coding	18.3238	16.5996	78.9785	109.202
ENSMUSG00000029554	2.42394	7.10579e-13	1.20995e-11	Mad1l1	protein_coding	1.51785	1.80609	6.95587	10.9322
ENSMUSG00000032334	2.42388	7.8265e-14	1.51109e-12	Loxl1	protein_coding	4.0415	7.65494	30.2255	32.6848
ENSMUSG00000020363	2.42344	6.09785e-08	5.04716e-07	Gfpt2	protein_coding	0.43071	0.575983	1.83041	3.58959
ENSMUSG00000000958	2.4207	7.06919e-11	9.13e-10	Slc7a7	protein_coding	0.653783	0.83589	4.08052	3.92176
ENSMUSG00000059430	2.42051	0.00802587	0.0232397	Actg2	protein_coding	0.154663	0.240498	1.26901	0.857204
ENSMUSG00000036782	2.41968	1.31909e-11	1.90672e-10	Klhl13	protein_coding	1.18905	1.84895	6.37303	9.93756
ENSMUSG00000040093	2.41951	4.4822e-17	1.36306e-15	Bmf	protein_coding	0.96269	1.04075	5.55524	5.18505
ENSMUSG00000027808	2.41903	2.71455e-21	1.37438e-19	Serp1	protein_coding	2.85497	3.76811	18.6675	16.8311
ENSMUSG00000021306	2.41859	1.34589e-09	1.43781e-08	Gpr137b	protein_coding	0.399274	0.372519	2.05634	2.07524
ENSMUSG00000033420	2.41834	4.31679e-11	5.77909e-10	Antxr1	protein_coding	0.79117	1.71974	6.14624	7.31348
ENSMUSG00000026979	2.41623	1.75288e-06	1.13618e-05	Psd4	protein_coding	0.0749169	0.190628	0.717857	0.708809
ENSMUSG00000054003	2.41485	0.00110141	0.00407454	Tdrd9	protein_coding	0.0444709	0.193625	0.542647	0.739427
ENSMUSG00000070000	2.41358	0.00142373	0.00512498	Fcho1	protein_coding	0.0718783	0.150889	0.476344	0.719294
ENSMUSG00000034271	2.41349	2.45221e-13	4.38336e-12	Jdp2	protein_coding	2.0927	2.1268	9.43438	13.0944
ENSMUSG00000052397	2.41334	1.9104e-08	1.7228e-07	Ezr	protein_coding	0.609955	1.47961	5.20485	5.97993
ENSMUSG00000043067	2.41296	1.16661e-12	1.92952e-11	Dpy19l1	protein_coding	0.594125	0.990687	3.95727	4.51506
ENSMUSG00000029994	2.40857	8.35081e-11	1.06694e-09	Anxa4	protein_coding	1.53801	3.40195	12.0849	14.2177
ENSMUSG00000026196	2.40692	0.0266938	0.0646363	Bard1	protein_coding	0	0.13234	0.447629	0.262054
ENSMUSG00000078546	2.40614	0.0110663	0.0305405	Zfp995	protein_coding	0.0506915	0.141884	0.623884	0.405821
ENSMUSG00000026278	2.40548	9.24052e-08	7.43458e-07	Bok	protein_coding	0.741625	1.70947	6.69077	6.36707
ENSMUSG00000000278	2.4018	5.99091e-18	2.04389e-16	Scpep1	protein_coding	3.71302	4.92846	21.0913	24.7043
ENSMUSG00000040249	2.4009	1.40759e-17	4.5572e-16	Lrp1	protein_coding	2.5553	4.01573	15.6703	19.1038
ENSMUSG00000060572	2.40054	1.16716e-05	6.58544e-05	Mfap2	protein_coding	1.32568	5.38029	13.722	21.8383
ENSMUSG00000024998	2.39478	6.84509e-11	8.86462e-10	Plce1	protein_coding	0.22077	0.36514	1.28256	1.81068
ENSMUSG00000029186	2.39416	6.84768e-08	5.61894e-07	Pi4k2b	protein_coding	0.426968	0.617454	3.27421	2.23496
ENSMUSG00000025498	2.39333	4.07803e-10	4.69652e-09	Irf7	protein_coding	1.91322	3.86753	11.9009	18.5632
ENSMUSG00000070034	2.39219	9.37552e-12	1.38144e-10	Sp110	protein_coding	0.414312	0.629524	2.6	2.90134
ENSMUSG00000028626	2.39216	0.0346316	0.0800434	Col9a2	protein_coding	0.0778062	0.048395	0.261907	0.39929
ENSMUSG00000033488	2.39135	2.68959e-06	1.68649e-05	BC026585	protein_coding	0.348449	0.561536	2.39918	2.39943
ENSMUSG00000028378	2.39116	2.91922e-11	4.04758e-10	Ptgr1	protein_coding	1.08379	1.36996	6.04597	6.86796
ENSMUSG00000003363	2.3894	1.75179e-15	4.31422e-14	Pld3	protein_coding	6.06692	8.91318	32.3139	46.3722
ENSMUSG00000029254	2.38886	0.0124414	0.0337775	Stap1	protein_coding	0.0516621	0.0361502	0.24455	0.214749
ENSMUSG00000031722	2.38863	3.20402e-07	2.38169e-06	Hp	protein_coding	0.699739	1.39896	5.23661	5.81735
ENSMUSG00000024579	2.38753	4.3979e-06	2.65955e-05	Pcyox1l	protein_coding	0.42487	0.453028	1.85795	2.74726
ENSMUSG00000057123	2.3871	1.32806e-11	1.91824e-10	Gja5	protein_coding	0.544819	0.938421	3.73842	4.05195
ENSMUSG00000032556	2.38439	0.00866597	0.0248347	Bfsp2	protein_coding	0.189093	0.176422	0.775753	1.13537
ENSMUSG00000070858	2.38397	0.0411664	0.0926014	Gm1673	protein_coding	0.119985	0.44778	1.66604	1.33001
ENSMUSG00000024501	2.38312	2.14578e-09	2.21765e-08	Dpysl3	protein_coding	1.29406	3.27537	12.793	11.0936
ENSMUSG00000031609	2.37975	1.54691e-17	4.98284e-16	Sap30	protein_coding	6.06454	6.48464	29.245	36.2138
ENSMUSG00000037418	2.37911	0.0420741	0.0941426	Best1	protein_coding	0.0373002	0.139203	0.400216	0.528317
ENSMUSG00000030403	2.37783	3.33736e-16	9.02462e-15	Vasp	protein_coding	7.66814	12.7347	55.2507	50.9998
ENSMUSG00000039787	2.3775	9.87442e-06	5.63149e-05	Cercam	protein_coding	0.545732	2.19161	5.64582	8.63564
ENSMUSG00000025758	2.37685	0.000823418	0.00314451	Plk4	protein_coding	0.0585485	0.240351	1.07164	0.490355
ENSMUSG00000002603	2.37496	5.15134e-11	6.78658e-10	Tgfb1	protein_coding	1.20994	2.56965	9.54571	10.1178
ENSMUSG00000036298	2.37276	0.00246898	0.00833221	Slc2a13	protein_coding	0.0383746	0.0626555	0.260367	0.265859
ENSMUSG00000038608	2.36721	1.27298e-14	2.74137e-13	Dock10	protein_coding	0.228502	0.266488	1.34235	1.21774
ENSMUSG00000056515	2.36714	5.18023e-16	1.35988e-14	Rab31	protein_coding	2.28617	3.53342	14.8082	15.3018
ENSMUSG00000025804	2.36639	0.00124925	0.00455943	Ccr1	protein_coding	0.226671	0.422965	2.59304	0.767741
ENSMUSG00000055805	2.36561	3.95839e-13	6.93247e-12	Fmnl1	protein_coding	1.38	2.34514	8.57511	10.6836
ENSMUSG00000025931	2.36306	8.97242e-07	6.1708e-06	Paqr8	protein_coding	0.190144	0.30022	1.27395	1.26102
ENSMUSG00000031963	2.36302	6.51141e-07	4.58932e-06	Bmper	protein_coding	0.232522	0.387395	1.43612	1.76945
ENSMUSG00000020808	2.36295	0.0115174	0.0315705	Pimreg	protein_coding	0.0317398	0.621873	2.46402	0.918667
ENSMUSG00000029185	2.36244	1.24627e-16	3.57046e-15	Fam114a1	protein_coding	1.96899	2.61717	11.6102	12.0424
ENSMUSG00000024795	2.36207	0.00265631	0.00889311	Kif20b	protein_coding	0.0346141	0.150708	0.633556	0.326847
ENSMUSG00000056737	2.35912	1.62765e-10	1.99264e-09	Capg	protein_coding	2.60267	5.62647	22.8773	19.4484
ENSMUSG00000043613	2.35834	0.00169841	0.00598754	Mmp3	protein_coding	0.311988	0.249499	1.06895	1.8115
ENSMUSG00000073555	2.35505	0.0123045	0.0334581	Gm4951	protein_coding	0.0303478	0.254828	0.766164	0.710177
ENSMUSG00000021876	2.35471	2.48788e-17	7.76422e-16	Rnase4	protein_coding	5.88418	8.55508	35.3741	38.682
ENSMUSG00000022305	2.35399	6.07195e-11	7.92267e-10	Lrp12	protein_coding	0.68233	1.04469	3.83172	5.03156
ENSMUSG00000068758	2.35312	8.54883e-09	8.13313e-08	Il3ra	protein_coding	0.649303	1.28731	4.67865	5.26476
ENSMUSG00000020140	2.3515	0.0155888	0.0410292	Lgr5	protein_coding	0.00782054	0.058372	0.192502	0.149298
ENSMUSG00000003348	2.35106	4.39374e-14	8.81388e-13	Mob3a	protein_coding	1.38141	1.74915	7.23974	8.7805
ENSMUSG00000032038	2.34927	5.74053e-12	8.66634e-11	St3gal4	protein_coding	1.071	1.58852	7.10629	6.49398
ENSMUSG00000069910	2.34875	0.00274279	0.009138	Spdl1	protein_coding	0.0927977	0.173159	0.819973	0.542896
ENSMUSG00000028583	2.34805	7.12022e-17	2.10151e-15	Pdpn	protein_coding	3.04823	3.50344	16.8411	16.5952
ENSMUSG00000005986	2.34662	0.0013378	0.0048436	Ankrd13d	protein_coding	0.228411	0.182662	0.885566	1.20566
ENSMUSG00000050232	2.34586	0.0111069	0.0306215	Cxcr3	protein_coding	0.139116	0.216324	0.731696	1.08516
ENSMUSG00000046794	2.34403	5.7677e-06	3.42082e-05	Ppp1r3b	protein_coding	0.193702	0.180722	0.790585	1.11334
ENSMUSG00000022876	2.34398	0.0102898	0.0286888	Samsn1	protein_coding	0.0325309	0.106229	0.410639	0.300499
ENSMUSG00000068015	2.34267	2.18291e-13	3.93523e-12	Lrch1	protein_coding	0.483998	0.549732	2.48366	2.77322
ENSMUSG00000027962	2.3408	2.61309e-14	5.38953e-13	Vcam1	protein_coding	0.479629	0.641684	2.85584	2.84221
ENSMUSG00000041361	2.33795	2.99533e-08	2.60256e-07	Myzap	protein_coding	0.427347	0.930326	2.89501	4.00018
ENSMUSG00000042826	2.33442	4.39874e-12	6.75858e-11	Fgf11	protein_coding	3.79727	3.49361	13.1982	23.6605
ENSMUSG00000024897	2.33429	1.64081e-06	1.06973e-05	Apba1	protein_coding	0.169448	0.203263	0.909055	0.976418
ENSMUSG00000021702	2.33418	0.00565117	0.0170981	Thbs4	protein_coding	9.32294	29.7834	72.4742	125.106
ENSMUSG00000016918	2.33139	1.51042e-08	1.38041e-07	Sulf1	protein_coding	0.319829	0.80899	2.9382	2.76179
ENSMUSG00000000693	2.32948	1.19504e-21	6.39045e-20	Loxl3	protein_coding	2.26702	2.50559	12.0961	11.9419
ENSMUSG00000054717	2.32938	2.04617e-07	1.57005e-06	Hmgb2	protein_coding	1.22958	2.54376	12.5686	6.43621
ENSMUSG00000030562	2.32897	2.65426e-06	1.66488e-05	Nox4	protein_coding	0.11371	0.212181	0.771512	0.875317
ENSMUSG00000005054	2.32712	1.00795e-17	3.3371e-16	Cstb	protein_coding	11.8475	11.302	60.9968	55.3344
ENSMUSG00000026589	2.32596	6.93034e-09	6.65655e-08	Sec16b	protein_coding	0.370934	0.498352	2.4629	1.90967
ENSMUSG00000002059	2.32208	4.28601e-06	2.59767e-05	Rab34	protein_coding	0.572155	1.94686	6.52135	6.13497
ENSMUSG00000005142	2.32202	2.90263e-21	1.46571e-19	Man2b1	protein_coding	2.56032	2.92063	12.1323	15.3359
ENSMUSG00000038903	2.31907	0.0337418	0.078411	Ccdc68	protein_coding	0.13159	0.0613862	0.311451	0.64829
ENSMUSG00000045658	2.31759	3.26299e-10	3.81792e-09	Pid1	protein_coding	0.38308	0.733149	2.86419	2.72203
ENSMUSG00000054203	2.31603	1.77582e-05	9.6534e-05	Ifi205	protein_coding	0.288257	0.3048	1.06735	1.8935
ENSMUSG00000054115	2.31593	7.6331e-06	4.44106e-05	Skp2	protein_coding	0.122316	0.19971	0.932836	0.677926
ENSMUSG00000031970	2.31452	4.666e-09	4.59053e-08	Dbndd1	protein_coding	0.728348	0.934371	3.90744	4.39189
ENSMUSG00000074896	2.31312	5.05484e-15	1.16219e-13	Ifit3	protein_coding	3.266	3.04715	14.3423	17.0817
ENSMUSG00000046456	2.31308	0.00595903	0.0179412	Tmem150b	protein_coding	0.0430172	0.22074	0.543008	0.781482
ENSMUSG00000028926	2.31138	1.40474e-07	1.10004e-06	Cdk14	protein_coding	0.0850453	0.194399	0.692428	0.701796
ENSMUSG00000019979	2.31084	4.40608e-10	5.03775e-09	Apaf1	protein_coding	0.284519	0.456249	1.99216	1.69738
ENSMUSG00000038540	2.30999	0.00385465	0.0123123	Tmc3	protein_coding	0.0622455	0.0331854	0.258168	0.213565
ENSMUSG00000026411	2.30861	1.08228e-15	2.72172e-14	Tmem9	protein_coding	3.09184	2.50004	12.3962	15.341
ENSMUSG00000025607	2.30842	1.7367e-09	1.82761e-08	Copg2	protein_coding	2.88414	6.59558	27.2357	19.7883
ENSMUSG00000078920	2.30804	1.02493e-10	1.2896e-09	Ifi47	protein_coding	1.03867	1.30219	5.57227	6.05658
ENSMUSG00000035385	2.30712	0.000543198	0.00217017	Ccl2	protein_coding	0.493752	0.855524	4.36286	2.34563
ENSMUSG00000027188	2.30644	1.3899e-07	1.08932e-06	Pamr1	protein_coding	0.398297	1.01573	3.10042	3.92448
ENSMUSG00000070436	2.3039	5.8337e-18	1.99383e-16	Serpinh1	protein_coding	31.28	48.129	204.621	188.097
ENSMUSG00000026355	2.30257	6.82848e-07	4.80569e-06	Mcm6	protein_coding	0.567705	1.20378	5.73293	3.02991
ENSMUSG00000038305	2.30238	3.24575e-10	3.80008e-09	Spats2l	protein_coding	0.359373	0.586761	2.09178	2.59425
ENSMUSG00000019843	2.30191	3.946e-10	4.56101e-09	Fyn	protein_coding	1.82139	3.65616	11.2055	15.8844
ENSMUSG00000021965	2.30115	0.00216132	0.00742019	Ska3	protein_coding	0.178048	0.193804	1.12375	0.712699
ENSMUSG00000048440	2.30026	2.56697e-09	2.61044e-08	Cyp4f16	protein_coding	0.71836	0.918454	4.4164	3.67013
ENSMUSG00000040466	2.29986	9.78413e-12	1.43719e-10	Blvrb	protein_coding	1.09643	1.26524	5.95495	5.7037
ENSMUSG00000028873	2.299	7.38299e-07	5.16348e-06	Cdca8	protein_coding	0.325608	0.37612	2.13337	1.32723
ENSMUSG00000030124	2.2988	0.000845375	0.00322255	Lag3	protein_coding	0.228364	0.319593	1.46535	1.24225
ENSMUSG00000046269	2.29867	0.0115744	0.0316947	Usp27x	protein_coding	0.0375357	0.122572	0.390897	0.404518
ENSMUSG00000034285	2.29846	0.00366059	0.0117574	Nipsnap1	protein_coding	0.15151	0.169629	0.688507	0.895711
ENSMUSG00000030187	2.2969	0.0418895	0.093862	Klra2	protein_coding	0.0422919	0.19729	0.747394	0.442753
ENSMUSG00000060594	2.29658	8.24514e-05	0.000390357	Layn	protein_coding	0.333209	0.341969	1.66141	1.6621
ENSMUSG00000044948	2.29572	2.61221e-06	1.64013e-05	Cfap43	protein_coding	0.112886	0.173028	0.798999	0.610763
ENSMUSG00000039232	2.29372	2.76171e-05	0.00014408	Stx11	protein_coding	0.209782	0.320276	1.55274	1.05699
ENSMUSG00000001741	2.29343	4.49791e-10	5.13349e-09	Il16	protein_coding	0.357209	0.590369	2.10638	2.55802
ENSMUSG00000026039	2.2925	0.00323624	0.0105729	Sgo2a	protein_coding	0.0458228	0.138945	0.629035	0.282187
ENSMUSG00000001128	2.29022	2.27065e-13	4.07029e-12	Cfp	protein_coding	2.95926	4.09831	15.4673	19.1635
ENSMUSG00000032491	2.28886	5.12212e-05	0.000253596	Nradd	protein_coding	0.353418	0.989207	3.23438	3.37346
ENSMUSG00000036412	2.28805	2.66589e-07	2.00595e-06	Arsi	protein_coding	0.647557	1.68663	5.65378	5.79892
ENSMUSG00000041842	2.28727	0.00298195	0.00982304	Fhdc1	protein_coding	0.051209	0.107499	0.315126	0.46515
ENSMUSG00000058806	2.28694	0.000117518	0.000540386	Col13a1	protein_coding	0.261466	0.195156	0.759114	1.47062
ENSMUSG00000048388	2.28543	2.17603e-05	0.000116037	Fam171b	protein_coding	0.15372	0.521527	1.70228	1.6093
ENSMUSG00000021596	2.28523	0.0194568	0.0494856	Mctp1	protein_coding	0.00979739	0.073127	0.197877	0.211171
ENSMUSG00000029126	2.28471	2.46011e-06	1.55485e-05	Nsg1	protein_coding	0.324576	0.628946	2.44252	2.22944
ENSMUSG00000024660	2.28446	6.26668e-09	6.06193e-08	Incenp	protein_coding	0.723603	1.14071	5.19697	3.9183
ENSMUSG00000036334	2.28299	2.27239e-07	1.73038e-06	Igsf10	protein_coding	0.237251	0.634546	1.97659	2.2841
ENSMUSG00000022696	2.28251	0.000619818	0.00244549	Sidt1	protein_coding	0.0856518	0.279693	0.621683	1.16921
ENSMUSG00000057346	2.28234	0.00155755	0.00553915	Apol9a	protein_coding	0.357209	0.333273	1.35272	2.01122
ENSMUSG00000028019	2.28231	3.24447e-05	0.000167147	Pdgfc	protein_coding	0.205052	0.294326	1.56299	0.874216
ENSMUSG00000031642	2.28218	2.32073e-08	2.0587e-07	Sh3rf1	protein_coding	0.367517	0.837055	2.71529	3.16855
ENSMUSG00000029844	2.2809	0.0192233	0.0489766	Hoxa1	protein_coding	0.142639	0.0998106	0.540161	0.636841
ENSMUSG00000020388	2.28086	5.76095e-11	7.53753e-10	Pdlim4	protein_coding	1.72455	3.18873	12.4678	11.4891
ENSMUSG00000022665	2.28059	1.57259e-08	1.43173e-07	Ccdc80	protein_coding	2.85017	7.48912	23.2632	27.0802
ENSMUSG00000074071	2.27918	0.00385278	0.0123096	Fam169b	protein_coding	0.0342693	0.106576	0.310017	0.379868
ENSMUSG00000035711	2.27883	5.58853e-11	7.32201e-10	Dok3	protein_coding	1.33838	1.15733	5.83063	6.29209
ENSMUSG00000024909	2.27862	7.68113e-15	1.72844e-13	Efemp2	protein_coding	1.97037	2.57368	11.1351	10.9766
ENSMUSG00000035692	2.2773	2.94574e-10	3.46803e-09	Isg15	protein_coding	3.2915	4.06156	18.2278	17.5235
ENSMUSG00000056476	2.27503	8.8055e-06	5.05825e-05	Med12l	protein_coding	0.0754713	0.158432	0.488247	0.650677
ENSMUSG00000024349	2.27395	5.10947e-13	8.80263e-12	Tmem173	protein_coding	1.91783	2.83038	11.4882	11.5528
ENSMUSG00000039062	2.27171	3.18564e-12	4.98316e-11	Anpep	protein_coding	1.53358	2.6624	9.48316	10.8428
ENSMUSG00000021464	2.26945	0.00454474	0.0141978	Ror2	protein_coding	0.0378454	0.370749	1.14654	0.839017
ENSMUSG00000055994	2.2693	1.61855e-06	1.05775e-05	Nod2	protein_coding	0.256147	0.41822	1.36407	1.90275
ENSMUSG00000063919	2.26888	6.02667e-08	5.0013e-07	Srrm4	protein_coding	0.203496	0.21575	1.04501	0.979755
ENSMUSG00000000223	2.26727	3.64772e-14	7.37173e-13	Drp2	protein_coding	1.0042	1.09452	4.14044	5.98756
ENSMUSG00000063524	2.26693	8.84045e-21	4.16573e-19	Eno1	protein_coding	18.3551	24.198	92.4812	112.732
ENSMUSG00000017499	2.26579	0.0110093	0.030414	Cdc6	protein_coding	0.0307019	0.157545	0.620082	0.293057
ENSMUSG00000078773	2.26505	0.02091	0.0526261	Rad54b	protein_coding	0.0416482	0.0518099	0.254102	0.196634
ENSMUSG00000027533	2.26495	7.75617e-10	8.5547e-09	Fabp5	protein_coding	2.31786	4.53504	19.5861	13.4147
ENSMUSG00000071984	2.26486	1.2144e-11	1.76288e-10	Fndc1	protein_coding	1.48333	2.78299	8.99373	11.5606
ENSMUSG00000036894	2.26134	1.9746e-14	4.14906e-13	Rap2b	protein_coding	0.921693	0.738659	4.09448	3.87132
ENSMUSG00000051517	2.26101	0.00324691	0.0106023	Arhgef39	protein_coding	0.0900225	0.335961	1.13636	0.923964
ENSMUSG00000046410	2.26047	9.77846e-08	7.82811e-07	Kcnk6	protein_coding	0.522113	0.559294	2.06263	3.13193
ENSMUSG00000062661	2.25983	1.4037e-10	1.73859e-09	Ncs1	protein_coding	1.70787	2.84886	8.54721	13.3434
ENSMUSG00000074129	2.25537	1.73616e-12	2.80095e-11	Rpl13a	protein_coding	1.74665	1.91302	8.6275	8.88561
ENSMUSG00000037725	2.25478	0.00169333	0.00597071	Ckap2	protein_coding	0.124837	0.559064	2.23766	1.04553
ENSMUSG00000079339	2.25452	0.00514059	0.0157785	Ifit1bl1	protein_coding	0.246985	0.131677	0.823963	0.977777
ENSMUSG00000045932	2.25435	1.60161e-15	3.96486e-14	Ifit2	protein_coding	1.55348	1.69731	7.23752	8.30791
ENSMUSG00000034810	2.25323	4.21218e-10	4.83638e-09	Scn7a	protein_coding	0.350047	0.489885	2.08505	1.93336
ENSMUSG00000021678	2.25159	0.00251211	0.00846275	F2rl1	protein_coding	0.0878548	0.437161	1.38624	1.13616
ENSMUSG00000024053	2.25118	4.20921e-06	2.55356e-05	Emilin2	protein_coding	0.492706	1.62807	4.66459	5.47419
ENSMUSG00000038372	2.25085	4.47181e-05	0.000224321	Gmds	protein_coding	0.215587	0.62577	2.01078	2.02095
ENSMUSG00000027248	2.24991	2.44449e-25	2.02329e-23	Pdia3	protein_coding	14.2947	16.9155	76.8413	71.8726
ENSMUSG00000031758	2.24577	3.63596e-05	0.00018572	Cdyl2	protein_coding	0.432812	0.80762	2.10131	3.81351
ENSMUSG00000020592	2.24525	1.12657e-08	1.04873e-07	Sdc1	protein_coding	0.716509	1.27801	5.46662	4.02309
ENSMUSG00000040722	2.24144	1.44551e-09	1.5369e-08	Scamp5	protein_coding	0.71457	0.969727	3.51235	4.48049
ENSMUSG00000033031	2.24116	3.24514e-05	0.000167147	C330027C09Rik	protein_coding	0.183458	0.236998	1.22025	0.773463
ENSMUSG00000032374	2.24037	3.40594e-15	8.03456e-14	Plod2	protein_coding	1.36959	1.8195	6.93416	8.17756
ENSMUSG00000031907	2.23709	2.55703e-08	2.24841e-07	Zfp90	protein_coding	0.328345	0.248903	1.24341	1.4786
ENSMUSG00000019122	2.23527	3.40771e-10	3.97748e-09	Ccl9	protein_coding	1.23898	2.18894	7.37062	8.83121
ENSMUSG00000046718	2.23418	4.47443e-15	1.03373e-13	Bst2	protein_coding	11.2005	15.0114	53.9728	69.6866
ENSMUSG00000078794	2.23213	9.8221e-06	5.60669e-05	Dact3	protein_coding	0.563958	1.85412	4.83066	6.58212
ENSMUSG00000022489	2.23161	4.55691e-08	3.85384e-07	Pde1b	protein_coding	0.342144	0.388613	1.73695	1.70392
ENSMUSG00000072673	2.23139	0.0241886	0.0595394	Gm10392	protein_coding	0.139036	0.172959	0.61427	0.856214
ENSMUSG00000029910	2.23105	7.54239e-05	0.000360041	Mad2l1	protein_coding	0.133943	0.267787	1.28619	0.606854
ENSMUSG00000030796	2.23078	7.48162e-07	5.22862e-06	Tead2	protein_coding	0.419121	0.985411	3.86213	2.75655
ENSMUSG00000009471	2.23055	4.45766e-13	7.74274e-12	Myod1	protein_coding	19.7117	11.3081	67.1055	78.7301
ENSMUSG00000026630	2.22989	0.00492034	0.0152183	Batf3	protein_coding	0.251315	0.28137	1.2055	1.30003
ENSMUSG00000000594	2.2272	7.6727e-20	3.23869e-18	Gm2a	protein_coding	3.32595	3.48416	14.6329	17.3198
ENSMUSG00000021242	2.22454	3.66236e-25	2.99229e-23	Npc2	protein_coding	8.14804	7.2853	34.1633	38.0967
ENSMUSG00000068246	2.22378	0.000569045	0.00226407	Apol9b	protein_coding	0.311728	0.678626	2.09865	2.55959
ENSMUSG00000072966	2.22103	0.0110482	0.030499	Gprasp2	protein_coding	0.0530419	0.115471	0.312457	0.479077
ENSMUSG00000042436	2.21971	0.0248111	0.0608123	Mfap4	protein_coding	3.63345	16.0537	36.7449	55.116
ENSMUSG00000013846	2.21912	4.48357e-14	8.98461e-13	St3gal1	protein_coding	2.52806	3.13987	10.722	15.737
ENSMUSG00000022533	2.21847	5.07298e-17	1.52566e-15	Atp13a3	protein_coding	1.82222	2.65594	10.2767	10.6114
ENSMUSG00000043008	2.21816	1.65091e-09	1.74215e-08	Klhl6	protein_coding	1.01647	0.977092	4.51026	4.78008
ENSMUSG00000040699	2.21811	2.64817e-16	7.24328e-15	Limd2	protein_coding	1.84056	1.89905	8.91072	8.52093
ENSMUSG00000049872	2.21775	0.00225461	0.00769606	Fam26e	protein_coding	0.0753992	0.154763	0.40926	0.668628
ENSMUSG00000058297	2.21748	7.46176e-07	5.21666e-06	Spock2	protein_coding	0.52227	0.595556	1.71226	3.50215
ENSMUSG00000031616	2.21706	1.07843e-07	8.5792e-07	Ednra	protein_coding	0.454414	0.642784	1.94287	3.17752
ENSMUSG00000021957	2.21683	1.68992e-15	4.17264e-14	Tkt	protein_coding	1.00406	1.24225	5.62076	4.84575
ENSMUSG00000036775	2.21349	8.53217e-10	9.37259e-09	Decr2	protein_coding	1.50857	1.60388	6.00069	8.46913
ENSMUSG00000070570	2.21268	0.0193861	0.0493387	Slc17a7	protein_coding	0.0595475	0.0694466	0.169126	0.43088
ENSMUSG00000044927	2.21197	0.000520369	0.00208817	H1fx	protein_coding	0.395744	1.10768	2.9973	4.02118
ENSMUSG00000030074	2.21006	3.76011e-07	2.77124e-06	Gxylt2	protein_coding	0.264108	0.668829	2.21463	2.12018
ENSMUSG00000029718	2.20905	2.63136e-09	2.66737e-08	Pcolce	protein_coding	4.76623	10.0691	27.9221	40.8335
ENSMUSG00000027820	2.20776	2.31016e-05	0.000122469	Mme	protein_coding	0.153001	0.129772	0.438941	0.869408
ENSMUSG00000028108	2.20724	1.06304e-11	1.55551e-10	Ecm1	protein_coding	3.5343	5.37696	16.8206	24.4513
ENSMUSG00000021485	2.20685	8.03682e-07	5.58995e-06	Mxd3	protein_coding	0.779321	1.29613	5.85967	3.75592
ENSMUSG00000030924	2.20436	0.0030343	0.00997305	Rexo5	protein_coding	0.117501	0.0939664	0.540317	0.434159
ENSMUSG00000005148	2.20378	2.14305e-10	2.57721e-09	Klf5	protein_coding	0.632777	0.878363	3.13658	3.84926
ENSMUSG00000019278	2.20212	5.51591e-10	6.22814e-09	Dpep1	protein_coding	3.26117	2.07864	9.8839	14.7143
ENSMUSG00000037032	2.20166	1.22737e-09	1.31785e-08	Apbb1	protein_coding	2.03953	3.63583	10.1256	16.0587
ENSMUSG00000037313	2.20131	8.43492e-07	5.84123e-06	Tacc3	protein_coding	0.632759	1.2018	5.29162	3.173
ENSMUSG00000056718	2.19903	0.00501601	0.0154614	Gm13199	protein_coding	0.423031	0.789367	2.73672	2.86563
ENSMUSG00000039646	2.19642	1.07081e-12	1.78347e-11	Vasn	protein_coding	1.60166	2.16679	8.104	9.22228
ENSMUSG00000074151	2.19571	5.61119e-11	7.34665e-10	Nlrc5	protein_coding	0.491469	0.581988	2.81558	2.11278
ENSMUSG00000071866	2.19457	1.138e-22	6.85576e-21	Ppia	protein_coding	14.6674	18.0823	78.709	71.4567
ENSMUSG00000020042	2.18992	0.000249062	0.00107126	Btbd11	protein_coding	0.0640048	0.104503	0.37872	0.394156
ENSMUSG00000025743	2.18981	1.83065e-11	2.60659e-10	Sdc3	protein_coding	3.27031	6.21488	20.1585	23.2097
ENSMUSG00000034993	2.1897	4.90041e-13	8.46543e-12	Vat1	protein_coding	4.78834	8.17684	30.2584	29.023
ENSMUSG00000027670	2.18956	0.0094511	0.0267063	Ocstamp	protein_coding	0.131698	0.0819155	0.526437	0.446065
ENSMUSG00000056481	2.18783	1.14168e-06	7.70439e-06	Cd248	protein_coding	1.1288	3.27649	9.67735	10.4657
ENSMUSG00000025978	2.18739	1.04082e-07	8.29739e-07	Rftn2	protein_coding	0.382824	0.778124	2.39895	2.91322
ENSMUSG00000016206	2.18627	2.11808e-07	1.61935e-06	H2-M3	protein_coding	1.17223	1.45824	6.16548	5.84385
ENSMUSG00000026117	2.18613	0.000587162	0.00232871	Zap70	protein_coding	0.214626	0.375457	0.982096	1.71823
ENSMUSG00000093979	2.18418	0.042952	0.0957691	Gm2237	protein_coding	0.0768134	0.143332	0.557531	0.449383
ENSMUSG00000054277	2.18411	2.35563e-09	2.41227e-08	Arfgap3	protein_coding	1.06581	2.10577	6.87197	7.59306
ENSMUSG00000056679	2.18345	0.0146956	0.0389801	Gpr173	protein_coding	0.0471345	0.0879521	0.327239	0.290265
ENSMUSG00000001281	2.18325	3.36158e-07	2.49685e-06	Itgb7	protein_coding	0.819381	0.682567	2.88129	3.94664
ENSMUSG00000022971	2.18264	8.93841e-14	1.70502e-12	Ifnar2	protein_coding	1.66375	1.52977	7.15273	7.36507
ENSMUSG00000031877	2.17958	0.0438695	0.0974497	Ces2g	protein_coding	0.0449189	0.0838178	0.255156	0.331945
ENSMUSG00000024270	2.17939	1.31364e-09	1.40493e-08	Slc39a6	protein_coding	0.689774	1.08485	3.95549	4.11428
ENSMUSG00000002771	2.17828	0.00247107	0.00833632	Grin2d	protein_coding	0.0482247	0.146228	0.464166	0.423194
ENSMUSG00000028989	2.17818	8.14789e-05	0.000386041	Angptl7	protein_coding	0.409351	0.694402	1.99644	3.02505
ENSMUSG00000025823	2.17683	1.07489e-17	3.54639e-16	Pdia4	protein_coding	4.98551	6.24354	26.6723	24.2112
ENSMUSG00000053158	2.1767	3.40357e-14	6.90029e-13	Fes	protein_coding	1.28141	1.75642	6.75968	7.01441
ENSMUSG00000022150	2.17596	1.60451e-16	4.53192e-15	Dab2	protein_coding	1.38849	1.85647	7.31441	7.38586
ENSMUSG00000055612	2.17522	0.00143524	0.0051579	Cdca7	protein_coding	0.150412	0.374222	1.53475	0.849083
ENSMUSG00000036356	2.17472	1.45827e-07	1.13821e-06	Csgalnact1	protein_coding	0.457065	0.691123	3.11357	2.08677
ENSMUSG00000071855	2.17463	0.00130962	0.00475605	Ccdc112	protein_coding	0.229261	0.213899	1.08524	0.917697
ENSMUSG00000019853	2.17432	0.00142175	0.00512028	Hebp2	protein_coding	0.142975	0.171507	0.631671	0.792423
ENSMUSG00000002458	2.17386	1.92456e-08	1.73475e-07	Rgs19	protein_coding	1.15186	0.973922	4.61189	4.98754
ENSMUSG00000028950	2.17381	5.09716e-06	3.05525e-05	Tas1r1	protein_coding	0.728963	0.863224	2.4243	4.78264
ENSMUSG00000030921	2.17356	6.08849e-11	7.9388e-10	Trim30a	protein_coding	1.17154	1.80351	5.94001	7.52724
ENSMUSG00000062382	2.17335	3.76326e-08	3.22563e-07	Ftl1-ps1	protein_coding	1.64084	2.44943	8.86492	9.66007
ENSMUSG00000031250	2.17335	0.000596441	0.00236108	Tnmd	protein_coding	1.00857	5.25844	8.91183	19.4732
ENSMUSG00000020230	2.17297	1.51544e-06	9.97561e-06	Prmt2	protein_coding	0.617279	1.59484	4.4504	5.57043
ENSMUSG00000018819	2.17285	9.66214e-12	1.42257e-10	Lsp1	protein_coding	5.1662	9.65451	31.3826	35.5789
ENSMUSG00000022945	2.17184	0.00689387	0.0203724	Chaf1b	protein_coding	0.0642032	0.179703	0.769918	0.336071
ENSMUSG00000034023	2.17118	0.000407747	0.00167255	Fancd2	protein_coding	0.111247	0.0849214	0.465966	0.41728
ENSMUSG00000038524	2.17036	0.000242709	0.00104677	Fchsd1	protein_coding	0.117332	0.355778	0.907169	1.23738
ENSMUSG00000056220	2.16896	0.000267822	0.00114265	Pla2g4a	protein_coding	0.138158	0.140619	0.745155	0.510486
ENSMUSG00000025289	2.16869	1.35245e-12	2.21381e-11	Prdx4	protein_coding	2.36313	2.80931	12.6536	10.6563
ENSMUSG00000031488	2.16809	0.00966085	0.0271728	Rab11fip1	protein_coding	0.0222972	0.055475	0.182948	0.169351
ENSMUSG00000026080	2.16172	0.0462825	0.10193	Chst10	protein_coding	0.0067093	0.0375583	0.0846918	0.115689
ENSMUSG00000027513	2.16101	0.0470969	0.103424	Pck1	protein_coding	0	0.305768	0.458017	0.922617
ENSMUSG00000030748	2.16097	2.96279e-11	4.09308e-10	Il4ra	protein_coding	1.60487	2.79501	8.74483	10.9867
ENSMUSG00000038156	2.16057	1.30859e-06	8.70125e-06	Spon1	protein_coding	0.201023	0.266902	0.775896	1.32365
ENSMUSG00000051703	2.16038	0.000246668	0.00106288	Tmem198	protein_coding	0.288511	0.44863	1.41629	1.89516
ENSMUSG00000031262	2.16006	0.0288537	0.0688591	Cenpi	protein_coding	0.0282591	0.105462	0.436977	0.165325
ENSMUSG00000027298	2.15881	0.00136647	0.00493616	Tyro3	protein_coding	0.0647548	0.217496	0.727488	0.542333
ENSMUSG00000043670	2.15871	0.0182748	0.0468801	Diras1	protein_coding	0.0264481	0.320786	0.784561	0.781792
ENSMUSG00000046442	2.1586	4.13579e-05	0.000209174	Ppm1e	protein_coding	0.167678	0.156442	0.740814	0.708069
ENSMUSG00000029469	2.15768	1.56762e-08	1.42857e-07	Ift81	protein_coding	0.494815	0.577073	1.96925	2.82711
ENSMUSG00000033350	2.15621	8.38002e-05	0.000396152	Chst2	protein_coding	0.120493	0.224837	0.919504	0.627345
ENSMUSG00000044468	2.15588	1.72316e-05	9.39666e-05	Fam46c	protein_coding	0.223813	0.528181	2.05243	1.31343
ENSMUSG00000033581	2.15374	2.08462e-07	1.5957e-06	Igf2bp2	protein_coding	0.315182	0.378079	1.2504	1.84391
ENSMUSG00000026315	2.15323	0.00121471	0.00444785	Serpinb8	protein_coding	0.0837018	0.421702	1.13053	1.134
ENSMUSG00000056671	2.15231	0.00260212	0.00873045	Prelid2	protein_coding	0.997832	0.827527	2.72906	5.39383
ENSMUSG00000041219	2.1522	1.57366e-06	1.03232e-05	Arhgap11a	protein_coding	0.331197	0.688235	2.62245	1.92833
ENSMUSG00000037012	2.1517	7.29879e-08	5.96595e-07	Hk1	protein_coding	1.02548	1.98376	4.75036	8.66162
ENSMUSG00000035000	2.15144	0.000843652	0.00321663	Dpp4	protein_coding	0.190544	0.130369	0.432945	0.993492
ENSMUSG00000026972	2.14999	3.36728e-09	3.36145e-08	Arrdc1	protein_coding	1.24722	1.67088	5.55069	7.44435
ENSMUSG00000019066	2.14901	4.48022e-08	3.79235e-07	Rab3d	protein_coding	0.593034	1.16014	3.82747	3.9819
ENSMUSG00000032312	2.14892	2.63128e-17	8.19832e-16	Csk	protein_coding	2.72794	3.30668	13.1096	13.7172
ENSMUSG00000037628	2.14738	0.0175256	0.0452755	Cdkn3	protein_coding	0.169275	0.189518	1.17522	0.416972
ENSMUSG00000047786	2.14713	0.000521632	0.00209235	Lix1	protein_coding	0.163626	0.327131	1.15075	1.03643
ENSMUSG00000033538	2.14694	0.000433198	0.00176667	Casp4	protein_coding	0.151453	0.363354	1.24267	1.0526
ENSMUSG00000057706	2.14505	0.000366069	0.0015153	Mex3b	protein_coding	0.167478	0.535735	1.58557	1.54705
ENSMUSG00000069171	2.14479	0.004925	0.015229	Nr2f1	protein_coding	0.0472826	0.205866	0.55706	0.572647
ENSMUSG00000028832	2.14464	8.27165e-07	5.74279e-06	Stmn1	protein_coding	1.54526	3.07826	12.8633	7.63857
ENSMUSG00000035547	2.14292	8.75464e-06	5.03358e-05	Capn5	protein_coding	0.292689	0.382307	1.10839	1.88356
ENSMUSG00000039747	2.14241	0.000133049	0.000605076	Orai2	protein_coding	0.171715	0.714776	1.8591	2.07424
ENSMUSG00000039899	2.14055	4.29242e-11	5.75052e-10	Fgl2	protein_coding	1.05953	1.32463	4.81482	5.7288
ENSMUSG00000022575	2.13992	1.97403e-12	3.16061e-11	Gsdmd	protein_coding	2.71183	3.28914	12.4374	14.0837
ENSMUSG00000036564	2.13987	1.19106e-06	8.00358e-06	Ndrg4	protein_coding	0.771039	2.21934	6.47131	6.74854
ENSMUSG00000031284	2.13978	0.00974477	0.0273858	Pak3	protein_coding	0.0420174	0.062723	0.323536	0.139726
ENSMUSG00000042770	2.13918	6.45698e-09	6.2365e-08	Hebp1	protein_coding	0.69217	0.968682	3.42666	3.9162
ENSMUSG00000028175	2.13821	0.0297439	0.0705676	Depdc1a	protein_coding	0.0483118	0.135223	0.472628	0.342142
ENSMUSG00000051041	2.13802	0.00541126	0.0164928	Olfml1	protein_coding	0.142914	0.711133	1.56348	2.22958
ENSMUSG00000042515	2.13779	2.66663e-09	2.70024e-08	Mum1l1	protein_coding	0.726874	0.647341	2.63792	3.41823
ENSMUSG00000026657	2.13777	1.38091e-08	1.27058e-07	Frmd4a	protein_coding	0.189073	0.404124	1.32135	1.29772
ENSMUSG00000027993	2.13504	5.78336e-07	4.11581e-06	Trim2	protein_coding	0.081282	0.117545	0.446321	0.430475
ENSMUSG00000102018	2.13263	0.0084017	0.0241825	K230010J24Rik	protein_coding	0.143853	0.134214	0.438834	0.782527
ENSMUSG00000026012	2.1322	3.72507e-05	0.000189712	Cd28	protein_coding	0.170453	0.318061	0.885479	1.2677
ENSMUSG00000017652	2.13136	0.00145148	0.00520764	Cd40	protein_coding	0.188538	0.307832	1.4577	0.725662
ENSMUSG00000022568	2.12948	1.62561e-15	4.01906e-14	Scrib	protein_coding	6.6192	5.9537	22.3283	32.8082
ENSMUSG00000032436	2.1292	7.71005e-10	8.50877e-09	Cmtm7	protein_coding	1.16165	1.99421	7.22914	6.62433
ENSMUSG00000019718	2.1291	0.0025956	0.00871164	L3hypdh	protein_coding	0.239702	0.223639	0.775352	1.25471
ENSMUSG00000023191	2.12834	8.21555e-08	6.66664e-07	P3h3	protein_coding	0.980397	2.2677	7.16754	7.08149
ENSMUSG00000025192	2.1278	7.55002e-06	4.39675e-05	Entpd7	protein_coding	0.152247	0.158756	0.672638	0.689391
ENSMUSG00000032489	2.12244	0.00893643	0.0254532	Kif9	protein_coding	0.0560284	0.174247	0.447925	0.563558
ENSMUSG00000038112	2.12183	5.73292e-05	0.000280993	AW551984	protein_coding	0.145178	0.34478	1.00792	1.13786
ENSMUSG00000029119	2.12064	1.21495e-11	1.76288e-10	Man2b2	protein_coding	1.45615	1.80435	6.27539	7.94444
ENSMUSG00000067212	2.11835	5.09519e-11	6.7219e-10	H2-T23	protein_coding	3.52866	6.1178	18.7113	23.2873
ENSMUSG00000029417	2.11702	2.45484e-06	1.55207e-05	Cxcl9	protein_coding	0.532295	0.968421	2.78846	3.7533
ENSMUSG00000036103	2.11636	4.36273e-07	3.17603e-06	Colec12	protein_coding	0.869874	1.51045	3.91941	6.44313
ENSMUSG00000056201	2.11603	9.54721e-14	1.80868e-12	Cfl1	protein_coding	20.3915	31.1463	126.075	97.6462
ENSMUSG00000058755	2.11503	0.0292714	0.0696376	Osm	protein_coding	0.0706602	0.263701	1.00344	0.456899
ENSMUSG00000022656	2.11309	1.04322e-09	1.12968e-08	Nectin3	protein_coding	0.277076	0.299635	1.10093	1.39994
ENSMUSG00000030353	2.11206	1.00326e-11	1.47142e-10	Tead4	protein_coding	2.58792	3.95479	12.2221	16.143
ENSMUSG00000052151	2.11147	7.45e-05	0.000356078	Plpp2	protein_coding	0.679432	0.76974	3.70627	2.57023
ENSMUSG00000068114	2.1112	4.28687e-11	5.74712e-10	Ccdc134	protein_coding	5.50064	5.24202	17.5819	28.9382
ENSMUSG00000004415	2.1108	0.000263169	0.00112507	Col26a1	protein_coding	0.137449	0.494634	0.979048	1.76543
ENSMUSG00000067786	2.1105	0.0230382	0.0571362	Nnat	protein_coding	0.0877748	0.327572	1.08029	0.729724
ENSMUSG00000006575	2.11019	0.000474379	0.00191858	Rundc3a	protein_coding	0.327521	0.254645	1.08526	1.42867
ENSMUSG00000032431	2.10947	1.18525e-09	1.27478e-08	Crtap	protein_coding	3.26154	6.21276	19.7275	21.2848
ENSMUSG00000032997	2.10614	2.14551e-07	1.63703e-06	Chpf	protein_coding	0.978395	2.2918	6.43794	7.69171
ENSMUSG00000031983	2.10496	2.39811e-14	4.99483e-13	2310022B05Rik	protein_coding	5.41283	6.00126	20.1149	29.1032
ENSMUSG00000036875	2.1024	1.38711e-05	7.71477e-05	Dna2	protein_coding	0.218496	0.305782	0.965331	1.29509
ENSMUSG00000029622	2.10215	6.9517e-17	2.05496e-15	Arpc1b	protein_coding	4.5353	6.31048	23.5732	23.0876
ENSMUSG00000020709	2.09949	2.76812e-09	2.80152e-08	Adap2	protein_coding	1.84374	2.01388	7.32266	9.24948
ENSMUSG00000000435	2.09823	0.000319313	0.00133864	Myf5	protein_coding	0.539501	0.395489	1.65389	2.34939
ENSMUSG00000000732	2.09764	6.15089e-06	3.62971e-05	Icosl	protein_coding	0.330115	0.372835	1.30495	1.71193
ENSMUSG00000041736	2.09704	1.19928e-14	2.59145e-13	Tspo	protein_coding	18.33	27.0777	90.8649	103.85
ENSMUSG00000079428	2.09596	1.11341e-08	1.03801e-07	Tceal7	protein_coding	12.4659	20.8612	50.8291	92.0403
ENSMUSG00000040663	2.09511	3.75392e-07	2.76776e-06	Clcf1	protein_coding	0.518848	0.94799	3.22014	3.07536
ENSMUSG00000041959	2.09445	3.54519e-09	3.52795e-08	S100a10	protein_coding	8.47736	17.1162	60.8202	48.6979
ENSMUSG00000033450	2.09238	6.99502e-05	0.000336528	Tagap	protein_coding	0.31274	0.486307	1.52975	1.89383
ENSMUSG00000016319	2.09226	7.9101e-13	1.33615e-11	Slc25a5	protein_coding	20.8722	32.3952	97.7241	129.917
ENSMUSG00000025555	2.09219	2.07069e-10	2.4965e-09	Farp1	protein_coding	0.900931	1.42353	4.53983	5.40496
ENSMUSG00000046491	2.09217	0.000269197	0.00114801	C1qtnf2	protein_coding	0.613685	1.8322	4.22189	6.27349
ENSMUSG00000039158	2.09156	5.07888e-10	5.75174e-09	Akna	protein_coding	0.710108	0.714487	2.66275	3.42123
ENSMUSG00000026833	2.09101	2.40875e-14	5.01153e-13	Olfm1	protein_coding	2.53032	2.63479	9.78175	12.2711
ENSMUSG00000026357	2.0894	0.0335188	0.0780261	Rgs18	protein_coding	0.0790448	0.258118	0.498893	0.949213
ENSMUSG00000028487	2.08755	0.000302194	0.00127445	Bnc2	protein_coding	0.0883815	0.146594	0.495842	0.507988
ENSMUSG00000022587	2.08751	2.21063e-12	3.5187e-11	Ly6e	protein_coding	15.04	22.5624	65.0554	95.1149
ENSMUSG00000028036	2.08686	0.0380683	0.0867728	Ptgfr	protein_coding	0.0355282	0.0441966	0.17939	0.160446
ENSMUSG00000026648	2.08653	1.47879e-08	1.3541e-07	Dclre1c	protein_coding	0.37912	0.273326	1.365	1.40613
ENSMUSG00000045679	2.08647	2.35829e-05	0.000124812	Pqlc3	protein_coding	0.267171	0.70626	1.75183	2.40396
ENSMUSG00000037824	2.08583	6.5005e-18	2.21377e-16	Tspan14	protein_coding	6.33073	6.10434	24.0695	28.8198
ENSMUSG00000012126	2.08559	2.23602e-08	1.99074e-07	Ubxn11	protein_coding	0.626316	1.01076	3.08762	3.88827
ENSMUSG00000026796	2.08449	2.44097e-08	2.15832e-07	Fam129b	protein_coding	1.85556	4.15172	13.6308	11.9031
ENSMUSG00000027201	2.08442	6.05205e-08	5.01908e-07	Myef2	protein_coding	0.581471	1.17333	4.03696	3.43093
ENSMUSG00000038623	2.08293	1.8234e-07	1.40991e-06	Tm6sf1	protein_coding	2.06064	4.41429	10.1993	17.3067
ENSMUSG00000022421	2.08264	0.000727559	0.00281286	Nptxr	protein_coding	0.155291	0.173862	0.833106	0.564228
ENSMUSG00000057969	2.08259	3.11757e-09	3.12529e-08	Sema3b	protein_coding	2.89019	3.6842	9.61922	18.3055
ENSMUSG00000045287	2.08046	0.0131534	0.0354727	Rtn4rl1	protein_coding	0.0910866	0.14872	0.416799	0.603001
ENSMUSG00000020829	2.07985	0.00103565	0.00385902	Slc46a1	protein_coding	0.182432	0.340415	1.01983	1.2037
ENSMUSG00000030598	2.0792	4.22183e-11	5.66392e-10	Fbxo17	protein_coding	2.73246	1.88953	9.71862	9.81911
ENSMUSG00000003824	2.07569	0.00530774	0.0162229	Syce2	protein_coding	0.203938	0.34249	1.23567	1.08007
ENSMUSG00000030560	2.07509	6.32306e-20	2.69892e-18	Ctsc	protein_coding	5.9705	5.02885	24.3456	22.0691
ENSMUSG00000052837	2.07259	2.47756e-15	5.97029e-14	Junb	protein_coding	7.39559	6.31417	32.2779	25.4572
ENSMUSG00000019817	2.07236	7.10611e-05	0.000341355	Plagl1	protein_coding	0.369577	1.54208	3.95245	4.10933
ENSMUSG00000034205	2.07147	7.5996e-10	8.39661e-09	Loxl2	protein_coding	1.85638	3.02059	12.2228	8.31337
ENSMUSG00000027843	2.07068	0.000183463	0.000812039	Ptpn22	protein_coding	0.11848	0.210027	0.650575	0.736921
ENSMUSG00000050721	2.06902	1.13963e-10	1.42731e-09	Plekho2	protein_coding	1.37473	2.2142	8.4118	6.68362
ENSMUSG00000025485	2.06891	6.70078e-16	1.72849e-14	Ric8a	protein_coding	3.54483	3.93272	13.3021	18.1426
ENSMUSG00000030208	2.06729	1.17524e-06	7.91686e-06	Emp1	protein_coding	2.58325	7.59638	20.9053	21.8301
ENSMUSG00000032925	2.06563	0.000176551	0.000784001	Itgbl1	protein_coding	0.531464	1.48755	2.47982	6.00806
ENSMUSG00000035279	2.06517	4.51255e-07	3.27384e-06	Ssc5d	protein_coding	1.48648	3.57324	8.7749	12.4603
ENSMUSG00000032024	2.06388	1.66607e-09	1.75718e-08	Clmp	protein_coding	0.961632	1.5497	4.71203	5.82504
ENSMUSG00000015133	2.06353	3.41218e-11	4.64315e-10	Lrrk1	protein_coding	0.646397	1.01725	3.24905	3.72647
ENSMUSG00000039202	2.06287	2.86525e-13	5.1025e-12	Abhd2	protein_coding	0.72883	1.01291	3.61773	3.67947
ENSMUSG00000026360	2.06239	1.54086e-11	2.21887e-10	Rgs2	protein_coding	2.72214	1.85834	10.3504	8.79065
ENSMUSG00000040274	2.06229	1.62929e-10	1.99336e-09	Cdk6	protein_coding	0.304118	0.417579	1.41605	1.60781
ENSMUSG00000026938	2.06214	0.0463009	0.101935	Fcna	protein_coding	0.116841	0.27253	0.811192	0.827466
ENSMUSG00000032344	2.06116	0.00116546	0.004284	Mb21d1	protein_coding	0.175092	0.18151	0.724453	0.76676
ENSMUSG00000049871	2.06068	2.64494e-06	1.65958e-05	Nlrc3	protein_coding	0.261207	0.413237	1.1612	1.66452
ENSMUSG00000042684	2.06018	4.57825e-06	2.75985e-05	Npl	protein_coding	0.786164	0.505851	2.44673	2.93821
ENSMUSG00000036943	2.05994	1.01324e-13	1.9117e-12	Rab8b	protein_coding	1.50941	1.85131	7.28951	6.75735
ENSMUSG00000027712	2.05979	1.39639e-12	2.27985e-11	Anxa5	protein_coding	15.3132	25.4554	88.4671	81.8119
ENSMUSG00000024968	2.05967	0.000184729	0.000817075	Rcor2	protein_coding	0.281649	0.38222	1.42211	1.35603
ENSMUSG00000020121	2.05851	7.88393e-08	6.41944e-07	Srgap1	protein_coding	0.316439	0.377244	1.19833	1.6997
ENSMUSG00000078439	2.05746	0.00125817	0.00458892	Smim24	protein_coding	0.758696	0.637071	2.72946	3.08366
ENSMUSG00000025372	2.05664	3.57043e-06	2.18976e-05	Baiap2	protein_coding	0.466312	1.17018	3.73474	3.09941
ENSMUSG00000009687	2.05636	4.91567e-11	6.52123e-10	Fxyd5	protein_coding	1.85739	3.05496	10.8045	9.68123
ENSMUSG00000031149	2.05631	1.77541e-05	9.6534e-05	Praf2	protein_coding	1.49869	0.894891	5.03221	4.90998
ENSMUSG00000038527	2.05576	0.00796746	0.0230968	C1rl	protein_coding	0.160007	0.174166	0.555437	0.837553
ENSMUSG00000024301	2.05551	0.0125196	0.0339655	Kifc5b	protein_coding	0.183335	0.142541	0.752129	0.602142
ENSMUSG00000024174	2.05492	9.08872e-08	7.32523e-07	Pot1b	protein_coding	0.779989	0.663512	2.86688	3.1363
ENSMUSG00000048126	2.05419	2.55566e-07	1.92988e-06	Col6a3	protein_coding	4.13998	10.7989	27.7473	34.3996
ENSMUSG00000027833	2.05343	0.00013732	0.000622121	Shox2	protein_coding	0.412139	0.520235	1.31591	2.5679
ENSMUSG00000018927	2.05319	1.03425e-06	7.03433e-06	Ccl6	protein_coding	2.1465	5.00666	12.3622	17.432
ENSMUSG00000030104	2.05301	1.97116e-14	4.14641e-13	Edem1	protein_coding	1.35587	1.53195	6.45354	5.55374
ENSMUSG00000029108	2.05289	4.40171e-08	3.73586e-07	Pcdh7	protein_coding	0.249803	0.36019	1.14665	1.39383
ENSMUSG00000024691	2.05196	4.12415e-08	3.51596e-07	Fam111a	protein_coding	0.778376	1.45244	4.83905	4.44589
ENSMUSG00000035232	2.04623	2.00372e-05	0.000107693	Pdk3	protein_coding	0.501492	1.16972	3.58061	3.35852
ENSMUSG00000028369	2.04571	1.07884e-06	7.31147e-06	Svep1	protein_coding	0.249023	0.469319	1.08134	1.89545
ENSMUSG00000025007	2.04363	3.22499e-10	3.78276e-09	Aldh18a1	protein_coding	1.10391	1.69204	5.83516	5.72985
ENSMUSG00000026779	2.04275	0.0272986	0.0658829	Mastl	protein_coding	0.0694738	0.103709	0.570031	0.145464
ENSMUSG00000035183	2.04126	6.47827e-05	0.000313809	Slc24a5	protein_coding	0.620112	0.482132	2.47877	2.0579
ENSMUSG00000071713	2.04092	1.36943e-12	2.23776e-11	Csf2rb	protein_coding	1.53329	2.10651	7.09319	7.92739
ENSMUSG00000025041	2.04026	4.37198e-09	4.31464e-08	Nt5c2	protein_coding	1.97312	3.163	8.2532	12.9352
ENSMUSG00000028497	2.04019	8.21826e-13	1.3833e-11	Hacd4	protein_coding	1.17625	0.942237	4.22189	4.49981
ENSMUSG00000094127	2.03481	0.00035814	0.001486	G530012D18Rik	protein_coding	1.72007	3.56625	10.4944	11.2988
ENSMUSG00000001119	2.0338	1.20883e-07	9.53289e-07	Col6a1	protein_coding	10.9226	26.229	65.6532	86.7544
ENSMUSG00000024084	2.03339	0.007852	0.0228037	Qpct	protein_coding	0.250322	0.311398	0.868953	1.43877
ENSMUSG00000032841	2.03221	0.00767177	0.0223622	Prr5l	protein_coding	0.048482	0.286477	0.734389	0.646886
ENSMUSG00000022540	2.03079	6.41209e-10	7.1804e-09	Rogdi	protein_coding	3.39169	3.77173	11.2872	18.0597
ENSMUSG00000005057	2.02867	1.69289e-06	1.09993e-05	Sh2b2	protein_coding	0.475146	0.595694	1.64939	2.73403
ENSMUSG00000027347	2.028	0.00450026	0.0140907	Rasgrp1	protein_coding	0.143339	0.0802406	0.398063	0.511975
ENSMUSG00000034463	2.02687	1.36785e-06	9.05731e-06	Scara3	protein_coding	0.691791	1.58236	4.61978	4.68622
ENSMUSG00000017561	2.02576	5.8293e-10	6.56254e-09	Crlf3	protein_coding	1.69545	1.28305	5.12452	7.01864
ENSMUSG00000030654	2.02424	5.82673e-14	1.14709e-12	Arl6ip1	protein_coding	4.68943	5.2804	22.8002	17.825
ENSMUSG00000024990	2.02364	0.0417612	0.0936404	Rbp4	protein_coding	0.123778	0.346451	0.937473	0.990928
ENSMUSG00000048572	2.02354	2.07112e-07	1.58791e-06	Tmem252	protein_coding	1.89101	2.95063	7.26397	12.4885
ENSMUSG00000029504	2.02155	2.67458e-14	5.51038e-13	Ddx51	protein_coding	1.66719	1.4984	6.36179	6.50868
ENSMUSG00000032735	2.01811	6.31395e-12	9.49436e-11	Ablim3	protein_coding	7.14685	8.26103	23.8203	38.7435
ENSMUSG00000050989	2.01709	3.77681e-09	3.75256e-08	Selenon	protein_coding	1.44171	2.60743	8.27345	8.16811
ENSMUSG00000028312	2.01606	0.000281413	0.00119369	Smc2	protein_coding	0.249104	0.53318	2.16412	1.01066
ENSMUSG00000063455	2.01438	0.00346773	0.0112118	D630045J12Rik	protein_coding	0.0477443	0.0556812	0.158203	0.260943
ENSMUSG00000022463	2.01382	3.30049e-16	8.96311e-15	Srebf2	protein_coding	3.99017	4.21817	14.6129	18.6076
ENSMUSG00000027864	2.01345	4.09602e-07	2.99677e-06	Ptgfrn	protein_coding	0.905186	2.29025	6.24568	6.68448
ENSMUSG00000057280	2.01308	2.02084e-08	1.8138e-07	Musk	protein_coding	0.999124	1.80485	5.74248	5.61609
ENSMUSG00000046169	2.01272	0.000143237	0.00064647	Adamts6	protein_coding	0.154405	0.211286	0.916059	0.564177
ENSMUSG00000038010	2.00704	0.042413	0.0947561	Ccdc138	protein_coding	0.0786653	0.0440364	0.307829	0.184087
ENSMUSG00000022436	2.00618	3.71244e-12	5.76458e-11	Sh3bp1	protein_coding	1.29496	1.2404	4.99107	5.21009
ENSMUSG00000050288	2.00497	1.92862e-06	1.24121e-05	Fzd2	protein_coding	0.832722	1.81963	4.46738	6.22118
ENSMUSG00000096727	2.00466	5.51076e-09	5.37715e-08	Psmb9	protein_coding	1.20657	1.16666	5.48303	4.05292
ENSMUSG00000028843	2.00422	2.54682e-12	4.01689e-11	Sh3bgrl3	protein_coding	14.4701	22.3488	72.6308	75.4426
ENSMUSG00000038225	2.00419	1.40795e-05	7.81661e-05	Primpol	protein_coding	0.250413	0.245315	1.05103	0.940682
ENSMUSG00000041734	2.00136	1.67369e-09	1.76424e-08	Kirrel	protein_coding	0.785169	1.33466	3.94412	4.5703
ENSMUSG00000031373	2.00064	0.0168331	0.0438075	Car5b	protein_coding	0.050532	0.0825053	0.255147	0.280068
ENSMUSG00000025747	2.00008	0.00268331	0.0089728	Tyms	protein_coding	0.0922796	0.455079	1.36454	0.836181
ENSMUSG00000031591	1.99976	7.71814e-15	1.73471e-13	Asah1	protein_coding	4.75937	6.29616	20.6387	23.6807
ENSMUSG00000037613	1.99855	7.4966e-10	8.29864e-09	Tnfrsf23	protein_coding	1.68158	2.07926	6.09946	8.97064
ENSMUSG00000024818	1.99794	1.90189e-08	1.71594e-07	Slc25a45	protein_coding	1.15104	1.24348	4.53096	5.05513
ENSMUSG00000021263	1.99787	0.00150423	0.00537966	Degs2	protein_coding	0.341839	0.318933	1.60834	1.03342
ENSMUSG00000028370	1.99764	0.03628	0.0832425	Pappa	protein_coding	0.00727941	0.0814995	0.165399	0.192761
ENSMUSG00000031875	1.99736	2.35001e-10	2.81543e-09	Cmtm3	protein_coding	2.33875	3.7872	11.5204	13.0119
ENSMUSG00000035277	1.99727	0.0189727	0.0484679	Arx	protein_coding	0.127964	0.0852781	0.276908	0.574137
ENSMUSG00000040189	1.99676	0.0393069	0.0891029	Ccdc114	protein_coding	0.0263786	0.0861384	0.258058	0.194934
ENSMUSG00000022102	1.9966	1.51992e-05	8.40638e-05	Dok2	protein_coding	0.580865	0.516135	2.26952	2.11219
ENSMUSG00000025001	1.99626	0.00404027	0.0128255	Hells	protein_coding	0.100268	0.114338	0.576591	0.281293
ENSMUSG00000004633	1.99541	0.00295559	0.0097531	Chn2	protein_coding	0.1243	0.141742	0.383544	0.680414
ENSMUSG00000024338	1.99524	2.70082e-11	3.76119e-10	Psmb8	protein_coding	2.2884	3.06572	11.5176	9.8828
ENSMUSG00000038807	1.99452	1.1929e-11	1.73447e-10	Rap1gap2	protein_coding	1.59106	2.43574	8.69836	7.38307
ENSMUSG00000022500	1.99408	3.23392e-15	7.68592e-14	Litaf	protein_coding	4.40543	5.41416	18.9841	20.2256
ENSMUSG00000044674	1.9936	3.12014e-05	0.000161189	Fzd1	protein_coding	0.554642	1.35614	2.83672	4.80541
ENSMUSG00000031304	1.99352	4.53617e-05	0.000227071	Il2rg	protein_coding	0.538048	1.28636	3.92651	3.37555
ENSMUSG00000024530	1.99193	0.0187062	0.0479013	Prelid3a	protein_coding	0.18521	0.207359	0.607858	0.958074
ENSMUSG00000030862	1.99134	1.53209e-05	8.46629e-05	Cpxm2	protein_coding	0.764146	1.26385	2.53203	5.56138
ENSMUSG00000051439	1.9903	2.42859e-09	2.47898e-08	Cd14	protein_coding	2.24674	2.62024	9.7329	9.65372
ENSMUSG00000030538	1.98978	1.12787e-09	1.21719e-08	Cib1	protein_coding	1.74273	1.72351	6.64356	7.14758
ENSMUSG00000059674	1.98927	0.000229549	0.000995202	Cdh24	protein_coding	0.276079	0.364904	1.32138	1.23261
ENSMUSG00000032690	1.98842	4.48925e-10	5.12668e-09	Oas2	protein_coding	1.46077	2.06956	6.02124	8.02952
ENSMUSG00000035095	1.98835	0.00491572	0.0152089	Fam167a	protein_coding	0.112686	0.175225	0.592684	0.555157
ENSMUSG00000034041	1.98664	3.65883e-08	3.13894e-07	Lyl1	protein_coding	1.56081	1.91389	6.67058	7.14019
ENSMUSG00000025232	1.98603	2.07883e-18	7.39715e-17	Hexa	protein_coding	24.3303	21.0491	82.2379	97.8735
ENSMUSG00000031903	1.98589	7.80313e-13	1.31926e-11	Pla2g15	protein_coding	2.61084	3.40528	12.2747	11.6156
ENSMUSG00000049288	1.98581	3.09278e-08	2.67868e-07	Lix1l	protein_coding	1.61871	3.20667	8.98492	10.1868
ENSMUSG00000020571	1.98539	3.55202e-19	1.4e-17	Pdia6	protein_coding	11.4243	13.2384	52.0831	45.7362
ENSMUSG00000024835	1.98419	1.10843e-16	3.202e-15	Coro1b	protein_coding	7.47879	9.18775	33.9602	32.1142
ENSMUSG00000042156	1.98311	2.24168e-06	1.42678e-05	Dzip1	protein_coding	0.205508	0.20594	0.715791	0.91402
ENSMUSG00000001435	1.98106	1.99722e-05	0.000107374	Col18a1	protein_coding	1.02896	3.32802	9.84245	7.38559
ENSMUSG00000047712	1.98086	0.000888517	0.00336678	Ust	protein_coding	0.138815	0.323784	0.876137	0.961714
ENSMUSG00000034329	1.98038	0.0301896	0.0714825	Brip1	protein_coding	0.0215374	0.110518	0.339835	0.185685
ENSMUSG00000028597	1.97895	3.98726e-11	5.37575e-10	Gpx7	protein_coding	4.1723	5.46142	19.0624	19.0212
ENSMUSG00000055675	1.97789	0.000256819	0.00110064	Kbtbd11	protein_coding	0.123717	0.241348	0.780845	0.664912
ENSMUSG00000012017	1.97678	1.2994e-09	1.39048e-08	Scarf2	protein_coding	1.87183	3.0392	8.82223	10.5691
ENSMUSG00000070942	1.97318	6.55784e-06	3.8579e-05	Il1rl2	protein_coding	0.235672	0.373796	1.24202	1.16106
ENSMUSG00000034616	1.97304	1.49701e-09	1.58766e-08	Ssh3	protein_coding	1.93351	1.50329	6.2866	7.21636
ENSMUSG00000033906	1.97241	0.0116112	0.0317864	Zdhhc15	protein_coding	0.0437121	0.203915	0.459817	0.520432
ENSMUSG00000067916	1.97184	0.00974204	0.0273821	Zfp991	protein_coding	0.110072	0.333763	1.04208	0.711741
ENSMUSG00000027015	1.97093	0.0490192	0.106881	Cybrd1	protein_coding	0.0601386	0.070136	0.132848	0.379606
ENSMUSG00000027330	1.97082	6.61699e-08	5.44372e-07	Cdc25b	protein_coding	0.839735	1.34595	4.59334	4.00442
ENSMUSG00000005233	1.9702	0.00238061	0.00806991	Spc25	protein_coding	0.226609	0.44634	1.77987	0.868318
ENSMUSG00000058571	1.97015	0.00415931	0.0131464	Gpc6	protein_coding	0.062467	0.198156	0.544081	0.484704
ENSMUSG00000032011	1.97012	2.62548e-08	2.30328e-07	Thy1	protein_coding	2.51933	4.80104	16.1207	12.6262
ENSMUSG00000041538	1.96909	0.00893677	0.0254532	H2-Ob	protein_coding	0.15275	0.190019	0.57845	0.768212
ENSMUSG00000017493	1.96852	3.87595e-07	2.85e-06	Igfbp4	protein_coding	3.98078	9.92105	26.4212	28.0854
ENSMUSG00000092060	1.96577	0.0360315	0.0827921	Bend4	protein_coding	0.00811957	0.106057	0.215237	0.23501
ENSMUSG00000022103	1.96415	0.000361541	0.00149949	Gfra2	protein_coding	0.408268	0.740659	1.40292	3.10085
ENSMUSG00000075592	1.96397	5.12334e-05	0.000253596	Nynrin	protein_coding	0.256249	0.786965	2.03513	2.05145
ENSMUSG00000051220	1.96382	0.00633495	0.0189412	Ercc6l	protein_coding	0.0908375	0.155376	0.582878	0.382255
ENSMUSG00000027469	1.96277	2.67326e-05	0.000139887	Tpx2	protein_coding	0.652183	1.07285	4.58206	2.15611
ENSMUSG00000042804	1.95925	3.4599e-10	4.02851e-09	Gpr153	protein_coding	1.33475	1.93503	6.50617	6.24698
ENSMUSG00000049382	1.95863	0.023467	0.0580486	Krt8	protein_coding	0.0889419	1.74262	4.49087	2.65646
ENSMUSG00000027878	1.95846	4.96316e-15	1.14387e-13	Notch2	protein_coding	1.28051	1.50727	5.02773	5.83172
ENSMUSG00000018983	1.95752	1.48006e-13	2.73818e-12	E2f2	protein_coding	1.79218	1.68743	6.95288	6.58149
ENSMUSG00000115388	1.95714	0.00238896	0.00809392	EPPK1	protein_coding	0.0781534	0.0486109	0.254855	0.236632
ENSMUSG00000061533	1.9571	0.00204957	0.00707484	Cep128	protein_coding	0.0569574	0.0903392	0.381057	0.192916
ENSMUSG00000048058	1.95681	2.60025e-07	1.95966e-06	Ldlrad3	protein_coding	0.599726	1.08178	2.82627	3.72608
ENSMUSG00000033282	1.95626	1.80377e-05	9.78693e-05	Rpgrip1l	protein_coding	0.103835	0.158063	0.451852	0.568765
ENSMUSG00000014158	1.95623	0.000825296	0.00315042	Trpv4	protein_coding	0.196933	0.330727	0.845206	1.21276
ENSMUSG00000046561	1.95403	0.0451401	0.0997948	Arsj	protein_coding	0.0832029	0.0776276	0.367596	0.256191
ENSMUSG00000045817	1.95266	3.99526e-11	5.38272e-10	Zfp36l2	protein_coding	3.0016	4.77352	15.2993	14.8716
ENSMUSG00000021120	1.95224	1.33774e-06	8.87335e-06	Pigh	protein_coding	0.595737	1.04988	3.17512	3.22029
ENSMUSG00000030659	1.95161	8.34929e-06	4.81799e-05	Nucb2	protein_coding	0.895333	2.08834	5.78132	5.81055
ENSMUSG00000030082	1.94962	2.62398e-15	6.30716e-14	Sec61a1	protein_coding	3.10015	3.99375	14.4944	12.9601
ENSMUSG00000024900	1.94957	2.54663e-08	2.2403e-07	Cpt1a	protein_coding	2.03475	3.93614	10.2975	12.8293
ENSMUSG00000030872	1.94925	5.34948e-09	5.22783e-08	Gga2	protein_coding	2.31714	3.64145	8.7437	14.3251
ENSMUSG00000025647	1.94877	4.01246e-11	5.40207e-10	Shisa5	protein_coding	4.30931	7.04164	21.313	22.6095
ENSMUSG00000033059	1.94842	1.87205e-11	2.66355e-10	Pygb	protein_coding	1.2018	1.41716	4.98304	5.14982
ENSMUSG00000029822	1.94827	4.97829e-05	0.000246995	Osbpl3	protein_coding	0.355925	1.16226	2.62832	3.24944
ENSMUSG00000072941	1.94753	9.18253e-07	6.30848e-06	Sod3	protein_coding	0.923385	1.8833	4.7708	6.09636
ENSMUSG00000018593	1.94724	1.58117e-06	1.03617e-05	Sparc	protein_coding	60.4144	165.52	399.015	473.533
ENSMUSG00000048677	1.94681	1.39663e-08	1.28381e-07	Tpcn2	protein_coding	0.656699	0.940415	3.05557	3.12242
ENSMUSG00000022090	1.94578	5.27411e-06	3.15436e-05	Pdlim2	protein_coding	0.393656	0.500833	1.69402	1.76307
ENSMUSG00000048232	1.94058	6.38872e-08	5.26502e-07	Fbxo10	protein_coding	0.633125	0.814209	2.93759	2.63441
ENSMUSG00000038738	1.94049	0.0111039	0.0306177	Shank1	protein_coding	0.0458075	0.085476	0.154195	0.352616
ENSMUSG00000031103	1.93942	1.67872e-12	2.71059e-11	Elf4	protein_coding	1.20118	1.46177	5.10911	5.12974
ENSMUSG00000064267	1.93907	5.05012e-08	4.24081e-07	Hvcn1	protein_coding	0.856094	1.11401	3.56899	4.00951
ENSMUSG00000015243	1.93843	4.08868e-12	6.32301e-11	Abca1	protein_coding	1.54917	2.37761	7.36253	7.72272
ENSMUSG00000034459	1.9384	4.61646e-08	3.90073e-07	Ifit1	protein_coding	1.60177	1.15608	5.37909	5.1926
ENSMUSG00000044339	1.93641	0.0054817	0.0166808	Alkbh2	protein_coding	0.431946	0.806004	2.6808	2.08368
ENSMUSG00000007039	1.93406	1.3161e-09	1.40677e-08	Ddah2	protein_coding	3.47686	5.45347	16.8239	17.4083
ENSMUSG00000021262	1.93359	7.19551e-10	8.0059e-09	Evl	protein_coding	2.0204	3.05678	10.2531	9.19706
ENSMUSG00000049775	1.93207	2.33259e-14	4.86902e-13	Tmsb4x	protein_coding	98.947	136.672	495.799	404.543
ENSMUSG00000030218	1.93204	3.1207e-06	1.93136e-05	Mgp	protein_coding	16.2975	36.7831	72.0032	131.055
ENSMUSG00000048120	1.9315	8.54683e-11	1.08761e-09	Entpd1	protein_coding	1.26591	1.86557	5.91972	6.05942
ENSMUSG00000025355	1.93142	2.04421e-08	1.83305e-07	Mmp19	protein_coding	1.11328	1.8018	5.46348	5.69455
ENSMUSG00000056612	1.93133	1.86543e-20	8.47547e-19	Ppp1r14b	protein_coding	36.8596	36.8344	140.907	140.658
ENSMUSG00000026141	1.92947	0.0191921	0.0489037	Col19a1	protein_coding	0.0466212	0.0978686	0.338388	0.215328
ENSMUSG00000024052	1.92783	6.90733e-09	6.6378e-08	Lpin2	protein_coding	0.37402	0.495887	1.85952	1.45876
ENSMUSG00000021506	1.92692	0.0340975	0.0790542	Pitx1	protein_coding	0.120889	0.169182	0.40057	0.707236
ENSMUSG00000030630	1.92534	0.00177144	0.00621966	Fah	protein_coding	0.289522	0.574008	1.82733	1.47093
ENSMUSG00000027254	1.92495	1.177e-05	6.63308e-05	Map1a	protein_coding	1.49113	3.20101	5.54266	12.3235
ENSMUSG00000031146	1.92417	9.54837e-14	1.80868e-12	Plp2	protein_coding	8.66483	10.6667	34.5979	38.9454
ENSMUSG00000046027	1.92404	1.9695e-09	2.04547e-08	Stard5	protein_coding	0.808581	1.05616	3.34039	3.7572
ENSMUSG00000034311	1.92229	2.03266e-05	0.000109125	Kif4	protein_coding	0.363937	0.40746	1.7641	1.16543
ENSMUSG00000049939	1.92048	0.0141381	0.0377272	Lrrc4	protein_coding	0.100438	0.168674	0.405707	0.618519
ENSMUSG00000052105	1.91981	3.0617e-07	2.28392e-06	Mtcl1	protein_coding	0.831455	1.01816	2.39975	4.61892
ENSMUSG00000070427	1.91945	3.08238e-08	2.67209e-07	Il18bp	protein_coding	1.22023	1.23746	4.20235	5.1131
ENSMUSG00000019975	1.91906	3.29003e-10	3.84483e-09	Ikbip	protein_coding	1.04141	1.36635	4.63183	4.49929
ENSMUSG00000051444	1.91839	0.0111666	0.0307549	Bbs12	protein_coding	0.230661	0.215205	0.956683	0.730523
ENSMUSG00000051934	1.91571	4.09745e-08	3.49477e-07	Spats2	protein_coding	1.78087	2.3457	6.16547	9.45096
ENSMUSG00000036565	1.91425	4.01826e-14	8.06916e-13	Ttyh3	protein_coding	2.10419	2.34529	8.96668	7.83573
ENSMUSG00000020614	1.91247	1.66715e-05	9.13575e-05	Fam20a	protein_coding	0.463861	0.638863	1.85419	2.31245
ENSMUSG00000040612	1.91229	0.0189551	0.048436	Ildr2	protein_coding	0.0486426	0.0635364	0.184205	0.239642
ENSMUSG00000030281	1.91193	2.44992e-07	1.85297e-06	Il17rc	protein_coding	0.99173	1.26174	4.26772	4.23809
ENSMUSG00000036478	1.91161	6.14505e-12	9.24769e-11	Btg1	protein_coding	2.86027	4.0171	14.2789	11.646
ENSMUSG00000016758	1.91002	0.00151331	0.00540909	Bik	protein_coding	1.10659	0.873599	4.24427	3.19762
ENSMUSG00000045005	1.90652	1.25552e-07	9.87655e-07	Fzd5	protein_coding	0.417892	0.563173	1.82429	1.86577
ENSMUSG00000066677	1.90622	0.0117276	0.0320727	Ifi208	protein_coding	0.152663	0.0712165	0.385414	0.451263
ENSMUSG00000037370	1.90537	5.87062e-09	5.69671e-08	Enpp1	protein_coding	0.453901	0.540309	2.08439	1.64822
ENSMUSG00000002265	1.90534	1.98923e-15	4.87375e-14	Peg3	protein_coding	6.8679	5.26667	20.8673	24.6789
ENSMUSG00000009013	1.9051	7.55431e-15	1.70191e-13	Dynll1	protein_coding	7.40795	8.10519	25.2532	32.9759
ENSMUSG00000016756	1.90461	0.00249836	0.00842091	Cmah	protein_coding	0.0602402	0.0983562	0.318424	0.278229
ENSMUSG00000027639	1.9045	2.2111e-14	4.62049e-13	Samhd1	protein_coding	3.12307	3.58496	10.88	14.2894
ENSMUSG00000021760	1.90265	2.57785e-10	3.06142e-09	Gpx8	protein_coding	5.67725	7.7981	25.182	25.3473
ENSMUSG00000006390	1.9019	3.84415e-09	3.81151e-08	Elovl1	protein_coding	2.20846	3.62643	10.5934	11.2791
ENSMUSG00000061689	1.90116	3.58065e-10	4.15639e-09	Dlgap4	protein_coding	8.54846	12.4154	30.6518	47.8294
ENSMUSG00000061414	1.90109	0.0344131	0.079621	Cracr2a	protein_coding	0.0205189	0.105292	0.271962	0.202176
ENSMUSG00000004665	1.90084	1.38712e-09	1.47936e-08	Cnn2	protein_coding	4.37243	7.24557	23.7867	19.6925
ENSMUSG00000030536	1.90049	6.30573e-10	7.06962e-09	Iqgap1	protein_coding	1.43669	2.44083	8.00468	6.4951
ENSMUSG00000030055	1.89887	0.0473334	0.103796	Rab43	protein_coding	0.0290518	0.121973	0.201697	0.36676
ENSMUSG00000039607	1.89501	1.81311e-10	2.19569e-09	Rbms3	protein_coding	0.601274	0.51783	2.09695	2.06976
ENSMUSG00000073982	1.89308	2.90459e-11	4.03022e-10	Rhog	protein_coding	7.06602	10.4426	32.7523	32.4442
ENSMUSG00000061119	1.89289	2.95188e-06	1.83704e-05	Prcp	protein_coding	1.03678	2.57494	6.54365	6.90628
ENSMUSG00000002297	1.89267	0.00413134	0.0130732	Dbf4	protein_coding	0.0643779	0.257417	0.737185	0.464417
ENSMUSG00000022636	1.89141	0.00383747	0.0122656	Alcam	protein_coding	0.0676338	0.231373	0.554934	0.56228
ENSMUSG00000039982	1.89043	1.16319e-10	1.45491e-09	Dtx4	protein_coding	1.25313	1.75374	5.83521	5.34192
ENSMUSG00000028214	1.89003	4.0358e-05	0.000204606	Gem	protein_coding	0.686721	1.13903	3.22661	3.57114
ENSMUSG00000032584	1.88824	0.00687727	0.0203335	Mst1r	protein_coding	0.160316	0.119658	0.404734	0.631846
ENSMUSG00000079685	1.88774	0.0136191	0.0365267	Ulbp1	protein_coding	0.0477372	0.244961	0.700509	0.389518
ENSMUSG00000022969	1.88534	1.61274e-09	1.70376e-08	Il10rb	protein_coding	1.28584	1.75035	5.68092	5.5689
ENSMUSG00000027398	1.88439	0.00614613	0.0184403	Il1b	protein_coding	0.463015	0.549804	2.68323	1.06278
ENSMUSG00000031365	1.88301	7.58369e-10	8.38389e-09	Zfp275	protein_coding	1.34478	1.01039	3.83819	4.85893
ENSMUSG00000036599	1.88294	9.95389e-07	6.79427e-06	Chst12	protein_coding	1.0535	1.49021	4.99763	4.41582
ENSMUSG00000038456	1.88233	3.41075e-07	2.5314e-06	Dennd2a	protein_coding	0.388636	0.580151	1.75206	1.83259
ENSMUSG00000038151	1.87994	0.000187483	0.000828295	Prdm1	protein_coding	0.230206	0.322171	1.18052	0.859457
ENSMUSG00000036246	1.87738	2.41701e-11	3.38577e-10	Gmip	protein_coding	1.28675	1.56473	5.00969	5.49344
ENSMUSG00000022667	1.87656	0.00875091	0.0250137	Cd200r1	protein_coding	0.197321	0.515475	1.44466	1.19084
ENSMUSG00000041797	1.87611	8.79986e-09	8.35943e-08	Abca9	protein_coding	0.598435	0.911946	2.68169	2.88067
ENSMUSG00000050270	1.87501	0.00049622	0.00199884	Tmem220	protein_coding	0.72142	0.673079	2.3677	2.75445
ENSMUSG00000052026	1.87445	0.0100313	0.0280667	Slc6a7	protein_coding	0.288223	0.179273	0.530578	1.18329
ENSMUSG00000025534	1.87409	1.78184e-12	2.86978e-11	Gusb	protein_coding	2.80627	3.86971	12.0641	12.4667
ENSMUSG00000032744	1.87393	2.43151e-11	3.40357e-10	Heyl	protein_coding	1.66412	2.27032	7.00537	7.45397
ENSMUSG00000029082	1.87282	0.0088285	0.0251976	Bst1	protein_coding	0.120998	0.316092	0.733134	0.879256
ENSMUSG00000112023	1.8669	6.2951e-06	3.71021e-05	Lilr4b	protein_coding	0.737912	1.34939	4.75981	2.87195
ENSMUSG00000025268	1.86665	1.19945e-05	6.74964e-05	Maged2	protein_coding	4.73343	13.6418	30.3757	36.765
ENSMUSG00000041697	1.86589	2.49911e-14	5.17125e-13	Cox6a1	protein_coding	30.4157	34.4585	105.728	131.256
ENSMUSG00000020123	1.86538	0.00192566	0.0066969	Avpr1a	protein_coding	0.360764	0.33659	1.10054	1.44408
ENSMUSG00000027078	1.86517	7.28128e-06	4.25326e-05	Ube2l6	protein_coding	1.5684	3.6395	9.13755	9.90623
ENSMUSG00000025283	1.86345	2.65875e-16	7.25137e-15	Sat1	protein_coding	10.938	13.0398	41.3483	46.082
ENSMUSG00000042766	1.8606	0.000755928	0.00291367	Trim46	protein_coding	0.254019	0.335747	1.01539	1.13412
ENSMUSG00000050394	1.85781	1.26165e-05	7.07369e-05	Armcx6	protein_coding	0.742643	0.994131	3.01612	3.30077
ENSMUSG00000054920	1.85739	6.59757e-11	8.57323e-10	Klhl5	protein_coding	1.05783	0.91266	3.60389	3.54437
ENSMUSG00000037921	1.85603	5.83894e-05	0.000285675	Ddx60	protein_coding	0.194112	0.224225	0.65341	0.865232
ENSMUSG00000031508	1.85392	4.85303e-14	9.64378e-13	Ankrd10	protein_coding	4.07136	5.55786	17.1355	17.742
ENSMUSG00000041390	1.85217	7.63842e-12	1.13604e-10	Mdfic	protein_coding	1.06998	1.25037	4.25656	4.13986
ENSMUSG00000038650	1.85215	1.17522e-15	2.94766e-14	Rnh1	protein_coding	17.0814	15.3305	52.4009	64.8486
ENSMUSG00000032300	1.85209	1.12027e-08	1.04338e-07	1700017B05Rik	protein_coding	0.782	0.915576	2.9904	3.15383
ENSMUSG00000036545	1.8507	3.69821e-07	2.73091e-06	Adamts2	protein_coding	1.15212	2.4707	6.05607	7.04206
ENSMUSG00000021319	1.84941	0.00152481	0.00544715	Sfrp4	protein_coding	0.480199	1.07525	1.43053	4.19918
ENSMUSG00000048644	1.84895	0.0104189	0.0289976	Ctxn1	protein_coding	0.596065	0.679706	3.17686	1.42749
ENSMUSG00000051735	1.84856	1.2743e-05	7.13707e-05	Rinl	protein_coding	0.553739	0.57863	2.01308	2.07331
ENSMUSG00000036968	1.84407	2.61896e-07	1.97298e-06	Cnpy4	protein_coding	1.37185	1.37358	5.2162	4.65679
ENSMUSG00000032382	1.84218	2.52884e-14	5.22708e-13	Snx1	protein_coding	3.47794	3.43474	13.1473	11.6773
ENSMUSG00000034573	1.8418	4.22446e-05	0.000213375	Ptpn13	protein_coding	0.159187	0.327982	0.757721	0.996647
ENSMUSG00000034595	1.84119	8.05119e-11	1.03282e-09	Ppp1r18	protein_coding	2.30565	3.33081	10.4095	9.83603
ENSMUSG00000070822	1.84065	7.14368e-05	0.000342814	Zscan18	protein_coding	0.376766	0.597583	1.48623	2.01858
ENSMUSG00000034613	1.8405	9.68152e-08	7.7603e-07	Ppm1h	protein_coding	0.353232	0.351533	1.20885	1.31967
ENSMUSG00000001663	1.84007	2.61623e-06	1.64211e-05	Gstt1	protein_coding	1.78611	1.5684	6.13389	5.88785
ENSMUSG00000059791	1.8389	0.000154292	0.000693075	Nrm	protein_coding	1.04033	1.27714	4.87273	3.43934
ENSMUSG00000029516	1.83874	2.61133e-05	0.00013691	Cit	protein_coding	0.122236	0.264585	0.691261	0.698559
ENSMUSG00000008475	1.83874	4.33459e-10	4.96496e-09	Arpc5	protein_coding	6.63039	10.4637	33.0331	28.2345
ENSMUSG00000059883	1.83796	2.36803e-08	2.09676e-07	Irak4	protein_coding	0.799343	1.04409	3.3802	3.22918
ENSMUSG00000017639	1.83725	0.032696	0.0764098	Rab11fip4	protein_coding	0.0646383	0.0502558	0.23798	0.172491
ENSMUSG00000037321	1.8358	8.40636e-11	1.07332e-09	Tap1	protein_coding	1.46585	1.88732	6.36521	5.63287
ENSMUSG00000017405	1.83559	0.00310726	0.01019	Nek8	protein_coding	0.122972	0.401562	0.805247	1.07914
ENSMUSG00000032740	1.83503	5.62541e-06	3.34659e-05	Ccdc88a	protein_coding	0.213739	0.38508	1.06061	1.08477
ENSMUSG00000049191	1.83457	0.000140384	0.000634375	Rtl5	protein_coding	0.320338	0.346063	1.05348	1.32899
ENSMUSG00000059412	1.8345	0.0260016	0.0632982	Fxyd2	protein_coding	0.260552	0.0560983	0.531293	0.592444
ENSMUSG00000027132	1.83405	6.71763e-06	3.94459e-05	Katnbl1	protein_coding	0.515187	0.757971	2.2136	2.34287
ENSMUSG00000032246	1.83358	0.00620807	0.0185998	Calml4	protein_coding	0.132241	0.452391	0.904193	1.1944
ENSMUSG00000020086	1.83313	0.00273247	0.00910927	H2afy2	protein_coding	0.295246	0.654222	1.65381	1.75001
ENSMUSG00000044783	1.83179	8.7614e-13	1.46952e-11	Hjurp	protein_coding	2.66892	3.11934	8.93331	11.7187
ENSMUSG00000021939	1.83122	3.73176e-20	1.62939e-18	Ctsb	protein_coding	72.0188	63.2572	244.354	237.864
ENSMUSG00000031343	1.83006	0.0321626	0.0753668	Gabra3	protein_coding	0.0613685	0.190854	0.40024	0.503895
ENSMUSG00000034403	1.82944	9.87138e-15	2.18006e-13	Pja1	protein_coding	5.55418	5.182	17.924	20.2993
ENSMUSG00000019823	1.82814	5.29583e-10	5.98674e-09	Mical1	protein_coding	1.07522	1.02794	3.988	3.49057
ENSMUSG00000024851	1.82489	5.18513e-10	5.86856e-09	Pitpnm1	protein_coding	0.943805	1.15234	3.44173	4.00393
ENSMUSG00000041577	1.82433	7.87271e-05	0.000374401	Prelp	protein_coding	2.55354	3.06609	5.1013	14.8638
ENSMUSG00000049532	1.82393	0.0001366	0.000619452	Sall2	protein_coding	0.251167	0.399751	1.24955	1.06452
ENSMUSG00000027715	1.82381	9.99565e-07	6.81788e-06	Ccna2	protein_coding	1.848	1.72417	8.20181	4.4553
ENSMUSG00000031990	1.82242	8.17938e-14	1.56809e-12	Jam3	protein_coding	4.0135	4.002	13.6789	14.7215
[truncated: 5,608 more rows]

## Sheet: D3 VS D1 0.05
ensembl_gene_id	log2FoldChange	pvalue	padj	external_gene_name	gene_biotype	CTX-D1-1	CTX-D1-2	CTX-D3-1	CTX-D3-2
ENSMUSG00000029123	8.86731	7.59232e-09	2.17266e-07	Stk32b	protein_coding	0	0	1.43578	2.20143
ENSMUSG00000078949	8.57042	1.17469e-15	1.06057e-13	R3hdml	protein_coding	0.127659	0	24.2199	26.4782
ENSMUSG00000110266	8.44964	9.39943e-08	2.05479e-06	Gm32742	protein_coding	0	0	0.327201	0.777818
ENSMUSG00000024578	8.43698	5.79335e-08	1.34981e-06	Il17b	protein_coding	0	0	5.34447	8.14343
ENSMUSG00000060284	8.29942	1.10833e-07	2.36003e-06	Sp7	protein_coding	0	0	1.15063	1.76908
ENSMUSG00000062545	8.25746	1.18485e-07	2.50232e-06	Tlr12	protein_coding	0	0	1.13221	1.46258
ENSMUSG00000031220	8.12315	2.18012e-07	4.3097e-06	Awat2	protein_coding	0	0	1.97789	1.55783
ENSMUSG00000043760	7.89724	4.5401e-13	2.8367e-11	Pkhd1	protein_coding	0	0.0106377	0.984221	1.4612
ENSMUSG00000043747	7.86853	1.46951e-07	3.03603e-06	1520401A03Rik	protein_coding	0	0.0185145	1.6637	2.50106
ENSMUSG00000020908	7.75182	1.84607e-116	3.33345e-112	Myh3	protein_coding	2.40951	2.81481	398.166	733.296
ENSMUSG00000041771	7.71095	1.49109e-06	2.3618e-05	Slc24a4	protein_coding	0	0	0.526569	0.721477
ENSMUSG00000079471	7.67522	1.95001e-49	4.40141e-46	Mymx	protein_coding	0.611944	0.148224	78.9291	80.285
ENSMUSG00000090439	7.57397	4.32518e-06	6.09678e-05	Gm17455	protein_coding	0	0	1.58321	3.7589
ENSMUSG00000058728	7.4117	8.8198e-07	1.50029e-05	Cd300c	protein_coding	0.0655677	0	5.13762	6.54453
ENSMUSG00000030519	7.36294	1.09644e-05	0.000136166	Apba2	protein_coding	0	0	0.331215	0.827315
ENSMUSG00000007034	7.29015	8.71395e-11	3.66778e-09	Slc44a4	protein_coding	0.0224388	0.0244579	2.52336	4.82884
ENSMUSG00000079330	7.24475	1.77934e-05	0.000207153	Lemd1	protein_coding	0	0	0.125443	0.313973
ENSMUSG00000056643	7.21791	2.81356e-06	4.15749e-05	Chst13	protein_coding	0	0.0460454	2.11477	4.48567
ENSMUSG00000049537	7.17334	2.11238e-05	0.000242025	Tecrl	protein_coding	0	0	0.517405	1.13589
ENSMUSG00000020140	7.0237	2.82866e-05	0.000310896	Lgr5	protein_coding	0	0	0.192502	0.149298
ENSMUSG00000096215	6.86336	9.62835e-05	0.000896181	Smim22	protein_coding	0	0	1.35462	4.22948
ENSMUSG00000048981	6.77319	8.15099e-05	0.000776688	Krt31	protein_coding	0	0	0.769072	1.09432
ENSMUSG00000015365	6.76917	0.000127454	0.00113427	Mov10l1	protein_coding	0	0	0.181673	0.519964
ENSMUSG00000057378	6.68893	5.09069e-12	2.67996e-10	Ryr3	protein_coding	0	0.0120324	0.392444	0.810106
ENSMUSG00000045326	6.65564	1.65923e-05	0.000195439	Fndc7	protein_coding	0	0.011372	0.484448	0.620394
ENSMUSG00000075420	6.6544	1.84093e-16	1.78719e-14	Smim6	protein_coding	0.0714004	0.233475	15.1781	15.0621
ENSMUSG00000091455	6.64736	0.000125895	0.0011215	Otogl	protein_coding	0	0	0.150317	0.157948
ENSMUSG00000009214	6.63006	3.41817e-57	1.23444e-53	Mymk	protein_coding	2.58799	1.15857	131.87	240.912
ENSMUSG00000058183	6.61969	2.04826e-24	4.93138e-22	Mmel1	protein_coding	0.0602845	0.109515	5.71504	10.8964
ENSMUSG00000038580	6.59636	0.000171363	0.00146858	Sct	protein_coding	0	0	2.51349	1.53278
ENSMUSG00000047259	6.56462	0.000174505	0.00148859	Mc4r	protein_coding	0	0	0.440864	0.483925
ENSMUSG00000045620	6.52372	2.61376e-05	0.000291079	Odf3l1	protein_coding	0	0.0582795	2.44391	2.7252
ENSMUSG00000030827	6.49628	3.27606e-05	0.000355092	Fgf21	protein_coding	0.0734275	0	2.7702	4.15832
ENSMUSG00000026413	6.38906	4.28831e-05	0.000449154	Pkp1	protein_coding	0	0.0151499	0.574795	0.649386
ENSMUSG00000026725	6.30923	6.22035e-20	9.36007e-18	Tnn	protein_coding	0.0360132	0.0392537	3.35312	2.63434
ENSMUSG00000028976	6.28404	0.000505679	0.00365534	Slc2a5	protein_coding	0	0	0.282948	0.334197
ENSMUSG00000072945	6.28236	4.12028e-13	2.6014e-11	Ripply1	protein_coding	0.344412	0	10.0576	17.737
ENSMUSG00000020633	6.2464	0.000661749	0.0045625	Dcdc2c	protein_coding	0	0	0.197956	0.3725
ENSMUSG00000052316	6.23562	2.9277e-34	2.03329e-31	Lrrc15	protein_coding	0.105205	0.0860034	8.71092	5.80897
ENSMUSG00000021697	6.22336	0.00120356	0.00754348	Depdc1b	protein_coding	0	0	0.499065	0.103291
ENSMUSG00000046031	6.14756	9.12307e-08	2.00652e-06	Fam26f	protein_coding	0.127659	0	4.67726	4.74439
ENSMUSG00000025789	6.14282	6.87692e-35	4.96707e-32	St8sia2	protein_coding	0.181578	0.0848213	6.72804	12.3029
ENSMUSG00000033770	6.10136	0.000966742	0.00627253	Clcnka	protein_coding	0	0	0.292748	0.336044
ENSMUSG00000032530	6.10136	0.000966742	0.00627253	Lyzl4	protein_coding	0	0	0.614311	0.705165
ENSMUSG00000094447	6.10136	0.000966742	0.00627253	9430069I07Rik	protein_coding	0	0	1.50571	1.72839
ENSMUSG00000058252	6.09715	0.00120663	0.00756006	Tcp11x2	protein_coding	0	0	0.313789	0.723668
ENSMUSG00000037188	6.07962	0.000189068	0.00159628	Grhl3	protein_coding	0.0250375	0	0.508624	1.2584
ENSMUSG00000033578	6.06724	1.59721e-19	2.32588e-17	Tmem35a	protein_coding	0.109223	0.158734	7.0262	10.9019
ENSMUSG00000096546	6.0226	0.00126222	0.00784577	Smlr1	protein_coding	0	0	0.208298	0.191947
ENSMUSG00000050558	6.01892	0.00137966	0.00846213	Prokr2	protein_coding	0	0	0.0831688	0.137329
ENSMUSG00000030507	6.00662	0.000194906	0.00163694	Dbx1	protein_coding	0.0333953	0	0.823782	1.41842
ENSMUSG00000046856	5.98192	0.00147514	0.00893409	Gpr1	protein_coding	0	0	0.385653	0.297068
ENSMUSG00000069867	5.9789	0.00148281	0.00895192	Pabpn1l	protein_coding	0	0	0.636999	0.787267
ENSMUSG00000115302	5.97814	0.00151649	0.0091217	AC013548.1	protein_coding	0	0	0.1497	0.208662
ENSMUSG00000037855	5.9606	4.1358e-42	4.97868e-39	Zfp365	protein_coding	0.214654	0.277838	10.5511	20.1812
ENSMUSG00000060371	5.93695	0.0016832	0.00990662	Caln1	protein_coding	0	0	0.0773254	0.0801627
ENSMUSG00000044550	5.9367	2.23781e-19	3.15688e-17	Tceal3	protein_coding	0.07877	0.107322	3.51467	7.87623
ENSMUSG00000044156	5.93461	0.00178033	0.0103869	Hepacam2	protein_coding	0	0	0.112124	0.168308
ENSMUSG00000031022	5.91257	4.25019e-07	7.75994e-06	BC051019	protein_coding	0.0674682	0	1.95798	2.26862
ENSMUSG00000054446	5.89535	0.00201711	0.0115336	Cpa1	protein_coding	0	0	0.550051	0.36721
ENSMUSG00000004359	5.84589	0.00030314	0.00236756	Spic	protein_coding	0.0181801	0	0.461648	0.63061
ENSMUSG00000058914	5.82904	3.39936e-74	2.04607e-70	C1qtnf3	protein_coding	0.955822	1.36926	59.5192	73.0172
ENSMUSG00000031410	5.79726	0.00275828	0.0149289	Nxf7	protein_coding	0	0	0.224336	0.328331
ENSMUSG00000031411	5.79379	0.00336336	0.017482	Prame	protein_coding	0	0	0.178704	0.4795
ENSMUSG00000000792	5.76284	1.53602e-08	4.11511e-07	Slc5a5	protein_coding	0.0238489	0.0519897	1.2285	2.85315
ENSMUSG00000000889	5.71254	3.35342e-06	4.86758e-05	Dbh	protein_coding	0.0259397	0.0282738	0.790427	2.05661
ENSMUSG00000026253	5.69476	4.24503e-09	1.297e-07	Chrng	protein_coding	2.28125	0.51193	53.8998	90.2791
ENSMUSG00000052353	5.6626	1.20627e-17	1.32815e-15	Cemip	protein_coding	0.0228351	0.0186673	1.0106	1.10729
ENSMUSG00000022057	5.65021	0.00434547	0.0214213	Adamdec1	protein_coding	0	0	0.331942	0.222667
ENSMUSG00000066363	5.64641	0.00428829	0.0212031	Serpina3f	protein_coding	0	0	0.265481	0.323791
ENSMUSG00000022577	5.64641	0.00428829	0.0212031	Ly6h	protein_coding	0	0	0.151571	0.184862
ENSMUSG00000045871	5.6445	0.00452701	0.022105	Slitrk6	protein_coding	0	0	0.119487	0.198195
ENSMUSG00000015090	5.64439	1.35711e-08	3.69057e-07	Ptgds	protein_coding	0	0.138471	2.73437	3.98694
ENSMUSG00000026414	5.63107	9.25751e-57	2.78605e-53	Tnnt2	protein_coding	2.30603	1.10949	73.1641	96.3517
ENSMUSG00000029306	5.60216	0.00145941	0.00886098	Ibsp	protein_coding	0	0.0368051	0.244984	1.48201
ENSMUSG00000031766	5.58305	0.000721968	0.00489912	Slc12a3	protein_coding	0.0062802	0	0.127579	0.186721
ENSMUSG00000044528	5.54373	0.000769841	0.00517344	Tram1l1	protein_coding	0.0179557	0	0.442923	0.432165
ENSMUSG00000028264	5.53526	0.00597539	0.0277087	Spaca1	protein_coding	0	0	0.349178	0.433615
ENSMUSG00000044361	5.53111	0.00701653	0.0316348	BC024139	protein_coding	0	0	0.0776524	0.194828
ENSMUSG00000034990	5.48813	4.26502e-08	1.02959e-06	Otoa	protein_coding	0.00827463	0.0180384	0.450254	0.720482
ENSMUSG00000061086	5.47953	5.86133e-38	5.03991e-35	Myl4	protein_coding	3.62927	1.46087	80.8286	146.271
ENSMUSG00000059003	5.47252	0.00810572	0.0354824	Grin2a	protein_coding	0	0	0.0197757	0.0468603
ENSMUSG00000026167	5.43608	0.00157206	0.00939643	Wnt10a	protein_coding	0	0.0308399	0.307917	0.981431
ENSMUSG00000044303	5.43402	0.00108371	0.0069049	Cdkn2a	protein_coding	0.0595816	0	1.38328	1.3075
ENSMUSG00000054134	5.4193	0.00855486	0.0369734	Umodl1	protein_coding	0	0	0.14059	0.0881841
ENSMUSG00000023433	5.41259	0.00896179	0.0383743	Cela3b	protein_coding	0	0	0.243424	0.445334
ENSMUSG00000063646	5.38093	1.6005e-14	1.20921e-12	Jakmip1	protein_coding	0.0406648	0.0177296	0.979501	1.49114
ENSMUSG00000030307	5.35238	0.00990737	0.0415364	Slc6a11	protein_coding	0	0	0.110354	0.107674
ENSMUSG00000037686	5.35238	0.00990737	0.0415364	Aspg	protein_coding	0	0	0.158276	0.154431
ENSMUSG00000070802	5.33965	8.80057e-58	3.9728e-54	Pnmal2	protein_coding	0.70722	0.624027	22.5031	31.6594
ENSMUSG00000048502	5.33717	0.00151888	0.00912997	Duxbl1	protein_coding	0.0146056	0	0.25432	0.361875
ENSMUSG00000028655	5.33465	1.39557e-05	0.000168111	Mfsd2a	protein_coding	0	0.067656	1.64372	1.01061
ENSMUSG00000022015	5.28832	0.0122439	0.0488376	Tnfsf11	protein_coding	0	0	0.29455	0.176859
ENSMUSG00000032087	5.28587	0.0118675	0.0475781	Dscaml1	protein_coding	0	0	0.0625535	0.0554855
ENSMUSG00000074486	5.28465	0.0118939	0.0476438	Bglap2	protein_coding	0	0	1.07564	1.15446
ENSMUSG00000050241	5.2822	0.0123803	0.0491861	Klre1	protein_coding	0	0	0.115999	0.18392
ENSMUSG00000037446	5.2822	0.0123803	0.0491861	Tulp1	protein_coding	0	0	0.0654344	0.103748
ENSMUSG00000074483	5.28097	0.0128674	0.0506974	Bglap	protein_coding	0	0	0.573848	1.11982
ENSMUSG00000030325	5.28097	0.0128674	0.0506974	Klrb1c	protein_coding	0	0	0.11977	0.233721
ENSMUSG00000035910	5.27593	0.0175882	0.0649205	Dcdc2a	protein_coding	0	0	0.0183472	0.107409
ENSMUSG00000028558	5.22196	0.00213006	0.0120346	Calr4	protein_coding	0	0.0301796	0.421854	0.666412
ENSMUSG00000028644	5.22131	2.18146e-07	4.3097e-06	Ermap	protein_coding	0.0263657	0.0143691	0.832103	0.709239
ENSMUSG00000055022	5.21359	0.0143744	0.0554021	Cntn1	protein_coding	0	0	0.0483371	0.0576437
ENSMUSG00000057723	5.21019	0.00216947	0.0122182	Krt33b	protein_coding	0.044168	0	0.737027	0.969256
ENSMUSG00000079536	5.20971	0.0158971	0.0599276	Gm6880	protein_coding	0	0	0.48481	1.10375
ENSMUSG00000017400	5.20361	6.15904e-13	3.75722e-11	Stac2	protein_coding	0.133475	0.0727426	2.01747	5.65343
ENSMUSG00000026418	5.20292	5.85887e-08	1.36157e-06	Tnni1	protein_coding	6.78899	1.52226	117.833	187.087
ENSMUSG00000031957	5.19637	4.16815e-07	7.6333e-06	Ctrb1	protein_coding	0.238598	0	4.84699	4.22256
ENSMUSG00000027238	5.16479	9.54175e-05	0.000889955	Frmd5	protein_coding	0.0185077	0	0.161132	0.524061
ENSMUSG00000022818	5.13099	8.10818e-05	0.000773767	Cyp2ab1	protein_coding	0.0227458	0.0247925	0.39606	1.27203
ENSMUSG00000033491	5.1131	4.02419e-05	0.000423948	Prss35	protein_coding	0.0202757	0.0221002	0.926755	0.545418
ENSMUSG00000091898	5.09449	1.64258e-83	1.48301e-79	Tnnc1	protein_coding	7.51289	6.14168	233.652	235.147
ENSMUSG00000031285	5.08075	4.9498e-05	0.000504963	Dcx	protein_coding	0.0110429	0	0.17626	0.211064
ENSMUSG00000051920	5.06165	0.00364267	0.0185912	Rspo2	protein_coding	0	0.0148891	0.327047	0.154717
ENSMUSG00000026828	5.0588	5.61897e-18	6.42163e-16	Galnt5	protein_coding	0.093899	0.221755	2.99752	7.50012
ENSMUSG00000038292	5.04478	0.00351302	0.0180725	Ccdc155	protein_coding	0.0295263	0	0.599811	0.41803
ENSMUSG00000043670	5.02146	4.92132e-05	0.000502342	Diras1	protein_coding	0.0230081	0.0250784	0.784561	0.781792
ENSMUSG00000028654	5.02055	9.75444e-18	1.08726e-15	Mycl	protein_coding	0.138345	0.0565475	2.92333	3.50113
ENSMUSG00000039883	4.96309	2.59896e-42	3.3521e-39	Lrrc17	protein_coding	0.367728	0.696155	16.7799	16.4271
ENSMUSG00000044313	4.95241	0.00458207	0.0222955	Mab21l3	protein_coding	0.0193434	0	0.378917	0.246476
ENSMUSG00000027750	4.9388	9.0358e-32	4.53221e-29	Postn	protein_coding	2.11046	5.67655	138.656	102.789
ENSMUSG00000040963	4.93033	0.00490999	0.0235421	Asgr2	protein_coding	0	0.0483564	0.514995	0.910756
ENSMUSG00000073209	4.91857	0.00484458	0.0232966	Klf14	protein_coding	0.02285	0	0.397874	0.323508
ENSMUSG00000001827	4.91076	6.63333e-08	1.51235e-06	Folr1	protein_coding	0.091201	0.0331358	1.78654	2.02291
ENSMUSG00000004113	4.90825	0.000106615	0.000976245	Cacna1b	protein_coding	0	0.0153114	0.193641	0.253574
ENSMUSG00000048442	4.88981	2.79743e-27	8.41886e-25	Smim5	protein_coding	0.423466	0.600042	13.0574	17.2967
ENSMUSG00000067276	4.88351	7.69752e-47	1.06919e-43	Capn6	protein_coding	0.609161	0.869026	17.1713	26.6597
ENSMUSG00000040229	4.85975	7.57109e-12	3.82945e-10	Gpr34	protein_coding	0.0668226	0.182088	3.78152	3.38219
ENSMUSG00000054196	4.85808	6.98863e-37	5.64191e-34	Cthrc1	protein_coding	0.83287	1.62451	40.1993	31.186
ENSMUSG00000027996	4.83482	8.78769e-32	4.53221e-29	Sfrp2	protein_coding	0.389203	0.813097	15.5541	18.7121
ENSMUSG00000051590	4.82137	6.65913e-06	8.80262e-05	Map3k19	protein_coding	0	0.046762	0.529141	0.759248
ENSMUSG00000037922	4.81809	0.00645609	0.0295277	Bank1	protein_coding	0.00932802	0	0.162424	0.112256
ENSMUSG00000034685	4.80384	3.33264e-35	2.50739e-32	Fam171a2	protein_coding	1.29853	0.854105	21.3598	39.0195
ENSMUSG00000048583	4.79286	1.73304e-18	2.12881e-16	Igf2	protein_coding	0.170822	0.119695	2.37246	5.72662
ENSMUSG00000034438	4.78966	8.76572e-09	2.48e-07	Gbp8	protein_coding	0.0608448	0.0442132	1.25075	1.6798
ENSMUSG00000024304	4.76705	2.18378e-25	5.47674e-23	Cdh2	protein_coding	0.0779155	0.254779	4.05753	4.98856
ENSMUSG00000045136	4.76466	1.98207e-48	3.25366e-45	Tubb2b	protein_coding	3.59193	2.35572	66.3649	95.912
ENSMUSG00000028392	4.75939	0.00766996	0.0339369	Bspry	protein_coding	0	0.032361	0.301563	0.546443
ENSMUSG00000008028	4.74109	0.0039153	0.0197262	1700008O03Rik	protein_coding	0	0.041422	0.0275715	1.06262
ENSMUSG00000024598	4.71751	1.70064e-25	4.38692e-23	Fbn2	protein_coding	0.0599682	0.101678	2.31076	1.93861
ENSMUSG00000071531	4.71336	2.03499e-12	1.13064e-10	Gprin2	protein_coding	0.0265613	0.0289513	0.732286	0.728601
ENSMUSG00000066392	4.7046	0.00854421	0.0369451	Nrxn3	protein_coding	0.00553983	0	0.064308	0.0862757
ENSMUSG00000026458	4.65372	3.59298e-38	3.24393e-35	Ppfia4	protein_coding	1.26441	0.718047	19.3415	30.7108
ENSMUSG00000031098	4.65242	1.69671e-21	3.12628e-19	Syt8	protein_coding	0.258082	0.562609	8.80042	11.7708
ENSMUSG00000027797	4.61972	2.37797e-26	6.70922e-24	Dclk1	protein_coding	1.72565	0.597121	22.5723	34.4725
ENSMUSG00000027199	4.61116	1.32877e-48	2.39936e-45	Gatm	protein_coding	2.41995	1.87683	42.8463	62.5931
ENSMUSG00000024600	4.60603	0.0113536	0.0459779	Slc27a6	protein_coding	0	0.030629	0.244648	0.477412
ENSMUSG00000055691	4.60189	0.0134885	0.0526733	Gja6	protein_coding	0	0.0377357	0.200942	0.686216
ENSMUSG00000034532	4.57175	0.0115309	0.0465282	Fbxo16	protein_coding	0	0.019172	0.255227	0.186771
ENSMUSG00000009487	4.56303	3.32901e-34	2.22637e-31	Otog	protein_coding	0.134949	0.176511	3.28972	4.08869
ENSMUSG00000020098	4.5525	3.46792e-16	3.31324e-14	Pcbd1	protein_coding	0.940178	0.465808	12.6502	20.6925
ENSMUSG00000039323	4.54776	4.54584e-10	1.72446e-08	Igfbp2	protein_coding	0.151228	0.206045	2.44124	5.91472
ENSMUSG00000069609	4.54584	0.0124054	0.0492452	Cd300ld4	protein_coding	0.0819596	0	0.951411	1.04434
ENSMUSG00000030854	4.54246	0.01368	0.0532255	Ptpn5	protein_coding	0.0120521	0	0.0961838	0.196227
ENSMUSG00000033595	4.52278	0.0139366	0.054073	Lgi3	protein_coding	0	0.0195212	0.142931	0.291597
ENSMUSG00000006204	4.50109	0.0141977	0.0548499	5430419D17Rik	protein_coding	0.00814624	0	0.0768332	0.115334
ENSMUSG00000012889	4.46097	2.16149e-08	5.58369e-07	Podnl1	protein_coding	0.137731	0	1.6702	1.44856
ENSMUSG00000024044	4.43197	0.000141168	0.00124284	Epb41l3	protein_coding	0.0292934	0.197961	2.06153	2.89899
ENSMUSG00000044708	4.4083	0.000988336	0.00639426	Kcnj10	protein_coding	0	0.0281535	0.318574	0.265125
ENSMUSG00000028664	4.40025	3.9453e-19	5.23825e-17	Ephb2	protein_coding	0.0387696	0.132811	1.58321	2.03092
ENSMUSG00000044703	4.3803	0.000958746	0.00622961	Phf11a	protein_coding	0.0515728	0.0562134	0.972842	1.27779
ENSMUSG00000020010	4.37857	0.00108758	0.00692716	Vnn3	protein_coding	0.0385586	0.0420282	0.615449	1.06452
ENSMUSG00000080115	4.35876	0.00100573	0.0064836	Eef1akmt3	protein_coding	0.0256821	0.027993	0.577617	0.527227
ENSMUSG00000092035	4.35633	2.61242e-18	3.14483e-16	Peg10	protein_coding	0.324691	0.239744	3.1004	8.50436
ENSMUSG00000037846	4.34871	5.89884e-14	4.09675e-12	Rtkn2	protein_coding	0.088121	0.123493	1.48873	2.82494
ENSMUSG00000032915	4.34151	2.81502e-09	9.04464e-08	Adgre4	protein_coding	0.0600082	0.109013	1.27709	2.13814
ENSMUSG00000038011	4.34033	0.0214185	0.0759682	Dnah10	protein_coding	0	0.00473163	0.0283454	0.0645327
ENSMUSG00000057751	4.33564	5.28673e-18	6.11939e-16	Megf6	protein_coding	0.05319	0.164266	2.0067	2.36586
ENSMUSG00000032053	4.33244	5.71708e-05	0.000570035	Pou2af1	protein_coding	0	0.11944	0.636016	1.72595
ENSMUSG00000055775	4.30831	2.92907e-32	1.55559e-29	Myh8	protein_coding	4.84038	5.15308	62.8204	136.031
ENSMUSG00000022686	4.30246	1.08813e-10	4.48591e-09	B3gnt5	protein_coding	0.107492	0.0292911	1.5305	1.21749
ENSMUSG00000059854	4.29755	0.0213171	0.0757694	Hydin	protein_coding	0	0.00421983	0.0421322	0.0383683
ENSMUSG00000033207	4.29153	2.45049e-11	1.12306e-09	Mamdc2	protein_coding	0.0418392	0.319228	2.7016	4.3242
ENSMUSG00000061859	4.26952	1.25315e-26	3.64971e-24	Patj	protein_coding	0.202776	0.110511	2.45454	3.62638
ENSMUSG00000047230	4.24385	4.073e-14	2.91107e-12	Cldn2	protein_coding	0.315021	0.137347	2.91024	5.73858
ENSMUSG00000036855	4.24171	1.93835e-05	0.000222794	Gjd4	protein_coding	0.0787256	0.0286032	0.799635	1.2632
ENSMUSG00000001270	4.23225	2.02298e-39	2.14876e-36	Ckb	protein_coding	5.21008	3.68077	65.6252	101.972
ENSMUSG00000067714	4.22998	0.00240659	0.0133382	Lpar5	protein_coding	0	0.100479	0.635373	1.20725
ENSMUSG00000026594	4.21446	1.59538e-27	5.14425e-25	Ralgps2	protein_coding	0.115564	0.107068	2.15059	2.00428
ENSMUSG00000039714	4.2109	0.00032248	0.00249808	Cplx3	protein_coding	0.070941	0	0.531846	0.820241
ENSMUSG00000068122	4.19829	0.00353963	0.0181784	Agtr2	protein_coding	0.0209951	0.0228842	0.167555	0.63908
ENSMUSG00000028919	4.17594	4.8196e-12	2.54467e-10	Arhgef19	protein_coding	0.11523	0.0897136	2.09004	1.64307
ENSMUSG00000059089	4.17273	4.59397e-15	3.78782e-13	Fcgr4	protein_coding	0.277984	1.21199	14.4405	12.358
ENSMUSG00000024669	4.15605	0.00049117	0.00357125	Cd5	protein_coding	0.101251	0	0.661136	1.19459
ENSMUSG00000001348	4.14699	9.73483e-29	3.58738e-26	Acp5	protein_coding	0.687976	0.937352	14.1007	14.7566
ENSMUSG00000039057	4.13647	0.0303084	0.100009	Myo16	protein_coding	0	0.00962238	0.0704537	0.0937397
ENSMUSG00000051855	4.11423	1.72424e-33	1.07361e-30	Mest	protein_coding	4.37209	2.56604	72.777	47.7655
ENSMUSG00000039542	4.11202	1.90985e-26	5.474e-24	Ncam1	protein_coding	2.33732	1.26504	21.7819	40.5772
ENSMUSG00000031613	4.10542	3.18104e-16	3.05533e-14	Hpgd	protein_coding	0.290438	0.678369	7.46544	9.16388
ENSMUSG00000049719	4.10337	1.08749e-05	0.000135333	Prss46	protein_coding	0.207517	0.0565475	2.93587	1.68936
ENSMUSG00000068227	4.10097	1.13998e-06	1.87645e-05	Il2rb	protein_coding	0.0752204	0.0819889	1.00052	1.70394
ENSMUSG00000081984	4.09194	4.47497e-05	0.000464929	Dnajb3	protein_coding	0.132882	0.144839	1.83176	2.91607
ENSMUSG00000021194	4.09019	0.000596213	0.0041923	Chga	protein_coding	0.0506746	0.0276172	0.974281	0.37666
ENSMUSG00000048895	4.08822	4.7168e-21	8.18954e-19	Cdk5r1	protein_coding	0.755005	0.274314	7.54705	10.0717
ENSMUSG00000031409	4.08648	6.30315e-07	1.10824e-05	Tceal6	protein_coding	0.188051	0.204972	3.68373	3.0174
ENSMUSG00000051048	4.07687	1.34094e-18	1.66989e-16	P4ha3	protein_coding	0.222742	0.364177	4.57337	5.32952
ENSMUSG00000038859	4.0751	1.67363e-21	3.12628e-19	Baiap2l1	protein_coding	0.871314	0.316572	9.16623	10.9996
ENSMUSG00000040998	4.07115	6.68039e-24	1.56659e-21	Npnt	protein_coding	2.93156	1.57496	25.2003	50.6418
ENSMUSG00000031595	4.06551	1.2323e-16	1.22937e-14	Pdgfrl	protein_coding	0.223383	0.706103	6.33688	9.23491
ENSMUSG00000029838	4.06078	5.84831e-12	3.02587e-10	Ptn	protein_coding	0.0813628	0.598617	6.10962	5.25567
ENSMUSG00000020182	4.04792	8.52473e-19	1.09171e-16	Ddc	protein_coding	0.18784	0.341237	3.57739	5.1748
ENSMUSG00000031937	4.04376	0.0375547	0.117935	Vstm5	protein_coding	0.0350726	0	0.254458	0.347589
ENSMUSG00000039099	4.03924	0.04441	0.133893	Wdr93	protein_coding	0.03056	0	0.110859	0.411033
ENSMUSG00000059900	3.99815	1.50902e-09	5.1027e-08	Tmem40	protein_coding	0.293676	0.142267	2.32006	4.71222
ENSMUSG00000031548	3.99695	3.79971e-21	6.7266e-19	Sfrp1	protein_coding	0.223608	0.295956	4.32231	3.9912
ENSMUSG00000027794	3.99581	1.32547e-06	2.13126e-05	Sohlh2	protein_coding	0.0886162	0.0965901	1.54302	1.4219
ENSMUSG00000090053	3.98996	0.0444234	0.133893	Palm2	protein_coding	0.0193113	0	0.224171	0.0956926
ENSMUSG00000014686	3.98407	0.041708	0.127734	Ceacam16	protein_coding	0.0427092	0	0.340849	0.362804
ENSMUSG00000041923	3.9799	0.00496887	0.0237992	Nol4	protein_coding	0	0.0267438	0.204715	0.208428
ENSMUSG00000024593	3.97629	1.51807e-22	3.21226e-20	Megf10	protein_coding	0.15381	0.305714	3.96479	3.27925
ENSMUSG00000015854	3.97372	7.12796e-08	1.61088e-06	Cd5l	protein_coding	0.102892	0.186918	2.01556	2.52502
ENSMUSG00000052013	3.95749	0.000104511	0.000958925	Btla	protein_coding	0.0643195	0.023369	0.77775	0.607087
ENSMUSG00000062028	3.95744	0.0435808	0.132236	Irgc1	protein_coding	0	0.0271444	0.162612	0.246808
ENSMUSG00000052504	3.95238	3.69275e-13	2.34789e-11	Epha3	protein_coding	0.0740374	0.147949	1.61146	1.81691
ENSMUSG00000024521	3.94855	4.3399e-16	4.08154e-14	Pmaip1	protein_coding	0.580594	0.201357	5.57174	6.63204
ENSMUSG00000062380	3.93362	6.18391e-22	1.22706e-19	Tubb3	protein_coding	0.635494	0.977897	10.8756	13.8135
ENSMUSG00000035783	3.92972	2.32652e-38	2.21105e-35	Acta2	protein_coding	17.4084	26.069	289.127	377.943
ENSMUSG00000024827	3.91904	2.34248e-05	0.000264364	Gldc	protein_coding	0.0186014	0.0811007	0.715269	0.776903
ENSMUSG00000062524	3.89695	0.0480845	0.142128	Ncr1	protein_coding	0	0.049424	0.394774	0.320988
ENSMUSG00000039114	3.88058	5.17138e-06	7.06351e-05	Nrn1	protein_coding	0.0620983	0.135372	1.64445	1.25284
ENSMUSG00000022996	3.87599	0.00598746	0.0277575	Wnt10b	protein_coding	0.0205321	0.0223796	0.283031	0.34883
ENSMUSG00000037664	3.86863	4.89571e-54	1.26288e-50	Cdkn1c	protein_coding	10.3426	10.5267	140.161	166.115
ENSMUSG00000000202	3.85496	4.50588e-05	0.000467106	Btbd17	protein_coding	0.0219108	0.0955293	0.985592	0.697974
ENSMUSG00000040372	3.85123	6.26246e-06	8.34548e-05	Gpr63	protein_coding	0.107928	0.0588199	1.09625	1.33703
ENSMUSG00000025930	3.83351	1.35367e-12	7.91043e-11	Msc	protein_coding	0.19199	0.328846	3.28332	4.13552
ENSMUSG00000047686	3.81755	1.89281e-12	1.06808e-10	Rtl3	protein_coding	0.236871	0.206548	2.62937	3.65542
ENSMUSG00000049565	3.81224	9.70945e-08	2.11233e-06	Aknad1	protein_coding	0.074764	0.0203729	0.583108	0.77403
ENSMUSG00000060224	3.80243	5.28093e-14	3.69604e-12	Pyroxd2	protein_coding	0.223885	0.292836	3.03748	4.18406
ENSMUSG00000033192	3.79349	1.57526e-22	3.26949e-20	Lpcat2	protein_coding	0.412217	0.49424	6.08609	6.52188
ENSMUSG00000032373	3.78174	0.00965112	0.0406698	Car12	protein_coding	0	0.0200376	0.146713	0.123629
ENSMUSG00000028364	3.77979	1.63718e-27	5.18641e-25	Tnc	protein_coding	2.23721	3.12404	47.6054	26.5732
ENSMUSG00000067071	3.7779	3.24678e-39	3.25706e-36	Hes6	protein_coding	5.56165	3.9151	61.0866	69.4455
ENSMUSG00000059901	3.75077	1.53594e-30	7.11142e-28	Adamts14	protein_coding	0.806191	0.571177	8.52013	10.1204
ENSMUSG00000042436	3.75029	6.49536e-14	4.45957e-12	Mfap4	protein_coding	1.41694	5.34613	36.7449	55.116
ENSMUSG00000002985	3.74867	2.87507e-49	5.76834e-46	Apoe	protein_coding	64.0159	81.7022	943.514	1027.69
ENSMUSG00000027520	3.74336	1.37318e-28	4.9591e-26	Zdbf2	protein_coding	0.408199	0.306641	3.91806	5.69724
ENSMUSG00000023885	3.73818	0.000302634	0.00236565	Thbs2	protein_coding	0.68391	3.40593	29.3436	25.9848
ENSMUSG00000034488	3.73642	0.000448954	0.00331565	Edil3	protein_coding	0.00510562	0.0166951	0.107422	0.180712
ENSMUSG00000079523	3.71179	4.91195e-30	2.11179e-27	Tmsb10	protein_coding	84.2224	48.018	734.886	999.605
ENSMUSG00000041117	3.70855	5.09944e-23	1.1368e-20	Ccdc8	protein_coding	0.566304	0.585606	5.8469	9.27173
ENSMUSG00000024334	3.70826	0.00190406	0.010988	H2-Oa	protein_coding	0.106286	0.0579247	1.11812	1.05335
ENSMUSG00000044033	3.7069	6.92379e-26	1.86601e-23	Ccdc141	protein_coding	0.846275	0.454716	7.16895	9.86785
ENSMUSG00000005124	3.69624	6.07893e-29	2.28682e-26	Wisp1	protein_coding	0.480885	0.551743	7.17981	6.26187
ENSMUSG00000039904	3.69566	0.011228	0.0456219	Gpr37	protein_coding	0.0115078	0.0125433	0.116888	0.195512
ENSMUSG00000037605	3.69476	6.55847e-06	8.70487e-05	Adgrl3	protein_coding	0.00786812	0.0214403	0.1684	0.208868
ENSMUSG00000024672	3.66125	2.06923e-33	1.24547e-30	Ms4a7	protein_coding	1.12907	1.62379	16.9748	18.0167
ENSMUSG00000019139	3.65086	6.50969e-33	3.73252e-30	Isyna1	protein_coding	2.72324	2.2184	26.8911	35.4507
ENSMUSG00000029810	3.64396	7.18635e-37	5.64191e-34	Tmem176b	protein_coding	8.92382	6.86975	83.8893	114.209
ENSMUSG00000036362	3.63694	7.33081e-05	0.000710534	P2ry13	protein_coding	0	0.210756	1.24252	1.34921
ENSMUSG00000035273	3.63633	3.36534e-19	4.61305e-17	Hpse	protein_coding	0.357489	0.606133	5.56194	6.4391
ENSMUSG00000034435	3.63126	6.41864e-10	2.36534e-08	Tmem30b	protein_coding	0.210119	0.152684	2.0326	2.49557
ENSMUSG00000030108	3.62937	2.31089e-05	0.000261452	Slc6a13	protein_coding	0.192368	0.0262097	0.819953	1.92349
ENSMUSG00000023274	3.61912	9.27738e-08	2.0355e-06	Cd4	protein_coding	0.0865942	0.151018	0.98008	1.93707
ENSMUSG00000016262	3.61006	8.54024e-16	7.78844e-14	Sertad4	protein_coding	0.399026	1.18618	9.14559	10.3101
ENSMUSG00000037318	3.58115	3.76881e-19	5.04099e-17	Traf3ip3	protein_coding	0.642976	0.462814	4.73532	8.55357
ENSMUSG00000020037	3.57923	0.0147773	0.0567247	Rfx4	protein_coding	0.0147819	0.016112	0.171592	0.198817
ENSMUSG00000062760	3.57682	2.36789e-17	2.54506e-15	1810041L15Rik	protein_coding	0.596925	0.371793	3.96732	7.63628
ENSMUSG00000061048	3.56081	0.00464385	0.0225414	Cdh3	protein_coding	0.0159283	0.0347231	0.416025	0.180409
ENSMUSG00000015852	3.56054	5.1303e-29	1.97102e-26	Fcrls	protein_coding	1.43608	1.95663	19.5357	20.6496
ENSMUSG00000033805	3.55904	0.0037252	0.0189428	Ephx4	protein_coding	0.0424238	0.0924824	0.954156	0.630664
ENSMUSG00000037161	3.55198	0.0197708	0.0714289	Mgarp	protein_coding	0	0.0736459	0.514715	0.334808
ENSMUSG00000041481	3.5407	1.39498e-06	2.22913e-05	Serpina3g	protein_coding	0.165866	0.144633	1.68474	1.9491
ENSMUSG00000039824	3.52862	5.15651e-15	4.15675e-13	Myl6b	protein_coding	8.50658	2.92584	49.5106	82.3511
ENSMUSG00000029061	3.52358	9.17286e-16	8.32333e-14	Mmp23	protein_coding	0.417784	0.813173	6.66841	7.49931
ENSMUSG00000026532	3.51291	5.27001e-05	0.000532378	Spta1	protein_coding	0.00720561	0.0471239	0.30844	0.306049
ENSMUSG00000054675	3.5054	5.01987e-24	1.19268e-21	Tmem119	protein_coding	1.5082	1.97269	16.3477	23.3388
ENSMUSG00000022763	3.4911	0.020721	0.0741348	Aifm3	protein_coding	0.0148954	0.0162357	0.118876	0.231976
ENSMUSG00000045659	3.48679	9.83838e-21	1.64492e-18	Plekha7	protein_coding	0.194376	0.188326	1.76671	2.54174
ENSMUSG00000050578	3.48266	2.88819e-15	2.43701e-13	Mmp13	protein_coding	0.496357	0.370172	4.81418	4.93766
ENSMUSG00000057135	3.46337	0.0018869	0.0109099	Scimp	protein_coding	0.193971	0.070475	1.07893	1.87659
ENSMUSG00000033722	3.45892	1.08326e-14	8.4616e-13	BC034090	protein_coding	0.110409	0.203659	1.70067	1.75555
ENSMUSG00000019853	3.44458	3.84098e-05	0.000406995	Hebp2	protein_coding	0.053305	0.0774687	0.631671	0.792423
ENSMUSG00000036596	3.43532	0.00010952	0.000998284	Cpz	protein_coding	0.0311045	0.20342	1.08321	1.43122
ENSMUSG00000040690	3.43145	6.49352e-22	1.26079e-19	Col16a1	protein_coding	0.941406	1.89437	15.2663	15.5473
ENSMUSG00000048040	3.42974	0.00588424	0.0273563	Arxes2	protein_coding	0.0911613	0.0496821	0.727531	0.806659
ENSMUSG00000028226	3.42874	0.00608542	0.0281508	Mmp16	protein_coding	0.0161139	0.00878193	0.116909	0.153994
ENSMUSG00000064179	3.41767	1.94364e-12	1.09334e-10	Tnnt1	protein_coding	29.4019	7.66655	165.826	229.106
ENSMUSG00000040310	3.41541	2.37258e-05	0.000267208	Alx4	protein_coding	0.0197818	0.0754661	0.373152	0.637156
ENSMUSG00000026837	3.41334	1.40064e-15	1.25204e-13	Col5a1	protein_coding	2.71422	7.78163	58.629	54.4393
ENSMUSG00000054003	3.40903	8.3448e-06	0.000107095	Tdrd9	protein_coding	0.0773735	0.0421679	0.542647	0.739427
ENSMUSG00000041605	3.40666	0.00947563	0.0401082	5730559C18Rik	protein_coding	0.0280609	0.0152929	0.346098	0.119185
ENSMUSG00000032532	3.40226	0.0247794	0.0854058	Cck	protein_coding	0.0535093	0.0583241	0.465863	0.719701
ENSMUSG00000020186	3.40217	2.66662e-23	6.09507e-21	Csrp2	protein_coding	1.86555	2.59436	27.8166	19.5816
ENSMUSG00000049008	3.39884	0.0291206	0.0970345	BB014433	protein_coding	0.0392301	0.0427601	0.227697	0.638729
ENSMUSG00000038463	3.39871	5.33782e-22	1.07094e-19	Olfml2b	protein_coding	1.62447	3.02485	27.0092	22.3443
ENSMUSG00000036766	3.39565	0.00219945	0.0123724	Dner	protein_coding	0.0437895	0.0159099	0.27534	0.361648
ENSMUSG00000027107	3.39312	1.02568e-14	8.08761e-13	Chrna1	protein_coding	20.363	6.62908	121.528	161.471
ENSMUSG00000033544	3.39071	0.0141824	0.0548494	Angptl1	protein_coding	0.172055	1.90216	10.8244	11.2575
ENSMUSG00000018166	3.38746	1.1349e-22	2.43962e-20	Erbb3	protein_coding	1.23038	1.15131	9.2045	15.8173
ENSMUSG00000039179	3.38589	0.000701466	0.00477616	Tekt5	protein_coding	0.0772879	0.126364	0.813069	1.31308
ENSMUSG00000037995	3.37292	0.00015829	0.00137283	Igsf9	protein_coding	0.010561	0.0690681	0.452071	0.36633
ENSMUSG00000024736	3.3701	1.63158e-19	2.35692e-17	Tmem132a	protein_coding	3.56956	3.31089	22.9221	48.4723
ENSMUSG00000028362	3.3693	0.0319926	0.104597	Tnfsf8	protein_coding	0	0.0399858	0.159693	0.246706
ENSMUSG00000031253	3.36759	1.52776e-15	1.35895e-13	Srpx2	protein_coding	0.693038	1.77128	12.2235	13.3477
ENSMUSG00000007989	3.36715	4.37817e-06	6.14317e-05	Fzd3	protein_coding	0.0218149	0.0356668	0.24532	0.347461
ENSMUSG00000057173	3.3668	0.0341063	0.109719	Rfx8	protein_coding	0	0.0711669	0.236852	0.485308
ENSMUSG00000032332	3.36265	0.00115148	0.00725989	Col12a1	protein_coding	0.247623	1.23956	7.68523	7.81993
ENSMUSG00000032091	3.36027	0.02748	0.0927835	Tmprss4	protein_coding	0.0269716	0.0293986	0.352231	0.229117
ENSMUSG00000036896	3.35799	3.89938e-26	1.06683e-23	C1qc	protein_coding	7.12399	12.1402	101.64	97.3282
ENSMUSG00000054256	3.35647	0.000998184	0.00644643	Msi1	protein_coding	0.0481583	0.0131229	0.270783	0.366479
ENSMUSG00000052854	3.3539	1.35391e-08	3.68741e-07	Nrk	protein_coding	0.0530735	0.0826417	0.583088	0.805083
ENSMUSG00000030616	3.35016	4.0799e-28	1.39001e-25	Sytl2	protein_coding	0.37567	0.300281	3.68132	3.24796
ENSMUSG00000018920	3.34962	3.95953e-29	1.55429e-26	Cxcl16	protein_coding	1.61803	1.66285	18.1453	15.4629
ENSMUSG00000023972	3.34923	4.22127e-17	4.40598e-15	Ptk7	protein_coding	0.344635	0.536637	4.22685	4.77476
ENSMUSG00000007594	3.34508	0.00472299	0.0228327	Hapln4	protein_coding	0.0533865	0.0193968	0.193664	0.554284
ENSMUSG00000060572	3.34494	9.5485e-13	5.6162e-11	Mfap2	protein_coding	1.03793	2.4512	13.722	21.8383
ENSMUSG00000000037	3.34296	0.0360999	0.114441	Scml2	protein_coding	0.022974	0	0.133345	0.105711
ENSMUSG00000037628	3.3402	0.0020975	0.0118808	Cdkn3	protein_coding	0.0294515	0.128407	1.17522	0.416972
ENSMUSG00000036067	3.33658	8.32339e-13	4.94393e-11	Slc2a6	protein_coding	1.1091	0.474077	5.74313	10.3144
ENSMUSG00000023367	3.33385	2.1803e-28	7.71955e-26	Tmem176a	protein_coding	2.6209	2.51712	21.2889	30.7361
ENSMUSG00000026980	3.33133	0.000113476	0.00102863	Ly75	protein_coding	0.0505645	0.0220458	0.40354	0.336467
ENSMUSG00000035277	3.33079	0.00157463	0.00940556	Arx	protein_coding	0.0159029	0.0693355	0.276908	0.574137
ENSMUSG00000102692	3.31646	0.0412048	0.126536	Dchs2	protein_coding	0	0.0141172	0.037587	0.100854
ENSMUSG00000028040	3.3033	0.00365003	0.0186235	Efna4	protein_coding	0.131012	0.0476004	1.10894	0.680116
ENSMUSG00000050921	3.29863	0.0111949	0.0455393	P2ry10	protein_coding	0.0468341	0.0255241	0.237853	0.480728
ENSMUSG00000001506	3.29516	2.69893e-19	3.77787e-17	Col1a1	protein_coding	22.2906	48.6738	349.767	353.73
ENSMUSG00000056174	3.29493	0.011173	0.0455111	Col8a2	protein_coding	0.171113	1.16993	3.83722	9.49219
ENSMUSG00000010154	3.29406	0.00307379	0.0162433	Spire2	protein_coding	0	0.15162	0.544976	0.925621
ENSMUSG00000059994	3.29321	0.000319175	0.00247567	Fcrl1	protein_coding	0.0588452	0.0641402	0.66886	0.541531
ENSMUSG00000035914	3.29304	6.58189e-21	1.12122e-18	Cd276	protein_coding	1.56534	1.29005	10.7475	17.3512
ENSMUSG00000046807	3.29192	0.000932586	0.00608899	Lrrc75b	protein_coding	0.0303409	0.0496066	0.385225	0.397347
ENSMUSG00000091955	3.29111	5.5723e-12	2.89968e-10	Gm9844	protein_coding	2.44764	1.72627	19.5338	21.6074
ENSMUSG00000031673	3.28968	3.69701e-08	9.04422e-07	Cdh11	protein_coding	0.078425	0.453054	2.03697	3.19776
ENSMUSG00000026829	3.2829	0.00139841	0.00855391	Gbgt1	protein_coding	0	0.341569	1.5536	1.7377
ENSMUSG00000091119	3.28225	1.63508e-29	6.86619e-27	Ccdc152	protein_coding	9.05008	10.2007	78.9785	109.202
ENSMUSG00000037568	3.27908	0.000522564	0.00375336	Vash2	protein_coding	4.37042	0.988022	20.5633	31.2589
ENSMUSG00000031383	3.27878	0.000526212	0.00377505	Dusp9	protein_coding	0.0769613	0.0838865	1.02368	0.544806
ENSMUSG00000020963	3.27722	0.0395707	0.122771	Tshr	protein_coding	0	0.0253204	0.143258	0.0986668
ENSMUSG00000056055	3.27049	0.00552994	0.0259362	Sag	protein_coding	0.0235275	0.00854818	0.091038	0.222067
ENSMUSG00000022504	3.26753	2.96132e-17	3.10887e-15	Ciita	protein_coding	0.318978	0.463574	3.5485	4.00801
ENSMUSG00000005958	3.26571	5.54131e-18	6.37321e-16	Ephb3	protein_coding	0.566276	0.472	3.84259	6.18589
ENSMUSG00000026807	3.25909	0.0342878	0.110031	Ak8	protein_coding	0.0372822	0.0406369	0.405734	0.343095
ENSMUSG00000042182	3.25494	0.00164355	0.00970602	Bend6	protein_coding	0.0408241	0.0667463	0.681228	0.34679
ENSMUSG00000047986	3.25392	8.37684e-09	2.38206e-07	Palm3	protein_coding	0.309323	0.147506	1.7112	2.68236
ENSMUSG00000027224	3.24489	0.0115022	0.0464451	Duoxa1	protein_coding	0.0175584	0.0382766	0.216561	0.310737
ENSMUSG00000028825	3.24489	0.0115022	0.0464451	Rhd	protein_coding	0.0438078	0.0954994	0.540317	0.775284
ENSMUSG00000025328	3.24418	0.0118527	0.0475504	Padi3	protein_coding	0.0202581	0.0441619	0.235162	0.372856
ENSMUSG00000024030	3.24257	8.391e-21	1.41604e-18	Abcg1	protein_coding	1.11631	1.57243	10.3917	15.1725
ENSMUSG00000032021	3.2408	0.00798541	0.0350663	Crtam	protein_coding	0.0544374	0	0.20735	0.317922
ENSMUSG00000041731	3.23637	3.04856e-23	6.88097e-21	Pgm5	protein_coding	4.81517	3.58328	30.4453	48.9393
ENSMUSG00000064373	3.23436	1.95712e-19	2.78265e-17	Selenop	protein_coding	17.0274	31.7093	186.482	275.964
ENSMUSG00000027938	3.22411	0.0438292	0.132766	Creb3l4	protein_coding	0	0.0906647	0.42244	0.412179
ENSMUSG00000036782	3.22275	1.06359e-18	1.3337e-16	Klhl13	protein_coding	0.952296	0.787437	6.37303	9.93756
ENSMUSG00000021391	3.22008	1.90025e-13	1.23873e-11	Cenpp	protein_coding	0.462989	1.03898	6.83669	7.19117
ENSMUSG00000029919	3.2196	3.55237e-19	4.78695e-17	Hpgds	protein_coding	0.358658	0.343545	3.2566	3.31599
ENSMUSG00000058163	3.21791	8.38689e-08	1.86047e-06	Gm5431	protein_coding	0.126568	0.197082	1.27247	1.74075
ENSMUSG00000026042	3.21722	2.44743e-13	1.58399e-11	Col5a2	protein_coding	2.41721	7.31688	44.0809	47.4632
ENSMUSG00000032243	3.21563	3.03079e-08	7.5799e-07	Itga11	protein_coding	0.108875	0.519188	2.37959	3.47788
ENSMUSG00000042109	3.21496	3.36922e-10	1.30553e-08	Csdc2	protein_coding	0.664612	0.395136	2.69587	7.17476
ENSMUSG00000028626	3.20956	0.0131224	0.0514886	Col9a2	protein_coding	0.0225621	0.0491845	0.261907	0.39929
ENSMUSG00000102018	3.20727	0.000841505	0.0055866	K230010J24Rik	protein_coding	0.0417142	0.0909355	0.438834	0.782527
ENSMUSG00000029299	3.19798	1.51819e-12	8.70285e-11	Abcg3	protein_coding	0.275384	0.471686	3.51071	3.35581
ENSMUSG00000019539	3.197	4.19326e-12	2.24682e-10	Rcn3	protein_coding	2.19615	7.09265	39.4502	46.5243
ENSMUSG00000102418	3.19551	0.000138953	0.00122573	Sh2d1b1	protein_coding	0.164692	0.0598373	0.955898	1.12699
ENSMUSG00000034675	3.1885	1.9779e-27	6.15776e-25	Dbn1	protein_coding	1.48508	1.85477	16.6444	13.9623
ENSMUSG00000022371	3.18501	0.00129089	0.0079946	Col14a1	protein_coding	0.428158	1.91015	9.2613	12.2717
ENSMUSG00000036887	3.17627	2.64993e-29	1.06333e-26	C1qa	protein_coding	17.3903	24.3708	201.968	178.003
ENSMUSG00000021259	3.17377	1.13271e-06	1.86619e-05	Cyp46a1	protein_coding	0.169953	0.185246	1.09432	2.12045
ENSMUSG00000042156	3.16415	9.61243e-10	3.40337e-08	Dzip1	protein_coding	0.0662143	0.115476	0.715791	0.91402
ENSMUSG00000024087	3.16316	4.94613e-07	8.94017e-06	Cyp1b1	protein_coding	0.108939	0.296853	1.04724	2.59306
ENSMUSG00000015396	3.16219	1.89205e-12	1.06808e-10	Cd83	protein_coding	0.733048	0.384708	5.37749	4.70873
ENSMUSG00000020872	3.15998	0.0155083	0.0587587	Tac4	protein_coding	0.111638	0.0608417	0.647963	0.908823
ENSMUSG00000050468	3.15929	0.0108157	0.0443558	Astl	protein_coding	0.109109	0	0.395802	0.598592
ENSMUSG00000027408	3.15825	1.25006e-14	9.60526e-13	Cpxm1	protein_coding	1.00495	1.15797	7.12443	12.2564
ENSMUSG00000036905	3.1545	3.19065e-21	5.70431e-19	C1qb	protein_coding	14.9543	27.3531	199.205	180.554
ENSMUSG00000059430	3.15339	0.00277819	0.0150062	Actg2	protein_coding	0.0448488	0.195538	1.26901	0.857204
ENSMUSG00000024610	3.14804	1.07315e-23	2.48435e-21	Cd74	protein_coding	23.3261	38.7582	256.547	297.995
ENSMUSG00000029661	3.14652	3.78372e-12	2.04559e-10	Col1a2	protein_coding	9.8737	31.8944	176.247	198.023
ENSMUSG00000021388	3.13895	1.19995e-10	4.90216e-09	Aspn	protein_coding	2.28415	8.6007	46.5735	50.377
ENSMUSG00000040829	3.12307	1.77398e-17	1.92969e-15	Zmynd15	protein_coding	0.490977	0.655998	5.40064	4.6304
ENSMUSG00000025279	3.12185	4.50392e-07	8.17359e-06	Dnase1l3	protein_coding	0.257574	0.0591054	1.20977	1.57384
ENSMUSG00000020176	3.11302	3.8475e-26	1.06683e-23	Grb10	protein_coding	3.94899	5.4181	34.7375	46.8161
ENSMUSG00000053398	3.11264	8.66137e-17	8.88627e-15	Phgdh	protein_coding	0.814585	1.25528	9.3948	8.57008
ENSMUSG00000068115	3.0938	9.09249e-12	4.53545e-10	Ninl	protein_coding	0.234642	0.23018	1.64279	2.34204
ENSMUSG00000026548	3.08439	2.45665e-08	6.25666e-07	Slamf9	protein_coding	0.638199	0.521719	4.32156	5.57193
ENSMUSG00000036594	3.08043	1.02018e-33	6.57908e-31	H2-Aa	protein_coding	14.3833	17.7895	137.524	136.215
ENSMUSG00000057777	3.07575	0.00228489	0.0127617	Mab21l2	protein_coding	0.0458049	0.0998531	0.365555	0.859265
ENSMUSG00000029093	3.0703	4.90083e-10	1.83598e-08	Sorcs2	protein_coding	0.150734	0.527482	2.99302	2.74061
ENSMUSG00000025582	3.06527	5.04119e-05	0.000512261	Nptx1	protein_coding	0.0803101	0.0583577	0.524397	0.644313
ENSMUSG00000021423	3.05963	1.62953e-21	3.09731e-19	Ly86	protein_coding	1.19202	1.6765	11.2708	12.7527
ENSMUSG00000046179	3.05949	2.07174e-12	1.14753e-10	E2f8	protein_coding	0.975023	0.391542	4.66323	6.76592
ENSMUSG00000036469	3.0594	2.21657e-11	1.03691e-09	2024-03-01	protein_coding	0.185665	0.149116	1.38248	1.42499
ENSMUSG00000038540	3.05875	0.000549713	0.00392494	Tmc3	protein_coding	0.0309425	0.0252951	0.258168	0.213565
ENSMUSG00000048520	3.05372	1.4844e-09	5.0383e-08	Fbxl13	protein_coding	0.282451	0.125945	1.61144	1.8086
ENSMUSG00000060044	3.05168	0.000224147	0.0018339	Tmem26	protein_coding	0.0264406	0.100869	0.48917	0.561515
ENSMUSG00000026080	3.0513	0.00934467	0.0396654	Chst10	protein_coding	0.0175099	0.00636183	0.0846918	0.115689
ENSMUSG00000033420	3.04649	0.0063413	0.0291065	Antxr1	protein_coding	0.234303	1.3727	6.14624	7.31348
ENSMUSG00000034652	3.03936	1.60992e-25	4.21308e-23	Cd300a	protein_coding	1.22327	1.41366	10.479	11.2991
ENSMUSG00000039814	3.03827	0.0348483	0.11157	Xkr5	protein_coding	0.0505889	0	0.281391	0.143247
ENSMUSG00000021448	3.03663	0.00156749	0.00937845	Shc3	protein_coding	0.0152267	0.0995809	0.364559	0.571282
ENSMUSG00000026043	3.03634	6.68378e-11	2.84644e-09	Col3a1	protein_coding	14.3131	48.6174	238.371	284.159
ENSMUSG00000038128	3.03228	0.000462589	0.00339689	Camk4	protein_coding	0.0113259	0.0370349	0.221862	0.172377
ENSMUSG00000030074	3.02935	2.23227e-13	1.44993e-11	Gxylt2	protein_coding	0.180523	0.348814	2.21463	2.12018
ENSMUSG00000037849	3.02856	1.21319e-07	2.55619e-06	Ifi206	protein_coding	0.18292	0.323991	1.77502	2.36316
ENSMUSG00000040563	3.02788	1.31834e-09	4.5604e-08	Plppr2	protein_coding	0.330104	0.387484	2.68972	3.18163
ENSMUSG00000015340	3.02205	1.75903e-29	7.21883e-27	Cybb	protein_coding	1.79143	2.10988	15.5442	16.3071
ENSMUSG00000039865	3.01493	0.00463918	0.0225289	Slc44a3	protein_coding	0.0414255	0.030102	0.210385	0.371449
ENSMUSG00000043664	3.01395	0.0109401	0.0447544	Tmem221	protein_coding	0.0435347	0.142356	0.568533	0.92454
ENSMUSG00000041361	3.00974	5.33501e-15	4.28153e-13	Myzap	protein_coding	0.433724	0.418723	2.89501	4.00018
ENSMUSG00000011256	3.00794	7.48918e-28	2.46503e-25	Adam19	protein_coding	1.68808	1.3158	11.6207	12.6446
ENSMUSG00000063011	3.00708	4.8285e-08	1.15024e-06	Msln	protein_coding	2.24617	0.468055	9.15474	12.6971
ENSMUSG00000086596	3.0053	6.513e-08	1.49056e-06	Susd5	protein_coding	0.13682	0.335546	1.63788	2.15501
ENSMUSG00000042724	3.00435	2.49853e-07	4.81493e-06	Map3k9	protein_coding	0.177473	0.0902729	0.866981	1.2982
ENSMUSG00000033737	3.00179	3.27893e-08	8.11064e-07	Fndc3c1	protein_coding	0.110577	0.204896	1.00282	1.52641
ENSMUSG00000018474	2.99312	1.76073e-16	1.71857e-14	Chd3	protein_coding	1.32331	2.67743	14.4793	17.6288
ENSMUSG00000005360	2.99277	3.49641e-05	0.000374785	Slc1a3	protein_coding	0.0245389	0.0891566	0.433217	0.469017
ENSMUSG00000073421	2.99105	3.2378e-31	1.58013e-28	H2-Ab1	protein_coding	13.9489	17.2498	122.525	126.947
ENSMUSG00000045404	2.98887	1.82355e-11	8.71107e-10	Kcnk13	protein_coding	0.471215	0.391326	3.67923	3.20864
ENSMUSG00000049630	2.98757	0.0162754	0.0610733	C1ql3	protein_coding	0.0826386	0.0300248	0.239823	0.662994
ENSMUSG00000031758	2.98394	5.86912e-07	1.03799e-05	Cdyl2	protein_coding	0.521332	0.220983	2.10131	3.81351
ENSMUSG00000057191	2.98266	1.68838e-15	1.48717e-13	AB124611	protein_coding	2.46117	1.47282	14.6701	16.6026
ENSMUSG00000030708	2.98188	1.67006e-05	0.000196586	Dnajb13	protein_coding	0.127799	0.334318	1.20537	2.44265
ENSMUSG00000027035	2.97949	3.23999e-20	5.0435e-18	Cers6	protein_coding	0.417011	0.557447	3.8475	3.87102
ENSMUSG00000004473	2.97785	5.97596e-07	1.05482e-05	Clec11a	protein_coding	0.187588	0.945662	3.70868	5.26191
ENSMUSG00000022306	2.97417	0.0102671	0.0427369	Zfpm2	protein_coding	0.0280778	0.0306043	0.234266	0.228576
ENSMUSG00000015652	2.97379	5.80764e-05	0.000578107	Steap1	protein_coding	0.304268	0.276373	2.68582	1.90261
ENSMUSG00000031298	2.97146	0.00119792	0.00751329	Adgrg2	protein_coding	0.0132303	0.100946	0.403151	0.487016
ENSMUSG00000049420	2.96955	0.00063578	0.00442411	Tmem200a	protein_coding	0.0209165	0.0683957	0.341443	0.35536
ENSMUSG00000021390	2.96544	0.0244206	0.0844672	Ogn	protein_coding	0.843615	7.14857	23.811	39.5302
ENSMUSG00000050288	2.95573	1.26056e-14	9.64488e-13	Fzd2	protein_coding	0.686286	0.685703	4.46738	6.22118
ENSMUSG00000022012	2.95115	6.82617e-06	8.97743e-05	Enox1	protein_coding	0.0350814	0.152953	0.801745	0.651892
ENSMUSG00000052026	2.95092	0.000464511	0.00340409	Slc6a7	protein_coding	0.0626837	0.159423	0.530578	1.18329
ENSMUSG00000025272	2.94964	1.0066e-07	2.17679e-06	Tro	protein_coding	0.0861385	0.135618	0.923537	0.792702
ENSMUSG00000046432	2.94837	4.20374e-18	4.92902e-16	Bex3	protein_coding	3.01423	3.20723	23.8474	24.3858
ENSMUSG00000060586	2.94756	4.02298e-30	1.77178e-27	H2-Eb1	protein_coding	15.865	19.414	136.541	137.149
ENSMUSG00000001864	2.94443	7.39448e-12	3.76119e-10	Aif1l	protein_coding	6.2521	2.09537	29.9301	34.2788
ENSMUSG00000092167	2.9399	0.01237	0.049167	Gm3696	protein_coding	0.0769896	0.0839173	0.502716	0.735759
ENSMUSG00000021879	2.93984	0.0285423	0.0955708	Dnah12	protein_coding	0.00581477	0.012676	0.0632808	0.0782088
ENSMUSG00000032218	2.93386	2.00783e-08	5.21659e-07	Ccnb2	protein_coding	0.638546	1.24286	9.36481	5.06913
ENSMUSG00000031375	2.93049	8.31767e-13	4.94393e-11	Bgn	protein_coding	7.40773	18.1079	80.6415	115.812
ENSMUSG00000036832	2.92886	0.0140096	0.0543325	Lpar3	protein_coding	0.0850198	0.03089	0.472906	0.421296
ENSMUSG00000027188	2.92687	1.5432e-07	3.17376e-06	Pamr1	protein_coding	0.161696	0.755339	3.10042	3.92448
ENSMUSG00000024124	2.92145	0.0304702	0.100456	Prss30	protein_coding	0.0706777	0.0385187	0.410224	0.425276
ENSMUSG00000061186	2.92071	0.0307203	0.10106	Sfmbt2	protein_coding	0.0153001	0.00833841	0.0832536	0.0974778
ENSMUSG00000028111	2.91721	1.6301e-10	6.52655e-09	Ctsk	protein_coding	1.89353	5.53732	24.5942	31.9739
ENSMUSG00000030607	2.91641	0.00029221	0.0022931	Acan	protein_coding	0.0280478	0.0713336	0.298454	0.450044
ENSMUSG00000039783	2.91559	0.000541677	0.00387062	Kmo	protein_coding	0.0591275	0.0805599	0.364634	0.690626
ENSMUSG00000036908	2.90901	4.10378e-31	1.95005e-28	Unc93b1	protein_coding	7.25087	7.39429	51.5543	58.967
ENSMUSG00000025475	2.90057	0.0329322	0.106911	Adgra1	protein_coding	0.012965	0.0282633	0.188127	0.119312
ENSMUSG00000003206	2.89962	0.0002301	0.00187412	Ebi3	protein_coding	0.417784	0.195162	2.42488	2.19698
ENSMUSG00000027656	2.89864	1.15838e-06	1.90499e-05	Wisp2	protein_coding	0.290352	1.54283	6.29333	7.45078
ENSMUSG00000027322	2.88831	3.20758e-08	7.97786e-07	Siglec1	protein_coding	0.41059	1.44916	4.81589	9.0795
ENSMUSG00000074604	2.88662	0.000617788	0.00431808	Mgst2	protein_coding	0.0754303	0.102772	0.465171	0.854349
ENSMUSG00000057346	2.87939	0.000559857	0.00398005	Apol9a	protein_coding	0.355141	0.0967743	1.35272	2.01122
ENSMUSG00000028071	2.87929	0.0086789	0.0373753	Sh2d2a	protein_coding	0.0470312	0.0128158	0.221793	0.224729
ENSMUSG00000040260	2.8787	5.49552e-11	2.3736e-09	Daam2	protein_coding	0.457477	1.21544	5.11864	7.28654
ENSMUSG00000015653	2.87841	2.80739e-08	7.08994e-07	Steap2	protein_coding	0.0805018	0.0752105	0.638289	0.512882
ENSMUSG00000028573	2.87689	2.85918e-15	2.42386e-13	Fggy	protein_coding	0.860323	0.677255	4.40394	6.93605
ENSMUSG00000045322	2.87597	4.39332e-09	1.33553e-07	Tlr9	protein_coding	0.48186	0.350146	2.25782	3.88009
ENSMUSG00000031129	2.87261	1.02438e-20	1.697e-18	Slc9a9	protein_coding	0.799247	0.79075	5.763	5.93638
ENSMUSG00000039154	2.87017	0.0456239	0.136554	Shd	protein_coding	0	0.089021	0.335776	0.308348
ENSMUSG00000079559	2.86972	2.11432e-05	0.000242094	Colca2	protein_coding	0.382478	0.416894	2.49745	3.36509
ENSMUSG00000079547	2.86484	6.06133e-18	6.88361e-16	H2-DMb1	protein_coding	3.10354	2.2552	20.538	18.7076
ENSMUSG00000029553	2.85906	4.80348e-05	0.000493662	Tfec	protein_coding	0.0998636	0.0680309	0.706415	0.521361
ENSMUSG00000099398	2.8562	1.67002e-13	1.09259e-11	Ms4a14	protein_coding	0.515348	0.505548	3.95081	3.47788
ENSMUSG00000060716	2.85608	7.09393e-13	4.28412e-11	Plekhh1	protein_coding	0.61327	0.441859	2.85062	4.81959
ENSMUSG00000034382	2.8538	0.0077243	0.0341355	AI661453	protein_coding	0.0138112	0.07527	0.200406	0.439961
ENSMUSG00000030830	2.85287	7.7787e-18	8.72422e-16	Itgal	protein_coding	0.61655	0.648855	4.04129	5.13961
ENSMUSG00000040855	2.85191	8.20062e-08	1.82588e-06	Reps2	protein_coding	0.126259	0.155969	0.720611	1.3228
ENSMUSG00000022665	2.84406	1.09077e-08	3.0255e-07	Ccdc80	protein_coding	1.41683	5.51543	23.2632	27.0802
ENSMUSG00000030329	2.84243	5.32416e-05	0.000536786	Pianp	protein_coding	0.220437	0.160182	0.924046	1.82054
ENSMUSG00000026605	2.84022	2.34567e-11	1.08327e-09	Cenpf	protein_coding	0.113117	0.113432	0.935583	0.695053
ENSMUSG00000074342	2.83832	3.58229e-09	1.11912e-07	I830077J02Rik	protein_coding	0.51184	0.345364	3.43056	2.74335
ENSMUSG00000054555	2.83442	2.51142e-18	3.04667e-16	Adam12	protein_coding	0.416085	0.561507	3.79982	3.20726
ENSMUSG00000022756	2.83365	0.00914035	0.0389446	Slc7a4	protein_coding	0.0526618	0.038267	0.254714	0.397644
ENSMUSG00000028438	2.82956	9.88916e-08	2.14368e-06	Kif24	protein_coding	0.121988	0.104473	0.897691	0.721681
ENSMUSG00000000244	2.82615	4.38379e-09	1.33488e-07	Tspan32	protein_coding	0.168021	0.219768	1.23528	1.52245
ENSMUSG00000031558	2.82598	0.00413687	0.0206409	Slit2	protein_coding	0.0137281	0.00598537	0.0438241	0.097181
ENSMUSG00000037944	2.82172	0.0122694	0.0488653	Ccr7	protein_coding	0.141213	0.0384798	0.486648	0.79971
ENSMUSG00000039217	2.82084	1.61207e-05	0.000190755	Il18	protein_coding	0.54184	0.516771	3.39061	4.12334
ENSMUSG00000032359	2.82049	5.46231e-21	9.39361e-19	Ctsh	protein_coding	2.96454	4.51704	25.945	27.2486
ENSMUSG00000032089	2.81967	1.74981e-20	2.79614e-18	Il10ra	protein_coding	2.81474	1.87127	16.8006	16.4208
ENSMUSG00000041347	2.81883	0.0341257	0.109743	Bdkrb1	protein_coding	0.194647	0	0.882624	0.516712
ENSMUSG00000032352	2.81858	5.51233e-09	1.61847e-07	Lrrc1	protein_coding	0.195983	0.157892	0.945867	1.56228
ENSMUSG00000028643	2.81503	2.32674e-27	7.121e-25	Svbp	protein_coding	11.8678	10.9345	78.3011	82.8974
ENSMUSG00000051860	2.81407	0.0213652	0.0758835	Samd7	protein_coding	0.0873088	0	0.240708	0.383194
ENSMUSG00000028019	2.81285	1.31152e-06	2.11447e-05	Pdgfc	protein_coding	0.150938	0.194433	1.56299	0.874216
ENSMUSG00000046805	2.81167	4.24518e-22	8.61294e-20	Mpeg1	protein_coding	11.7269	17.9441	102.798	107.063
ENSMUSG00000089984	2.8082	0.00911249	0.0388443	Fbxo24	protein_coding	0.0833952	0.0605995	0.504206	0.511638
ENSMUSG00000061576	2.80533	2.09016e-06	3.18767e-05	Dpp6	protein_coding	0.0565559	0.0554804	0.426736	0.360321
ENSMUSG00000026411	2.80459	1.91916e-19	2.75033e-17	Tmem9	protein_coding	1.99806	1.95448	12.3962	15.341
ENSMUSG00000002020	2.80212	1.23353e-20	2.0249e-18	Ltbp2	protein_coding	0.802051	0.939322	5.48474	6.71658
ENSMUSG00000038020	2.801	1.34064e-05	0.000162688	Rapgefl1	protein_coding	0.0861031	0.120665	0.642542	0.801083
ENSMUSG00000043832	2.79906	9.45511e-14	6.3134e-12	Clec4a3	protein_coding	1.73653	2.63843	14.3169	16.2414
ENSMUSG00000058672	2.79781	3.44487e-20	5.31659e-18	Tubb2a	protein_coding	30.8378	21.4629	149.628	214.922
ENSMUSG00000075225	2.7965	1.29162e-07	2.6994e-06	Ccdc162	protein_coding	0.178049	0.0746425	0.710479	1.0568
ENSMUSG00000030577	2.79514	8.78128e-07	1.49588e-05	Cd22	protein_coding	0.124646	0.196245	1.01486	1.2157
ENSMUSG00000026117	2.78627	3.38649e-05	0.000365308	Zap70	protein_coding	0.18671	0.203511	0.982096	1.71823
ENSMUSG00000001986	2.78559	1.24535e-06	2.02589e-05	Gria3	protein_coding	0.0566626	0.108082	0.565259	0.571585
ENSMUSG00000026656	2.78131	3.85245e-18	4.57656e-16	Fcgr2b	protein_coding	1.61609	2.51081	12.775	15.7687
ENSMUSG00000072966	2.77861	0.00550801	0.0258736	Gprasp2	protein_coding	0.015381	0.10059	0.312457	0.479077
ENSMUSG00000072235	2.77024	9.75599e-17	9.95276e-15	Tuba1a	protein_coding	53.4215	28.9756	243.408	319.193
ENSMUSG00000024013	2.7674	1.09185e-14	8.4616e-13	Fgd2	protein_coding	0.945926	0.681224	4.98783	6.14613
ENSMUSG00000037649	2.76121	3.39337e-19	4.61305e-17	H2-DMa	protein_coding	2.97871	2.73654	19.1721	19.7608
ENSMUSG00000070858	2.75424	0.0243946	0.0844181	Gm1673	protein_coding	0.104379	0.341314	1.66604	1.33001
ENSMUSG00000052727	2.74553	1.04708e-16	1.05626e-14	Map1b	protein_coding	2.75423	1.48422	12.8495	15.6101
ENSMUSG00000042826	2.7432	4.17034e-13	2.62383e-11	Fgf11	protein_coding	2.22519	3.25055	13.1982	23.6605
ENSMUSG00000004317	2.74037	1.9202e-21	3.50234e-19	Clcn5	protein_coding	0.573173	0.651334	4.02133	4.19991
ENSMUSG00000020904	2.73896	0.002235	0.0125373	Cfap52	protein_coding	0.150495	0.131229	0.545933	1.34234
ENSMUSG00000006930	2.73838	8.24532e-05	0.000784435	Hap1	protein_coding	0.0741684	0.242527	0.96859	1.14195
ENSMUSG00000056214	2.73821	5.85416e-06	7.86523e-05	Pard6g	protein_coding	0.155522	0.5812	2.03102	2.89389
ENSMUSG00000032537	2.73819	3.66646e-06	5.25439e-05	Ephb1	protein_coding	0.0698096	0.184793	0.781429	0.917762
ENSMUSG00000001870	2.73759	8.23939e-12	4.13274e-10	Ltbp1	protein_coding	0.699629	1.59779	6.60838	8.83929
ENSMUSG00000058145	2.737	0.000381808	0.00288103	Adamts17	protein_coding	0.0899402	0.02941	0.30669	0.496613
ENSMUSG00000037994	2.73294	0.0249696	0.0858975	Slc9b2	protein_coding	0.0254064	0.0276926	0.138246	0.215821
ENSMUSG00000037280	2.73282	3.02568e-11	1.36587e-09	Galnt6	protein_coding	1.15451	1.6713	6.36064	12.5144
ENSMUSG00000037206	2.72945	1.14491e-07	2.42364e-06	Islr	protein_coding	1.24789	5.04397	18.4091	23.7591
ENSMUSG00000035004	2.72658	8.20924e-14	5.53113e-12	Igsf6	protein_coding	1.38054	2.27464	11.3438	12.9546
ENSMUSG00000044583	2.72441	9.75347e-10	3.44655e-08	Tlr7	protein_coding	0.444774	1.10011	4.66662	5.59471
ENSMUSG00000038179	2.72259	2.10232e-11	9.93759e-10	Slamf7	protein_coding	0.381416	0.631919	3.2432	3.46683
ENSMUSG00000017754	2.72002	3.87431e-13	2.45468e-11	Pltp	protein_coding	4.68801	7.96186	31.0066	52.9051
ENSMUSG00000031066	2.7195	5.54596e-12	2.89432e-10	Usp11	protein_coding	0.796872	0.579051	3.54381	5.55745
ENSMUSG00000069227	2.71923	0.0314024	0.10291	Gprin1	protein_coding	0	0.0875264	0.174779	0.397912
ENSMUSG00000021880	2.71283	4.03096e-05	0.000424414	Rnase6	protein_coding	0.288011	0.171233	1.19675	1.83494
ENSMUSG00000056130	2.70715	0.00033921	0.00260865	Ticam2	protein_coding	0.0711096	0.155016	0.644891	0.83058
ENSMUSG00000044288	2.70197	0.00816382	0.0356788	Cnr1	protein_coding	0.108364	0	0.267307	0.444919
ENSMUSG00000031740	2.69505	0.0124236	0.0492931	Mmp2	protein_coding	2.07148	10.5669	33.0938	49.8427
ENSMUSG00000027230	2.69503	5.5999e-14	3.90415e-12	Creb3l1	protein_coding	1.04624	1.46202	8.48594	7.82406
ENSMUSG00000039137	2.69482	5.48678e-06	7.41578e-05	Whrn	protein_coding	0.180832	0.072617	0.662888	0.990393
ENSMUSG00000048388	2.69325	2.3055e-09	7.48747e-08	Fam171b	protein_coding	0.218825	0.291519	1.70228	1.6093
ENSMUSG00000052572	2.69206	0.0016527	0.00975576	Dlg2	protein_coding	0.0158547	0.0576046	0.122698	0.35167
ENSMUSG00000022540	2.68951	4.08053e-14	2.91107e-12	Rogdi	protein_coding	2.35448	2.17651	11.2872	18.0597
ENSMUSG00000038618	2.68664	7.26543e-07	1.26025e-05	Rassf7	protein_coding	2.23688	0.494699	8.23209	9.38613
ENSMUSG00000005447	2.68555	1.01552e-06	1.70262e-05	Pafah1b3	protein_coding	0.662834	0.288991	3.07775	3.09684
ENSMUSG00000044350	2.67818	1.42493e-12	8.27332e-11	Lacc1	protein_coding	0.632376	0.939924	4.78264	5.31761
ENSMUSG00000049001	2.67134	0.003672	0.0187288	Ndnf	protein_coding	0.0345213	0.030102	0.110201	0.303024
ENSMUSG00000026459	2.67039	3.27953e-13	2.09994e-11	Myog	protein_coding	54.0887	23.8776	262.361	234.067
ENSMUSG00000028068	2.66908	3.16687e-09	9.99724e-08	Iqgap3	protein_coding	0.147216	0.354356	1.43746	1.76729
ENSMUSG00000000318	2.66838	2.60694e-11	1.18275e-09	Clec10a	protein_coding	1.10802	1.52278	6.25637	10.5378
ENSMUSG00000061577	2.66546	0.000950067	0.00617988	Adgrg5	protein_coding	0.1113	0.121315	0.629851	0.850919
ENSMUSG00000033436	2.66489	1.08877e-14	8.4616e-13	Armcx2	protein_coding	3.43601	2.01535	14.2642	20.3858
ENSMUSG00000032717	2.66461	3.59008e-11	1.60321e-09	Mdfi	protein_coding	1.08403	0.640019	4.84998	6.13904
ENSMUSG00000025151	2.65997	1.98601e-25	5.0509e-23	Maged1	protein_coding	10.9294	10.0761	58.825	74.4833
ENSMUSG00000056069	2.65838	5.37e-20	8.14841e-18	Fam105a	protein_coding	2.04522	2.03327	13.2078	12.6643
ENSMUSG00000013707	2.65688	7.18385e-13	4.32396e-11	Tnfaip8l2	protein_coding	3.0496	2.10294	15.5781	17.0942
ENSMUSG00000051682	2.65143	0.0123138	0.048976	Treml4	protein_coding	0.104902	0.114341	0.964036	0.420804
ENSMUSG00000039787	2.64984	1.96158e-08	5.11854e-07	Cercam	protein_coding	0.61924	1.6424	5.64582	8.63564
ENSMUSG00000041431	2.64948	1.40456e-06	2.24245e-05	Ccnb1	protein_coding	0.248386	0.415129	2.82327	1.35976
ENSMUSG00000027966	2.64887	0.0365779	0.115632	Col11a1	protein_coding	0.09315	0.627108	1.43512	3.14187
ENSMUSG00000029664	2.64768	8.05333e-06	0.000103945	Tfpi2	protein_coding	0.35974	0.479246	2.72598	2.54659
ENSMUSG00000023022	2.64716	1.10427e-16	1.10777e-14	Lima1	protein_coding	1.89993	2.96296	13.4733	17.1878
ENSMUSG00000021136	2.64709	0.000369811	0.00279869	Smoc1	protein_coding	0.179767	0.0870858	0.710088	0.975633
ENSMUSG00000002289	2.64612	1.82176e-08	4.77438e-07	Angptl4	protein_coding	1.61505	5.25796	19.01	24.4453
ENSMUSG00000056271	2.64558	5.19728e-05	0.00052664	Lman1l	protein_coding	1.49191	0.225855	4.41983	6.36603
ENSMUSG00000032374	2.64532	2.7057e-17	2.87393e-15	Plod2	protein_coding	1.049	1.35513	6.93416	8.17756
ENSMUSG00000079339	2.64121	0.00175243	0.0102539	Ifit1bl1	protein_coding	0.153472	0.133825	0.823963	0.977777
ENSMUSG00000056671	2.63843	0.000575301	0.00407541	Prelid2	protein_coding	0.771598	0.525642	2.72906	5.39383
ENSMUSG00000031494	2.63658	6.98347e-06	9.13773e-05	Cd209a	protein_coding	0.705795	0.432733	2.68835	4.43421
ENSMUSG00000074607	2.63563	4.09118e-05	0.000430002	Tox2	protein_coding	0.205321	0.156657	1.01295	1.24997
ENSMUSG00000005320	2.63542	9.52123e-11	3.97055e-09	Fgfr4	protein_coding	0.906878	2.04143	8.59634	9.83896
ENSMUSG00000031970	2.63339	1.81516e-09	5.95933e-08	Dbndd1	protein_coding	0.528012	0.805733	3.90744	4.39189
ENSMUSG00000034209	2.63215	0.00434061	0.0214032	Rasl10a	protein_coding	0.0988388	0.43093	0.968076	2.30893
ENSMUSG00000046456	2.62933	0.000893091	0.00587917	Tmem150b	protein_coding	0.130977	0.0815788	0.543008	0.781482
ENSMUSG00000004707	2.62634	5.11754e-09	1.5124e-07	Ly9	protein_coding	0.464545	1.08174	4.53466	5.05233
ENSMUSG00000021886	2.62412	9.24413e-11	3.86392e-09	Gpr65	protein_coding	1.24877	1.03005	8.25196	5.87738
ENSMUSG00000032492	2.62369	1.36563e-06	2.18997e-05	Pth1r	protein_coding	0.3581	0.546452	1.90526	3.68417
ENSMUSG00000042254	2.62342	0.0349207	0.111742	Cilp	protein_coding	2.77545	18.9208	47.7792	87.8198
ENSMUSG00000038642	2.62318	1.03992e-19	1.55189e-17	Ctss	protein_coding	45.2504	68.6026	346.17	360.476
ENSMUSG00000052336	2.62001	1.4639e-11	7.0678e-10	Cx3cr1	protein_coding	2.12356	0.946133	10.2225	8.70136
ENSMUSG00000004415	2.6154	3.57685e-08	8.76352e-07	Col26a1	protein_coding	0.21352	0.232733	0.979048	1.76543
ENSMUSG00000058470	2.61449	0.0237353	0.0825931	Gm8369	protein_coding	0.0466619	0.0127152	0.211588	0.156901
ENSMUSG00000036334	2.61322	2.83405e-07	5.40957e-06	Igsf10	protein_coding	0.151355	0.539915	1.97659	2.2841
ENSMUSG00000055541	2.61154	7.53895e-14	5.1177e-12	Lair1	protein_coding	0.420379	0.407294	2.62293	2.46003
ENSMUSG00000044811	2.60847	1.82742e-15	1.60183e-13	Cd300c2	protein_coding	3.55994	5.19359	26.5432	27.1004
ENSMUSG00000023132	2.60841	0.000906744	0.00596035	Gzma	protein_coding	0.347066	0.529613	1.86334	3.48874
ENSMUSG00000059336	2.59934	0.0393605	0.122414	Slc14a1	protein_coding	0.0524377	0.0190521	0.215586	0.222723
ENSMUSG00000043263	2.5978	2.18046e-11	1.02533e-09	Ifi209	protein_coding	0.748104	1.15875	4.942	6.64762
ENSMUSG00000053040	2.59683	3.84394e-08	9.36708e-07	Aph1c	protein_coding	0.254901	0.33633	1.46975	2.11784
ENSMUSG00000024397	2.5956	1.65329e-15	1.4634e-13	Aif1	protein_coding	3.69203	2.63315	19.6764	18.7468
ENSMUSG00000027861	2.59519	3.17315e-13	2.03906e-11	Casq2	protein_coding	39.7641	25.0093	139.156	252.725
ENSMUSG00000042817	2.59278	0.000103742	0.000953314	Flt3	protein_coding	0.0904528	0.12324	0.459376	0.832405
ENSMUSG00000051243	2.59122	0.000501064	0.00362735	Islr2	protein_coding	0.0353806	0.231386	0.633176	0.976787
ENSMUSG00000041842	2.5909	0.00121804	0.00761307	Fhdc1	protein_coding	0.0445484	0.0849746	0.315126	0.46515
ENSMUSG00000030365	2.58709	0.000149274	0.00130656	Clec2i	protein_coding	0.246986	0.122368	1.23806	1.00136
ENSMUSG00000024621	2.58547	9.93665e-22	1.90879e-19	Csf1r	protein_coding	7.43324	9.42648	46.0371	55.7565
ENSMUSG00000001555	2.58464	3.35973e-19	4.61305e-17	Fkbp10	protein_coding	3.42605	4.51232	25.3399	22.5518
ENSMUSG00000026395	2.58262	1.28696e-20	2.09357e-18	Ptprc	protein_coding	0.632977	0.810464	4.32955	4.36475
ENSMUSG00000004730	2.58124	1.88842e-14	1.4149e-12	Adgre1	protein_coding	3.14179	5.60586	25.1986	27.5266
ENSMUSG00000053063	2.57898	3.36939e-15	2.81671e-13	Clec12a	protein_coding	0.694759	0.757275	4.27076	4.44424
ENSMUSG00000024529	2.5782	1.5632e-12	8.93248e-11	Lox	protein_coding	3.19387	6.70934	29.8288	29.834
ENSMUSG00000071203	2.57741	6.11957e-11	2.62473e-09	Naip5	protein_coding	0.415972	0.409524	2.37542	2.57419
ENSMUSG00000046318	2.57195	3.42899e-08	8.4356e-07	Ccbe1	protein_coding	0.139498	0.264087	1.39561	1.01348
ENSMUSG00000042045	2.5711	8.29656e-08	1.84269e-06	Sln	protein_coding	6.09287	1.79021	25.9848	20.928
ENSMUSG00000022883	2.56896	5.01851e-06	6.87551e-05	Robo1	protein_coding	0.0830975	0.26166	1.00481	1.04577
ENSMUSG00000032554	2.56748	1.74005e-06	2.7063e-05	Trf	protein_coding	0.294462	0.275107	1.80066	1.59314
ENSMUSG00000025607	2.56727	3.09079e-18	3.69605e-16	Copg2	protein_coding	4.51349	3.38874	27.2357	19.7883
ENSMUSG00000053931	2.56554	9.68753e-23	2.10756e-20	Cnn3	protein_coding	9.58806	12.2553	64.0247	66.0668
ENSMUSG00000041809	2.56475	0.023336	0.081536	Efhc1	protein_coding	0.0948772	0.0689429	0.573626	0.402979
ENSMUSG00000031343	2.56306	0.00948132	0.0401229	Gabra3	protein_coding	0.0177955	0.135778	0.40024	0.503895
ENSMUSG00000024112	2.56087	1.02145e-07	2.20363e-06	Cacna1h	protein_coding	0.307556	0.522336	1.45299	3.4683
ENSMUSG00000022483	2.55837	0.0294606	0.0979326	Col2a1	protein_coding	0.0116363	0.0507335	0.135078	0.230645
ENSMUSG00000025978	2.55566	1.25996e-07	2.63935e-06	Rftn2	protein_coding	0.23788	0.661176	2.39895	2.91322
ENSMUSG00000001119	2.55524	0.00457363	0.0222664	Col6a1	protein_coding	5.11765	20.4879	65.6532	86.7544
ENSMUSG00000054582	2.55264	0.00257538	0.0141305	Pabpc1l	protein_coding	0.256349	0.0558833	0.706747	1.14325
ENSMUSG00000021384	2.55109	2.0356e-08	5.28116e-07	Susd3	protein_coding	0.590733	0.456088	2.94654	3.22345
ENSMUSG00000020646	2.54874	1.61335e-13	1.06322e-11	Mboat2	protein_coding	0.416087	0.342135	2.06019	2.39771
ENSMUSG00000026638	2.54616	0.00209259	0.0118674	Irf6	protein_coding	0.118539	0.0215343	0.301009	0.52446
ENSMUSG00000022440	2.54467	4.83187e-15	3.94792e-13	C1qtnf6	protein_coding	2.93622	4.46792	23.8338	19.6329
ENSMUSG00000094796	2.54162	0.00348411	0.0179596	BC147527	protein_coding	0.0875606	0.429478	1.17525	1.82852
ENSMUSG00000073491	2.53462	1.81909e-06	2.80507e-05	Ifi213	protein_coding	0.142926	0.411722	1.31101	1.91513
ENSMUSG00000040592	2.53453	0.00334678	0.0174058	Cd79b	protein_coding	0.243989	0.212755	1.52236	1.13994
ENSMUSG00000034427	2.5309	0.00344448	0.0178062	Myo15b	protein_coding	0.0354213	0.0308869	0.164472	0.220657
ENSMUSG00000020340	2.5299	1.12288e-07	2.3826e-06	Cyfip2	protein_coding	0.511212	0.675084	1.91866	4.962
ENSMUSG00000030149	2.52781	0.000748473	0.00505051	Klrk1	protein_coding	0.106937	0.0423851	0.317391	0.550545
ENSMUSG00000022014	2.52643	3.21989e-10	1.25035e-08	Epsti1	protein_coding	1.02292	1.73804	6.94128	9.03025
ENSMUSG00000000223	2.52581	9.29706e-12	4.62471e-10	Drp2	protein_coding	0.644983	1.10347	4.14044	5.98756
ENSMUSG00000022324	2.52424	5.02134e-08	1.19303e-06	Matn2	protein_coding	0.367935	1.06945	4.42479	3.90689
ENSMUSG00000027513	2.52383	0.00492086	0.023588	Pck1	protein_coding	0.0407288	0.199772	0.458017	0.922617
ENSMUSG00000026094	2.52233	4.67762e-15	3.83926e-13	Stk17b	protein_coding	2.80126	2.74506	12.1844	19.811
ENSMUSG00000045165	2.5223	5.59624e-09	1.64044e-07	AI467606	protein_coding	1.12045	0.748523	5.55925	5.24512
ENSMUSG00000000957	2.52065	8.24666e-26	2.18985e-23	Mmp14	protein_coding	5.10834	4.76345	29.2755	27.6355
ENSMUSG00000027848	2.51861	2.27889e-08	5.86181e-07	Olfml3	protein_coding	1.03141	3.00202	9.98286	13.3509
ENSMUSG00000028678	2.51744	2.56761e-05	0.000286405	Kif2c	protein_coding	0.224069	0.296567	2.10175	0.895057
ENSMUSG00000053070	2.51616	0.00545452	0.0256959	9230110C19Rik	protein_coding	0.175451	0.191239	1.05017	1.05571
ENSMUSG00000034686	2.51494	0.0035747	0.018322	Prr7	protein_coding	0.256915	0.224026	1.52845	1.23671
ENSMUSG00000032094	2.51317	0.0263392	0.0897203	Cd3d	protein_coding	0.0769472	0.125807	0.614092	0.544706
ENSMUSG00000021464	2.50779	8.52069e-05	0.000806807	Ror2	protein_coding	0.11523	0.233255	1.14654	0.839017
ENSMUSG00000045348	2.50701	0.0482797	0.142542	Nyap1	protein_coding	0	0.0725715	0.212543	0.197955
ENSMUSG00000072673	2.50564	0.0226088	0.0793947	Gm10392	protein_coding	0.0403173	0.219726	0.61427	0.856214
ENSMUSG00000050666	2.50556	1.0386e-10	4.31128e-09	Vstm4	protein_coding	0.788604	1.13684	5.55535	5.42042
ENSMUSG00000049625	2.50344	1.8775e-15	1.63778e-13	Tifab	protein_coding	1.31792	1.48004	7.8522	8.08554
ENSMUSG00000049690	2.50339	0.0129585	0.0509563	Nckap5	protein_coding	0.0115421	0.0314516	0.0921139	0.151156
ENSMUSG00000009614	2.50122	1.40919e-07	2.92481e-06	Sardh	protein_coding	0.218539	0.350299	1.43631	1.79273
ENSMUSG00000059060	2.49661	0.0105158	0.0435225	Rad51b	protein_coding	0.0557596	0.0810359	0.445	0.328933
ENSMUSG00000029716	2.49282	0.0481568	0.142249	Tfr2	protein_coding	0.0322092	0.0351075	0.163579	0.216607
ENSMUSG00000022296	2.49203	4.59896e-05	0.000475349	Baalc	protein_coding	0.370986	0.220564	0.942048	2.39938
ENSMUSG00000016200	2.49043	0.0211425	0.0753148	Syt14	protein_coding	0.0234092	0.0127578	0.0721811	0.13257
ENSMUSG00000044072	2.4901	4.90063e-11	2.1323e-09	Eml6	protein_coding	0.308548	0.27069	1.47964	1.78997
ENSMUSG00000020241	2.48879	1.98e-07	3.97696e-06	Col6a2	protein_coding	2.6922	9.54383	30.7164	38.781
ENSMUSG00000045932	2.48865	7.55383e-08	1.69651e-06	Ifit2	protein_coding	0.693495	2.05449	7.23752	8.30791
ENSMUSG00000052160	2.488	1.41766e-19	2.0812e-17	Pld4	protein_coding	4.19542	4.04529	20.5899	25.844
ENSMUSG00000040522	2.48188	1.89611e-07	3.81696e-06	Tlr8	protein_coding	0.311565	0.573076	2.55715	2.39854
ENSMUSG00000068196	2.48144	2.34676e-12	1.2841e-10	Col8a1	protein_coding	2.29667	4.14241	15.4229	20.7967
ENSMUSG00000023031	2.48005	0.00102716	0.00660054	Cela1	protein_coding	0.569779	0.276022	2.20472	2.55451
ENSMUSG00000032265	2.47921	1.5423e-11	7.42647e-10	Fam46a	protein_coding	0.636707	0.867499	3.5001	4.92327
ENSMUSG00000010307	2.47745	5.54712e-16	5.18986e-14	Tmem86a	protein_coding	4.03361	5.76797	27.3852	27.5059
ENSMUSG00000043251	2.47698	2.52464e-14	1.86071e-12	Exoc3l	protein_coding	2.45812	1.58698	10.3849	12.2208
ENSMUSG00000022203	2.47245	1.79822e-07	3.65248e-06	Efs	protein_coding	0.40696	0.62623	3.12625	2.62666
ENSMUSG00000034959	2.47193	0.00191606	0.0110397	Rubcnl	protein_coding	0.0873052	0.0793009	0.527846	0.401719
ENSMUSG00000014782	2.46899	8.70274e-06	0.000111214	Plekhg4	protein_coding	0.178462	0.152837	0.869348	0.974564
ENSMUSG00000048612	2.46766	4.27309e-17	4.43444e-15	Myof	protein_coding	1.38518	2.04731	9.30604	9.80562
ENSMUSG00000044646	2.46659	5.12285e-08	1.21395e-06	Zbtb7c	protein_coding	0.605416	0.289709	2.69972	2.27875
ENSMUSG00000038738	2.46638	0.00277241	0.014984	Shank1	protein_coding	0.0265663	0.0651528	0.154195	0.352616
ENSMUSG00000006800	2.46402	2.53364e-12	1.38217e-10	Sulf2	protein_coding	1.21319	2.25578	9.35416	9.91841
ENSMUSG00000075590	2.46277	1.69245e-12	9.64058e-11	Nrbp2	protein_coding	2.20628	2.73717	10.2679	17.1165
ENSMUSG00000024737	2.4581	4.88652e-15	3.95676e-13	Slc15a3	protein_coding	3.12841	2.96634	13.0001	20.6245
ENSMUSG00000038623	2.45786	2.1387e-12	1.18099e-10	Tm6sf1	protein_coding	2.09925	2.87946	10.1993	17.3067
ENSMUSG00000023473	2.45569	3.89728e-07	7.18828e-06	Celsr3	protein_coding	0.27786	0.151431	0.797969	1.56537
ENSMUSG00000030844	2.45374	7.92844e-16	7.2672e-14	Rgs10	protein_coding	3.18335	3.20288	17.4403	17.71
ENSMUSG00000022816	2.44903	2.1857e-12	1.19962e-10	Fstl1	protein_coding	9.63461	18.9276	84.2418	73.1623
ENSMUSG00000037362	2.44427	1.86051e-05	0.000214941	Nov	protein_coding	0.413769	1.08771	2.50753	5.70304
ENSMUSG00000048402	2.44391	0.000501205	0.00362735	Gli2	protein_coding	0.0508295	0.121887	0.486786	0.453373
ENSMUSG00000029163	2.44362	4.11566e-19	5.42457e-17	Emilin1	protein_coding	2.46108	3.0217	15.3414	14.6484
ENSMUSG00000041064	2.4423	0.0020273	0.0115873	Pif1	protein_coding	0.111396	0.12142	0.912112	0.360489
ENSMUSG00000015243	2.44145	2.58199e-15	2.20962e-13	Abca1	protein_coding	1.08488	1.67459	7.36253	7.72272
ENSMUSG00000094910	2.43672	0.00159302	0.00948716	D430019H16Rik	protein_coding	0.0724123	0.0789281	0.472828	0.350279
ENSMUSG00000042684	2.43624	3.55019e-07	6.61567e-06	Npl	protein_coding	0.400913	0.591219	2.44673	2.93821
ENSMUSG00000020695	2.43558	5.4287e-12	2.84959e-10	Mrc2	protein_coding	1.60083	3.07919	12.0773	13.4357
ENSMUSG00000036353	2.43346	0.000509197	0.00367489	P2ry12	protein_coding	0.246845	0.179371	1.05464	1.26201
ENSMUSG00000070691	2.43285	1.58626e-07	3.2549e-06	Runx3	protein_coding	0.293108	0.34991	1.47846	2.00574
ENSMUSG00000022367	2.43177	0.000574153	0.00406945	Has2	protein_coding	0.148328	0.197603	1.35116	0.525004
ENSMUSG00000040084	2.42922	2.95589e-08	7.42344e-07	Bub1b	protein_coding	0.473698	0.640952	3.70933	2.32417
ENSMUSG00000021319	2.42915	0.000277501	0.00219485	Sfrp4	protein_coding	0.200516	0.837808	1.43053	4.19918
ENSMUSG00000017969	2.42346	5.22186e-08	1.2358e-06	Ptgis	protein_coding	0.707273	1.45288	4.99324	6.64358
ENSMUSG00000020121	2.42281	9.65374e-09	2.70679e-07	Srgap1	protein_coding	0.321161	0.216704	1.19833	1.6997
ENSMUSG00000036242	2.41924	3.99891e-09	1.23013e-07	3632451O06Rik	protein_coding	0.610096	0.558266	2.04377	4.2282
ENSMUSG00000066800	2.4188	2.89234e-09	9.22799e-08	Rnasel	protein_coding	0.304933	0.527209	2.18183	2.28514
ENSMUSG00000031891	2.41732	0.00834534	0.0362819	Hsd11b2	protein_coding	0.113853	0.28956	1.51437	0.644766
ENSMUSG00000020150	2.41438	2.01866e-10	7.99361e-09	Gamt	protein_coding	9.28482	7.43209	29.5064	59.8731
ENSMUSG00000070031	2.41427	9.15298e-08	2.01065e-06	Sp140	protein_coding	0.419649	0.800467	3.25775	3.26775
ENSMUSG00000060429	2.41174	1.88899e-11	8.99987e-10	Sntb1	protein_coding	2.45269	1.28666	8.72607	11.216
ENSMUSG00000071984	2.40973	0.0150885	0.0576021	Fndc1	protein_coding	0.698084	3.12046	8.99373	11.5606
ENSMUSG00000000782	2.40904	3.25089e-06	4.73779e-05	Tcf7	protein_coding	0.798052	0.376941	2.52831	3.74742
ENSMUSG00000049687	2.40745	3.2762e-05	0.000355092	Fam109b	protein_coding	0.231992	0.275855	1.28531	1.41832
ENSMUSG00000019831	2.40569	0.0102389	0.0426394	Wasf1	protein_coding	0.0734018	0.186682	0.37278	1.00458
ENSMUSG00000030268	2.40523	1.52967e-09	5.15323e-08	Bcat1	protein_coding	0.284652	0.342925	1.98368	1.3575
ENSMUSG00000034810	2.40438	2.65308e-08	6.71903e-07	Scn7a	protein_coding	0.24742	0.50825	2.08505	1.93336
ENSMUSG00000045625	2.40349	0.00414653	0.0206684	Pigz	protein_coding	0.164887	0.119816	0.757646	0.758698
ENSMUSG00000095788	2.40339	0.00050803	0.00366793	Sirpb1a	protein_coding	0.18288	0.332226	1.2826	1.44563
ENSMUSG00000033906	2.40301	0.000847413	0.00561944	Zdhhc15	protein_coding	0.101404	0.0828967	0.459817	0.520432
ENSMUSG00000033952	2.40164	0.000102847	0.000946057	Aspm	protein_coding	0.0542249	0.111641	0.559518	0.31988
ENSMUSG00000018459	2.3954	0.00133786	0.00823092	Slc13a3	protein_coding	0.093731	0.0875701	0.427451	0.530814
ENSMUSG00000056679	2.39172	0.0184599	0.0674464	Gpr173	protein_coding	0.013668	0.104285	0.327239	0.290265
ENSMUSG00000037138	2.39079	0.00237843	0.0132186	Aff3	protein_coding	0.0524719	0.308844	0.441604	1.4635
ENSMUSG00000019278	2.38388	0.0329574	0.106938	Dpep1	protein_coding	0.702228	3.94955	9.8839	14.7143
ENSMUSG00000005968	2.38089	0.0134538	0.0525645	Tuft1	protein_coding	0.0448056	0.146512	0.471356	0.523342
ENSMUSG00000058571	2.3806	0.00107113	0.00682961	Gpc6	protein_coding	0.0434737	0.154003	0.544081	0.484704
ENSMUSG00000032291	2.38011	0.0189014	0.0687693	Crabp1	protein_coding	0.174139	0.47452	1.89511	1.47926
ENSMUSG00000008136	2.37679	2.11627e-08	5.48258e-07	Fhl2	protein_coding	1.10432	0.922825	5.66182	4.92497
ENSMUSG00000002602	2.37642	6.9545e-09	2.00924e-07	Axl	protein_coding	2.95524	7.51603	25.1854	29.7201
ENSMUSG00000074577	2.37539	0.00105738	0.00676338	Ripor3	protein_coding	0.213898	0.0896713	0.549124	1.03663
ENSMUSG00000074785	2.37288	7.86696e-08	1.76245e-06	Plxnc1	protein_coding	0.209096	0.446705	1.80223	1.61044
ENSMUSG00000041845	2.37129	3.55221e-06	5.10687e-05	Rhod	protein_coding	1.01852	0.53288	3.78344	4.29719
ENSMUSG00000019817	2.3704	6.4984e-11	2.77403e-09	Plagl1	protein_coding	1.01811	0.53539	3.95245	4.10933
ENSMUSG00000028100	2.36987	0.0111927	0.0455393	Nudt17	protein_coding	0.218315	0.0679884	0.633566	0.861032
ENSMUSG00000020865	2.36848	2.38435e-14	1.76452e-12	Abcc3	protein_coding	0.955898	1.18885	5.66376	5.46546
ENSMUSG00000095028	2.36629	0.000861299	0.00569897	Sirpb1b	protein_coding	0.14563	0.264557	0.862867	1.25427
ENSMUSG00000024885	2.36594	6.83413e-13	4.14107e-11	Aldh3b1	protein_coding	2.75594	3.08511	13.1588	17.0837
ENSMUSG00000062991	2.36301	0.0200298	0.0721623	Nrg1	protein_coding	0.0337308	0.0147064	0.137045	0.114614
ENSMUSG00000027514	2.35778	1.53513e-09	5.16198e-08	Zbp1	protein_coding	0.811282	1.25094	4.52217	6.09321
ENSMUSG00000042770	2.35399	6.70572e-10	2.46108e-08	Hebp1	protein_coding	0.752677	0.676833	3.42666	3.9162
ENSMUSG00000043635	2.34405	0.0219175	0.0774036	Adamts3	protein_coding	0.01286	0.0981199	0.279904	0.282209
ENSMUSG00000035279	2.34316	2.88801e-07	5.49702e-06	Ssc5d	protein_coding	1.08015	3.06773	8.7749	12.4603
ENSMUSG00000064065	2.34177	0.0158039	0.0596759	Ipcef1	protein_coding	0.0232688	0.0422709	0.118173	0.214134
ENSMUSG00000025268	2.33774	3.97791e-18	4.69472e-16	Maged2	protein_coding	7.28694	5.94523	30.3757	36.765
ENSMUSG00000020123	2.33628	0.00145196	0.00882465	Avpr1a	protein_coding	0.104614	0.399094	1.10054	1.44408
ENSMUSG00000056476	2.33474	4.64321e-06	6.44446e-05	Med12l	protein_coding	0.0820688	0.143126	0.488247	0.650677
ENSMUSG00000063594	2.33403	0.0211015	0.0751881	Gng8	protein_coding	0.13764	0.200034	0.665737	1.03931
ENSMUSG00000020635	2.33243	0.000727433	0.00493065	Fkbp1b	protein_coding	0.752327	0.447285	3.52306	2.56601
ENSMUSG00000048721	2.33053	0.013824	0.0536931	Fndc9	protein_coding	0.0914798	0.23266	0.442468	1.18723
ENSMUSG00000036526	2.32989	0.000107772	0.000985337	Card11	protein_coding	0.143505	0.218985	0.749632	1.07682
ENSMUSG00000028487	2.32948	0.000233509	0.00189675	Bnc2	protein_coding	0.0598002	0.139674	0.495842	0.507988
ENSMUSG00000091183	2.32485	0.0395597	0.122758	Gm5141	protein_coding	0.0205019	0.111734	0.29749	0.362831
ENSMUSG00000026204	2.3241	0.00014084	0.00124116	Ptprn	protein_coding	0.37799	0.197045	2.01506	0.88417
ENSMUSG00000101389	2.32389	2.75484e-10	1.0814e-08	Ms4a4a	protein_coding	3.67524	4.27908	17.8168	22.1735
ENSMUSG00000022199	2.3204	5.62243e-07	1.0032e-05	Slc22a17	protein_coding	0.340104	0.791966	2.69184	2.98759
ENSMUSG00000059498	2.31668	7.94539e-14	5.3734e-12	Fcgr3	protein_coding	6.5968	10.2156	43.25	41.0605
ENSMUSG00000020142	2.31478	3.50841e-07	6.54457e-06	Slc1a4	protein_coding	0.373515	0.484673	2.30989	1.97678
ENSMUSG00000033488	2.31232	2.38148e-05	0.000267928	BC026585	protein_coding	0.303128	0.660807	2.39918	2.39943
ENSMUSG00000053646	2.31137	9.88834e-12	4.89188e-10	Plxnb1	protein_coding	0.429519	0.484038	2.05989	2.49428
ENSMUSG00000036412	2.30939	5.80691e-07	1.03001e-05	Arsi	protein_coding	0.633748	1.66297	5.65378	5.79892
ENSMUSG00000059049	2.30682	0.00455948	0.0222155	Frem1	protein_coding	0.014987	0.054452	0.159476	0.183894
ENSMUSG00000049580	2.30633	1.28632e-08	3.52459e-07	Tsku	protein_coding	0.663953	0.998203	4.15267	4.10043
ENSMUSG00000020589	2.30345	4.6625e-12	2.4835e-10	Fam49a	protein_coding	0.360346	0.507581	2.09955	2.20553
ENSMUSG00000029675	2.30188	1.5025e-07	3.10065e-06	Eln	protein_coding	2.49207	6.34432	16.3349	27.6583
ENSMUSG00000051703	2.30145	0.000120378	0.00108196	Tmem198	protein_coding	0.334647	0.334362	1.41629	1.89516
ENSMUSG00000115388	2.30139	0.00100054	0.00645935	EPPK1	protein_coding	0.0679882	0.0308775	0.254855	0.236632
ENSMUSG00000037946	2.29994	7.72446e-10	2.82922e-08	Fgd3	protein_coding	1.0802	0.898873	3.59829	6.18312
ENSMUSG00000056486	2.29974	1.94252e-07	3.90603e-06	Chn1	protein_coding	0.312103	0.547256	1.97885	2.267
ENSMUSG00000021678	2.29893	0.000497957	0.00360964	F2rl1	protein_coding	0.178332	0.33322	1.38624	1.13616
ENSMUSG00000037379	2.29877	0.000114999	0.00103775	Spon2	protein_coding	0.355427	0.800646	1.66755	4.04246
ENSMUSG00000026012	2.29794	1.19202e-05	0.000147226	Cd28	protein_coding	0.273752	0.161625	0.885479	1.2677
ENSMUSG00000029054	2.29276	0.00450173	0.0220232	Gabrd	protein_coding	0.17002	0.291215	0.49341	1.77096
ENSMUSG00000024677	2.29252	4.13783e-09	1.26854e-07	Ms4a6b	protein_coding	1.10544	2.27406	7.45537	9.21409
ENSMUSG00000036634	2.2887	0.0131858	0.0516884	Mag	protein_coding	0.0857436	0.0747672	0.51011	0.279209
ENSMUSG00000027239	2.28357	1.54744e-07	3.17885e-06	Mdk	protein_coding	1.26579	1.49467	6.8494	6.6457
ENSMUSG00000006241	2.27812	0.00190723	0.0110028	Ccdc159	protein_coding	0.255903	0.209197	1.11397	1.15485
ENSMUSG00000037544	2.27546	9.73661e-05	0.000904392	Dlgap5	protein_coding	0.143661	0.190143	1.07207	0.55207
ENSMUSG00000052105	2.27445	7.70603e-09	2.19823e-07	Mtcl1	protein_coding	0.813724	0.632359	2.39975	4.61892
ENSMUSG00000032556	2.27314	0.0174897	0.0646492	Bfsp2	protein_coding	0.0822492	0.313776	0.775753	1.13537
ENSMUSG00000044548	2.27297	5.3025e-06	7.22076e-05	Dact1	protein_coding	0.334202	0.728548	3.04434	2.11608
ENSMUSG00000026109	2.27033	0.0038979	0.0196604	Tmeff2	protein_coding	0.0416458	0.102135	0.34747	0.3464
ENSMUSG00000098557	2.27018	1.50489e-16	1.48912e-14	Kctd12	protein_coding	2.20199	2.73941	11.6515	12.3152
ENSMUSG00000020866	2.26862	3.11647e-06	4.55661e-05	Cacna1g	protein_coding	0.137772	0.360405	1.1395	1.27274
ENSMUSG00000029414	2.26809	4.84094e-05	0.000496382	Kntc1	protein_coding	0.113715	0.15255	0.755211	0.532526
ENSMUSG00000039153	2.26562	2.94314e-09	9.35638e-08	Runx2	protein_coding	0.371392	0.34452	2.00082	1.45997
ENSMUSG00000073795	2.26445	0.0296791	0.0984053	6430531B16Rik	protein_coding	0.0701805	0.191239	0.509172	0.745207
ENSMUSG00000022372	2.26394	2.61548e-09	8.44861e-08	Sla	protein_coding	0.296468	0.439145	1.89723	1.65204
ENSMUSG00000031398	2.25856	2.65911e-07	5.10261e-06	Plxna3	protein_coding	0.292434	0.299429	1.0994	1.74392
ENSMUSG00000053318	2.25841	0.000332783	0.00256779	Slamf8	protein_coding	0.204114	0.29664	1.05307	1.34859
ENSMUSG00000040345	2.2582	1.13833e-11	5.60075e-10	Arhgap9	protein_coding	1.29075	1.14561	5.36459	6.3438
ENSMUSG00000032066	2.25778	0.00800686	0.0351434	Bco2	protein_coding	0.197818	0.179681	0.645841	1.16695
ENSMUSG00000051041	2.25456	0.00176364	0.0103095	Olfml1	protein_coding	0.207209	0.587222	1.56348	2.22958
ENSMUSG00000085925	2.2531	0.000445269	0.00329457	Rtl1	protein_coding	0.0768806	0.263367	0.677308	0.948524
ENSMUSG00000038390	2.25209	7.14352e-07	1.24388e-05	Gpr162	protein_coding	0.400274	0.793257	2.70605	3.00096
ENSMUSG00000078920	2.2485	1.13045e-08	3.12398e-07	Ifi47	protein_coding	0.960051	1.47732	5.57227	6.05658
ENSMUSG00000018819	2.24768	2.6758e-20	4.23832e-18	Lsp1	protein_coding	7.16651	6.86988	31.3826	35.5789
ENSMUSG00000021763	2.24711	7.69729e-07	1.32878e-05	BC067074	protein_coding	0.260255	0.212755	0.890992	1.36448
ENSMUSG00000004347	2.24573	0.000663156	0.00456872	Pde1c	protein_coding	0.0487175	0.0227577	0.174202	0.167508
ENSMUSG00000031340	2.24408	0.000753632	0.00508153	Gabre	protein_coding	0.1327	0.14464	0.577657	0.741064
ENSMUSG00000028597	2.24271	7.00795e-12	3.57465e-10	Gpx7	protein_coding	3.52127	4.48766	19.0624	19.0212
ENSMUSG00000029070	2.24266	3.87909e-14	2.79063e-12	Mxra8	protein_coding	7.60994	10.0423	35.8875	48.1446
ENSMUSG00000004609	2.23876	1.51729e-07	3.12759e-06	Cd33	protein_coding	0.260592	0.489725	1.92976	1.62844
ENSMUSG00000053475	2.23865	0.00231111	0.0128881	Tnfaip6	protein_coding	0.20418	0.534126	2.10354	1.38757
ENSMUSG00000006235	2.23791	0.00943431	0.0399801	Epor	protein_coding	0.175539	0.191335	0.967913	0.770435
ENSMUSG00000031903	2.23668	3.51099e-14	2.53592e-12	Pla2g15	protein_coding	2.34079	2.70298	12.2747	11.6156
ENSMUSG00000046491	2.23523	0.000170329	0.0014625	C1qtnf2	protein_coding	0.533865	1.68752	4.22189	6.27349
ENSMUSG00000027820	2.23407	0.0002045	0.00170325	Mme	protein_coding	0.0726005	0.204428	0.438941	0.869408
ENSMUSG00000048126	2.23332	5.35717e-07	9.59667e-06	Col6a3	protein_coding	3.23961	9.82986	27.7473	34.3996
ENSMUSG00000044927	2.23167	0.000161622	0.00139838	H1fx	protein_coding	0.860677	0.625415	2.9973	4.02118
ENSMUSG00000030223	2.23146	6.13055e-08	1.42287e-06	Ptpro	protein_coding	0.3116	0.407566	1.52975	1.86023
ENSMUSG00000027204	2.23033	0.0147891	0.0567339	Fbn1	protein_coding	1.68125	7.21718	19.6501	22.6537
ENSMUSG00000031779	2.22948	0.0350413	0.112009	Ccl22	protein_coding	0.120137	0.0982103	0.326856	0.701617
ENSMUSG00000074480	2.22867	2.40496e-05	0.000270064	Mex3a	protein_coding	0.447161	0.171248	1.70103	1.21484
ENSMUSG00000030579	2.22536	1.89007e-15	1.64082e-13	Tyrobp	protein_coding	27.4293	36.8583	158.368	144.146
ENSMUSG00000040722	2.22384	4.18377e-09	1.28045e-07	Scamp5	protein_coding	0.923024	0.780225	3.51235	4.48049
ENSMUSG00000009185	2.22279	3.33256e-06	4.84119e-05	Ccl8	protein_coding	2.45975	3.87268	13.9793	15.6712
ENSMUSG00000032744	2.22101	6.06102e-09	1.76238e-07	Heyl	protein_coding	1.01064	2.06918	7.00537	7.45397
ENSMUSG00000003484	2.22085	1.73818e-11	8.32528e-10	Cyp4f18	protein_coding	2.74801	2.37981	11.143	12.871
ENSMUSG00000020766	2.22052	4.07438e-10	1.55542e-08	Galk1	protein_coding	3.92357	2.49018	14.7736	15.2585
ENSMUSG00000042129	2.21889	1.03235e-14	8.10481e-13	Rassf4	protein_coding	0.970593	1.17364	5.17134	4.86323
ENSMUSG00000006342	2.21587	9.50634e-05	0.000887473	Susd2	protein_coding	0.243946	0.753375	1.93211	2.71984
ENSMUSG00000021950	2.21326	0.0125501	0.0496966	Anxa8	protein_coding	0.260004	0.121457	0.943187	0.841397
ENSMUSG00000078794	2.21273	7.08331e-09	2.03668e-07	Dact3	protein_coding	1.0513	1.40054	4.83066	6.58212
ENSMUSG00000020388	2.21105	1.77478e-12	1.00777e-10	Pdlim4	protein_coding	2.26401	2.88397	12.4678	11.4891
ENSMUSG00000020493	2.20889	0.000197938	0.00165855	Prr11	protein_coding	0.292174	0.378176	2.17277	0.943656
ENSMUSG00000027318	2.20796	3.90091e-06	5.55511e-05	Adam33	protein_coding	0.271862	0.592648	1.73759	2.27274
ENSMUSG00000028047	2.20548	9.4249e-07	1.5935e-05	Thbs3	protein_coding	0.694966	1.92531	6.34464	5.84207
ENSMUSG00000050541	2.20534	0.0123007	0.0489346	Adra1b	protein_coding	0.165179	0.067516	0.674103	0.409254
ENSMUSG00000035274	2.20218	0.000146714	0.0012854	Tpbg	protein_coding	0.20066	0.298248	1.2573	1.04598
ENSMUSG00000041797	2.19907	5.4547e-05	0.000548111	Abca9	protein_coding	0.225593	0.97411	2.68169	2.88067
ENSMUSG00000026251	2.19728	6.33038e-07	1.11194e-05	Chrnd	protein_coding	10.1304	3.49546	25.5008	36.9087
ENSMUSG00000001741	2.19564	5.38152e-08	1.26863e-06	Il16	protein_coding	0.355141	0.658065	2.10638	2.55802
ENSMUSG00000000753	2.19525	2.11824e-06	3.22505e-05	Serpinf1	protein_coding	6.86751	21.3594	53.476	77.197
ENSMUSG00000079057	2.19433	1.57081e-06	2.4729e-05	Cyp4v3	protein_coding	0.403427	0.499691	1.91581	2.23275
ENSMUSG00000034023	2.19421	0.000442853	0.00328132	Fancd2	protein_coding	0.105576	0.0863068	0.465966	0.41728
ENSMUSG00000031538	2.19308	3.07073e-09	9.72774e-08	Plat	protein_coding	0.537065	0.878086	3.28767	3.21574
ENSMUSG00000078945	2.18948	1.21965e-05	0.000150227	Naip2	protein_coding	0.230556	0.51831	1.70409	1.7239
ENSMUSG00000039462	2.18391	0.0498464	0.146151	Col10a1	protein_coding	0.0669293	0.0729517	0.242792	0.394825
ENSMUSG00000023169	2.18196	2.36694e-11	1.08753e-09	Slc38a1	protein_coding	0.823874	0.798229	3.09736	4.2946
ENSMUSG00000005142	2.18013	1.10674e-14	8.54035e-13	Man2b1	protein_coding	2.67973	3.34761	12.1323	15.3359
ENSMUSG00000039497	2.1796	3.58671e-13	2.28852e-11	Dse	protein_coding	1.4022	1.25327	5.98185	6.10456
ENSMUSG00000031990	2.17946	3.23543e-14	2.34627e-12	Jam3	protein_coding	2.83683	3.4013	13.6789	14.7215
ENSMUSG00000021965	2.17821	0.00336634	0.0174841	Ska3	protein_coding	0.20652	0.196965	1.12375	0.712699
ENSMUSG00000048644	2.17676	0.00419902	0.0208703	Ctxn1	protein_coding	0.633767	0.376797	3.17686	1.42749
ENSMUSG00000030789	2.17074	3.90511e-11	1.7283e-09	Itgax	protein_coding	0.915941	1.03005	4.34583	4.4564
ENSMUSG00000041538	2.16783	0.00586644	0.0272876	H2-Ob	protein_coding	0.177176	0.120699	0.57845	0.768212
ENSMUSG00000032661	2.16406	1.1157e-07	2.37294e-06	Oas3	protein_coding	0.365497	0.592193	1.84905	2.46146
ENSMUSG00000028076	2.16093	0.000169224	0.00145536	Cd1d1	protein_coding	0.298882	0.473855	1.69533	1.76955
ENSMUSG00000053025	2.16022	0.0144226	0.0555406	Sv2b	protein_coding	0.0249957	0.0726529	0.259932	0.176943
ENSMUSG00000042842	2.15813	0.000423855	0.00316131	Serpinb6b	protein_coding	0.586544	0.302837	1.52301	2.46942
ENSMUSG00000038271	2.15763	6.63166e-14	4.5359e-12	Iffo1	protein_coding	6.57682	4.49376	22.4959	27.0309
ENSMUSG00000022479	2.15741	0.00718272	0.0322472	Vdr	protein_coding	0.0494369	0.121242	0.394541	0.36746
ENSMUSG00000038151	2.15619	3.75525e-05	0.000399344	Prdm1	protein_coding	0.25033	0.204641	1.18052	0.859457
ENSMUSG00000025498	2.15587	7.22308e-07	1.25411e-05	Irf7	protein_coding	1.96026	4.81753	11.9009	18.5632
ENSMUSG00000028158	2.15424	1.2012e-07	2.53388e-06	Mttp	protein_coding	0.34881	0.392461	1.65719	1.65676
ENSMUSG00000030562	2.1517	0.000157276	0.00136667	Nox4	protein_coding	0.0906771	0.278539	0.771512	0.875317
ENSMUSG00000020175	2.14974	0.00946762	0.0400958	Rab36	protein_coding	0.0339253	0.135586	0.319974	0.432281
ENSMUSG00000021253	2.14931	1.83495e-14	1.38057e-12	Tgfb3	protein_coding	9.96976	9.35945	35.7019	50.3965
ENSMUSG00000035045	2.14855	0.0271275	0.0918856	Zc3h12b	protein_coding	0.0347757	0.0379049	0.138767	0.184632
ENSMUSG00000033268	2.14471	0.0205937	0.0737965	Duox1	protein_coding	0.0265159	0.130058	0.278947	0.412951
ENSMUSG00000046794	2.1426	6.08388e-05	0.000601954	Ppp1r3b	protein_coding	0.269612	0.159181	0.790585	1.11334
ENSMUSG00000024998	2.13878	1.44116e-08	3.87823e-07	Plce1	protein_coding	0.270623	0.428189	1.28256	1.81068
ENSMUSG00000010142	2.13785	8.20849e-06	0.000105796	Tnfrsf13b	protein_coding	0.566319	0.483087	2.44738	2.19621
ENSMUSG00000032334	2.13617	7.7676e-13	4.64435e-11	Loxl1	protein_coding	5.69735	8.51856	30.2255	32.6848
ENSMUSG00000034205	2.13483	1.45875e-05	0.000174672	Loxl2	protein_coding	1.04647	3.57682	12.2228	8.31337
ENSMUSG00000029417	2.13381	1.59707e-06	2.50768e-05	Cxcl9	protein_coding	0.601979	0.883274	2.78846	3.7533
ENSMUSG00000006411	2.13319	4.46084e-05	0.000464261	Nectin4	protein_coding	0.372822	0.304777	1.28482	1.70228
ENSMUSG00000042225	2.13288	2.66848e-09	8.58909e-08	Ammecr1	protein_coding	1.70817	0.965936	5.2461	6.51882
ENSMUSG00000020737	2.12946	5.39378e-13	3.32408e-11	Jpt1	protein_coding	25.2803	17.7089	80.1549	108.41
ENSMUSG00000037731	2.12881	4.37921e-13	2.74567e-11	Themis2	protein_coding	2.47204	2.42256	10.2674	11.2382
ENSMUSG00000071324	2.12839	0.0394675	0.122642	Armc2	protein_coding	0.0291442	0.0423556	0.162109	0.151295
ENSMUSG00000012017	2.12781	3.30911e-08	8.17408e-07	Scarf2	protein_coding	1.48034	2.92742	8.82223	10.5691
ENSMUSG00000029470	2.12756	4.81491e-14	3.38299e-12	P2rx4	protein_coding	1.28228	1.31099	5.517	5.86852
ENSMUSG00000026193	2.12376	7.53831e-09	2.16062e-07	Fn1	protein_coding	8.33055	17.9128	53.8624	61.6114
ENSMUSG00000048368	2.1229	0.0485335	0.143127	Omd	protein_coding	0.0931475	0.135372	0.315374	0.681367
ENSMUSG00000028347	2.12114	0.000240532	0.00194504	Tmeff1	protein_coding	0.712267	0.268739	1.96767	2.32713
ENSMUSG00000028370	2.12098	0.0280861	0.0943011	Pappa	protein_coding	0.0063326	0.0759266	0.165399	0.192761
ENSMUSG00000029651	2.11817	0.0350604	0.11205	Mtus2	protein_coding	0.0216963	0.0236486	0.0668995	0.130549
ENSMUSG00000032363	2.11681	2.8351e-08	7.13994e-07	Adamts7	protein_coding	1.00042	0.630034	2.88717	4.20983
ENSMUSG00000027347	2.11457	0.00333275	0.0173478	Rasgrp1	protein_coding	0.087287	0.122324	0.398063	0.511975
ENSMUSG00000031659	2.11335	1.55499e-09	5.19973e-08	Adcy7	protein_coding	1.62829	3.06351	10.5118	9.94809
ENSMUSG00000069516	2.11278	1.03526e-16	1.05021e-14	Lyz2	protein_coding	212.672	276.228	1068.92	1059.78
ENSMUSG00000022534	2.11221	3.26789e-07	6.15311e-06	Mefv	protein_coding	0.766189	0.626349	2.87207	3.17896
ENSMUSG00000030116	2.10801	3.37073e-07	6.32037e-06	Mfap5	protein_coding	2.04294	4.9413	13.5797	16.7896
ENSMUSG00000017466	2.10794	2.7761e-14	2.03688e-12	Timp2	protein_coding	22.1533	23.7951	81.7026	117.338
ENSMUSG00000049744	2.10794	8.91842e-05	0.000839624	Arhgap15	protein_coding	0.102947	0.189894	0.660717	0.605428
ENSMUSG00000027570	2.10745	0.0426782	0.13011	Col9a3	protein_coding	0.0724937	0.0592626	0.262978	0.307908
ENSMUSG00000005973	2.10683	7.71562e-15	6.11057e-13	Rcn1	protein_coding	5.20008	4.31053	21.8756	19.2717
ENSMUSG00000030218	2.1053	0.026595	0.0903698	Mgp	protein_coding	9.76555	36.8702	72.0032	131.055
ENSMUSG00000024664	2.10497	2.36692e-14	1.75883e-12	Fads3	protein_coding	3.3537	3.07339	14.382	13.3976
ENSMUSG00000074896	2.10429	3.48202e-10	1.34348e-08	Ifit3	protein_coding	3.04129	4.23092	14.3423	17.0817
ENSMUSG00000032735	2.10324	7.90264e-08	1.76755e-06	Ablim3	protein_coding	4.79313	9.64766	23.8203	38.7435
ENSMUSG00000033685	2.10315	2.55583e-11	1.16542e-09	Ucp2	protein_coding	5.09559	7.39458	22.2034	31.8136
ENSMUSG00000025041	2.09901	8.40115e-10	3.04007e-08	Nt5c2	protein_coding	2.8556	2.07504	8.2532	12.9352
ENSMUSG00000037306	2.09778	6.39417e-08	1.46895e-06	Man1c1	protein_coding	1.01291	1.96867	5.44521	7.40358
ENSMUSG00000037813	2.09686	0.000888174	0.0058532	D630003M21Rik	protein_coding	0.109451	0.283336	0.734529	0.949127
ENSMUSG00000022754	2.09648	0.000318627	0.00247248	Tmem45a	protein_coding	0.25135	0.871713	2.20488	2.62042
ENSMUSG00000039629	2.09584	0.0180285	0.0662881	Strip2	protein_coding	0.0335356	0.0548299	0.188563	0.189918
ENSMUSG00000020363	2.09539	5.02227e-05	0.000510626	Gfpt2	protein_coding	0.3622	0.89849	1.83041	3.58959
ENSMUSG00000040856	2.09484	0.000499187	0.00361711	Dlk1	protein_coding	0.148127	0.161456	0.734371	0.594199
ENSMUSG00000098112	2.09448	1.04519e-07	2.24946e-06	Bin2	protein_coding	1.13163	0.93261	4.44549	4.41567
ENSMUSG00000040616	2.09316	8.63875e-09	2.44882e-07	Tmem51	protein_coding	1.97385	1.62374	7.8088	7.61913
ENSMUSG00000070390	2.09241	0.000193811	0.0016285	Nlrp1b	protein_coding	0.132903	0.253509	0.932096	0.721293
ENSMUSG00000073412	2.09192	3.59019e-07	6.68331e-06	Lst1	protein_coding	5.88924	10.4541	32.3508	37.6398
ENSMUSG00000063838	2.08962	5.53451e-05	0.000555512	Cdc42ep5	protein_coding	1.03009	0.886409	4.24811	3.95303
ENSMUSG00000003585	2.08959	0.000664634	0.00457541	Sec14l2	protein_coding	0.199229	0.282302	1.02626	1.02954
ENSMUSG00000029177	2.08608	6.96919e-08	1.58094e-06	Cenpa	protein_coding	0.643481	0.740348	3.59653	2.31133
ENSMUSG00000046688	2.08507	7.4911e-08	1.68452e-06	Tifa	protein_coding	0.9168	0.785161	3.61084	3.64676
ENSMUSG00000022865	2.08479	0.0153732	0.0584153	Cxadr	protein_coding	0.044273	0.0844493	0.248937	0.297736
ENSMUSG00000039168	2.0832	8.66367e-13	5.11241e-11	Dap	protein_coding	8.77858	6.84028	29.2659	37.1575
ENSMUSG00000025104	2.08262	5.0451e-09	1.49589e-07	Hdgfl3	protein_coding	0.838684	1.12083	3.18526	5.15746
ENSMUSG00000044712	2.08189	2.93338e-10	1.14649e-08	Slc38a6	protein_coding	0.574212	0.64544	2.54517	2.64214
ENSMUSG00000029468	2.0778	4.80749e-09	1.43723e-07	P2rx7	protein_coding	0.771985	0.688459	2.67315	3.51903
ENSMUSG00000031833	2.07672	1.12555e-09	3.95411e-08	Mast3	protein_coding	1.79411	1.84052	5.77664	9.62079
ENSMUSG00000039774	2.07647	0.0354385	0.113004	Galnt12	protein_coding	0.1526	0.0997985	0.553569	0.518518
ENSMUSG00000033880	2.07631	2.89205e-07	5.49702e-06	Lgals3bp	protein_coding	5.59225	12.1642	29.3085	46.2199
ENSMUSG00000031642	2.07576	2.42093e-10	9.52392e-09	Sh3rf1	protein_coding	0.733465	0.65597	2.71529	3.16855
ENSMUSG00000070323	2.07508	0.0291325	0.0970563	Mmp27	protein_coding	0.189583	0.103321	0.527258	0.715759
ENSMUSG00000027379	2.07395	0.00273097	0.014791	Bub1	protein_coding	0.144342	0.349623	1.50103	0.590369
ENSMUSG00000035615	2.07315	5.20165e-06	7.09412e-05	Frmpd1	protein_coding	0.839424	0.586144	1.96027	4.05744
ENSMUSG00000026196	2.0707	0.0107634	0.0442493	Bard1	protein_coding	0.0740374	0.0941493	0.447629	0.262054
ENSMUSG00000073418	2.07031	4.49538e-05	0.00046678	C4b	protein_coding	0.453678	1.18947	2.36633	4.58299
ENSMUSG00000017493	2.06929	7.65357e-08	1.71678e-06	Igfbp4	protein_coding	3.92159	8.94534	26.4212	28.0854
ENSMUSG00000023191	2.06806	1.58318e-08	4.23302e-07	P3h3	protein_coding	1.20825	2.16912	7.16754	7.08149
ENSMUSG00000021703	2.06697	9.22613e-10	3.28592e-08	Serinc5	protein_coding	0.982779	1.59542	5.31734	5.55084
ENSMUSG00000022103	2.06667	0.000555382	0.00395915	Gfra2	protein_coding	0.295972	0.774249	1.40292	3.10085
ENSMUSG00000026494	2.06632	4.18379e-07	7.65418e-06	Kif26b	protein_coding	0.171058	0.238242	0.989397	0.733274
ENSMUSG00000078439	2.06462	0.00158415	0.0094497	Smim24	protein_coding	0.594014	0.791345	2.72946	3.08366
ENSMUSG00000020312	2.06379	6.1926e-05	0.00061037	Shc2	protein_coding	0.193042	0.378741	1.22315	1.17522
ENSMUSG00000044827	2.06271	1.36354e-08	3.70248e-07	Tlr1	protein_coding	0.96	1.04638	4.23955	4.1809
ENSMUSG00000037860	2.06164	0.00016144	0.00139747	Aim2	protein_coding	0.279239	0.500028	1.92463	1.34134
ENSMUSG00000031616	2.06027	2.58714e-06	3.84584e-05	Ednra	protein_coding	0.471822	0.750566	1.94287	3.17752
ENSMUSG00000063524	2.05916	4.50862e-17	4.65212e-15	Eno1	protein_coding	25.8989	23.1494	92.4812	112.732
ENSMUSG00000002804	2.05693	5.01548e-09	1.48955e-07	Nudt14	protein_coding	2.99207	2.25413	10.4709	11.4625
ENSMUSG00000060441	2.05628	0.00163413	0.00967141	Trim5	protein_coding	0.151392	0.268149	0.851242	0.897547
ENSMUSG00000029554	2.05148	2.89253e-09	9.22799e-08	Mad1l1	protein_coding	2.2964	2.00242	6.95587	10.9322
ENSMUSG00000000120	2.05027	0.00160396	0.00953662	Ngfr	protein_coding	0.263431	0.508009	0.86741	2.3382
ENSMUSG00000040133	2.05006	0.000123785	0.00110434	Gpr176	protein_coding	0.250735	0.429465	1.53326	1.29317
ENSMUSG00000079429	2.04966	0.000100025	0.000924806	Mroh2a	protein_coding	0.148014	0.197184	0.554831	0.878974
ENSMUSG00000029757	2.04941	0.00111155	0.00706648	Dync1i1	protein_coding	0.254139	0.213082	0.808446	1.13478
ENSMUSG00000026536	2.04604	5.1128e-06	6.99407e-05	Ifi211	protein_coding	1.17361	2.51578	6.81178	8.50176
ENSMUSG00000032322	2.04539	1.11099e-08	3.07686e-07	Pstpip1	protein_coding	2.71661	1.55008	7.6986	9.96385
ENSMUSG00000033453	2.04464	4.40367e-07	8.01583e-06	Adamts15	protein_coding	0.262796	0.330511	1.02665	1.43102
ENSMUSG00000037661	2.04308	0.000458888	0.00337659	Gpr160	protein_coding	0.214759	0.234083	0.87494	0.982327
ENSMUSG00000028238	2.04273	0.000242425	0.0019586	Atp6v0d2	protein_coding	0.437078	0.364311	1.84669	1.47423
ENSMUSG00000024776	2.04093	9.25779e-05	0.000867054	Stambpl1	protein_coding	0.603171	0.287632	1.23078	2.44625
ENSMUSG00000033460	2.03963	1.38197e-08	3.74689e-07	Armcx1	protein_coding	1.21179	1.36801	4.66278	5.98945
ENSMUSG00000057969	2.03909	2.43106e-08	6.21126e-07	Sema3b	protein_coding	3.8445	2.93171	9.61922	18.3055
ENSMUSG00000026589	2.03828	4.81849e-05	0.000494641	Sec16b	protein_coding	0.283965	0.773792	2.4629	1.90967
ENSMUSG00000078942	2.03795	0.000531183	0.00380015	Naip6	protein_coding	0.173884	0.111488	0.549148	0.629939
ENSMUSG00000069793	2.03723	2.20462e-05	0.000250369	Slfn9	protein_coding	0.316077	0.497637	2.14032	1.21819
ENSMUSG00000013921	2.03648	1.50776e-06	2.38195e-05	Clip3	protein_coding	0.496881	0.735017	2.53635	2.53756
ENSMUSG00000029204	2.03456	1.45757e-05	0.000174648	Rhoh	protein_coding	0.195828	0.139846	0.636896	0.745712
ENSMUSG00000078153	2.03404	0.0218053	0.0771429	Psme2b	protein_coding	0.917713	0.181871	2.3001	2.24423
ENSMUSG00000023992	2.0331	5.29372e-13	3.27359e-11	Trem2	protein_coding	2.27306	2.4776	10.5812	8.96494
ENSMUSG00000058297	2.03049	0.00037758	0.00285032	Spock2	protein_coding	0.290273	0.976689	1.71226	3.50215
ENSMUSG00000039476	2.02879	1.12873e-06	1.86473e-05	Prrx2	protein_coding	1.06828	1.55253	5.11535	5.62129
ENSMUSG00000038545	2.02868	4.59819e-09	1.38845e-07	Cul7	protein_coding	3.27945	1.8489	8.77195	12.1879
ENSMUSG00000033022	2.02773	0.00523151	0.0248462	Cdo1	protein_coding	0.319482	0.447723	1.45696	1.68004
ENSMUSG00000043419	2.02685	0.0494768	0.145316	Chd3os	protein_coding	0.201335	0.0731504	0.486906	0.641358
ENSMUSG00000045672	2.02552	4.3594e-09	1.32969e-07	Col27a1	protein_coding	0.348558	0.362387	1.62625	1.28306
ENSMUSG00000046561	2.02515	0.0440033	0.133116	Arsj	protein_coding	0.0542858	0.0986175	0.367596	0.256191
ENSMUSG00000022768	2.02345	0.0335124	0.108285	Ccdc116	protein_coding	0.0965164	0.0526005	0.303439	0.307456
ENSMUSG00000090124	2.02054	0.00487821	0.0234271	Ugt1a7c	protein_coding	0.115859	0.198446	0.504345	0.773292
ENSMUSG00000003363	2.0204	2.02367e-12	1.12782e-10	Pld3	protein_coding	10.078	9.2408	32.3139	46.3722
ENSMUSG00000036545	2.01918	2.29886e-07	4.51692e-06	Adamts2	protein_coding	0.994787	2.20936	6.05607	7.04206
ENSMUSG00000034463	2.01522	5.47574e-06	7.41196e-05	Scara3	protein_coding	0.679465	1.60817	4.61978	4.68622
ENSMUSG00000032388	2.01503	1.1255e-10	4.61892e-09	Spg21	protein_coding	6.30365	3.88353	22.2421	19.055
ENSMUSG00000002997	2.01207	0.000679036	0.00465327	Prkar2b	protein_coding	0.325056	0.29178	1.62309	0.879815
ENSMUSG00000029561	2.00985	1.32495e-06	2.13126e-05	Oasl2	protein_coding	1.23796	2.99723	7.53501	9.67082
ENSMUSG00000017386	2.00945	4.01637e-11	1.77319e-09	Traf4	protein_coding	2.3121	1.91901	8.49507	8.61908
ENSMUSG00000045594	2.00689	2.65152e-09	8.54973e-08	Glb1	protein_coding	1.67145	2.1761	7.05706	8.4797
ENSMUSG00000035473	2.00583	4.50676e-05	0.000467106	Galm	protein_coding	0.507646	0.860729	2.61907	2.89485
ENSMUSG00000039853	2.00548	0.000440584	0.0032672	Trim14	protein_coding	0.209263	0.263185	0.992698	0.91161
ENSMUSG00000038352	2.00444	9.9169e-05	0.000917835	Arl5c	protein_coding	1.51584	0.624178	3.44594	5.17451
ENSMUSG00000017897	2.00426	0.00503811	0.0240925	Eya2	protein_coding	0.141403	0.308254	0.906216	0.900888
ENSMUSG00000034573	2.00227	7.17788e-05	0.000697208	Ptpn13	protein_coding	0.121172	0.314465	0.757721	0.996647
ENSMUSG00000038276	2.00169	0.0114346	0.0462427	Asic3	protein_coding	0.144097	0.282714	0.752726	0.958856
ENSMUSG00000028950	1.99965	0.000231852	0.00188499	Tas1r1	protein_coding	1.29269	0.505116	2.4243	4.78264
ENSMUSG00000031661	1.99835	0.0074693	0.0332246	Nkd1	protein_coding	0.107242	0.13359	0.455719	0.509721
ENSMUSG00000063160	1.99514	1.52704e-10	6.14114e-09	Numbl	protein_coding	0.780984	0.912689	3.10763	3.6762
ENSMUSG00000009246	1.99369	0.00104267	0.00668118	Trpm5	protein_coding	0.218286	0.107067	0.546377	0.757165
ENSMUSG00000036298	1.99235	0.00829749	0.0361379	Slc2a13	protein_coding	0.050075	0.0818713	0.260367	0.265859
ENSMUSG00000038156	1.99196	3.26144e-05	0.000353917	Spon1	protein_coding	0.188329	0.337237	0.775896	1.32365
ENSMUSG00000000386	1.99183	1.59861e-07	3.27651e-06	Mx1	protein_coding	0.785248	1.00204	3.75176	3.38947
ENSMUSG00000028681	1.99141	0.0397569	0.123137	Ptch2	protein_coding	0.0584446	0.0637035	0.356182	0.132393
ENSMUSG00000042821	1.99122	4.13889e-06	5.85705e-05	Snai1	protein_coding	2.41237	1.22081	7.5947	6.92232
ENSMUSG00000061780	1.99118	0.000559725	0.00398005	Cfd	protein_coding	1.36327	4.62291	8.46209	15.4944
ENSMUSG00000029816	1.98814	1.57261e-16	1.5433e-14	Gpnmb	protein_coding	7.73979	7.04577	31.2344	27.6908
ENSMUSG00000050232	1.98782	0.028413	0.0952524	Cxcr3	protein_coding	0.322725	0.131912	0.731696	1.08516
ENSMUSG00000024713	1.98519	0.00089049	0.00586632	Pcsk5	protein_coding	0.0896592	0.382764	0.878167	1.00493
ENSMUSG00000023067	1.98503	9.90568e-07	1.66388e-05	Cdkn1a	protein_coding	80.3841	32.0476	180.795	263.727
ENSMUSG00000085272	1.98266	3.31504e-05	0.000358656	Sbk3	protein_coding	0.524213	0.476153	1.85409	2.1183
ENSMUSG00000021765	1.98054	1.20453e-06	1.97191e-05	Fst	protein_coding	0.910641	0.699319	2.85296	3.53086
ENSMUSG00000020654	1.97813	9.79279e-08	2.12773e-06	Adcy3	protein_coding	0.491915	0.633666	2.22247	2.2318
ENSMUSG00000021260	1.97805	6.05084e-06	8.08734e-05	Hhipl1	protein_coding	0.448824	0.910475	3.09349	2.29465
ENSMUSG00000038305	1.97665	3.70143e-08	9.04422e-07	Spats2l	protein_coding	0.503683	0.681524	2.09178	2.59425
ENSMUSG00000068246	1.97643	0.00103729	0.00665849	Apol9b	protein_coding	0.587563	0.591169	2.09865	2.55959
ENSMUSG00000035305	1.97554	0.000588579	0.0041511	Ror1	protein_coding	0.145428	0.224561	0.764951	0.694897
ENSMUSG00000046618	1.97525	0.000495988	0.0035997	Olfml2a	protein_coding	0.262847	1.06414	2.12494	3.13658
ENSMUSG00000036446	1.97112	4.1911e-05	0.000439992	Lum	protein_coding	2.90957	9.35866	19.5987	28.9969
ENSMUSG00000030798	1.96799	2.92848e-09	9.32619e-08	Cd37	protein_coding	1.38787	1.51275	5.30792	6.09129
ENSMUSG00000020101	1.96139	3.62031e-12	1.96312e-10	Vsir	protein_coding	4.33127	5.99614	20.6834	19.7965
ENSMUSG00000074476	1.96086	1.43313e-05	0.000171867	Spc24	protein_coding	0.759902	1.21284	4.54841	3.16995
ENSMUSG00000050071	1.96085	1.24383e-09	4.3192e-08	Bex1	protein_coding	36.5634	24.8362	94.5759	144.962
ENSMUSG00000021665	1.96006	2.0187e-12	1.12782e-10	Hexb	protein_coding	11.0277	14.4559	46.7553	52.9852
ENSMUSG00000041734	1.95878	1.7943e-06	2.77157e-05	Kirrel	protein_coding	0.664331	1.50941	3.94412	4.5703
ENSMUSG00000031101	1.95487	3.76968e-07	6.98145e-06	Sash3	protein_coding	1.06949	1.50691	4.75021	5.28113
ENSMUSG00000062312	1.95376	2.22718e-08	5.74518e-07	Erbb2	protein_coding	1.86302	1.28559	4.97875	7.25826
ENSMUSG00000095609	1.95329	1.22601e-06	1.99803e-05	Gm21188	protein_coding	0.534566	0.63261	2.13865	2.40025
ENSMUSG00000042804	1.9523	1.25375e-05	0.000153513	Gpr153	protein_coding	0.89319	2.37549	6.50617	6.24698
ENSMUSG00000045328	1.95147	0.00056535	0.00401752	Cenpe	protein_coding	0.162018	0.353193	1.38705	0.619335
ENSMUSG00000034687	1.95136	4.77286e-05	0.000491354	Fras1	protein_coding	0.445578	0.146131	0.989851	1.30077
ENSMUSG00000075592	1.95059	7.08488e-08	1.60517e-06	Nynrin	protein_coding	0.455128	0.597322	2.03513	2.05145
ENSMUSG00000022676	1.95003	0.000169845	0.00145904	Snai2	protein_coding	0.687638	0.59961	2.36974	2.62859
ENSMUSG00000018339	1.94953	4.81383e-05	0.000494445	Gpx3	protein_coding	12.9414	40.5124	76.0358	132.673
ENSMUSG00000090084	1.94947	0.000417239	0.00311583	Srpx	protein_coding	0.447626	1.57851	3.57236	4.30574
ENSMUSG00000036606	1.94791	4.10891e-12	2.20817e-10	Plxnb2	protein_coding	3.95299	5.08917	15.6564	19.4354
ENSMUSG00000070427	1.94705	1.14273e-07	2.42187e-06	Il18bp	protein_coding	1.22306	1.18219	4.20235	5.1131
ENSMUSG00000040276	1.94539	0.0130489	0.0512228	Pacsin1	protein_coding	0.214377	0.0778889	0.342175	0.789133
ENSMUSG00000000392	1.94494	3.81237e-05	0.000404465	Fap	protein_coding	0.456322	1.12919	2.46065	3.68427
ENSMUSG00000048621	1.94409	0.0435537	0.132176	Gm6377	protein_coding	0.0749513	0.190623	0.670668	0.353718
ENSMUSG00000047180	1.94328	8.70861e-08	1.92239e-06	Neurl3	protein_coding	4.51494	2.24766	13.5909	12.4771
ENSMUSG00000024905	1.93951	0.0369858	0.116615	Tesmin	protein_coding	0.0357002	0.311301	0.375566	0.960337
ENSMUSG00000041482	1.93845	6.45863e-05	0.000633823	Piezo2	protein_coding	0.0958803	0.198565	0.546068	0.587103
ENSMUSG00000028736	1.93831	2.69316e-06	3.98937e-05	Pax7	protein_coding	0.417071	0.740348	2.21325	2.24385
ENSMUSG00000024867	1.93713	0.0490175	0.144187	Pip5k1b	protein_coding	0.103836	0.0565896	0.23856	0.379776
ENSMUSG00000025289	1.93425	1.36416e-09	4.69193e-08	Prdx4	protein_coding	2.85154	3.21655	12.6536	10.6563
ENSMUSG00000047786	1.92979	0.000970799	0.00629433	Lix1	protein_coding	0.305022	0.265974	1.15075	1.03643
ENSMUSG00000029718	1.92944	7.77128e-06	0.000100706	Pcolce	protein_coding	4.93173	12.941	27.9221	40.8335
ENSMUSG00000031004	1.92497	4.47876e-06	6.26122e-05	Mki67	protein_coding	0.971687	1.18016	5.78081	2.44679
ENSMUSG00000029510	1.92244	0.0344629	0.110513	Gpc2	protein_coding	0.0490147	0.142467	0.391171	0.335407
ENSMUSG00000026430	1.92177	2.14107e-07	4.25316e-06	Rassf5	protein_coding	0.856055	0.875956	3.04204	3.54941
ENSMUSG00000000686	1.92038	0.00355713	0.0182475	Abhd15	protein_coding	0.253089	0.300941	0.784561	1.31927
ENSMUSG00000034738	1.91895	0.0062539	0.0287931	Nostrin	protein_coding	0.295888	0.403141	1.4222	1.23057
ENSMUSG00000029516	1.91874	1.08811e-06	1.80589e-05	Cit	protein_coding	0.157379	0.20863	0.691261	0.698559
ENSMUSG00000027331	1.91784	0.000100569	0.000928246	Knstrn	protein_coding	0.419682	0.531227	2.41625	1.19795
ENSMUSG00000031169	1.91734	3.13104e-09	9.90143e-08	Porcn	protein_coding	2.49059	2.3595	7.85271	10.5455
ENSMUSG00000079419	1.9165	3.36217e-08	8.29382e-07	Ms4a6c	protein_coding	5.2798	9.61623	27.1848	29.4663
ENSMUSG00000022568	1.91519	2.22821e-11	1.03763e-09	Scrib	protein_coding	7.48696	7.07256	22.3283	32.8082
ENSMUSG00000021069	1.9149	1.52907e-06	2.41349e-05	Pygl	protein_coding	0.364592	0.518827	1.67528	1.67044
ENSMUSG00000044674	1.91388	9.46296e-05	0.000883977	Fzd1	protein_coding	0.582329	1.43267	2.83672	4.80541
ENSMUSG00000047497	1.9122	0.000121696	0.00109111	Adamts12	protein_coding	0.20461	0.655125	1.65613	1.60685
ENSMUSG00000055184	1.91168	0.0195396	0.0707492	Fam72a	protein_coding	0.254969	0.173695	0.901799	0.721966
ENSMUSG00000031295	1.91168	1.58742e-10	6.36979e-09	Phka2	protein_coding	1.6111	1.29196	5.20152	5.76762
ENSMUSG00000069892	1.91089	0.00911674	0.0388532	9930111J21Rik2	protein_coding	0.0497574	0.238633	0.440419	0.648105
ENSMUSG00000034641	1.90811	2.94102e-05	0.00032166	Cd300ld	protein_coding	0.660015	1.26615	3.44774	3.81253
ENSMUSG00000039264	1.90804	0.00919921	0.0391454	Gimap3	protein_coding	0.270972	0.206749	0.747062	1.05501
ENSMUSG00000034282	1.90632	0.0397323	0.123103	Evpl	protein_coding	0.0546911	0.0596123	0.166653	0.263266
ENSMUSG00000073555	1.90607	0.0203179	0.0729978	Gm4951	protein_coding	0.105602	0.287762	0.766164	0.710177
ENSMUSG00000055809	1.90539	0.00518514	0.0246649	Dnaaf3	protein_coding	0.313982	0.308011	1.23012	1.11133
ENSMUSG00000032489	1.90364	0.0112732	0.045744	Kif9	protein_coding	0.16247	0.106254	0.447925	0.563558
ENSMUSG00000041515	1.90338	2.28003e-11	1.05837e-09	Irf8	protein_coding	1.51438	1.75853	5.83105	6.47417
ENSMUSG00000043496	1.90316	1.33712e-05	0.000162589	Tril	protein_coding	0.364577	0.638651	1.84211	1.9264
ENSMUSG00000021322	1.90254	0.000602643	0.00423092	Aoah	protein_coding	0.153213	0.35969	0.906369	1.01784
ENSMUSG00000037890	1.90162	2.95342e-07	5.59013e-06	Wdr19	protein_coding	0.315775	0.317194	1.07363	1.30177
ENSMUSG00000031274	1.90055	0.000290314	0.00228021	Col4a5	protein_coding	0.218282	0.203935	0.648554	0.934486
ENSMUSG00000037636	1.90041	0.0243746	0.0843973	Slc25a43	protein_coding	0.196151	0.299321	0.882327	0.971979
ENSMUSG00000010830	1.89961	3.1e-10	1.20639e-08	Kdelr3	protein_coding	5.23475	5.05985	20.3152	18.2836
ENSMUSG00000037742	1.89644	2.78623e-14	2.03688e-12	Eef1a1	protein_coding	318.645	264.64	978.116	1200.82
ENSMUSG00000033730	1.89611	0.00624961	0.0287881	Egr3	protein_coding	0.158487	0.207298	0.908386	0.45999
ENSMUSG00000024300	1.8926	1.38659e-10	5.58878e-09	Myo1f	protein_coding	2.35892	3.22171	10.3305	10.5121
ENSMUSG00000029467	1.89247	6.31847e-08	1.45526e-06	Atp2a2	protein_coding	27.7091	16.4342	61.4267	102.612
ENSMUSG00000034271	1.89218	7.50143e-06	9.75888e-05	Jdp2	protein_coding	1.91804	4.11039	9.43438	13.0944
ENSMUSG00000033450	1.88787	0.000225992	0.00184733	Tagap	protein_coding	0.476111	0.444816	1.52975	1.89383
ENSMUSG00000002699	1.88693	3.86625e-08	9.40102e-07	Lcp2	protein_coding	1.28415	1.0071	4.65837	3.8579
ENSMUSG00000067629	1.88459	5.05643e-07	9.12127e-06	Syngap1	protein_coding	0.617324	0.751373	2.07517	3.00074
ENSMUSG00000074677	1.88223	0.000172596	0.00147845	Sirpb1c	protein_coding	0.360337	0.496119	1.74746	1.42309
ENSMUSG00000070942	1.88221	4.79277e-05	0.000492842	Il1rl2	protein_coding	0.235772	0.413415	1.24202	1.16106
ENSMUSG00000002059	1.88131	6.94147e-08	1.57663e-06	Rab34	protein_coding	1.72744	1.6914	6.52135	6.13497
ENSMUSG00000039193	1.88072	0.0276948	0.0932471	Nlrc4	protein_coding	0.0909713	0.13882	0.48841	0.36063
ENSMUSG00000046027	1.88048	4.41961e-08	1.06245e-06	Stard5	protein_coding	0.831305	1.08733	3.34039	3.7572
ENSMUSG00000032584	1.87929	0.0113542	0.0459779	Mst1r	protein_coding	0.0836784	0.197617	0.404734	0.631846
ENSMUSG00000014198	1.87597	0.0017848	0.0104091	Zfp385c	protein_coding	0.337776	0.269991	1.12729	1.11585
ENSMUSG00000024177	1.87419	0.000314871	0.00244859	Nme4	protein_coding	1.96981	0.805144	4.60894	5.61253
ENSMUSG00000034156	1.87417	0.0273138	0.0924126	Tspoap1	protein_coding	0.0514588	0.0400637	0.186671	0.150914
ENSMUSG00000021806	1.87359	1.0747e-07	2.29927e-06	Nid2	protein_coding	1.34962	2.19189	5.71839	7.33742
ENSMUSG00000068744	1.87205	0.00535351	0.0253324	Psrc1	protein_coding	0.166063	0.31676	0.993975	0.778805
ENSMUSG00000049037	1.8709	6.08312e-06	8.12448e-05	Clec4a1	protein_coding	2.19618	4.54333	11.4462	13.3574
ENSMUSG00000028909	1.86995	0.0305964	0.100762	Ptpru	protein_coding	0.0392687	0.0856044	0.220799	0.236284
ENSMUSG00000026825	1.86821	9.18206e-05	0.000860473	Dnm1	protein_coding	0.518833	1.53705	3.71597	3.85173
ENSMUSG00000041592	1.86662	0.00709801	0.0319066	Sdk2	protein_coding	0.0496558	0.0393629	0.14738	0.178951
ENSMUSG00000017830	1.86631	6.42684e-07	1.12669e-05	Dhx58	protein_coding	1.08842	1.48876	4.19608	5.24234
ENSMUSG00000025888	1.86582	0.000178728	0.00152016	Casp1	protein_coding	0.932927	1.06772	3.79039	3.53322
ENSMUSG00000036103	1.86454	4.82601e-05	0.000495133	Colec12	protein_coding	0.903875	1.92459	3.91941	6.44313
ENSMUSG00000004885	1.8644	0.044159	0.133453	Crabp2	protein_coding	0.475391	0.172722	0.804777	1.57046
ENSMUSG00000055653	1.86244	0.000814438	0.0054347	Gpc3	protein_coding	0.389384	1.21668	2.67438	3.19747
ENSMUSG00000025203	1.86192	4.77524e-13	2.96311e-11	Scd2	protein_coding	6.19797	4.8853	20.0402	20.3965
ENSMUSG00000032589	1.86037	0.000633146	0.00441077	Bsn	protein_coding	0.0657199	0.109838	0.27655	0.362878
ENSMUSG00000051457	1.85916	7.88826e-05	0.000756443	Spn	protein_coding	0.328189	0.45528	1.38535	1.46786
ENSMUSG00000034773	1.85894	0.00839823	0.036436	BC030867	protein_coding	0.230309	0.251032	1.11952	0.635835
ENSMUSG00000016918	1.85853	8.23779e-05	0.000784132	Sulf1	protein_coding	0.377156	1.17937	2.9382	2.76179
ENSMUSG00000052957	1.8578	2.85459e-05	0.000313155	Gas1	protein_coding	1.9574	5.42379	14.475	12.5375
ENSMUSG00000030772	1.85752	0.00287944	0.0154194	Dkk3	protein_coding	0.270254	1.33691	2.44339	3.4289
ENSMUSG00000039062	1.8575	4.83589e-09	1.44333e-07	Anpep	protein_coding	2.26292	3.31326	9.48316	10.8428
ENSMUSG00000069792	1.85439	5.15207e-07	9.26603e-06	Wfdc17	protein_coding	7.33669	11.8525	34.9791	34.7787
ENSMUSG00000029752	1.85373	5.38169e-08	1.26863e-06	Asns	protein_coding	2.06808	1.69758	6.224	7.44644
ENSMUSG00000028497	1.85296	1.01046e-09	3.5567e-08	Hacd4	protein_coding	1.09561	1.30685	4.22189	4.49981
ENSMUSG00000022696	1.85162	0.00400175	0.0200833	Sidt1	protein_coding	0.372557	0.121824	0.621683	1.16921
ENSMUSG00000025314	1.85085	2.65162e-08	6.71903e-07	Ptprj	protein_coding	0.693948	1.00245	3.03296	3.1191
ENSMUSG00000052142	1.8506	4.38879e-05	0.000458348	Rasal3	protein_coding	0.44205	0.419655	1.32424	1.7968
ENSMUSG00000091754	1.85041	0.0111825	0.0455393	Gm3636	protein_coding	0.719893	0.217964	1.36377	2.03844
ENSMUSG00000037902	1.85027	9.47517e-14	6.3134e-12	Sirpa	protein_coding	10.2803	8.30718	34.3012	32.9748
ENSMUSG00000022656	1.84847	2.16549e-07	4.29223e-06	Nectin3	protein_coding	0.345122	0.346321	1.10093	1.39994
ENSMUSG00000019843	1.84704	6.60215e-09	1.91356e-07	Fyn	protein_coding	4.38536	3.12267	11.2055	15.8844
ENSMUSG00000022098	1.84678	5.29293e-09	1.55659e-07	Bmp1	protein_coding	2.08623	3.40664	10.2353	9.66907
ENSMUSG00000058152	1.84537	0.0465387	0.138557	Chsy3	protein_coding	0.095298	0.15581	0.432127	0.472227
ENSMUSG00000072115	1.84366	0.00252631	0.0138951	Ang	protein_coding	0.580945	1.77301	3.79337	4.68823
ENSMUSG00000038527	1.83936	0.0156225	0.0591148	C1rl	protein_coding	0.185594	0.202294	0.555437	0.837553
ENSMUSG00000056124	1.83889	1.39382e-08	3.77334e-07	B4galt6	protein_coding	1.34658	1.20565	3.93403	5.23428
ENSMUSG00000008496	1.83722	0.000527082	0.00377979	Pou2f2	protein_coding	0.618411	0.184673	1.67175	1.20537
ENSMUSG00000055485	1.83665	5.12932e-07	9.23431e-06	Soga1	protein_coding	0.62098	1.07725	2.95067	3.15142
ENSMUSG00000004612	1.83522	0.0347259	0.111257	Nkg7	protein_coding	1.2224	0.166549	2.82691	2.16333
ENSMUSG00000006398	1.83516	5.94838e-05	0.000590814	Cdc20	protein_coding	1.23361	1.95579	7.10579	4.33986
ENSMUSG00000003038	1.83356	2.36234e-11	1.08753e-09	Hmgn2	protein_coding	5.45401	6.74073	20.9604	22.7452
ENSMUSG00000032452	1.83059	0.0426154	0.12994	Clstn2	protein_coding	0.0736211	0.0668714	0.311578	0.191092
ENSMUSG00000035455	1.83028	0.000134494	0.00118814	Fignl1	protein_coding	0.360765	0.34604	1.39246	1.1339
ENSMUSG00000022148	1.82954	9.46387e-10	3.35735e-08	Fyb	protein_coding	2.24378	1.69643	7.51847	6.54626
ENSMUSG00000062488	1.82789	0.00419248	0.0208496	Ifit3b	protein_coding	0.349148	1.71254	3.34373	4.02871
ENSMUSG00000048078	1.82722	0.00167764	0.00988356	Tenm4	protein_coding	0.0531503	0.0687953	0.156656	0.277484
ENSMUSG00000071547	1.82692	2.20492e-10	8.69308e-09	Nt5dc2	protein_coding	4.90393	3.93688	15.7442	15.7567
ENSMUSG00000046169	1.82492	0.000817529	0.00545331	Adamts6	protein_coding	0.152232	0.263536	0.916059	0.564177
ENSMUSG00000026177	1.82402	3.41997e-11	1.53618e-09	Slc11a1	protein_coding	3.14751	3.30747	11.1581	11.8077
ENSMUSG00000028399	1.82334	6.2093e-08	1.43378e-06	Ptprd	protein_coding	0.211123	0.200104	0.719248	0.742932
ENSMUSG00000078921	1.81959	0.00161864	0.00959863	Tgtp2	protein_coding	0.30898	0.854911	2.3969	1.73298
ENSMUSG00000021120	1.81958	1.28471e-06	2.07681e-05	Pigh	protein_coding	0.882947	0.920553	3.17512	3.22029
ENSMUSG00000058715	1.81947	1.41917e-12	8.26642e-11	Fcer1g	protein_coding	21.8118	22.9907	82.0224	76.9195
ENSMUSG00000058806	1.81868	0.00442825	0.0217521	Col13a1	protein_coding	0.166802	0.462793	0.759114	1.47062
ENSMUSG00000074971	1.81765	0.00090488	0.00595243	Fibin	protein_coding	0.739263	2.92097	6.32445	6.69415
ENSMUSG00000023982	1.81744	0.033519	0.108285	Guca1a	protein_coding	0.48103	0.524315	1.57048	1.98636
ENSMUSG00000021948	1.81633	6.84676e-12	3.50232e-10	Prkcd	protein_coding	3.31262	2.91053	10.4725	11.5377
ENSMUSG00000020614	1.81627	0.000211181	0.00174601	Fam20a	protein_coding	0.403528	0.774953	1.85419	2.31245
ENSMUSG00000051934	1.81562	4.52129e-07	8.19687e-06	Spats2	protein_coding	2.48334	1.93697	6.16547	9.45096
ENSMUSG00000025188	1.81143	7.02943e-06	9.18455e-05	Hps1	protein_coding	0.811001	0.584985	1.93825	2.98028
ENSMUSG00000021876	1.80998	7.90772e-06	0.000102285	Rnase4	protein_coding	6.14262	14.7855	35.3741	38.682
ENSMUSG00000048163	1.80994	1.91893e-08	5.01449e-07	Selplg	protein_coding	1.79805	1.95984	5.65685	7.57912
ENSMUSG00000009731	1.80918	0.00648157	0.0296298	Kcnd1	protein_coding	0.132078	0.158359	0.488707	0.532935
ENSMUSG00000017652	1.80697	0.00440414	0.0216514	Cd40	protein_coding	0.307529	0.312854	1.4577	0.725662
ENSMUSG00000033220	1.80493	3.75747e-10	1.44667e-08	Rac2	protein_coding	3.12807	2.858	10.4296	10.5833
ENSMUSG00000030849	1.80214	0.0393713	0.122426	Fgfr2	protein_coding	0.0270448	0.0589566	0.152066	0.148373
ENSMUSG00000038555	1.80199	0.00222402	0.0124873	Reep2	protein_coding	0.870151	0.395187	2.05176	2.38691
ENSMUSG00000041642	1.80039	4.64441e-07	8.41165e-06	Kif21b	protein_coding	0.355338	0.343583	1.35139	1.09543
ENSMUSG00000020251	1.80001	0.014464	0.0556881	Glt8d2	protein_coding	0.0725754	0.210949	0.614305	0.376756
ENSMUSG00000022878	1.79951	0.0152603	0.0581401	Adipoq	protein_coding	0.303387	1.10229	1.68753	3.2215
ENSMUSG00000056481	1.79906	0.000202032	0.00168737	Cd248	protein_coding	1.36386	4.37055	9.67735	10.4657
ENSMUSG00000021594	1.79817	0.038858	0.121227	Srd5a1	protein_coding	0.144028	0.156988	0.644385	0.407827
ENSMUSG00000030796	1.79464	1.02732e-06	1.71837e-05	Tead2	protein_coding	0.991732	0.906107	3.86213	2.75655
ENSMUSG00000039683	1.79389	0.0168901	0.0629614	Sdk1	protein_coding	0.0314917	0.109841	0.214769	0.276431
ENSMUSG00000040204	1.79304	0.000538271	0.00384933	Pclaf	protein_coding	0.768952	0.680004	3.71575	1.33517
ENSMUSG00000037224	1.79235	0.0217622	0.0770056	Zfyve28	protein_coding	0.133448	0.0661162	0.387275	0.309165
ENSMUSG00000050357	1.79166	0.024422	0.0844672	Carmil2	protein_coding	0.0890846	0.0971006	0.313929	0.333331
ENSMUSG00000000435	1.78813	0.00157715	0.0094175	Myf5	protein_coding	0.569901	0.584641	1.65389	2.34939
ENSMUSG00000019779	1.78812	0.010139	0.0422913	Frk	protein_coding	0.106286	0.188255	0.597618	0.42322
ENSMUSG00000061451	1.78417	0.0484219	0.142892	Tmem151a	protein_coding	0.101687	0.0633351	0.263484	0.308501
ENSMUSG00000066829	1.78399	0.000528007	0.00378192	Zfp810	protein_coding	0.284647	0.198566	0.88389	0.789882
ENSMUSG00000030278	1.78397	0.0436561	0.13242	Cidec	protein_coding	0.150495	0.410092	0.627823	1.30505
ENSMUSG00000045382	1.78161	1.98153e-09	6.47023e-08	Cxcr4	protein_coding	7.37691	5.55692	23.9863	20.6696
ENSMUSG00000040711	1.78004	2.30603e-11	1.06769e-09	Sh3pxd2b	protein_coding	1.70456	1.76387	5.61469	6.35403
ENSMUSG00000028327	1.77955	0.000195362	0.00164	Stra6l	protein_coding	0.270063	0.15116	0.730787	0.723371
ENSMUSG00000048534	1.77839	0.0296969	0.0984464	Jaml	protein_coding	0.0898708	0.293873	0.586826	0.73162
ENSMUSG00000026764	1.77794	0.0177059	0.0652745	Kif5c	protein_coding	0.185769	0.0532855	0.297932	0.52602
ENSMUSG00000024907	1.77721	0.00244537	0.0135282	Gal	protein_coding	6.76719	1.6035	17.2908	11.4555
ENSMUSG00000034881	1.776	0.0145625	0.0559599	Tbxa2r	protein_coding	0.25472	0.436291	1.18802	1.18493
ENSMUSG00000032383	1.77434	2.88881e-14	2.10336e-12	Ppib	protein_coding	17.4944	16.3741	58.0206	58.3613
ENSMUSG00000020100	1.77226	2.38578e-07	4.65729e-06	Slc29a3	protein_coding	1.19694	1.8526	4.72411	5.75324
ENSMUSG00000057706	1.77148	0.000382888	0.00288797	Mex3b	protein_coding	0.437085	0.476415	1.58557	1.54705
ENSMUSG00000037016	1.7712	0.000291145	0.00228574	Frem2	protein_coding	0.268677	0.114844	0.722387	0.592961
ENSMUSG00000046275	1.7711	0.0179593	0.066074	Tusc5	protein_coding	0.126886	0.276607	0.767151	0.613784
ENSMUSG00000024043	1.77076	8.01557e-05	0.000767023	Arhgap28	protein_coding	2.62332	0.891783	5.64384	6.35253
ENSMUSG00000016319	1.77052	6.23929e-11	2.66973e-09	Slc25a5	protein_coding	31.1391	35.2358	97.7241	129.917
ENSMUSG00000020814	1.76939	1.13847e-08	3.13852e-07	Mxra7	protein_coding	3.41701	4.10647	11.6539	14.1205
ENSMUSG00000091243	1.7691	1.88413e-07	3.80013e-06	Vgll3	protein_coding	0.786369	0.717845	2.30349	2.84596
ENSMUSG00000023505	1.76781	0.000107114	0.000980312	Cdca3	protein_coding	0.950228	1.00917	4.29554	2.41469
ENSMUSG00000021720	1.76697	0.00716685	0.032192	Rnf180	protein_coding	0.137682	0.163713	0.426805	0.602506
ENSMUSG00000069515	1.7668	0.00188321	0.0108956	Lyz1	protein_coding	0.884619	2.35028	4.21186	6.84926
ENSMUSG00000058099	1.76639	2.42289e-07	4.69422e-06	Nfam1	protein_coding	1.77717	1.86621	5.33042	7.11871
ENSMUSG00000028789	1.76612	0.000351966	0.00269071	Azin2	protein_coding	0.381772	0.39721	1.35973	1.30214
ENSMUSG00000039452	1.7635	1.63637e-13	1.07447e-11	Snx22	protein_coding	14.8548	13.506	47.9989	48.7139
ENSMUSG00000032014	1.76346	2.65603e-07	5.10211e-06	Oaf	protein_coding	2.4702	3.70577	11.6395	9.45772
ENSMUSG00000042190	1.76309	2.66821e-05	0.0002958	Cmklr1	protein_coding	1.55723	3.21604	6.46662	9.8487
ENSMUSG00000028270	1.76276	4.52639e-09	1.37366e-07	Gbp2	protein_coding	3.05296	3.50918	11.4575	10.9238
ENSMUSG00000018012	1.76265	0.029953	0.0990521	Rac3	protein_coding	0.324035	0.470923	1.17547	1.52922
ENSMUSG00000002227	1.76127	3.66363e-06	5.25439e-05	Mov10	protein_coding	0.610246	0.651583	1.92458	2.37154
ENSMUSG00000038508	1.76083	0.0220276	0.0777011	Gdf15	protein_coding	0.490165	0.205489	0.984803	1.38794
ENSMUSG00000021457	1.75984	1.06098e-10	4.38401e-09	Syk	protein_coding	1.67078	1.93494	5.81197	6.46281
ENSMUSG00000017716	1.7596	0.000251384	0.00201565	Birc5	protein_coding	1.00578	1.02916	4.82501	2.10689
ENSMUSG00000048142	1.75883	0.0161032	0.0605406	Nat8l	protein_coding	0.104692	0.0912899	0.273441	0.392789
ENSMUSG00000022305	1.75827	2.28012e-07	4.48987e-06	Lrp12	protein_coding	1.24804	1.36035	3.83172	5.03156
ENSMUSG00000034317	1.75678	0.00138304	0.00847713	Trim59	protein_coding	0.645799	0.340601	2.07064	1.28299
ENSMUSG00000039607	1.7527	7.18351e-08	1.62141e-06	Rbms3	protein_coding	0.543186	0.687085	2.09695	2.06976
ENSMUSG00000024910	1.74967	0.0117753	0.047324	Ctsw	protein_coding	1.02024	0.37068	2.2206	2.48765
ENSMUSG00000026622	1.74833	0.00339167	0.0175785	Nek2	protein_coding	0.247403	0.53933	1.80617	0.853787
ENSMUSG00000037032	1.74821	2.47725e-07	4.77903e-06	Apbb1	protein_coding	4.56237	3.21166	10.1256	16.0587
ENSMUSG00000035095	1.74784	0.0107229	0.0441558	Fam167a	protein_coding	0.179721	0.160275	0.592684	0.555157
ENSMUSG00000015133	1.74718	1.22144e-05	0.000150344	Lrrk1	protein_coding	0.643622	1.41784	3.24905	3.72647
ENSMUSG00000061100	1.74686	0.0385295	0.120368	Retnla	protein_coding	0.583859	3.81838	3.30408	11.5727
ENSMUSG00000026278	1.74653	1.84768e-05	0.000214106	Bok	protein_coding	2.46681	1.40644	6.69077	6.36707
ENSMUSG00000022178	1.74645	1.00411e-06	1.68506e-05	Ajuba	protein_coding	1.07253	1.39868	4.18251	4.14872
ENSMUSG00000102918	1.74587	1.50547e-06	2.38041e-05	Pcdhgc3	protein_coding	1.23176	1.53638	3.60231	5.72617
ENSMUSG00000027947	1.74484	9.56547e-06	0.000120617	Il6ra	protein_coding	0.654501	1.10972	2.32736	3.62075
ENSMUSG00000028581	1.74322	1.32501e-09	4.56613e-08	Laptm5	protein_coding	15.7061	10.4284	40.5515	47.1484
ENSMUSG00000006931	1.74188	5.5435e-08	1.30168e-06	P3h4	protein_coding	2.62903	2.97043	9.53704	9.2827
ENSMUSG00000059555	1.74184	1.1168e-05	0.000138503	Tor4a	protein_coding	0.909625	1.49874	4.08248	4.01327
ENSMUSG00000052861	1.74142	0.0273319	0.0924391	Dnah6	protein_coding	0.0316281	0.0517111	0.133856	0.145531
ENSMUSG00000028007	1.74068	8.69855e-08	1.92239e-06	Snx7	protein_coding	1.31775	0.965807	3.62641	4.03691
ENSMUSG00000073490	1.73896	7.92548e-06	0.000102441	Ifi207	protein_coding	1.91817	3.69221	7.97988	10.8774
ENSMUSG00000057948	1.73865	0.000169129	0.00145536	Unc13d	protein_coding	0.537265	0.357873	1.39677	1.60583
ENSMUSG00000070436	1.73776	4.5256e-12	2.41772e-10	Serpinh1	protein_coding	52.165	64.8347	204.621	188.097
ENSMUSG00000021318	1.73716	0.000988745	0.00639461	Gli3	protein_coding	0.131081	0.333376	0.850629	0.706246
ENSMUSG00000001663	1.73637	2.31311e-05	0.000261539	Gstt1	protein_coding	1.5995	1.99249	6.13389	5.88785
ENSMUSG00000079428	1.73563	8.42172e-07	1.44143e-05	Tceal7	protein_coding	24.7875	18.0119	50.8291	92.0403
ENSMUSG00000040699	1.73559	1.01697e-08	2.83387e-07	Limd2	protein_coding	2.99512	2.21748	8.91072	8.52093
ENSMUSG00000020105	1.73434	8.78684e-05	0.000828966	Lrig3	protein_coding	0.234243	0.373863	1.00148	1.03045
ENSMUSG00000015355	1.73419	1.45281e-06	2.31025e-05	Cd48	protein_coding	3.46505	4.73706	12.7828	14.6342
ENSMUSG00000000739	1.73154	0.0111634	0.0454924	Sult5a1	protein_coding	0.142219	0.241136	0.504448	0.771852
ENSMUSG00000053693	1.72849	0.0168756	0.0629204	Mast1	protein_coding	0.0864897	0.141408	0.290218	0.466846
ENSMUSG00000030867	1.7273	0.00210864	0.011936	Plk1	protein_coding	0.698613	1.48834	4.99945	2.29289
ENSMUSG00000073489	1.7254	4.27045e-06	6.03376e-05	Ifi204	protein_coding	2.15705	4.16794	9.50369	11.5633
ENSMUSG00000028718	1.72339	0.0210209	0.0749405	Stil	protein_coding	0.13255	0.144477	0.664428	0.255904
ENSMUSG00000023009	1.72184	2.82171e-07	5.3917e-06	Nckap5l	protein_coding	1.36811	1.00429	3.79818	4.06169
ENSMUSG00000023827	1.72167	4.0483e-07	7.44402e-06	Agpat4	protein_coding	1.73217	2.08529	6.18981	6.46039
ENSMUSG00000021306	1.7184	9.89053e-06	0.000124369	Gpr137b	protein_coding	0.583534	0.666329	2.05634	2.07524
ENSMUSG00000034403	1.71784	5.22142e-11	2.26642e-09	Pja1	protein_coding	5.81913	5.7474	17.924	20.2993
ENSMUSG00000020102	1.71771	0.00474078	0.0229057	Slc16a7	protein_coding	0.0648809	0.115722	0.295272	0.300626
ENSMUSG00000039981	1.71501	0.00170342	0.00999957	Zc3h12d	protein_coding	0.529012	0.241806	1.34952	1.19594
ENSMUSG00000025555	1.71399	2.3458e-07	4.58918e-06	Farp1	protein_coding	1.25147	1.76366	4.53983	5.40496
ENSMUSG00000020057	1.71359	0.000447204	0.00330408	Dram1	protein_coding	0.687976	1.32479	4.19277	2.45131
ENSMUSG00000039982	1.71189	2.08085e-07	4.14266e-06	Dtx4	protein_coding	1.34451	2.0464	5.83521	5.34192
ENSMUSG00000024253	1.71169	0.000559217	0.00398005	Dync2li1	protein_coding	2.1624	1.20723	4.40045	6.68304
ENSMUSG00000043099	1.71037	1.02645e-05	0.000128713	Hic1	protein_coding	0.91244	1.50196	4.13407	3.80957
ENSMUSG00000027368	1.70966	0.00756718	0.0335891	Dusp2	protein_coding	2.85873	0.531993	3.86989	7.20627
ENSMUSG00000074652	1.70923	0.000449379	0.00331743	Myh7b	protein_coding	0.494723	1.28499	3.70385	2.16833
ENSMUSG00000038112	1.7084	0.000473759	0.00346328	AW551984	protein_coding	0.241108	0.412977	1.00792	1.13786
ENSMUSG00000030263	1.70822	1.43342e-05	0.000171867	Lrmp	protein_coding	0.772072	0.691936	2.38998	2.41695
ENSMUSG00000032827	1.70762	0.00014068	0.00124036	Ppp1r9a	protein_coding	0.148972	0.157139	0.439302	0.564705
ENSMUSG00000030165	1.70714	0.0383508	0.119934	Klrd1	protein_coding	0.545118	0.297084	1.06783	1.6979
ENSMUSG00000022488	1.70689	4.87411e-10	1.82977e-08	Nckap1l	protein_coding	3.52331	4.37283	12.8133	13.1099
ENSMUSG00000033350	1.70659	0.00132704	0.00818388	Chst2	protein_coding	0.304933	0.166186	0.919504	0.627345
ENSMUSG00000030930	1.70657	3.5351e-06	5.09349e-05	Chst15	protein_coding	1.00288	1.5777	3.45802	5.01347
ENSMUSG00000032246	1.70503	0.00298258	0.0158494	Calml4	protein_coding	0.306775	0.334379	0.904193	1.1944
ENSMUSG00000016758	1.70492	0.0105402	0.0435723	Bik	protein_coding	1.70316	0.564996	4.24427	3.19762
ENSMUSG00000031756	1.70407	0.0108106	0.044355	Cenpn	protein_coding	0.169592	0.392811	0.892056	0.945422
ENSMUSG00000022901	1.70352	0.000208484	0.00172673	Cd86	protein_coding	0.495922	0.582126	1.75749	1.76881
ENSMUSG00000024056	1.70305	0.00434061	0.0214032	Ndc80	protein_coding	0.507621	0.691622	2.57802	1.34754
ENSMUSG00000030124	1.70279	0.00777229	0.0342888	Lag3	protein_coding	0.430434	0.396986	1.46535	1.24225
ENSMUSG00000039234	1.70213	1.09117e-10	4.48821e-09	Sec24d	protein_coding	2.74902	2.44284	8.40239	8.56562
ENSMUSG00000000094	1.70212	7.12685e-05	0.000693055	Tbx4	protein_coding	0.923943	1.2085	2.63666	4.3313
ENSMUSG00000078780	1.70192	0.012619	0.0498822	Gm5150	protein_coding	0.633244	0.627477	1.79595	2.32286
ENSMUSG00000049939	1.70114	0.0295635	0.0981302	Lrrc4	protein_coding	0.104849	0.20952	0.405707	0.618519
ENSMUSG00000017146	1.70054	0.00695791	0.031415	Brca1	protein_coding	0.114569	0.124878	0.492792	0.289652
ENSMUSG00000029119	1.70019	1.24171e-06	2.02178e-05	Man2b2	protein_coding	1.74178	2.61045	6.27539	7.94444
ENSMUSG00000032387	1.69997	0.000669804	0.00459873	Rbpms2	protein_coding	0.947409	0.577074	2.89096	2.0909
ENSMUSG00000004929	1.69987	4.9857e-08	1.18612e-06	Thop1	protein_coding	5.49361	4.12235	12.6481	18.6824
ENSMUSG00000032024	1.6998	1.11887e-07	2.37687e-06	Clmp	protein_coding	1.52101	1.70761	4.71203	5.82504
ENSMUSG00000035390	1.69967	0.00257511	0.0141305	Brsk1	protein_coding	0.323601	0.259898	1.03797	0.868075
ENSMUSG00000035683	1.69959	0.00383135	0.0193626	Melk	protein_coding	0.446421	0.589031	2.31834	1.06449
ENSMUSG00000002900	1.69935	6.21863e-08	1.4341e-06	Lamb1	protein_coding	2.11946	3.36933	9.60429	8.35416
ENSMUSG00000026630	1.69879	0.0250179	0.0859982	Batf3	protein_coding	0.48098	0.28596	1.2055	1.30003
ENSMUSG00000031351	1.69574	0.00229332	0.0128008	Zfp185	protein_coding	0.263721	0.595435	1.39401	1.40015
ENSMUSG00000038351	1.69529	0.000166601	0.00143526	Sgsm2	protein_coding	0.547763	0.796068	1.45718	2.91537
ENSMUSG00000041697	1.6952	2.18807e-10	8.64549e-09	Cox6a1	protein_coding	38.2969	34.587	105.728	131.256
ENSMUSG00000038893	1.69402	2.82586e-05	0.000310896	Fam117a	protein_coding	1.10658	0.829227	3.19464	3.10072
ENSMUSG00000019718	1.69339	0.0122643	0.0488652	L3hypdh	protein_coding	0.312787	0.312521	0.775352	1.25471
ENSMUSG00000033697	1.69166	7.73673e-07	1.33304e-05	Arhgap39	protein_coding	0.94787	0.805866	2.40694	3.28116
ENSMUSG00000045414	1.69151	7.90931e-08	1.76755e-06	1190002N15Rik	protein_coding	2.3689	1.77276	6.34886	7.08318
ENSMUSG00000042333	1.69088	0.000602314	0.00423026	Tnfrsf14	protein_coding	1.06832	1.32324	3.52313	4.2282
ENSMUSG00000024663	1.69079	8.21557e-10	2.98488e-08	Rab3il1	protein_coding	2.65915	2.86492	9.06641	8.85708
ENSMUSG00000025175	1.68884	1.45342e-06	2.31025e-05	Fn3k	protein_coding	1.49215	1.95516	4.60674	6.56248
ENSMUSG00000062075	1.68845	1.72291e-09	5.6875e-08	Lmnb2	protein_coding	3.63322	2.87688	10.2838	10.7837
ENSMUSG00000029762	1.68743	8.54656e-05	0.000808832	Akr1b8	protein_coding	14.4411	5.17914	29.5729	33.6033
ENSMUSG00000071855	1.68617	0.00987162	0.041425	Ccdc112	protein_coding	0.373954	0.244562	1.08524	0.917697
ENSMUSG00000000794	1.68583	0.000433116	0.00322108	Kcnn3	protein_coding	2.3252	0.684587	4.03808	5.62857
ENSMUSG00000030699	1.68524	0.0177896	0.0655432	Tbx6	protein_coding	0.309666	0.506295	1.15142	1.47967
ENSMUSG00000027223	1.68523	8.72654e-06	0.000111426	Mapk8ip1	protein_coding	1.44351	1.67173	3.67642	6.38657
ENSMUSG00000031591	1.6852	2.8742e-10	1.1258e-08	Asah1	protein_coding	6.3444	7.36432	20.6387	23.6807
ENSMUSG00000047181	1.68371	0.000105379	0.000966398	Samd14	protein_coding	0.661304	0.72081	2.38395	2.07735
ENSMUSG00000028194	1.68273	5.26899e-08	1.24532e-06	Ddah1	protein_coding	1.96357	1.71985	5.66027	6.21779
ENSMUSG00000028358	1.68206	0.0337309	0.108861	Zfp618	protein_coding	0.0448008	0.0813869	0.167936	0.237858
ENSMUSG00000044783	1.68087	8.62903e-10	3.0977e-08	Hjurp	protein_coding	3.16836	3.24332	8.93331	11.7187
ENSMUSG00000035547	1.67999	0.000314566	0.00244728	Capn5	protein_coding	0.458316	0.471803	1.10839	1.88356
ENSMUSG00000022021	1.67994	0.00963492	0.0406395	Diaph3	protein_coding	0.12539	0.328014	0.918823	0.541454
ENSMUSG00000032011	1.67959	6.7065e-09	1.94069e-07	Thy1	protein_coding	4.68639	4.24403	16.1207	12.6262
ENSMUSG00000039997	1.67828	9.34579e-06	0.000118094	Ifi203	protein_coding	1.22873	2.5197	5.87765	6.21402
ENSMUSG00000043008	1.67638	6.56414e-06	8.70487e-05	Klhl6	protein_coding	1.60774	1.2851	4.51026	4.78008
ENSMUSG00000041773	1.67568	7.37694e-07	1.27714e-05	Enc1	protein_coding	1.28249	1.896	4.91974	5.2907
ENSMUSG00000049532	1.67528	0.000332439	0.00256751	Sall2	protein_coding	0.398439	0.322216	1.24955	1.06452
ENSMUSG00000007039	1.67439	6.16058e-08	1.428e-06	Ddah2	protein_coding	6.0931	4.58685	16.8239	17.4083
ENSMUSG00000021242	1.67365	2.16064e-11	1.01866e-09	Npc2	protein_coding	10.3884	12.135	34.1633	38.0967
ENSMUSG00000029449	1.67161	3.3887e-05	0.000365312	Rhof	protein_coding	0.667645	0.760799	1.95957	2.61017
ENSMUSG00000035208	1.67142	5.01911e-05	0.000510592	Slfn8	protein_coding	0.819316	1.20932	2.61301	3.87868
ENSMUSG00000015880	1.67131	0.00276448	0.01495	Ncapg	protein_coding	0.227297	0.24775	1.01813	0.503695
ENSMUSG00000070047	1.671	2.43538e-08	6.21126e-07	Fat1	protein_coding	0.575408	0.724423	2.05822	2.10296
ENSMUSG00000067212	1.67091	6.98893e-09	2.01596e-07	H2-T23	protein_coding	5.87352	7.24509	18.7113	23.2873
ENSMUSG00000025017	1.67046	3.41335e-06	4.94661e-05	Pik3ap1	protein_coding	1.65562	2.41582	6.27713	6.74847
ENSMUSG00000013523	1.67008	0.0357916	0.113783	Bcas1	protein_coding	0.129485	0.161299	0.523402	0.405932
ENSMUSG00000031227	1.66994	0.000359862	0.00273486	Magee1	protein_coding	0.570439	0.578888	1.56983	2.1026
ENSMUSG00000038702	1.6696	9.14916e-05	0.000858661	Dsel	protein_coding	0.436208	0.488666	1.67908	1.27805
ENSMUSG00000068614	1.66959	1.49954e-09	5.08014e-08	Actc1	protein_coding	296.668	396.794	981.69	1238.89
ENSMUSG00000040613	1.66899	8.74136e-10	3.1318e-08	Apobec1	protein_coding	5.76314	5.83101	20.0063	17.0506
ENSMUSG00000020053	1.6686	1.28187e-07	2.68212e-06	Igf1	protein_coding	1.41718	2.2133	6.07194	5.55013
ENSMUSG00000035365	1.66796	0.0333038	0.107791	Parpbp	protein_coding	0.174865	0.148245	0.620244	0.412622
ENSMUSG00000068373	1.66785	0.000648911	0.00448942	D430041D05Rik	protein_coding	0.0969182	0.153657	0.444269	0.355514
ENSMUSG00000009585	1.66732	1.43073e-09	4.87962e-08	Apobec3	protein_coding	2.03187	2.22721	6.72115	6.87482
ENSMUSG00000028885	1.6666	0.00423769	0.021022	Smpdl3b	protein_coding	0.731018	0.455312	1.69212	2.09458
ENSMUSG00000019124	1.66627	0.000645455	0.00447408	Scrn1	protein_coding	0.178364	0.35348	0.805849	0.889582
ENSMUSG00000000958	1.66621	3.04732e-06	4.46635e-05	Slc7a7	protein_coding	1.20069	1.30873	4.08052	3.92176
ENSMUSG00000027386	1.6659	0.011936	0.047757	Fbln7	protein_coding	0.389384	1.50906	1.56947	4.50218
ENSMUSG00000009772	1.66572	7.90538e-05	0.000757682	Nuak2	protein_coding	0.694733	0.660164	2.41681	1.90414
ENSMUSG00000024965	1.66522	1.67209e-08	4.4271e-07	Fermt3	protein_coding	3.45504	3.64825	10.7122	11.9233
ENSMUSG00000042515	1.66509	3.96552e-06	5.63822e-05	Mum1l1	protein_coding	0.977241	0.924196	2.63792	3.41823
ENSMUSG00000057123	1.66378	2.09108e-05	0.000239737	Gja5	protein_coding	0.826386	1.61604	3.73842	4.05195
ENSMUSG00000054871	1.6621	0.000354079	0.00270114	Tmem158	protein_coding	1.26444	1.02255	3.46234	3.81135
ENSMUSG00000068758	1.66149	2.38121e-06	3.56116e-05	Il3ra	protein_coding	1.71809	1.41093	4.67865	5.26476
ENSMUSG00000006575	1.6605	0.00403969	0.0202399	Rundc3a	protein_coding	0.403639	0.3882	1.08526	1.42867
ENSMUSG00000022844	1.66043	6.75157e-06	8.89877e-05	Pdia5	protein_coding	3.05118	2.0207	7.93005	8.17488
ENSMUSG00000066682	1.65818	0.0198116	0.0714904	Pilrb2	protein_coding	0.321138	0.388927	1.11318	1.13666
ENSMUSG00000044807	1.65764	5.16259e-05	0.000523699	Zfp354c	protein_coding	0.474182	0.666465	1.95553	1.66069
ENSMUSG00000024501	1.65551	7.80242e-10	2.84049e-08	Dpysl3	protein_coding	3.44411	4.09419	12.793	11.0936
ENSMUSG00000024897	1.65551	0.000390634	0.00293903	Apba1	protein_coding	0.26323	0.332822	0.909055	0.976418
ENSMUSG00000026360	1.65445	3.04588e-08	7.60711e-07	Rgs2	protein_coding	3.38848	2.66511	10.3504	8.79065
ENSMUSG00000024675	1.65364	0.000838887	0.00557724	Ms4a4c	protein_coding	1.31603	3.82521	7.37805	8.92092
ENSMUSG00000025283	1.65347	8.98176e-09	2.53412e-07	Sat1	protein_coding	16.6645	11.0575	41.3483	46.082
ENSMUSG00000045312	1.65181	1.80768e-08	4.75129e-07	Lhfpl2	protein_coding	1.55177	2.07129	5.98439	5.46896
ENSMUSG00000042082	1.65163	1.92766e-05	0.000221706	Arsb	protein_coding	0.624615	0.945581	2.17353	2.78398
ENSMUSG00000032122	1.65151	4.47424e-07	8.1279e-06	Slc37a2	protein_coding	1.53472	2.45193	6.20794	6.39946
ENSMUSG00000035885	1.6502	5.45523e-12	2.85522e-10	Cox8a	protein_coding	72.0078	69.1301	219.755	225.301
ENSMUSG00000096727	1.65003	2.37398e-06	3.55448e-05	Psmb9	protein_coding	1.54583	1.47691	5.48303	4.05292
ENSMUSG00000020808	1.64983	0.0108891	0.044596	Pimreg	protein_coding	0.469396	0.601922	2.46402	0.918667
ENSMUSG00000058056	1.64846	4.55127e-09	1.3789e-07	Palld	protein_coding	7.9654	9.42908	22.811	32.0213
ENSMUSG00000023411	1.64786	0.000316793	0.00246247	Nfatc4	protein_coding	0.541035	1.41532	3.16641	3.01291
ENSMUSG00000022436	1.64781	5.77859e-08	1.34981e-06	Sh3bp1	protein_coding	1.65224	1.58807	4.99107	5.21009
ENSMUSG00000059674	1.64711	0.00174924	0.0102386	Cdh24	protein_coding	0.440313	0.370857	1.32138	1.23261
ENSMUSG00000066456	1.64594	5.64472e-05	0.000564378	Hmgn3	protein_coding	2.12963	1.38461	5.1774	5.87155
ENSMUSG00000000682	1.64471	3.22684e-08	8.00373e-07	Cd52	protein_coding	7.88304	7.2458	22.2796	25.2366
ENSMUSG00000029126	1.64471	0.000167495	0.00144228	Nsg1	protein_coding	0.847077	0.639207	2.44252	2.22944
ENSMUSG00000039246	1.64353	0.0150808	0.0576021	Lyplal1	protein_coding	0.663779	0.385871	1.76581	1.53496
ENSMUSG00000015093	1.64273	0.0384759	0.120263	Clic3	protein_coding	0.345008	0.902526	1.85229	2.05153
ENSMUSG00000032841	1.64135	0.00512227	0.0244367	Prr5l	protein_coding	0.210881	0.229856	0.734389	0.646886
ENSMUSG00000041498	1.64097	0.0183755	0.0672625	Kif14	protein_coding	0.128091	0.0808306	0.474442	0.18135
ENSMUSG00000003283	1.63862	9.06635e-07	1.53864e-05	Hck	protein_coding	3.50483	2.5468	9.75958	9.16809
ENSMUSG00000014773	1.63769	2.18229e-05	0.000248147	Dll1	protein_coding	2.99577	1.49736	6.02812	7.97896
ENSMUSG00000047945	1.63734	3.55729e-05	0.000380533	Marcksl1	protein_coding	5.04687	2.79792	14.457	10.0404
ENSMUSG00000024909	1.63448	1.58472e-08	4.23302e-07	Efemp2	protein_coding	3.63916	3.44923	11.1351	10.9766
ENSMUSG00000027330	1.63438	1.48432e-06	2.35315e-05	Cdc25b	protein_coding	1.36737	1.38833	4.59334	4.00442
ENSMUSG00000037139	1.63426	0.000107181	0.000980429	Myom3	protein_coding	17.4285	6.88269	28.5533	46.8123
ENSMUSG00000024127	1.63418	1.3335e-08	3.64282e-07	Prepl	protein_coding	4.75862	4.37203	12.2358	16.2235
ENSMUSG00000046402	1.63273	1.61836e-05	0.000191249	Rbp1	protein_coding	1.26388	1.37761	4.26009	3.97022
ENSMUSG00000036339	1.6306	5.93552e-06	7.96268e-05	Tmem260	protein_coding	0.192268	0.25654	0.680632	0.715727
ENSMUSG00000022575	1.62996	2.34455e-07	4.58918e-06	Gsdmd	protein_coding	4.71822	3.81422	12.4374	14.0837
ENSMUSG00000036356	1.62904	0.00181769	0.0105741	Csgalnact1	protein_coding	0.411327	1.25535	3.11357	2.08677
ENSMUSG00000028369	1.62754	0.00251723	0.0138578	Svep1	protein_coding	0.207968	0.74616	1.08134	1.89545
ENSMUSG00000044017	1.62737	0.00376084	0.0190703	Adgrd1	protein_coding	0.201407	0.823239	1.71696	1.47922
ENSMUSG00000032503	1.62646	1.61292e-08	4.28931e-07	Arpp21	protein_coding	1.23007	1.09619	3.06394	4.14676
ENSMUSG00000020914	1.62625	5.13394e-05	0.000521393	Top2a	protein_coding	1.09242	1.38495	5.22197	2.47901
ENSMUSG00000054717	1.62552	2.45298e-05	0.000275115	Hmgb2	protein_coding	3.1857	2.9401	12.5686	6.43621
ENSMUSG00000020234	1.62248	4.09647e-06	5.80612e-05	4930404N11Rik	protein_coding	2.43267	2.56463	7.66739	7.79169
ENSMUSG00000068220	1.62155	1.43224e-09	4.87962e-08	Lgals1	protein_coding	382.317	265.254	950.747	1046.66
ENSMUSG00000033276	1.61957	0.00328049	0.0171301	Stk36	protein_coding	0.249508	0.16554	0.637513	0.645067
ENSMUSG00000056515	1.61935	5.65291e-09	1.65169e-07	Rab31	protein_coding	4.35933	5.38659	14.8082	15.3018
ENSMUSG00000031070	1.61911	0.0058519	0.0272269	Mrgprf	protein_coding	0.41002	0.790695	1.6018	2.09874
ENSMUSG00000030403	1.61695	1.4317e-09	4.87962e-08	Vasp	protein_coding	19.9856	14.542	55.2507	50.9998
ENSMUSG00000018537	1.61536	8.40784e-06	0.000107827	Pcgf2	protein_coding	1.18825	1.07931	3.40529	3.57492
ENSMUSG00000021186	1.61529	0.00158515	0.0094497	Fbln5	protein_coding	0.525414	1.59693	2.38248	4.17716
ENSMUSG00000026525	1.61525	0.0172898	0.0640807	Opn3	protein_coding	0.474535	0.358085	1.37713	1.18864
ENSMUSG00000021913	1.61217	0.00121648	0.00760593	Ogdhl	protein_coding	0.471367	0.348637	1.19695	1.3228
ENSMUSG00000037921	1.61195	0.00224751	0.0125996	Ddx60	protein_coding	0.152782	0.341825	0.65341	0.865232
ENSMUSG00000090272	1.61119	1.21921e-06	1.98873e-05	Mndal	protein_coding	2.25195	3.46159	8.33671	9.22423
ENSMUSG00000004266	1.60877	6.53357e-08	1.49338e-06	Ptpn6	protein_coding	4.03726	5.0253	15.1156	12.6844
ENSMUSG00000027699	1.60775	0.0126955	0.0501516	Ect2	protein_coding	0.18151	0.339159	1.11936	0.47725
ENSMUSG00000030148	1.6076	2.14633e-05	0.000244828	Clec4a2	protein_coding	1.28872	1.11854	3.72265	3.64912
ENSMUSG00000021614	1.6066	3.76564e-05	0.00039978	Vcan	protein_coding	0.569762	1.01049	2.98118	1.86968
ENSMUSG00000027962	1.60628	1.42639e-07	2.95371e-06	Vcam1	protein_coding	0.858109	1.00397	2.85584	2.84221
ENSMUSG00000014361	1.60492	8.73407e-07	1.49065e-05	Mertk	protein_coding	1.7393	2.54529	6.49641	6.61222
ENSMUSG00000069662	1.60464	4.82123e-11	2.10283e-09	Marcks	protein_coding	10.264	10.6423	30.3	33.5938
ENSMUSG00000027864	1.60406	9.63487e-09	2.70571e-07	Ptgfrn	protein_coding	1.83516	2.39308	6.24568	6.68448
ENSMUSG00000062248	1.60338	0.00405505	0.0202887	Cks2	protein_coding	3.02729	2.1998	10.7621	5.21466
ENSMUSG00000034792	1.60336	0.0180538	0.0663407	Gna15	protein_coding	0.359778	0.392151	1.02037	1.27343
ENSMUSG00000059022	1.60325	0.00257229	0.0141222	Kcp	protein_coding	0.152056	0.311978	0.668407	0.747148
ENSMUSG00000069171	1.60249	0.0108146	0.0443558	Nr2f1	protein_coding	0.205663	0.164391	0.55706	0.572647
ENSMUSG00000044042	1.6022	0.000249744	0.00200696	Fmn1	protein_coding	0.140593	0.192791	0.473821	0.542575
ENSMUSG00000028599	1.60077	5.41496e-10	2.01189e-08	Tnfrsf1b	protein_coding	6.40135	5.80117	17.5289	19.6408
ENSMUSG00000028378	1.59787	1.26954e-05	0.000155208	Ptgr1	protein_coding	2.52433	1.72381	6.04597	6.86796
ENSMUSG00000037892	1.59731	0.000588744	0.0041511	Pcdh18	protein_coding	0.338347	0.567372	1.47286	1.28048
ENSMUSG00000019942	1.59646	0.000755764	0.00509381	Cdk1	protein_coding	0.651026	1.01813	3.42953	1.65308
ENSMUSG00000032725	1.59618	9.72588e-06	0.000122469	Folr2	protein_coding	3.02625	3.34779	8.38915	10.9671
ENSMUSG00000078453	1.59463	4.2652e-05	0.000446991	Abracl	protein_coding	7.00941	3.82006	18.0869	14.7454
ENSMUSG00000070044	1.59384	0.000932039	0.00608894	Fam149a	protein_coding	0.269748	0.370722	0.961518	0.979675
ENSMUSG00000051220	1.59372	0.0202647	0.0728634	Ercc6l	protein_coding	0.131704	0.186622	0.582878	0.382255
ENSMUSG00000034329	1.59363	0.0497688	0.145984	Brip1	protein_coding	0.121785	0.0510551	0.339835	0.185685
ENSMUSG00000034708	1.59335	4.45163e-11	1.95579e-09	Grn	protein_coding	24.7439	26.2474	71.5752	83.0698
ENSMUSG00000020330	1.59169	0.0246453	0.0850736	Hmmr	protein_coding	0.0900032	0.532553	1.06344	0.828267
ENSMUSG00000102543	1.58943	0.0311868	0.102259	Pcdhgc5	protein_coding	0.0732446	0.119753	0.225846	0.356466
ENSMUSG00000021559	1.58903	2.21929e-05	0.000251878	Dapk1	protein_coding	0.480408	0.641876	1.45039	1.94174
ENSMUSG00000043157	1.58894	5.44442e-05	0.000547382	Arl11	protein_coding	1.37485	1.49856	4.36107	4.32304
ENSMUSG00000037370	1.58861	0.000114917	0.00103753	Enpp1	protein_coding	0.40848	0.823685	2.08439	1.64822
ENSMUSG00000041362	1.58744	0.00167414	0.00986619	Shtn1	protein_coding	0.342218	0.65277	1.44005	1.56254
ENSMUSG00000076435	1.58715	0.0037659	0.0190853	Acsf2	protein_coding	0.345892	0.975808	1.9338	2.05967
ENSMUSG00000020122	1.58517	0.000327377	0.00253275	Egfr	protein_coding	0.394587	1.01475	2.1963	2.06876
ENSMUSG00000091649	1.58458	0.0028714	0.0153944	Phf11b	protein_coding	1.17955	2.24996	4.06499	6.26251
ENSMUSG00000049988	1.58389	5.70659e-06	7.67839e-05	Lrrc25	protein_coding	3.28383	3.68458	9.63501	11.3496
ENSMUSG00000075702	1.58337	2.38239e-06	3.56116e-05	Selenom	protein_coding	4.19638	6.06437	15.6674	15.2535
ENSMUSG00000000693	1.58201	3.82016e-09	1.1832e-07	Loxl3	protein_coding	3.68642	4.29923	12.0961	11.9419
ENSMUSG00000037824	1.58166	4.63733e-09	1.39574e-07	Tspan14	protein_coding	8.27415	9.30589	24.0695	28.8198
ENSMUSG00000006205	1.5811	0.000258185	0.00206102	Htra1	protein_coding	2.54675	6.15989	10.7519	15.5216
ENSMUSG00000001750	1.58073	3.27372e-09	1.02806e-07	Tcirg1	protein_coding	11.2321	8.13915	28.6748	29.4491
ENSMUSG00000030677	1.58	0.00045712	0.00336632	Kif22	protein_coding	0.655142	0.574379	2.33525	1.36107
ENSMUSG00000028832	1.5788	4.42109e-05	0.000460921	Stmn1	protein_coding	2.9792	3.84129	12.8633	7.63857
ENSMUSG00000029381	1.57805	0.00185595	0.010762	Shroom3	protein_coding	0.19504	0.109168	0.38627	0.526151
ENSMUSG00000031662	1.57775	9.33728e-05	0.000874045	Snx20	protein_coding	0.704911	0.437363	1.62083	1.80409
ENSMUSG00000041707	1.57696	0.00601442	0.0278682	1810011H11Rik	protein_coding	0.914228	0.806684	3.25327	1.91072
ENSMUSG00000026737	1.57678	8.77621e-09	2.48e-07	Pip4k2a	protein_coding	4.13716	3.63381	11.5692	11.7147
ENSMUSG00000023015	1.57628	2.71441e-05	0.000300148	Racgap1	protein_coding	1.11467	0.946171	3.90758	2.26945
ENSMUSG00000052407	1.5755	0.0264952	0.0901155	Ccdc171	protein_coding	0.116402	0.139564	0.304026	0.461443
ENSMUSG00000033355	1.57536	5.86713e-06	7.87679e-05	Rtp4	protein_coding	2.3921	2.78593	6.94204	8.55957
ENSMUSG00000051506	1.57326	3.32083e-06	4.82803e-05	Wdfy4	protein_coding	0.496325	0.627543	1.61802	1.74268
ENSMUSG00000023004	1.5705	3.27134e-06	4.76178e-05	Tuba1b	protein_coding	82.1196	41.2431	178.143	188.448
ENSMUSG00000035692	1.57017	0.000493171	0.00358357	Isg15	protein_coding	3.60232	8.35632	18.2278	17.5235
ENSMUSG00000071723	1.57016	0.0286646	0.0958827	Gspt2	protein_coding	0.12928	0.301956	0.669963	0.614469
ENSMUSG00000048922	1.569	0.0216459	0.0766242	Cdca2	protein_coding	0.134405	0.292998	0.886485	0.389229
ENSMUSG00000037375	1.56875	0.00806213	0.0353344	Hhat	protein_coding	0.0992114	0.158049	0.398657	0.367364
ENSMUSG00000040093	1.56809	7.38392e-08	1.66249e-06	Bmf	protein_coding	1.80789	1.79669	5.55524	5.18505
ENSMUSG00000070822	1.56691	0.000409854	0.00306576	Zscan18	protein_coding	0.606359	0.571607	1.48623	2.01858
ENSMUSG00000024330	1.56612	0.000732489	0.00495748	Col11a2	protein_coding	0.592902	1.39279	2.23981	3.68334
ENSMUSG00000074361	1.56576	0.00270397	0.0146755	C5ar2	protein_coding	0.45102	0.384733	1.2093	1.2771
ENSMUSG00000029186	1.56556	0.000151206	0.00132163	Pi4k2b	protein_coding	1.02144	0.829956	3.27421	2.23496
ENSMUSG00000025154	1.56526	6.57278e-06	8.70761e-05	Arhgap19	protein_coding	1.86122	3.10967	6.64331	8.16495
ENSMUSG00000041132	1.56374	0.000682904	0.00467622	N4bp2l1	protein_coding	0.549407	0.818419	1.70071	2.35946
ENSMUSG00000035799	1.56264	0.0100259	0.0419167	Twist1	protein_coding	0.557607	0.748039	1.86717	2.004
ENSMUSG00000026683	1.56254	0.00801403	0.0351663	Nuf2	protein_coding	0.209235	0.396109	1.2384	0.561285
ENSMUSG00000021728	1.56217	9.3631e-05	0.000875554	Emb	protein_coding	0.728024	1.26745	2.39888	3.52882
ENSMUSG00000047534	1.56113	0.0307936	0.101245	Mis18bp1	protein_coding	0.0786566	0.133364	0.412149	0.216536
ENSMUSG00000037321	1.55987	5.7919e-08	1.34981e-06	Tap1	protein_coding	1.9638	2.08491	6.36521	5.63287
ENSMUSG00000023349	1.55965	0.000228368	0.00186342	Clec4n	protein_coding	1.96703	2.57283	7.84914	5.60462
ENSMUSG00000039145	1.55775	4.50886e-05	0.000467106	Camk1d	protein_coding	0.488911	0.737867	1.73264	1.89688
ENSMUSG00000026600	1.55729	9.77546e-09	2.73667e-07	Soat1	protein_coding	1.56191	1.71023	5.09162	4.58929
ENSMUSG00000036206	1.55712	2.10838e-06	3.21274e-05	Sh3bp4	protein_coding	1.37965	1.41446	3.60743	4.65118
ENSMUSG00000038119	1.55702	1.53875e-07	3.16822e-06	Cdon	protein_coding	1.74687	2.39734	5.95606	6.31116
ENSMUSG00000024665	1.55588	0.00197141	0.0113182	Fads2	protein_coding	1.29657	0.958983	3.15801	3.50745
ENSMUSG00000002111	1.55572	4.28052e-08	1.03195e-06	Spi1	protein_coding	3.99026	4.03865	12.2192	11.5005
ENSMUSG00000078853	1.55508	3.73425e-07	6.92293e-06	Igtp	protein_coding	6.80338	5.34522	15.735	20.0955
ENSMUSG00000025089	1.55408	0.0213027	0.0757436	Gfra1	protein_coding	0.114767	0.625472	1.00844	1.18254
ENSMUSG00000031103	1.55403	9.16349e-06	0.000116116	Elf4	protein_coding	1.27211	2.19128	5.10911	5.12974
ENSMUSG00000049526	1.55399	2.74793e-05	0.000303297	Tmem202	protein_coding	2.62271	3.17137	7.28424	9.80519
ENSMUSG00000022090	1.55346	0.000237843	0.00192762	Pdlim2	protein_coding	0.544814	0.627771	1.69402	1.76307
ENSMUSG00000023913	1.5533	6.41494e-05	0.000629878	Pla2g7	protein_coding	4.06238	8.90823	20.6662	17.7479
ENSMUSG00000022587	1.55279	4.80614e-06	6.6349e-05	Ly6e	protein_coding	20.2439	33.933	65.0554	95.1149
ENSMUSG00000024174	1.55167	4.34938e-05	0.000455021	Pot1b	protein_coding	1.03776	1.00063	2.86688	3.1363
ENSMUSG00000054115	1.5505	0.000979292	0.00634256	Skp2	protein_coding	0.25715	0.289954	0.932836	0.677926
ENSMUSG00000094127	1.55001	0.00297614	0.0158245	G530012D18Rik	protein_coding	4.32278	3.08076	10.4944	11.2988
ENSMUSG00000024900	1.5499	0.000331943	0.0025654	Cpt1a	protein_coding	2.15985	5.66422	10.2975	12.8293
ENSMUSG00000019986	1.54935	0.00113405	0.0071777	Ahi1	protein_coding	0.317407	0.259476	0.741229	0.954938
ENSMUSG00000047749	1.54912	0.00355613	0.0182475	Zc3hav1l	protein_coding	0.213677	0.221259	0.643359	0.635296
ENSMUSG00000007682	1.5484	0.000253941	0.00203074	Dio2	protein_coding	0.648461	0.732988	1.49853	2.55874
ENSMUSG00000051498	1.54793	0.00066753	0.00459185	Tlr6	protein_coding	0.599556	0.551395	1.59043	1.79054
ENSMUSG00000035042	1.54709	0.0205586	0.0736853	Ccl5	protein_coding	1.16383	0.713559	2.37481	3.141
ENSMUSG00000024085	1.54639	1.24505e-05	0.00015273	Man2a1	protein_coding	1.45982	2.52902	6.60725	5.13278
ENSMUSG00000001473	1.54522	0.00014204	0.00124869	Tubb6	protein_coding	177.018	73.6004	281.283	449.25
ENSMUSG00000036155	1.54425	1.08708e-05	0.000135333	Mgat5	protein_coding	0.529269	0.673043	1.99382	1.53229
ENSMUSG00000095562	1.54259	0.0291571	0.0970995	Gm21887	protein_coding	4.3241	3.71038	3.07046	20.385
ENSMUSG00000029108	1.54244	2.23341e-05	0.000253162	Pcdh7	protein_coding	0.401698	0.466555	1.14665	1.39383
ENSMUSG00000038668	1.54117	1.48878e-05	0.000177797	Lpar1	protein_coding	1.57927	2.09404	4.38233	6.36197
ENSMUSG00000031875	1.54101	2.35253e-07	4.59737e-06	Cmtm3	protein_coding	3.69493	4.69015	11.5204	13.0119
ENSMUSG00000040552	1.54017	1.01581e-05	0.000127467	C3ar1	protein_coding	3.43876	6.38253	15.0164	13.779
ENSMUSG00000022687	1.53987	0.00169505	0.00996013	Boc	protein_coding	0.53341	1.21411	1.96914	3.14295
ENSMUSG00000079553	1.53937	0.00379309	0.0192015	Kifc1	protein_coding	0.676365	0.625525	2.60228	1.20424
ENSMUSG00000043895	1.53688	9.09709e-06	0.000115355	S1pr2	protein_coding	0.648274	0.897581	2.34532	2.16432
ENSMUSG00000024131	1.53629	0.000102253	0.000941075	Slc3a1	protein_coding	1.84638	2.04552	4.45796	6.87807
ENSMUSG00000018593	1.53617	9.94145e-08	2.15243e-06	Sparc	protein_coding	120.524	178.146	399.015	473.533
ENSMUSG00000029185	1.53568	3.27262e-06	4.76178e-05	Fam114a1	protein_coding	3.14421	4.96167	11.6102	12.0424
ENSMUSG00000056529	1.53551	1.05786e-07	2.27131e-06	Ptafr	protein_coding	2.89917	3.03447	8.16285	9.11986
ENSMUSG00000030924	1.53535	0.0251639	0.0863191	Rexo5	protein_coding	0.175231	0.159166	0.540317	0.434159
ENSMUSG00000054434	1.53502	3.53891e-06	5.09349e-05	Tmem120b	protein_coding	3.40334	3.6562	8.29574	12.254
ENSMUSG00000027993	1.53335	0.00286707	0.0153759	Trim2	protein_coding	0.0813164	0.219657	0.446321	0.430475
ENSMUSG00000001435	1.53269	5.47173e-08	1.28817e-06	Col18a1	protein_coding	2.96385	2.95953	9.84245	7.38559
ENSMUSG00000031486	1.53131	3.91447e-07	7.21261e-06	Adgra2	protein_coding	1.43891	1.68701	4.57937	4.50238
ENSMUSG00000024659	1.5308	2.24146e-06	3.38411e-05	Anxa1	protein_coding	8.05932	13.2205	33.6844	28.2794
ENSMUSG00000030560	1.53058	3.2141e-08	7.98308e-07	Ctsc	protein_coding	6.7449	9.21271	24.3456	22.0691
ENSMUSG00000007783	1.5298	0.000313692	0.00244153	Cpt1c	protein_coding	0.436046	0.665395	1.54564	1.64921
ENSMUSG00000020592	1.52941	9.0505e-06	0.000114926	Sdc1	protein_coding	1.63162	1.63856	5.46662	4.02309
ENSMUSG00000033282	1.52753	0.000436093	0.00323921	Rpgrip1l	protein_coding	0.171151	0.181369	0.451852	0.568765
ENSMUSG00000015143	1.52677	9.21806e-10	3.28592e-08	Actn1	protein_coding	4.66961	4.62208	13.2677	13.6334
ENSMUSG00000015027	1.52636	4.27947e-06	6.03706e-05	Galns	protein_coding	3.58371	2.41264	9.02368	8.31951
ENSMUSG00000000552	1.52618	0.000151224	0.00132163	Zfp385a	protein_coding	1.85928	3.62126	7.36388	8.52277
ENSMUSG00000020604	1.52572	0.00377377	0.0191091	Arsg	protein_coding	0.464815	0.331265	1.06358	1.24023
ENSMUSG00000000278	1.5255	1.84152e-07	3.72366e-06	Scpep1	protein_coding	6.92635	8.89255	21.0913	24.7043
ENSMUSG00000042766	1.52487	0.00539403	0.0254707	Trim46	protein_coding	0.441959	0.30108	1.01539	1.13412
ENSMUSG00000032038	1.52458	1.34712e-06	2.16222e-05	St3gal4	protein_coding	2.41286	2.29146	7.10629	6.49398
ENSMUSG00000034786	1.52156	3.06219e-05	0.000333699	Gpsm3	protein_coding	3.01572	3.11706	8.41233	9.27542
ENSMUSG00000034459	1.52129	0.000121721	0.00109111	Ifit1	protein_coding	1.34085	2.32122	5.37909	5.1926
ENSMUSG00000049866	1.5205	2.18131e-05	0.000248147	Arl4c	protein_coding	3.97973	2.0234	9.32628	7.92965
ENSMUSG00000034854	1.51862	2.18087e-07	4.3097e-06	Mfsd12	protein_coding	2.51464	2.3384	6.69803	7.26979
ENSMUSG00000068335	1.51755	2.85864e-06	4.21376e-05	Dok1	protein_coding	3.42614	2.96444	9.50725	8.87627
ENSMUSG00000031093	1.51671	2.88911e-05	0.000316557	Dock11	protein_coding	0.445882	0.551902	1.35429	1.51399
ENSMUSG00000018654	1.51589	4.62409e-05	0.0004774	Ikzf1	protein_coding	0.846126	0.619233	2.13981	2.07072
ENSMUSG00000060703	1.51545	0.00097548	0.00632014	Cd302	protein_coding	1.65033	3.20417	6.13639	7.81275
ENSMUSG00000063564	1.51543	0.000301678	0.0023592	Col23a1	protein_coding	0.438261	0.636929	1.528	1.55983
ENSMUSG00000024781	1.51316	4.33849e-06	6.11078e-05	Lipa	protein_coding	4.72743	7.89586	17.6099	18.6806
ENSMUSG00000034330	1.51235	3.84971e-06	5.49085e-05	Plcg2	protein_coding	1.36475	1.41671	3.85451	4.11742
ENSMUSG00000029009	1.51178	3.6009e-07	6.69032e-06	Mthfr	protein_coding	2.21469	2.35154	5.51991	7.56179
ENSMUSG00000038172	1.51169	1.36172e-05	0.000164913	Ttc39b	protein_coding	0.670978	0.470156	1.65912	1.60912
ENSMUSG00000028064	1.51056	5.50209e-06	7.43091e-05	Sema4a	protein_coding	1.00753	1.08411	2.95204	3.03578
ENSMUSG00000032254	1.50962	0.00158603	0.00945182	Kif23	protein_coding	0.256304	0.481667	1.24396	0.869644
ENSMUSG00000026648	1.50877	1.89082e-05	0.000218024	Dclre1c	protein_coding	0.487218	0.482038	1.365	1.40613
ENSMUSG00000006344	1.50826	0.00175774	0.0102817	Ggt5	protein_coding	0.459871	1.25955	2.2243	2.70449
ENSMUSG00000038807	1.50776	8.66447e-06	0.000110882	Rap1gap2	protein_coding	3.64549	1.99738	8.69836	7.38307
ENSMUSG00000026574	1.50746	0.00184509	0.0107128	Dpt	protein_coding	5.38709	18.9841	34.8526	35.239
ENSMUSG00000032997	1.50736	2.58775e-06	3.84584e-05	Chpf	protein_coding	2.87938	2.07258	6.43794	7.69171
ENSMUSG00000026077	1.50714	0.00548524	0.0258002	Npas2	protein_coding	0.393529	0.254187	1.05745	0.794463
ENSMUSG00000036565	1.50478	3.00554e-08	7.52719e-07	Ttyh3	protein_coding	2.85019	3.0397	8.96668	7.83573
ENSMUSG00000044456	1.50348	6.40703e-05	0.000629444	Rin3	protein_coding	1.02165	1.89308	3.73577	4.58521
ENSMUSG00000053093	1.5033	0.00361613	0.0184923	Myh7	protein_coding	0.510592	1.61661	3.94552	2.15147
ENSMUSG00000002083	1.50168	0.00134896	0.00829075	Bbc3	protein_coding	1.1178	0.895869	3.19623	2.53677
ENSMUSG00000036768	1.5011	0.0106915	0.0440398	Kif15	protein_coding	0.139406	0.131229	0.514901	0.255683
ENSMUSG00000038379	1.50102	0.0418966	0.128225	Ttk	protein_coding	0.141959	0.170206	0.576765	0.311526
ENSMUSG00000033033	1.50073	0.000117702	0.00106002	Calhm2	protein_coding	0.784602	0.872655	2.12595	2.58439
ENSMUSG00000030654	1.49899	1.57625e-06	2.47929e-05	Arl6ip1	protein_coding	5.93636	8.34115	22.8002	17.825
ENSMUSG00000020573	1.49758	0.000153557	0.00133757	Pik3cg	protein_coding	0.38122	0.370358	1.08228	1.05012
ENSMUSG00000029913	1.49712	0.00168643	0.00991919	Prdm5	protein_coding	0.345579	0.180149	0.746722	0.744539
ENSMUSG00000029851	1.49676	9.15844e-05	0.000859085	Tcaf2	protein_coding	0.876889	0.684985	2.15247	2.27607
ENSMUSG00000015947	1.49455	3.75225e-06	5.36455e-05	Fcgr1	protein_coding	4.01878	6.20311	14.4024	14.5871
ENSMUSG00000051985	1.49255	0.000294904	0.00231224	Igfn1	protein_coding	1.45155	3.63813	7.54082	6.92357
ENSMUSG00000040061	1.49173	0.000122261	0.0010941	Plcb2	protein_coding	0.571593	0.496113	1.40538	1.61102
ENSMUSG00000018008	1.49056	6.19525e-08	1.43378e-06	Cyth4	protein_coding	8.70681	6.62682	20.7842	22.4579
ENSMUSG00000026480	1.48922	2.98802e-08	7.49371e-07	Ncf2	protein_coding	1.77086	1.85839	5.06148	5.1776
ENSMUSG00000046295	1.48682	0.0247023	0.0852217	Ankle1	protein_coding	0.354881	0.565343	1.76269	0.830954
ENSMUSG00000028480	1.48648	1.40345e-05	0.000168947	Glipr2	protein_coding	3.43128	4.10092	12.622	8.608
ENSMUSG00000020649	1.48577	7.75216e-05	0.000745371	Rrm2	protein_coding	4.05722	2.60943	11.5732	7.17131
ENSMUSG00000057596	1.48535	0.000299272	0.00234343	Trim30d	protein_coding	0.947661	0.951919	2.17048	3.17007
ENSMUSG00000032179	1.48323	0.00265389	0.0144646	Bmp5	protein_coding	0.624563	1.70191	2.79431	3.75807
ENSMUSG00000002603	1.48192	8.15106e-07	1.39909e-05	Tgfb1	protein_coding	4.21027	2.80782	9.54571	10.1178
ENSMUSG00000024679	1.48185	6.6869e-05	0.00065303	Ms4a6d	protein_coding	4.06501	7.1068	17.8122	13.6188
ENSMUSG00000029504	1.48088	1.82264e-07	3.69376e-06	Ddx51	protein_coding	2.48821	2.10297	6.36179	6.50868
ENSMUSG00000059456	1.48007	1.13242e-06	1.86619e-05	Ptk2b	protein_coding	1.08548	1.06999	3.09536	2.94668
ENSMUSG00000028631	1.47765	1.09556e-07	2.33561e-06	Kcnq4	protein_coding	7.4272	6.33644	16.6819	21.7924
ENSMUSG00000032271	1.47656	0.000229622	0.00187191	Nnmt	protein_coding	1.94956	2.12498	5.30414	6.08491
ENSMUSG00000004665	1.47579	2.80748e-07	5.3702e-06	Cnn2	protein_coding	8.85644	6.71403	23.7867	19.6925
ENSMUSG00000048865	1.4726	3.25785e-08	8.06955e-07	Arhgap30	protein_coding	1.96703	1.78964	5.23669	5.23608
ENSMUSG00000063632	1.4724	0.0107858	0.0442974	Sox11	protein_coding	0.983042	0.210636	1.88971	1.42152
ENSMUSG00000028337	1.47215	0.000875065	0.00577717	Coro2a	protein_coding	0.400015	0.471361	1.4354	0.994917
ENSMUSG00000027808	1.4707	1.49591e-08	4.01362e-07	Serp1	protein_coding	7.01173	5.74438	18.6675	16.8311
ENSMUSG00000054293	1.46958	0.0417333	0.12779	A630033H20Rik	protein_coding	0.161223	0.285561	0.58485	0.656241
ENSMUSG00000026556	1.46877	0.00242568	0.0134275	Vangl2	protein_coding	0.279718	0.250443	0.732035	0.742542
ENSMUSG00000091144	1.46661	0.039468	0.122642	Phf11c	protein_coding	0.161502	0.308061	0.644451	0.657379
ENSMUSG00000052776	1.46656	0.0052412	0.0248857	Oas1a	protein_coding	1.55588	5.12804	7.25671	11.3812
ENSMUSG00000037313	1.46601	0.000183145	0.0015526	Tacc3	protein_coding	1.61206	1.43569	5.29162	3.173
ENSMUSG00000025464	1.46601	1.83503e-05	0.000212814	Paox	protein_coding	1.0673	1.00822	2.83925	2.9214
ENSMUSG00000029790	1.466	0.00267484	0.0145524	Cep41	protein_coding	0.350621	0.519751	1.38384	1.03252
ENSMUSG00000053615	1.46523	0.0310915	0.102039	Gm9913	protein_coding	0.200013	0.735786	1.2516	1.34509
ENSMUSG00000040272	1.46497	0.00148233	0.00895192	Accs	protein_coding	0.409093	0.227502	0.932812	0.833324
ENSMUSG00000029469	1.46476	0.000734989	0.00496881	Ift81	protein_coding	1.15984	0.573454	1.96925	2.82711
ENSMUSG00000025170	1.46438	4.01297e-05	0.000423014	Rab40b	protein_coding	5.87709	6.44383	12.4134	21.7373
ENSMUSG00000017446	1.46421	0.00123513	0.00770381	C1qtnf1	protein_coding	0.869803	1.77459	3.12293	4.21538
ENSMUSG00000024556	1.4617	8.74847e-06	0.000111562	Me2	protein_coding	5.54655	3.53437	11.6596	13.4302
ENSMUSG00000038943	1.46017	2.37361e-05	0.000267208	Prc1	protein_coding	0.865972	1.01792	3.07363	2.13955
ENSMUSG00000042228	1.45909	2.43957e-06	3.63459e-05	Lyn	protein_coding	3.17173	4.61574	11.3192	10.2311
ENSMUSG00000006403	1.45881	7.92153e-05	0.000758828	Adamts4	protein_coding	2.48251	1.32921	5.74036	4.7685
ENSMUSG00000027833	1.4564	0.0103065	0.0428514	Shox2	protein_coding	0.442894	0.965493	1.31591	2.5679
ENSMUSG00000042249	1.45275	1.2586e-05	0.000153974	Grk3	protein_coding	0.690825	0.823032	2.23794	1.9277
ENSMUSG00000037071	1.45189	3.87509e-07	7.15466e-06	Scd1	protein_coding	2.71463	2.59691	6.6733	7.92181
ENSMUSG00000031387	1.45149	1.406e-05	0.000169029	Renbp	protein_coding	2.18392	2.34992	6.19571	6.26325
ENSMUSG00000028037	1.45126	0.00286679	0.0153759	Ifi44	protein_coding	0.364586	0.521577	0.892733	1.54047
ENSMUSG00000035000	1.45075	0.0357791	0.113764	Dpp4	protein_coding	0.121558	0.397488	0.432945	0.993492
ENSMUSG00000036995	1.4506	1.49635e-05	0.000178567	Asap3	protein_coding	1.50402	1.31509	3.60934	4.13006
ENSMUSG00000056290	1.45005	0.0153762	0.0584153	Ms4a4b	protein_coding	0.211846	0.216476	0.537942	0.637349
ENSMUSG00000032431	1.44951	2.04811e-07	4.10008e-06	Crtap	protein_coding	7.21152	7.73157	19.7275	21.2848
ENSMUSG00000060519	1.44893	7.6477e-07	1.32148e-05	Tor3a	protein_coding	4.25221	3.95037	9.6587	12.828
ENSMUSG00000032783	1.44825	0.0337922	0.10902	Troap	protein_coding	0.339278	0.403426	1.11887	0.917026
ENSMUSG00000021298	1.44817	0.00919386	0.0391357	Gpr132	protein_coding	1.00308	0.420514	1.66076	2.23946
ENSMUSG00000054203	1.44808	0.0328811	0.106806	Ifi205	protein_coding	0.183894	0.892874	1.06735	1.8935
ENSMUSG00000055805	1.44794	2.40469e-07	4.66898e-06	Fmnl1	protein_coding	3.60153	3.42711	8.57511	10.6836
ENSMUSG00000047045	1.44732	6.34108e-07	1.11274e-05	Tmem164	protein_coding	1.48812	1.68868	4.41477	4.29311
ENSMUSG00000068015	1.44683	1.0013e-05	0.000125734	Lrch1	protein_coding	0.851245	1.06752	2.48366	2.77322
ENSMUSG00000025350	1.44599	0.00026537	0.00211371	Rdh5	protein_coding	1.56613	1.08384	3.82359	3.43156
ENSMUSG00000021676	1.44472	0.00111839	0.00710085	Iqgap2	protein_coding	0.629204	1.49034	3.12526	2.6896
ENSMUSG00000017631	1.44422	5.90276e-07	1.04292e-05	Abr	protein_coding	4.51416	3.22287	9.29943	11.8119
ENSMUSG00000038775	1.44307	0.00228674	0.012768	Vill	protein_coding	0.443463	0.466104	1.18354	1.30055
ENSMUSG00000031342	1.44297	0.0178387	0.0656974	Gpm6b	protein_coding	0.187044	0.747538	1.10372	1.45648
ENSMUSG00000036381	1.44273	0.0445548	0.134177	P2ry14	protein_coding	0.0505142	0.144531	0.192407	0.339709
ENSMUSG00000029798	1.44214	0.0139367	0.054073	Herc6	protein_coding	0.10521	0.303076	0.599751	0.516026
ENSMUSG00000030745	1.43852	0.00076445	0.00514295	Il21r	protein_coding	0.798293	0.961717	2.69774	2.09685
ENSMUSG00000063810	1.43808	0.0209432	0.0747285	Alms1	protein_coding	0.0620003	0.0450528	0.167434	0.124354
ENSMUSG00000037816	1.43613	6.07346e-05	0.000601253	Fbxw17	protein_coding	1.51803	1.15625	3.3837	3.88413
ENSMUSG00000016024	1.43578	0.0288775	0.0963667	Lbp	protein_coding	0.346908	1.59127	1.43672	3.85756
ENSMUSG00000022108	1.43509	2.2911e-07	4.50659e-06	Itm2b	protein_coding	50.4041	68.563	146.017	177.807
ENSMUSG00000017561	1.43471	1.22469e-05	0.000150642	Crlf3	protein_coding	2.4746	2.00062	5.12452	7.01864
ENSMUSG00000006219	1.43377	1.39277e-06	2.22757e-05	Fblim1	protein_coding	2.53812	2.06634	6.08133	6.41053
ENSMUSG00000038178	1.43344	1.4176e-06	2.25962e-05	Slc43a2	protein_coding	4.83286	3.81247	9.51501	13.9062
ENSMUSG00000028657	1.43325	1.061e-06	1.76576e-05	Ppt1	protein_coding	3.8583	4.93056	11.0178	12.8491
ENSMUSG00000066677	1.43319	0.0462127	0.137768	Ifi208	protein_coding	0.106245	0.202659	0.385414	0.451263
ENSMUSG00000022533	1.43249	2.43504e-08	6.21126e-07	Atp13a3	protein_coding	4.30271	3.40793	10.2767	10.6114
ENSMUSG00000052889	1.43239	0.00216363	0.0121899	Prkcb	protein_coding	0.355947	0.248703	0.735009	0.904521
ENSMUSG00000002204	1.43231	0.000495284	0.00359604	Napsa	protein_coding	1.18133	1.4307	3.02833	4.0512
ENSMUSG00000033857	1.42995	1.39502e-05	0.000168111	Engase	protein_coding	1.25273	1.36545	3.22505	3.86188
ENSMUSG00000019326	1.42949	0.00193987	0.0111555	Aoc3	protein_coding	0.755568	1.993	3.91399	3.55149
ENSMUSG00000038244	1.4292	0.000109666	0.000999116	Mical2	protein_coding	1.91713	3.76267	6.57162	8.85139
ENSMUSG00000031561	1.42715	2.25353e-05	0.000255283	Tenm3	protein_coding	0.702593	0.944256	1.97464	2.47716
ENSMUSG00000027381	1.42469	2.62287e-05	0.000291632	Bcl2l11	protein_coding	1.26979	0.834219	3.06033	2.61044
ENSMUSG00000034165	1.42422	7.63614e-09	2.18174e-07	Ccnd3	protein_coding	4.0346	4.22416	10.6983	11.5764
ENSMUSG00000032596	1.42419	5.57179e-06	7.5082e-05	Uba7	protein_coding	1.38783	1.92216	4.4061	4.52807
ENSMUSG00000027247	1.42418	3.38825e-06	4.91418e-05	Arhgap1	protein_coding	2.4665	3.3828	7.85715	7.93226
ENSMUSG00000018983	1.42221	4.36419e-06	6.13328e-05	E2f2	protein_coding	2.98943	2.04236	6.95288	6.58149
ENSMUSG00000001761	1.4209	7.53719e-06	9.79835e-05	Smo	protein_coding	1.21745	1.35408	3.5782	3.34179
ENSMUSG00000032812	1.42045	8.59893e-08	1.90283e-06	Arap1	protein_coding	3.85872	3.05066	8.80123	9.7598
ENSMUSG00000076441	1.42021	3.90575e-05	0.000412674	Ass1	protein_coding	2.05381	2.23862	5.58254	5.95888
ENSMUSG00000040950	1.42014	0.00850262	0.0368182	Mgl2	protein_coding	1.03377	1.99915	2.54039	5.61835
ENSMUSG00000021760	1.41964	1.25629e-06	2.04183e-05	Gpx8	protein_coding	9.60328	9.19636	25.182	25.3473
ENSMUSG00000028874	1.4196	1.61151e-05	0.000190755	Fgr	protein_coding	1.91611	1.57625	5.0361	4.35074
ENSMUSG00000027878	1.41857	2.40224e-07	4.66898e-06	Notch2	protein_coding	1.85228	2.18837	5.02773	5.83172
ENSMUSG00000049307	1.41753	0.0133524	0.0522435	Fut4	protein_coding	0.411367	0.261557	1.00728	0.800814
ENSMUSG00000064061	1.41633	0.000438292	0.00325421	Dzip3	protein_coding	0.322965	0.410697	0.987478	0.979823
ENSMUSG00000034855	1.41545	0.00324006	0.0169467	Cxcl10	protein_coding	1.70543	0.946343	4.36436	2.74379
ENSMUSG00000031365	1.41445	2.94337e-06	4.32453e-05	Zfp275	protein_coding	1.64609	1.60238	3.83819	4.85893
ENSMUSG00000032312	1.41443	2.53049e-07	4.87133e-06	Csk	protein_coding	5.6058	4.41973	13.1096	13.7172
ENSMUSG00000049929	1.41274	0.0323031	0.105307	Lpar4	protein_coding	0.230678	0.197556	0.609673	0.536544
ENSMUSG00000049907	1.41259	0.000554034	0.0039511	Rasl11b	protein_coding	1.48642	1.51451	3.54005	4.48343
ENSMUSG00000049191	1.41005	0.00352645	0.0181243	Rtl5	protein_coding	0.381342	0.511577	1.05348	1.32899
ENSMUSG00000023348	1.40908	1.68452e-05	0.000197901	Trip6	protein_coding	2.47235	2.56948	6.79951	6.65471
ENSMUSG00000020437	1.40711	6.6505e-06	8.79766e-05	Myo1g	protein_coding	1.27474	1.35662	3.12409	3.88664
ENSMUSG00000012443	1.4064	0.000643671	0.00446858	Kif11	protein_coding	0.854938	0.805512	2.71238	1.71304
ENSMUSG00000040181	1.40611	0.00288466	0.0154381	Fmo1	protein_coding	1.38463	3.92397	5.35236	8.85292
ENSMUSG00000032076	1.40545	0.00693236	0.0313336	Cadm1	protein_coding	0.140462	0.313492	0.659973	0.549245
ENSMUSG00000034795	1.40432	0.0489334	0.144071	Ccdc122	protein_coding	0.422144	0.345097	0.995386	1.04592
ENSMUSG00000018995	1.4043	0.00016613	0.00143189	Nars2	protein_coding	0.751718	0.568089	1.5998	1.9086
ENSMUSG00000068566	1.40209	7.99901e-08	1.78319e-06	Myadm	protein_coding	11.1135	14.1862	32.9872	34.2935
ENSMUSG00000066861	1.40183	0.00488552	0.0234435	Oas1g	protein_coding	0.775884	1.10592	2.01351	2.9786
ENSMUSG00000048779	1.40174	1.88033e-06	2.89209e-05	P2ry6	protein_coding	3.77326	3.34823	9.0024	9.89669
ENSMUSG00000036777	1.40151	0.0102859	0.0427956	Anln	protein_coding	0.231147	0.629866	1.50931	0.785415
ENSMUSG00000024835	1.39918	2.82645e-08	7.12811e-07	Coro1b	protein_coding	11.9228	12.9957	33.9602	32.1142
ENSMUSG00000024989	1.39863	0.0232734	0.0813645	Cep55	protein_coding	0.502733	0.493173	1.78723	0.854118
ENSMUSG00000060036	1.3979	9.72366e-07	1.6394e-05	Rpl3	protein_coding	76.4118	48.2448	163.017	166.11
ENSMUSG00000044864	1.39741	4.98735e-06	6.84321e-05	Ankrd50	protein_coding	1.98221	1.6137	4.02795	5.47887
ENSMUSG00000050394	1.39731	0.00454079	0.0221549	Armcx6	protein_coding	1.68535	0.704183	3.01612	3.30077
ENSMUSG00000049288	1.39675	1.27471e-06	2.06435e-05	Lix1l	protein_coding	3.37574	3.86873	8.98492	10.1868
ENSMUSG00000015709	1.39593	0.0065324	0.0298207	Arnt2	protein_coding	0.326943	0.197979	0.810444	0.578604
ENSMUSG00000029915	1.3955	0.00921275	0.0391791	Clec5a	protein_coding	0.581913	0.416243	1.67556	0.96547
ENSMUSG00000026676	1.39518	0.0307196	0.10106	Ccdc3	protein_coding	0.392301	1.93846	2.37185	3.81386
ENSMUSG00000016206	1.39333	0.000458372	0.00337416	H2-M3	protein_coding	2.37945	2.17012	6.16548	5.84385
ENSMUSG00000027298	1.39228	0.0108046	0.0443505	Tyro3	protein_coding	0.247862	0.233325	0.727488	0.542333
ENSMUSG00000052331	1.3917	0.000465677	0.00340987	Ankrd44	protein_coding	0.325132	0.622865	1.31884	1.18567
ENSMUSG00000035561	1.39097	0.0182308	0.0668371	Aldh1b1	protein_coding	0.486194	0.563064	1.27869	1.48425
ENSMUSG00000004626	1.39001	1.84973e-05	0.000214106	Stxbp2	protein_coding	1.77974	1.48236	4.16605	4.42143
ENSMUSG00000036306	1.38845	0.00022597	0.00184733	Lzts1	protein_coding	0.759687	0.57068	1.58647	1.9113
ENSMUSG00000027201	1.38646	1.47837e-05	0.00017667	Myef2	protein_coding	1.59987	1.24376	4.03696	3.43093
ENSMUSG00000037725	1.3853	0.0126139	0.0498727	Ckap2	protein_coding	0.586438	0.662881	2.23766	1.04553
ENSMUSG00000005986	1.38519	0.0333615	0.10792	Ankrd13d	protein_coding	0.42579	0.371283	0.885566	1.20566
ENSMUSG00000020897	1.38441	0.00395699	0.0198918	Aurkb	protein_coding	0.782205	0.800917	2.52797	1.6276
ENSMUSG00000071669	1.38347	0.000920073	0.0060304	Snx29	protein_coding	0.466616	0.768818	1.48799	1.75144
ENSMUSG00000027639	1.38334	1.72779e-06	2.69186e-05	Samhd1	protein_coding	4.16688	5.42357	10.88	14.2894
ENSMUSG00000058818	1.38284	1.49481e-06	2.36562e-05	Pirb	protein_coding	3.233	3.50688	7.92064	9.74047
ENSMUSG00000046186	1.38236	1.77842e-05	0.000207153	Cd109	protein_coding	1.09298	1.23546	2.74606	3.35278
ENSMUSG00000047712	1.38223	0.0133454	0.0522303	Ust	protein_coding	0.24152	0.460693	0.876137	0.961714
ENSMUSG00000061143	1.38183	0.000213257	0.00176076	Maml3	protein_coding	0.412878	0.450029	0.995279	1.26338
ENSMUSG00000040907	1.38101	7.83661e-05	0.000752289	Atp1a3	protein_coding	0.832142	1.06032	2.38943	2.5637
ENSMUSG00000025485	1.38087	8.24919e-06	0.000106169	Ric8a	protein_coding	7.25477	4.7941	13.3021	18.1426
ENSMUSG00000002265	1.38069	1.84083e-07	3.72366e-06	Peg3	protein_coding	10.0101	7.43193	20.8673	24.6789
ENSMUSG00000036246	1.38062	1.98183e-06	3.03527e-05	Gmip	protein_coding	2.13815	1.87815	5.00969	5.49344
ENSMUSG00000029311	1.37957	3.36355e-05	0.000363251	Hsd17b11	protein_coding	1.96763	2.44774	5.33781	6.2074
ENSMUSG00000014329	1.37817	0.000354758	0.00270404	Bicc1	protein_coding	1.21998	2.28104	3.76514	5.40092
ENSMUSG00000056144	1.37751	0.00419514	0.0208567	Trim34a	protein_coding	0.915975	2.20234	3.61597	4.5389
ENSMUSG00000026271	1.37731	0.000990528	0.00640328	Gpr35	protein_coding	0.606084	0.865099	2.15675	1.68553
ENSMUSG00000079227	1.37336	1.14613e-05	0.000142043	Ccr5	protein_coding	1.05978	1.38076	3.3699	2.98913
ENSMUSG00000048327	1.37201	0.00708414	0.031868	Ckap2l	protein_coding	0.64554	0.897731	2.584	1.43396
ENSMUSG00000043943	1.37161	0.00262249	0.0143151	Naalad2	protein_coding	0.441122	0.689168	1.38685	1.55093
ENSMUSG00000061689	1.37145	1.59292e-05	0.000188736	Dlgap4	protein_coding	17.9635	12.3117	30.6518	47.8294
ENSMUSG00000009013	1.37059	2.86784e-07	5.46827e-06	Dynll1	protein_coding	10.986	11.4267	25.2532	32.9759
ENSMUSG00000026134	1.37032	0.0255387	0.087389	Prim2	protein_coding	0.141117	0.410174	0.716682	0.715924
ENSMUSG00000049516	1.36907	7.75967e-05	0.000745697	Spty2d1	protein_coding	1.61509	0.97552	3.2765	3.43723
ENSMUSG00000034707	1.36862	7.04694e-07	1.23063e-05	Gns	protein_coding	5.86474	7.17439	14.7127	19.1509
ENSMUSG00000050989	1.36726	2.67207e-06	3.96138e-05	Selenon	protein_coding	2.93288	3.4071	8.27345	8.16811
ENSMUSG00000040296	1.36674	0.000223521	0.00183044	Ddx58	protein_coding	1.02021	1.88933	3.67214	3.88445
ENSMUSG00000043004	1.36671	1.31224e-05	0.000159887	Gng2	protein_coding	1.84516	1.61242	4.37383	4.58288
ENSMUSG00000048058	1.36668	4.46839e-05	0.000464512	Ldlrad3	protein_coding	1.36807	1.16261	2.82627	3.72608
ENSMUSG00000030717	1.36647	0.000191574	0.00161271	Nupr1	protein_coding	1.72213	1.69544	4.21181	4.6404
ENSMUSG00000030865	1.36647	0.0392834	0.122237	Chp2	protein_coding	0.435618	0.949632	1.54864	2.03526
ENSMUSG00000051378	1.36258	0.0310269	0.10192	Kif18b	protein_coding	0.351885	0.426165	1.38996	0.622745
ENSMUSG00000009292	1.36188	0.00235527	0.013102	Trpm2	protein_coding	0.196166	0.19549	0.463564	0.547526
ENSMUSG00000074221	1.36176	1.16636e-05	0.000144352	Zfp568	protein_coding	6.52338	4.0054	12.242	14.8686
ENSMUSG00000038456	1.36078	0.000846127	0.00561297	Dennd2a	protein_coding	0.492642	0.894951	1.75206	1.83259
ENSMUSG00000055994	1.36068	0.00144052	0.00876101	Nod2	protein_coding	0.598858	0.667924	1.36407	1.90275
ENSMUSG00000004098	1.36066	0.000649492	0.00449172	Col5a3	protein_coding	4.44062	10.8765	19.9332	19.8048
ENSMUSG00000031962	1.35981	3.03802e-07	5.73223e-06	Cdh15	protein_coding	11.6204	8.82639	25.7443	26.9132
ENSMUSG00000022231	1.35912	0.0111976	0.0455396	Sema5a	protein_coding	0.082214	0.236249	0.433802	0.388875
ENSMUSG00000009621	1.3574	2.82331e-05	0.000310856	Vav2	protein_coding	1.52484	1.1117	3.10643	3.67434
ENSMUSG00000024538	1.35577	4.47998e-06	6.26122e-05	Ppic	protein_coding	15.3126	21.9579	47.1958	48.8171
ENSMUSG00000031165	1.3548	0.000267262	0.00212253	Was	protein_coding	1.70101	1.82211	4.27685	4.77504
ENSMUSG00000071715	1.35466	0.000213509	0.00176123	Ncf4	protein_coding	2.5223	1.99604	5.61525	5.99251
ENSMUSG00000026104	1.35388	1.68762e-05	0.000198136	Stat1	protein_coding	1.19904	1.59618	3.62945	3.55521
ENSMUSG00000027843	1.35316	0.0121607	0.0485702	Ptpn22	protein_coding	0.360743	0.17975	0.650575	0.736921
ENSMUSG00000053965	1.3514	0.0019748	0.0113311	Pde5a	protein_coding	0.248605	0.410333	0.834843	0.854791
ENSMUSG00000058290	1.35133	0.00415345	0.0206893	Espl1	protein_coding	0.442359	0.505124	1.58177	0.849963
ENSMUSG00000030086	1.35027	0.00996361	0.0417238	Chchd6	protein_coding	0.911181	0.722306	1.52248	2.65827
ENSMUSG00000040929	1.35023	0.00541937	0.025557	Rfx3	protein_coding	0.158215	0.213839	0.495882	0.456958
ENSMUSG00000002043	1.34988	0.00734096	0.0327946	Trappc6a	protein_coding	0.966804	1.6286	3.31587	3.32865
ENSMUSG00000070034	1.34847	2.33765e-05	0.000264148	Sp110	protein_coding	1.05038	1.1	2.6	2.90134
ENSMUSG00000051212	1.34812	0.0232558	0.0813188	Gpr183	protein_coding	0.387002	0.659101	1.66711	1.01022
ENSMUSG00000030782	1.34626	8.07964e-06	0.00010421	Tgfb1i1	protein_coding	1.6379	1.7444	4.59002	4.0537
ENSMUSG00000074151	1.346	0.000135273	0.00119444	Nlrc5	protein_coding	0.797536	1.12919	2.81558	2.11278
ENSMUSG00000036667	1.34568	9.08626e-06	0.000115299	Tcaf1	protein_coding	1.55773	1.53205	3.31163	4.57495
ENSMUSG00000044447	1.34562	0.000785416	0.00526243	Dock5	protein_coding	0.252486	0.312733	0.711916	0.731184
ENSMUSG00000028873	1.3453	0.0019612	0.011271	Cdca8	protein_coding	0.633956	0.720405	2.13337	1.32723
ENSMUSG00000028268	1.34507	0.000407618	0.00305536	Gbp3	protein_coding	1.79653	3.14709	7.06018	5.58666
ENSMUSG00000002006	1.34469	0.0145588	0.0559582	Pdzd4	protein_coding	0.334197	0.402613	1.02091	0.859147
ENSMUSG00000025232	1.34313	4.6438e-08	1.11064e-06	Hexa	protein_coding	36.5241	34.167	82.2379	97.8735
ENSMUSG00000029581	1.34305	2.66168e-05	0.000295512	Fscn1	protein_coding	10.6645	7.25247	26.9629	18.6437
ENSMUSG00000040322	1.34106	0.00143022	0.00872185	Slc25a24	protein_coding	12.9849	4.94701	19.0483	26.3369
ENSMUSG00000039646	1.34012	6.85134e-06	9.00398e-05	Vasn	protein_coding	3.59946	3.21462	8.104	9.22228
ENSMUSG00000041120	1.33992	3.59382e-05	0.000383986	Nbl1	protein_coding	7.55657	10.8198	19.8613	26.9408
ENSMUSG00000029925	1.33835	0.000272046	0.00215642	Tbxas1	protein_coding	0.468397	0.644458	1.41503	1.41328
ENSMUSG00000000594	1.33821	1.38328e-06	2.21435e-05	Gm2a	protein_coding	5.65134	6.91601	14.6329	17.3198
ENSMUSG00000052085	1.33777	6.33235e-05	0.000622445	Dock8	protein_coding	0.956692	1.33514	2.6726	3.15201
ENSMUSG00000030872	1.33695	6.16508e-05	0.000607989	Gga2	protein_coding	5.3968	3.71644	8.7437	14.3251
ENSMUSG00000062175	1.33642	0.00308949	0.0163215	Tgif2	protein_coding	0.601351	0.655462	1.71872	1.47058
ENSMUSG00000046442	1.33587	0.00790132	0.0347901	Ppm1e	protein_coding	0.343834	0.227135	0.740814	0.708069
ENSMUSG00000026288	1.33573	5.46933e-07	9.76852e-06	Inpp5d	protein_coding	2.48014	2.68328	6.23786	6.86015
ENSMUSG00000026126	1.33562	0.000132894	0.00117688	Ptpn18	protein_coding	0.795963	0.785516	2.13045	1.88073
ENSMUSG00000027078	1.33488	3.8731e-05	0.000409705	Ube2l6	protein_coding	3.39352	4.11834	9.13755	9.90623
ENSMUSG00000024810	1.33401	0.00129684	0.00802505	Il33	protein_coding	1.11301	1.97799	3.89712	3.93949
ENSMUSG00000003134	1.33373	9.74305e-06	0.0001226	Tbc1d8	protein_coding	5.05162	3.83543	9.49622	12.9737
ENSMUSG00000038451	1.33292	0.000407558	0.00305536	Spsb2	protein_coding	9.01299	4.49884	15.6144	18.4849
ENSMUSG00000021411	1.33203	0.00134707	0.00828191	Pxdc1	protein_coding	0.982503	1.51495	3.12947	3.18917
ENSMUSG00000025964	1.33147	0.0162563	0.0610144	Adam23	protein_coding	0.0662927	0.106262	0.223507	0.212558
ENSMUSG00000038608	1.33025	5.2637e-05	0.000532176	Dock10	protein_coding	0.420499	0.59167	1.34235	1.21774
ENSMUSG00000035183	1.33002	0.007596	0.0336757	Slc24a5	protein_coding	1.10888	0.685997	2.47877	2.0579
ENSMUSG00000041420	1.32967	0.0188272	0.0685294	Meis3	protein_coding	0.638216	0.335828	1.29331	1.16842
ENSMUSG00000010609	1.32943	8.11605e-05	0.000773767	Psen2	protein_coding	2.91763	3.09231	5.83579	9.33413
ENSMUSG00000032640	1.32934	0.000114855	0.00103748	Chsy1	protein_coding	1.95643	1.33052	4.22189	4.07199
ENSMUSG00000042029	1.3272	0.000283703	0.00223802	Ncapg2	protein_coding	0.540988	0.436507	1.3457	1.11905
ENSMUSG00000003352	1.32656	0.000461356	0.0033906	Cacnb3	protein_coding	1.23097	1.34174	3.44246	3.04197
ENSMUSG00000031628	1.32582	0.000174523	0.00148859	Casp3	protein_coding	3.20338	1.88185	6.38376	6.40541
ENSMUSG00000032507	1.32407	0.000198133	0.00165864	Fbxl2	protein_coding	1.83845	1.28454	3.43147	4.41596
ENSMUSG00000026875	1.32321	0.00679469	0.0308116	Traf1	protein_coding	0.823481	0.30207	1.17192	1.64792
ENSMUSG00000047878	1.32293	0.00085173	0.00564185	A4galt	protein_coding	1.57607	2.10354	5.06393	4.18954
ENSMUSG00000031539	1.32146	0.00040842	0.00305883	Ap3m2	protein_coding	1.1574	0.958771	2.3176	2.99324
ENSMUSG00000030630	1.32131	0.0166328	0.0622204	Fah	protein_coding	0.661146	0.652005	1.82733	1.47093
ENSMUSG00000064147	1.318	0.0065349	0.0298207	Rab44	protein_coding	0.832721	0.42604	1.49189	1.66017
ENSMUSG00000029231	1.31752	0.00451546	0.0220665	Pdgfra	protein_coding	0.668759	2.01217	3.18916	3.56045
ENSMUSG00000060216	1.31496	3.40175e-07	6.37193e-06	Arrb2	protein_coding	7.95247	7.25013	19.0897	18.9041
ENSMUSG00000030281	1.31321	0.000261409	0.00208463	Il17rc	protein_coding	1.72548	1.68127	4.26772	4.23809
ENSMUSG00000043300	1.3127	0.00214381	0.0121009	B3galnt1	protein_coding	1.30844	1.50124	3.74724	3.26622
ENSMUSG00000060090	1.31231	0.000345624	0.00265174	Rp2	protein_coding	0.937219	1.08077	2.19758	2.8365
ENSMUSG00000053101	1.31151	0.0434254	0.13192	Gpr141	protein_coding	0.128578	0.267555	0.424026	0.562668
ENSMUSG00000031938	1.31076	4.88236e-05	0.000499495	4931406C07Rik	protein_coding	0.693735	0.588124	1.59384	1.6006
ENSMUSG00000079470	1.31069	0.00400382	0.0200881	Utp14b	protein_coding	0.409211	0.26762	0.811499	0.875474
ENSMUSG00000071064	1.3082	0.000174516	0.00148859	Zfp827	protein_coding	0.72609	0.876525	1.69933	2.28811
ENSMUSG00000034265	1.30813	0.000797268	0.00533392	Zdhhc14	protein_coding	1.25536	1.14841	3.25282	2.72948
ENSMUSG00000026728	1.30812	4.72413e-09	1.417e-07	Vim	protein_coding	62.851	61.5419	153.28	156.207
ENSMUSG00000020886	1.3072	0.00121235	0.00758798	Dlg4	protein_coding	0.686802	1.14582	2.27789	2.28209
ENSMUSG00000055447	1.30719	1.73008e-07	3.5251e-06	Cd47	protein_coding	5.9283	5.72614	13.8249	15.1472
ENSMUSG00000042489	1.3055	0.0348668	0.11159	Clspn	protein_coding	0.223501	0.28598	0.923574	0.343947
ENSMUSG00000025743	1.30477	7.81171e-05	0.000750298	Sdc3	protein_coding	6.31953	11.0948	20.1585	23.2097
ENSMUSG00000038811	1.30453	0.00013224	0.00117167	Gngt2	protein_coding	3.01342	3.93338	8.58322	8.66444
ENSMUSG00000060671	1.30413	0.000197245	0.00165351	Atp8b2	protein_coding	1.26429	2.24045	4.55082	4.1689
ENSMUSG00000015968	1.3041	0.0182333	0.0668371	Cacna1d	protein_coding	0.110656	0.174889	0.276977	0.430832
ENSMUSG00000022836	1.30406	0.00209572	0.0118777	Mylk	protein_coding	1.306	3.07179	4.31872	6.58835
ENSMUSG00000037410	1.30346	2.90842e-05	0.000318287	Tbc1d2b	protein_coding	1.11899	1.53108	3.24738	3.33143
ENSMUSG00000031312	1.30287	1.25369e-05	0.000153513	Itgb1bp2	protein_coding	56.05	63.4204	115.519	180.747
ENSMUSG00000040747	1.3026	4.59855e-06	6.39723e-05	Cd53	protein_coding	7.33571	7.77733	17.6243	19.8353
ENSMUSG00000050910	1.30078	0.000375197	0.00283589	Cdr2l	protein_coding	1.60419	1.37826	4.27209	3.11288
ENSMUSG00000057895	1.30078	0.0228135	0.08002	Zfp105	protein_coding	0.885164	0.500273	1.80768	1.62453
ENSMUSG00000022453	1.30073	1.67311e-05	0.000196817	Naga	protein_coding	4.81835	4.61532	11.176	12.1707
ENSMUSG00000049536	1.29954	0.00322377	0.0168925	Tceal1	protein_coding	1.07124	1.38486	2.38582	3.6858
ENSMUSG00000030811	1.2992	0.000174002	0.00148826	Fbxl19	protein_coding	1.15306	1.34061	2.93357	3.23235
ENSMUSG00000057880	1.29906	0.0169227	0.0630569	Abat	protein_coding	0.162227	0.334001	0.595031	0.631618
ENSMUSG00000002897	1.29692	6.86641e-06	9.01721e-05	Il17ra	protein_coding	1.81386	1.47622	3.79005	4.32573
ENSMUSG00000035713	1.29611	0.00156863	0.00937904	Usp35	protein_coding	0.607443	0.618922	1.37962	1.64524
ENSMUSG00000072941	1.29315	0.00115994	0.00730049	Sod3	protein_coding	1.51316	2.8914	4.7708	6.09636
ENSMUSG00000019975	1.29292	1.61686e-05	0.000191196	Ikbip	protein_coding	1.82607	1.88238	4.63183	4.49929
ENSMUSG00000035697	1.29211	7.77451e-06	0.000100706	Arhgap45	protein_coding	6.79895	5.13312	12.8976	16.4148
ENSMUSG00000038354	1.29038	0.0310915	0.102039	Ankrd35	protein_coding	0.307996	0.354361	0.620713	1.00536
ENSMUSG00000050382	1.28963	0.0403549	0.124413	Kif7	protein_coding	0.487786	0.182764	0.663558	0.981951
ENSMUSG00000021217	1.28945	0.000940711	0.00613449	Tshz3	protein_coding	0.652733	0.669616	1.67142	1.57646
ENSMUSG00000031400	1.28734	3.62726e-05	0.00038733	G6pdx	protein_coding	2.62995	2.44649	6.41507	6.03457
ENSMUSG00000020399	1.28718	0.00168618	0.00991919	Havcr2	protein_coding	1.07785	1.3147	2.9232	2.94303
ENSMUSG00000020114	1.28707	1.91194e-06	2.93322e-05	Cand1	protein_coding	2.52346	2.21317	5.41363	6.19306
ENSMUSG00000025666	1.28587	0.000180508	0.00153385	Tmem47	protein_coding	1.38792	1.58845	3.3859	3.90544
ENSMUSG00000019189	1.28501	4.4696e-06	6.25639e-05	Rnf145	protein_coding	1.64126	1.69118	3.98872	4.17119
ENSMUSG00000040249	1.2847	0.000299778	0.00234638	Lrp1	protein_coding	4.73755	9.40833	15.6703	19.1038
ENSMUSG00000028108	1.28404	0.000219684	0.00180392	Ecm1	protein_coding	6.5093	10.3255	16.8206	24.4513
ENSMUSG00000051517	1.28314	0.0375953	0.118042	Arhgef39	protein_coding	0.443777	0.398348	1.13636	0.923964
ENSMUSG00000060791	1.2824	0.00189006	0.0109212	Gmfg	protein_coding	1.36338	0.999709	3.02141	2.755
ENSMUSG00000006519	1.27893	8.26564e-07	1.41606e-05	Cyba	protein_coding	22.0444	22.7094	57.4892	51.6682
ENSMUSG00000032690	1.2789	0.00394638	0.0198551	Oas2	protein_coding	1.60023	4.13825	6.02124	8.02952
ENSMUSG00000030539	1.27868	0.00279425	0.0150749	Sema4b	protein_coding	1.10094	0.593263	1.73213	2.3906
ENSMUSG00000020689	1.27833	0.00239122	0.0132792	Itgb3	protein_coding	0.710011	0.503035	1.27064	1.68376
ENSMUSG00000046731	1.27741	9.42372e-05	0.000880766	Kctd11	protein_coding	2.17524	1.95968	5.12102	4.94949
ENSMUSG00000021624	1.27684	0.000726481	0.00492605	Cd180	protein_coding	1.25442	1.43482	3.9775	2.5763
ENSMUSG00000020709	1.27184	0.00193365	0.0111291	Adap2	protein_coding	2.38633	4.43459	7.32266	9.24948
ENSMUSG00000026657	1.27182	5.76106e-06	7.7459e-05	Frmd4a	protein_coding	0.538301	0.541103	1.32135	1.29772
ENSMUSG00000038425	1.27157	0.0151999	0.0579894	Poli	protein_coding	0.41576	0.433468	1.03607	1.0237
ENSMUSG00000020086	1.27143	0.0185895	0.0678535	H2afy2	protein_coding	0.738428	0.664895	1.65381	1.75001
ENSMUSG00000055172	1.2708	0.00672729	0.0306059	C1ra	protein_coding	1.33522	2.96179	3.8749	6.56662
ENSMUSG00000030498	1.27003	0.0152138	0.0580304	Gas2	protein_coding	0.307681	0.442074	1.03497	0.782122
ENSMUSG00000030064	1.26958	2.22495e-05	0.000252362	Frmd4b	protein_coding	0.873968	1.10162	2.58945	2.20167
ENSMUSG00000035232	1.26887	0.00302874	0.0160569	Pdk3	protein_coding	1.82686	1.0402	3.58061	3.35852
ENSMUSG00000070327	1.26874	0.000127176	0.00113235	Rnf213	protein_coding	1.64568	2.90697	5.42085	5.6375
ENSMUSG00000020638	1.26749	0.00209452	0.0118747	Cmpk2	protein_coding	0.855467	1.06043	2.73819	1.89986
ENSMUSG00000016253	1.2672	1.90034e-05	0.000218982	Nelfcd	protein_coding	6.6366	7.36577	14.2868	19.5808
ENSMUSG00000079017	1.26695	0.00187093	0.0108349	Ifi27l2a	protein_coding	24.8853	47.6734	64.997	110.929
ENSMUSG00000052942	1.26695	0.00956338	0.0404133	Glis3	protein_coding	0.22113	0.223811	0.567247	0.508745
ENSMUSG00000029860	1.26669	8.54374e-07	1.46093e-05	Zyx	protein_coding	7.03478	6.411	17.7742	14.7287
ENSMUSG00000028121	1.26667	0.000594014	0.00418172	Bcar3	protein_coding	1.05916	1.53476	2.65789	3.61655
ENSMUSG00000016756	1.26566	0.0291912	0.0971803	Cmah	protein_coding	0.111361	0.135661	0.318424	0.278229
ENSMUSG00000024968	1.26267	0.0149112	0.0570846	Rcor2	protein_coding	0.6905	0.461291	1.42211	1.35603
ENSMUSG00000028556	1.26242	2.1614e-05	0.000246236	Dock7	protein_coding	0.597899	0.701481	1.59055	1.5431
ENSMUSG00000039158	1.26182	0.000159006	0.00137838	Akna	protein_coding	1.27183	1.25425	2.66275	3.42123
ENSMUSG00000034422	1.26031	6.20533e-05	0.000611291	Parp14	protein_coding	1.71085	2.64997	5.30254	5.21624
ENSMUSG00000025020	1.26029	0.00677551	0.0307632	Slit1	protein_coding	0.7312	0.398497	1.12089	1.59458
ENSMUSG00000028689	1.25966	0.00362442	0.018519	Ccdc163	protein_coding	1.02568	1.17841	2.53414	2.76694
ENSMUSG00000037405	1.25965	0.000416965	0.00311579	Icam1	protein_coding	1.23323	1.55368	2.98631	3.71874
ENSMUSG00000043067	1.25906	8.38679e-05	0.000795169	Dpy19l1	protein_coding	2.08939	1.43836	3.95727	4.51506
ENSMUSG00000074671	1.25889	0.0431209	0.131171	Tspyl3	protein_coding	0.45462	0.297316	0.973013	0.836741
ENSMUSG00000020422	1.25845	5.2255e-07	9.38875e-06	Tns3	protein_coding	2.79144	2.61379	6.22975	6.75922
ENSMUSG00000075415	1.25844	5.19286e-06	7.08749e-05	Fnbp1	protein_coding	2.78483	3.08853	6.17751	7.94462
ENSMUSG00000048440	1.25836	0.000487284	0.00354794	Cyp4f16	protein_coding	1.59703	1.76596	4.4164	3.67013
ENSMUSG00000032221	1.25737	0.0136336	0.0531136	Mns1	protein_coding	0.442701	0.283845	0.925776	0.820335
ENSMUSG00000050064	1.25598	0.00285912	0.015347	Zfp697	protein_coding	1.3922	0.597794	2.17318	2.58628
ENSMUSG00000026748	1.25454	0.00444883	0.0218177	Plxdc2	protein_coding	0.91471	2.21316	3.114	4.41167
ENSMUSG00000030220	1.2537	1.2131e-06	1.98235e-05	Arhgdib	protein_coding	12.6405	12.6186	29.6497	30.8697
ENSMUSG00000052446	1.25304	0.00093146	0.00608736	Zfp961	protein_coding	0.95061	0.930777	2.39636	2.11004
ENSMUSG00000019876	1.25276	0.0183901	0.0672886	Pkib	protein_coding	0.142026	0.129005	0.334889	0.314187
ENSMUSG00000060802	1.25068	6.62255e-06	8.76711e-05	B2m	protein_coding	113.514	160.811	314.992	342.346
ENSMUSG00000037703	1.24908	0.00200202	0.0114582	Lzts3	protein_coding	0.739024	1.02033	2.1447	2.05773
ENSMUSG00000044813	1.24882	0.00239603	0.0132919	Shb	protein_coding	4.95508	2.49824	6.65155	11.0793
ENSMUSG00000001517	1.24862	0.0134545	0.0525645	Foxm1	protein_coding	0.546113	0.714303	2.10434	0.910636
ENSMUSG00000070469	1.24857	0.0440273	0.133121	Adamtsl3	protein_coding	0.126242	0.481603	0.798146	0.657477
ENSMUSG00000051790	1.24748	1.54778e-05	0.000183749	Nlgn2	protein_coding	2.28138	2.03933	4.82543	5.47726
ENSMUSG00000032712	1.24699	4.87202e-05	0.00049872	2810474O19Rik	protein_coding	1.92903	1.31216	3.64619	4.071
ENSMUSG00000056870	1.24603	0.0213001	0.0757436	Gulp1	protein_coding	0.35305	0.607608	1.05154	1.23646
ENSMUSG00000039115	1.2437	0.000124363	0.0011084	Itga9	protein_coding	0.980574	1.17767	2.78641	2.35238
ENSMUSG00000089809	1.24311	0.0031047	0.0163923	Rasgef1b	protein_coding	0.29338	0.270158	0.818382	0.522788
ENSMUSG00000030257	1.24175	0.00431473	0.0213202	Srgap3	protein_coding	0.878895	0.386282	1.33187	1.6658
ENSMUSG00000032698	1.24095	0.000174378	0.00148859	Lmo2	protein_coding	3.28837	4.49791	9.28581	9.22002
ENSMUSG00000032400	1.24048	0.0492913	0.144842	Zwilch	protein_coding	0.326078	0.355419	1.12373	0.496283
ENSMUSG00000034957	1.24015	2.3906e-06	3.57048e-05	Cebpa	protein_coding	7.23197	6.98761	16.6825	17.0649
ENSMUSG00000024338	1.23944	4.25975e-05	0.00044668	Psmb8	protein_coding	4.03256	4.97961	11.5176	9.8828
ENSMUSG00000000881	1.23837	0.0018443	0.0107116	Dlg3	protein_coding	0.585498	0.59911	1.3784	1.4295
ENSMUSG00000005397	1.23733	0.00169607	0.00996291	Nid1	protein_coding	5.04889	11.6642	17.5126	22.2704
ENSMUSG00000048572	1.23459	0.000911861	0.00598527	Tmem252	protein_coding	3.71555	4.63727	7.26397	12.4885
ENSMUSG00000027303	1.23386	2.29337e-05	0.000259633	Ptpra	protein_coding	5.59055	7.66836	15.2671	16.1117
ENSMUSG00000038816	1.2327	0.000478659	0.003495	Ctnnal1	protein_coding	0.692736	0.923967	1.81198	2.00671
ENSMUSG00000033295	1.23126	0.000639879	0.0044491	Ptprf	protein_coding	0.534332	0.582412	1.20177	1.43195
ENSMUSG00000030598	1.23089	0.00271349	0.0147096	Fbxo17	protein_coding	5.84477	2.46902	9.71862	9.81911
ENSMUSG00000022439	1.23079	0.00154099	0.00925363	Parvg	protein_coding	1.31072	1.28087	3.3939	2.71956
ENSMUSG00000002076	1.22941	0.0416098	0.127563	Hsf2bp	protein_coding	1.22137	0.35842	1.51664	2.19476
ENSMUSG00000048503	1.22916	0.0100913	0.0421316	Tmem136	protein_coding	0.605008	0.723265	1.31683	1.80984
ENSMUSG00000074129	1.22889	0.00279953	0.0150892	Rpl13a	protein_coding	5.15299	2.30427	8.6275	8.88561
ENSMUSG00000033777	1.22862	0.000482654	0.0035199	Tlr13	protein_coding	1.50392	1.90003	4.55046	3.4721
ENSMUSG00000004709	1.22856	0.0461117	0.137581	Cd244	protein_coding	0.272101	0.202926	0.581851	0.537305
[truncated: 3,669 more rows]

## Sheet: D5 VS D3 0.05
ensembl_gene_id	log2FoldChange	pvalue	padj	external_gene_name	gene_biotype	CTX-D3-1	CTX-D3-2	CTX-D5-1	CTX-D5-2
[truncated: 4,505 more rows]

[truncated: 1 more sheets: D10 VS D3]
