# Supplementary material for: Stage-specific requirement for METTL3-dependent m6A epitranscriptomic regulation during myogenesis
Source: Commun Biol. 2025 Aug 30;8:1317. doi: 10.1038/s42003-025-08759-5 (PMC12398539; doi:10.1038/s42003-025-08759-5)
Supplement: Supplementary file 3 — Dataset 2 [file 42003_2025_8759_MOESM3_ESM.xlsx]

## Sheet: D3 vs D0-GSEA_GO
ONTOLOGY	ID	Description	setSize	enrichmentScore	NES	pvalue	p.adjust	qvalue	rank	leading_edge	core_enrichment
BP	GO:0050764	regulation of phagocytosis	106	0.683511	2.23818	1e-10	5.36e-09	4.06e-09	3095	tags=51%, list=18%, signal=42%	Sirpb1c/Sirpb1b/Fcgr1/Sirpb1a/Tulp1/Trem2/Gm5150/Fgr/Gm9733/Hck/Cd300lf/Fcgr3/Nckap1l/Fcgr2b/Slc11a1/Fcer1g/Cd300a/Ccr7/Sirpa/Ptprc/Plcg2/Clec7a/Il2rb/Dock2/Syk/Ptprj/Tlr2/Cyba/Pycard/Camk1d/Siglece/Mertk/Abr/C4b/Lrp1/Stap1/Tgfb1/Rab31/Ccl2/Cfp/Nod2/F2rl1/Csk/Mex3b/Pot1b/Il2rg/Cnn2/Il1b/Sphk1/Itga2/Pros1/Tub/Lbp/Cd47
BP	GO:0006909	phagocytosis	209	0.649512	2.22908	1e-10	5.36e-09	4.06e-09	2989	tags=46%, list=18%, signal=39%	Sirpb1c/Sirpb1b/Fcgr1/Sirpb1a/Tulp1/Trem2/Gm5150/Aif1/Tyrobp/Fgr/Gm9733/Hck/Itgal/Msr1/Cd300lf/Pld4/Fcgr3/Nckap1l/Fcgr2b/Slc11a1/Vav1/Ccr2/Fcer1g/Cd300a/Bin2/Treml4/Ncf2/Ccr7/Sirpa/Ptprc/Plcg2/Ticam2/Clec7a/Coro1a/Il2rb/Megf10/Dock2/Rac2/Itgb2/Syk/Ncf4/Ptprj/Tlr2/P2ry6/Myo1g/Cyba/Pycard/Itgam/Camk1d/Rhoh/P2rx7/Xkr5/Rab7b/Trbc2/Anxa1/Irf8/Axl/Thbs1/Siglece/Mertk/Unc13d/Srpx/Abr/C4b/Lrp1/Stap1/Tgfb…
BP	GO:0050766	positive regulation of phagocytosis	76	0.705595	2.22362	1e-10	5.36e-09	4.06e-09	3095	tags=57%, list=18%, signal=46%	Sirpb1c/Sirpb1b/Fcgr1/Sirpb1a/Tulp1/Trem2/Gm5150/Gm9733/Cd300lf/Fcgr3/Nckap1l/Fcgr2b/Slc11a1/Fcer1g/Ccr7/Sirpa/Ptprc/Plcg2/Clec7a/Il2rb/Dock2/Ptprj/Cyba/Pycard/Camk1d/Mertk/Abr/C4b/Lrp1/Stap1/Rab31/Ccl2/Cfp/Nod2/F2rl1/Mex3b/Il2rg/Il1b/Itga2/Pros1/Tub/Lbp/Cd47
BP	GO:0002695	negative regulation of leukocyte activation	168	0.652932	2.22258	1e-10	5.36e-09	4.06e-09	2166	tags=42%, list=13%, signal=37%	Gal/Havcr2/Runx3/Tyrobp/Fgr/Slfn1/Il10/Lgals3/Tspan32/Tnfaip8l2/Gpnmb/Ptpn6/Zc3h12d/Cd300lf/Cd37/Laptm5/Nckap1l/Fcgr2b/Lst1/Sox11/Ccr2/Cd300a/Flt3/Runx1/Spi1/Rassf5/Btk/Cdkn2a/Tigit/Cnr1/Cd84/Crtam/Sfrp1/Inpp5d/Cd80/Tnfrsf13b/Cd74/Grn/Bank1/H2-Aa/Cd276/Cd86/Lax1/Vsir/Btla/Cnr2/Spn/Erbb2/Hmox1/Gli3/Cd44/Anxa1/Axl/Milr1/Mertk/Casp3/Nfkbid/Lyn/Abr/Gimap3/Mad1l1/Tgfb1/Samsn1/Loxl3/Lag3/Il4ra/Tyro3/Fg…
BP	GO:0051250	negative regulation of lymphocyte activation	143	0.653139	2.1932	1e-10	5.36e-09	4.06e-09	2166	tags=42%, list=13%, signal=37%	Gal/Havcr2/Runx3/Tyrobp/Fgr/Slfn1/Il10/Lgals3/Tspan32/Tnfaip8l2/Gpnmb/Ptpn6/Zc3h12d/Cd37/Laptm5/Nckap1l/Fcgr2b/Lst1/Sox11/Cd300a/Flt3/Runx1/Rassf5/Btk/Cdkn2a/Tigit/Crtam/Sfrp1/Inpp5d/Cd80/Tnfrsf13b/Cd74/Bank1/H2-Aa/Cd276/Cd86/Lax1/Vsir/Btla/Spn/Erbb2/Gli3/Cd44/Anxa1/Axl/Mertk/Casp3/Nfkbid/Lyn/Gimap3/Mad1l1/Tgfb1/Samsn1/Loxl3/Lag3/Il4ra/Tyro3/Fgl2/Scrib/Ptpn22
BP	GO:0070664	negative regulation of leukocyte proliferation	84	0.683027	2.18897	1e-10	5.36e-09	4.06e-09	1755	tags=43%, list=10%, signal=39%	Gal/Havcr2/Tyrobp/Grem1/Slfn1/Il10/Tspan32/Gpnmb/Ptpn6/Zc3h12d/Cd37/Laptm5/Fcgr2b/Lst1/Sox11/Cd300a/Rassf5/Btk/Cdkn2a/Crtam/Inpp5d/Cd80/Tnfrsf13b/H2-Aa/Cd276/Cd86/Vsir/Btla/Spn/Erbb2/Cd44/Il33/Casp3/Lyn/Mad1l1/Tgfb1
BP	GO:0050866	negative regulation of cell activation	190	0.637126	2.18645	1e-10	5.36e-09	4.06e-09	2166	tags=41%, list=13%, signal=36%	Gal/Havcr2/Trem2/Runx3/Tyrobp/Fgr/Apoe/Slfn1/Il10/Lgals3/Tspan32/Tnfaip8l2/Gpnmb/Ptpn6/Zc3h12d/Cd300lf/Cd37/Laptm5/Nckap1l/Fcgr2b/Lst1/Sox11/Ccr2/Cd300a/Flt3/Runx1/Spi1/Rassf5/Btk/Cdkn2a/Tigit/Cnr1/Cd84/Crtam/Gp5/Sfrp1/Inpp5d/Cd80/Tnfrsf13b/Cd74/Grn/Bank1/H2-Aa/Cd276/Cd86/Lax1/Emilin1/Vsir/Btla/Cnr2/Spn/Erbb2/Hmox1/Gli3/Cd44/Anxa1/Prkcd/Axl/Milr1/Mertk/Ubash3b/Casp3/Nfkbid/Lyn/Abr/Gimap3/Mad1l1/T…
BP	GO:0019882	antigen processing and presentation	94	0.669537	2.18004	1e-10	5.36e-09	4.06e-09	3453	tags=60%, list=21%, signal=48%	Kdm5d/Ctss/Fcgr1/Trem2/H2-Eb2/Fcgr4/Clec4a3/Cd68/Fcgr3/Fcgr2b/Slc11a1/Fcer1g/Clec4a1/Treml4/Flt3/Ccr7/Unc93b1/Clec4a2/H2-DMa/H2-Oa/Rab32/Clec4b1/H2-DMb1/Cd74/Ifi30/Pycard/H2-Aa/Was/H2-Ab1/H2-Eb1/Thbs1/Wdfy4/Rab34/Nod2/Pdia3/H2-M3/Fgl2/H2-T23/Ctse/Rab8b/Psmb9/Psmb8/H2-Ob/Tap1/H2-T10/H2-D1/Cd1d1/B2m/Icam1/H2-K1/H2-Q1/H2-T24/H2-Q10/Tap2/Tapbp/Psap
BP	GO:0032945	negative regulation of mononuclear cell proliferation	77	0.68809	2.17497	1e-10	5.36e-09	4.06e-09	1755	tags=44%, list=10%, signal=40%	Gal/Havcr2/Tyrobp/Slfn1/Il10/Tspan32/Gpnmb/Ptpn6/Zc3h12d/Cd37/Laptm5/Fcgr2b/Lst1/Sox11/Cd300a/Rassf5/Btk/Cdkn2a/Crtam/Inpp5d/Cd80/Tnfrsf13b/H2-Aa/Cd276/Cd86/Vsir/Btla/Spn/Erbb2/Cd44/Casp3/Lyn/Mad1l1/Tgfb1
BP	GO:0050672	negative regulation of lymphocyte proliferation	77	0.68809	2.17497	1e-10	5.36e-09	4.06e-09	1755	tags=44%, list=10%, signal=40%	Gal/Havcr2/Tyrobp/Slfn1/Il10/Tspan32/Gpnmb/Ptpn6/Zc3h12d/Cd37/Laptm5/Fcgr2b/Lst1/Sox11/Cd300a/Rassf5/Btk/Cdkn2a/Crtam/Inpp5d/Cd80/Tnfrsf13b/H2-Aa/Cd276/Cd86/Vsir/Btla/Spn/Erbb2/Cd44/Casp3/Lyn/Mad1l1/Tgfb1
BP	GO:0030183	B cell differentiation	124	0.647035	2.14821	1e-10	5.36e-09	4.06e-09	3304	tags=48%, list=20%, signal=39%	Pou2af1/Tlr9/Cdh17/Il10/Ptpn6/Nfam1/Pnp/Laptm5/Nckap1l/Ptk2b/Flt3/Gpr183/Ptprc/Spi1/Plcg2/Card11/Btk/Pou2f2/Bcl11a/Ikzf1/Spib/Sfrp1/Syk/Inpp5d/Ptprj/Slamf8/Tcirg1/H2-Ab1/Lgals1/Irf8/Mmp14/Tshr/Ada/Dock11/Bcl3/Ikzf3/Dock10/St3gal1/Dpp4/Cmtm7/Clcf1/Slc25a5/Dclre1c/Il2rg/Lyl1/Notch2/Zfp36l2/Enpp1/Foxp1/Hhex/Id2/Lfng/Zfp36l1/Myb/Lilrb4a/Cd79b/Tnfaip3/Cd27/Dll1
BP	GO:0001909	leukocyte mediated cytotoxicity	112	0.653054	2.14807	1e-10	5.36e-09	4.06e-09	3371	tags=60%, list=20%, signal=48%	Dnase1l3/Fcgr1/Raet1d/Klre1/Cx3cr1/Havcr2/F2/Klrc1/Tyrobp/Ptpn6/Fcgr3/Pnp/Nckap1l/Il18/Nkg7/Vav1/Sh2d1b1/Ptprc/Ncf1/Spi1/Coro1a/Ctsh/Klrb1c/Klrk1/Crtam/Itgam/Cxcl5/Igf2/Slamf6/P2rx7/Klrd1/Pomc/Stxbp2/Unc13d/Il7r/Arrb2/Pvr/Gimap3/Stap1/Ccl2/Lag3/Stx11/Prf1/F2rl1/H2-M3/H2-T23/Ctsc/Lep/Rasgrp1/Ulbp1/Tap1/H2-T10/Cadm1/Ripk3/Il18rap/Myd88/H2-D1/Cd1d1/B2m/H2-K1/H2-Q1/H2-T24/Klrc2/H2-Q10/Cd2/Tap2/Emp2
BP	GO:0032609	interferon-gamma production	108	0.652462	2.14474	1e-10	5.36e-09	4.06e-09	3275	tags=58%, list=19%, signal=47%	Tlr9/Tlr8/Klre1/Havcr2/Runx3/Tlr7/Il10/Il12rb1/Laptm5/Slc11a1/Il18/Il18r1/Ccr2/Tnfrsf13c/Flt3/Sh2d1b1/Ccr7/Runx1/Ticam2/Txk/Klrk1/Sash3/Crtam/Eomes/Pycard/Slc7a5/Tcirg1/Cd96/Slamf6/Avpr2/Cd276/Vsir/Itk/Spn/Irf8/Axl/Il33/Bcl3/Gimap3/Isg15/Nod2/Il27/F2rl1/H2-M3/Scrib/Ptpn22/Tnfsf9/Rasgrp1/Cd14/Fzd5/Enpp1/Ulbp1/Il1b/Ripk3/Il18rap/Carmil2/Cd1d1/Pglyrp1/Lilrb4a/Cd47/Il1r1/Cd27/Cd2
BP	GO:0002443	leukocyte mediated immunity	339	0.614962	2.14075	1e-10	5.36e-09	4.06e-09	3321	tags=50%, list=20%, signal=41%	Kdm5d/Dnase1l3/Cd8a/Ptgds/Dbh/Fcgr1/Raet1d/Tlr9/Klre1/Cx3cr1/Havcr2/Trem2/H2-Eb2/F2/Klrc1/Tyrobp/Fgr/Xcl1/Il21r/C1qb/Ptpn6/Myo1f/C1qc/Ptafr/Fcgr3/Pnp/Nckap1l/Fcgr2b/Slc11a1/Il18/Nkg7/Vav1/Il18r1/Ccr2/Fcer1g/C1qa/Cd300a/Treml4/Sh2d1b1/Ptprc/Ncf1/Chga/Spi1/Plcg2/Unc93b1/Coro1a/Btk/Pirb/Pou2f2/Ctsh/Scimp/Klrb1c/Klrk1/Rac2/H2-DMa/H2-Oa/Cd300lb/Sash3/Itgb2/Cd84/Crtam/Syk/H2-DMb1/Inpp5d/Tlr2/Myo1g/Tnfr…
BP	GO:0002250	adaptive immune response	355	0.612356	2.13607	1e-10	5.36e-09	4.06e-09	3311	tags=50%, list=20%, signal=41%	Kdm5d/Cd8a/Fcgr1/Cd8b1/Ly9/Cx3cr1/Havcr2/Trem2/H2-Eb2/Cd48/C3ar1/Xcl1/Il21r/Adgre1/C1qb/Tnfrsf11a/Ptpn6/C1qc/Slamf7/Il12rb1/Cd4/Fcgr3/Pnp/Nckap1l/Fcgr2b/Slc11a1/Il18/Il18r1/Ccr2/Fcer1g/C1qa/Tnfrsf13c/Treml4/Ptk2b/Sh2d1b1/Gpr183/Ccr7/Ptprc/Prr7/Cd7/Siglecg/Ephb2/Unc93b1/Txk/Btk/Pirb/Pou2f2/Ctsh/Clec4a2/Cd3d/Klrk1/H2-DMa/Camk4/H2-Oa/Serpina3g/Sash3/Cd84/Crtam/Syk/H2-DMb1/Inpp5d/Myo1g/Tnfrsf13b/Clec…
BP	GO:0001906	cell killing	149	0.629053	2.12357	1e-10	5.36e-09	4.06e-09	3291	tags=54%, list=20%, signal=44%	Cd5l/Dnase1l3/Fcgr1/Raet1d/Klre1/Cx3cr1/Havcr2/F2/Klrc1/Tyrobp/Lgals3/Ptpn6/Lyz2/Ccl8/Fcgr3/Pnp/Nckap1l/Il18/Nkg7/Vav1/Sh2d1b1/Ptprc/Ncf1/Cxcl10/Spi1/Clec7a/Coro1a/Ctsh/Klrb1c/Klrk1/Crtam/Syk/Itgam/Cxcl5/Igf2/Slamf6/P2rx7/Ccl22/Klrd1/Pomc/Stxbp2/Unc13d/Il7r/Arrb2/Pvr/Gimap3/Stap1/Ccl2/Lag3/Stx11/Prf1/F2rl1/H2-M3/H2-T23/Cxcl9/Ctsc/Lep/Rasgrp1/Ccl12/Ulbp1/Tap1/H2-T10/Cadm1/Ripk3/Il18rap/Myd88/Lyz1/…
BP	GO:0002366	leukocyte activation involved in immune response	237	0.613538	2.11447	1e-10	5.36e-09	4.06e-09	3152	tags=49%, list=19%, signal=40%	Dnase1l3/Pou2af1/Ptgds/Ly9/Havcr2/Trem2/Cdh17/Klrc1/Tyrobp/Fgr/Il10/Lgals3/Itgal/Ptpn6/Myo1f/Ptafr/Nckap1l/Slc11a1/Il18/Nkg7/Il18r1/Ccr2/Fcer1g/Cd300a/Ptk2b/Sh2d1b1/Gpr183/Ccr7/Ptprc/Chga/Spi1/Plcg2/Coro1a/Dock2/Rac2/Lcp1/Itgb2/Cd84/Syk/H2-DMb1/Cd74/Eomes/Cd180/Grn/Pycard/Itgam/Tac4/Slamf6/Sema4a/Il6ra/Lat2/Exo1/Adora3/Lgals1/Spn/Apbb1ip/Hmox1/Anxa1/Irf8/Stxbp2/Ada/Gapt/Milr1/Dock11/Nlrp3/Unc13d/…
BP	GO:0002274	myeloid leukocyte activation	205	0.615123	2.11301	1e-10	5.36e-09	4.06e-09	3004	tags=47%, list=18%, signal=39%	Dnase1l3/Ptgds/Tlr1/Cx3cr1/Havcr2/Trem2/Fcgr4/Aif1/Tyrobp/Cd48/Fgr/Il10/Tspan32/Ptpn6/Myo1f/Ptafr/Cd300lf/Fcgr3/Cd37/Slc11a1/Il18/Ccr2/Fcer1g/C1qa/Cd300a/C5ar1/Chga/Spi1/Plcg2/Tmem106a/Pirb/Klrk1/Dock2/Rac2/Camk4/Lcp2/Cd300lb/Cnr1/Itgb2/Cd84/Cd33/Syk/Cebpa/Tlr2/Casp1/Grn/Pycard/Itgam/Tac4/Rhoh/Pilrb1/Lat2/Ccl5/Cnr2/Adora3/Hmox1/Fn1/Anxa1/Prkcd/Stxbp2/Thbs1/Milr1/Unc13d/Batf/Il33/Rab44/Tlr6/Lyn/Ab…
BP	GO:0002263	cell activation involved in immune response	241	0.610355	2.10411	1e-10	5.36e-09	4.06e-09	3152	tags=48%, list=19%, signal=40%	Dnase1l3/Pou2af1/Ptgds/Ly9/Havcr2/Trem2/Cdh17/Klrc1/Tyrobp/Fgr/Il10/Lgals3/Itgal/Ptpn6/Myo1f/Ptafr/Nckap1l/Slc11a1/Il18/Nkg7/Il18r1/Ccr2/Fcer1g/Cd300a/Ptk2b/Sh2d1b1/Gpr183/Ccr7/Ptprc/Chga/Spi1/Plcg2/Coro1a/Dock2/Rac2/Lcp1/Itgb2/Cd84/Syk/H2-DMb1/Cd74/Eomes/Cd180/Grn/Pycard/Itgam/Tac4/Slamf6/Sema4a/Il6ra/Lat2/Exo1/Adora3/Lgals1/Spn/Apbb1ip/Hmox1/Anxa1/Irf8/Stxbp2/Ada/Gapt/Milr1/Dock11/Nlrp3/Unc13d/…
BP	GO:0002285	lymphocyte activation involved in immune response	165	0.61754	2.10155	1e-10	5.36e-09	4.06e-09	3152	tags=48%, list=19%, signal=40%	Pou2af1/Ly9/Havcr2/Cdh17/Klrc1/Il10/Lgals3/Itgal/Nckap1l/Slc11a1/Il18/Nkg7/Il18r1/Ccr2/Fcer1g/Ptk2b/Gpr183/Ccr7/Ptprc/Spi1/Plcg2/Coro1a/Lcp1/H2-DMb1/Cd74/Eomes/Cd180/Slamf6/Sema4a/Il6ra/Exo1/Lgals1/Spn/Apbb1ip/Anxa1/Irf8/Ada/Gapt/Dock11/Nlrp3/Unc13d/Batf/Shb/Nfkbid/Bcl3/Tgfb1/Dock10/Loxl3/Stx11/Il27/F2rl1/St3gal1/H2-M3/Pck1/Il4ra/Fgl2/Cd28/Cd40/Entpd7/Icosl/Clcf1/Notch2/Enpp1/Cracr2a/Foxp1/Trp53b…
BP	GO:0045089	positive regulation of innate immune response	126	0.631808	2.09817	1e-10	5.36e-09	4.06e-09	3213	tags=49%, list=19%, signal=40%	Ifi209/Tlr9/Tlr8/Klre1/Havcr2/Ifi206/Klrc1/Tyrobp/Xcl1/Vav1/Sh2d1b1/Zbp1/Spi1/Plcg2/Clec7a/Ifi211/Txk/Klrb1c/Klrk1/Ifi207/Ifi204/Crtam/Syk/Adam8/Tlr2/Clec4n/Cd74/Pycard/Ikbke/Nlrc4/Ffar2/Slamf6/Aim2/Klrd1/Ifi214/Trim30d/Card9/Pvr/Gimap3/Irf7/Hmgb2/Ifi205/Lag3/Usp27x/Nod2/Nlrc5/H2-M3/Trim30a/Dpp4/Rasgrp1/Ifi208/Ulbp1/Cadm1/Il18rap/Trim5/Plscr1/Zcchc3/Lbp/Igtp/Ifi203/Klrc2/Hsp90aa1
BP	GO:0051249	regulation of lymphocyte activation	439	0.595312	2.09267	1e-10	5.36e-09	4.06e-09	3216	tags=43%, list=19%, signal=36%	Sirpb1c/Sirpb1b/Tox/Sirpb1a/Tlr9/Duxbl1/Gal/Lck/Havcr2/H2-Eb2/Gm5150/Runx3/Klrc1/Aif1/Tyrobp/Fgr/Cd22/Slfn1/Il10/Xcl1/Gm9733/Lgals3/Tspan32/Itgal/Tnfaip8l2/Gpnmb/Ptpn6/Zc3h12d/Slamf7/Il12rb1/Cd4/Nfam1/Cd37/Pnp/Laptm5/Nckap1l/Fcgr2b/Lst1/Il18/Sox11/Ccr2/Cd300a/Tnfrsf13c/Clec2i/Flt3/Gpr183/Ccr7/Sirpa/Ptprc/Runx1/Spta1/Rassf5/Siglecg/Ephb2/Clec7a/Card11/Coro1a/Btk/Tnfsf11/Cdkn2a/Rac2/H2-DMa/H2-Oa/Ti…
BP	GO:1990266	neutrophil migration	109	0.634573	2.09041	1e-10	5.36e-09	4.06e-09	3218	tags=59%, list=19%, signal=48%	Il17b/Spp1/C3ar1/Xcl1/Csf3r/Lgals3/Myo1f/Ccl8/Fcgr3/Nckap1l/Vav1/Fcer1g/Ccr7/C5ar1/Cxcl10/Umodl1/Rac2/C5ar2/Itgb2/Syk/Ccl7/Adam8/Tlr2/Cd74/Slamf8/Pf4/Itgam/Camk1d/Cxcl5/Sell/Rhoh/Ccl22/Ccl5/Mcoln2/Slit2/Jaml/Fut7/Ppib/Fut4/Ptger3/Thbs4/Ccl2/Nod2/Ccl9/Ednra/Dpep1/Ppia/Dpp4/Cxcl9/Ccl6/Ccl12/Rhog/Il1b/Bst1/Irak4/Jam3/Myd88/Mdk/Ccl4/Lbp/Cklf/Itga9/Il1r1/Mpp1
BP	GO:0002449	lymphocyte mediated immunity	253	0.60391	2.08539	1e-10	5.36e-09	4.06e-09	3311	tags=49%, list=20%, signal=40%	Kdm5d/Cd8a/Fcgr1/Raet1d/Klre1/Havcr2/Trem2/H2-Eb2/Klrc1/Xcl1/Il21r/C1qb/Ptpn6/C1qc/Fcgr3/Pnp/Nckap1l/Fcgr2b/Slc11a1/Il18/Nkg7/Vav1/Il18r1/Ccr2/Fcer1g/C1qa/Treml4/Sh2d1b1/Ptprc/Unc93b1/Coro1a/Btk/Pirb/Pou2f2/Ctsh/Klrb1c/Klrk1/H2-DMa/H2-Oa/Sash3/Crtam/H2-DMb1/Inpp5d/Myo1g/Tnfrsf1b/Cd74/Tcirg1/H2-Aa/Cd96/Igf2/Was/Slamf6/P2rx7/H2-Ab1/H2-Eb1/Klrd1/Exo1/Vsir/Spn/Trbc2/Prkcd/Gapt/Nlrp3/Unc13d/Il7r/Batf/…
BP	GO:1903555	regulation of tumor necrosis factor superfamily cytokine production	162	0.613579	2.08044	1e-10	5.36e-09	4.06e-09	3149	tags=48%, list=19%, signal=40%	Tlr9/Tlr1/Cx3cr1/Havcr2/Trem2/Clec4a3/Tyrobp/Acp5/Oas3/Il10/Gpnmb/Ptpn6/Ccr5/Ptafr/Fcgr3/Il18/Ccr2/Fcer1g/Clec4a1/Flt3/Ccr7/Sirpa/Ptprc/Plcg2/Ephb2/Clec7a/Tmem106a/Clec4a2/C5ar2/Sash3/Cd300ld/Clec4b1/Cd84/Cd33/Syk/Adam8/Ptprj/Tlr2/Oas1g/Cyba/Pycard/Vsir/Oas1a/Spn/Pomc/Axl/Thbs1/Oas1c/Il33/Arrb2/Tlr6/Bcl3/Card9/Ccl2/Nod2/Trim30a/Tspo/Ptpn22/Nlrc3/Lep/Rasgrp1/Cd14/Oas2/Fzd5/Twist2/Twist1/Myd88/Foxp…
BP	GO:0071706	tumor necrosis factor superfamily cytokine production	168	0.610769	2.07906	1e-10	5.36e-09	4.06e-09	3149	tags=48%, list=19%, signal=39%	Tlr9/Tlr1/Cx3cr1/Havcr2/Trem2/Clec4a3/Tyrobp/Acp5/Oas3/Il10/Gpnmb/Ptpn6/Ccr5/Ptafr/Fcgr3/Il18/Ccr2/Fcer1g/Clec4a1/Flt3/Ccr7/Sirpa/Ptprc/Plcg2/Ephb2/Clec7a/Tmem106a/Clec4a2/C5ar2/Sash3/Cd300ld/Clec4b1/Cd84/Cd33/Syk/Adam8/Ptprj/Tlr2/Oas1g/Cyba/Pycard/Slamf9/Vsir/Oas1a/Spn/Pomc/Axl/Thbs1/Oas1c/Il33/Arrb2/Tlr6/Bcl3/Card9/Ccl2/Nod2/Trim30a/Tspo/Ptpn22/Nlrc3/Lep/Rasgrp1/Cd14/Oas2/Fzd5/Twist2/Twist1/Myd…
BP	GO:0045088	regulation of innate immune response	201	0.605501	2.07837	1e-10	5.36e-09	4.06e-09	3331	tags=47%, list=20%, signal=38%	Ifi209/Tlr9/Tlr8/Klre1/Havcr2/Trem2/Ifi206/Klrc1/Tyrobp/Oas3/Fgr/Apoe/Xcl1/Myo1f/Lrp8/Vav1/Sh2d1b1/Zbp1/Ncf1/Spi1/Plcg2/Clec7a/Ifi211/Txk/Klrb1c/Klrk1/Ifi207/Ifi204/Crtam/Syk/Adam8/Tlr2/Oas1g/Clec4n/Cd74/Slamf8/Grn/Pycard/Ikbke/Nlrc4/Ffar2/Cd96/Igf2/Slamf6/Aim2/Klrd1/Oas1a/Ifi214/Serpinb1a/Oas1c/Dhx58/Trim30d/Arrb2/Card9/Pvr/Gimap3/Irf7/Ccr1/Hmgb2/Ifi205/Lag3/Usp27x/Isg15/Nod2/Nlrc5/H2-M3/Trim30a…
BP	GO:0097529	myeloid leukocyte migration	201	0.605318	2.07774	1e-10	5.36e-09	4.06e-09	3218	tags=53%, list=19%, signal=43%	P2ry12/Il17b/Spp1/Cx3cr1/Trem2/Aif1/C3ar1/Grem1/Gpr35/Xcl1/Csf3r/Lgals3/Myo1f/Ccl8/Fcgr3/Nckap1l/Vav1/Ccr2/Fcer1g/Cd300a/Ptk2b/Ccr7/Sirpa/C5ar1/Ptpro/Chga/Cxcl10/Spi1/Csf1r/Umodl1/Tnfsf11/Rac2/C5ar2/Serpine1/Itgb2/Syk/Ccl7/Adam8/Ptprj/Tlr2/Cd74/Slamf8/Pf4/Itgam/Camk1d/P2rx4/Cxcl5/Sell/Rhoh/Il17ra/Ccl22/Ccl5/Emilin1/Mcoln2/Lgmn/Slit2/Jaml/Anxa1/Mmp14/Thbs1/Fut7/Ppib/Fut4/Lyn/Cmklr1/Abr/Stap1/Ptger…
BP	GO:0042110	T cell activation	491	0.589023	2.07746	1e-10	5.36e-09	4.06e-09	3004	tags=42%, list=18%, signal=36%	Sirpb1c/Sirpb1b/Cd8a/Tox/Sirpb1a/Duxbl1/Ly9/Lck/Havcr2/H2-Eb2/Gm5150/Runx3/Clec4a3/Aif1/Cd48/Slfn1/Xcl1/Gm9733/Lgals3/Tspan32/Itgal/Tnfaip8l2/Gpnmb/Ptpn6/Zc3h12d/Slamf7/Il12rb1/Cd4/Cd37/Pnp/Laptm5/Nckap1l/Slc11a1/Il18/Nkg7/Vav1/Il18r1/Ccr2/Fcer1g/Cd300a/Tnfrsf13c/Clec2i/Clec4a1/Flt3/Gpr183/Ccr7/Sirpa/Ptprc/Prr7/Runx1/Spta1/Spi1/Runx2/Card11/Coro1a/Txk/Tnfsf11/Clec4a2/Cdkn2a/Cd3d/Bcl11a/Dock2/Rac2…
BP	GO:0002685	regulation of leukocyte migration	203	0.604032	2.07522	1e-10	5.36e-09	4.06e-09	3218	tags=50%, list=19%, signal=41%	P2ry12/Cx3cr1/Trem2/Aif1/C3ar1/Grem1/Adtrp/Xcl1/Lgals3/Myo1f/Ptafr/Nckap1l/Ccr2/Cd300a/Ptk2b/Ccr7/C5ar1/Cxcl10/Spi1/Csf1r/Coro1a/Rac2/Bdkrb1/C5ar2/Serpine1/Ccl7/Adam8/Gcnt1/Ptprj/Tlr2/Cd74/Slamf8/Pycard/Camk1d/P2rx4/Ptn/Sell/Rhoh/Gpsm3/Ccl5/Emilin1/Mmp9/F7/Adora3/Spn/Dock8/Lgmn/Slit2/Anxa1/Mmp14/Thbs1/Ada/Il33/Fut7/Fut4/Lyn/Cmklr1/Abr/Gcsam/Stap1/Tgfb1/Ptger3/Ccr1/St3gal4/Cxcr3/Lrch1/Thbs4/Ccl2/N…
BP	GO:0032680	regulation of tumor necrosis factor production	160	0.611969	2.07474	1e-10	5.36e-09	4.06e-09	3970	tags=56%, list=24%, signal=43%	Tlr9/Tlr1/Cx3cr1/Havcr2/Trem2/Clec4a3/Tyrobp/Acp5/Oas3/Il10/Gpnmb/Ptpn6/Ccr5/Ptafr/Fcgr3/Il18/Ccr2/Fcer1g/Clec4a1/Flt3/Ccr7/Sirpa/Ptprc/Plcg2/Ephb2/Clec7a/Tmem106a/Clec4a2/C5ar2/Sash3/Cd300ld/Clec4b1/Cd84/Cd33/Syk/Ptprj/Tlr2/Oas1g/Cyba/Pycard/Vsir/Oas1a/Spn/Pomc/Axl/Thbs1/Oas1c/Il33/Arrb2/Tlr6/Bcl3/Card9/Ccl2/Nod2/Trim30a/Tspo/Ptpn22/Nlrc3/Lep/Rasgrp1/Cd14/Oas2/Fzd5/Twist2/Twist1/Myd88/Foxp1/Nfat…
BP	GO:0032640	tumor necrosis factor production	166	0.609054	2.07313	1e-10	5.36e-09	4.06e-09	3149	tags=48%, list=19%, signal=39%	Tlr9/Tlr1/Cx3cr1/Havcr2/Trem2/Clec4a3/Tyrobp/Acp5/Oas3/Il10/Gpnmb/Ptpn6/Ccr5/Ptafr/Fcgr3/Il18/Ccr2/Fcer1g/Clec4a1/Flt3/Ccr7/Sirpa/Ptprc/Plcg2/Ephb2/Clec7a/Tmem106a/Clec4a2/C5ar2/Sash3/Cd300ld/Clec4b1/Cd84/Cd33/Syk/Ptprj/Tlr2/Oas1g/Cyba/Pycard/Slamf9/Vsir/Oas1a/Spn/Pomc/Axl/Thbs1/Oas1c/Il33/Arrb2/Tlr6/Bcl3/Card9/Ccl2/Nod2/Trim30a/Tspo/Ptpn22/Nlrc3/Lep/Rasgrp1/Cd14/Oas2/Fzd5/Twist2/Twist1/Myd88/Fox…
BP	GO:0042113	B cell activation	242	0.601289	2.07285	1e-10	5.36e-09	4.06e-09	2845	tags=40%, list=17%, signal=34%	Pou2af1/Tlr9/Cdh17/Tyrobp/Cd22/Il10/Ptpn6/Nfam1/Pnp/Laptm5/Nckap1l/Fcgr2b/Cd300a/Fcrl1/Tnfrsf13c/Ptk2b/Flt3/Gpr183/Ptprc/Spi1/Plcg2/Siglecg/Ephb2/Card11/Btk/Pou2f2/Cdkn2a/Bcl11a/Ikzf1/Spib/Sash3/Sfrp1/Syk/Themis2/Inpp5d/Ptprj/Tnfrsf13b/Cd74/Cdkn1a/Cd180/Slamf8/Bank1/Tcirg1/Cd86/H2-Ab1/Lax1/Lat2/Exo1/Btla/Lgals1/Blnk/Trbc2/Irf8/Mmp14/Prkcd/Tshr/Ada/Gapt/Dock11/Il7r/Prkcb/Batf/Shb/Casp3/Bcl3/Lyn/Ik…
BP	GO:0050670	regulation of lymphocyte proliferation	209	0.602997	2.06944	1e-10	5.36e-09	4.06e-09	3098	tags=47%, list=18%, signal=39%	Tlr9/Gal/Havcr2/Aif1/Tyrobp/Cd22/Slfn1/Il10/Xcl1/Lgals3/Tspan32/Itgal/Gpnmb/Ptpn6/Zc3h12d/Il12rb1/Cd4/Cd37/Pnp/Laptm5/Nckap1l/Fcgr2b/Lst1/Il18/Sox11/Ccr2/Cd300a/Tnfrsf13c/Clec2i/Gpr183/Ccr7/Ptprc/Spta1/Rassf5/Siglecg/Ephb2/Card11/Coro1a/Btk/Cdkn2a/Rac2/Sash3/Crtam/Syk/H2-DMb1/Inpp5d/Cd80/Tnfrsf13b/Tnfrsf1b/Cd74/Cdkn1a/Pycard/Rasal3/H2-Aa/Igf2/Ccdc88b/Cd276/Cd86/Ccl5/Vsir/Btla/Spn/Erbb2/Cd44/Anxa1…
BP	GO:0046631	alpha-beta T cell activation	161	0.610039	2.06782	1e-10	5.36e-09	4.06e-09	3004	tags=48%, list=18%, signal=40%	Tox/Ly9/Runx3/Clec4a3/Xcl1/Il12rb1/Pnp/Nckap1l/Il18/Nkg7/Il18r1/Ccr2/Cd300a/Clec4a1/Gpr183/Ccr7/Ptprc/Prr7/Runx1/Card11/Txk/Clec4a2/Dock2/Sash3/Clec4b1/Crtam/Syk/Cd80/Cd83/Eomes/Rasal3/Tcirg1/Tcf7/Slamf6/Sema4a/Il6ra/H2-Ab1/Vsir/Btla/Itk/Spn/Tnfsf8/Gli3/Cd44/Anxa1/Ada/Nlrp3/Wdfy4/Batf/Bcl11b/Shb/Fut7/Nfkbid/Bcl3/Gimap3/Tgfb1/Loxl3/Sh3rf1/Il27/H2-M3/Zap70/Il4ra/Cd28/Entpd7/Ptpn22/Il2rg/Elf4/Cracr2…
BP	GO:0002253	activation of immune response	248	0.59924	2.06672	1e-10	5.36e-09	4.06e-09	3152	tags=44%, list=19%, signal=36%	Cd5l/Cd8a/Ifi209/Tlr9/Klre1/Lck/Ermap/Trem2/Ifi206/Klrc1/Tyrobp/Cd22/C3ar1/Skint3/Fyb/Lgals3/C1qb/Ptpn6/C1qc/Nfam1/Laptm5/Nckap1l/Fcer1g/C1qa/Cd300a/Clec2i/Zbp1/Ccr7/C5ar1/Ptprc/Plcg2/Clec7a/Card11/Ifi211/Txk/Btk/Lpxn/Klrk1/Ifi207/Ifi204/C5ar2/Lcp2/Syk/Themis2/Ptprj/Tlr2/Myo1g/Clec4n/Pycard/Nlrc4/Ffar2/Cd276/Lax1/Aim2/Lat2/Klrd1/Blnk/Itk/Ifi214/Skap1/Trbc2/Kcnn4/Ada/Prkcb/Trim30d/Shb/Nfkbid/Lyn/C…
BP	GO:0042742	defense response to bacterium	182	0.60356	2.06497	1e-10	5.36e-09	4.06e-09	3059	tags=49%, list=18%, signal=41%	Slpi/Fcgr1/Tlr9/Mpeg1/Wfdc17/Havcr2/Trem2/F2/Acp5/Oas3/Fgr/Il10/Nlrp1a/Hck/Myo1f/Lyz2/Cd4/Slc11a1/Il18/Fcer1g/C5ar1/Gbp8/Ncf1/Chga/Naip6/Naip5/Klrk1/Rnase6/Serpine1/Plac8/Naip2/Syk/Trf/Tlr2/Casp1/Oas1g/Cyba/Slamf8/Grn/Pycard/Nlrc4/Cxcl5/Adamts4/Ang/P2rx7/Slamf9/Emilin1/Oas1a/Spn/Tnfsf8/Trbc2/Stab1/Irf8/Prkcd/Tnfaip8/Oas1c/Nlrp3/Il7r/Bcl3/Card9/Hp/Wfdc21/Rnase4/Hmgb2/Rab34/Isg15/Nod2/F2rl1/Emilin2…
BP	GO:0070663	regulation of leukocyte proliferation	233	0.599432	2.06451	1e-10	5.36e-09	4.06e-09	3098	tags=46%, list=18%, signal=38%	Tlr9/Gal/Havcr2/Aif1/Tyrobp/Cd22/Grem1/Slfn1/Il10/Xcl1/Lgals3/Tspan32/Itgal/Gpnmb/Ptpn6/Zc3h12d/Il12rb1/Cd4/Cd37/Pnp/Laptm5/Nckap1l/Fcgr2b/Lst1/Il18/Sox11/Ccr2/Cd300a/Tnfrsf13c/Clec2i/Gpr183/Ccr7/Ptprc/Spta1/Csf1r/Rassf5/Siglecg/Ephb2/Card11/Coro1a/Btk/Cdkn2a/Rac2/Sash3/Crtam/Syk/H2-DMb1/Inpp5d/Cd80/Csf2ra/Tnfrsf13b/Tnfrsf1b/Cd74/Cdkn1a/Pycard/Rasal3/H2-Aa/Igf2/Ccdc88b/Cd276/Cd86/Ccl5/Vsir/Btla/S…
BP	GO:0002687	positive regulation of leukocyte migration	136	0.617118	2.064	1e-10	5.36e-09	4.06e-09	3095	tags=48%, list=18%, signal=39%	P2ry12/Cx3cr1/Trem2/Aif1/C3ar1/Xcl1/Lgals3/Myo1f/Ptafr/Nckap1l/Ccr2/Ptk2b/Ccr7/C5ar1/Cxcl10/Spi1/Csf1r/Coro1a/Rac2/Bdkrb1/Serpine1/Ccl7/Adam8/Ptprj/Tlr2/Cd74/Pycard/Camk1d/P2rx4/Ptn/Sell/Gpsm3/Ccl5/Mmp9/F7/Adora3/Spn/Dock8/Lgmn/Mmp14/Thbs1/Fut7/Fut4/Cmklr1/Tgfb1/Ptger3/Ccr1/Thbs4/Ccl2/F2rl1/Ednra/Thy1/Trpv4/Ccl12/Il1b/Jam3/Pgf/Mdk/Itga2/Tnfsf14/Icam1/Tnfrsf14/Lbp/Tmem102/Cd47
BP	GO:0071674	mononuclear cell migration	155	0.610545	2.06387	1e-10	5.36e-09	4.06e-09	4411	tags=61%, list=26%, signal=46%	Cx3cr1/Aif1/C3ar1/Grem1/Adtrp/Trpm2/Xcl1/Lgals3/Itgal/Ccl8/Ccr2/Ptk2b/Gpr183/Ccr7/Sirpa/C5ar1/Ptpro/Cxcl10/Artn/Spi1/Csf1r/Coro1a/Tnfsf11/Cxcl16/Serpine1/Crtam/Ccl7/Adam8/Ptprj/Cyp7b1/Myo1g/Slamf8/Pycard/Slamf9/Ccl22/Ccl5/Spn/Dock8/Lgmn/Slit2/Jaml/Anxa1/Alox5/Thbs1/Fut7/Fut4/Lyn/Cmklr1/Gcsam/Tgfb1/Ccr1/Cxcr3/Lrch1/Ccl2/Ccl9/Ecm1/Itgb7/Ccl6/Trpv4/Ccl12/Cd200r1/Cadm1/Ripk3/Mdk/Myo9b/Tnfsf14/Ccl4/Ic…
BP	GO:0032944	regulation of mononuclear cell proliferation	213	0.599933	2.06024	1e-10	5.36e-09	4.06e-09	3098	tags=47%, list=18%, signal=39%	Tlr9/Gal/Havcr2/Aif1/Tyrobp/Cd22/Slfn1/Il10/Xcl1/Lgals3/Tspan32/Itgal/Gpnmb/Ptpn6/Zc3h12d/Il12rb1/Cd4/Cd37/Pnp/Laptm5/Nckap1l/Fcgr2b/Lst1/Il18/Sox11/Ccr2/Cd300a/Tnfrsf13c/Clec2i/Gpr183/Ccr7/Ptprc/Spta1/Csf1r/Rassf5/Siglecg/Ephb2/Card11/Coro1a/Btk/Cdkn2a/Rac2/Sash3/Crtam/Syk/H2-DMb1/Inpp5d/Cd80/Tnfrsf13b/Tnfrsf1b/Cd74/Cdkn1a/Pycard/Rasal3/H2-Aa/Igf2/Ccdc88b/Cd276/Cd86/Ccl5/Vsir/Btla/Spn/Erbb2/Cd44…
BP	GO:0046651	lymphocyte proliferation	267	0.595371	2.05667	1e-10	5.36e-09	4.06e-09	3098	tags=46%, list=18%, signal=38%	Tlr9/Gal/Havcr2/Aif1/Tyrobp/Cd22/Slfn1/Il10/Xcl1/Lgals3/Tspan32/Itgal/Gpnmb/Ptpn6/Zc3h12d/Il12rb1/Cd4/Cd37/Pnp/Laptm5/Nckap1l/Fcgr2b/Slc11a1/Lst1/Il18/Sox11/Ccr2/Cd300a/Tnfrsf13c/Clec2i/Flt3/Gpr183/Ccr7/Ptprc/Spta1/Rassf5/Siglecg/Ephb2/Card11/Coro1a/Btk/Cdkn2a/Dock2/Rac2/Sash3/Itgb2/Crtam/Sh2d2a/Syk/H2-DMb1/Inpp5d/Cd80/Tnfrsf13b/Tnfrsf1b/Cxcr4/Cd74/Cdkn1a/Cd180/Pycard/Fkbp1b/Itgam/Rasal3/H2-Aa/Ig…
BP	GO:0030595	leukocyte chemotaxis	192	0.598986	2.05376	1e-10	5.36e-09	4.06e-09	3218	tags=51%, list=19%, signal=42%	Il17b/Spp1/Cx3cr1/Aif1/C3ar1/Grem1/Trpm2/Gpr35/Xcl1/Csf3r/Lgals3/Ccl8/Fcgr3/Nckap1l/Vav1/Ccr2/Fcer1g/Ptk2b/Gpr183/Ccr7/C5ar1/Ptpro/Chga/Cxcl10/Spi1/Csf1r/Coro1a/Tnfsf11/Rac2/C5ar2/Cxcl16/Serpine1/Itgb2/Syk/Ccl7/Adam8/Ptprj/Cyp7b1/Cd74/Slamf8/Pf4/Itgam/Camk1d/Cxcl5/Ffar2/Ptn/Sell/Slamf9/Il17ra/Gpsm3/Ccl22/Ccl5/F7/Cnr2/Lgmn/Slit2/Jaml/Anxa1/Alox5/Thbs1/Ppib/Lyn/Cmklr1/Stap1/Ccr1/Cxcr3/Thbs4/Ccl2/Il…
BP	GO:0070661	leukocyte proliferation	304	0.591278	2.05327	1e-10	5.36e-09	4.06e-09	3216	tags=46%, list=19%, signal=38%	Tlr9/Gal/Havcr2/Trem2/Aif1/Tyrobp/Cd22/Grem1/Slfn1/Il10/Xcl1/Lgals3/Tspan32/Itgal/Gpnmb/Ptpn6/Zc3h12d/Il12rb1/Cd4/Cd37/Pnp/Laptm5/Nckap1l/Fcgr2b/Slc11a1/Lst1/Il18/Sox11/Ccr2/Cd300a/Tnfrsf13c/Clec2i/Flt3/Gpr183/Ccr7/Ptprc/Spta1/Csf1r/Rassf5/Siglecg/Ephb2/Card11/Coro1a/Btk/Tnfsf11/Cdkn2a/Dock2/Rac2/Sash3/Itgb2/Crtam/Sh2d2a/Syk/H2-DMb1/Inpp5d/Cd80/Csf2ra/Tnfrsf13b/Tnfrsf1b/Cxcr4/Cd74/Cdkn1a/Cd180/Py…
BP	GO:0002429	immune response-activating cell surface receptor signaling pathway	177	0.602147	2.05326	1e-10	5.36e-09	4.06e-09	3152	tags=44%, list=19%, signal=36%	Cd8a/Klre1/Lck/Ermap/Klrc1/Tyrobp/Cd22/C3ar1/Skint3/Fyb/Lgals3/Ptpn6/Nfam1/Laptm5/Nckap1l/Fcer1g/Cd300a/Clec2i/Ccr7/C5ar1/Ptprc/Plcg2/Clec7a/Card11/Txk/Btk/Lpxn/Klrk1/C5ar2/Lcp2/Syk/Themis2/Ptprj/Tlr2/Myo1g/Clec4n/Ffar2/Cd276/Lax1/Lat2/Klrd1/Blnk/Itk/Skap1/Trbc2/Kcnn4/Ada/Prkcb/Shb/Nfkbid/Lyn/Cmklr1/Gcsam/Fcho1/Ezr/Stap1/Fyn/Klhl6/Trbc1/Zap70/Csk/Cd28/Icosl/Ptpn22/Sh2b2/Cmtm3/Thy1/Bcl2a1d/Foxp1/N…
BP	GO:1903039	positive regulation of leukocyte cell-cell adhesion	236	0.595724	2.05244	1e-10	5.36e-09	4.06e-09	3216	tags=47%, list=19%, signal=38%	Sirpb1c/Sirpb1b/Sirpb1a/Lck/Havcr2/H2-Eb2/Gm5150/Runx3/Aif1/Xcl1/Gm9733/Itgal/Ptafr/Il12rb1/Cd4/Pnp/Nckap1l/Il18/Ccr2/Tnfrsf13c/Ccr7/Sirpa/Ptprc/Runx1/Spta1/Card11/Coro1a/Tnfsf11/Has2/H2-DMa/H2-Oa/Sash3/Itgb2/Syk/H2-DMb1/Adam8/Gcnt1/Cd80/Cd83/Cd74/Pycard/Rasal3/H2-Aa/Igf2/Ccdc88b/Cd276/Rhoh/Cd86/H2-Ab1/Ccl5/H2-Eb1/Vsir/Cd5/Lgals1/Spn/Dock8/Gli3/Skap1/Cd44/Anxa1/Alox5/Ada/Nlrp3/Il7r/Shb/Fut7/Igfbp…
BP	GO:0097530	granulocyte migration	131	0.616676	2.05209	1e-10	5.36e-09	4.06e-09	3218	tags=56%, list=19%, signal=46%	Il17b/Spp1/C3ar1/Xcl1/Csf3r/Lgals3/Myo1f/Ccl8/Fcgr3/Nckap1l/Vav1/Fcer1g/Cd300a/Ccr7/Sirpa/C5ar1/Cxcl10/Csf1r/Umodl1/Rac2/C5ar2/Itgb2/Syk/Ccl7/Adam8/Ptprj/Tlr2/Cd74/Slamf8/Pf4/Itgam/Camk1d/Cxcl5/Sell/Rhoh/Il17ra/Ccl22/Ccl5/Mcoln2/Slit2/Jaml/Anxa1/Thbs1/Fut7/Ppib/Fut4/Cmklr1/Ptger3/Thbs4/Ccl2/Nod2/Ccl9/Ednra/Dpep1/Ppia/Dpp4/Cxcl9/Ccl6/Trpv4/Ccl12/Il17rc/Rhog/Il1b/Bst1/Irak4/Jam3/Myd88/Mdk/Ccl4/Lbp/…
BP	GO:0032943	mononuclear cell proliferation	273	0.592773	2.04974	1e-10	5.36e-09	4.06e-09	3216	tags=46%, list=19%, signal=38%	Tlr9/Gal/Havcr2/Aif1/Tyrobp/Cd22/Slfn1/Il10/Xcl1/Lgals3/Tspan32/Itgal/Gpnmb/Ptpn6/Zc3h12d/Il12rb1/Cd4/Cd37/Pnp/Laptm5/Nckap1l/Fcgr2b/Slc11a1/Lst1/Il18/Sox11/Ccr2/Cd300a/Tnfrsf13c/Clec2i/Flt3/Gpr183/Ccr7/Ptprc/Spta1/Csf1r/Rassf5/Siglecg/Ephb2/Card11/Coro1a/Btk/Cdkn2a/Dock2/Rac2/Sash3/Itgb2/Crtam/Sh2d2a/Syk/H2-DMb1/Inpp5d/Cd80/Tnfrsf13b/Tnfrsf1b/Cxcr4/Cd74/Cdkn1a/Cd180/Pycard/Fkbp1b/Itgam/Rasal3/H2…
BP	GO:0050900	leukocyte migration	326	0.588724	2.04805	1e-10	5.36e-09	4.06e-09	3228	tags=49%, list=19%, signal=40%	P2ry12/Il17b/Dbh/Spp1/Cx3cr1/Trem2/Aif1/C3ar1/Grem1/Adtrp/Trpm2/Gpr35/Xcl1/Csf3r/Lgals3/Itgal/Myo1f/Ccl8/Ptafr/Fcgr3/Nckap1l/Vav1/Ccr2/Fcer1g/Cd300a/Ptk2b/Gpr183/Ccr7/Sirpa/C5ar1/Ptpro/Chga/Cxcl10/Selplg/Artn/Spi1/Csf1r/Umodl1/Coro1a/Tnfsf11/Rac2/Bdkrb1/C5ar2/Cxcl16/Serpine1/Itgb2/Crtam/Syk/Ccl7/Adam8/Gcnt1/Ptprj/Tlr2/Cyp7b1/Myo1g/Cd74/Slamf8/Pf4/Pycard/Itgam/Camk1d/P2rx4/Cxcl5/Ffar2/Ptn/Sell/Rho…
BP	GO:0002757	immune response-activating signal transduction	178	0.599137	2.04388	1e-10	5.36e-09	4.06e-09	3152	tags=44%, list=19%, signal=36%	Cd8a/Klre1/Lck/Ermap/Klrc1/Tyrobp/Cd22/C3ar1/Skint3/Fyb/Lgals3/Ptpn6/Nfam1/Laptm5/Nckap1l/Fcer1g/Cd300a/Clec2i/Ccr7/C5ar1/Ptprc/Plcg2/Clec7a/Card11/Txk/Btk/Lpxn/Klrk1/C5ar2/Lcp2/Syk/Themis2/Ptprj/Tlr2/Myo1g/Clec4n/Ffar2/Cd276/Lax1/Lat2/Klrd1/Blnk/Itk/Skap1/Trbc2/Kcnn4/Ada/Prkcb/Shb/Nfkbid/Lyn/Cmklr1/Gcsam/Fcho1/Ezr/Stap1/Fyn/Klhl6/Trbc1/Zap70/Csk/Cd28/Icosl/Ptpn22/Sh2b2/Cmtm3/Thy1/Bcl2a1d/Foxp1/N…
BP	GO:0002697	regulation of immune effector process	337	0.586846	2.04205	1e-10	5.36e-09	4.06e-09	3217	tags=46%, list=19%, signal=38%	Cd5l/Dnase1l3/Fcgr1/Tlr9/Klre1/Cx3cr1/Havcr2/Trem2/Klrc1/Tyrobp/Acp5/Fgr/Cd22/Tlr7/Il10/Xcl1/Lgals3/Ptpn6/Ptafr/Fcgr3/Cd37/Pnp/Laptm5/Nckap1l/Fcgr2b/Il18/Vav1/Il18r1/Ccr2/Fcer1g/Cd300a/Sh2d1b1/Ccr7/Ptprc/Ncf1/Lacc1/Spi1/Plcg2/Siglecg/Ephb2/Scimp/Klrb1c/Klrk1/Rac2/Sash3/Itgb2/Cd84/Crtam/Syk/H2-DMb1/Ptprj/Tlr2/Casp1/Tnfrsf1b/Cd74/Slamf8/Grn/Pycard/Itgam/Cxcl5/Ffar2/Cd96/Igf2/Was/Slamf6/P2rx7/Cd86/K…
BP	GO:0002703	regulation of leukocyte mediated immunity	213	0.594404	2.04125	1e-10	5.36e-09	4.06e-09	3217	tags=47%, list=19%, signal=38%	Dnase1l3/Fcgr1/Tlr9/Klre1/Cx3cr1/Havcr2/Trem2/Klrc1/Tyrobp/Fgr/Xcl1/Ptpn6/Ptafr/Fcgr3/Pnp/Nckap1l/Fcgr2b/Il18/Vav1/Il18r1/Ccr2/Fcer1g/Cd300a/Sh2d1b1/Ptprc/Spi1/Plcg2/Scimp/Klrb1c/Klrk1/Rac2/Sash3/Itgb2/Cd84/Crtam/Syk/Tlr2/Tnfrsf1b/Itgam/Cxcl5/Cd96/Igf2/Was/Slamf6/P2rx7/Klrd1/Vsir/Adora3/Spn/Hmox1/Pomc/Stxbp2/Nlrp3/Unc13d/Il7r/Arrb2/Fut7/Lyn/Pvr/Abr/Gimap3/Stap1/Tgfb1/Ccl2/Lag3/Nod2/F2rl1/Bst2/H2-…
BP	GO:0002699	positive regulation of immune effector process	237	0.59051	2.03511	1e-10	5.36e-09	4.06e-09	3217	tags=49%, list=19%, signal=40%	Fcgr1/Tlr9/Klre1/Trem2/Klrc1/Tyrobp/Fgr/Tlr7/Il10/Xcl1/Ptpn6/Ptafr/Fcgr3/Cd37/Pnp/Laptm5/Il18/Vav1/Il18r1/Ccr2/Fcer1g/Cd300a/Sh2d1b1/Ccr7/Ptprc/Lacc1/Spi1/Plcg2/Ephb2/Scimp/Klrb1c/Klrk1/Rac2/Sash3/Itgb2/Cd84/Crtam/Syk/H2-DMb1/Ptprj/Tlr2/Casp1/Cd74/Pycard/Itgam/Ffar2/Slamf6/P2rx7/Cd86/Klrd1/Adora3/Hmox1/Anxa1/Pomc/Stxbp2/Nlrp3/Unc13d/Dhx58/Il33/Shb/Nfkbid/Lyn/Card9/Pvr/Gimap3/C4b/Stap1/Tgfb1/Ccl2/…
BP	GO:0050870	positive regulation of T cell activation	213	0.592003	2.033	1e-10	5.36e-09	4.06e-09	3216	tags=46%, list=19%, signal=38%	Sirpb1c/Sirpb1b/Sirpb1a/Lck/Havcr2/H2-Eb2/Gm5150/Runx3/Aif1/Xcl1/Gm9733/Itgal/Il12rb1/Cd4/Pnp/Nckap1l/Il18/Ccr2/Tnfrsf13c/Ccr7/Sirpa/Ptprc/Runx1/Spta1/Card11/Coro1a/Tnfsf11/H2-DMa/H2-Oa/Sash3/Syk/H2-DMb1/Adam8/Cd80/Cd83/Cd74/Pycard/Rasal3/H2-Aa/Igf2/Ccdc88b/Cd276/Rhoh/Cd86/H2-Ab1/Ccl5/H2-Eb1/Vsir/Cd5/Lgals1/Spn/Dock8/Gli3/Anxa1/Ada/Nlrp3/Il7r/Shb/Igfbp2/Nfkbid/Gimap3/Fcho1/Tgfb1/Vcam1/Ccl2/Zap70/…
BP	GO:0002460	adaptive immune response based on somatic recombination of immune receptors built from immunoglobulin superfamily domains	272	0.585971	2.02592	1e-10	5.36e-09	4.06e-09	3311	tags=48%, list=20%, signal=39%	Kdm5d/Cd8a/Fcgr1/Ly9/Havcr2/Trem2/H2-Eb2/C3ar1/Xcl1/Il21r/C1qb/Ptpn6/C1qc/Il12rb1/Cd4/Fcgr3/Pnp/Nckap1l/Fcgr2b/Slc11a1/Il18/Il18r1/Ccr2/Fcer1g/C1qa/Tnfrsf13c/Treml4/Ccr7/Ptprc/Ephb2/Unc93b1/Btk/Pirb/Pou2f2/Ctsh/H2-DMa/H2-Oa/Sash3/H2-DMb1/Inpp5d/Myo1g/Clec4n/Tnfrsf1b/Cd74/Tcirg1/H2-Aa/Was/Slamf6/Sema4a/Il6ra/P2rx7/Il17ra/H2-Ab1/H2-Eb1/Klrd1/Exo1/Vsir/Spn/Trbc2/Anxa1/Prkcd/Ada/Gapt/Nlrp3/Unc13d/Il7…
BP	GO:0002683	negative regulation of immune system process	373	0.578552	2.02308	1e-10	5.36e-09	4.06e-09	3160	tags=43%, list=19%, signal=35%	Gal/Klre1/Cx3cr1/Havcr2/Trem2/Ifi206/Runx3/Tyrobp/Acp5/Oas3/Fgr/Cd22/Lrrc17/Grem1/Slfn1/Adtrp/Cd68/Il10/Lgals3/Tspan32/Tnfaip8l2/Gpnmb/Ptpn6/Zc3h12d/C1qc/Cd300lf/Cd37/Laptm5/Nckap1l/Fcgr2b/Lst1/Sox11/Ccr2/Fcer1g/Cd300a/Clec2i/Tmem176b/Flt3/Sh2d1b1/Ptprc/Runx1/Tmem176a/Spi1/Rassf5/Siglecg/Btk/Lpxn/Cdkn2a/Ifi207/Ifi204/C5ar2/H2-Oa/Tigit/Cnr1/Cd84/Crtam/Sfrp1/Cebpa/Inpp5d/Ptprj/Cd80/Oas1g/Tnfrsf13b/…
BP	GO:0002768	immune response-regulating cell surface receptor signaling pathway	186	0.58939	2.02058	1e-10	5.36e-09	4.06e-09	3152	tags=44%, list=19%, signal=36%	Cd8a/Klre1/Lck/Ermap/Klrc1/Tyrobp/Cd22/C3ar1/Skint3/Fyb/Lgals3/Ptpn6/Nfam1/Laptm5/Nckap1l/Fcer1g/Cd300a/Clec2i/Sh2d1b1/Ccr7/C5ar1/Ptprc/Plcg2/Clec7a/Card11/Txk/Btk/Lpxn/Klrk1/C5ar2/Lcp2/Syk/Themis2/Ptprj/Tlr2/Myo1g/Clec4n/Ffar2/Cd276/Lax1/Lat2/Klrd1/Btla/Blnk/Itk/Skap1/Trbc2/Kcnn4/Ada/Prkcb/Shb/Nfkbid/Lyn/Cmklr1/Gcsam/Fcho1/Ezr/Stap1/Fyn/Klhl6/Trbc1/Zap70/Csk/Cd28/Cd40/Icosl/Ptpn22/Sh2b2/Cmtm3/Th…
BP	GO:0050863	regulation of T cell activation	322	0.580071	2.01807	1e-10	5.36e-09	4.06e-09	3216	tags=43%, list=19%, signal=35%	Sirpb1c/Sirpb1b/Tox/Sirpb1a/Duxbl1/Lck/Havcr2/H2-Eb2/Gm5150/Runx3/Aif1/Slfn1/Xcl1/Gm9733/Lgals3/Tspan32/Itgal/Tnfaip8l2/Gpnmb/Ptpn6/Zc3h12d/Il12rb1/Cd4/Cd37/Pnp/Laptm5/Nckap1l/Il18/Ccr2/Cd300a/Tnfrsf13c/Clec2i/Ccr7/Sirpa/Ptprc/Runx1/Spta1/Card11/Coro1a/Tnfsf11/Cdkn2a/Rac2/H2-DMa/H2-Oa/Tigit/Sash3/Crtam/Syk/H2-DMb1/Adam8/Cd80/Cd83/Tnfrsf1b/Cd74/Pycard/Rasal3/H2-Aa/Tcf7/Igf2/Ccdc88b/Cd276/Rhoh/Cd86…
BP	GO:1903037	regulation of leukocyte cell-cell adhesion	317	0.579858	2.01607	1e-10	5.36e-09	4.06e-09	3004	tags=42%, list=18%, signal=35%	Sirpb1c/Sirpb1b/Sirpb1a/Lck/Havcr2/H2-Eb2/Gm5150/Runx3/Aif1/Slfn1/Adtrp/Xcl1/Gm9733/Lgals3/Tspan32/Itgal/Tnfaip8l2/Gpnmb/Ptpn6/Zc3h12d/Ptafr/Il12rb1/Cd4/Cd37/Pnp/Laptm5/Nckap1l/Il18/Ccr2/Cd300a/Tnfrsf13c/Ccr7/Sirpa/Ptprc/Runx1/Spta1/Card11/Coro1a/Tnfsf11/Cdkn2a/Has2/H2-DMa/H2-Oa/Tigit/Sash3/Itgb2/Crtam/Syk/H2-DMb1/Adam8/Gcnt1/Cd80/Cd83/Cd74/Pycard/Rasal3/H2-Aa/Igf2/Ccdc88b/Cd276/Rhoh/Cd86/H2-Ab1/…
BP	GO:0050778	positive regulation of immune response	434	0.573678	2.01521	1e-10	5.36e-09	4.06e-09	3217	tags=43%, list=19%, signal=36%	Cd5l/Cd8a/Fcgr1/Ifi209/Tlr9/Tlr8/Klre1/Lck/Ermap/Havcr2/Trem2/Ifi206/Klrc1/Tyrobp/Fgr/Cd22/C3ar1/Skint3/Fyb/Il10/Xcl1/Lgals3/C1qb/Ptpn6/C1qc/Ptafr/Il12rb1/Cd4/Nfam1/Fcgr3/Pnp/Laptm5/Nckap1l/Slc11a1/Il18/Vav1/Il18r1/Ccr2/Fcer1g/C1qa/Cd300a/Tnfrsf13c/Clec2i/Sh2d1b1/Zbp1/Ccr7/C5ar1/Ptprc/Spi1/Plcg2/Clec7a/Card11/Ifi211/Txk/Btk/Lpxn/Klrb1c/Klrk1/Ifi207/H2-DMa/Ifi204/C5ar2/Lcp2/Sash3/Cnr1/Itgb2/Crtam/…
BP	GO:0002833	positive regulation of response to biotic stimulus	163	0.592429	2.01143	1e-10	5.36e-09	4.06e-09	3213	tags=47%, list=19%, signal=38%	Ifi209/Tlr9/Tlr8/Klre1/Havcr2/Ifi206/Klrc1/Tyrobp/Ly86/Xcl1/Vav1/Sh2d1b1/Zbp1/Spi1/Plcg2/Clec7a/Ifi211/Txk/Scimp/Klrb1c/Klrk1/Ifi207/Ifi204/Crtam/Syk/Adam8/Tlr2/Clec4n/Cyba/Cd74/Cd180/Grn/Pycard/Ikbke/Nlrc4/Ffar2/Slamf6/Aim2/Klrd1/Emilin1/Ifi214/Pomc/Oasl1/Dhx58/Trim30d/Card9/Pvr/Gimap3/Irf7/Hmgb2/Rab34/Ifi205/Lag3/Usp27x/Nod2/F2rl1/Emilin2/Nlrc5/H2-M3/Trim30a/Dpp4/Rasgrp1/Ifi208/Ulbp1/Ddx60/Cadm…
BP	GO:0051251	positive regulation of lymphocyte activation	289	0.578233	2.0024	1e-10	5.36e-09	4.06e-09	3216	tags=43%, list=19%, signal=35%	Sirpb1c/Sirpb1b/Tox/Sirpb1a/Tlr9/Lck/Havcr2/H2-Eb2/Gm5150/Runx3/Klrc1/Aif1/Tyrobp/Il10/Xcl1/Gm9733/Itgal/Il12rb1/Cd4/Pnp/Nckap1l/Il18/Ccr2/Tnfrsf13c/Gpr183/Ccr7/Sirpa/Ptprc/Runx1/Spta1/Ephb2/Clec7a/Card11/Coro1a/Tnfsf11/H2-DMa/H2-Oa/Sash3/Syk/H2-DMb1/Adam8/Inpp5d/Cd80/Cd83/Cd74/Cdkn1a/Pycard/Rasal3/H2-Aa/Igf2/Ccdc88b/Cd276/Rhoh/Cd86/H2-Ab1/Ccl5/H2-Eb1/Vsir/Cd5/Lgals1/Spn/Dock8/Gli3/Trbc2/Anxa1/Mm…
BP	GO:0001819	positive regulation of cytokine production	421	0.569462	1.99776	1e-10	5.36e-09	4.06e-09	2979	tags=41%, list=18%, signal=35%	Pou2af1/Il17b/Mefv/Tlr9/Tlr8/Ly9/Klre1/Tlr1/Havcr2/Trem2/Cd300c2/Ifi206/Clec5a/C1qtnf3/Aif1/Tyrobp/Oas3/Fgr/C3ar1/Ceacam20/Hpse/Tlr7/Il10/Xcl1/Nlrp1a/Ccr5/Ptafr/Il12rb1/Nfam1/Ccbe1/Fcgr3/Pnp/Laptm5/Slc11a1/Il18/Il18r1/Ccr2/Fcer1g/Cyp1b1/Tnfrsf13c/Flt3/Ccr7/C5ar1/Ptprc/Lacc1/Runx1/Chil1/Csf1r/Plcg2/Ticam2/Ephb2/Clec7a/Card11/Unc93b1/Ifi211/Tmem106a/Txk/Pou2f2/Scimp/Naip5/Postn/Nlrp1b/Klrk1/Ifi207/…
BP	GO:0022409	positive regulation of cell-cell adhesion	278	0.574977	1.99034	1e-10	5.36e-09	4.06e-09	3216	tags=44%, list=19%, signal=36%	Sirpb1c/Sirpb1b/Sirpb1a/Lck/Havcr2/H2-Eb2/Gm5150/Runx3/Aif1/Xcl1/Gm9733/Itgal/Ccr5/Ptafr/Il12rb1/Cd4/Pnp/Nckap1l/Il18/Ccr2/Tnfrsf13c/Ccr7/Sirpa/Ptprc/Runx1/Spta1/Card11/Coro1a/Tnfsf11/Megf10/Has2/H2-DMa/H2-Oa/Sash3/Itgb2/Syk/H2-DMb1/Adam8/Gcnt1/Cd80/Cd83/Cd74/Pycard/Cdh1/Rasal3/H2-Aa/Igf2/Ccdc88b/Cd276/Il6ra/Rhoh/Cd86/H2-Ab1/Ccl5/H2-Eb1/Vsir/Cd5/Lgals1/Spn/Dock8/Gli3/Skap1/Cd44/Anxa1/Alox5/Ada/Nl…
BP	GO:0007159	leukocyte cell-cell adhesion	348	0.570773	1.98983	1e-10	5.36e-09	4.06e-09	3216	tags=42%, list=19%, signal=35%	Sirpb1c/Sirpb1b/Sirpb1a/Lck/Cx3cr1/Havcr2/H2-Eb2/Gm5150/Runx3/Aif1/Slfn1/Adtrp/Xcl1/Gm9733/Lgals3/Tspan32/Itgal/Tnfaip8l2/Gpnmb/Ptpn6/Zc3h12d/Ptafr/Il12rb1/Cd4/Cd37/Pnp/Laptm5/Nckap1l/Il18/Ccr2/Cd300a/Tnfrsf13c/Ccr7/Sirpa/Ptprc/Selplg/Runx1/Spta1/Card11/Coro1a/Tnfsf11/Cdkn2a/Rac2/Has2/H2-DMa/H2-Oa/Tigit/Sash3/Itgb2/Fermt3/Crtam/Syk/H2-DMb1/Adam8/Gcnt1/Cd80/Cd83/Cd74/Pycard/Itgam/Rasal3/H2-Aa/Igf2…
BP	GO:0002764	immune response-regulating signaling pathway	333	0.569765	1.98067	1e-10	5.36e-09	4.06e-09	3152	tags=41%, list=19%, signal=34%	Cd8a/Mefv/Pik3ap1/Tlr9/Tlr8/Klre1/Tlr1/Lck/Tlr12/Tlr13/Ermap/Havcr2/Trem2/Klrc1/Tyrobp/Oas3/Cd22/C3ar1/Skint3/Fyb/Tlr7/Nlrp1a/Lgals3/Ptpn6/Cd300lf/Nfam1/Laptm5/Nckap1l/Fcer1g/Cd300a/Clec2i/Treml4/Sh2d1b1/Ccr7/C5ar1/Ptprc/Lacc1/Plcg2/Clec7a/Card11/Unc93b1/Txk/Btk/Ctsh/Lpxn/Scimp/Nlrp1b/Klrk1/C5ar2/Lcp2/Cd33/Syk/Themis2/Ptprj/Tlr2/Myo1g/Casp1/Oas1g/Clec4n/Cyba/Cd180/Tifa/Pycard/Tlr11/Ffar2/Cd276/Sl…
BP	GO:0002696	positive regulation of leukocyte activation	336	0.569089	1.98039	1e-10	5.36e-09	4.06e-09	3216	tags=43%, list=19%, signal=36%	Sirpb1c/Sirpb1b/Tox/Sirpb1a/Tlr9/Lck/Havcr2/Trem2/H2-Eb2/Gm5150/Runx3/Klrc1/Aif1/Tyrobp/Fgr/Il10/Xcl1/Gm9733/Itgal/Ptafr/Il12rb1/Cd4/Pnp/Nckap1l/Il18/Ccr2/Fcer1g/Tnfrsf13c/Gpr183/Ccr7/Sirpa/Ptprc/Runx1/Spta1/Ephb2/Clec7a/Card11/Coro1a/Tnfsf11/Klrk1/H2-DMa/H2-Oa/Cd300lb/Sash3/Itgb2/Syk/H2-DMb1/Cebpa/Adam8/Inpp5d/Cd80/Cd83/Cd74/Cdkn1a/Pycard/Itgam/Rasal3/H2-Aa/Igf2/Ccdc88b/Cd276/Rhoh/Cd86/H2-Ab1/Cc…
BP	GO:1903131	mononuclear cell differentiation	419	0.563121	1.97493	1e-10	5.36e-09	4.06e-09	2912	tags=38%, list=17%, signal=32%	Pou2af1/Cd8a/Tox/Tlr9/Duxbl1/Ly9/Lck/Trem2/Cdh17/Ifi206/Runx3/Trpm2/Il10/Ptpn6/Cd4/Nfam1/Pnp/Laptm5/Nckap1l/Il18/Vav1/Il18r1/Ccr2/Fcer1g/Tmem176b/Ptk2b/Flt3/Gpr183/Ccr7/Ptprc/Prr7/Runx1/Tmem176a/Spi1/Runx2/Plcg2/Card11/Txk/Btk/Pirb/Pou2f2/Cdkn2a/Cd3d/Bcl11a/Dock2/Ifi207/H2-DMa/Ifi204/Camk4/Ikzf1/Spib/H2-Oa/Sash3/Crtam/Sfrp1/Syk/Adam8/Inpp5d/Ptprj/Cd83/Cd74/Eomes/Slamf8/Tcirg1/H2-Aa/Tcf7/Slamf6/Se…
BP	GO:0030098	lymphocyte differentiation	379	0.563601	1.97229	1e-10	5.36e-09	4.06e-09	2912	tags=38%, list=17%, signal=32%	Pou2af1/Cd8a/Tox/Tlr9/Duxbl1/Ly9/Lck/Cdh17/Runx3/Il10/Ptpn6/Cd4/Nfam1/Pnp/Laptm5/Nckap1l/Il18/Vav1/Il18r1/Ccr2/Fcer1g/Ptk2b/Flt3/Gpr183/Ccr7/Ptprc/Prr7/Runx1/Spi1/Runx2/Plcg2/Card11/Txk/Btk/Pou2f2/Cdkn2a/Cd3d/Bcl11a/Dock2/H2-DMa/Ikzf1/Spib/H2-Oa/Sash3/Crtam/Sfrp1/Syk/Adam8/Inpp5d/Ptprj/Cd83/Cd74/Eomes/Slamf8/Tcirg1/H2-Aa/Tcf7/Slamf6/Sema4a/Il6ra/Rhoh/H2-Ab1/Vsir/Lgals1/Itk/Spn/Erbb2/Tnfsf8/Gli3/C…
BP	GO:0050867	positive regulation of cell activation	355	0.564902	1.97053	1e-10	5.36e-09	4.06e-09	3216	tags=43%, list=19%, signal=36%	Sirpb1c/Sirpb1b/Tox/Sirpb1a/Tlr9/Lck/Havcr2/Trem2/H2-Eb2/Gm5150/Runx3/Klrc1/Aif1/Tyrobp/Fgr/Il10/Xcl1/Gm9733/Itgal/Ptafr/Il12rb1/Cd4/Pnp/Nckap1l/Il18/Ccr2/Fcer1g/Tnfrsf13c/Gpr183/Ccr7/Sirpa/Ptprc/Runx1/Spta1/Ephb2/Clec7a/Card11/Coro1a/Tnfsf11/Klrk1/Acta2/H2-DMa/H2-Oa/Cd300lb/Sash3/Itgb2/Gp5/Syk/H2-DMb1/Cebpa/Adam8/Inpp5d/Ptprj/Cd80/Cd83/Cd74/Cdkn1a/Pycard/Itgam/Rasal3/H2-Aa/Igf2/Ccdc88b/Cd276/Rho…
BP	GO:0031349	positive regulation of defense response	259	0.564861	1.95177	1e-10	5.36e-09	4.06e-09	3826	tags=50%, list=23%, signal=39%	Mefv/Ctss/Fcgr1/Ifi209/Tlr9/Tlr8/Klre1/Havcr2/Trem2/Ifi206/Klrc1/Tyrobp/Xcl1/Nlrp1a/Tnfrsf11a/Ccr5/Fcgr3/Cck/Il18/Nkg7/Vav1/Ccr2/Fcer1g/Sh2d1b1/Zbp1/Pik3cg/Ccr7/Spi1/Plcg2/Clec7a/Ifi211/Txk/Tnfsf11/Klrb1c/Nlrp1b/Klrk1/Ifi207/Ifi204/Serpine1/Cnr1/Crtam/Syk/Cebpa/Adam8/Tlr2/Casp1/Clec4n/Cyba/Cd74/Grn/Pycard/Ikbke/Nlrc4/Ffar2/Slamf6/Alox5ap/Il17ra/Gpsm3/Aim2/Ccl5/Klrd1/Emilin1/Adora3/Lgals1/Ifi214/P…
BP	GO:0032103	positive regulation of response to external stimulus	385	0.555482	1.94573	1e-10	5.36e-09	4.06e-09	3152	tags=42%, list=19%, signal=35%	P2ry12/Mefv/Ctss/Fcgr1/Ifi209/Tlr9/Tlr8/Klre1/Cx3cr1/Havcr2/Trem2/Ifi206/Klrc1/Aif1/Tyrobp/Ly86/C3ar1/Xcl1/Nlrp1a/Tnfrsf11a/Ccr5/Fcgr3/Nckap1l/Il18/Nkg7/Vav1/Ccr2/Fcer1g/Ptk2b/Sh2d1b1/Zbp1/Pik3cg/Ccr7/C5ar1/Cxcl10/Artn/Spi1/Csf1r/Plcg2/Clec7a/Ifi211/Txk/Scimp/Tnfsf11/Klrb1c/Nlrp1b/Klrk1/Rac2/Ifi207/Ifi204/Serpine1/Cnr1/Crtam/Syk/Nrg1/Cebpa/Ccl7/Adam8/Ptprj/Tlr2/Casp1/Clec4n/Cyba/Cxcr4/Cd74/Cd180/…
BP	GO:0002819	regulation of adaptive immune response	176	0.569793	1.94206	1e-10	5.36e-09	4.06e-09	3291	tags=45%, list=20%, signal=37%	Fcgr1/Havcr2/Trem2/Cd48/Xcl1/Ptpn6/Il12rb1/Cd4/Fcgr3/Pnp/Nckap1l/Fcgr2b/Slc11a1/Il18/Il18r1/Ccr2/Fcer1g/Tnfrsf13c/Ccr7/Ptprc/Ephb2/H2-DMa/Sash3/Clec4n/Tnfrsf1b/Cd74/Pycard/Was/P2rx7/H2-Ab1/Klrd1/Vsir/Spn/Skap1/Adcy7/Cd44/Anxa1/Ada/Nlrp3/Il7r/Il33/Fut7/Nfkbid/Card9/Pvr/Gimap3/Irf7/Tgfb1/Samsn1/Loxl3/Nod2/Il27/H2-M3/Pla2g4a/Il4ra/Dpp4/Cd28/Cd40/H2-T23/Clcf1/Fzd5/Il1b/H2-T10/Ripk3/Trp53bp1/Nfkbiz/Tn…
BP	GO:0042098	T cell proliferation	203	0.564424	1.93914	1e-10	5.36e-09	4.06e-09	3004	tags=43%, list=18%, signal=36%	Havcr2/Aif1/Slfn1/Xcl1/Lgals3/Tspan32/Itgal/Gpnmb/Ptpn6/Zc3h12d/Il12rb1/Cd4/Cd37/Pnp/Laptm5/Nckap1l/Slc11a1/Il18/Ccr2/Tnfrsf13c/Clec2i/Ccr7/Ptprc/Spta1/Card11/Coro1a/Cdkn2a/Dock2/Rac2/Sash3/Itgb2/Crtam/Sh2d2a/Syk/H2-DMb1/Cd80/Tnfrsf1b/Cxcr4/Pycard/Fkbp1b/Itgam/Rasal3/H2-Aa/Igf2/Ccdc88b/Cd276/P2rx7/Cd86/Ccl5/Vsir/Btla/Spn/Erbb2/Dock8/Cd44/Anxa1/Cd209a/Ebi3/Casp3/Igfbp2/Mad1l1/Tgfb1/Vcam1/Fyn/Sh3rf…
BP	GO:0002831	regulation of response to biotic stimulus	309	0.555998	1.93155	1e-10	5.36e-09	4.06e-09	3331	tags=40%, list=20%, signal=33%	Ifi209/Tlr9/Tlr8/Klre1/Havcr2/Trem2/Ifi206/Klrc1/Tyrobp/Oas3/Ly86/Fgr/Apoe/Xcl1/Tspan32/Myo1f/Il12rb1/Cd37/Lrp8/Vav1/Treml4/Sh2d1b1/Zbp1/Ncf1/Spi1/Plcg2/Clec7a/Ifi211/Txk/Scimp/Klrb1c/Klrk1/Ifi207/Ifi204/Cd84/Crtam/Syk/Adam8/Tlr2/Oas1g/Clec4n/Cyba/Cd74/Cd180/Slamf8/Grn/Pycard/Ikbke/Nlrc4/Cxcl5/Ffar2/Cd96/Igf2/Slamf6/Aim2/Ccl5/Klrd1/Emilin1/Oas1a/Spn/Ifi214/Pomc/Oasl1/Serpinb1a/Oas1c/Dhx58/Trim30d…
BP	GO:0045619	regulation of lymphocyte differentiation	191	0.561426	1.92725	1e-10	5.36e-09	4.06e-09	3216	tags=40%, list=19%, signal=33%	Tox/Tlr9/Duxbl1/Lck/Runx3/Il10/Ptpn6/Nfam1/Pnp/Nckap1l/Il18/Ccr2/Flt3/Ccr7/Ptprc/Runx1/Card11/Cdkn2a/H2-DMa/H2-Oa/Sash3/Crtam/Sfrp1/Syk/Adam8/Inpp5d/Cd83/Cd74/Slamf8/H2-Aa/Tcf7/Rhoh/Vsir/Erbb2/Gli3/Cd44/Anxa1/Mmp14/Axl/Ada/Nlrp3/Il7r/Shb/Nfkbid/Gimap3/Ikzf3/Tgfb1/Loxl3/Lag3/Sh3rf1/Il27/Zap70/Fancd2/Pck1/Il4ra/Fgl2/Cd28/Tnfsf9/Rasgrp1/Il2rg/Il1rl2/Zfp36l2/Prdm1/Wnt10b/Nfkbiz/Id2/Carmil2/Mdk/Zfp36l…
BP	GO:0043062	extracellular structure organization	280	0.554026	1.91872	1e-10	5.36e-09	4.06e-09	4145	tags=51%, list=25%, signal=39%	Ibsp/Sfrp2/Ctss/Matn3/Grem1/Adtrp/Hpse/Ndnf/Lgals3/Lox/Npnt/Col8a2/Adamts14/Cyp1b1/Mmp13/Mmp27/Comp/Acan/Matn4/Tgfbi/Postn/Mmp25/Has2/Lcp1/Olfml2b/Spint1/Col1a1/Tnfrsf1b/Fkbp10/Col16a1/Tex14/Col11a1/Col17a1/Col1a2/Col8a1/Col10a1/Col5a2/Adamts4/Sulf2/Emilin1/Anxa2/Mmp23/Col27a1/Col5a1/Mmp9/Has1/Adamts7/Zfp469/Fbln1/Sox9/Col14a1/Fn1/Mmp14/Lmx1b/Egfl6/Fgfr4/Matn2/Lama1/Creb3l1/Scx/Bcl3/Sh3pxd2b/Col3…
BP	GO:0030198	extracellular matrix organization	279	0.552479	1.91284	1e-10	5.36e-09	4.06e-09	4145	tags=51%, list=25%, signal=39%	Ibsp/Sfrp2/Ctss/Matn3/Grem1/Adtrp/Hpse/Ndnf/Lgals3/Lox/Npnt/Col8a2/Adamts14/Cyp1b1/Mmp13/Mmp27/Comp/Acan/Matn4/Tgfbi/Postn/Mmp25/Has2/Lcp1/Olfml2b/Spint1/Col1a1/Tnfrsf1b/Fkbp10/Col16a1/Col11a1/Col17a1/Col1a2/Col8a1/Col10a1/Col5a2/Adamts4/Sulf2/Emilin1/Anxa2/Mmp23/Col27a1/Col5a1/Mmp9/Has1/Adamts7/Zfp469/Fbln1/Sox9/Col14a1/Fn1/Mmp14/Lmx1b/Egfl6/Fgfr4/Matn2/Lama1/Creb3l1/Scx/Bcl3/Sh3pxd2b/Col3a1/Lox…
BP	GO:0045229	external encapsulating structure organization	279	0.552479	1.91284	1e-10	5.36e-09	4.06e-09	4145	tags=51%, list=25%, signal=39%	Ibsp/Sfrp2/Ctss/Matn3/Grem1/Adtrp/Hpse/Ndnf/Lgals3/Lox/Npnt/Col8a2/Adamts14/Cyp1b1/Mmp13/Mmp27/Comp/Acan/Matn4/Tgfbi/Postn/Mmp25/Has2/Lcp1/Olfml2b/Spint1/Col1a1/Tnfrsf1b/Fkbp10/Col16a1/Col11a1/Col17a1/Col1a2/Col8a1/Col10a1/Col5a2/Adamts4/Sulf2/Emilin1/Anxa2/Mmp23/Col27a1/Col5a1/Mmp9/Has1/Adamts7/Zfp469/Fbln1/Sox9/Col14a1/Fn1/Mmp14/Lmx1b/Egfl6/Fgfr4/Matn2/Lama1/Creb3l1/Scx/Bcl3/Sh3pxd2b/Col3a1/Lox…
BP	GO:0030217	T cell differentiation	283	0.55031	1.90472	1e-10	5.36e-09	4.06e-09	2912	tags=37%, list=17%, signal=32%	Cd8a/Tox/Duxbl1/Ly9/Lck/Runx3/Cd4/Pnp/Nckap1l/Il18/Vav1/Il18r1/Ccr2/Fcer1g/Flt3/Gpr183/Ccr7/Ptprc/Prr7/Runx1/Spi1/Runx2/Card11/Txk/Cdkn2a/Cd3d/Bcl11a/Dock2/H2-DMa/Ikzf1/H2-Oa/Sash3/Crtam/Syk/Adam8/Cd83/Cd74/Eomes/Tcirg1/H2-Aa/Tcf7/Slamf6/Sema4a/Il6ra/Rhoh/Vsir/Itk/Spn/Erbb2/Tnfsf8/Gli3/Cd44/Anxa1/Ada/Nlrp3/Il7r/Batf/Bcl11b/Shb/Cd3g/Fut7/Nfkbid/Bcl3/Gimap3/Tgfb1/Loxl3/Lag3/Sh3rf1/Il27/Zap70/Ifnar2…
BP	GO:0002440	production of molecular mediator of immune response	230	0.547244	1.88828	1e-10	5.36e-09	4.06e-09	3004	tags=40%, list=18%, signal=33%	Tlr9/H2-Eb2/Acp5/Cd22/Tlr7/Il10/Xcl1/Cd37/Laptm5/Fcgr2b/Slc11a1/Il18/Il18r1/Ccr2/Fcer1g/Ptprc/Lacc1/Plcg2/Siglecg/Ephb2/Card11/Btk/Pou2f2/Scimp/H2-DMa/H2-Oa/Sash3/Syk/H2-DMb1/Tlr2/Casp1/Tnfrsf1b/Cd74/Pycard/Tcirg1/H2-Aa/Ffar2/Cd96/P2rx7/Slamf9/Cd86/H2-Ab1/Lax1/H2-Eb1/Exo1/Vsir/Hmox1/Axl/Gapt/Nlrp3/Il7r/Batf/Il33/Card9/Gimap3/Tgfb1/Nod2/F2rl1/Bst2/Il4ra/Hk1/Casp4/Fgl2/Cd28/Cd40/Icosl/Clcf1/Ptpn22/…
BP	GO:0001818	negative regulation of cytokine production	246	0.544589	1.87859	1e-10	5.36e-09	4.06e-09	2185	tags=32%, list=13%, signal=28%	Mefv/Tlr9/Tlr8/Cx3cr1/Havcr2/Trem2/F2/Clec4a3/C1qtnf3/Tyrobp/Acp5/Oas3/Il10/Gpnmb/Ptpn6/Laptm5/Nckap1l/Fcgr2b/Slc11a1/Clec4a1/Flt3/Sh2d1b1/Ccr7/Sirpa/Ptprc/Ephb2/Btk/Clec4a2/C5ar2/Tigit/Clec4b1/Cd84/Cd33/Inpp5d/Tlr2/Cd83/Oas1g/Pycard/Bank1/Cd96/Cdh3/Hgf/Cd276/Vsir/Tsku/Oas1a/Fbln1/Hmox1/Fn1/Adcy7/Anxa1/Pomc/Serpinb1a/Axl/Thbs1/Oas1c/Fgfr4/Mertk/Nlrp3/Dhx58/Il33/Arrb2/Tlr6/Bcl3/Cmklr1/Gimap3/Ezr/A…
BP	GO:0045785	positive regulation of cell adhesion	445	0.531732	1.871	1e-10	5.36e-09	4.06e-09	3941	tags=45%, list=23%, signal=35%	Sirpb1c/Sirpb1b/Ibsp/P2ry12/Sirpb1a/Spp1/Lck/Havcr2/H2-Eb2/Gm5150/Runx3/Aif1/Hpse/Ndnf/Xcl1/Gm9733/Rhod/Itgal/Ptpn6/Ccr5/Frmd5/Ptafr/Il12rb1/Cd4/Pnp/Nckap1l/Il18/Npnt/Vav1/Ccr2/Tnfrsf13c/Ptk2b/Ccr7/Sirpa/Ptprc/Runx1/Spta1/Card11/Coro1a/Tnfsf11/Megf10/Has2/H2-DMa/H2-Oa/Sash3/Itgb2/Syk/H2-DMb1/Nrg1/Adam8/Gcnt1/Ptprj/Cd80/Fmn1/Cd83/Cd74/Col16a1/Dbn1/Pycard/Col8a1/Cdh1/Rasal3/H2-Aa/Igf2/Ptn/Ccdc88b/C…
BP	GO:0051607	defense response to virus	240	0.541095	1.86506	1e-10	5.36e-09	4.06e-09	4159	tags=46%, list=25%, signal=35%	Cd8a/Ifitm6/Tlr9/Tlr8/Pmaip1/Ifi206/Mx1/Oas3/Tlr7/Nlrp1a/Tspan32/Il12rb1/Cd37/Treml4/Zbp1/Itgax/Ptprc/Cxcl10/Ticam2/Slfn8/Ncr1/Unc93b1/Nlrp1b/Ifi207/Ifi204/Apobec1/Casp1/Oas1g/Rnasel/Pycard/Cd86/Aim2/Ccl5/Slfn9/Oas1a/Spn/Oasl1/Oas1c/Oasl2/Nlrp3/Unc13d/Dhx58/Trim30d/Il33/Card9/Apobec3/Irf7/Skp2/Ifit3/Usp27x/Prf1/Isg15/Ifit1bl1/Ifit2/Il27/F2rl1/Bst2/Ifnar2/Trim30a/Fgl2/Cd40/Cxcl9/Tagap/Ptpn22/Oas2/…
BP	GO:0140546	defense response to symbiont	240	0.541095	1.86506	1e-10	5.36e-09	4.06e-09	4159	tags=46%, list=25%, signal=35%	Cd8a/Ifitm6/Tlr9/Tlr8/Pmaip1/Ifi206/Mx1/Oas3/Tlr7/Nlrp1a/Tspan32/Il12rb1/Cd37/Treml4/Zbp1/Itgax/Ptprc/Cxcl10/Ticam2/Slfn8/Ncr1/Unc93b1/Nlrp1b/Ifi207/Ifi204/Apobec1/Casp1/Oas1g/Rnasel/Pycard/Cd86/Aim2/Ccl5/Slfn9/Oas1a/Spn/Oasl1/Oas1c/Oasl2/Nlrp3/Unc13d/Dhx58/Trim30d/Il33/Card9/Apobec3/Irf7/Skp2/Ifit3/Usp27x/Prf1/Isg15/Ifit1bl1/Ifit2/Il27/F2rl1/Bst2/Ifnar2/Trim30a/Fgl2/Cd40/Cxcl9/Tagap/Ptpn22/Oas2/…
BP	GO:1902105	regulation of leukocyte differentiation	295	0.534134	1.85111	1e-10	5.36e-09	4.06e-09	3787	tags=42%, list=22%, signal=33%	Tox/Tlr9/Duxbl1/Lck/Trem2/Runx3/Tyrobp/Lrrc17/Il10/Slc9b2/Ptpn6/C1qc/Cd4/Nfam1/Pnp/Nckap1l/Il18/Ccr2/Clec2i/Tmem176b/Flt3/Ccr7/Ptprc/Runx1/Tmem176a/Csf1r/Card11/Tnfsf11/Cdkn2a/H2-DMa/Ikzf1/H2-Oa/Sash3/Crtam/Sfrp1/Cd101/Syk/Adam8/Inpp5d/Cd83/Cd74/Slamf8/Gpr55/Itgam/H2-Aa/Tcf7/Rhoh/Pilrb1/Ccl5/Vsir/Erbb2/Gli3/Cd44/Anxa1/Mmp14/Axl/Hcls1/Ada/Nlrp3/Il7r/Ubash3b/Shb/Nfkbid/Fbn1/Rassf2/Lyn/Evi2/Gimap3/G…
BP	GO:0060326	cell chemotaxis	260	0.535029	1.84937	1e-10	5.36e-09	4.06e-09	3251	tags=44%, list=19%, signal=36%	Il17b/Spp1/Cx3cr1/Aif1/C3ar1/Grem1/Trpm2/Gpr35/Xcl1/Csf3r/Lgals3/Ccr5/Ccl8/Lox/Fcgr3/Nckap1l/Vav1/Ccr2/Fcer1g/Bin2/Ptk2b/Gpr183/Ccr7/C5ar1/Ptpro/Chga/Cxcl10/Spi1/Csf1r/Coro1a/Tnfsf11/Rac2/C5ar2/Cxcl16/Serpine1/Itgb2/Syk/Ccl7/Adam8/Ptprj/Cyp7b1/Cxcr4/Cd74/Slamf8/Pf4/Itgam/Camk1d/Tpbg/P2rx4/Cxcl5/Ffar2/Ptn/Sell/Hgf/Slamf9/Il17ra/Gpsm3/Ccl22/Ccl5/F7/Cnr2/Lgmn/Slit2/Jaml/Anxa1/Prkcd/Alox5/Thbs1/Arrb2…
BP	GO:0022407	regulation of cell-cell adhesion	424	0.526315	1.84703	1e-10	5.36e-09	4.06e-09	3216	tags=38%, list=19%, signal=32%	Sirpb1c/Sirpb1b/Sirpb1a/Lck/Havcr2/H2-Eb2/Gm5150/Runx3/Aif1/Slfn1/Adtrp/Il10/Xcl1/Gm9733/Lgals3/Tspan32/Itgal/Tnfaip8l2/Gpnmb/Ptpn6/Zc3h12d/Ccr5/Ptafr/Il12rb1/Cd4/Cd37/Pnp/Laptm5/Nckap1l/Il18/Ccr2/Cd300a/Tnfrsf13c/Ccr7/Sirpa/Ptprc/Runx1/Spta1/Spi1/Card11/Coro1a/Tnfsf11/Megf10/Cdkn2a/Has2/H2-DMa/H2-Oa/Tigit/Sash3/Itgb2/Fermt3/Crtam/Syk/H2-DMb1/Ephb3/Adam8/Gcnt1/Cd80/Cd83/Cd74/Pycard/Cdh1/Rasal3/H2…
BP	GO:0009615	response to virus	291	0.530975	1.83796	1e-10	5.36e-09	4.06e-09	4159	tags=45%, list=25%, signal=34%	Pou2af1/Cd8a/Ifitm6/Tlr9/Tlr8/Tlr13/Pmaip1/Ifi206/Mx1/Oas3/Tlr7/Nlrp1a/Tspan32/Il12rb1/Cd37/Treml4/Flt3/Zbp1/Itgax/Ptprc/Cxcl10/Ticam2/Slfn8/Ncr1/Unc93b1/Pou2f2/Nlrp1b/Ifi207/Ifi204/Apobec1/Casp1/Oas1g/Rnasel/Pycard/Ikbke/Cd86/Il17ra/Aim2/Ccl5/Slfn9/Oas1a/Spn/Oasl1/Ifi27l2a/Oas1c/Oasl2/Nlrp3/Wdfy4/Unc13d/Dhx58/Trim30d/Il33/Bcl3/Card9/Apobec3/Irf7/Tgfb1/Skp2/Ifit3/Usp27x/Prf1/Isg15/Ifit1bl1/Ifit2/…
BP	GO:0019221	cytokine-mediated signaling pathway	325	0.522585	1.81798	1e-10	5.36e-09	4.06e-09	4368	tags=48%, list=26%, signal=36%	Ifitm6/Cx3cr1/Trem2/Oas3/Il10ra/Gpr35/Xcl1/Il21r/Csf3r/Tnfrsf11a/Ptpn6/Ccl8/Cd300lf/Il12rb1/Cd4/Laptm5/Il18/Il18r1/Ccr2/Fcer1g/Tnfrsf13c/Ptk2b/Flt3/Zbp1/Ptprc/Cxcl10/Palm3/Spi1/Csf1r/Ticam2/Naip6/Txk/Pirb/Il2rb/Naip5/Tnfsf11/Pira2/Naip2/Traf1/Syk/Ptprn/Cebpa/Ccl7/Casp1/Oas1g/Csf2ra/Cxcr4/Cd74/Pf4/Pycard/Ikbke/Epor/Cxcl5/Mt3/Il6ra/Il17ra/Ccl22/Robo1/Aim2/Ccl5/Oas1a/Il13ra1/Slit2/Dok1/Oasl1/Axl/Num…
BP	GO:1903706	regulation of hemopoiesis	372	0.516735	1.80644	1e-10	5.36e-09	4.06e-09	3788	tags=39%, list=22%, signal=31%	Tox/Tlr9/Duxbl1/Lck/Trem2/Runx3/Tyrobp/Lrrc17/Il10/Csf3r/Slc9b2/Ptpn6/C1qc/Cd4/Nfam1/Lox/Pnp/Nckap1l/Il18/Ccr2/Clec2i/Tmem176b/Ptk2b/Flt3/Ccr7/Ptprc/Runx1/Tmem176a/Spi1/Csf1r/Card11/Tnfsf11/Cdkn2a/H2-DMa/Ikzf1/H2-Oa/Sash3/Crtam/Sfrp1/Cd101/Syk/Cebpa/Adam8/Inpp5d/Cd83/Cd74/Slamf8/Gpr55/Itgam/H2-Aa/Tcf7/Ptn/Rhoh/Pilrb1/Ccl5/Vsir/Rab7b/Erbb2/Gli3/Cd44/Anxa1/Mmp14/Axl/Hcls1/Ada/Nlrp3/Il7r/Ubash3b/Shb…
BP	GO:0050727	regulation of inflammatory response	288	0.52118	1.80463	1e-10	5.36e-09	4.06e-09	3971	tags=47%, list=24%, signal=36%	Dnase1l3/Mefv/Ctss/Fcgr1/Pik3ap1/Tlr9/Cx3cr1/Trem2/C1qtnf3/Acp5/Apoe/Hpse/Il10/Xcl1/Nlrp1a/Tnfaip8l2/Tnfrsf11a/Ccr5/Fcgr3/Fcgr2b/Il18/Nkg7/Ccr2/Fcer1g/Tnc/Zbp1/Pik3cg/Ccr7/Ncf1/Lacc1/Plcg2/Siglecg/Tnfsf11/Nlrp1b/Serpine1/Cnr1/Cebpa/Adam8/Tlr2/Casp1/Tnfrsf1b/Slamf8/Grn/Pycard/Ffar2/Aoah/Hgf/Pbk/Alox5ap/Cd276/Il17ra/Gpsm3/Aim2/Ccl5/Cnr2/Adora3/Lgals1/Spn/Duoxa1/Slit2/Cd44/Anxa1/Alox5/Ada/Siglece/Nl…
BP	GO:0042330	taxis	496	0.506588	1.78685	1e-10	5.36e-09	4.06e-09	3218	tags=39%, list=19%, signal=33%	Tubb3/P2ry12/Il17b/Tubb2b/Spp1/Cx3cr1/Trem2/Runx3/Dlx5/Aif1/C3ar1/Grem1/Trpm2/Cdk5r1/Gpr35/Xcl1/Csf3r/Lgals3/Sema3d/Ncam1/Ccr5/Ccl8/Ptafr/Lox/Fcgr3/Nckap1l/Gap43/Vav1/Ccr2/Fcer1g/Bin2/Ptk2b/Pik3cg/Gpr183/Ccr7/C5ar1/Ptpro/Chga/Cxcl10/Artn/Spi1/Csf1r/Ephb2/Coro1a/Tnfsf11/Dscaml1/Ccdc141/Dock2/Rac2/C5ar2/Cxcl16/Serpine1/Plxnc1/Itgb2/Syk/Plxna3/Nrg1/Ccl7/Ephb3/Adam8/Ptprj/Cyp7b1/Epha3/Cxcr4/Cd74/Fzd3…
BP	GO:0006935	chemotaxis	495	0.50596	1.7851	1e-10	5.36e-09	4.06e-09	3218	tags=39%, list=19%, signal=32%	Tubb3/P2ry12/Il17b/Tubb2b/Spp1/Cx3cr1/Trem2/Runx3/Dlx5/Aif1/C3ar1/Grem1/Trpm2/Cdk5r1/Gpr35/Xcl1/Csf3r/Lgals3/Sema3d/Ncam1/Ccr5/Ccl8/Ptafr/Lox/Fcgr3/Nckap1l/Gap43/Vav1/Ccr2/Fcer1g/Bin2/Ptk2b/Pik3cg/Gpr183/Ccr7/C5ar1/Ptpro/Chga/Cxcl10/Artn/Spi1/Csf1r/Ephb2/Coro1a/Tnfsf11/Dscaml1/Ccdc141/Dock2/Rac2/C5ar2/Cxcl16/Serpine1/Plxnc1/Itgb2/Syk/Plxna3/Nrg1/Ccl7/Ephb3/Adam8/Ptprj/Cyp7b1/Epha3/Cxcr4/Cd74/Fzd3…
BP	GO:0043410	positive regulation of MAPK cascade	436	0.47239	1.65944	1e-10	5.36e-09	4.06e-09	3826	tags=40%, list=23%, signal=32%	Lpar3/Gpr37/Adra1b/Fgf21/Tlr9/Havcr2/Trem2/C1qtnf3/Apoe/Cdh2/Xcl1/Gpnmb/Tnfrsf11a/Ccl8/Cd4/Laptm5/Fcgr2b/Npnt/Ccr2/Gdf15/Ptk2b/Pik3cg/Gpr183/Ccr7/Ptprc/Chil1/Tnfaip8l3/Spi1/Csf1r/Plcg2/Naip6/Tmem106a/Scimp/Naip5/Tnfsf11/Wwc1/Acta2/Fgd2/C5ar2/Naip2/Traf1/Cd84/Syk/Nrg1/Ccl7/Adam8/Ptprj/Tlr2/P2ry6/Cxcr4/Cd74/Pycard/Gpr55/Epor/Bank1/Tpbg/Pik3r5/Igf2/Mt3/Hgf/Il6ra/Maged1/P2rx7/Nrk/Ccl22/Robo1/Ccl5/Sh3…
BP	GO:0009199	ribonucleoside triphosphate metabolic process	215	-0.428889	-2.07436	1e-10	5.36e-09	4.06e-09	2403	tags=44%, list=14%, signal=38%	Entpd4b/Gpi1/Insr/Atp5d/Clpx/Tpi1/Ndufc2/Gck/Ndufb7/Ndufb2/Ppargc1a/Ak4/Sdhd/Atp5k/Atp5g3/Atp5l/Opa1/Ndufs5/Dhtkd1/Ndufs4/Ndufab1/Hdac4/Pkm/Atp5o/Ndufa2/Atp5j2/Ndufb6/Ndufv3/Ndufb3/Nme7/Galt/Nmnat1/Atp5b/Ndufa6/Sdhc/Ndufs8/Atp5h/Ndufs2/Ndufa5/Atp5j/Ndufa11/Ndufa10/Ndufb11/Atp5c1/Ndufa12/Pgam2/Ndufb8/Ndufa13/Ndufa8/Ndufa1/Ndufs3/Gapdh/Atp5e/Atp5a1/Ndufs6/Ndufs1/Ndufb4/Ndufa9/Actn3/Ndufv2/Ndufb10/N…
BP	GO:0009144	purine nucleoside triphosphate metabolic process	214	-0.431365	-2.09247	1e-10	5.36e-09	4.06e-09	2241	tags=44%, list=13%, signal=38%	Atp5d/Clpx/Tpi1/Ndufc2/Gck/Ndufb7/Ndufb2/Ppargc1a/Ak4/Sdhd/Atp5k/Atp5g3/Atp5l/Opa1/Ndufs5/Dhtkd1/Ndufs4/Ndufab1/Hdac4/Pkm/Atp5o/Ndufa2/Atp5j2/Ndufb6/Ndufv3/Ndufb3/Nme7/Galt/Nudt15/Nmnat1/Atp5b/Ndufa6/Sdhc/Ndufs8/Atp5h/Ndufs2/Ndufa5/Atp5j/Ndufa11/Ndufa10/Ndufb11/Atp5c1/Ndufa12/Pgam2/Ndufb8/Ndufa13/Ndufa8/Ndufa1/Ndufs3/Gapdh/Atp5e/Atp5a1/Ndufs6/Ndufs1/Ndufb4/Ndufa9/Actn3/Ndufv2/Ndufb10/Ndufc1/Atp1b…
BP	GO:0009205	purine ribonucleoside triphosphate metabolic process	209	-0.434822	-2.09399	1e-10	5.36e-09	4.06e-09	2241	tags=44%, list=13%, signal=38%	Atp5d/Clpx/Tpi1/Ndufc2/Gck/Ndufb7/Ndufb2/Ppargc1a/Ak4/Sdhd/Atp5k/Atp5g3/Atp5l/Opa1/Ndufs5/Dhtkd1/Ndufs4/Ndufab1/Hdac4/Pkm/Atp5o/Ndufa2/Atp5j2/Ndufb6/Ndufv3/Ndufb3/Nme7/Galt/Nmnat1/Atp5b/Ndufa6/Sdhc/Ndufs8/Atp5h/Ndufs2/Ndufa5/Atp5j/Ndufa11/Ndufa10/Ndufb11/Atp5c1/Ndufa12/Pgam2/Ndufb8/Ndufa13/Ndufa8/Ndufa1/Ndufs3/Gapdh/Atp5e/Atp5a1/Ndufs6/Ndufs1/Ndufb4/Ndufa9/Actn3/Ndufv2/Ndufb10/Ndufc1/Atp1b1/Ndufa…
BP	GO:1901293	nucleoside phosphate biosynthetic process	222	-0.438114	-2.12806	1e-10	5.36e-09	4.06e-09	2245	tags=45%, list=13%, signal=40%	Nadk2/Atp5d/Ndufc2/Npr2/Acsl6/Acat1/Ndufb7/Ndufb2/Prps1/Ppargc1a/Ak4/Sdhd/Atp5k/Atp5g3/Atp5l/Rrm2b/Flad1/Nos2/Ndufs5/Ndufs4/Nampt/Acss2/Pank1/Ndufab1/Nos3/Pkm/Acss1/Atp5o/Ndufa2/Atp5j2/Ndufb6/Pdhb/Ndufv3/Pank4/Ndufb3/Nme7/Pdhx/Nmnat3/Dld/Nmnat1/Atp5b/Ndufa6/Sdhc/Snca/Ndufs8/Atp5h/Ndufs2/Mlycd/Ndufa5/Atp5j/Ndufa11/Ndufa10/Ndufb11/Atp5c1/Rfk/Ndufa12/Ndufb8/Ndufa13/Ndufa8/Pdk1/Ndufa1/Ndufs3/Atp5e/At…
BP	GO:0046034	ATP metabolic process	186	-0.462191	-2.21981	1e-10	5.36e-09	4.06e-09	2387	tags=48%, list=14%, signal=42%	Gpi1/Insr/Atp5d/Clpx/Tpi1/Ndufc2/Gck/Ndufb7/Ndufb2/Ppargc1a/Ak4/Sdhd/Atp5k/Atp5g3/Atp5l/Ndufs5/Dhtkd1/Ndufs4/Ndufab1/Hdac4/Pkm/Atp5o/Ndufa2/Atp5j2/Ndufb6/Ndufv3/Ndufb3/Galt/Nmnat1/Atp5b/Ndufa6/Sdhc/Ndufs8/Atp5h/Ndufs2/Ndufa5/Atp5j/Ndufa11/Ndufa10/Ndufb11/Atp5c1/Ndufa12/Pgam2/Ndufb8/Ndufa13/Ndufa8/Ndufa1/Ndufs3/Gapdh/Atp5e/Atp5a1/Ndufs6/Ndufs1/Ndufb4/Ndufa9/Actn3/Ndufv2/Ndufb10/Ndufc1/Atp1b1/Ndufa…
BP	GO:0072522	purine-containing compound biosynthetic process	183	-0.498175	-2.42105	1e-10	5.36e-09	4.06e-09	2241	tags=52%, list=13%, signal=45%	Atp5d/Adal/Ndufc2/Npr2/Acsl6/Acat1/Ndufb7/Ndufb2/Prps1/Ppargc1a/Ak4/Sdhd/Atp5k/Atp5g3/Atp5l/Nos2/Ndufs5/Ndufs4/Acss2/Pank1/Ndufab1/Nos3/Pkm/Acss1/Atp5o/Ndufa2/Atp5j2/Ndufb6/Pdhb/Ndufv3/Pank4/Ndufb3/Nme7/Pdhx/Dld/Atp5b/Ndufa6/Sdhc/Snca/Ndufs8/Atp5h/Ndufs2/Mlycd/Ndufa5/Atp5j/Ndufa11/Ndufa10/Ndufb11/Atp5c1/Ndufa12/Ndufb8/Ndufa13/Ndufa8/Pdk1/Ndufa1/Ndufs3/Atp5e/Atp5a1/Dlat/Ndufs6/Ndufs1/Ndufb4/Ndufa9…
BP	GO:0046390	ribose phosphate biosynthetic process	180	-0.508575	-2.45223	1e-10	5.36e-09	4.06e-09	2072	tags=50%, list=12%, signal=45%	Atp5d/Ndufc2/Npr2/Acsl6/Acat1/Ndufb7/Ndufb2/Prps1/Ppargc1a/Ak4/Sdhd/Atp5k/Atp5g3/Atp5l/Ndufs5/Ndufs4/Acss2/Pank1/Ndufab1/Pkm/Acss1/Atp5o/Ndufa2/Atp5j2/Ndufb6/Pdhb/Ndufv3/Pank4/Ndufb3/Nme7/Pdhx/Dld/Atp5b/Ndufa6/Sdhc/Snca/Ndufs8/Atp5h/Ndufs2/Mlycd/Ndufa5/Atp5j/Ndufa11/Ndufa10/Ndufb11/Atp5c1/Rfk/Ndufa12/Ndufb8/Ndufa13/Ndufa8/Pdk1/Ndufa1/Ndufs3/Atp5e/Atp5a1/Dlat/Ndufs6/Ndufs1/Ndufb4/Ndufa9/Ndufv2/Adc…
BP	GO:0006164	purine nucleotide biosynthetic process	175	-0.521596	-2.51205	1e-10	5.36e-09	4.06e-09	2072	tags=53%, list=12%, signal=47%	Atp5d/Ndufc2/Npr2/Acsl6/Acat1/Ndufb7/Ndufb2/Prps1/Ppargc1a/Ak4/Sdhd/Atp5k/Atp5g3/Atp5l/Nos2/Ndufs5/Ndufs4/Acss2/Pank1/Ndufab1/Nos3/Pkm/Acss1/Atp5o/Ndufa2/Atp5j2/Ndufb6/Pdhb/Ndufv3/Pank4/Ndufb3/Nme7/Pdhx/Dld/Atp5b/Ndufa6/Sdhc/Snca/Ndufs8/Atp5h/Ndufs2/Mlycd/Ndufa5/Atp5j/Ndufa11/Ndufa10/Ndufb11/Atp5c1/Ndufa12/Ndufb8/Ndufa13/Ndufa8/Pdk1/Ndufa1/Ndufs3/Atp5e/Atp5a1/Dlat/Ndufs6/Ndufs1/Ndufb4/Ndufa9/Nduf…
BP	GO:0009260	ribonucleotide biosynthetic process	173	-0.533571	-2.57004	1e-10	5.36e-09	4.06e-09	2241	tags=52%, list=13%, signal=45%	Atp5d/Ndufc2/Npr2/Acsl6/Acat1/Ndufb7/Ndufb2/Ppargc1a/Ak4/Sdhd/Atp5k/Atp5g3/Atp5l/Ndufs5/Ndufs4/Acss2/Pank1/Ndufab1/Pkm/Acss1/Atp5o/Ndufa2/Atp5j2/Ndufb6/Pdhb/Ndufv3/Pank4/Ndufb3/Nme7/Pdhx/Dld/Atp5b/Ndufa6/Sdhc/Snca/Ndufs8/Atp5h/Ndufs2/Mlycd/Ndufa5/Atp5j/Ndufa11/Ndufa10/Ndufb11/Atp5c1/Rfk/Ndufa12/Ndufb8/Ndufa13/Ndufa8/Pdk1/Ndufa1/Ndufs3/Atp5e/Atp5a1/Dlat/Ndufs6/Ndufs1/Ndufb4/Ndufa9/Ndufv2/Adcy2/Ndu…
BP	GO:0009142	nucleoside triphosphate biosynthetic process	105	-0.567359	-2.58413	1e-10	5.36e-09	4.06e-09	2241	tags=58%, list=13%, signal=51%	Atp5d/Ndufc2/Ndufb7/Ndufb2/Ppargc1a/Ak4/Sdhd/Atp5k/Atp5g3/Atp5l/Ndufs5/Ndufs4/Ndufab1/Pkm/Atp5o/Ndufa2/Atp5j2/Ndufb6/Ndufv3/Ndufb3/Nme7/Atp5b/Ndufa6/Sdhc/Ndufs8/Atp5h/Ndufs2/Ndufa5/Atp5j/Ndufa11/Ndufa10/Ndufb11/Atp5c1/Ndufa12/Ndufb8/Ndufa13/Ndufa8/Ndufa1/Ndufs3/Atp5e/Atp5a1/Ndufs6/Ndufs1/Ndufb4/Ndufa9/Ndufv2/Ndufb10/Ndufc1/Ndufa3/Sdha/Ndufb5/Ak1/Adk/Ldhd/Ndufv1/Ndufb9/Atp5g1/Sdhb/Ndufs7/Ppara/Ald…
BP	GO:0009201	ribonucleoside triphosphate biosynthetic process	96	-0.587913	-2.61364	1e-10	5.36e-09	4.06e-09	2241	tags=62%, list=13%, signal=54%	Atp5d/Ndufc2/Ndufb7/Ndufb2/Ppargc1a/Ak4/Sdhd/Atp5k/Atp5g3/Atp5l/Ndufs5/Ndufs4/Ndufab1/Pkm/Atp5o/Ndufa2/Atp5j2/Ndufb6/Ndufv3/Ndufb3/Nme7/Atp5b/Ndufa6/Sdhc/Ndufs8/Atp5h/Ndufs2/Ndufa5/Atp5j/Ndufa11/Ndufa10/Ndufb11/Atp5c1/Ndufa12/Ndufb8/Ndufa13/Ndufa8/Ndufa1/Ndufs3/Atp5e/Atp5a1/Ndufs6/Ndufs1/Ndufb4/Ndufa9/Ndufv2/Ndufb10/Ndufc1/Ndufa3/Sdha/Ndufb5/Ldhd/Ndufv1/Ndufb9/Atp5g1/Sdhb/Ndufs7/Ppara/Aldoa/Aldoa
BP	GO:0009206	purine ribonucleoside triphosphate biosynthetic process	91	-0.604793	-2.67556	1e-10	5.36e-09	4.06e-09	2241	tags=65%, list=13%, signal=57%	Atp5d/Ndufc2/Ndufb7/Ndufb2/Ppargc1a/Ak4/Sdhd/Atp5k/Atp5g3/Atp5l/Ndufs5/Ndufs4/Ndufab1/Pkm/Atp5o/Ndufa2/Atp5j2/Ndufb6/Ndufv3/Ndufb3/Nme7/Atp5b/Ndufa6/Sdhc/Ndufs8/Atp5h/Ndufs2/Ndufa5/Atp5j/Ndufa11/Ndufa10/Ndufb11/Atp5c1/Ndufa12/Ndufb8/Ndufa13/Ndufa8/Ndufa1/Ndufs3/Atp5e/Atp5a1/Ndufs6/Ndufs1/Ndufb4/Ndufa9/Ndufv2/Ndufb10/Ndufc1/Ndufa3/Sdha/Ndufb5/Ldhd/Ndufv1/Ndufb9/Atp5g1/Sdhb/Ndufs7/Ppara/Aldoa/Aldoa
BP	GO:0009145	purine nucleoside triphosphate biosynthetic process	92	-0.608721	-2.6807	1e-10	5.36e-09	4.06e-09	2241	tags=66%, list=13%, signal=57%	Atp5d/Ndufc2/Ndufb7/Ndufb2/Ppargc1a/Ak4/Sdhd/Atp5k/Atp5g3/Atp5l/Ndufs5/Ndufs4/Ndufab1/Pkm/Atp5o/Ndufa2/Atp5j2/Ndufb6/Ndufv3/Ndufb3/Nme7/Atp5b/Ndufa6/Sdhc/Ndufs8/Atp5h/Ndufs2/Ndufa5/Atp5j/Ndufa11/Ndufa10/Ndufb11/Atp5c1/Ndufa12/Ndufb8/Ndufa13/Ndufa8/Ndufa1/Ndufs3/Atp5e/Atp5a1/Ndufs6/Ndufs1/Ndufb4/Ndufa9/Ndufv2/Ndufb10/Ndufc1/Ndufa3/Sdha/Ndufb5/Adk/Ldhd/Ndufv1/Ndufb9/Atp5g1/Sdhb/Ndufs7/Ppara/Aldoa/A…
BP	GO:0009152	purine ribonucleotide biosynthetic process	161	-0.554068	-2.69304	1e-10	5.36e-09	4.06e-09	2241	tags=55%, list=13%, signal=48%	Atp5d/Ndufc2/Npr2/Acsl6/Acat1/Ndufb7/Ndufb2/Ppargc1a/Ak4/Sdhd/Atp5k/Atp5g3/Atp5l/Ndufs5/Ndufs4/Acss2/Pank1/Ndufab1/Pkm/Acss1/Atp5o/Ndufa2/Atp5j2/Ndufb6/Pdhb/Ndufv3/Pank4/Ndufb3/Nme7/Pdhx/Dld/Atp5b/Ndufa6/Sdhc/Snca/Ndufs8/Atp5h/Ndufs2/Mlycd/Ndufa5/Atp5j/Ndufa11/Ndufa10/Ndufb11/Atp5c1/Ndufa12/Ndufb8/Ndufa13/Ndufa8/Pdk1/Ndufa1/Ndufs3/Atp5e/Atp5a1/Dlat/Ndufs6/Ndufs1/Ndufb4/Ndufa9/Ndufv2/Adcy2/Ndufb10…
BP	GO:0006120	mitochondrial electron transport, NADH to ubiquinone	23	-0.838211	-2.74789	1e-10	5.36e-09	4.06e-09	2320	tags=96%, list=14%, signal=83%	Dnajc15/Ndufc2/Iscu/Park7/Ndufb6/Ndufaf1/Dld/Ndufs8/Ndufs2/Ndufa10/Ndufb8/Ndufa8/Ndufs3/Ndufs6/Ndufs1/Ndufv2/Bdnf/Ndufv1/Ndufb9/Ndufs7/Coq9/Pink1
BP	GO:0022900	electron transport chain	89	-0.627018	-2.76708	1e-10	5.36e-09	4.06e-09	2489	tags=72%, list=15%, signal=62%	Ndufa7/Mtch2/Sdhaf2/Uqcrh/Cox4i2/Chchd2/Dnajc15/Ndufc2/Ppargc1a/Sdhd/Etfrf1/Coq7/Iscu/Fdx1/Ndufs4/Etfb/Cox4i1/Park7/Ndufb6/Ndufaf1/Etfa/Ndufv3/Ndufb3/Uqcr10/Cox5b/Cyc1/Dld/Cox7c/Sdhc/Snca/Uqcr11/Ndufs8/Ndufs2/Ndufa5/Afg1l/Cycs/Ndufa10/Ndufa12/Ndufb8/Ndufa8/Ndufs3/Immp2l/Uqcrb/Uqcrc2/Ndufs6/Etfdh/Ndufs1/Ndufv2/Uqcrc1/Sdha/Uqcrfs1/Cox5a/Uqcrq/Bdnf/Ndufv1/Ndufb9/Sdhb/Ndufs7/Sod2/Gpd1/Coq9/Cox6a2/Slc…
BP	GO:0042773	ATP synthesis coupled electron transport	58	-0.712679	-2.81247	1e-10	5.36e-09	4.06e-09	2884	tags=88%, list=17%, signal=73%	Ndufa7/Mtch2/Sdhaf2/Uqcrh/Cox4i2/Chchd2/Dnajc15/Ndufc2/Sdhd/Coq7/Iscu/Cox4i1/Park7/Ndufb6/Ndufaf1/Ndufv3/Uqcr10/Cox5b/Cyc1/Dld/Cox7c/Sdhc/Snca/Uqcr11/Ndufs8/Ndufs2/Afg1l/Cycs/Ndufa10/Ndufa12/Ndufb8/Ndufa8/Ndufs3/Uqcrb/Uqcrc2/Ndufs6/Ndufs1/Ndufv2/Uqcrc1/Sdha/Uqcrfs1/Cox5a/Uqcrq/Bdnf/Ndufv1/Ndufb9/Sdhb/Ndufs7/Coq9/Cox6a2/Pink1
BP	GO:0042775	mitochondrial ATP synthesis coupled electron transport	58	-0.712679	-2.81247	1e-10	5.36e-09	4.06e-09	2884	tags=88%, list=17%, signal=73%	Ndufa7/Mtch2/Sdhaf2/Uqcrh/Cox4i2/Chchd2/Dnajc15/Ndufc2/Sdhd/Coq7/Iscu/Cox4i1/Park7/Ndufb6/Ndufaf1/Ndufv3/Uqcr10/Cox5b/Cyc1/Dld/Cox7c/Sdhc/Snca/Uqcr11/Ndufs8/Ndufs2/Afg1l/Cycs/Ndufa10/Ndufa12/Ndufb8/Ndufa8/Ndufs3/Uqcrb/Uqcrc2/Ndufs6/Ndufs1/Ndufv2/Uqcrc1/Sdha/Uqcrfs1/Cox5a/Uqcrq/Bdnf/Ndufv1/Ndufb9/Sdhb/Ndufs7/Coq9/Cox6a2/Pink1
BP	GO:0022904	respiratory electron transport chain	80	-0.649109	-2.81543	1e-10	5.36e-09	4.06e-09	2884	tags=76%, list=17%, signal=63%	Ndufa7/Mtch2/Sdhaf2/Uqcrh/Cox4i2/Chchd2/Dnajc15/Ndufc2/Ppargc1a/Sdhd/Etfrf1/Coq7/Iscu/Ndufs4/Etfb/Cox4i1/Park7/Ndufb6/Ndufaf1/Etfa/Ndufv3/Uqcr10/Cox5b/Cyc1/Dld/Cox7c/Sdhc/Snca/Uqcr11/Ndufs8/Ndufs2/Ndufa5/Afg1l/Cycs/Ndufa10/Ndufa12/Ndufb8/Ndufa8/Ndufs3/Immp2l/Uqcrb/Uqcrc2/Ndufs6/Ndufs1/Ndufv2/Uqcrc1/Sdha/Uqcrfs1/Cox5a/Uqcrq/Bdnf/Ndufv1/Ndufb9/Sdhb/Ndufs7/Sod2/Gpd1/Coq9/Cox6a2/Slc25a12/Pink1
BP	GO:0006099	tricarboxylic acid cycle	29	-0.823122	-2.86922	1e-10	5.36e-09	4.06e-09	2753	tags=86%, list=16%, signal=72%	Sdhaf2/Idh2/Dlst/Sdhd/Suclg2/Dhtkd1/Ndufs4/Pdhb/Sdhc/Mrps36/Fh1/Dlat/Suclg1/Mdh2/Sdha/Sucla2/Idh3g/Cs/Pdha1/Mdh1/Sdhb/Idh3a/Ogdh/Idh3b/Aco2
BP	GO:0140053	mitochondrial gene expression	161	-0.593182	-2.88315	1e-10	5.36e-09	4.06e-09	5054	tags=74%, list=30%, signal=52%	Aurkaip1/Mtif2/Mrps16/Mrpl10/Mrpl32/Ppargc1b/Coa3/Tsfm/Mrpl48/Rpusd3/Mrps22/Mrpl27/Mrps25/Mrps33/Mrps10/Hsd17b10/Mtrf1l/Mrpl57/Mrpl36/Mrpl11/Mrpl58/Trnt1/Nsun3/Supv3l1/Tefm/Mrpl19/Cdk5rap1/Mrpl13/Ptcd3/Mpv17l2/Uqcc2/Lars2/Mrps35/Mrps11/Mrps30/Trmt10c/Iars2/Mrps26/Mrpl49/Mrpl9/Mrps6/Mrpl38/Noa1/Mrpl3/Mtif3/Mtg2/Mrpl23/Mrps14/Fastkd3/Nsun4/Dap3/Mrpl43/Mrpl54/Fastkd1/Mrpl4/Mrpl46/Mrps27/Mrpl45/Mrpl3…
BP	GO:0045333	cellular respiration	206	-0.601842	-2.91999	1e-10	5.36e-09	4.06e-09	2503	tags=64%, list=15%, signal=55%	Idh2/Uqcrh/Dlst/Cox4i2/Gadd45gip1/Chchd2/Mtfr1/Dnajc15/Cat/Atp5d/Ndufc2/Prdm16/Sdhaf4/Msh2/Ndufb7/Ndufb2/Ppargc1a/Ak4/Sdhd/Atp5k/Etfrf1/Coq7/Ucn/Iscu/Sirt3/Suclg2/Ndufs5/Dhtkd1/Ndufs4/Etfb/Ndufab1/Ide/Fxn/Cox4i1/Park7/Atp5o/Lyrm7/Ndufa2/Atp5j2/Ndufb6/Ppif/Ndufaf1/Pdhb/Etfa/Ndufv3/Ndufb3/Uqcr10/Cox5b/Slc25a23/Cyc1/Dld/Cox7c/Atp5b/Ndufa6/Sdhc/Slc25a33/Nr4a3/Snca/Uqcr11/Ndufs8/Atp5h/Ndufs2/Ndufa5/Mr…
BP	GO:0006754	ATP biosynthetic process	82	-0.667145	-2.93576	1e-10	5.36e-09	4.06e-09	2241	tags=71%, list=13%, signal=62%	Atp5d/Ndufc2/Ndufb7/Ndufb2/Ppargc1a/Ak4/Sdhd/Atp5k/Atp5g3/Atp5l/Ndufs5/Ndufs4/Ndufab1/Pkm/Atp5o/Ndufa2/Atp5j2/Ndufb6/Ndufv3/Ndufb3/Atp5b/Ndufa6/Sdhc/Ndufs8/Atp5h/Ndufs2/Ndufa5/Atp5j/Ndufa11/Ndufa10/Ndufb11/Atp5c1/Ndufa12/Ndufb8/Ndufa13/Ndufa8/Ndufa1/Ndufs3/Atp5e/Atp5a1/Ndufs6/Ndufs1/Ndufb4/Ndufa9/Ndufv2/Ndufb10/Ndufc1/Ndufa3/Sdha/Ndufb5/Ldhd/Ndufv1/Ndufb9/Atp5g1/Sdhb/Ndufs7/Ppara/Aldoa/Aldoa
BP	GO:0032543	mitochondrial translation	130	-0.623294	-2.94607	1e-10	5.36e-09	4.06e-09	5054	tags=79%, list=30%, signal=56%	Aurkaip1/Mtif2/Mrps16/Mrpl10/Mrpl32/Coa3/Tsfm/Mrpl48/Rpusd3/Mrps22/Mrpl27/Mrps25/Mrps33/Mrps10/Mtrf1l/Mrpl57/Mrpl36/Mrpl11/Mrpl58/Nsun3/Mrpl19/Cdk5rap1/Mrpl13/Ptcd3/Mpv17l2/Uqcc2/Lars2/Mrps35/Mrps11/Mrps30/Trmt10c/Iars2/Mrps26/Mrpl49/Mrpl9/Mrps6/Mrpl38/Noa1/Mrpl3/Mtif3/Mtg2/Mrpl23/Mrps14/Fastkd3/Nsun4/Dap3/Mrpl43/Mrpl54/Mrpl4/Mrpl46/Mrps27/Mrpl45/Mrpl37/Mrpl28/Mrpl50/Tufm/Lrpprc/Ndufa7/Mrps7/Yars…
BP	GO:0010257	NADH dehydrogenase complex assembly	50	-0.777443	-2.99791	1e-10	5.36e-09	4.06e-09	2901	tags=84%, list=17%, signal=70%	Bcs1l/Nubpl/Tmem186/Tmem126b/Ndufaf4/Ndufc2/Ndufb7/Timm21/Ndufb2/Tmem126a/Ndufs5/Ndufs4/Ndufab1/Ndufa2/Ndufb6/Ndufaf1/Ndufb3/Ndufa6/Ndufs8/Ndufs2/Ndufa5/Ndufa11/Ndufa10/Ndufb11/Ndufa12/Ndufb8/Ndufa8/Ndufa1/Ndufs3/Ndufs6/Ndufs1/Ndufaf6/Ndufb4/Ndufa9/Ndufb10/Ndufaf5/Dmac2/Ndufc1/Ndufa3/Ndufb5/Ndufb9/Ndufs7
BP	GO:0032981	mitochondrial respiratory chain complex I assembly	50	-0.777443	-2.99791	1e-10	5.36e-09	4.06e-09	2901	tags=84%, list=17%, signal=70%	Bcs1l/Nubpl/Tmem186/Tmem126b/Ndufaf4/Ndufc2/Ndufb7/Timm21/Ndufb2/Tmem126a/Ndufs5/Ndufs4/Ndufab1/Ndufa2/Ndufb6/Ndufaf1/Ndufb3/Ndufa6/Ndufs8/Ndufs2/Ndufa5/Ndufa11/Ndufa10/Ndufb11/Ndufa12/Ndufb8/Ndufa8/Ndufa1/Ndufs3/Ndufs6/Ndufs1/Ndufaf6/Ndufb4/Ndufa9/Ndufb10/Ndufaf5/Dmac2/Ndufc1/Ndufa3/Ndufb5/Ndufb9/Ndufs7
BP	GO:0019646	aerobic electron transport chain	47	-0.798961	-3.03159	1e-10	5.36e-09	4.06e-09	2884	tags=96%, list=17%, signal=80%	Ndufa7/Sdhaf2/Uqcrh/Cox4i2/Dnajc15/Ndufc2/Sdhd/Iscu/Cox4i1/Park7/Ndufb6/Ndufaf1/Uqcr10/Cox5b/Cyc1/Dld/Cox7c/Sdhc/Uqcr11/Ndufs8/Ndufs2/Afg1l/Cycs/Ndufa10/Ndufb8/Ndufa8/Ndufs3/Uqcrb/Uqcrc2/Ndufs6/Ndufs1/Ndufv2/Uqcrc1/Sdha/Uqcrfs1/Cox5a/Uqcrq/Bdnf/Ndufv1/Ndufb9/Sdhb/Ndufs7/Coq9/Cox6a2/Pink1
BP	GO:0033108	mitochondrial respiratory chain complex assembly	84	-0.70228	-3.08052	1e-10	5.36e-09	4.06e-09	2901	tags=69%, list=17%, signal=57%	Bcs1l/Nubpl/Coa5/Sdhaf2/Cox14/Tmem186/Sdhaf3/Tfam/Tmem126b/Ndufaf4/Ndufc2/Samm50/Sdhaf4/Ndufb7/Timm21/Ndufb2/Tmem126a/Chchd7/Oma1/Uqcc1/Ndufs5/Ndufs4/Ndufab1/Lyrm7/Ndufa2/Ndufb6/Ndufaf1/Ndufb3/Taco1/Ndufa6/Slc25a33/Ndufs8/Ndufs2/Ndufa5/Ndufa11/Ndufa10/Ndufb11/Ndufa12/Ttc19/Ndufb8/Ndufa8/Ndufa1/Ndufs3/Immp2l/Ndufs6/Ndufs1/Ndufaf6/Ndufb4/Ndufa9/Ndufb10/Ndufaf5/Dmac2/Ndufc1/Ndufa3/Ndufb5/1190007I07R…
BP	GO:0015986	proton motive force-driven ATP synthesis	56	-0.829313	-3.21989	1e-10	5.36e-09	4.06e-09	2241	tags=93%, list=13%, signal=81%	Atp5d/Ndufc2/Ndufb7/Ndufb2/Sdhd/Atp5k/Atp5g3/Atp5l/Ndufs5/Ndufs4/Ndufab1/Atp5o/Ndufa2/Atp5j2/Ndufb6/Ndufv3/Ndufb3/Atp5b/Ndufa6/Sdhc/Ndufs8/Atp5h/Ndufs2/Ndufa5/Atp5j/Ndufa11/Ndufa10/Ndufb11/Atp5c1/Ndufa12/Ndufb8/Ndufa13/Ndufa8/Ndufa1/Ndufs3/Atp5e/Atp5a1/Ndufs6/Ndufs1/Ndufb4/Ndufa9/Ndufv2/Ndufb10/Ndufc1/Ndufa3/Sdha/Ndufb5/Ndufv1/Ndufb9/Atp5g1/Sdhb/Ndufs7
BP	GO:0006119	oxidative phosphorylation	116	-0.695192	-3.22635	1e-10	5.36e-09	4.06e-09	2884	tags=81%, list=17%, signal=68%	Ndufa7/Cox7a2/Mtch2/Sdhaf2/Dnajc30/Uqcrh/Cox4i2/Gadd45gip1/Chchd2/Dnajc15/Atp5d/Ndufc2/Msh2/Ndufb7/Ndufb2/Ak4/Sdhd/Atp5k/Coq7/Iscu/Ndufs5/Ndufs4/Ndufab1/Fxn/Cox4i1/Park7/Atp5o/Ndufa2/Atp5j2/Ndufb6/Ppif/Ndufaf1/Ndufv3/Ndufb3/Uqcr10/Cox5b/Slc25a23/Cyc1/Dld/Cox7c/Atp5b/Ndufa6/Sdhc/Slc25a33/Snca/Uqcr11/Ndufs8/Atp5h/Ndufs2/Ndufa5/Afg1l/Cycs/Atp5j/Ndufa11/Ndufa10/Ndufb11/Atp5c1/Ndufa12/Ndufb8/Ndufa13/N…
BP	GO:0042776	proton motive force-driven mitochondrial ATP synthesis	52	-0.834458	-3.26491	1e-10	5.36e-09	4.06e-09	2241	tags=94%, list=13%, signal=82%	Atp5d/Ndufc2/Ndufb7/Ndufb2/Sdhd/Atp5k/Ndufs5/Ndufs4/Ndufab1/Atp5o/Ndufa2/Atp5j2/Ndufb6/Ndufv3/Ndufb3/Atp5b/Ndufa6/Sdhc/Ndufs8/Atp5h/Ndufs2/Ndufa5/Atp5j/Ndufa11/Ndufa10/Ndufb11/Atp5c1/Ndufa12/Ndufb8/Ndufa13/Ndufa8/Ndufa1/Ndufs3/Atp5e/Atp5a1/Ndufs6/Ndufs1/Ndufb4/Ndufa9/Ndufv2/Ndufb10/Ndufc1/Ndufa3/Sdha/Ndufb5/Ndufv1/Ndufb9/Sdhb/Ndufs7
BP	GO:0009060	aerobic respiration	158	-0.677047	-3.33308	1e-10	5.36e-09	4.06e-09	2503	tags=73%, list=15%, signal=63%	Idh2/Uqcrh/Dlst/Cox4i2/Gadd45gip1/Chchd2/Mtfr1/Dnajc15/Cat/Atp5d/Ndufc2/Msh2/Ndufb7/Ndufb2/Ak4/Sdhd/Atp5k/Coq7/Ucn/Iscu/Sirt3/Suclg2/Ndufs5/Dhtkd1/Ndufs4/Ndufab1/Ide/Fxn/Cox4i1/Park7/Atp5o/Ndufa2/Atp5j2/Ndufb6/Ppif/Ndufaf1/Pdhb/Ndufv3/Ndufb3/Uqcr10/Cox5b/Slc25a23/Cyc1/Dld/Cox7c/Atp5b/Ndufa6/Sdhc/Slc25a33/Snca/Uqcr11/Ndufs8/Atp5h/Ndufs2/Ndufa5/Mrps36/Afg1l/Cycs/Atp5j/Ndufa11/Fh1/Ndufa10/Ndufb11/At…
BP	GO:0032635	interleukin-6 production	146	0.584338	1.9659	1.05e-10	5.59e-09	4.23e-09	3149	tags=47%, list=19%, signal=39%	Pou2af1/Tlr9/Tlr8/Tlr1/Havcr2/Trem2/C1qtnf3/Aif1/Tyrobp/Tlr7/Il10/Ptpn6/Ccr5/Ptafr/Laptm5/Nckap1l/Il18/Fcer1g/Flt3/Sirpa/Plcg2/Ticam2/Unc93b1/Tmem106a/Pou2f2/Scimp/C5ar2/Cd300ld/Cd84/Syk/Inpp5d/Tlr2/Cyba/Cd74/Pycard/Bank1/Hgf/Il6ra/P2rx7/Il17ra/Rab7b/Il33/Arrb2/Tlr6/Card9/Il16/Nod2/F2rl1/Trim30a/Csk/Ptpn22/Nlrc3/Lep/Tnfsf9/Il1rl2/Trpv4/Il17rc/Il1b/Cd200r1/Twist1/Il18rap/Myd88/Arhgef2/Psen2/Lbp/Li…
BP	GO:0032649	regulation of interferon-gamma production	96	0.648144	2.10688	1.07e-10	5.61e-09	4.25e-09	3275	tags=57%, list=19%, signal=46%	Tlr9/Tlr8/Klre1/Havcr2/Tlr7/Il10/Il12rb1/Laptm5/Slc11a1/Il18/Il18r1/Ccr2/Tnfrsf13c/Flt3/Sh2d1b1/Ccr7/Runx1/Ticam2/Txk/Klrk1/Sash3/Crtam/Pycard/Slc7a5/Cd96/Slamf6/Cd276/Vsir/Irf8/Axl/Il33/Bcl3/Gimap3/Isg15/Nod2/Il27/F2rl1/H2-M3/Scrib/Ptpn22/Tnfsf9/Rasgrp1/Cd14/Fzd5/Ulbp1/Il1b/Ripk3/Carmil2/Cd1d1/Pglyrp1/Lilrb4a/Cd47/Il1r1/Cd27/Cd2
BP	GO:0002705	positive regulation of leukocyte mediated immunity	125	0.60649	2.01441	1.42e-10	7.38e-09	5.59e-09	3291	tags=50%, list=20%, signal=41%	Fcgr1/Klre1/Trem2/Klrc1/Tyrobp/Xcl1/Ptafr/Fcgr3/Pnp/Il18/Vav1/Il18r1/Fcer1g/Sh2d1b1/Ptprc/Spi1/Plcg2/Scimp/Klrb1c/Klrk1/Sash3/Itgb2/Crtam/Itgam/Slamf6/P2rx7/Klrd1/Pomc/Nlrp3/Pvr/Gimap3/Stap1/Tgfb1/Ccl2/Lag3/Nod2/F2rl1/H2-M3/Dpp4/Cd28/Cd40/H2-T23/Clcf1/Rasgrp1/Fzd5/Ulbp1/Il1b/H2-T10/Cadm1/Il18rap/Trp53bp1/Tnfsf13/Tnfsfm13/H2-D1/Cd1d1/B2m/H2-K1/H2-Q1/H2-T24/Klrc2/Il1r1/H2-Q10/Tap2
BP	GO:0050851	antigen receptor-mediated signaling pathway	146	0.581952	1.95787	1.42e-10	7.38e-09	5.59e-09	3050	tags=40%, list=18%, signal=33%	Cd8a/Lck/Ermap/Cd22/Skint3/Fyb/Lgals3/Ptpn6/Nfam1/Laptm5/Nckap1l/Cd300a/Clec2i/Ccr7/Ptprc/Plcg2/Card11/Txk/Btk/Lpxn/Lcp2/Syk/Themis2/Ptprj/Cd276/Lax1/Lat2/Blnk/Itk/Skap1/Trbc2/Kcnn4/Ada/Prkcb/Shb/Nfkbid/Lyn/Gcsam/Fcho1/Ezr/Stap1/Fyn/Klhl6/Trbc1/Zap70/Cd28/Icosl/Ptpn22/Sh2b2/Cmtm3/Thy1/Bcl2a1d/Foxp1/Nfkbiz/Carmil2/Btnl2/Psen2/Lilrb4a/Cd79b
BP	GO:0042129	regulation of T cell proliferation	162	0.573401	1.94421	1.58e-10	8.13e-09	6.16e-09	3004	tags=44%, list=18%, signal=37%	Havcr2/Aif1/Slfn1/Xcl1/Lgals3/Tspan32/Itgal/Gpnmb/Ptpn6/Zc3h12d/Il12rb1/Cd4/Cd37/Pnp/Laptm5/Nckap1l/Il18/Ccr2/Tnfrsf13c/Clec2i/Ccr7/Ptprc/Spta1/Card11/Coro1a/Cdkn2a/Rac2/Sash3/Crtam/Syk/H2-DMb1/Cd80/Tnfrsf1b/Pycard/Rasal3/H2-Aa/Igf2/Ccdc88b/Cd276/Cd86/Ccl5/Vsir/Btla/Spn/Erbb2/Cd44/Anxa1/Cd209a/Casp3/Igfbp2/Mad1l1/Tgfb1/Vcam1/Sh3rf1/Il27/Zap70/Cd28/Scrib/Icosl/Ptpn22/Lep/Tnfsf9/Il1b/Ripk3/Cd6/Carm…
BP	GO:0031341	regulation of cell killing	96	0.644999	2.09666	1.81e-10	9.18e-09	6.95e-09	3291	tags=57%, list=20%, signal=46%	Cd5l/Dnase1l3/Klre1/Cx3cr1/Havcr2/Klrc1/Tyrobp/Pnp/Nckap1l/Vav1/Sh2d1b1/Ptprc/Spi1/Clec7a/Klrb1c/Klrk1/Crtam/Syk/Itgam/Cxcl5/Igf2/Slamf6/P2rx7/Klrd1/Pomc/Il7r/Arrb2/Pvr/Gimap3/Stap1/Ccl2/Lag3/Prf1/F2rl1/H2-M3/H2-T23/Lep/Rasgrp1/Ulbp1/Tap1/H2-T10/Cadm1/Ripk3/Il18rap/H2-D1/Cd1d1/B2m/Cfh/H2-K1/H2-Q1/H2-T24/Klrc2/H2-Q10/Bcl2l11/Tap2
BP	GO:0001910	regulation of leukocyte mediated cytotoxicity	80	0.660308	2.09789	2.09e-10	1.05e-08	7.97e-09	3291	tags=61%, list=20%, signal=50%	Dnase1l3/Klre1/Cx3cr1/Havcr2/Klrc1/Tyrobp/Pnp/Nckap1l/Vav1/Sh2d1b1/Ptprc/Spi1/Klrb1c/Klrk1/Crtam/Itgam/Cxcl5/Igf2/Slamf6/P2rx7/Klrd1/Pomc/Il7r/Arrb2/Pvr/Gimap3/Stap1/Ccl2/Lag3/F2rl1/H2-M3/H2-T23/Lep/Rasgrp1/Ulbp1/Tap1/H2-T10/Cadm1/Ripk3/Il18rap/H2-D1/Cd1d1/B2m/H2-K1/H2-Q1/H2-T24/Klrc2/H2-Q10/Tap2
BP	GO:0002706	regulation of lymphocyte mediated immunity	154	0.572035	1.93473	2.54e-10	1.27e-08	9.6e-09	3291	tags=45%, list=20%, signal=37%	Fcgr1/Klre1/Havcr2/Trem2/Klrc1/Xcl1/Ptpn6/Fcgr3/Pnp/Nckap1l/Fcgr2b/Il18/Vav1/Il18r1/Ccr2/Fcer1g/Sh2d1b1/Ptprc/Klrb1c/Klrk1/Sash3/Crtam/Tnfrsf1b/Cd96/Igf2/Was/Slamf6/P2rx7/Klrd1/Vsir/Spn/Nlrp3/Il7r/Arrb2/Fut7/Pvr/Gimap3/Tgfb1/Lag3/Nod2/H2-M3/Dpp4/Cd28/Cd40/H2-T23/Clcf1/Lep/Rasgrp1/Fzd5/Ulbp1/Il1b/Tap1/H2-T10/Cadm1/Ripk3/Il18rap/Trp53bp1/Tnfsf13/Tnfsfm13/H2-D1/Cd1d1/B2m/Lilrb4a/H2-K1/H2-Q1/H2-T24/K…
BP	GO:0032675	regulation of interleukin-6 production	139	0.583389	1.95561	2.97e-10	1.47e-08	1.12e-08	3149	tags=47%, list=19%, signal=39%	Pou2af1/Tlr9/Tlr8/Tlr1/Havcr2/Trem2/C1qtnf3/Aif1/Tyrobp/Tlr7/Il10/Ptpn6/Ccr5/Ptafr/Laptm5/Nckap1l/Fcer1g/Flt3/Sirpa/Plcg2/Ticam2/Unc93b1/Tmem106a/Pou2f2/Scimp/C5ar2/Cd300ld/Cd84/Syk/Inpp5d/Tlr2/Cyba/Cd74/Pycard/Bank1/Hgf/Il6ra/P2rx7/Il17ra/Rab7b/Il33/Arrb2/Tlr6/Card9/Il16/Nod2/F2rl1/Trim30a/Csk/Ptpn22/Nlrc3/Lep/Tnfsf9/Il1rl2/Trpv4/Il17rc/Il1b/Cd200r1/Twist1/Myd88/Arhgef2/Lbp/Lilrb4a/Cd47/Prg4/Tnf…
BP	GO:0046632	alpha-beta T cell differentiation	109	0.623364	2.05349	3.88e-10	1.91e-08	1.45e-08	3004	tags=48%, list=18%, signal=39%	Tox/Ly9/Runx3/Pnp/Nckap1l/Il18/Il18r1/Ccr2/Gpr183/Ccr7/Prr7/Runx1/Txk/Sash3/Syk/Cd83/Eomes/Tcf7/Slamf6/Sema4a/Il6ra/Itk/Spn/Tnfsf8/Gli3/Anxa1/Ada/Nlrp3/Batf/Bcl11b/Shb/Fut7/Nfkbid/Bcl3/Gimap3/Tgfb1/Loxl3/Sh3rf1/Il27/Zap70/Il4ra/Entpd7/Il2rg/Cracr2a/Prdm1/Foxp1/Nfkbiz/Irf4/Myb/Cd1d1/Tmem98/Lilrb4a
BP	GO:0050864	regulation of B cell activation	129	0.59996	1.99478	5.94e-10	2.9e-08	2.2e-08	3216	tags=43%, list=19%, signal=35%	Tlr9/Tyrobp/Cd22/Il10/Ptpn6/Nfam1/Pnp/Laptm5/Nckap1l/Fcgr2b/Cd300a/Tnfrsf13c/Flt3/Gpr183/Ptprc/Siglecg/Ephb2/Card11/Btk/Cdkn2a/Sash3/Sfrp1/Syk/Themis2/Inpp5d/Tnfrsf13b/Cd74/Cdkn1a/Slamf8/Bank1/Btla/Trbc2/Mmp14/Ada/Casp3/Lyn/Ikzf3/Tgfb1/Samsn1/Nod2/Trbc1/Cd28/Cd40/Clcf1/Il2rg/Zfp36l2/Bst1/Trp53bp1/Tnfsf13/Id2/Zfp36l1/Tnfsfm13/Lilrb4a/Chrnb2/Tnfaip3/Cd27
BP	GO:0050920	regulation of chemotaxis	195	0.536535	1.83872	7.28e-10	3.51e-08	2.66e-08	3356	tags=42%, list=20%, signal=34%	P2ry12/Tubb2b/Cx3cr1/Trem2/Aif1/C3ar1/Grem1/Xcl1/Sema3d/Nckap1l/Ccr2/Ptk2b/Gpr183/Ccr7/C5ar1/Cxcl10/Artn/Spi1/Csf1r/Rac2/C5ar2/Serpine1/Plxna3/Ccl7/Ptprj/Cxcr4/Cd74/Slamf8/Camk1d/Tpbg/P2rx4/Ptn/Sell/Sema4a/Gpsm3/Robo1/Ccl5/F7/Lgmn/Slit2/Fn1/Thbs1/Sema3a/Sema4b/Lyn/Cmklr1/Stap1/Tgfb1/Ccr1/Cxcr3/Thbs4/Ccl2/Il16/Nod2/F2rl1/Ednra/Dpp4/Sema3b/Coro1b/Mst1/Trpv4/Ccl12/Il1b/Bst1/Jam3/Pgf/Lpar1/Mdk/Itga2/…
BP	GO:0019724	B cell mediated immunity	119	0.599508	1.97798	1.07e-09	5.12e-08	3.88e-08	2887	tags=45%, list=17%, signal=37%	Fcgr1/Trem2/H2-Eb2/Xcl1/Il21r/C1qb/Ptpn6/C1qc/Fcgr3/Fcgr2b/Fcer1g/C1qa/Ptprc/Btk/Pirb/Pou2f2/H2-DMa/H2-Oa/H2-DMb1/Inpp5d/Cd74/Tcirg1/H2-Aa/H2-Ab1/H2-Eb1/Exo1/Trbc2/Prkcd/Gapt/Batf/Bcl3/Card9/Gimap3/C4b/Irf7/Tgfb1/Nod2/Trbc1/Il4ra/Fgl2/Cd28/Cd40/Icosl/Clcf1/C1rl/Csf2rb/H2-Ob/Enpp1/Myd88/Trp53bp1/Tnfsf13/Tnfsfm13/B2m
BP	GO:0031343	positive regulation of cell killing	64	0.692737	2.14629	1.11e-09	5.31e-08	4.02e-08	3291	tags=67%, list=20%, signal=54%	Cd5l/Klre1/Klrc1/Tyrobp/Pnp/Vav1/Sh2d1b1/Ptprc/Spi1/Clec7a/Klrb1c/Klrk1/Crtam/Syk/Itgam/Slamf6/P2rx7/Klrd1/Pomc/Pvr/Gimap3/Stap1/Ccl2/Lag3/Prf1/F2rl1/H2-M3/H2-T23/Rasgrp1/Ulbp1/H2-T10/Cadm1/Il18rap/H2-D1/Cd1d1/B2m/H2-K1/H2-Q1/H2-T24/Klrc2/H2-Q10/Bcl2l11/Tap2
BP	GO:0002286	T cell activation involved in immune response	88	0.642378	2.07011	1.13e-09	5.33e-08	4.04e-08	2948	tags=52%, list=18%, signal=43%	Ly9/Havcr2/Lgals3/Itgal/Nckap1l/Slc11a1/Il18/Il18r1/Ccr2/Fcer1g/Gpr183/Ccr7/Lcp1/H2-DMb1/Cd74/Eomes/Slamf6/Sema4a/Il6ra/Spn/Apbb1ip/Anxa1/Nlrp3/Batf/Shb/Nfkbid/Bcl3/Tgfb1/Loxl3/Stx11/Il27/F2rl1/H2-M3/Pck1/Il4ra/Fgl2/Entpd7/Cracr2a/Foxp1/Nfkbiz/Mdk/Irf4/Myb/Tmem98/Icam1/Psen2
BP	GO:0010324	membrane invagination	78	0.65649	2.08157	1.25e-09	5.87e-08	4.45e-08	2979	tags=45%, list=18%, signal=37%	Fcgr1/Trem2/Aif1/Msr1/Fcgr3/Nckap1l/Fcgr2b/Fcer1g/Cd300a/Bin2/Treml4/Sirpa/Plcg2/Clec7a/Megf10/Rac2/Itgb2/Spire2/Itgam/Aurkb/Rhoh/Xkr5/Trbc2/Thbs1/Siglece/Stap1/Rab31/F2rl1/Trbc1/Sh3bp1/Abca1/Rhog/Arhgap25/Itga2/Lbp
BP	GO:1902107	positive regulation of leukocyte differentiation	179	0.548459	1.87096	1.63e-09	7.56e-08	5.73e-08	3622	tags=43%, list=22%, signal=34%	Tox/Lck/Trem2/Runx3/Tyrobp/Il10/Slc9b2/Cd4/Pnp/Nckap1l/Il18/Ccr2/Ccr7/Ptprc/Runx1/Csf1r/Tnfsf11/H2-DMa/Ikzf1/Sash3/Cd101/Syk/Adam8/Inpp5d/Cd83/Cd74/Itgam/H2-Aa/Rhoh/Ccl5/Vsir/Gli3/Anxa1/Mmp14/Axl/Hcls1/Ada/Nlrp3/Il7r/Shb/Nfkbid/Evi2/Gimap3/Tgfb1/Ccr1/Ror2/Ocstamp/Zap70/Fes/Pck1/Il4ra/Tnfsf9/Rasgrp1/Il2rg/Il1rl2/Notch2/Wnt10b/Nfkbiz/Id2/Carmil2/Mdk/Zfp36l1/Myb/Cd1d1/Vnn1/Lilrb4a/Lif/Casp8/Actb/Hsp…
BP	GO:1903708	positive regulation of hemopoiesis	179	0.548459	1.87096	1.63e-09	7.56e-08	5.73e-08	3622	tags=43%, list=22%, signal=34%	Tox/Lck/Trem2/Runx3/Tyrobp/Il10/Slc9b2/Cd4/Pnp/Nckap1l/Il18/Ccr2/Ccr7/Ptprc/Runx1/Csf1r/Tnfsf11/H2-DMa/Ikzf1/Sash3/Cd101/Syk/Adam8/Inpp5d/Cd83/Cd74/Itgam/H2-Aa/Rhoh/Ccl5/Vsir/Gli3/Anxa1/Mmp14/Axl/Hcls1/Ada/Nlrp3/Il7r/Shb/Nfkbid/Evi2/Gimap3/Tgfb1/Ccr1/Ror2/Ocstamp/Zap70/Fes/Pck1/Il4ra/Tnfsf9/Rasgrp1/Il2rg/Il1rl2/Notch2/Wnt10b/Nfkbiz/Id2/Carmil2/Mdk/Zfp36l1/Myb/Cd1d1/Vnn1/Lilrb4a/Lif/Casp8/Actb/Hsp…
BP	GO:0016064	immunoglobulin mediated immune response	117	0.595419	1.9645	2.21e-09	1.02e-07	7.7e-08	2887	tags=44%, list=17%, signal=37%	Fcgr1/Trem2/H2-Eb2/Xcl1/Il21r/C1qb/Ptpn6/C1qc/Fcgr3/Fcgr2b/Fcer1g/C1qa/Ptprc/Btk/Pou2f2/H2-DMa/H2-Oa/H2-DMb1/Inpp5d/Cd74/Tcirg1/H2-Aa/H2-Ab1/H2-Eb1/Exo1/Trbc2/Prkcd/Gapt/Batf/Bcl3/Card9/Gimap3/C4b/Irf7/Tgfb1/Nod2/Trbc1/Il4ra/Fgl2/Cd28/Cd40/Icosl/Clcf1/C1rl/Csf2rb/H2-Ob/Enpp1/Myd88/Trp53bp1/Tnfsf13/Tnfsfm13/B2m
BP	GO:1902622	regulation of neutrophil migration	49	0.720957	2.14779	2.46e-09	1.12e-07	8.51e-08	3218	tags=65%, list=19%, signal=53%	C3ar1/Xcl1/Myo1f/Nckap1l/Ccr7/C5ar1/Rac2/C5ar2/Adam8/Tlr2/Cd74/Slamf8/Camk1d/Sell/Rhoh/Slit2/Fut7/Fut4/Ptger3/Thbs4/Nod2/Ednra/Dpp4/Rhog/Il1b/Bst1/Jam3/Myd88/Mdk/Lbp/Il1r1/Mpp1
BP	GO:0002275	myeloid cell activation involved in immune response	83	0.638718	2.03969	2.98e-09	1.35e-07	1.02e-07	2035	tags=46%, list=12%, signal=40%	Dnase1l3/Ptgds/Havcr2/Trem2/Tyrobp/Fgr/Ptpn6/Myo1f/Ptafr/Ccr2/Fcer1g/Cd300a/Chga/Spi1/Plcg2/Dock2/Rac2/Itgb2/Cd84/Syk/Grn/Pycard/Itgam/Tac4/Lat2/Adora3/Hmox1/Stxbp2/Milr1/Unc13d/Il33/Rab44/Lyn/Abr/Stx11/F2rl1/Fes/Il4ra
BP	GO:0002444	myeloid leukocyte mediated immunity	91	0.627604	2.0326	3.25e-09	1.47e-07	1.11e-07	2035	tags=44%, list=12%, signal=39%	Dnase1l3/Ptgds/Fcgr1/Cx3cr1/F2/Tyrobp/Fgr/Myo1f/Ptafr/Fcgr3/Ccr2/Fcer1g/Cd300a/Ncf1/Chga/Spi1/Rac2/Cd300lb/Itgb2/Cd84/Syk/Itgam/Tac4/Cxcl5/Lat2/Adora3/Hmox1/Pomc/Stxbp2/Milr1/Unc13d/Rab44/Lyn/Card9/Abr/Stap1/Stx11/F2rl1/Fes/Il4ra
BP	GO:1903038	negative regulation of leukocyte cell-cell adhesion	123	0.588135	1.94885	3.61e-09	1.62e-07	1.23e-07	2166	tags=36%, list=13%, signal=31%	Havcr2/Runx3/Slfn1/Adtrp/Lgals3/Tspan32/Tnfaip8l2/Gpnmb/Ptpn6/Zc3h12d/Cd37/Laptm5/Nckap1l/Cd300a/Runx1/Cdkn2a/Tigit/Crtam/Adam8/Cd80/Cd74/H2-Aa/Cd276/Cd86/Lax1/Vsir/Btla/Ass1/Spn/Erbb2/Gli3/Cd44/Anxa1/Casp3/Nfkbid/Gimap3/Mad1l1/Tgfb1/Loxl3/Lag3/Il4ra/Fgl2/Scrib/Ptpn22
BP	GO:0002237	response to molecule of bacterial origin	252	0.504205	1.74021	3.71e-09	1.65e-07	1.25e-07	3929	tags=44%, list=23%, signal=34%	Slpi/Tlr9/Tlr1/Cx3cr1/Havcr2/Trem2/Fcgr4/Acp5/Ly86/Cd68/Il10/Tnfrsf11a/Ptafr/Fcgr2b/Slc11a1/Il18/Ncf2/Ccr7/Sirpa/C5ar1/Cxcl10/Palm3/Spi1/Plcg2/Scimp/Klrk1/Bdkrb1/Cxcl16/Serpine1/Cd300lb/Cnr1/Cd84/Tlr2/Cd80/Casp1/Tnfrsf1b/Cd180/Pf4/Pycard/Ankrd1/Cxcl5/Cd96/P2rx7/Cd86/Ccl5/Cnr2/Vim/Irf8/Axl/Nlrp3/Trim30d/Tlr6/Lyn/Card9/Abr/Ptger2/Stap1/Wfdc21/Tgfb1/Ptger3/Hmgb2/Ccl2/Nod2/Rpl13a/Ednra/H2-M3/Trim30a/…
BP	GO:0007094	mitotic spindle assembly checkpoint signaling	43	0.743981	2.17375	3.82e-09	1.67e-07	1.26e-07	2322	tags=53%, list=14%, signal=46%	Kntc1/Bub1/Ccnb1/Trip13/Birc5/Cdc20/Tex14/Ttk/Ndc80/Plk1/Aurkb/Bub1b/Cenpe/Zwilch/Cdt1/Nuf2/Spc24/Mad1l1/Spdl1/Cdca8/Incenp/Mad2l1/Spc25
BP	GO:0071173	spindle assembly checkpoint signaling	43	0.743981	2.17375	3.82e-09	1.67e-07	1.26e-07	2322	tags=53%, list=14%, signal=46%	Kntc1/Bub1/Ccnb1/Trip13/Birc5/Cdc20/Tex14/Ttk/Ndc80/Plk1/Aurkb/Bub1b/Cenpe/Zwilch/Cdt1/Nuf2/Spc24/Mad1l1/Spdl1/Cdca8/Incenp/Mad2l1/Spc25
BP	GO:0071174	mitotic spindle checkpoint signaling	45	0.734303	2.16018	3.78e-09	1.67e-07	1.26e-07	2322	tags=53%, list=14%, signal=46%	Kntc1/Bub1/Ccnb1/Trip13/Birc5/Cdc20/Stil/Tex14/Ttk/Ndc80/Plk1/Aurkb/Bub1b/Cenpe/Zwilch/Cdt1/Nuf2/Spc24/Mad1l1/Spdl1/Cdca8/Incenp/Mad2l1/Spc25
BP	GO:0002573	myeloid leukocyte differentiation	206	0.51976	1.78576	3.93e-09	1.71e-07	1.29e-07	3787	tags=42%, list=22%, signal=33%	Trem2/Ifi206/Tyrobp/Lrrc17/Slc9b2/Tnfrsf11a/C1qc/Cd300lf/Cd4/Fcer1g/Clec2i/Gpr183/Ccr7/Runx1/Spi1/Csf1r/Pirb/Tnfsf11/Ifi207/Ifi204/Camk4/Ikzf1/Spib/Sfrp1/Cd101/Trf/Cebpa/Adam8/Inpp5d/Tlr2/Cd74/Gpr55/Itgam/Tcirg1/Pilrb1/Ccl5/Nrros/Hcls1/Ubash3b/Batf/Cd109/Fbn1/Rassf2/Lyn/Evi2/Gimap3/Gpr137b/Tgfb1/Ccr1/Ror2/F2rl1/Batf3/Ocstamp/Fes/Junb/Lrrk1/Cdk6/Tnfsf9/Notch2/Enpp1/Fstl3/Foxp1/Gab2/Hhex/Id2/Zfp36l…
BP	GO:0050868	negative regulation of T cell activation	111	0.600913	1.97817	4.85e-09	2.09e-07	1.59e-07	2166	tags=37%, list=13%, signal=32%	Havcr2/Runx3/Slfn1/Lgals3/Tspan32/Tnfaip8l2/Gpnmb/Ptpn6/Zc3h12d/Cd37/Laptm5/Nckap1l/Cd300a/Runx1/Cdkn2a/Tigit/Crtam/Cd80/Cd74/H2-Aa/Cd276/Cd86/Lax1/Vsir/Btla/Spn/Erbb2/Gli3/Cd44/Anxa1/Casp3/Nfkbid/Gimap3/Mad1l1/Tgfb1/Loxl3/Lag3/Il4ra/Fgl2/Scrib/Ptpn22
BP	GO:0031577	spindle checkpoint signaling	48	0.720229	2.14001	5.03e-09	2.16e-07	1.63e-07	2322	tags=50%, list=14%, signal=43%	Kntc1/Bub1/Ccnb1/Trip13/Birc5/Cdc20/Stil/Tex14/Ttk/Ndc80/Plk1/Aurkb/Bub1b/Cenpe/Zwilch/Cdt1/Nuf2/Spc24/Mad1l1/Spdl1/Cdca8/Incenp/Mad2l1/Spc25
BP	GO:1902100	negative regulation of metaphase/anaphase transition of cell cycle	46	0.727156	2.15473	5.35e-09	2.28e-07	1.73e-07	2553	tags=52%, list=15%, signal=44%	Kntc1/Bub1/Ccnb1/Trip13/Birc5/Cdc20/Tex14/Ttk/Ndc80/Plk1/Aurkb/Bub1b/Cenpe/Zwilch/Cdt1/Nuf2/Spc24/Mad1l1/Spdl1/Cdca8/Incenp/Mad2l1/Spc25/Fbxo5
BP	GO:0032611	interleukin-1 beta production	84	0.635516	2.03671	5.4e-09	2.28e-07	1.73e-07	3331	tags=58%, list=20%, signal=47%	Mefv/Tlr8/Cx3cr1/Trem2/Ifi206/Tyrobp/Acp5/Nlrp1a/Ccr5/Ccr7/Sirpa/Ifi211/Tmem106a/Naip5/Nlrp1b/Ifi207/Ifi204/Cd33/Tlr2/Casp1/Pycard/Nlrc4/P2rx7/Slamf9/Aim2/Serpinb1a/Tnfaip8/Nlrp3/Arrb2/Tlr6/Ifi205/Nod2/F2rl1/Hk1/Casp4/Gsdmd/Nlrc3/Fzd5/Il1b/Egr1/Myd88/Foxp1/Sphk1/Igf1/Lilrb4a/Casp8/Tnfaip3/Pml/Mndal
BP	GO:0032102	negative regulation of response to external stimulus	313	0.483047	1.67908	5.38e-09	2.28e-07	1.73e-07	3993	tags=41%, list=24%, signal=32%	Mefv/Klre1/Cx3cr1/Havcr2/Trem2/Ifi206/F2/C1qtnf3/Aif1/Acp5/Oas3/Apoe/Grem1/Adtrp/Il10/Sema3d/Tnfaip8l2/Fcgr2b/Cck/Sh2d1b1/Siglecg/Ifi207/Ifi204/C5ar2/Serpine1/Gp5/Plxna3/Grin3a/Oas1g/Tnfrsf1b/Slamf8/Grn/Dbn1/Cd96/Igf2/Aoah/Hgf/Pbk/Sema4a/Cd276/Robo1/Klrd1/Anxa2/Cnr2/Oas1a/Spn/Slit2/Aph1c/Cd44/Prkcd/Alox5/Thbs1/Ada/Oas1c/Siglece/Nlrp3/Ubash3b/Sema3a/Dhx58/Arrb2/Serpinf1/Sema4b/Plaur/Cd109/Abr/Ptgi…
BP	GO:0048002	antigen processing and presentation of peptide antigen	54	0.701267	2.12075	5.76e-09	2.42e-07	1.83e-07	3340	tags=69%, list=20%, signal=55%	Ctss/Fcgr1/Trem2/H2-Eb2/Clec4a3/Fcgr3/Fcgr2b/Slc11a1/Fcer1g/Clec4a1/Unc93b1/Clec4a2/H2-DMa/H2-Oa/Clec4b1/H2-DMb1/Cd74/Ifi30/Pycard/H2-Aa/H2-Ab1/H2-Eb1/Pdia3/H2-M3/H2-T23/Ctse/H2-Ob/Tap1/H2-T10/H2-D1/B2m/H2-K1/H2-Q1/H2-T24/H2-Q10/Tap2/Tapbp
BP	GO:0099024	plasma membrane invagination	70	0.669604	2.09191	5.88e-09	2.46e-07	1.86e-07	2979	tags=50%, list=18%, signal=41%	Fcgr1/Trem2/Aif1/Msr1/Fcgr3/Nckap1l/Fcgr2b/Fcer1g/Cd300a/Bin2/Treml4/Sirpa/Plcg2/Clec7a/Megf10/Rac2/Itgb2/Spire2/Itgam/Aurkb/Rhoh/Xkr5/Trbc2/Thbs1/Siglece/Stap1/Rab31/F2rl1/Trbc1/Sh3bp1/Abca1/Rhog/Arhgap25/Itga2/Lbp
BP	GO:0032612	interleukin-1 production	99	0.607797	1.98132	6.17e-09	2.56e-07	1.94e-07	3331	tags=53%, list=20%, signal=42%	Mefv/Tlr8/Cx3cr1/Havcr2/Trem2/Ifi206/Tyrobp/Acp5/Nlrp1a/Ccr5/Ccr7/Sirpa/Ifi211/Tmem106a/Naip5/Nlrp1b/Ifi207/Ifi204/Cd33/Tlr2/Casp1/Pycard/Nlrc4/P2rx7/Slamf9/Aim2/Anxa1/Serpinb1a/Tnfaip8/Nlrp3/Arrb2/Tlr6/Ifi205/Il16/Nod2/F2rl1/Hk1/Casp4/Gsdmd/Nlrc3/Fzd5/Il1b/Egr1/Myd88/Foxp1/Sphk1/Igf1/Lilrb4a/Casp8/Tnfaip3/Pml/Mndal
BP	GO:0036230	granulocyte activation	36	0.772806	2.17681	6.43e-09	2.66e-07	2.01e-07	1907	tags=58%, list=11%, signal=52%	Dnase1l3/Fcgr4/Tyrobp/Myo1f/Ptafr/Il18/Ccr2/Fcer1g/Cd300a/Spi1/Itgb2/Syk/Grn/Itgam/Ccl5/Anxa1/Prkcd/Abr/Stx11/Il16/F2rl1
BP	GO:0002377	immunoglobulin production	118	0.590573	1.94775	6.49e-09	2.67e-07	2.02e-07	3311	tags=42%, list=20%, signal=34%	Tlr9/H2-Eb2/Cd22/Il10/Xcl1/Cd37/Fcgr2b/Ptprc/Siglecg/Ephb2/Card11/Btk/Pou2f2/H2-DMa/H2-Oa/Sash3/H2-DMb1/Tcirg1/H2-Aa/Cd86/H2-Ab1/Lax1/H2-Eb1/Exo1/Gapt/Il7r/Batf/Il33/Tgfb1/Nod2/Il4ra/Fgl2/Cd28/Cd40/Icosl/Clcf1/Rbp4/H2-Ob/Enpp1/Samhd1/Polq/Foxp1/Trp53bp1/Tnfsf13/Tnfsfm13/B2m/Lilrb4a/Tnfaip3/Cd27/Crlf2
BP	GO:0032651	regulation of interleukin-1 beta production	80	0.633965	2.01419	6.98e-09	2.85e-07	2.16e-07	3331	tags=57%, list=20%, signal=46%	Mefv/Tlr8/Cx3cr1/Trem2/Ifi206/Tyrobp/Acp5/Nlrp1a/Ccr5/Ccr7/Sirpa/Ifi211/Tmem106a/Naip5/Nlrp1b/Ifi207/Ifi204/Cd33/Tlr2/Casp1/Pycard/Nlrc4/P2rx7/Aim2/Serpinb1a/Nlrp3/Arrb2/Tlr6/Ifi205/Nod2/F2rl1/Hk1/Casp4/Gsdmd/Nlrc3/Fzd5/Egr1/Myd88/Foxp1/Sphk1/Igf1/Lilrb4a/Casp8/Tnfaip3/Pml/Mndal
BP	GO:0002822	regulation of adaptive immune response based on somatic recombination of immune receptors built from immunoglobulin superfamily domains	161	0.556352	1.88584	7.09e-09	2.88e-07	2.18e-07	3291	tags=44%, list=20%, signal=36%	Fcgr1/Havcr2/Trem2/Xcl1/Ptpn6/Il12rb1/Cd4/Fcgr3/Pnp/Nckap1l/Fcgr2b/Slc11a1/Il18/Il18r1/Ccr2/Fcer1g/Tnfrsf13c/Ccr7/Ptprc/Ephb2/H2-DMa/Sash3/Clec4n/Tnfrsf1b/Was/P2rx7/H2-Ab1/Klrd1/Vsir/Spn/Anxa1/Ada/Nlrp3/Il7r/Il33/Fut7/Nfkbid/Card9/Pvr/Gimap3/Tgfb1/Loxl3/Nod2/Il27/H2-M3/Pla2g4a/Il4ra/Dpp4/Cd28/Cd40/H2-T23/Clcf1/Fzd5/Il1b/H2-T10/Ripk3/Trp53bp1/Nfkbiz/Tnfsf13/Tnfsfm13/H2-D1/Cd1d1/B2m/Lilrb4a/H2-K1/H…
BP	GO:0045841	negative regulation of mitotic metaphase/anaphase transition	45	0.728354	2.14268	7.38e-09	2.98e-07	2.26e-07	2553	tags=53%, list=15%, signal=45%	Kntc1/Bub1/Ccnb1/Trip13/Birc5/Cdc20/Tex14/Ttk/Ndc80/Plk1/Aurkb/Bub1b/Cenpe/Zwilch/Cdt1/Nuf2/Spc24/Mad1l1/Spdl1/Cdca8/Incenp/Mad2l1/Spc25/Fbxo5
BP	GO:0072676	lymphocyte migration	94	0.614774	2.00173	7.41e-09	2.98e-07	2.26e-07	4411	tags=61%, list=26%, signal=45%	Aif1/Adtrp/Xcl1/Itgal/Ccl8/Ccr2/Ptk2b/Gpr183/Ccr7/Cxcl10/Artn/Coro1a/Cxcl16/Crtam/Ccl7/Adam8/Cyp7b1/Myo1g/Pycard/Ccl22/Ccl5/Spn/Dock8/Fut7/Fut4/Gcsam/Cxcr3/Lrch1/Ccl2/Ccl9/Ecm1/Itgb7/Ccl6/Ccl12/Cd200r1/Cadm1/Ripk3/Tnfsf14/Ccl4/Icam1/Tnfrsf14/Cklf/Tmem102/Msn/Lgals9/Itgb3/Ext1/Ccl24/Slc8b1/Akt1/Stk10/Il27ra/Ccl3/Itga4/Apod/Ch25h/Adam10
BP	GO:0002218	activation of innate immune response	53	0.695405	2.09142	7.97e-09	3.17e-07	2.4e-07	3331	tags=60%, list=20%, signal=49%	Ifi209/Tlr9/Klre1/Ifi206/Klrc1/Tyrobp/Zbp1/Plcg2/Clec7a/Ifi211/Klrk1/Ifi207/Ifi204/Syk/Tlr2/Clec4n/Pycard/Nlrc4/Ffar2/Aim2/Klrd1/Ifi214/Trim30d/Ifi205/Trim30a/Ifi208/Trim5/Zcchc3/Ifi203/Klrc2/Hsp90aa1/Mndal
BP	GO:0002688	regulation of leukocyte chemotaxis	106	0.606033	1.98447	8.3e-09	3.29e-07	2.49e-07	3218	tags=50%, list=19%, signal=41%	Cx3cr1/Aif1/C3ar1/Grem1/Xcl1/Nckap1l/Ccr2/Ptk2b/Ccr7/C5ar1/Cxcl10/Spi1/Csf1r/Rac2/C5ar2/Serpine1/Ccl7/Ptprj/Cd74/Slamf8/Camk1d/Ptn/Sell/Gpsm3/Ccl5/F7/Lgmn/Slit2/Thbs1/Lyn/Cmklr1/Stap1/Ccr1/Thbs4/Ccl2/Nod2/F2rl1/Ednra/Dpp4/Mst1/Trpv4/Ccl12/Il1b/Bst1/Jam3/Pgf/Mdk/Tnfsf14/Lbp/Tmem102/Nbl1/Rin3/Mpp1
BP	GO:1903557	positive regulation of tumor necrosis factor superfamily cytokine production	97	0.61651	2.01095	8.8e-09	3.47e-07	2.63e-07	3970	tags=59%, list=24%, signal=45%	Tlr9/Tlr1/Havcr2/Tyrobp/Oas3/Ccr5/Ptafr/Fcgr3/Il18/Ccr2/Fcer1g/Ccr7/Ptprc/Plcg2/Ephb2/Clec7a/Tmem106a/Sash3/Cd84/Syk/Adam8/Ptprj/Tlr2/Oas1g/Cyba/Pycard/Oas1a/Spn/Thbs1/Oas1c/Il33/Card9/Ccl2/Nod2/Lep/Rasgrp1/Cd14/Oas2/Fzd5/Twist1/Myd88/Nfatc4/Tnfrsf8/Arhgef2/Ly96/Ccl4/Lbp/Cd2/Lgals9/Ripk1/Ticam1/Ifngr1/Tlr4/Ifih1/Arid5a/Spon2/Tnfrsf1a
BP	GO:0030593	neutrophil chemotaxis	85	0.626475	2.01113	9.16e-09	3.59e-07	2.72e-07	3218	tags=59%, list=19%, signal=48%	Il17b/Spp1/C3ar1/Xcl1/Csf3r/Lgals3/Ccl8/Fcgr3/Nckap1l/Vav1/Fcer1g/Ccr7/C5ar1/Cxcl10/Rac2/C5ar2/Itgb2/Syk/Ccl7/Cd74/Pf4/Itgam/Camk1d/Cxcl5/Sell/Ccl22/Ccl5/Slit2/Jaml/Ppib/Thbs4/Ccl2/Nod2/Ccl9/Ednra/Dpep1/Ppia/Dpp4/Cxcl9/Ccl6/Ccl12/Il1b/Bst1/Jam3/Mdk/Ccl4/Lbp/Cklf/Itga9/Mpp1
BP	GO:0032760	positive regulation of tumor necrosis factor production	96	0.613732	1.99502	1.02e-08	3.97e-07	3.01e-07	3970	tags=58%, list=24%, signal=45%	Tlr9/Tlr1/Havcr2/Tyrobp/Oas3/Ccr5/Ptafr/Fcgr3/Il18/Ccr2/Fcer1g/Ccr7/Ptprc/Plcg2/Ephb2/Clec7a/Tmem106a/Sash3/Cd84/Syk/Ptprj/Tlr2/Oas1g/Cyba/Pycard/Oas1a/Spn/Thbs1/Oas1c/Il33/Card9/Ccl2/Nod2/Lep/Rasgrp1/Cd14/Oas2/Fzd5/Twist1/Myd88/Nfatc4/Tnfrsf8/Arhgef2/Ly96/Ccl4/Lbp/Cd2/Lgals9/Ripk1/Ticam1/Ifngr1/Tlr4/Ifih1/Arid5a/Spon2/Tnfrsf1a
BP	GO:0061564	axon development	440	0.450787	1.58469	1.04e-08	4.01e-07	3.04e-07	3356	tags=32%, list=20%, signal=26%	Tubb3/Tnn/Dclk1/Lpar3/Tubb2b/Folr1/Runx3/Dlx5/Apoe/Vash2/Cdk5r1/Cdh2/Sema3d/Ncam1/Ccr5/Gap43/Cck/Tnc/Slitrk6/Ptpro/Epb41l3/Artn/Csf1r/Ephb2/B4galt6/Dscaml1/Ccdc141/Crabp2/Bcl11a/Rac2/Nptx1/Map1b/Cnr1/Plxnc1/Plxna3/Nrg1/Ephb3/Dcx/Bex1/Nrn1/Epha3/Cxcr4/Fzd3/Grn/Dbn1/Fkbp1b/Cdh11/Trpv2/Ptn/Mt3/Sema4a/Plxnb2/Rhoh/Svbp/Robo1/Cacna1f/Nrcam/Tsku/Celsr3/Wnt7b/Erbb2/Vim/Gli3/Emb/Slit2/Fn1/Cntn1/Numbl/Sema…
BP	GO:0006911	phagocytosis, engulfment	61	0.680259	2.09765	1.17e-08	4.48e-07	3.39e-07	2979	tags=54%, list=18%, signal=45%	Fcgr1/Trem2/Aif1/Msr1/Fcgr3/Nckap1l/Fcgr2b/Fcer1g/Cd300a/Bin2/Treml4/Sirpa/Plcg2/Clec7a/Megf10/Rac2/Itgb2/Itgam/Rhoh/Xkr5/Trbc2/Thbs1/Siglece/Stap1/Rab31/F2rl1/Trbc1/Sh3bp1/Abca1/Rhog/Arhgap25/Itga2/Lbp
BP	GO:0006637	acyl-CoA metabolic process	67	-0.561756	-2.31778	1.22e-08	4.64e-07	3.51e-07	2262	tags=51%, list=13%, signal=44%	Acaa2/Acsl6/Acat1/Suclg2/Acss2/Acss1/Nudt7/Pdhb/Acadsb/Pdhx/Dld/Snca/Mlycd/Fitm2/Pdk1/Gpam/Dlat/Suclg1/Acsl1/Gcdh/Ehhadh/Mcee/Sucla2/Nudt19/Cs/Pdha1/Ogdh/Mpc1/Pdk2/Mpc2/Pdk4/Acacb/Dgat2/Ces1d
BP	GO:0035383	thioester metabolic process	67	-0.561756	-2.31778	1.22e-08	4.64e-07	3.51e-07	2262	tags=51%, list=13%, signal=44%	Acaa2/Acsl6/Acat1/Suclg2/Acss2/Acss1/Nudt7/Pdhb/Acadsb/Pdhx/Dld/Snca/Mlycd/Fitm2/Pdk1/Gpam/Dlat/Suclg1/Acsl1/Gcdh/Ehhadh/Mcee/Sucla2/Nudt19/Cs/Pdha1/Ogdh/Mpc1/Pdk2/Mpc2/Pdk4/Acacb/Dgat2/Ces1d
BP	GO:0001912	positive regulation of leukocyte mediated cytotoxicity	57	0.684642	2.08593	1.37e-08	5.16e-07	3.91e-07	3291	tags=67%, list=20%, signal=54%	Klre1/Klrc1/Tyrobp/Pnp/Vav1/Sh2d1b1/Ptprc/Spi1/Klrb1c/Klrk1/Crtam/Itgam/Slamf6/P2rx7/Klrd1/Pomc/Pvr/Gimap3/Stap1/Ccl2/Lag3/F2rl1/H2-M3/H2-T23/Rasgrp1/Ulbp1/H2-T10/Cadm1/Il18rap/H2-D1/Cd1d1/B2m/H2-K1/H2-Q1/H2-T24/Klrc2/H2-Q10/Tap2
BP	GO:0007186	G protein-coupled receptor signaling pathway	476	0.440114	1.55144	1.54e-08	5.76e-07	4.36e-07	3927	tags=39%, list=23%, signal=31%	Lpar3/Adgre4/P2ry12/Slc24a4/Gpr37/Adra1b/Gal/Cx3cr1/Gpr65/F2/C3ar1/Apoe/P2ry13/Gpr34/P2ry10/Cdk5r1/Gpr63/Gpr35/Xcl1/Adgre1/Rxfp3/Gpr88/Ccr5/Ccl8/Ptafr/Cck/Vav1/Ccr2/Lpar5/Ptk2b/Pik3cg/Gpr183/C5ar1/Mc4r/Chga/Cxcl10/Gpr176/Rgs14/Rgs10/Rac2/Bdkrb1/C5ar2/Plcb2/Cnr1/Syk/Prokr2/Ccl7/Gpr132/Iqgap2/P2ry6/Gng13/Cxcr4/Fzd3/Ecel1/Gpr55/Adgrg2/Pik3r5/Tac4/Ffar2/Avpr2/Ccl22/Ccl5/Slc9a3r1/Celsr3/Plek/Gpr1/Adgr…
BP	GO:0002478	antigen processing and presentation of exogenous peptide antigen	31	0.775935	2.15592	1.57e-08	5.82e-07	4.41e-07	3340	tags=87%, list=20%, signal=70%	Ctss/Fcgr1/H2-Eb2/Clec4a3/Fcgr3/Fcgr2b/Fcer1g/Clec4a1/Unc93b1/Clec4a2/H2-DMa/H2-Oa/Clec4b1/H2-DMb1/Cd74/Ifi30/H2-Aa/H2-Ab1/H2-Eb1/H2-M3/Ctse/H2-Ob/Tap1/B2m/H2-K1/Tap2/Tapbp
BP	GO:0006897	endocytosis	477	0.443041	1.56178	1.7e-08	6.28e-07	4.76e-07	3822	tags=33%, list=23%, signal=26%	Fcgr1/Tulp1/Syt8/Trem2/Fcgr4/Aif1/Cd22/Apoe/Grem1/Il10ra/Hpse/Siglec1/Slc9b2/Lgals3/Msr1/Pstpip1/Ly75/Fcgr3/Lrp8/Nckap1l/Fcgr2b/Fcer1g/Cd300a/Bin2/Treml4/Apoc1/Hmmr/Pik3cg/Ccr7/Sirpa/Plcg2/Asgr2/Clec7a/Clcn5/Megf10/Dock2/Rac2/Cxcl16/Serpine1/Itgb2/Rhov/Syk/Hap1/Trf/Nrg1/Dcx/Pacsin1/Epha3/Grn/Pycard/Reps2/Itgam/Dennd1c/Steap2/Rhoh/Xkr5/Anxa2/Ptpn5/Wasf1/Tfr2/Trbc2/Ahi1/Cd44/Siglech/Cd209a/Axl/Thbs…
BP	GO:0071621	granulocyte chemotaxis	105	0.598696	1.9579	1.76e-08	6.47e-07	4.9e-07	3218	tags=55%, list=19%, signal=45%	Il17b/Spp1/C3ar1/Xcl1/Csf3r/Lgals3/Ccl8/Fcgr3/Nckap1l/Vav1/Fcer1g/Ccr7/C5ar1/Cxcl10/Csf1r/Rac2/C5ar2/Itgb2/Syk/Ccl7/Ptprj/Cd74/Pf4/Itgam/Camk1d/Cxcl5/Sell/Il17ra/Ccl22/Ccl5/Slit2/Jaml/Anxa1/Thbs1/Ppib/Cmklr1/Thbs4/Ccl2/Nod2/Ccl9/Ednra/Dpep1/Ppia/Dpp4/Cxcl9/Ccl6/Trpv4/Ccl12/Il17rc/Il1b/Bst1/Jam3/Mdk/Ccl4/Lbp/Cklf/Itga9/Mpp1
BP	GO:0033865	nucleoside bisphosphate metabolic process	80	-0.528161	-2.29083	1.9e-08	6.89e-07	5.22e-07	2066	tags=46%, list=12%, signal=41%	Acaa2/Acsl6/Acat1/Suclg2/Acss2/Pank1/Acss1/Mccc2/Nudt7/Pdhb/Pank4/Acadsb/Pdhx/Dld/Snca/Mlycd/Fitm2/Pdk1/Gpam/Dlat/Suclg1/Acsl1/Gcdh/Ehhadh/Mcee/Sucla2/Nudt19/Cs/Pdha1/Ogdh/Mpc1/Pdk2/Mpc2/Pdk4/Acacb/Dgat2/Ces1d
BP	GO:0033875	ribonucleoside bisphosphate metabolic process	80	-0.528161	-2.29083	1.9e-08	6.89e-07	5.22e-07	2066	tags=46%, list=12%, signal=41%	Acaa2/Acsl6/Acat1/Suclg2/Acss2/Pank1/Acss1/Mccc2/Nudt7/Pdhb/Pank4/Acadsb/Pdhx/Dld/Snca/Mlycd/Fitm2/Pdk1/Gpam/Dlat/Suclg1/Acsl1/Gcdh/Ehhadh/Mcee/Sucla2/Nudt19/Cs/Pdha1/Ogdh/Mpc1/Pdk2/Mpc2/Pdk4/Acacb/Dgat2/Ces1d
BP	GO:0034032	purine nucleoside bisphosphate metabolic process	80	-0.528161	-2.29083	1.9e-08	6.89e-07	5.22e-07	2066	tags=46%, list=12%, signal=41%	Acaa2/Acsl6/Acat1/Suclg2/Acss2/Pank1/Acss1/Mccc2/Nudt7/Pdhb/Pank4/Acadsb/Pdhx/Dld/Snca/Mlycd/Fitm2/Pdk1/Gpam/Dlat/Suclg1/Acsl1/Gcdh/Ehhadh/Mcee/Sucla2/Nudt19/Cs/Pdha1/Ogdh/Mpc1/Pdk2/Mpc2/Pdk4/Acacb/Dgat2/Ces1d
BP	GO:0042100	B cell proliferation	78	0.635736	2.01577	1.92e-08	6.93e-07	5.25e-07	2234	tags=42%, list=13%, signal=37%	Tlr9/Tyrobp/Cd22/Il10/Nckap1l/Fcgr2b/Cd300a/Tnfrsf13c/Gpr183/Ptprc/Siglecg/Ephb2/Card11/Btk/Cdkn2a/Sash3/Inpp5d/Tnfrsf13b/Cd74/Cdkn1a/Cd180/Btla/Prkcd/Ada/Gapt/Il7r/Shb/Casp3/Lyn/Ikzf3/Cd40/Clcf1/Rasgrp1
BP	GO:0001501	skeletal system development	489	0.439644	1.55017	2.12e-08	7.61e-07	5.76e-07	3883	tags=35%, list=23%, signal=28%	Hmga2/Tnn/Sfrp2/Gdf3/Ripply1/Matn3/Bglap2/Runx3/Bglap3/Dlx5/Tyrobp/Acp5/Fgr/Lrrc17/Grem1/Slc9b2/Lgals3/Tifab/Ptpn6/Lox/Sox11/Mmp13/Ptprc/Comp/Runx1/Runx2/Tmem119/Acan/Fbn2/Tnfsf11/Ucma/Dscaml1/Bglap/Has2/Cdkn1c/Hapln4/Mboat2/Snai1/Prrx2/Pappa2/Gp5/Sfrp1/Mthfd1l/Mdfi/Fmn1/Col1a1/Bgn/Col11a1/Col1a2/Col10a1/Chad/Hes7/Alx4/Col5a2/Vcan/P2rx7/Rspo2/Sulf2/Ctsk/Ogn/Col27a1/Mmp9/Wnt7b/Vdr/Adamts7/Wdr19/So…
BP	GO:0032642	regulation of chemokine production	85	0.619451	1.98858	2.18e-08	7.78e-07	5.9e-07	3826	tags=60%, list=23%, signal=47%	Mefv/Tlr9/Havcr2/Trem2/C1qtnf3/Aif1/Oas3/Tlr7/Il18/Sirpa/Csf1r/Ticam2/Postn/Cd84/Syk/Chil3/Tlr2/Oas1g/Cd74/Pycard/Cxcl5/Ffar2/Il6ra/Il17ra/Ccl5/Oas1a/Mcoln2/Oas1c/Il33/Card9/Lrp1/Il16/Nod2/F2rl1/Il4ra/Trpv4/Il1b/Twist1/Egr1/Myd88/Foxp1/Lbp/Lilrb4a/Eif2ak2/Lgals9/Snai2/Adipoq/Ticam1/Tslp/Adora2b/Tlr4
BP	GO:0071675	regulation of mononuclear cell migration	103	0.599806	1.96054	2.39e-08	8.52e-07	6.45e-07	4411	tags=59%, list=26%, signal=44%	Cx3cr1/Aif1/C3ar1/Grem1/Adtrp/Xcl1/Lgals3/Ccr2/Ptk2b/Ccr7/C5ar1/Cxcl10/Spi1/Csf1r/Coro1a/Serpine1/Ccl7/Adam8/Ptprj/Slamf8/Pycard/Ccl5/Spn/Dock8/Lgmn/Slit2/Thbs1/Lyn/Cmklr1/Gcsam/Tgfb1/Ccr1/Lrch1/Ccl2/Ecm1/Trpv4/Ccl12/Cd200r1/Ripk3/Mdk/Tnfsf14/Tnfrsf14/Tmem102/Cd47/Nbl1/Msn/Lgals9/Itgb3/Ninj1/Csf1/Calr/Slc8b1/Akt1/Pla2g7/Stk10/Il27ra/Itga4/Ager/Il34/Apod/Adam10
BP	GO:0050777	negative regulation of immune response	146	0.549506	1.84871	2.55e-08	9.03e-07	6.84e-07	3635	tags=44%, list=22%, signal=35%	Klre1/Havcr2/Trem2/Ifi206/Oas3/Il10/Lgals3/Ptpn6/Nckap1l/Fcgr2b/Ccr2/Cd300a/Sh2d1b1/Ptprc/Spi1/Ifi207/Ifi204/Cd84/Inpp5d/Oas1g/Slamf8/Grn/Cd96/Igf2/Klrd1/Vsir/Oas1a/Spn/Hmox1/Anxa1/Oas1c/Il7r/Dhx58/Il33/Arrb2/Abr/Col3a1/Tgfb1/Ccr1/Samsn1/Loxl3/Isg15/Nod2/Nlrc5/Il4ra/Tyro3/Fgl2/Nlrc3/Samhd1/Tap1/Ttll12/Pglyrp1/Tnfrsf14/Lilrb4a/Parp14/Adar/Tnfaip3/Tap2/Lgals9/Stat2/Serping1/Irf1/Gpx1/Fcrlb
BP	GO:0032615	interleukin-12 production	53	0.686017	2.06319	2.62e-08	9.24e-07	7e-07	2769	tags=57%, list=16%, signal=47%	Mefv/Tlr9/Tlr8/Acp5/Il10/Laptm5/Flt3/Ccr7/Plcg2/Unc93b1/Scimp/Tigit/Syk/Tlr2/Irf8/Prkcd/Thbs1/G6pdx/Arrb2/Tlr6/Cmklr1/Il16/Nod2/Cd40/Nlrc3/Lep/Tnfsf9/Foxp1/Ltb/Mdk
BP	GO:0030099	myeloid cell differentiation	377	0.45965	1.60722	2.64e-08	9.28e-07	7.03e-07	3808	tags=36%, list=23%, signal=28%	Trem2/Ifi206/Clec5a/Tyrobp/Lrrc17/Rhd/Csf3r/Slc9b2/Tnfrsf11a/Ptpn6/C1qc/Cd300lf/Cd4/Lox/Nckap1l/Fcer1g/Clec2i/Ptk2b/Gpr183/Ccr7/Runx1/Spi1/Csf1r/Pirb/Tnfsf11/Ifi207/Cdkn1c/Ifi204/Camk4/Ikzf1/Spib/Dyrk3/Gp5/Sfrp1/Cd101/Trf/Cebpa/Adam8/Inpp5d/Tlr2/Cd74/Gpr55/Itgam/Tcirg1/Pilrb1/Ccl5/Rab7b/Ncapg2/Irf8/Nrros/Hcls1/Pip4k2a/G6pdx/Ubash3b/Batf/Casp3/Cd109/Fbn1/Rassf2/Actn1/Lyn/Evi2/Gimap3/Gpr137b/Mfap2/…
BP	GO:0048525	negative regulation of viral process	85	0.618095	1.98423	2.74e-08	9.57e-07	7.25e-07	4096	tags=53%, list=24%, signal=40%	Hmga2/Ifitm6/Slpi/Ifi206/Oas3/Ifi207/Ifi204/Trim59/Oas1g/Rnasel/Cd74/Ciita/Ccl5/Oas1a/Fbln1/Trim14/Oasl1/Oas1c/Oasl2/Trim30d/Apobec3/Isg15/Bst2/Ppia/Trim30a/Ly6e/Fam111a/Oas2/Trim5/Plscr1/Ifitm3/Trim25/Ifitm2/Eif2ak2/Isg20/Zc3hav1/Ifitm1/Zfp36/Stat1/Ifih1/Trim62/Rsad2/Prox1/Oas1b/Sp100
BP	GO:0007162	negative regulation of cell adhesion	264	0.494187	1.70729	2.8e-08	9.75e-07	7.38e-07	4102	tags=41%, list=24%, signal=31%	Havcr2/Runx3/Acp5/Slfn1/Adtrp/Il10/Lgals3/Tspan32/Tnfaip8l2/Gpnmb/Ptpn6/Myo1f/Zc3h12d/Cd37/Laptm5/Nckap1l/Cd300a/Cyp1b1/Tnc/Ptprc/Runx1/Spi1/Ephb2/Lpxn/Postn/Dscaml1/Cdkn2a/Tigit/Serpine1/Plxnc1/Crtam/Plxna3/Adam8/Cd80/Col1a1/Cd74/Cdh1/H2-Aa/Cd276/Plxnb2/Cd86/Lax1/Vsir/Btla/Ass1/Lgals1/Spn/Erbb2/Fbln1/Erbb3/Gli3/Cd44/Anxa1/Mmp14/Prkcd/Thbs1/Ubash3b/Casp3/Plxnb1/Nfkbid/Gimap3/Mad1l1/Lrp1/Tgfb1/Ptg…
BP	GO:0032729	positive regulation of interferon-gamma production	68	0.648718	2.02226	2.9e-08	1.01e-06	7.62e-07	3275	tags=60%, list=19%, signal=49%	Tlr9/Tlr8/Klre1/Havcr2/Tlr7/Il12rb1/Slc11a1/Il18/Il18r1/Ccr2/Tnfrsf13c/Flt3/Runx1/Ticam2/Txk/Klrk1/Sash3/Crtam/Pycard/Slc7a5/Slamf6/Cd276/Irf8/Bcl3/Isg15/Il27/F2rl1/H2-M3/Scrib/Ptpn22/Tnfsf9/Rasgrp1/Cd14/Fzd5/Ulbp1/Il1b/Carmil2/Cd1d1/Il1r1/Cd27/Cd2
BP	GO:0002221	pattern recognition receptor signaling pathway	162	0.540675	1.83324	3.03e-08	1.04e-06	7.9e-07	3836	tags=43%, list=23%, signal=34%	Mefv/Pik3ap1/Tlr9/Tlr8/Tlr1/Tlr12/Tlr13/Havcr2/Trem2/Oas3/Tlr7/Nlrp1a/Cd300lf/Cd300a/Treml4/Lacc1/Plcg2/Clec7a/Unc93b1/Scimp/Nlrp1b/Tlr2/Casp1/Oas1g/Cyba/Cd180/Tifa/Pycard/Tlr11/Ffar2/Slc15a3/Cd86/Aim2/Rab7b/Oas1a/Oasl1/Oas1c/Nlrp3/Dhx58/Arrb2/Tlr6/Lyn/Irf7/Nod2/F2rl1/Trim30a/Tyro3/Cd40/Colec12/Ptpn22/Cd14/Cd300ld3/Ddx60/Myd88/Tspan6/Irf4/Ly96/Zcchc3/Lbp/Igtp/Tnfaip3/Lgals9/Zc3hav1/Tril/Irf1/Tica…
BP	GO:0042119	neutrophil activation	30	0.785931	2.16415	3.34e-08	1.15e-06	8.68e-07	2624	tags=73%, list=16%, signal=62%	Dnase1l3/Fcgr4/Tyrobp/Myo1f/Ptafr/Il18/Fcer1g/Cd300a/Spi1/Itgb2/Syk/Grn/Itgam/Ccl5/Anxa1/Prkcd/Abr/Stx11/Il16/F2rl1/Il18rap/Myd88
BP	GO:0032722	positive regulation of chemokine production	62	0.660216	2.03953	3.51e-08	1.2e-06	9.1e-07	3826	tags=69%, list=23%, signal=54%	Tlr9/Havcr2/Aif1/Oas3/Tlr7/Il18/Csf1r/Ticam2/Postn/Cd84/Syk/Chil3/Tlr2/Oas1g/Cd74/Pycard/Ffar2/Il6ra/Il17ra/Ccl5/Oas1a/Mcoln2/Oas1c/Il33/Card9/Lrp1/Il16/Nod2/F2rl1/Il4ra/Trpv4/Il1b/Twist1/Egr1/Myd88/Lbp/Eif2ak2/Lgals9/Adipoq/Ticam1/Tslp/Adora2b/Tlr4
BP	GO:0002708	positive regulation of lymphocyte mediated immunity	105	0.593892	1.9422	3.59e-08	1.22e-06	9.25e-07	3291	tags=50%, list=20%, signal=40%	Fcgr1/Klre1/Trem2/Klrc1/Xcl1/Fcgr3/Pnp/Il18/Vav1/Il18r1/Fcer1g/Sh2d1b1/Ptprc/Klrb1c/Klrk1/Sash3/Crtam/Slamf6/P2rx7/Klrd1/Nlrp3/Pvr/Gimap3/Tgfb1/Lag3/Nod2/H2-M3/Dpp4/Cd28/Cd40/H2-T23/Clcf1/Rasgrp1/Fzd5/Ulbp1/Il1b/H2-T10/Cadm1/Il18rap/Trp53bp1/Tnfsf13/Tnfsfm13/H2-D1/Cd1d1/B2m/H2-K1/H2-Q1/H2-T24/Klrc2/Il1r1/H2-Q10/Tap2
BP	GO:0033046	negative regulation of sister chromatid segregation	46	0.708407	2.09917	3.86e-08	1.28e-06	9.68e-07	2553	tags=52%, list=15%, signal=44%	Kntc1/Bub1/Ccnb1/Trip13/Birc5/Cdc20/Tex14/Ttk/Ndc80/Plk1/Aurkb/Bub1b/Cenpe/Zwilch/Cdt1/Nuf2/Spc24/Mad1l1/Spdl1/Cdca8/Incenp/Mad2l1/Spc25/Fbxo5
BP	GO:0033048	negative regulation of mitotic sister chromatid segregation	46	0.708407	2.09917	3.86e-08	1.28e-06	9.68e-07	2553	tags=52%, list=15%, signal=44%	Kntc1/Bub1/Ccnb1/Trip13/Birc5/Cdc20/Tex14/Ttk/Ndc80/Plk1/Aurkb/Bub1b/Cenpe/Zwilch/Cdt1/Nuf2/Spc24/Mad1l1/Spdl1/Cdca8/Incenp/Mad2l1/Spc25/Fbxo5
BP	GO:2000816	negative regulation of mitotic sister chromatid separation	46	0.708407	2.09917	3.86e-08	1.28e-06	9.68e-07	2553	tags=52%, list=15%, signal=44%	Kntc1/Bub1/Ccnb1/Trip13/Birc5/Cdc20/Tex14/Ttk/Ndc80/Plk1/Aurkb/Bub1b/Cenpe/Zwilch/Cdt1/Nuf2/Spc24/Mad1l1/Spdl1/Cdca8/Incenp/Mad2l1/Spc25/Fbxo5
BP	GO:0002700	regulation of production of molecular mediator of immune response	165	0.535389	1.82198	3.82e-08	1.28e-06	9.68e-07	3216	tags=41%, list=19%, signal=33%	Tlr9/Acp5/Cd22/Tlr7/Il10/Xcl1/Cd37/Laptm5/Fcgr2b/Il18/Il18r1/Ccr2/Fcer1g/Ptprc/Lacc1/Plcg2/Siglecg/Ephb2/Scimp/Sash3/Syk/Tlr2/Casp1/Tnfrsf1b/Cd74/Pycard/Ffar2/Cd96/P2rx7/Cd86/Vsir/Hmox1/Axl/Nlrp3/Il33/Card9/Gimap3/Tgfb1/Nod2/F2rl1/Bst2/Il4ra/Hk1/Casp4/Cd28/Cd40/Clcf1/Ptpn22/Rbp4/Litaf/Fzd5/Twist2/Il1b/Twist1/Myd88/Foxp1/Trp53bp1/Tnfsf13/Evpl/Tnfsfm13/B2m/Tgfb3/Tnfrsf14/Lilrb4a/Tnfaip3/Il1r1/Cd27
BP	GO:0043367	CD4-positive, alpha-beta T cell differentiation	78	0.628189	1.99184	4.43e-08	1.46e-06	1.11e-06	2912	tags=47%, list=17%, signal=39%	Tox/Ly9/Runx3/Nckap1l/Il18/Il18r1/Ccr2/Gpr183/Ccr7/Runx1/Sash3/Cd83/Slamf6/Sema4a/Il6ra/Spn/Anxa1/Nlrp3/Batf/Shb/Fut7/Nfkbid/Bcl3/Gimap3/Tgfb1/Loxl3/Sh3rf1/Il27/Il4ra/Entpd7/Il2rg/Cracr2a/Foxp1/Nfkbiz/Irf4/Myb/Tmem98
BP	GO:0032652	regulation of interleukin-1 production	95	0.605104	1.96814	4.52e-08	1.48e-06	1.12e-06	3331	tags=52%, list=20%, signal=42%	Mefv/Tlr8/Cx3cr1/Havcr2/Trem2/Ifi206/Tyrobp/Acp5/Nlrp1a/Ccr5/Ccr7/Sirpa/Ifi211/Tmem106a/Naip5/Nlrp1b/Ifi207/Ifi204/Cd33/Tlr2/Casp1/Pycard/Nlrc4/P2rx7/Aim2/Anxa1/Serpinb1a/Nlrp3/Arrb2/Tlr6/Ifi205/Il16/Nod2/F2rl1/Hk1/Casp4/Gsdmd/Nlrc3/Fzd5/Egr1/Myd88/Foxp1/Sphk1/Igf1/Lilrb4a/Casp8/Tnfaip3/Pml/Mndal
BP	GO:0030199	collagen fibril organization	57	0.675079	2.05679	4.83e-08	1.58e-06	1.2e-06	4331	tags=75%, list=26%, signal=56%	Sfrp2/Grem1/Lox/Adamts14/Cyp1b1/Comp/Acan/Col1a1/Fkbp10/Col11a1/Col1a2/Col5a2/Emilin1/Anxa2/Col5a1/Adamts7/Zfp469/Col14a1/Lmx1b/Scx/Col3a1/Loxl1/Loxl3/Serpinh1/Col13a1/Efemp2/Crtap/Loxl2/Adamts2/P3h1/P3h4/Adamts12/Ddr2/Loxl4/Lum/Col11a2/Col2a1/Rb1/Mkx/Ext1/Plod3/Tgfbr1/Atp7a
BP	GO:0045621	positive regulation of lymphocyte differentiation	123	0.567799	1.88147	5.23e-08	1.71e-06	1.29e-06	3216	tags=41%, list=19%, signal=33%	Tox/Lck/Runx3/Il10/Pnp/Nckap1l/Il18/Ccr2/Ccr7/Ptprc/Runx1/H2-DMa/Sash3/Syk/Adam8/Inpp5d/Cd83/Cd74/H2-Aa/Rhoh/Vsir/Gli3/Anxa1/Mmp14/Axl/Ada/Nlrp3/Il7r/Shb/Nfkbid/Gimap3/Tgfb1/Zap70/Pck1/Il4ra/Tnfsf9/Rasgrp1/Il2rg/Il1rl2/Wnt10b/Nfkbiz/Carmil2/Mdk/Myb/Cd1d1/Vnn1/Lilrb4a/Actb/Hsp90aa1/Cd27
BP	GO:0045058	T cell selection	47	0.707474	2.10229	5.3e-08	1.72e-06	1.3e-06	2076	tags=47%, list=12%, signal=41%	Tox/Ly9/Cd4/Ccr7/Ptprc/Card11/Cd3d/Dock2/H2-DMa/Syk/Cd74/Slamf6/Il6ra/Spn/Gli3/Batf/Bcl11b/Cd3g/Tgfb1/Loxl3/Zap70/Cd28
BP	GO:1905819	negative regulation of chromosome separation	47	0.707262	2.10166	5.42e-08	1.75e-06	1.33e-06	2553	tags=51%, list=15%, signal=43%	Kntc1/Bub1/Ccnb1/Trip13/Birc5/Cdc20/Tex14/Ttk/Ndc80/Plk1/Aurkb/Bub1b/Cenpe/Zwilch/Cdt1/Nuf2/Spc24/Mad1l1/Spdl1/Cdca8/Incenp/Mad2l1/Spc25/Fbxo5
BP	GO:0019884	antigen processing and presentation of exogenous antigen	37	0.741356	2.10689	5.66e-08	1.82e-06	1.38e-06	3340	tags=76%, list=20%, signal=61%	Ctss/Fcgr1/H2-Eb2/Clec4a3/Fcgr3/Fcgr2b/Fcer1g/Clec4a1/Unc93b1/Clec4a2/H2-DMa/H2-Oa/Clec4b1/H2-DMb1/Cd74/Ifi30/H2-Aa/H2-Ab1/H2-Eb1/H2-M3/Ctse/H2-Ob/Tap1/Cd1d1/B2m/H2-K1/Tap2/Tapbp
BP	GO:0070665	positive regulation of leukocyte proliferation	138	0.553826	1.85768	6.06e-08	1.93e-06	1.46e-06	2899	tags=43%, list=17%, signal=36%	Tlr9/Havcr2/Aif1/Xcl1/Itgal/Il12rb1/Cd4/Pnp/Nckap1l/Il18/Ccr2/Tnfrsf13c/Gpr183/Ccr7/Ptprc/Spta1/Csf1r/Ephb2/Card11/Coro1a/Rac2/Sash3/Syk/H2-DMb1/Cd80/Csf2ra/Cd74/Cdkn1a/Pycard/Rasal3/Igf2/Ccdc88b/Cd276/Cd86/Ccl5/Spn/Anxa1/Ada/Igfbp2/Lyn/Vcam1/Ocstamp/Zap70/Cd28/Cd40/Icosl/Clcf1/Ptpn22/Lep/Tnfsf9/Csf2rb/Il1b/Bst1/Myd88/Cd6/Carmil2/Igf1/Cd1d1/Btnl2
BP	GO:0031589	cell-substrate adhesion	330	0.469863	1.63397	6.05e-08	1.93e-06	1.46e-06	3968	tags=40%, list=24%, signal=31%	Tnn/Spp1/Lamc3/Grem1/Hpse/Ndnf/Rhod/Msln/Itgal/Npnt/Ptk2b/Itgax/Sirpa/BC024139/Coro1a/Lpxn/Postn/Cdkn2a/Rac2/Has2/Parvg/Kif14/Serpine1/Itgb2/Fermt3/Gp5/Sfrp1/Ephb3/Adam8/Ptprj/Myo1g/Fmn1/Epha3/Col1a1/Col16a1/Dbn1/Itgam/Col8a1/Otoa/Cd96/Ptn/Emilin1/Edil3/Itga11/Lgals1/Zfp469/Fbln1/Skap1/Fn1/Mmp14/Axl/Dock5/Thbs1/Egfl6/Mertk/Unc13d/Actn1/Col3a1/Antxr1/Lrp1/Pdpn/Vcam1/Col13a1/Ccdc80/Efemp2/Dmp1/Spoc…
BP	GO:0046849	bone remodeling	84	0.61792	1.98032	6.2e-08	1.97e-06	1.49e-06	2769	tags=43%, list=16%, signal=36%	Ctss/Spp1/Fcgr4/Acp5/Grem1/Cthrc1/Tnfrsf11a/Ptk2b/Mc4r/Csf1r/Tmem119/Tnfsf11/Rac2/Sfrp1/Syk/Trf/Adam8/Inpp5d/Gpr55/Tcirg1/Ptn/P2rx7/Ctsk/Pth1r/Ubash3b/Rassf2/Gpr137b/Nox4/Rab3d/Csk/Lrrk1/Lep/Notch2/Enpp1/P3h4/Mdk
BP	GO:0046634	regulation of alpha-beta T cell activation	99	0.587843	1.91627	7.03e-08	2.22e-06	1.68e-06	3098	tags=45%, list=18%, signal=37%	Runx3/Xcl1/Il12rb1/Pnp/Nckap1l/Il18/Ccr2/Cd300a/Ccr7/Ptprc/Runx1/Card11/Sash3/Crtam/Syk/Cd80/Cd83/Rasal3/H2-Ab1/Vsir/Btla/Gli3/Cd44/Anxa1/Ada/Nlrp3/Shb/Nfkbid/Gimap3/Tgfb1/Loxl3/Sh3rf1/Il27/Zap70/Il4ra/Cd28/Ptpn22/Il2rg/Prdm1/Nfkbiz/Myb/Cd1d1/Tnfrsf14/Lilrb4a/Mapk8ip1
BP	GO:0033047	regulation of mitotic sister chromatid segregation	51	0.683196	2.04161	7.48e-08	2.35e-06	1.78e-06	2553	tags=47%, list=15%, signal=40%	Kntc1/Bub1/Ccnb1/Trip13/Birc5/Cdc20/Tex14/Ttk/Ndc80/Plk1/Aurkb/Bub1b/Cenpe/Zwilch/Cdt1/Nuf2/Spc24/Mad1l1/Spdl1/Cdca8/Incenp/Mad2l1/Spc25/Fbxo5
BP	GO:0045580	regulation of T cell differentiation	163	0.536833	1.82267	8.01e-08	2.51e-06	1.9e-06	3216	tags=38%, list=19%, signal=31%	Tox/Duxbl1/Lck/Runx3/Pnp/Nckap1l/Il18/Ccr2/Ccr7/Ptprc/Runx1/Card11/Cdkn2a/H2-DMa/H2-Oa/Sash3/Crtam/Syk/Adam8/Cd83/Cd74/H2-Aa/Tcf7/Rhoh/Vsir/Erbb2/Gli3/Cd44/Anxa1/Ada/Nlrp3/Il7r/Shb/Nfkbid/Gimap3/Tgfb1/Loxl3/Lag3/Sh3rf1/Il27/Zap70/Fancd2/Pck1/Il4ra/Fgl2/Cd28/Tnfsf9/Rasgrp1/Il2rg/Il1rl2/Prdm1/Wnt10b/Nfkbiz/Carmil2/Mdk/Myb/Cd1d1/Vnn1/Lilrb4a/Actb/Hsp90aa1/Cd27
BP	GO:0007059	chromosome segregation	317	0.465212	1.61746	8.67e-08	2.7e-06	2.04e-06	3801	tags=32%, list=23%, signal=25%	Kif2c/Kntc1/Bub1/Cenph/Stag3/Knl1/Knstrn/Rgs14/Ccne1/Ccnb1/Psrc1/Kif14/Trip13/Ankle1/Birc5/Top2a/Dlgap5/Cdc20/Mki67/4930447C04Rik/Cenpf/Cdca5/Tex14/Ttk/Terb1/Ndc80/Plk1/Ncapg/Aurkb/Bub1b/Zcwpw1/Sgo1/Ect2/Brca1/Espl1/Kif18b/Dscc1/Racgap1/Cenpe/Zwilch/Haspin/Ncapg2/Kif22/Kif23/Cdt1/Nek2/Nuf2/Spc24/Prc1/Cdca2/Kif11/Mad1l1/Spdl1/Ska3/Cdca8/Sgo2a/Incenp/Cdc6/Mad2l1/Tacc3/Fancd2/Slc25a5/Syce2/Kifc5b/Sm…
BP	GO:0009611	response to wounding	429	0.44488	1.5616	9.09e-08	2.82e-06	2.14e-06	3959	tags=38%, list=24%, signal=30%	P2ry12/Grhl3/Grin2a/Folr1/Trem2/F2/Tyrobp/Apoe/Adtrp/Hpse/Ndnf/Il10/Tspan32/Ptpn6/Lox/Gap43/Slc11a1/Myof/Tmprss4/Ccr2/Fcer1g/Tnc/BC024139/Comp/Mirt1/Plcg2/Siglecg/Ephb2/Clec7a/Matn4/Cldn4/Txk/Acta2/Lcp1/Serpine1/Fermt3/Gp5/Clec10a/Syk/Nrg1/Bex1/Ptprj/Timp1/Col1a1/Cxcr4/Fkbp10/Cdkn1a/Pf4/Grn/Ptk7/F13a1/Fkbp1b/P2rx4/Ptn/Il6ra/Arhgef19/Sulf2/Anxa2/Tsku/Plek/Col5a1/F7/3300005D01Rik/Erbb2/Fbln1/Hmox1/…
BP	GO:0043299	leukocyte degranulation	68	0.639373	1.99313	9.17e-08	2.83e-06	2.14e-06	2234	tags=49%, list=13%, signal=42%	Ptgds/Klrc1/Fgr/Myo1f/Ptafr/Nckap1l/Nkg7/Ccr2/Fcer1g/Cd300a/Chga/Spi1/Coro1a/Rac2/Itgb2/Cd84/Syk/Itgam/Tac4/Lat2/Adora3/Hmox1/Stxbp2/Milr1/Unc13d/Rab44/Lyn/Abr/Stx11/F2rl1/Fes/Il4ra/Rasgrp1
BP	GO:0019395	fatty acid oxidation	104	-0.464029	-2.11558	9.24e-08	2.84e-06	2.15e-06	2352	tags=45%, list=14%, signal=39%	Echdc1/Acadl/Acaa2/Acox1/Pex7/Acat1/Ppargc1a/Adipor2/Acox2/Auh/Abcd3/Etfb/Alox12/Etfa/Hadha/Nr4a3/Hadh/Mlycd/Cpt2/C1qtnf9/Acad12/Ivd/Etfdh/Fmo4/Cd36/Gcdh/Crat/Acad11/Decr1/Acadm/Ehhadh/Echs1/Hadhb/Irs1/Tuba8/Fabp3/Abcd2/Acadvl/Eci1/Ppara/Irs2/Fmo2/Phyh/Pdk4/Acacb/Plin5/Dgat2
BP	GO:0002228	natural killer cell mediated immunity	60	0.656848	2.017	9.69e-08	2.97e-06	2.25e-06	2606	tags=52%, list=15%, signal=44%	Raet1d/Klre1/Havcr2/Klrc1/Ptpn6/Il18/Nkg7/Vav1/Sh2d1b1/Coro1a/Klrb1c/Klrk1/Crtam/Cd96/Igf2/Slamf6/Klrd1/Unc13d/Arrb2/Pvr/Gimap3/Lag3/Stx11/H2-M3/Dpp4/Lep/Rasgrp1/Ulbp1/Tap1/Cadm1/Il18rap
BP	GO:1905517	macrophage migration	57	0.667122	2.03255	1.05e-07	3.22e-06	2.44e-06	2861	tags=58%, list=17%, signal=48%	P2ry12/Cx3cr1/Trem2/C3ar1/Gpr35/Lgals3/Ccr2/Ptk2b/Ccr7/C5ar1/Csf1r/Ptprj/Slamf8/P2rx4/Ccl5/Emilin1/Mcoln2/Mmp14/Thbs1/Cmklr1/Abr/Stap1/Ccl2/Ror2/Rpl13a/Mst1/Trpv4/Ccl12/Enpp1/Cnn2/Cd200r1/Mdk/Myo9b
BP	GO:0070371	ERK1 and ERK2 cascade	275	0.478524	1.65576	1.07e-07	3.24e-06	2.46e-06	3147	tags=36%, list=19%, signal=29%	Pkhd1/Fgf21/Tlr9/Havcr2/Trem2/C1qtnf3/Apoe/Dusp9/Xcl1/Gpnmb/Tnfrsf11a/Ptpn6/Ccl8/Cd4/Npnt/Ptk2b/Gpr183/Sirpa/Ptprc/Chil1/Tnfaip8l3/Csf1r/Ephb2/Rgs14/Ctsh/Scimp/Tnfsf11/Acta2/C5ar2/Syk/Trf/Nrg1/Ccl7/Tlr2/P2ry6/Cxcr4/Cd74/Pycard/Gpr55/Epor/Tpbg/Mt3/Ccl22/Ccl5/Emilin1/Slc9a3r1/Erbb2/Fbln1/Sox9/Fn1/Cd44/Glipr2/Iqgap3/Fgfr4/Arrb2/Htr2b/Fgfr2/Lyn/Card9/Grb10/Ezr/Lrp1/Tgfb1/Ccr1/Bmper/Nox4/Ccl2/Pdgfc/No…
BP	GO:0002690	positive regulation of leukocyte chemotaxis	82	0.618932	1.96988	1.12e-07	3.39e-06	2.57e-06	3091	tags=46%, list=18%, signal=38%	Cx3cr1/Aif1/C3ar1/Xcl1/Nckap1l/Ccr2/Ptk2b/Ccr7/C5ar1/Cxcl10/Spi1/Csf1r/Rac2/Serpine1/Ccl7/Ptprj/Cd74/Camk1d/Ptn/Sell/Gpsm3/Ccl5/F7/Lgmn/Thbs1/Cmklr1/Ccr1/Thbs4/Ccl2/F2rl1/Ednra/Trpv4/Il1b/Pgf/Mdk/Tnfsf14/Lbp/Tmem102
BP	GO:0002532	production of molecular mediator involved in inflammatory response	81	0.611231	1.94133	1.15e-07	3.48e-06	2.64e-06	3025	tags=48%, list=18%, signal=40%	Il17b/Mefv/Trem2/F2/Pld4/Fcer1g/Cd300a/Sirpa/Ncf1/Ephb2/Clec7a/Serpine1/Syk/Chil3/Slamf8/Grn/Pycard/Cd96/Alox5ap/Il17ra/Gpsm3/Adora3/Adcy7/Alox5/Rab44/Tlr6/Lyn/Card9/Pld3/Nod2/Il4ra/Nlrc3/Lep/Il17rc/Myd88/Cd6/Lbp/Lilrb4a/Hif1a
BP	GO:0051985	negative regulation of chromosome segregation	48	0.692223	2.05679	1.17e-07	3.52e-06	2.67e-06	2553	tags=50%, list=15%, signal=43%	Kntc1/Bub1/Ccnb1/Trip13/Birc5/Cdc20/Tex14/Ttk/Ndc80/Plk1/Aurkb/Bub1b/Cenpe/Zwilch/Cdt1/Nuf2/Spc24/Mad1l1/Spdl1/Cdca8/Incenp/Mad2l1/Spc25/Fbxo5
BP	GO:0050830	defense response to Gram-positive bacterium	69	0.641319	1.99888	1.18e-07	3.53e-06	2.67e-06	3059	tags=55%, list=18%, signal=45%	Mpeg1/Havcr2/Acp5/Fgr/Hck/Myo1f/Lyz2/Il18/C5ar1/Gbp8/Ncf1/Chga/Klrk1/Rnase6/Tlr2/Pycard/Ang/P2rx7/Tnfsf8/Tnfaip8/Nlrp3/Il7r/Card9/Rnase4/Hmgb2/Nod2/Casp4/Gsdmd/Ssc5d/Il1b/Gbp2b/Myd88/Lyz1/Pglyrp1/B2m/Tnfrsf14/Lbp/Gbp2
BP	GO:0048771	tissue remodeling	164	0.530267	1.80125	1.18e-07	3.53e-06	2.67e-06	3065	tags=37%, list=18%, signal=31%	Dbh/Adra1b/Ctss/Spp1/Fcgr4/Acp5/Grem1/Cthrc1/Gpnmb/Tnfrsf11a/Il18/Ccr2/Ptk2b/Cela1/Mc4r/Csf1r/Tmem119/Tnfsf11/Cdkn2a/Rac2/Sfrp1/Clec10a/Syk/Trf/Adam8/Inpp5d/Timp1/Gpr55/Tcirg1/Ptn/P2rx7/Ctsk/Mmp9/Vdr/Lipa/Pth1r/Mmp14/Axl/Ubash3b/Rassf2/Abr/Gpr137b/Lrp1/Gja5/Thbs4/Nox4/Ednra/Rab3d/Csk/Lrrk1/Lep/Notch2/Enpp1/P3h4/Mmp2/Mdk/Abi3bp/Igf1/Hif1a/Ddr2/Lif
BP	GO:0033866	nucleoside bisphosphate biosynthetic process	35	-0.681256	-2.51591	1.23e-07	3.62e-06	2.74e-06	2066	tags=60%, list=12%, signal=53%	Acsl6/Acat1/Acss2/Pank1/Acss1/Pdhb/Pank4/Pdhx/Dld/Snca/Mlycd/Pdk1/Dlat/Acsl1/Gcdh/Pdha1/Mpc1/Pdk2/Mpc2/Pdk4/Acacb
BP	GO:0034030	ribonucleoside bisphosphate biosynthetic process	35	-0.681256	-2.51591	1.23e-07	3.62e-06	2.74e-06	2066	tags=60%, list=12%, signal=53%	Acsl6/Acat1/Acss2/Pank1/Acss1/Pdhb/Pank4/Pdhx/Dld/Snca/Mlycd/Pdk1/Dlat/Acsl1/Gcdh/Pdha1/Mpc1/Pdk2/Mpc2/Pdk4/Acacb
BP	GO:0034033	purine nucleoside bisphosphate biosynthetic process	35	-0.681256	-2.51591	1.23e-07	3.62e-06	2.74e-06	2066	tags=60%, list=12%, signal=53%	Acsl6/Acat1/Acss2/Pank1/Acss1/Pdhb/Pank4/Pdhx/Dld/Snca/Mlycd/Pdk1/Dlat/Acsl1/Gcdh/Pdha1/Mpc1/Pdk2/Mpc2/Pdk4/Acacb
BP	GO:0032655	regulation of interleukin-12 production	51	0.67855	2.02773	1.28e-07	3.77e-06	2.85e-06	2769	tags=55%, list=16%, signal=46%	Mefv/Tlr9/Tlr8/Acp5/Il10/Laptm5/Flt3/Ccr7/Plcg2/Unc93b1/Scimp/Tigit/Syk/Tlr2/Irf8/Thbs1/Arrb2/Tlr6/Cmklr1/Il16/Nod2/Cd40/Nlrc3/Lep/Tnfsf9/Foxp1/Ltb/Mdk
BP	GO:0002821	positive regulation of adaptive immune response	112	0.573002	1.88476	1.3e-07	3.82e-06	2.89e-06	3291	tags=47%, list=20%, signal=38%	Fcgr1/Trem2/Xcl1/Il12rb1/Cd4/Fcgr3/Pnp/Slc11a1/Il18/Il18r1/Ccr2/Fcer1g/Tnfrsf13c/Ptprc/H2-DMa/Sash3/Clec4n/Cd74/Pycard/P2rx7/H2-Ab1/Skap1/Cd44/Ada/Nlrp3/Nfkbid/Card9/Pvr/Gimap3/Tgfb1/Nod2/H2-M3/Pla2g4a/Cd28/Cd40/H2-T23/Clcf1/Fzd5/Il1b/H2-T10/Trp53bp1/Nfkbiz/Tnfsf13/Tnfsfm13/H2-D1/Cd1d1/B2m/H2-K1/H2-Q1/H2-T24/Il1r1/H2-Q10/Tap2
BP	GO:0031348	negative regulation of defense response	186	0.51518	1.76617	1.33e-07	3.89e-06	2.95e-06	3970	tags=42%, list=24%, signal=33%	Mefv/Klre1/Cx3cr1/Havcr2/Trem2/Ifi206/C1qtnf3/Acp5/Oas3/Apoe/Il10/Tnfaip8l2/Fcgr2b/Cck/Sh2d1b1/Siglecg/Ifi207/Ifi204/Oas1g/Tnfrsf1b/Slamf8/Grn/Cd96/Igf2/Aoah/Hgf/Pbk/Cd276/Klrd1/Cnr2/Oas1a/Spn/Slit2/Cd44/Alox5/Ada/Oas1c/Siglece/Nlrp3/Dhx58/Arrb2/Serpinf1/Abr/Ptgis/Ccr1/Isg15/Nod2/Nlrc5/Tyro3/Fgl2/Nlrc3/Samhd1/Cd200r1/Tap1/Ttll12/Tspan6/Adora1/Mdk/Fndc4/Igf1/Pglyrp1/Socs3/Parp14/Adar/Tnfaip3/Htra1…
BP	GO:0032755	positive regulation of interleukin-6 production	90	0.602395	1.95191	1.41e-07	4.1e-06	3.11e-06	2624	tags=44%, list=16%, signal=38%	Pou2af1/Tlr9/Tlr8/Tlr1/Aif1/Tyrobp/Tlr7/Ccr5/Ptafr/Laptm5/Fcer1g/Plcg2/Ticam2/Unc93b1/Tmem106a/Pou2f2/Scimp/Syk/Tlr2/Cyba/Cd74/Pycard/Il6ra/P2rx7/Il17ra/Rab7b/Il33/Tlr6/Card9/Il16/Nod2/F2rl1/Lep/Tnfsf9/Il1rl2/Trpv4/Il17rc/Il1b/Twist1/Myd88
BP	GO:0002335	mature B cell differentiation	34	0.746672	2.09863	1.48e-07	4.28e-06	3.24e-06	3304	tags=74%, list=20%, signal=59%	Pou2af1/Cdh17/Il10/Ptk2b/Gpr183/Spi1/Plcg2/Pou2f2/Slamf8/Lgals1/Irf8/Ada/Dock11/Bcl3/Dock10/St3gal1/Dpp4/Cmtm7/Il2rg/Notch2/Enpp1/Lfng/Lilrb4a/Tnfaip3/Dll1
BP	GO:0000070	mitotic sister chromatid segregation	180	0.516877	1.76508	1.52e-07	4.36e-06	3.3e-06	3401	tags=33%, list=20%, signal=26%	Kif2c/Kntc1/Bub1/Knstrn/Ccnb1/Psrc1/Kif14/Trip13/Birc5/Cdc20/Cdca5/Tex14/Ttk/Ndc80/Plk1/Ncapg/Aurkb/Bub1b/Sgo1/Espl1/Kif18b/Dscc1/Racgap1/Cenpe/Zwilch/Haspin/Ncapg2/Kif22/Kif23/Cdt1/Nek2/Nuf2/Spc24/Prc1/Kif11/Mad1l1/Spdl1/Cdca8/Sgo2a/Incenp/Cdc6/Mad2l1/Tacc3/Kifc5b/Smc2/Spc25/Cit/Fbxo5/Nusap1/Ncaph/Nsl1/Cenpk/Spag5/Actb/Esco2/Eml4/Smc4/Cep192/Dsn1
BP	GO:0008037	cell recognition	124	0.557392	1.85059	1.54e-07	4.39e-06	3.33e-06	2222	tags=33%, list=13%, signal=29%	Tnn/Fcgr1/Folr1/Tulp1/Havcr2/Trem2/Astl/Cdk5r1/Lgals3/Ncam1/Fcgr3/Gap43/Clec2i/Ccr7/Sirpa/Ephb2/Clec7a/Megf10/Dscaml1/Ccdc141/Dock2/Folr2/Cnr1/Crtam/Ephb3/Epha3/Robo1/Nrcam/Celsr3/Dock8/Emb/Trbc2/Sema3a/Casp3/Adam1b/C4b/Cfp/Prf1/Trbc1/Colec12/Fetub
BP	GO:0060348	bone development	224	0.491221	1.69144	1.65e-07	4.67e-06	3.54e-06	3782	tags=38%, list=22%, signal=29%	Tnn/Ripply1/Bglap2/Bglap3/Dlx5/Tyrobp/Acp5/Lrrc17/Grem1/Slc9b2/Tifab/Ptpn6/Lox/Mmp13/Ptprc/Comp/Runx2/Tmem119/Tnfsf11/Bglap/Has2/Pappa2/Gp5/Col1a1/Bgn/Col10a1/Chad/Sulf2/Ogn/Col27a1/Adamts7/Sox9/Gli3/Mmp14/Thbs1/Pip4k2a/Vkorc1/Plxnb1/Scx/Fgfr2/Fbn1/Ppib/Sh3pxd2b/Col3a1/Sulf1/Serpinh1/Col13a1/Pdgfc/Ecm1/Gp1bb/Csgalnact1/Bnc2/Lrrk1/Lep/Shox2/Notch2/Trpv4/Sparc/Enpp1/Sfrp4/Twist1/Ttc9/Cadm1/Chsy1/P3…
BP	GO:0014819	regulation of skeletal muscle contraction	14	-0.852443	-2.42219	1.65e-07	4.67e-06	3.54e-06	1828	tags=79%, list=11%, signal=70%	Casq1/Kcnj2/Dmd/Slc8a3/Actn3/Scn4a/Atp2a1/Myh7/Nr4a1/Kbtbd13/Mylk2
BP	GO:1903556	negative regulation of tumor necrosis factor superfamily cytokine production	62	0.646077	1.99585	1.68e-07	4.72e-06	3.58e-06	3149	tags=50%, list=19%, signal=41%	Havcr2/Trem2/Clec4a3/Acp5/Il10/Gpnmb/Ptpn6/Clec4a1/Flt3/Sirpa/Clec4a2/C5ar2/Clec4b1/Cd33/Vsir/Pomc/Axl/Arrb2/Tlr6/Bcl3/Nod2/Trim30a/Tspo/Ptpn22/Nlrc3/Twist2/Twist1/Igf1/Lbp/Lilrb4a/Tnfaip3
BP	GO:0035710	CD4-positive, alpha-beta T cell activation	106	0.580395	1.90052	1.96e-07	5.48e-06	4.15e-06	3004	tags=43%, list=18%, signal=36%	Tox/Ly9/Runx3/Xcl1/Nckap1l/Il18/Nkg7/Il18r1/Ccr2/Gpr183/Ccr7/Runx1/Card11/Sash3/Cd83/Tcirg1/Slamf6/Sema4a/Il6ra/Vsir/Spn/Cd44/Anxa1/Nlrp3/Batf/Shb/Fut7/Nfkbid/Bcl3/Gimap3/Tgfb1/Loxl3/Sh3rf1/Il27/Il4ra/Cd28/Entpd7/Il2rg/Cracr2a/Foxp1/Nfkbiz/Irf4/Myb/Tmem98/Tnfrsf14/Lilrb4a
BP	GO:0018212	peptidyl-tyrosine modification	275	0.474886	1.64318	2.04e-07	5.68e-06	4.3e-06	3857	tags=40%, list=23%, signal=31%	Sfrp2/Lck/Trem2/Fgr/Grem1/Hck/Ptpn6/Il12rb1/Cd4/Lrp8/Cck/Il18/Cd300a/Ptk2b/Sh2d1b1/Ptprc/Csf1r/Plcg2/Ephb2/Btk/Dyrk3/Itgb2/Sfrp1/Syk/Nrg1/Ptprj/Cd80/Epha3/Clec4n/Cd74/Ttk/Bank1/Igf2/Hgf/Il6ra/Ccl5/Erbb2/Erbb3/Zfyve28/Cntn1/Cd44/Prkcd/Hcls1/Fgfr4/Arrb2/Fgfr2/Lyn/Tgfb1/Samsn1/Thbs4/Nox4/Fyn/Pdgfc/Nod2/Rap2b/Zap70/Fes/Prmt2/Hk1/Cd40/Osm/Clcf1/Angpt4/Ptpn22/Lrrk1/Lep/Musk/Thy1/Vps25/Iqgap1/Bst1/Il11/…
BP	GO:0032732	positive regulation of interleukin-1 production	62	0.643969	1.98934	2.1e-07	5.81e-06	4.4e-06	2624	tags=52%, list=16%, signal=44%	Mefv/Tlr8/Havcr2/Ifi206/Tyrobp/Nlrp1a/Ccr5/Ccr7/Ifi211/Tmem106a/Naip5/Nlrp1b/Ifi207/Ifi204/Tlr2/Casp1/Pycard/Nlrc4/P2rx7/Aim2/Nlrp3/Tlr6/Ifi205/Il16/Nod2/F2rl1/Hk1/Casp4/Gsdmd/Fzd5/Egr1/Myd88
BP	GO:0050671	positive regulation of lymphocyte proliferation	121	0.555569	1.83777	2.1e-07	5.81e-06	4.4e-06	2899	tags=44%, list=17%, signal=37%	Tlr9/Havcr2/Aif1/Xcl1/Itgal/Il12rb1/Cd4/Pnp/Nckap1l/Il18/Ccr2/Tnfrsf13c/Gpr183/Ccr7/Ptprc/Spta1/Ephb2/Card11/Coro1a/Sash3/Syk/H2-DMb1/Cd80/Cd74/Cdkn1a/Pycard/Rasal3/Igf2/Ccdc88b/Cd276/Cd86/Ccl5/Spn/Anxa1/Ada/Igfbp2/Vcam1/Zap70/Cd28/Cd40/Icosl/Clcf1/Ptpn22/Lep/Tnfsf9/Il1b/Bst1/Myd88/Cd6/Carmil2/Igf1/Cd1d1/Btnl2
BP	GO:0001503	ossification	357	0.453242	1.58096	2.12e-07	5.86e-06	4.44e-06	4193	tags=38%, list=25%, signal=29%	Ibsp/Tnn/Sfrp2/Spp1/Bglap2/Sp7/Clec5a/Runx3/Bglap3/Dlx5/Fgr/Lrrc17/Grem1/Myog/Cthrc1/Tnfrsf11a/Lox/Npnt/Sox11/Mmp13/Ptk2b/Comp/Runx1/Runx2/Tmem119/Fbn2/Tnfsf11/Ucma/Bglap/Ifi204/Sfrp1/Cebpa/Col1a1/Col1a2/Clec11a/Tcirg1/Col10a1/Fignl1/Igf2/Ptn/Cd276/Glis1/P2rx7/Rspo2/Mmp9/Omd/Wnt7b/Vdr/Adamts7/Sox9/Dnm3os/Aspn/Gli3/Pth1r/Mmp14/Alox5/Clic1/Creb3l1/Fhl2/Plxnb1/Scx/Fgfr2/Rassf2/Gdpd2/Sh3pxd2b/Tgfb1/C…
BP	GO:0030888	regulation of B cell proliferation	63	0.644748	1.98969	2.24e-07	6.15e-06	4.66e-06	2119	tags=43%, list=13%, signal=38%	Tlr9/Tyrobp/Cd22/Il10/Nckap1l/Fcgr2b/Cd300a/Tnfrsf13c/Gpr183/Ptprc/Siglecg/Ephb2/Card11/Btk/Cdkn2a/Sash3/Inpp5d/Tnfrsf13b/Cd74/Cdkn1a/Btla/Ada/Casp3/Lyn/Ikzf3/Cd40/Clcf1
BP	GO:0002886	regulation of myeloid leukocyte mediated immunity	57	0.659803	2.01025	2.48e-07	6.74e-06	5.1e-06	2035	tags=49%, list=12%, signal=43%	Dnase1l3/Fcgr1/Cx3cr1/Tyrobp/Fgr/Ptafr/Fcgr3/Ccr2/Fcer1g/Cd300a/Spi1/Rac2/Itgb2/Cd84/Syk/Itgam/Cxcl5/Adora3/Hmox1/Pomc/Stxbp2/Unc13d/Lyn/Abr/Stap1/F2rl1/Fes/Il4ra
BP	GO:0032602	chemokine production	89	0.606367	1.96251	2.48e-07	6.74e-06	5.1e-06	3826	tags=58%, list=23%, signal=45%	Mefv/Tlr9/Havcr2/Trem2/C1qtnf3/Aif1/Oas3/Tlr7/Il18/Sirpa/Csf1r/Ticam2/Postn/Cd84/Syk/Chil3/Tlr2/Oas1g/Cd74/Pycard/Cxcl5/Ffar2/Il6ra/Slamf9/Il17ra/Ccl5/Oas1a/Mcoln2/Oas1c/Il33/Card9/Lrp1/Il16/Nod2/F2rl1/Il4ra/Trpv4/Il1b/Twist1/Egr1/Myd88/Foxp1/Lbp/Lilrb4a/Eif2ak2/Lgals9/Snai2/Adipoq/Ticam1/Tslp/Adora2b/Tlr4
BP	GO:0030101	natural killer cell activation	73	0.626821	1.96166	2.5e-07	6.77e-06	5.13e-06	3275	tags=51%, list=19%, signal=41%	Tox/Klre1/Havcr2/Klrc1/Tyrobp/Fgr/Slamf7/Il12rb1/Il18/Nkg7/Il18r1/Ptprc/Coro1a/Il2rb/Klrb1c/Klrk1/Ikzf1/Itgb2/Slamf6/Klrd1/Axl/Hps1/Mertk/Unc13d/Stx11/Tyro3/Ptpn22/Lep/Rasgrp1/Elf4/Ulbp1/Prdm1/Id2/Pglyrp1/Lilrb4a/Klrc2/Cd2
BP	GO:0032731	positive regulation of interleukin-1 beta production	54	0.668825	2.02264	2.54e-07	6.86e-06	5.2e-06	2624	tags=56%, list=16%, signal=47%	Mefv/Tlr8/Ifi206/Tyrobp/Nlrp1a/Ccr5/Ccr7/Ifi211/Tmem106a/Naip5/Nlrp1b/Ifi207/Ifi204/Tlr2/Casp1/Pycard/Nlrc4/P2rx7/Aim2/Nlrp3/Tlr6/Ifi205/Nod2/F2rl1/Hk1/Casp4/Gsdmd/Fzd5/Egr1/Myd88
BP	GO:0006103	2-oxoglutarate metabolic process	15	-0.842238	-2.42528	2.63e-07	7.09e-06	5.37e-06	2461	tags=87%, list=15%, signal=74%	Dlst/Gpt2/Dld/Mrps36/Kyat3/Idh3g/Idh3a/Ogdh/Idh3b/Got2/Phyh/Got1/Adhfe1
BP	GO:0070374	positive regulation of ERK1 and ERK2 cascade	171	0.518274	1.7645	2.93e-07	7.86e-06	5.96e-06	3135	tags=41%, list=19%, signal=34%	Fgf21/Havcr2/Trem2/C1qtnf3/Apoe/Xcl1/Gpnmb/Tnfrsf11a/Ccl8/Cd4/Npnt/Ptk2b/Gpr183/Ptprc/Chil1/Tnfaip8l3/Csf1r/Scimp/Tnfsf11/Acta2/C5ar2/Nrg1/Ccl7/Tlr2/P2ry6/Cxcr4/Cd74/Pycard/Gpr55/Epor/Tpbg/Mt3/Ccl22/Ccl5/Cd44/Glipr2/Fgfr4/Arrb2/Htr2b/Fgfr2/Card9/Lrp1/Tgfb1/Ccr1/Bmper/Nox4/Ccl2/Pdgfc/Nod2/F2rl1/Ccl9/Ednra/Ndrg4/Ptpn22/Ccl6/Rasgrp1/Cib1/Notch2/Trpv4/Ccl12/Il1b/Nodal/Igf1/Egfr/Ccl4/Icam1/Pdgfra/Ddr2…
BP	GO:0050792	regulation of viral process	145	0.536539	1.80457	3.15e-07	8.42e-06	6.38e-06	4391	tags=43%, list=26%, signal=32%	Hmga2/Ifitm6/Trim30c/Slpi/Ifi206/Oas3/Cd4/Tmprss4/Trim30b/Ifi207/Ifi204/Trim59/Top2a/Oas1g/Rnasel/Cxcr4/Cd74/Ciita/Ccl5/Oas1a/Lgals1/Fbln1/Trim14/Oasl1/Axl/Oas1c/Oasl2/Trim30d/Apobec3/Isg15/Bst2/Ppia/Trim30a/Tyro3/Ly6e/Fam111a/Oas2/Mdfic/Trim5/Plscr1/Ifitm3/Adar/Trim25/Ifitm2/Eif2ak2/Isg20/Trim34a/Pabpc1/Zc3hav1/Ifitm1/Zfp36/Stat1/Ifih1/P4hb/Trim62/Rsad2/Prox1/Oas1b/Sp100/Kpna2/Ddb1/Trim6/Ch25h
BP	GO:0070372	regulation of ERK1 and ERK2 cascade	256	0.474461	1.63963	3.26e-07	8.67e-06	6.57e-06	3065	tags=35%, list=18%, signal=29%	Pkhd1/Fgf21/Tlr9/Havcr2/Trem2/C1qtnf3/Apoe/Dusp9/Xcl1/Gpnmb/Tnfrsf11a/Ptpn6/Ccl8/Cd4/Npnt/Ptk2b/Gpr183/Sirpa/Ptprc/Chil1/Tnfaip8l3/Csf1r/Ephb2/Rgs14/Scimp/Tnfsf11/Acta2/C5ar2/Syk/Nrg1/Ccl7/Tlr2/P2ry6/Cxcr4/Cd74/Pycard/Gpr55/Epor/Tpbg/Mt3/Ccl22/Ccl5/Emilin1/Slc9a3r1/Erbb2/Fbln1/Fn1/Cd44/Glipr2/Fgfr4/Arrb2/Htr2b/Fgfr2/Lyn/Card9/Ezr/Lrp1/Tgfb1/Ccr1/Bmper/Nox4/Ccl2/Pdgfc/Nod2/F2rl1/Ccl9/Ednra/Dab2/Cs…
BP	GO:0002456	T cell mediated immunity	105	0.577163	1.88749	3.32e-07	8.79e-06	6.66e-06	3371	tags=48%, list=20%, signal=38%	Kdm5d/Cd8a/Xcl1/Pnp/Nckap1l/Slc11a1/Il18/Il18r1/Ccr2/Treml4/Ptprc/Unc93b1/Ctsh/Sash3/Myo1g/Tnfrsf1b/Was/P2rx7/Klrd1/Vsir/Spn/Nlrp3/Il7r/Fut7/Pvr/Stx11/Prf1/Nod2/H2-M3/Dpp4/H2-T23/Ctsc/Fzd5/Il1b/H2-T10/Ripk3/Il18rap/H2-D1/Cd1d1/B2m/Icam1/Lilrb4a/H2-K1/H2-Q1/H2-T24/Il1r1/H2-Q10/Tap2/Crlf2/Emp2
BP	GO:0034440	lipid oxidation	108	-0.444033	-2.03691	3.32e-07	8.79e-06	6.66e-06	2352	tags=44%, list=14%, signal=38%	Echdc1/Acadl/Acaa2/Acox1/Pex7/Acat1/Ppargc1a/Adipor2/Acox2/Auh/Abcd3/Etfb/Alox12/Etfa/Hadha/Nr4a3/Hadh/Mlycd/Cpt2/C1qtnf9/Acad12/Ivd/Etfdh/Fmo4/Cd36/Gcdh/Crat/Acad11/Decr1/Acadm/Ehhadh/Echs1/Hadhb/Irs1/Tuba8/Fabp3/Abcd2/Acadvl/Eci1/Ppara/Irs2/Fmo2/Phyh/Pdk4/Acacb/Plin5/Dgat2
BP	GO:0018108	peptidyl-tyrosine phosphorylation	273	0.476777	1.64864	3.59e-07	9.45e-06	7.16e-06	3857	tags=40%, list=23%, signal=32%	Sfrp2/Lck/Trem2/Fgr/Grem1/Hck/Ptpn6/Il12rb1/Cd4/Lrp8/Cck/Il18/Cd300a/Ptk2b/Sh2d1b1/Ptprc/Csf1r/Plcg2/Ephb2/Btk/Dyrk3/Itgb2/Sfrp1/Syk/Nrg1/Ptprj/Cd80/Epha3/Clec4n/Cd74/Ttk/Bank1/Igf2/Hgf/Il6ra/Ccl5/Erbb2/Erbb3/Zfyve28/Cntn1/Cd44/Prkcd/Hcls1/Fgfr4/Arrb2/Fgfr2/Lyn/Tgfb1/Samsn1/Thbs4/Nox4/Fyn/Pdgfc/Nod2/Rap2b/Zap70/Fes/Prmt2/Hk1/Cd40/Osm/Clcf1/Angpt4/Ptpn22/Lrrk1/Lep/Musk/Thy1/Vps25/Iqgap1/Bst1/Il11/…
BP	GO:0035384	thioester biosynthetic process	25	-0.733433	-2.46419	4.07e-07	1.06e-05	8.02e-06	2066	tags=76%, list=12%, signal=67%	Acsl6/Acat1/Acss2/Acss1/Pdhb/Pdhx/Dld/Snca/Mlycd/Pdk1/Dlat/Acsl1/Gcdh/Pdha1/Mpc1/Pdk2/Mpc2/Pdk4/Acacb
BP	GO:0071616	acyl-CoA biosynthetic process	25	-0.733433	-2.46419	4.07e-07	1.06e-05	8.02e-06	2066	tags=76%, list=12%, signal=67%	Acsl6/Acat1/Acss2/Acss1/Pdhb/Pdhx/Dld/Snca/Mlycd/Pdk1/Dlat/Acsl1/Gcdh/Pdha1/Mpc1/Pdk2/Mpc2/Pdk4/Acacb
BP	GO:0071622	regulation of granulocyte chemotaxis	49	0.675715	2.01301	4.14e-07	1.07e-05	8.12e-06	3218	tags=57%, list=19%, signal=46%	C3ar1/Xcl1/Nckap1l/Ccr7/C5ar1/Csf1r/Rac2/C5ar2/Ptprj/Cd74/Camk1d/Sell/Ccl5/Slit2/Thbs1/Cmklr1/Thbs4/Ccl2/Nod2/Ednra/Dpp4/Trpv4/Il1b/Bst1/Jam3/Mdk/Lbp/Mpp1
BP	GO:0002495	antigen processing and presentation of peptide antigen via MHC class II	21	0.80527	2.08226	4.31e-07	1.11e-05	8.44e-06	1203	tags=71%, list=7%, signal=66%	Ctss/Trem2/H2-Eb2/Fcgr2b/Fcer1g/Unc93b1/H2-DMa/H2-Oa/H2-DMb1/Cd74/Ifi30/Pycard/H2-Aa/H2-Ab1/H2-Eb1
BP	GO:0032720	negative regulation of tumor necrosis factor production	61	0.647648	1.99709	4.64e-07	1.19e-05	9.05e-06	3149	tags=51%, list=19%, signal=41%	Havcr2/Trem2/Clec4a3/Acp5/Il10/Gpnmb/Ptpn6/Clec4a1/Flt3/Sirpa/Clec4a2/C5ar2/Clec4b1/Cd33/Vsir/Pomc/Axl/Arrb2/Tlr6/Bcl3/Nod2/Trim30a/Tspo/Ptpn22/Nlrc3/Twist2/Twist1/Igf1/Lbp/Lilrb4a/Tnfaip3
BP	GO:0032946	positive regulation of mononuclear cell proliferation	124	0.547064	1.8163	4.69e-07	1.2e-05	9.11e-06	2899	tags=43%, list=17%, signal=36%	Tlr9/Havcr2/Aif1/Xcl1/Itgal/Il12rb1/Cd4/Pnp/Nckap1l/Il18/Ccr2/Tnfrsf13c/Gpr183/Ccr7/Ptprc/Spta1/Ephb2/Card11/Coro1a/Sash3/Syk/H2-DMb1/Cd80/Cd74/Cdkn1a/Pycard/Rasal3/Igf2/Ccdc88b/Cd276/Cd86/Ccl5/Spn/Anxa1/Ada/Igfbp2/Vcam1/Zap70/Cd28/Cd40/Icosl/Clcf1/Ptpn22/Lep/Tnfsf9/Il1b/Bst1/Myd88/Cd6/Carmil2/Igf1/Cd1d1/Btnl2
BP	GO:1903900	regulation of viral life cycle	122	0.548334	1.81722	4.78e-07	1.22e-05	9.26e-06	4391	tags=47%, list=26%, signal=35%	Hmga2/Ifitm6/Trim30c/Slpi/Ifi206/Oas3/Cd4/Tmprss4/Trim30b/Ifi207/Ifi204/Trim59/Top2a/Oas1g/Rnasel/Cd74/Ciita/Ccl5/Oas1a/Lgals1/Trim14/Oasl1/Axl/Oas1c/Oasl2/Trim30d/Apobec3/Isg15/Bst2/Ppia/Trim30a/Tyro3/Ly6e/Fam111a/Oas2/Trim5/Plscr1/Ifitm3/Adar/Trim25/Ifitm2/Eif2ak2/Isg20/Trim34a/Pabpc1/Zc3hav1/Ifitm1/Ifih1/P4hb/Trim62/Rsad2/Prox1/Oas1b/Kpna2/Ddb1/Trim6/Ch25h
BP	GO:0032496	response to lipopolysaccharide	236	0.488219	1.68205	5.11e-07	1.3e-05	9.83e-06	3929	tags=42%, list=23%, signal=33%	Slpi/Cx3cr1/Havcr2/Trem2/Fcgr4/Acp5/Ly86/Cd68/Il10/Tnfrsf11a/Ptafr/Slc11a1/Il18/Ncf2/Ccr7/Sirpa/Cxcl10/Palm3/Spi1/Plcg2/Scimp/Klrk1/Bdkrb1/Cxcl16/Serpine1/Cd300lb/Cnr1/Cd84/Cd80/Casp1/Tnfrsf1b/Cd180/Pf4/Pycard/Ankrd1/Cxcl5/Cd96/P2rx7/Cd86/Ccl5/Cnr2/Vim/Irf8/Axl/Nlrp3/Trim30d/Lyn/Abr/Ptger2/Stap1/Wfdc21/Tgfb1/Ptger3/Hmgb2/Ccl2/Nod2/Rpl13a/Ednra/Trim30a/Cxcl9/Ptgfr/Ptpn22/Nlrc3/Litaf/Cd14/Mir7-1/Ab…
BP	GO:0045453	bone resorption	61	0.644529	1.98747	5.45e-07	1.37e-05	1.04e-05	2429	tags=44%, list=14%, signal=38%	Ctss/Spp1/Fcgr4/Acp5/Tnfrsf11a/Ptk2b/Mc4r/Csf1r/Tmem119/Tnfsf11/Rac2/Syk/Trf/Adam8/Inpp5d/Gpr55/Tcirg1/P2rx7/Ctsk/Pth1r/Ubash3b/Gpr137b/Nox4/Rab3d/Csk/Lrrk1/Enpp1
BP	GO:0022408	negative regulation of cell-cell adhesion	176	0.510695	1.74063	5.55e-07	1.39e-05	1.06e-05	2422	tags=31%, list=14%, signal=27%	Havcr2/Runx3/Slfn1/Adtrp/Il10/Lgals3/Tspan32/Tnfaip8l2/Gpnmb/Ptpn6/Zc3h12d/Cd37/Laptm5/Nckap1l/Cd300a/Runx1/Spi1/Cdkn2a/Tigit/Crtam/Adam8/Cd80/Cd74/Cdh1/H2-Aa/Cd276/Cd86/Lax1/Vsir/Btla/Ass1/Spn/Erbb2/Gli3/Cd44/Anxa1/Prkcd/Ubash3b/Casp3/Nfkbid/Gimap3/Mad1l1/Tgfb1/Ptger3/Loxl3/Lag3/Il4ra/Fgl2/Scrib/Akna/Ptpn22/Cdsn/Trpv4/Ildr2
BP	GO:0002698	negative regulation of immune effector process	104	0.569578	1.86487	5.76e-07	1.44e-05	1.09e-05	3614	tags=47%, list=21%, signal=37%	Klre1/Cx3cr1/Havcr2/Acp5/Cd22/Il10/Lgals3/Ptpn6/Nckap1l/Fcgr2b/Ccr2/Cd300a/Sh2d1b1/Ptprc/Spi1/Siglecg/Cd84/Slamf8/Grn/Cd96/Igf2/Klrd1/Vsir/Spn/Hmox1/Anxa1/Axl/Il7r/Il33/Arrb2/Abr/Tgfb1/Loxl3/Nod2/Bst2/Il4ra/Fgl2/Twist2/Tap1/Twist1/Pglyrp1/Tgfb3/Lilrb4a/Cd47/Tnfaip3/Tap2/Lgals9/Serping1/Irf1
BP	GO:0046395	carboxylic acid catabolic process	184	-0.355894	-1.75274	5.75e-07	1.44e-05	1.09e-05	3180	tags=43%, list=19%, signal=36%	Eci2/Gls/Shmt1/Scp2/Mtrr/Arg2/Pex2/Gcsh/Acads/Hdc/Cyp39a1/Acot2/Ppat/Acad8/Echdc1/Acadl/Dbt/Acaa2/Acox1/Pex7/Acat1/Acox2/Hibch/Oat/Auh/Nos2/Abcd3/Etfb/Nos3/Mccc2/Prodh/Nudt7/Etfa/Acadsb/Hadha/Dld/Sord/Hibadh/Hadh/Mlycd/Cpt2/Acad12/Bckdk/Ivd/Etfdh/Aldh1l1/Gcdh/Crat/Acad11/Decr1/Bckdha/Acadm/Ehhadh/Echs1/Hadhb/Irs1/Bckdhb/Nudt19/Tuba8/Ldhd/Gcat/Abcd2/Acadvl/Aldh5a1/Eci1/Aldh4a1/Irs2/Got2/Arg1/Aldh6…
BP	GO:0042060	wound healing	315	0.456816	1.58859	6.53e-07	1.62e-05	1.23e-05	3989	tags=40%, list=24%, signal=31%	P2ry12/Grhl3/F2/Apoe/Adtrp/Hpse/Ndnf/Tspan32/Ptpn6/Lox/Slc11a1/Myof/Ccr2/Fcer1g/BC024139/Comp/Ephb2/Clec7a/Cldn4/Txk/Acta2/Serpine1/Fermt3/Gp5/Clec10a/Syk/Nrg1/Ptprj/Timp1/Col1a1/Cxcr4/Fkbp10/Cdkn1a/Pf4/Ptk7/F13a1/Il6ra/Arhgef19/Anxa2/Tsku/Plek/Col5a1/F7/Erbb2/Fbln1/Hmox1/Jaml/Fn1/Cd44/Anxa1/Prkcd/Alox5/Tfpi2/Axl/Thbs1/Anxa8/Hps1/Mertk/Ubash3b/Vkorc1/Plaur/Cd109/Lyn/Col3a1/Tgfb1/Ptger3/St3gal4/Pd…
BP	GO:0002224	toll-like receptor signaling pathway	109	0.569616	1.87643	6.59e-07	1.63e-05	1.23e-05	4095	tags=48%, list=24%, signal=36%	Pik3ap1/Tlr9/Tlr8/Tlr1/Tlr12/Tlr13/Havcr2/Trem2/Tlr7/Cd300lf/Cd300a/Treml4/Plcg2/Unc93b1/Scimp/Tlr2/Oas1g/Cyba/Cd180/Tlr11/Cd86/Rab7b/Oas1a/Oas1c/Arrb2/Tlr6/Lyn/Irf7/Nod2/F2rl1/Trim30a/Tyro3/Cd40/Colec12/Ptpn22/Cd14/Cd300ld3/Myd88/Irf4/Ly96/Lbp/Tnfaip3/Lgals9/Tril/Irf1/Ticam1/Ninj1/Tlr5/Tlr4/Slc15a4/Rsad2/Irak3
BP	GO:0045582	positive regulation of T cell differentiation	109	0.569522	1.87612	6.77e-07	1.65e-05	1.25e-05	3473	tags=43%, list=21%, signal=34%	Lck/Runx3/Pnp/Nckap1l/Il18/Ccr2/Ccr7/Ptprc/Runx1/H2-DMa/Sash3/Syk/Adam8/Cd83/Cd74/H2-Aa/Rhoh/Vsir/Gli3/Anxa1/Ada/Nlrp3/Il7r/Shb/Nfkbid/Gimap3/Tgfb1/Zap70/Pck1/Il4ra/Tnfsf9/Rasgrp1/Il2rg/Il1rl2/Wnt10b/Nfkbiz/Carmil2/Mdk/Myb/Cd1d1/Vnn1/Lilrb4a/Actb/Hsp90aa1/Cd27/Lgals9/Tespa1
BP	GO:0050921	positive regulation of chemotaxis	127	0.558282	1.85348	6.74e-07	1.65e-05	1.25e-05	3091	tags=40%, list=18%, signal=33%	P2ry12/Cx3cr1/Trem2/Aif1/C3ar1/Xcl1/Nckap1l/Ccr2/Ptk2b/Ccr7/C5ar1/Cxcl10/Artn/Spi1/Csf1r/Rac2/Serpine1/Ccl7/Ptprj/Cxcr4/Cd74/Camk1d/Tpbg/P2rx4/Ptn/Sell/Gpsm3/Ccl5/F7/Lgmn/Slit2/Fn1/Thbs1/Cmklr1/Tgfb1/Ccr1/Cxcr3/Thbs4/Ccl2/Il16/F2rl1/Ednra/Trpv4/Il1b/Pgf/Lpar1/Mdk/Itga2/Tnfsf14/Lbp/Tmem102
BP	GO:0007599	hemostasis	145	0.529155	1.77974	7.49e-07	1.8e-05	1.36e-05	3942	tags=48%, list=23%, signal=37%	P2ry12/F2/Apoe/Adtrp/Hpse/Tspan32/Ptpn6/Fcer1g/Comp/Ephb2/Txk/Serpine1/Fermt3/Gp5/Syk/Ptprj/Pf4/F13a1/Il6ra/Anxa2/Plek/F7/Fbln1/Fn1/Prkcd/Tfpi2/Axl/Thbs1/Anxa8/Hps1/Mertk/Ubash3b/Vkorc1/Plaur/Lyn/Ptger3/St3gal4/Pdpn/Rap2b/F2rl1/Emilin2/Gp1bb/Ppia/Pla2g4a/Tyro3/Anxa5/Evl/Entpd1/Plat/Plau/Pros1/Pdgfra/Lilrb4a/Cfh/Proz/Zfp385a/Cd9/Selp/C1qtnf1/Serping1/Itgb3/Flna/Adra2a/Anxa7/Tlr4/Adamts18/Tbxa2r/Ad…
BP	GO:0046637	regulation of alpha-beta T cell differentiation	60	0.636744	1.95526	7.58e-07	1.81e-05	1.37e-05	3004	tags=48%, list=18%, signal=40%	Runx3/Pnp/Nckap1l/Il18/Ccr2/Ccr7/Runx1/Sash3/Syk/Cd83/Gli3/Anxa1/Ada/Nlrp3/Shb/Nfkbid/Gimap3/Tgfb1/Loxl3/Sh3rf1/Il27/Zap70/Il4ra/Il2rg/Prdm1/Nfkbiz/Myb/Cd1d1/Lilrb4a
BP	GO:0007229	integrin-mediated signaling pathway	92	0.583132	1.89315	7.57e-07	1.81e-05	1.37e-05	3782	tags=50%, list=22%, signal=39%	Cdh17/Tyrobp/Fgr/Fyb/Tspan32/Itgal/Vav1/Fcer1g/Ptk2b/Itgax/Txk/Itgb2/Fermt3/Syk/Timp1/Itgam/Ptn/Plek/Itga11/Fn1/Lama1/Col3a1/Loxl3/Isg15/Itgb7/Dab2/Itgbl1/Thy1/Gab2/Cd63/Itga7/Itga2/Itga5/Zyx/Ptpra/Pcsk5/Itga9/Slc2a10/Ctnna1/Emp2/Ilk/Itgb3/Lamb1/Flna/Rcc2/Src
BP	GO:0090022	regulation of neutrophil chemotaxis	32	0.741477	2.07117	7.68e-07	1.83e-05	1.39e-05	3218	tags=66%, list=19%, signal=53%	C3ar1/Xcl1/Nckap1l/Ccr7/C5ar1/Rac2/C5ar2/Cd74/Camk1d/Sell/Slit2/Thbs4/Nod2/Ednra/Dpp4/Il1b/Bst1/Jam3/Mdk/Lbp/Mpp1
BP	GO:0042267	natural killer cell mediated cytotoxicity	58	0.64833	1.97423	7.72e-07	1.83e-05	1.39e-05	2606	tags=50%, list=15%, signal=42%	Raet1d/Klre1/Havcr2/Klrc1/Ptpn6/Il18/Nkg7/Vav1/Sh2d1b1/Coro1a/Klrb1c/Klrk1/Crtam/Igf2/Slamf6/Klrd1/Unc13d/Arrb2/Pvr/Gimap3/Lag3/Stx11/H2-M3/Lep/Rasgrp1/Ulbp1/Tap1/Cadm1/Il18rap
BP	GO:0050729	positive regulation of inflammatory response	126	0.548369	1.82108	7.98e-07	1.88e-05	1.43e-05	3971	tags=54%, list=24%, signal=42%	Mefv/Ctss/Fcgr1/Tlr9/Trem2/Nlrp1a/Tnfrsf11a/Ccr5/Fcgr3/Il18/Nkg7/Ccr2/Fcer1g/Zbp1/Pik3cg/Ccr7/Plcg2/Tnfsf11/Nlrp1b/Serpine1/Cnr1/Cebpa/Adam8/Tlr2/Casp1/Grn/Pycard/Ffar2/Alox5ap/Il17ra/Gpsm3/Aim2/Ccl5/Adora3/Lgals1/Nlrp3/Il33/Tlr6/Stap1/Ptger3/Il16/Ednra/Pla2g4a/Casp4/Cd28/Osm/Ctsc/Trpv4/Il1b/Nfkbiz/Tradd/Mdk/Itga2/Pde5a/Lbp/Cd47/Aoc3/Ripk1/Cd81/Tslp/Adora2b/Ninj1/Snx4/Rps19/Fgfr1/Tlr4/Tnfrsf1a/Cc…
BP	GO:0050730	regulation of peptidyl-tyrosine phosphorylation	223	0.484904	1.66981	8.56e-07	2.01e-05	1.52e-05	3857	tags=42%, list=23%, signal=33%	Sfrp2/Lck/Trem2/Grem1/Ptpn6/Cd4/Lrp8/Cck/Il18/Cd300a/Ptk2b/Sh2d1b1/Ptprc/Csf1r/Plcg2/Itgb2/Sfrp1/Syk/Nrg1/Ptprj/Cd80/Clec4n/Cd74/Bank1/Igf2/Hgf/Il6ra/Ccl5/Erbb3/Zfyve28/Cntn1/Cd44/Prkcd/Hcls1/Arrb2/Lyn/Tgfb1/Samsn1/Thbs4/Nox4/Fyn/Pdgfc/Nod2/Rap2b/Prmt2/Cd40/Osm/Clcf1/Angpt4/Ptpn22/Lrrk1/Lep/Musk/Thy1/Vps25/Iqgap1/Bst1/Il11/Adora1/Fam72a/Igf1/Arhgef2/Egfr/Itga5/Icam1/Psen2/Tnfrsf14/Pdgfra/Lilrb4a/…
BP	GO:0002548	monocyte chemotaxis	45	0.679265	1.99827	8.67e-07	2.03e-05	1.54e-05	3153	tags=60%, list=19%, signal=49%	Cx3cr1/Aif1/Grem1/Xcl1/Lgals3/Ccl8/Ccr2/Ptpro/Cxcl10/Tnfsf11/Serpine1/Ccl7/Slamf8/Ccl22/Ccl5/Lgmn/Slit2/Anxa1/Lyn/Ccr1/Ccl2/Ccl9/Ccl6/Ccl12/Myo9b/Ccl4/Nbl1
BP	GO:0007596	blood coagulation	142	0.527078	1.76919	8.81e-07	2.05e-05	1.56e-05	3942	tags=47%, list=23%, signal=36%	P2ry12/F2/Apoe/Adtrp/Hpse/Tspan32/Ptpn6/Fcer1g/Comp/Ephb2/Txk/Serpine1/Fermt3/Gp5/Syk/Ptprj/Pf4/F13a1/Il6ra/Anxa2/Plek/F7/Fbln1/Fn1/Prkcd/Tfpi2/Axl/Thbs1/Anxa8/Hps1/Mertk/Ubash3b/Vkorc1/Plaur/Lyn/Ptger3/St3gal4/Pdpn/Rap2b/F2rl1/Emilin2/Gp1bb/Ppia/Pla2g4a/Tyro3/Anxa5/Evl/Entpd1/Plat/Plau/Pros1/Pdgfra/Lilrb4a/Cfh/Proz/Cd9/Selp/C1qtnf1/Serping1/Itgb3/Flna/Adra2a/Tlr4/Adamts18/Tbxa2r/Adra2c/Tfpi
BP	GO:0002504	antigen processing and presentation of peptide or polysaccharide antigen via MHC class II	23	0.791552	2.08016	9.33e-07	2.17e-05	1.64e-05	2326	tags=78%, list=14%, signal=68%	Ctss/Trem2/H2-Eb2/Fcgr2b/Fcer1g/Unc93b1/H2-DMa/H2-Oa/H2-DMb1/Cd74/Ifi30/Pycard/H2-Aa/H2-Ab1/H2-Eb1/Thbs1/Ctse/H2-Ob
BP	GO:0035456	response to interferon-beta	55	0.651385	1.97328	9.39e-07	2.17e-05	1.64e-05	4486	tags=73%, list=27%, signal=54%	Ifitm6/Ifi209/Ifi206/Gm5431/Ifi211/Ifi207/Ifi204/Oas1g/Ikbke/9930111J21Rik1/Ifi213/Aim2/Irgc1/Oas1a/Ifi214/Oas1c/Gm4951/Ifi205/Ifit3/Ifi47/Bst2/Ifnar2/Ifit1/Ifi208/Gbp2b/Ifitm3/Igtp/Gbp2/Ifi203/Ifitm2/Mndal/Irf1/Ifitm1/Stat1/Gbp3/Gbp7/Xaf1/Tgtp2/Trim6/Gbp6
BP	GO:0098813	nuclear chromosome segregation	260	0.464574	1.60583	9.36e-07	2.17e-05	1.64e-05	3787	tags=31%, list=22%, signal=25%	Kif2c/Kntc1/Bub1/Stag3/Knl1/Knstrn/Ccne1/Ccnb1/Psrc1/Kif14/Trip13/Ankle1/Birc5/Top2a/Cdc20/4930447C04Rik/Cenpf/Cdca5/Tex14/Ttk/Terb1/Ndc80/Plk1/Ncapg/Aurkb/Bub1b/Zcwpw1/Sgo1/Ect2/Espl1/Kif18b/Dscc1/Racgap1/Cenpe/Zwilch/Haspin/Ncapg2/Kif22/Kif23/Cdt1/Nek2/Nuf2/Spc24/Prc1/Kif11/Mad1l1/Spdl1/Cdca8/Sgo2a/Incenp/Cdc6/Mad2l1/Tacc3/Fancd2/Syce2/Kifc5b/Smc2/Brip1/Spc25/Kif4/Gem/Cit/Fbxo5/Nusap1/Ncaph/Act…
BP	GO:0016054	organic acid catabolic process	186	-0.354712	-1.70361	1.05e-06	2.41e-05	1.83e-05	3180	tags=43%, list=19%, signal=35%	Eci2/Gls/Shmt1/Scp2/Mtrr/Arg2/Pex2/Gcsh/Acads/Hdc/Cyp39a1/Acot2/Ppat/Acad8/Echdc1/Acadl/Dbt/Acaa2/Acox1/Pex7/Acat1/Acox2/Hibch/Oat/Auh/Nos2/Abcd3/Etfb/Nos3/Mccc2/Prodh/Nudt7/Etfa/Acadsb/Hadha/Dld/Sord/Hibadh/Hadh/Mlycd/Cpt2/Acad12/Bckdk/Ivd/Etfdh/Aldh1l1/Gcdh/Crat/Acad11/Decr1/Bckdha/Acadm/Ehhadh/Echs1/Hadhb/Irs1/Bckdhb/Nudt19/Tuba8/Ldhd/Gcat/Abcd2/Acadvl/Aldh5a1/Eci1/Aldh4a1/Irs2/Got2/Arg1/Aldh6…
BP	GO:0002313	mature B cell differentiation involved in immune response	26	0.768508	2.08623	1.08e-06	2.47e-05	1.87e-05	3304	tags=77%, list=20%, signal=62%	Pou2af1/Cdh17/Il10/Ptk2b/Gpr183/Spi1/Plcg2/Lgals1/Irf8/Ada/Dock11/Bcl3/Dock10/St3gal1/Notch2/Enpp1/Lfng/Lilrb4a/Tnfaip3/Dll1
BP	GO:0006635	fatty acid beta-oxidation	71	-0.506372	-2.15542	1.1e-06	2.49e-05	1.89e-05	2352	tags=55%, list=14%, signal=47%	Crot/Eci2/Scp2/Pex2/Acads/Echdc1/Acadl/Acaa2/Acox1/Pex7/Acat1/Acox2/Auh/Abcd3/Etfb/Etfa/Hadha/Hadh/Mlycd/Cpt2/Acad12/Ivd/Etfdh/Gcdh/Crat/Acad11/Decr1/Acadm/Ehhadh/Echs1/Hadhb/Irs1/Tuba8/Abcd2/Acadvl/Eci1/Irs2/Acacb/Plin5
BP	GO:0009062	fatty acid catabolic process	94	-0.447991	-1.95572	1.13e-06	2.57e-05	1.95e-05	2352	tags=41%, list=14%, signal=36%	Echdc1/Acadl/Acaa2/Acox1/Pex7/Acat1/Acox2/Auh/Abcd3/Etfb/Nudt7/Etfa/Hadha/Hadh/Mlycd/Cpt2/Acad12/Ivd/Etfdh/Gcdh/Crat/Acad11/Decr1/Acadm/Ehhadh/Echs1/Hadhb/Irs1/Nudt19/Tuba8/Abcd2/Acadvl/Eci1/Irs2/Phyh/Lpin1/Acacb/Plin5/Ces1d
BP	GO:0002526	acute inflammatory response	77	0.592928	1.87418	1.25e-06	2.82e-05	2.14e-05	2979	tags=47%, list=18%, signal=39%	Dnase1l3/Fcgr1/F2/Hpse/Tnfrsf11a/Ccr5/Fcgr3/Fcgr2b/Fcer1g/Pik3cg/Ccr7/Tnfsf11/Cnr1/Adam8/Orm1/Serpina3n/Ffar2/Alox5ap/Ccl5/F7/Spn/Fn1/Alox5/Nlrp3/Fut7/Hp/Ptger3/Orm2/Prcp/Il1b/Cd6/Adora1/Plscr1/Vnn1/Icam1/Lbp
BP	GO:0002367	cytokine production involved in immune response	124	0.538142	1.78668	1.28e-06	2.89e-05	2.19e-05	3004	tags=40%, list=18%, signal=33%	Tlr9/Acp5/Tlr7/Il10/Xcl1/Laptm5/Slc11a1/Il18/Il18r1/Ccr2/Fcer1g/Lacc1/Plcg2/Scimp/Sash3/Syk/Tlr2/Casp1/Tnfrsf1b/Cd74/Pycard/Ffar2/Cd96/P2rx7/Slamf9/Vsir/Hmox1/Axl/Nlrp3/Card9/Gimap3/Tgfb1/Nod2/F2rl1/Bst2/Hk1/Casp4/Rasgrp1/Litaf/Fzd5/Twist2/Il1b/Twist1/Il18rap/Myd88/B2m/Tgfb3/Psen2/Tnfrsf14/Lilrb4a
BP	GO:0002673	regulation of acute inflammatory response	39	0.698295	2.00262	1.41e-06	3.14e-05	2.38e-05	1763	tags=51%, list=10%, signal=46%	Dnase1l3/Fcgr1/Hpse/Tnfrsf11a/Ccr5/Fcgr3/Fcgr2b/Fcer1g/Pik3cg/Ccr7/Tnfsf11/Cnr1/Adam8/Ffar2/Alox5ap/Ccl5/Spn/Nlrp3/Fut7/Ptger3
BP	GO:0002287	alpha-beta T cell activation involved in immune response	60	0.628507	1.92997	1.41e-06	3.14e-05	2.38e-05	2912	tags=48%, list=17%, signal=40%	Ly9/Il18/Il18r1/Ccr2/Gpr183/Ccr7/Eomes/Slamf6/Sema4a/Il6ra/Spn/Anxa1/Nlrp3/Batf/Shb/Nfkbid/Bcl3/Tgfb1/Loxl3/Il27/H2-M3/Il4ra/Entpd7/Cracr2a/Foxp1/Nfkbiz/Irf4/Myb/Tmem98
BP	GO:0034341	response to interferon-gamma	120	0.544963	1.80253	1.4e-06	3.14e-05	2.38e-05	4850	tags=60%, list=29%, signal=43%	Ifitm6/Mefv/Kynu/Xcl1/Ccl8/Il12rb1/Slc11a1/Sirpa/Gbp8/Txk/Cxcl16/Ccl7/Tlr2/Casp1/Cd74/H2-Aa/Was/Ciita/H2-Ab1/Ccl22/Ccl5/H2-Eb1/Rab7b/Vim/Irf8/Stxbp2/Capg/Ccl2/Stx11/Rpl13a/Ccl9/Bst2/Nlrc5/Cd40/Ccl6/Evl/Ccl12/Rab43/Dapk1/Gbp2b/Ifitm3/Mrc1/Ccl4/Zyx/Actr3/Parp14/Igtp/Gbp2/Cd47/Ifitm2/Cited1/Irf1/Ifitm1/Stat1/Tlr4/Gbp3/Ccl24/Myo1c/Sp100/Gbp7/Parp9/Ccl3/Actr2/Socs1/Gbp6/Trim21/Rab20/Gbp5/Stxbp1/Gbp9/A…
BP	GO:0002704	negative regulation of leukocyte mediated immunity	56	0.640891	1.94606	1.49e-06	3.28e-05	2.48e-05	1924	tags=41%, list=11%, signal=37%	Klre1/Cx3cr1/Havcr2/Ptpn6/Nckap1l/Fcgr2b/Ccr2/Cd300a/Sh2d1b1/Ptprc/Spi1/Cd84/Cd96/Igf2/Klrd1/Vsir/Spn/Hmox1/Il7r/Arrb2/Abr/Nod2/Bst2
BP	GO:0045577	regulation of B cell differentiation	33	0.717235	2.0122	1.51e-06	3.32e-05	2.52e-05	3216	tags=61%, list=19%, signal=49%	Tlr9/Il10/Ptpn6/Nfam1/Pnp/Nckap1l/Flt3/Card11/Sfrp1/Syk/Inpp5d/Slamf8/Mmp14/Ikzf3/Il2rg/Zfp36l2/Id2/Zfp36l1/Lilrb4a/Cd27
BP	GO:0046635	positive regulation of alpha-beta T cell activation	65	0.6157	1.90695	1.51e-06	3.32e-05	2.52e-05	3004	tags=51%, list=18%, signal=42%	Runx3/Xcl1/Il12rb1/Pnp/Nckap1l/Il18/Ccr2/Ccr7/Ptprc/Runx1/Card11/Sash3/Syk/Cd80/Cd83/Rasal3/H2-Ab1/Gli3/Anxa1/Ada/Nlrp3/Shb/Nfkbid/Gimap3/Zap70/Il4ra/Cd28/Ptpn22/Il2rg/Nfkbiz/Myb/Cd1d1/Lilrb4a
BP	GO:0000819	sister chromatid segregation	203	0.491096	1.68722	1.55e-06	3.38e-05	2.56e-05	3401	tags=30%, list=20%, signal=24%	Kif2c/Kntc1/Bub1/Stag3/Knstrn/Ccnb1/Psrc1/Kif14/Trip13/Birc5/Top2a/Cdc20/Cdca5/Tex14/Ttk/Ndc80/Plk1/Ncapg/Aurkb/Bub1b/Sgo1/Espl1/Kif18b/Dscc1/Racgap1/Cenpe/Zwilch/Haspin/Ncapg2/Kif22/Kif23/Cdt1/Nek2/Nuf2/Spc24/Prc1/Kif11/Mad1l1/Spdl1/Cdca8/Sgo2a/Incenp/Cdc6/Mad2l1/Tacc3/Kifc5b/Smc2/Spc25/Cit/Fbxo5/Nusap1/Ncaph/Nsl1/Cenpk/Spag5/Actb/Esco2/Eml4/Smc4/Cep192/Dsn1
BP	GO:0050854	regulation of antigen receptor-mediated signaling pathway	56	0.640112	1.94369	1.58e-06	3.43e-05	2.6e-05	3004	tags=45%, list=18%, signal=37%	Lck/Cd22/Lgals3/Ptpn6/Nfam1/Laptm5/Cd300a/Ccr7/Ptprc/Card11/Lpxn/Ptprj/Kcnn4/Ada/Prkcb/Lyn/Gcsam/Ezr/Stap1/Ptpn22/Cmtm3/Thy1/Foxp1/Btnl2/Lilrb4a
BP	GO:0002824	positive regulation of adaptive immune response based on somatic recombination of immune receptors built from immunoglobulin superfamily domains	105	0.563029	1.84126	1.65e-06	3.58e-05	2.71e-05	3291	tags=47%, list=20%, signal=38%	Fcgr1/Trem2/Xcl1/Il12rb1/Cd4/Fcgr3/Pnp/Slc11a1/Il18/Il18r1/Ccr2/Fcer1g/Tnfrsf13c/Ptprc/H2-DMa/Sash3/Clec4n/P2rx7/H2-Ab1/Ada/Nlrp3/Nfkbid/Card9/Pvr/Gimap3/Tgfb1/Nod2/H2-M3/Pla2g4a/Cd28/Cd40/H2-T23/Clcf1/Fzd5/Il1b/H2-T10/Trp53bp1/Nfkbiz/Tnfsf13/Tnfsfm13/H2-D1/Cd1d1/B2m/H2-K1/H2-Q1/H2-T24/Il1r1/H2-Q10/Tap2
BP	GO:0000768	syncytium formation by plasma membrane fusion	60	0.626269	1.9231	1.7e-06	3.65e-05	2.76e-05	3788	tags=55%, list=22%, signal=43%	Mymx/Mymk/Trem2/Tyrobp/Vash2/Myog/Ccl8/Myof/Gdf15/Cxcl10/Dock2/Cd53/Adam8/Casp1/Cd44/Dock5/Cd109/Myod1/Ocstamp/Il4ra/Cxcl9/Ptgfrn/Plekho1/Tnfsf14/Myh9/Sh3pxd2a/Nfe2/Cdon/Cd9/Sbno2/Cd81/Adamts15/Stat1
BP	GO:0140253	cell-cell fusion	60	0.626269	1.9231	1.7e-06	3.65e-05	2.76e-05	3788	tags=55%, list=22%, signal=43%	Mymx/Mymk/Trem2/Tyrobp/Vash2/Myog/Ccl8/Myof/Gdf15/Cxcl10/Dock2/Cd53/Adam8/Casp1/Cd44/Dock5/Cd109/Myod1/Ocstamp/Il4ra/Cxcl9/Ptgfrn/Plekho1/Tnfsf14/Myh9/Sh3pxd2a/Nfe2/Cdon/Cd9/Sbno2/Cd81/Adamts15/Stat1
BP	GO:0050852	T cell receptor signaling pathway	107	0.559101	1.83676	1.73e-06	3.71e-05	2.81e-05	3004	tags=36%, list=18%, signal=30%	Cd8a/Lck/Ermap/Skint3/Fyb/Lgals3/Ptpn6/Laptm5/Cd300a/Clec2i/Ccr7/Ptprc/Plcg2/Card11/Txk/Lcp2/Themis2/Ptprj/Cd276/Itk/Skap1/Kcnn4/Ada/Shb/Nfkbid/Fcho1/Ezr/Fyn/Zap70/Cd28/Icosl/Ptpn22/Thy1/Bcl2a1d/Nfkbiz/Carmil2/Btnl2/Psen2/Lilrb4a
BP	GO:0007409	axonogenesis	397	0.43698	1.53269	1.77e-06	3.79e-05	2.87e-05	3356	tags=31%, list=20%, signal=25%	Tubb3/Tnn/Dclk1/Lpar3/Tubb2b/Runx3/Dlx5/Apoe/Cdk5r1/Cdh2/Sema3d/Ncam1/Ccr5/Gap43/Cck/Slitrk6/Ptpro/Artn/Csf1r/Ephb2/B4galt6/Dscaml1/Ccdc141/Crabp2/Bcl11a/Rac2/Nptx1/Map1b/Plxnc1/Plxna3/Ephb3/Dcx/Nrn1/Epha3/Cxcr4/Fzd3/Dbn1/Cdh11/Trpv2/Mt3/Sema4a/Plxnb2/Rhoh/Robo1/Cacna1f/Nrcam/Tsku/Celsr3/Wnt7b/Erbb2/Vim/Gli3/Emb/Slit2/Fn1/Cntn1/Numbl/Sema3a/Matn2/Lama1/Bcl11b/Sema4b/Plxnb1/Limk1/Fgfr2/Islr2/Chn1/…
BP	GO:0002468	dendritic cell antigen processing and presentation	14	0.864714	2.04473	1.82e-06	3.87e-05	2.93e-05	2065	tags=86%, list=12%, signal=75%	Fcgr4/Clec4a3/Cd68/Slc11a1/Clec4a1/Ccr7/Clec4a2/Clec4b1/Cd74/Thbs1/Nod2/Fgl2
BP	GO:0045576	mast cell activation	65	0.613575	1.90036	1.82e-06	3.87e-05	2.93e-05	3918	tags=63%, list=23%, signal=49%	Ptgds/Cd48/Fgr/Ptpn6/Cd300lf/Fcgr3/Fcer1g/Cd300a/Chga/Rac2/Lcp2/Cd300lb/Cnr1/Cd84/Syk/Tac4/Rhoh/Lat2/Cnr2/Adora3/Hmox1/Stxbp2/Milr1/Unc13d/Rab44/Lyn/Fes/Il4ra/Rasgrp1/Gab2/Plscr1/Ptpre/Lilrb4a/Cplx2/Ywhaz/Crlf2/Tslp/Adora2b/Snx4/Tlr4/Lat
BP	GO:0071219	cellular response to molecule of bacterial origin	175	0.505534	1.72222	1.85e-06	3.93e-05	2.97e-05	3929	tags=43%, list=23%, signal=34%	Tlr1/Cx3cr1/Havcr2/Trem2/Fcgr4/Ly86/Cd68/Il10/Fcgr2b/Il18/Sirpa/Cxcl10/Spi1/Plcg2/Scimp/Klrk1/Cxcl16/Serpine1/Cd300lb/Cd84/Tlr2/Cd80/Casp1/Tnfrsf1b/Cd180/Pf4/Pycard/Ankrd1/Cxcl5/Cd86/Ccl5/Vim/Irf8/Axl/Nlrp3/Trim30d/Tlr6/Lyn/Stap1/Tgfb1/Ccl2/Nod2/Trim30a/Cxcl9/Ptpn22/Litaf/Cd14/Mir7-1/Abca1/Ccl12/Fzd5/Il1b/Myd88/Cd6/Trim5/Ly96/Plscr1/Mrc1/B2m/Lbp/Lilrb4a/Igtp/Cfh/Gbp2/Tnfaip3/Sbno2/Plscr3/Mir433/T…
BP	GO:1905521	regulation of macrophage migration	42	0.684176	1.98592	1.94e-06	4.1e-05	3.11e-05	2467	tags=57%, list=15%, signal=49%	P2ry12/Cx3cr1/Trem2/C3ar1/Ccr2/Ptk2b/Ccr7/C5ar1/Csf1r/Ptprj/Slamf8/P2rx4/Ccl5/Emilin1/Mmp14/Thbs1/Cmklr1/Abr/Stap1/Ccl2/Mst1/Trpv4/Cnn2/Cd200r1
BP	GO:0045071	negative regulation of viral genome replication	47	0.672149	1.99732	2.09e-06	4.41e-05	3.34e-05	4067	tags=64%, list=24%, signal=49%	Hmga2/Ifitm6/Slpi/Ifi206/Oas3/Ifi207/Ifi204/Oas1g/Rnasel/Ccl5/Oas1a/Oasl1/Oas1c/Oasl2/Apobec3/Isg15/Bst2/Fam111a/Oas2/Plscr1/Ifitm3/Ifitm2/Eif2ak2/Isg20/Zc3hav1/Ifitm1/Ifih1/Rsad2/Prox1/Oas1b
BP	GO:0042130	negative regulation of T cell proliferation	62	0.616749	1.90525	2.13e-06	4.46e-05	3.38e-05	2079	tags=37%, list=12%, signal=33%	Havcr2/Slfn1/Tspan32/Gpnmb/Ptpn6/Zc3h12d/Cd37/Laptm5/Cdkn2a/Crtam/Cd80/H2-Aa/Cd276/Cd86/Vsir/Btla/Spn/Erbb2/Cd44/Casp3/Mad1l1/Tgfb1/Scrib
BP	GO:0050817	coagulation	145	0.518331	1.74333	2.13e-06	4.46e-05	3.38e-05	3942	tags=47%, list=23%, signal=36%	P2ry12/F2/Apoe/Adtrp/Hpse/Tspan32/Ptpn6/Fcer1g/Comp/Ephb2/Txk/Serpine1/Fermt3/Gp5/Syk/Ptprj/Pf4/F13a1/Il6ra/Anxa2/Plek/F7/Fbln1/Fn1/Prkcd/Tfpi2/Axl/Thbs1/Anxa8/Hps1/Mertk/Ubash3b/Vkorc1/Plaur/Lyn/Ptger3/St3gal4/Pdpn/Rap2b/F2rl1/Emilin2/Gp1bb/Ppia/Pla2g4a/Tyro3/Anxa5/Evl/Entpd1/Plat/Plau/Pros1/Psen2/Pdgfra/Lilrb4a/Cfh/Proz/Cd9/Selp/C1qtnf1/Serping1/Itgb3/Flna/Adra2a/Tlr4/Adamts18/Tbxa2r/Adra2c/Tfpi
BP	GO:0009620	response to fungus	44	0.669355	1.96209	2.57e-06	5.36e-05	4.06e-05	1755	tags=45%, list=10%, signal=41%	Cx3cr1/Clec4a3/Clec4a1/Zbp1/Ncf1/Spi1/Plcg2/Cotl1/Clec7a/Scimp/Clec4a2/Clec4b1/Syk/Tlr2/Clec4n/Ang/Il17ra/Pomc/Card9/Tgfb1
BP	GO:0001649	osteoblast differentiation	189	0.493593	1.6936	2.6e-06	5.4e-05	4.09e-05	3122	tags=32%, list=19%, signal=26%	Tnn/Sfrp2/Spp1/Bglap2/Sp7/Clec5a/Bglap3/Dlx5/Grem1/Cthrc1/Lox/Npnt/Sox11/Runx2/Tmem119/Fbn2/Ucma/Bglap/Ifi204/Sfrp1/Cebpa/Col1a1/Tcirg1/Fignl1/Igf2/Cd276/Glis1/Rspo2/Wnt7b/Sox9/Gli3/Pth1r/Clic1/Creb3l1/Fhl2/Rassf2/Gdpd2/Sh3pxd2b/Junb/Cdk6/Shox2/Fzd1/Enpp1/Twist2/Twist1/Fbxo5/Gli2/Lmna/Wnt10b/Gdf10/Smo/Id2/Pthlh/Fndc3b/Satb2/Igf1/Ifitm3/Ddr2/Chrd/Adar
BP	GO:0045839	negative regulation of mitotic nuclear division	55	0.640584	1.94056	2.69e-06	5.59e-05	4.23e-05	2553	tags=45%, list=15%, signal=39%	Kntc1/Bub1/Ccnb1/Trip13/Birc5/Cdc20/Tex14/Ttk/Ndc80/Plk1/Aurkb/Bub1b/Cenpe/Zwilch/Cdt1/Nuf2/Spc24/Fgfr2/Mad1l1/Spdl1/Cdca8/Incenp/Mad2l1/Spc25/Fbxo5
BP	GO:0033627	cell adhesion mediated by integrin	78	0.586128	1.85847	3.04e-06	6.29e-05	4.76e-05	3109	tags=42%, list=18%, signal=35%	P2ry12/Itgal/Ptpn6/Nckap1l/Npnt/Cyp1b1/Itgax/Lpxn/Serpine1/Itgb2/Fermt3/Syk/Col16a1/Itgam/Ccl5/Emilin1/Itga11/Skap1/Ada/Fbn1/Lyn/Itgb7/Dpp4/Itgbl1/Cib1/Jam3/Plau/Itga7/Itga2/Itga5/Icam1/Lif/Itga9
BP	GO:0016032	viral process	302	0.445321	1.54702	3.08e-06	6.37e-05	4.82e-05	4096	tags=30%, list=24%, signal=23%	Hmga2/Ifitm6/Trim30c/Slpi/Lrrc15/Ifi206/Arxes2/Oas3/Apoe/Siglec1/Nectin4/Ccl8/Cd4/Tmprss4/Zbp1/Csf1r/Trim30b/Ifi207/Ifi204/Trim59/Top2a/Spint1/Oas1g/Rnasel/Cxcr4/Cd74/Epor/Ciita/Ccl5/Oas1a/Lgals1/Fbln1/Trim14/Oasl1/Axl/Oas1c/Oasl2/Trim30d/Ppib/Apobec3/Vcam1/Isg15/Bst2/Ppia/Trim30a/Tyro3/Cfl1/Ly6e/Fam111a/Oas2/Tpcn2/Ccl12/Rab43/Mst1r/Mdfic/Ctsb/Ripk3/Nectin1/Trim5/Plscr1/Ifitm3/Icam1/Pcsk5/Tnfrsf1…
BP	GO:0002715	regulation of natural killer cell mediated immunity	43	0.674638	1.97114	3.09e-06	6.37e-05	4.83e-05	2606	tags=56%, list=15%, signal=47%	Klre1/Havcr2/Klrc1/Vav1/Sh2d1b1/Klrb1c/Klrk1/Crtam/Cd96/Igf2/Slamf6/Klrd1/Arrb2/Pvr/Gimap3/Lag3/H2-M3/Dpp4/Lep/Rasgrp1/Ulbp1/Tap1/Cadm1/Il18rap
BP	GO:0046638	positive regulation of alpha-beta T cell differentiation	44	0.667169	1.95568	3.26e-06	6.69e-05	5.07e-05	3004	tags=55%, list=18%, signal=45%	Runx3/Pnp/Nckap1l/Il18/Ccr2/Ccr7/Runx1/Sash3/Syk/Cd83/Gli3/Anxa1/Ada/Nlrp3/Shb/Nfkbid/Gimap3/Zap70/Il4ra/Il2rg/Nfkbiz/Myb/Cd1d1/Lilrb4a
BP	GO:0006949	syncytium formation	62	0.611528	1.88913	3.27e-06	6.71e-05	5.08e-05	3788	tags=53%, list=22%, signal=41%	Mymx/Mymk/Trem2/Tyrobp/Vash2/Myog/Ccl8/Myof/Gdf15/Cxcl10/Dock2/Cd53/Adam8/Casp1/Cd44/Dock5/Cd109/Myod1/Ocstamp/Il4ra/Cxcl9/Ptgfrn/Plekho1/Tnfsf14/Myh9/Sh3pxd2a/Nfe2/Cdon/Cd9/Sbno2/Cd81/Adamts15/Stat1
BP	GO:0071677	positive regulation of mononuclear cell migration	56	0.63004	1.91311	3.3e-06	6.74e-05	5.1e-05	1818	tags=38%, list=11%, signal=34%	Cx3cr1/Aif1/Xcl1/Lgals3/Ccr2/Ptk2b/Ccr7/Cxcl10/Spi1/Coro1a/Serpine1/Ccl7/Adam8/Pycard/Ccl5/Spn/Dock8/Lgmn/Tgfb1/Ccr1/Ccl2
BP	GO:0042102	positive regulation of T cell proliferation	91	0.567494	1.83793	3.31e-06	6.75e-05	5.11e-05	2899	tags=47%, list=17%, signal=39%	Havcr2/Aif1/Xcl1/Itgal/Il12rb1/Cd4/Pnp/Nckap1l/Il18/Ccr2/Tnfrsf13c/Ccr7/Ptprc/Spta1/Card11/Coro1a/Sash3/Syk/H2-DMb1/Cd80/Pycard/Rasal3/Igf2/Ccdc88b/Cd276/Cd86/Ccl5/Spn/Anxa1/Igfbp2/Vcam1/Zap70/Cd28/Icosl/Ptpn22/Lep/Tnfsf9/Il1b/Cd6/Carmil2/Igf1/Cd1d1/Btnl2
BP	GO:0002718	regulation of cytokine production involved in immune response	108	0.546817	1.79747	3.84e-06	7.76e-05	5.88e-05	3004	tags=42%, list=18%, signal=34%	Tlr9/Acp5/Tlr7/Il10/Xcl1/Laptm5/Il18/Il18r1/Ccr2/Fcer1g/Lacc1/Plcg2/Scimp/Sash3/Syk/Tlr2/Casp1/Tnfrsf1b/Cd74/Pycard/Ffar2/Cd96/P2rx7/Vsir/Hmox1/Axl/Nlrp3/Card9/Gimap3/Tgfb1/Nod2/F2rl1/Bst2/Hk1/Casp4/Litaf/Fzd5/Twist2/Il1b/Twist1/Myd88/B2m/Tgfb3/Tnfrsf14/Lilrb4a
BP	GO:0032695	negative regulation of interleukin-12 production	18	0.807891	2.01901	3.95e-06	7.97e-05	6.03e-05	2185	tags=67%, list=13%, signal=58%	Mefv/Tlr8/Acp5/Il10/Ccr7/Tigit/Tlr2/Thbs1/Arrb2/Cmklr1/Nod2/Nlrc3
BP	GO:1902624	positive regulation of neutrophil migration	37	0.699062	1.9867	3.98e-06	7.99e-05	6.05e-05	3202	tags=57%, list=19%, signal=46%	C3ar1/Xcl1/Myo1f/Nckap1l/Ccr7/C5ar1/Rac2/Adam8/Tlr2/Cd74/Camk1d/Sell/Fut7/Fut4/Ptger3/Thbs4/Ednra/Il1b/Mdk/Lbp/Il1r1
BP	GO:0002293	alpha-beta T cell differentiation involved in immune response	59	0.624019	1.90976	4.02e-06	8.04e-05	6.09e-05	2912	tags=47%, list=17%, signal=39%	Ly9/Il18/Il18r1/Ccr2/Gpr183/Ccr7/Eomes/Slamf6/Sema4a/Il6ra/Spn/Anxa1/Nlrp3/Batf/Shb/Nfkbid/Bcl3/Tgfb1/Loxl3/Il27/Il4ra/Entpd7/Cracr2a/Foxp1/Nfkbiz/Irf4/Myb/Tmem98
BP	GO:0071216	cellular response to biotic stimulus	197	0.481861	1.65386	4.03e-06	8.04e-05	6.09e-05	3929	tags=41%, list=23%, signal=32%	Tlr1/Cx3cr1/Havcr2/Trem2/Fcgr4/Ly86/Cd68/Il10/Fcgr2b/Il18/Sirpa/Cxcl10/Spi1/Plcg2/Clec7a/Scimp/Klrk1/Cxcl16/Serpine1/Cd300lb/Cd84/Syk/Tlr2/Cd80/Casp1/Tnfrsf1b/Cd180/Pf4/Pycard/Ankrd1/Cxcl5/Cd86/Ccl5/Vim/Irf8/Axl/Nlrp3/Trim30d/Tlr6/Lyn/Stap1/Tgfb1/Ccl2/Nod2/Trim30a/Cxcl9/Ptpn22/Litaf/Cd14/Mir7-1/Notch2/Abca1/Ccl12/Fzd5/Il1b/Myd88/Cd6/Trim5/Ly96/Plscr1/Mrc1/B2m/Lbp/Lilrb4a/Igtp/Cfh/Gbp2/Tnfaip3/Bcl…
BP	GO:0043370	regulation of CD4-positive, alpha-beta T cell differentiation	44	0.664233	1.94707	4.07e-06	8.09e-05	6.13e-05	2845	tags=48%, list=17%, signal=40%	Runx3/Nckap1l/Il18/Ccr2/Ccr7/Runx1/Sash3/Cd83/Anxa1/Nlrp3/Shb/Nfkbid/Gimap3/Tgfb1/Loxl3/Sh3rf1/Il27/Il4ra/Il2rg/Nfkbiz/Myb
BP	GO:0050869	negative regulation of B cell activation	36	0.705415	1.98698	4.16e-06	8.26e-05	6.26e-05	1785	tags=44%, list=11%, signal=40%	Tyrobp/Il10/Laptm5/Fcgr2b/Cd300a/Flt3/Btk/Cdkn2a/Sfrp1/Inpp5d/Tnfrsf13b/Bank1/Btla/Casp3/Lyn/Samsn1
BP	GO:0052547	regulation of peptidase activity	299	0.440882	1.52958	4.26e-06	8.44e-05	6.39e-05	2279	tags=25%, list=14%, signal=22%	R3hdml/Sfrp2/Mefv/Slpi/Serpina3f/Lck/Pmaip1/Ifi206/Nlrp1a/Laptm5/Cck/Prr7/Naip6/Cldn4/Ctsh/Naip5/Cdkn2a/Nlrp1b/Ifi207/Ifi204/Serpina3g/Serpine1/Naip2/Birc5/Syk/Spint1/Dap/Timp1/Casp1/Grn/Pycard/Cdh1/Serpina3n/Nlrc4/Mt3/Hgf/Renbp/Svbp/Robo1/Aim2/Rcn3/Vsir/Mmp9/Lgmn/Aph1c/Cd44/Tfpi2/Serpinb1a/Thbs1/Anxa8/Nlrp3/Arrb2/Serpinf1/Plaur/Cd109/Lyn/Card9/Timp2/Serpinb6b/Antxr1/Bok/Cstb/Apaf1/Serpinh1/Fyn/S…
BP	GO:0002312	B cell activation involved in immune response	76	0.585098	1.84389	4.3e-06	8.5e-05	6.43e-05	3304	tags=43%, list=20%, signal=35%	Pou2af1/Cdh17/Il10/Ptk2b/Gpr183/Ptprc/Spi1/Plcg2/Cd180/Exo1/Lgals1/Irf8/Ada/Gapt/Dock11/Batf/Bcl3/Tgfb1/Dock10/St3gal1/Cd28/Cd40/Icosl/Clcf1/Notch2/Enpp1/Trp53bp1/Tnfsf13/Lfng/Tnfsfm13/Lilrb4a/Tnfaip3/Dll1
BP	GO:0032637	interleukin-8 production	65	0.601797	1.86389	4.62e-06	9.06e-05	6.86e-05	2624	tags=42%, list=16%, signal=35%	Tlr9/Tlr8/Tlr1/Tlr7/Il18/Ptprc/Chil1/C5ar2/Serpine1/Cd33/Syk/Tlr2/Cd74/Pycard/Ffar2/Anxa1/Tlr6/Bcl3/Anxa4/Nod2/F2rl1/Ptpn22/Ssc5d/Lep/Cd14/Il1b/Myd88
BP	GO:0032677	regulation of interleukin-8 production	65	0.601797	1.86389	4.62e-06	9.06e-05	6.86e-05	2624	tags=42%, list=16%, signal=35%	Tlr9/Tlr8/Tlr1/Tlr7/Il18/Ptprc/Chil1/C5ar2/Serpine1/Cd33/Syk/Tlr2/Cd74/Pycard/Ffar2/Anxa1/Tlr6/Bcl3/Anxa4/Nod2/F2rl1/Ptpn22/Ssc5d/Lep/Cd14/Il1b/Myd88
BP	GO:0002220	innate immune response activating cell surface receptor signaling pathway	14	0.850063	2.01009	4.71e-06	9.21e-05	6.98e-05	1209	tags=79%, list=7%, signal=73%	Klre1/Klrc1/Tyrobp/Plcg2/Clec7a/Klrk1/Syk/Tlr2/Clec4n/Ffar2/Klrd1
BP	GO:0019058	viral life cycle	212	0.478472	1.64351	4.72e-06	9.21e-05	6.98e-05	4067	tags=33%, list=24%, signal=25%	Hmga2/Ifitm6/Trim30c/Slpi/Lrrc15/Ifi206/Oas3/Apoe/Siglec1/Nectin4/Ccl8/Cd4/Tmprss4/Trim30b/Ifi207/Ifi204/Trim59/Top2a/Spint1/Oas1g/Rnasel/Cd74/Ciita/Ccl5/Oas1a/Lgals1/Trim14/Oasl1/Axl/Oas1c/Oasl2/Trim30d/Ppib/Apobec3/Isg15/Bst2/Ppia/Trim30a/Tyro3/Ly6e/Fam111a/Oas2/Tpcn2/Ccl12/Rab43/Ctsb/Nectin1/Trim5/Plscr1/Ifitm3/Icam1/Pcsk5/Fbxl2/Adar/Trim25/Ifitm2/Eif2ak2/Isg20/Trim34a/Pabpc1/Zc3hav1/Itgb3/Ifi…
BP	GO:0032613	interleukin-10 production	49	0.649597	1.9352	4.75e-06	9.25e-05	7.01e-05	2076	tags=45%, list=12%, signal=39%	Tlr9/Trem2/Tyrobp/Fcgr2b/Fcer1g/Plcg2/Tigit/Sash3/Cd84/Syk/Tlr2/Cd83/Pycard/Hgf/Vsir/Prkcd/G6pdx/Bcl3/Isg15/Nod2/F2rl1/Cd28
BP	GO:0032956	regulation of actin cytoskeleton organization	327	0.436639	1.51901	4.82e-06	9.35e-05	7.08e-05	4102	tags=37%, list=24%, signal=29%	Grhl3/Smim22/Tmsb10/Gpr65/Fgr/Trpm2/Cdk5r1/Rhod/Hck/Myo1f/Nckap1l/Clec2i/Ptk2b/Spta1/Csf1r/Arhgap28/Baiap2l1/Cotl1/Coro1a/Rac2/Tlr2/Iqgap2/Fmn1/Epha3/Dbn1/Pycard/Was/Rhoh/Ect2/Arhgef19/Plek/Wasf1/Vill/Plekhh2/Lima1/Slit2/Prkcd/Hcls1/Cdc42ep5/Iqgap3/Daam2/Limk1/Gmfg/Arhgdib/Sh3pxd2b/Lrp1/Stap1/Vasp/Tgfb1/Capg/Nox4/Pdlim4/F2rl1/Bst2/Fes/Fchsd1/Ppm1e/Stmn1/Pak3/Cfl1/Arpc1b/S100a10/Baiap2/Sh3bp1/Kirr…
BP	GO:0008360	regulation of cell shape	146	0.504682	1.69791	4.92e-06	9.53e-05	7.22e-05	4052	tags=44%, list=24%, signal=34%	F2/Fgr/Rhod/Hck/Lst1/Ptk2b/Epb41l3/Palm3/Spta1/Csf1r/Coro1a/Rac2/Plxnc1/Plxna3/Ccl7/Ptn/Sema4a/Plxnb2/Rhoh/Fblim1/Slc9a3r1/Hexb/Fn1/Anxa1/Cdc42ep5/Arhgap15/Shroom3/Plxnb1/Ezr/Fmnl1/Pdpn/Ccl2/Fyn/Fes/Cfl1/Baiap2/Ccl12/Rhog/Rnd2/Plekho1/Lpar1/Itga7/Arap1/Parva/Icam1/Rhob/Gas7/Msn/Eps8/Gm14137/Wasf3/Wdr1/Myl12b/Epb41l2/Myh9/Cdc42se1/Rhof/Sema3e/Arhgdia/Anxa7/Kif3a/Fam171a1/Cfdp1/Ccl24/Strip2
BP	GO:2001251	negative regulation of chromosome organization	90	0.568589	1.84237	5.01e-06	9.67e-05	7.32e-05	2553	tags=30%, list=15%, signal=26%	Kntc1/Bub1/Ccnb1/Trip13/Birc5/Top2a/Cdc20/Tex14/Ttk/Ndc80/Plk1/Aurkb/Bub1b/Pif1/Cenpe/Zwilch/Cdt1/Nuf2/Spc24/Mad1l1/Spdl1/Cdca8/Incenp/Mad2l1/Pot1b/Spc25/Fbxo5
BP	GO:0051784	negative regulation of nuclear division	59	0.620959	1.9004	5.11e-06	9.84e-05	7.45e-05	3427	tags=51%, list=20%, signal=41%	Kntc1/Bub1/Ccnb1/Trip13/Birc5/Cdc20/Tex14/Ttk/Ndc80/Plk1/Aurkb/Bub1b/Cenpe/Zwilch/Cdt1/Nuf2/Spc24/Fgfr2/Mad1l1/Spdl1/Cdca8/Incenp/Mad2l1/Osm/Spc25/Fbxo5/Lif/Cep192/Chek1/Mtbp
BP	GO:0002702	positive regulation of production of molecular mediator of immune response	115	0.538304	1.77739	5.63e-06	0.000107953	8.18e-05	3216	tags=43%, list=19%, signal=35%	Tlr9/Tlr7/Il10/Xcl1/Cd37/Laptm5/Il18/Il18r1/Fcer1g/Ptprc/Lacc1/Plcg2/Ephb2/Scimp/Sash3/Syk/Tlr2/Casp1/Cd74/Pycard/Ffar2/P2rx7/Cd86/Nlrp3/Il33/Card9/Gimap3/Tgfb1/Nod2/F2rl1/Il4ra/Hk1/Casp4/Cd28/Cd40/Clcf1/Ptpn22/Rbp4/Fzd5/Il1b/Myd88/Foxp1/Trp53bp1/Tnfsf13/Tnfsfm13/B2m/Tnfrsf14/Il1r1/Cd27
BP	GO:0006085	acetyl-CoA biosynthetic process	18	-0.757337	-2.31446	5.7e-06	0.00010894	8.25e-05	2040	tags=78%, list=12%, signal=68%	Acat1/Acss2/Acss1/Pdhb/Pdhx/Dld/Mlycd/Pdk1/Dlat/Pdha1/Mpc1/Pdk2/Mpc2/Pdk4
BP	GO:0001773	myeloid dendritic cell activation	33	0.700194	1.9644	5.78e-06	0.000110223	8.35e-05	2340	tags=52%, list=14%, signal=44%	Havcr2/Il10/Tspan32/Cd37/Spi1/Pirb/Klrk1/Dock2/Camk4/Pycard/Pilrb1/Batf/Gimap3/Tgfb1/Batf3/Tnfsf9/Notch2
BP	GO:0043277	apoptotic cell clearance	39	0.67952	1.94877	5.84e-06	0.000110863	8.4e-05	2447	tags=41%, list=15%, signal=35%	Trem2/Tyrobp/Cd300lf/Ccr2/Megf10/Rac2/Rhoh/Xkr5/Anxa1/Axl/Thbs1/Mertk/Lrp1/Ccl2/Tyro3/Rhog
BP	GO:0070269	pyroptosis	23	0.763962	2.00766	6.05e-06	0.000114526	8.67e-05	2066	tags=70%, list=12%, signal=61%	Mefv/Trem2/Nlrp1a/Gzma/Zbp1/Naip6/Naip5/Nlrp1b/Naip2/Casp1/Pycard/Nlrc4/Aim2/Nlrp3/Casp4/Gsdmd
BP	GO:0097028	dendritic cell differentiation	37	0.691543	1.96532	6.16e-06	0.000116156	8.8e-05	2340	tags=51%, list=14%, signal=44%	Trem2/Trpm2/Tmem176b/Flt3/Ccr7/Tmem176a/Spi1/Pirb/Camk4/Slamf9/Irf8/Batf/Lyn/Gimap3/Tgfb1/F2rl1/Batf3/Tnfsf9/Notch2
BP	GO:0008608	attachment of spindle microtubules to kinetochore	41	0.67728	1.9574	6.17e-06	0.000116156	8.8e-05	1854	tags=46%, list=11%, signal=41%	Kif2c/Knl1/Knstrn/Ccnb1/Birc5/Tex14/Ndc80/Aurkb/Sgo1/Ect2/Racgap1/Cenpe/Cdt1/Nek2/Nuf2/Spc24/Mad1l1/Cdca8/Incenp
BP	GO:0043368	positive T cell selection	34	0.702467	1.97439	6.62e-06	0.000124477	9.43e-05	2857	tags=53%, list=17%, signal=44%	Tox/Ly9/Ptprc/Cd3d/Dock2/H2-DMa/Cd74/Slamf6/Il6ra/Spn/Batf/Bcl11b/Cd3g/Tgfb1/Loxl3/Zap70/Irf4/Cd1d1
BP	GO:0032963	collagen metabolic process	100	0.547327	1.78434	6.65e-06	0.000124562	9.43e-05	3886	tags=51%, list=23%, signal=39%	Ctss/F2/Il18/Mmp13/Mmp27/Mmp25/Serpine1/Col1a1/Col1a2/Ltbp1/Il6ra/P2rx7/Ctsk/Rcn3/Emilin1/Vsir/Mmp23/Col5a1/Mmp9/Vim/Fn1/Mmp14/Prkcd/Creb3l1/Arrb2/Scx/Mrc2/Tgfb1/Mmp3/Ccl2/Serpinh1/Mfap4/P3h3/Mmp19/Adamts2/Ctsb/P3h1/P3h4/Mmp2/Itga2/Tgfb3/Hif1a/Ddr2/Mmp16/Fap/Adamts3/Pdgfrb/Adora2b/Mkx/Tram2/Retreg2
BP	GO:0006090	pyruvate metabolic process	104	-0.414436	-1.88948	6.83e-06	0.000127754	9.68e-05	2487	tags=43%, list=15%, signal=37%	Pgk1/Gpi1/Insr/Tpi1/Gck/Ppargc1a/Dhtkd1/Hdac4/Pkm/Pdhb/Galt/Pdhx/Dld/Ldha/Nr4a3/Pgam2/Pdk1/Gapdh/Dlat/Actn3/Slc4a4/Eno3/Me1/Kyat1/Prkaa2/Pdha1/Bpgm/Gm10358/Ppara/Ogdh/Gm3839/Aldoa/Pfkm/Gpd1/Mpc1/Hk2/Pdk2/Mpc2/Tigar/Pdk4/Esrrb/Mlxipl/Ldhb/Aldoa/Me3
BP	GO:0002292	T cell differentiation involved in immune response	66	0.606994	1.88639	7e-06	0.000130527	9.89e-05	2912	tags=47%, list=17%, signal=39%	Ly9/Il18/Il18r1/Ccr2/Fcer1g/Gpr183/Ccr7/Eomes/Slamf6/Sema4a/Il6ra/Spn/Anxa1/Nlrp3/Batf/Shb/Nfkbid/Bcl3/Tgfb1/Loxl3/Il27/Pck1/Il4ra/Fgl2/Entpd7/Cracr2a/Foxp1/Nfkbiz/Irf4/Myb/Tmem98
BP	GO:0060759	regulation of response to cytokine stimulus	125	0.523715	1.73948	7.05e-06	0.000131196	9.94e-05	4368	tags=48%, list=26%, signal=36%	Trem2/Oas3/Cd300lf/Laptm5/Zbp1/Ptprc/Palm3/Ticam2/Naip6/Txk/Naip5/Naip2/Syk/Tlr2/Casp1/Oas1g/Cxcr4/Cd74/Pycard/Ikbke/Robo1/Oas1a/Slit2/Axl/Oas1c/Irf7/Stap1/Usp27x/Isg15/F2rl1/Ecm1/Nlrc5/Casp4/Samhd1/Ttll12/Sphk1/Slit3/Traip/Ccdc3/Hif1a/Parp14/Igtp/Mapk7/Adar/Il1r1/Ptprf/Ripk1/Stat2/Adipoq/Tslp/Tlr4/Ifih1/Csf1/Tnfrsf1a/Irak3/Parp9/Usp29/Socs1/Il1r2/Trim6
BP	GO:0001525	angiogenesis	478	0.413121	1.45603	7.43e-06	0.000137999	0.000104522	4003	tags=34%, list=24%, signal=27%	Hmga2/Tnn/Sfrp2/Nrxn3/E2f8/Cx3cr1/C3ar1/Grem1/Vash2/Adtrp/Hpse/Ndnf/Il10/Thbs2/Lgals3/Ccbe1/Adam12/Il18/Ccr2/Col8a2/Cyp1b1/Ptk2b/Cela1/Pik3cg/Itgax/C5ar1/Cxcl10/Runx1/Chil1/Srpx2/Ephb2/Ctsh/Serpine1/Itgb2/Syk/Ephb3/Adam8/Cxcr4/Angptl4/Arhgap22/Grn/Col8a1/Igf2/Ptn/Ang/Hgf/Sema4a/Brca1/Robo1/Ccl5/Emilin1/Anxa2/Mmp9/Wnt7b/Tert/Hmox1/Slit2/Fn1/Stab1/Anxa1/Alox5/Thbs1/Prkcb/Creb3l1/Shb/Vstm4/Serpinf1/…
BP	GO:0050853	B cell receptor signaling pathway	50	0.641578	1.91763	7.61e-06	0.000141001	0.000106796	2274	tags=46%, list=14%, signal=40%	Lck/Cd22/Ptpn6/Nfam1/Nckap1l/Cd300a/Ptprc/Plcg2/Btk/Lpxn/Syk/Lat2/Blnk/Itk/Trbc2/Prkcb/Lyn/Gcsam/Stap1/Klhl6/Trbc1/Sh2b2/Cmtm3
BP	GO:0072678	T cell migration	57	0.622941	1.89794	7.96e-06	0.000147128	0.000111437	3166	tags=49%, list=19%, signal=40%	Aif1/Xcl1/Itgal/Ccr2/Gpr183/Ccr7/Cxcl10/Coro1a/Cxcl16/Adam8/Myo1g/Pycard/Ccl5/Spn/Dock8/Fut7/Cxcr3/Lrch1/Ccl2/Ecm1/Itgb7/Cd200r1/Ripk3/Tnfsf14/Icam1/Tnfrsf14/Tmem102/Msn
BP	GO:0045061	thymic T cell selection	24	0.748007	2.00112	8.01e-06	0.000147726	0.000111889	2076	tags=54%, list=12%, signal=48%	Tox/Ccr7/Ptprc/Card11/Cd3d/Dock2/H2-DMa/Cd74/Spn/Gli3/Cd3g/Zap70/Cd28
BP	GO:0002758	innate immune response-activating signal transduction	15	0.826817	1.9795	8.26e-06	0.000151812	0.000114984	1209	tags=73%, list=7%, signal=68%	Klre1/Klrc1/Tyrobp/Plcg2/Clec7a/Klrk1/Syk/Tlr2/Clec4n/Ffar2/Klrd1
BP	GO:0090023	positive regulation of neutrophil chemotaxis	24	0.747157	1.99884	8.37e-06	0.000153451	0.000116225	2979	tags=58%, list=18%, signal=48%	C3ar1/Xcl1/Nckap1l/Ccr7/C5ar1/Rac2/Cd74/Camk1d/Sell/Thbs4/Ednra/Il1b/Mdk/Lbp
BP	GO:0002294	CD4-positive, alpha-beta T cell differentiation involved in immune response	58	0.616968	1.87873	8.63e-06	0.00015762	0.000119383	2912	tags=47%, list=17%, signal=39%	Ly9/Il18/Il18r1/Ccr2/Gpr183/Ccr7/Slamf6/Sema4a/Il6ra/Spn/Anxa1/Nlrp3/Batf/Shb/Nfkbid/Bcl3/Tgfb1/Loxl3/Il27/Il4ra/Entpd7/Cracr2a/Foxp1/Nfkbiz/Irf4/Myb/Tmem98
BP	GO:0042093	T-helper cell differentiation	58	0.616968	1.87873	8.63e-06	0.00015762	0.000119383	2912	tags=47%, list=17%, signal=39%	Ly9/Il18/Il18r1/Ccr2/Gpr183/Ccr7/Slamf6/Sema4a/Il6ra/Spn/Anxa1/Nlrp3/Batf/Shb/Nfkbid/Bcl3/Tgfb1/Loxl3/Il27/Il4ra/Entpd7/Cracr2a/Foxp1/Nfkbiz/Irf4/Myb/Tmem98
BP	GO:0042116	macrophage activation	85	0.55879	1.79384	8.95e-06	0.000162951	0.000123421	2979	tags=38%, list=18%, signal=31%	Tlr1/Cx3cr1/Havcr2/Trem2/Aif1/Tyrobp/Il10/Slc11a1/C1qa/C5ar1/Plcg2/Tmem106a/Cd84/Syk/Cebpa/Tlr2/Casp1/Grn/Itgam/Thbs1/Il33/Tlr6/Gpr137b/Stap1/Pla2g4a/Il4ra/Ctsc/Ulbp1/Foxp1/Sphk1/Cd1d1/Lbp
BP	GO:0071222	cellular response to lipopolysaccharide	167	0.493985	1.68167	9.06e-06	0.000164599	0.000124669	3929	tags=43%, list=23%, signal=33%	Cx3cr1/Havcr2/Trem2/Fcgr4/Ly86/Cd68/Il10/Il18/Sirpa/Cxcl10/Spi1/Plcg2/Scimp/Klrk1/Cxcl16/Serpine1/Cd300lb/Cd84/Cd80/Casp1/Tnfrsf1b/Cd180/Pf4/Pycard/Ankrd1/Cxcl5/Cd86/Ccl5/Vim/Irf8/Axl/Nlrp3/Trim30d/Lyn/Stap1/Tgfb1/Ccl2/Nod2/Trim30a/Cxcl9/Ptpn22/Litaf/Cd14/Mir7-1/Abca1/Ccl12/Il1b/Myd88/Cd6/Trim5/Ly96/Plscr1/Mrc1/B2m/Lbp/Lilrb4a/Igtp/Cfh/Gbp2/Tnfaip3/Sbno2/Plscr3/Mir433/Ticam1/Sash1/Zfp36/Stat1/Tlr…
BP	GO:1901991	negative regulation of mitotic cell cycle phase transition	170	0.487274	1.65997	9.18e-06	0.000166457	0.000126076	3855	tags=35%, list=23%, signal=27%	Hmga2/Slfn1/Gpnmb/Zc3h12d/Kntc1/Bub1/Ccnb1/Trip13/Birc5/Gpr132/Ticrr/Cdc20/Tex14/Cdkn1a/Ttk/Cdk1/Ndc80/Plk1/Aurkb/Bub1b/Brca1/Dtl/Cenpe/Clspn/Zwilch/Haspin/Cdt1/Ptprv/Nuf2/Spc24/Myo16/Mad1l1/Bard1/Spdl1/Ccl2/Cdca8/Incenp/Cdc6/Mad2l1/Prmt2/Crlf3/Spc25/Zfp36l2/Ccl12/Fbxo5/Rbbp8/Gjc2/Zfp36l1/Brsk1/Pml/Dact1/Mbd4/Cep192/Chek1/Rbl1/Taok3/Xrcc3/Blm/Rb1/E2f7
BP	GO:0009595	detection of biotic stimulus	29	0.716763	1.96435	9.27e-06	0.000167595	0.000126938	3305	tags=69%, list=20%, signal=56%	Tlr1/Trem2/Naip6/Clec7a/Naip5/Naip2/Crtam/Tlr2/Clec4n/Nlrc4/Tlr6/Srpx/Nod2/Tspo/Ssc5d/Smo/Ly96/Pglyrp1/Lbp/Fap
BP	GO:0050878	regulation of body fluid levels	267	0.452244	1.56225	9.69e-06	0.000174359	0.000132061	3942	tags=39%, list=23%, signal=30%	P2ry12/Clcnka/Grhl3/F2/Apoe/Adtrp/Hpse/Tspan32/Tifab/Ptpn6/Il18/Fcer1g/Mmp13/Ptpro/Comp/Ephb2/Cldn4/Txk/Serpine1/Fermt3/Gp5/Syk/Sct/Sytl2/Ptprj/Cyba/Pf4/F13a1/Cdh1/Tac4/Avpr2/Il6ra/Anxa2/Plek/F7/Adora3/Vdr/Fbln1/Fn1/Kcnn4/Prkcd/Tfpi2/Axl/Thbs1/Ada/Anxa8/Hps1/Mertk/Ubash3b/Vkorc1/Plaur/Hsd11b2/Lyn/Gja5/Ptger3/St3gal4/Pdpn/Rap2b/F2rl1/Emilin2/Gp1bb/Ppia/Pla2g4a/Tyro3/Stmn1/Anxa5/Oas2/Trpv4/Adrb1/Ev…
BP	GO:0006959	humoral immune response	120	0.52573	1.73891	9.89e-06	0.000177671	0.00013457	2887	tags=39%, list=17%, signal=33%	Cd5l/Slpi/Wfdc17/Trem2/F2/Lgals3/C1qb/Ptpn6/Ccl8/C1qc/Cd37/Fcgr2b/Ccr2/C1qa/Gpr183/Ccr7/Ptprc/Cxcl10/Rnase6/H2-DMa/Trf/Pf4/Cxcl5/Ang/Ccl22/Exo1/Trbc2/Pomc/Alox5/Bcl3/Gimap3/C4b/Wfdc21/Cfp/Nod2/Mfap4/Trbc1/Cxcl9/Fcna/C1rl/Notch2/Ccl12/Il1b/Hmgn2/Evpl/Pglyrp1/B2m
BP	GO:1903510	mucopolysaccharide metabolic process	75	0.578783	1.82115	1.06e-05	0.000189915	0.000143844	3310	tags=43%, list=20%, signal=34%	Chst13/Cemip/Chst5/Hpse/Ndnf/B3gnt7/Hmmr/Galns/Has2/Chsy3/Dse/Bgn/Mamdc2/Has1/Hexb/Cd44/Tgfb1/Spock2/Ednra/Csgalnact1/Chpf/Hexa/Il1b/Chst12/Gusb/Chst14/Chsy1/Ugdh/Ccnd3/Arsb/Gns/Dsel
BP	GO:0000959	mitochondrial RNA metabolic process	47	-0.552266	-2.09552	1.12e-05	0.000199383	0.000151014	4388	tags=55%, list=26%, signal=41%	Hsd17b10/Trnt1/Supv3l1/Tefm/Cdk5rap1/Trmt10c/Fastkd3/Fastkd1/Lrpprc/Yars2/Sars2/Tfam/Dars2/Tbrg4/Fastk/Mto1/Twnk/Mterf2/Mrpl12/Sirt3/Fastkd2/Aars2/Grsf1/Tfb2m/Slc25a33/Chchd10
BP	GO:0019886	antigen processing and presentation of exogenous peptide antigen via MHC class II	19	0.791543	2.00088	1.17e-05	0.000208504	0.000157923	2326	tags=79%, list=14%, signal=68%	Ctss/H2-Eb2/Fcgr2b/Fcer1g/Unc93b1/H2-DMa/H2-Oa/H2-DMb1/Cd74/Ifi30/H2-Aa/H2-Ab1/H2-Eb1/Ctse/H2-Ob
BP	GO:0002577	regulation of antigen processing and presentation	18	0.788929	1.97162	1.2e-05	0.000212799	0.000161176	2326	tags=72%, list=14%, signal=62%	Trem2/Cd68/Slc11a1/Ccr7/H2-Oa/Cd74/Pycard/Was/H2-Ab1/Thbs1/Nod2/Fgl2/H2-Ob
BP	GO:0030168	platelet activation	83	0.561554	1.79327	1.2e-05	0.000212799	0.000161176	3927	tags=51%, list=23%, signal=39%	P2ry12/F2/Apoe/Tspan32/Ptpn6/Fcer1g/Comp/Txk/Fermt3/Gp5/Syk/Ptprj/Pf4/Il6ra/Plek/Fn1/Prkcd/Axl/Mertk/Ubash3b/Lyn/Ptger3/Pdpn/Rap2b/Emilin2/Gp1bb/Ppia/Pla2g4a/Tyro3/Evl/Entpd1/Pdgfra/Cfh/Cd9/Selp/C1qtnf1/Itgb3/Flna/Adra2a/Tlr4/Adamts18/Adra2c
BP	GO:0071356	cellular response to tumor necrosis factor	141	0.51317	1.72215	1.22e-05	0.000215404	0.000163149	4287	tags=46%, list=25%, signal=35%	Myog/Xcl1/Tnfrsf11a/Ccl8/Laptm5/Npnt/Tnfrsf13c/Ptk2b/Naip6/Naip5/Tnfsf11/Naip2/Traf1/Sfrp1/Syk/Cebpa/Ccl7/Casp1/Dbn1/Pycard/Ankrd1/Brca1/Ccl22/Aim2/Ccl5/Adamts7/Pid1/Ccl2/F2rl1/Ccl9/Myod1/Ocstamp/Cd40/Cfl1/Ccl6/Asah1/Cib1/Krt8/Zfp36l2/Ccl12/Eda2r/Sphk1/Tradd/Adamts12/Zfp36l1/Ccl4/Actr3/Traip/Ccdc3/Card14/Ripk1/Irf1/Ilk/Adipoq/Zfp36/Stat1/Gbp3/Ext1/Actn4/Tnfrsf1a/Ccl24/Tnfsf13b/Akt1/Ccl3/Krt18
BP	GO:0040013	negative regulation of locomotion	311	0.436778	1.51868	1.31e-05	0.000230688	0.000174725	4351	tags=39%, list=26%, signal=29%	Tnn/Sfrp2/Cx3cr1/Aif1/Apoe/Grem1/Adtrp/Sema3d/Ccr5/Frmd5/Cd300a/Cyp1b1/Acan/C5ar2/Serpine1/Sfrp1/Plxna3/Nrg1/Ptprj/Timp1/Cd74/Slamf8/Dbn1/Cdh1/Ptn/Was/Sema4a/Svbp/Robo1/Emilin1/Slc9a3r1/Arhgap4/Has1/Adora3/Fbln1/Slit2/Thbs1/Ada/S1pr2/Sema3a/Il33/Serpinf1/Sema4b/Arhgdib/Abr/Gcsam/Col3a1/Lrp1/Stap1/Dpysl3/Sap30/Tgfb1/Lrch1/Sulf1/Ccl2/Mctp1/Rap2b/Emilin2/Bst2/Dpep1/Gpr173/Dpp4/Ndrg4/Cfl1/Angpt4/Sema…
BP	GO:0032733	positive regulation of interleukin-10 production	33	0.686045	1.9247	1.37e-05	0.000239105	0.000181101	2076	tags=48%, list=12%, signal=43%	Tlr9/Trem2/Fcer1g/Plcg2/Tigit/Sash3/Syk/Tlr2/Cd83/Pycard/Hgf/Bcl3/Isg15/Nod2/F2rl1/Cd28
BP	GO:0034612	response to tumor necrosis factor	158	0.490509	1.66047	1.38e-05	0.000241202	0.000182689	4287	tags=44%, list=25%, signal=33%	Myog/Xcl1/Tnfrsf11a/Ccl8/Laptm5/Npnt/Tnfrsf13c/Ptk2b/Naip6/Naip5/Tnfsf11/Cxcl16/Naip2/Traf1/Sfrp1/Syk/Cebpa/Ccl7/Casp1/Dbn1/Pycard/Ankrd1/Brca1/Ccl22/Aim2/Ccl5/Adamts7/Wfdc21/Pid1/Ccl2/F2rl1/Ccl9/Myod1/Ocstamp/Cd40/Cfl1/Ccl6/Asah1/Cd14/Cib1/Krt8/Zfp36l2/Ccl12/Eda2r/Sphk1/Tradd/Adamts12/Zfp36l1/Ccl4/Actr3/Traip/Ccdc3/Casp8/Card14/Ripk1/Irf1/Ilk/Adipoq/Zfp36/Stat1/Gbp3/Ext1/Actn4/Tnfrsf1a/Ccl24/Aff…
BP	GO:1990542	mitochondrial transmembrane transport	77	-0.44013	-1.89965	1.38e-05	0.000241202	0.000182689	3477	tags=49%, list=21%, signal=39%	Sfxn5/Timm50/Slc25a36/Afg3l2/Aifm1/Stoml2/Pam16/Grpel1/Timm17a/Tomm20l/Romo1/Mcur1/Mrs2/Dnajc19/Slc25a28/Abcb8/Timm44/Dnajc15/Timm23/Timm21/Slc25a15/Tomm40l/Mrpl18/Opa1/Letm1/Abcb7/Slc25a23/Slc25a33/Slc8a3/Micu3/Tst/Slc25a29/Vdac1/Mpc1/Ucp3/Mpc2/Slc25a4/Slc25a12
BP	GO:0001959	regulation of cytokine-mediated signaling pathway	118	0.523563	1.72674	1.42e-05	0.000246773	0.000186908	4368	tags=47%, list=26%, signal=35%	Trem2/Oas3/Cd300lf/Laptm5/Zbp1/Ptprc/Palm3/Ticam2/Naip6/Txk/Naip5/Naip2/Syk/Casp1/Oas1g/Cxcr4/Cd74/Pycard/Ikbke/Robo1/Oas1a/Slit2/Axl/Oas1c/Irf7/Stap1/Usp27x/Isg15/F2rl1/Ecm1/Nlrc5/Casp4/Samhd1/Ttll12/Sphk1/Slit3/Traip/Ccdc3/Hif1a/Parp14/Igtp/Adar/Il1r1/Ptprf/Ripk1/Stat2/Adipoq/Tslp/Csf1/Tnfrsf1a/Irak3/Parp9/Usp29/Socs1/Il1r2/Trim6
BP	GO:0090025	regulation of monocyte chemotaxis	23	0.748918	1.96813	1.45e-05	0.000251689	0.000190632	1818	tags=57%, list=11%, signal=50%	Cx3cr1/Aif1/Grem1/Ccr2/Cxcl10/Serpine1/Slamf8/Ccl5/Lgmn/Slit2/Lyn/Ccr1/Ccl2
BP	GO:0032088	negative regulation of NF-kappaB transcription factor activity	74	0.584932	1.83204	1.46e-05	0.000253575	0.00019206	2185	tags=30%, list=13%, signal=26%	Pkhd1/Tlr9/Havcr2/Cyp1b1/Spi1/Cdkn2a/Dap/Pycard/Aim2/Adora3/Nlrp3/Arrb2/Nfkbid/Bcl3/Cmklr1/Ptgis/Anxa4/Nod2/Nlrc5/Prmt2/Tceal7/Nlrc3
BP	GO:0045069	regulation of viral genome replication	76	0.570859	1.79901	1.49e-05	0.000257738	0.000195213	4368	tags=47%, list=26%, signal=35%	Hmga2/Ifitm6/Slpi/Ifi206/Oas3/Ifi207/Ifi204/Top2a/Oas1g/Rnasel/Ccl5/Oas1a/Oasl1/Oas1c/Oasl2/Apobec3/Isg15/Bst2/Ppia/Fam111a/Oas2/Plscr1/Ifitm3/Adar/Ifitm2/Eif2ak2/Isg20/Pabpc1/Zc3hav1/Ifitm1/Ifih1/Rsad2/Prox1/Oas1b/Ddb1/Trim6
BP	GO:0036037	CD8-positive, alpha-beta T cell activation	28	0.713035	1.93963	1.57e-05	0.000269312	0.000203979	2166	tags=54%, list=13%, signal=47%	Tox/Runx3/Clec4a3/Nckap1l/Clec4a1/Runx1/Clec4a2/Clec4b1/Crtam/Eomes/Vsir/Tnfsf8/Wdfy4/Sh3rf1/Ptpn22
BP	GO:0002446	neutrophil mediated immunity	30	0.711221	1.95843	1.63e-05	0.000279853	0.000211963	2624	tags=60%, list=16%, signal=51%	Dnase1l3/F2/Myo1f/Ptafr/Ncf1/Spi1/Cd300lb/Itgb2/Syk/Itgam/Cxcl5/Pomc/Card9/Abr/Stx11/F2rl1/Irak4/Myd88
BP	GO:0042269	regulation of natural killer cell mediated cytotoxicity	41	0.664182	1.91954	1.66e-05	0.000283456	0.000214692	3468	tags=61%, list=21%, signal=49%	Klre1/Havcr2/Klrc1/Vav1/Sh2d1b1/Klrb1c/Klrk1/Crtam/Igf2/Slamf6/Klrd1/Arrb2/Pvr/Gimap3/Lag3/H2-M3/Lep/Rasgrp1/Ulbp1/Tap1/Cadm1/Il18rap/Klrc2/Tap2/Lgals9
BP	GO:0098581	detection of external biotic stimulus	20	0.768774	1.97004	1.68e-05	0.000286853	0.000217265	2979	tags=75%, list=18%, signal=62%	Tlr1/Trem2/Naip6/Clec7a/Naip5/Naip2/Tlr2/Clec4n/Nlrc4/Tlr6/Nod2/Ssc5d/Ly96/Pglyrp1/Lbp
BP	GO:0035458	cellular response to interferon-beta	48	0.634619	1.88564	1.7e-05	0.000289579	0.00021933	4486	tags=69%, list=27%, signal=51%	Ifi209/Ifi206/Gm5431/Ifi211/Ifi207/Ifi204/Oas1g/9930111J21Rik1/Ifi213/Aim2/Irgc1/Oas1a/Ifi214/Oas1c/Gm4951/Ifi205/Ifit3/Ifi47/Ifit1/Ifi208/Gbp2b/Igtp/Gbp2/Ifi203/Ifitm2/Mndal/Irf1/Stat1/Gbp3/Gbp7/Tgtp2/Trim6/Gbp6
BP	GO:0045637	regulation of myeloid cell differentiation	190	0.47584	1.63296	1.77e-05	0.000300804	0.000227832	3788	tags=36%, list=22%, signal=28%	Trem2/Tyrobp/Lrrc17/Csf3r/Slc9b2/C1qc/Cd4/Lox/Nckap1l/Clec2i/Ptk2b/Runx1/Spi1/Csf1r/Tnfsf11/Ikzf1/Sfrp1/Cd101/Adam8/Inpp5d/Cd74/Gpr55/Itgam/Pilrb1/Ccl5/Rab7b/Hcls1/Ubash3b/Fbn1/Rassf2/Lyn/Evi2/Gpr137b/Tgfb1/Ccr1/Hmgb2/Isg15/Ror2/Ocstamp/Fes/Cdk6/Lep/Cib1/Notch2/Twist2/Fstl3/Foxp1/Id2/Zfp36l1/B2m/Lilrb4a/Hif1a/Lif/Casp8/Rbp1/Dll1/Gpr68/Ripk1/Gas2l1/Lmo2/Itgb3/Gpr171/Adipoq/Myc/Tnfrsf11b/Zfp36/Ninj…
BP	GO:0045123	cellular extravasation	68	0.584642	1.82252	1.82e-05	0.00030807	0.000233335	4646	tags=59%, list=28%, signal=43%	Cx3cr1/Itgal/Ptafr/Ccr2/Sirpa/Selplg/Itgb2/Adam8/Gcnt1/Itgam/Sell/Ccl5/Spn/Jaml/Fut7/Fut4/Abr/Ptger3/St3gal4/Vcam1/Ccl2/Itgb7/Chst2/Lep/Thy1/Jam3/Ripk3/Mdk/Icam1/Cd47/Il1r1/Selp/Add2/Ext1/Il27ra/Itga4/Ager/Plvap/Bcr/Itgb1
BP	GO:0001776	leukocyte homeostasis	117	0.5225	1.72391	1.87e-05	0.000315043	0.000238616	3222	tags=39%, list=19%, signal=32%	Pmaip1/Nckap1l/Fcgr2b/Il18/Ccr2/Fcer1g/Tnfrsf13c/Flt3/Gpr183/Spta1/Coro1a/Pirb/Sash3/Tnfrsf13b/Cd74/Ccnb2/Itgam/Tcirg1/Cxcl5/P2rx7/Lipa/Cd44/Anxa1/Axl/Ada/Gapt/Dock11/Mertk/Il7r/Casp3/Mir142hg/Lyn/Gimap3/Tgfb1/Dock10/Ccl2/Sh2b2/Tnfrsf23/Enpp1/Jam3/Ripk3/Lilrb4a/Hif1a/Cfh/Tnfaip3/Bcl2l11
BP	GO:0002717	positive regulation of natural killer cell mediated immunity	28	0.70832	1.9268	2.13e-05	0.000356373	0.00026992	2606	tags=64%, list=15%, signal=54%	Klre1/Klrc1/Vav1/Sh2d1b1/Klrb1c/Klrk1/Crtam/Slamf6/Klrd1/Pvr/Gimap3/Lag3/H2-M3/Dpp4/Rasgrp1/Ulbp1/Cadm1/Il18rap
BP	GO:1903707	negative regulation of hemopoiesis	97	0.54177	1.76716	2.23e-05	0.000370314	0.000280479	3749	tags=42%, list=22%, signal=33%	Runx3/Lrrc17/C1qc/Clec2i/Tmem176b/Flt3/Runx1/Tmem176a/Cdkn2a/Sfrp1/Cebpa/Inpp5d/Cd74/Gpr55/Pilrb1/Erbb2/Gli3/Cd44/Anxa1/Ubash3b/Nfkbid/Fbn1/Lyn/Gpr137b/Loxl3/Lag3/Il4ra/Fgl2/Cdk6/Fstl3/Id2/Mdk/Pglyrp1/Lilrb4a/Gpr68/Snai2/Zfp608/Irf1/Adipoq/Myc/Tnfrsf11b
BP	GO:0030316	osteoclast differentiation	100	0.534944	1.74397	2.23e-05	0.000370314	0.000280479	3906	tags=45%, list=23%, signal=35%	Trem2/Tyrobp/Lrrc17/Slc9b2/Tnfrsf11a/Cd300lf/Fcer1g/Clec2i/Gpr183/Csf1r/Tnfsf11/Sfrp1/Trf/Adam8/Inpp5d/Gpr55/Tcirg1/Pilrb1/Ccl5/Ubash3b/Cd109/Fbn1/Rassf2/Gpr137b/Tgfb1/Ccr1/Ocstamp/Junb/Lrrk1/Notch2/Enpp1/Fstl3/Foxp1/Gab2/Lilrb4a/Gpr68/Sh3pxd2a/Sbno2/Itgb3/Cd81/Snx10/Tnfrsf11b/Ninj1/Src/Csf1
BP	GO:0045766	positive regulation of angiogenesis	152	0.488928	1.65415	2.23e-05	0.000370314	0.000280479	3025	tags=34%, list=18%, signal=28%	Hmga2/Tnn/Sfrp2/Cx3cr1/C3ar1/Grem1/Vash2/Hpse/Il10/Lgals3/Ccbe1/Adam12/Cyp1b1/Ptk2b/Cela1/Itgax/C5ar1/Runx1/Chil1/Ctsh/Serpine1/Itgb2/Cxcr4/Grn/Igf2/Hgf/Brca1/Ccl5/Emilin1/Mmp9/Tert/Hmox1/Thbs1/Prkcb/Cysltr1/Ptgis/Bmper/Cxcr3/Emilin2/Ecm1/Cd40/Angpt4/Btg1/Il1b/Pak4/Sphk1/Pgf/Mdk/Nodal/Itga5/Rhob/Hif1a
BP	GO:1904018	positive regulation of vasculature development	152	0.488928	1.65415	2.23e-05	0.000370314	0.000280479	3025	tags=34%, list=18%, signal=28%	Hmga2/Tnn/Sfrp2/Cx3cr1/C3ar1/Grem1/Vash2/Hpse/Il10/Lgals3/Ccbe1/Adam12/Cyp1b1/Ptk2b/Cela1/Itgax/C5ar1/Runx1/Chil1/Ctsh/Serpine1/Itgb2/Cxcr4/Grn/Igf2/Hgf/Brca1/Ccl5/Emilin1/Mmp9/Tert/Hmox1/Thbs1/Prkcb/Cysltr1/Ptgis/Bmper/Cxcr3/Emilin2/Ecm1/Cd40/Angpt4/Btg1/Il1b/Pak4/Sphk1/Pgf/Mdk/Nodal/Itga5/Rhob/Hif1a
BP	GO:0045954	positive regulation of natural killer cell mediated cytotoxicity	27	0.703425	1.91941	2.27e-05	0.00037567	0.000284536	2606	tags=63%, list=15%, signal=53%	Klre1/Klrc1/Vav1/Sh2d1b1/Klrb1c/Klrk1/Crtam/Slamf6/Klrd1/Pvr/Gimap3/Lag3/H2-M3/Rasgrp1/Ulbp1/Cadm1/Il18rap
BP	GO:0010810	regulation of cell-substrate adhesion	200	0.47098	1.61662	2.36e-05	0.000389414	0.000294946	4162	tags=42%, list=25%, signal=32%	Spp1/Grem1/Hpse/Ndnf/Rhod/Npnt/Ptk2b/BC024139/Postn/Cdkn2a/Rac2/Has2/Serpine1/Ptprj/Fmn1/Epha3/Col1a1/Col16a1/Dbn1/Col8a1/Ptn/Emilin1/Edil3/Lgals1/Fbln1/Skap1/Fn1/Mmp14/Dock5/Thbs1/Egfl6/Unc13d/Lrp1/Pdpn/Ccdc80/Efemp2/Dmp1/Spock2/Dab2/Cfl1/Col26a1/Myf5/S100a10/Cdk6/Cib1/Thy1/Iqgap1/Bst1/Plau/Rell2/Rin2/Mdk/Coro1c/Abi3bp/Itga5/Ptpra/Pcsk5/Map4k4/Macf1/St6gal1/Fbln2/Emp2/Hsd17b12/Sema3e/Cass4/Ilk/I…
BP	GO:0007163	establishment or maintenance of cell polarity	212	0.464736	1.59632	2.39e-05	0.000392444	0.000297241	3989	tags=40%, list=24%, signal=31%	Pkhd1/Kif2c/Rhod/Nckap1l/Ptk2b/Ccr7/Dock2/Rac2/Map1b/Parvg/Rhov/Crtam/Pard6g/Ptk7/Ndc80/Tcirg1/BC034090/Plk1/Rhoh/Slc9a3r1/Sapcd2/Wnt7b/Dlg2/Dock8/Lama1/Cd3g/Ezr/Kif20b/Spdl1/Mad2l1/Frmd4a/Scrib/Cfl1/Lhx2/Sh3bp1/Ust/Rpgrip1l/Mtcl1/Rhog/Arpc5/Lin7b/Jam3/Shtn1/Lmna/Rnd2/Frmd4b/Cenpa/Carmil2/Fat1/Igf1/Arhgef2/Vangl2/Myo9b/Parva/Actr3/Arf4/Rhob/Macf1/Ophn1/Spag5/Dock7/Actb/Msn/Brsk1/Hsp90aa1/Prkci/Ep…
BP	GO:0032653	regulation of interleukin-10 production	47	0.641167	1.90526	2.41e-05	0.000395677	0.000299689	3826	tags=57%, list=23%, signal=45%	Tlr9/Trem2/Tyrobp/Fcgr2b/Fcer1g/Plcg2/Tigit/Sash3/Cd84/Syk/Tlr2/Cd83/Pycard/Hgf/Vsir/Bcl3/Isg15/Nod2/F2rl1/Cd28/Irf4/Lilrb4a/Cd47/Dll1/Lgals9/Tslp/Tlr4
BP	GO:1902106	negative regulation of leukocyte differentiation	93	0.540017	1.75753	2.44e-05	0.00039953	0.000302608	3749	tags=42%, list=22%, signal=33%	Runx3/Lrrc17/C1qc/Clec2i/Tmem176b/Flt3/Runx1/Tmem176a/Cdkn2a/Sfrp1/Inpp5d/Cd74/Gpr55/Pilrb1/Erbb2/Gli3/Cd44/Anxa1/Ubash3b/Nfkbid/Fbn1/Lyn/Gpr137b/Loxl3/Lag3/Il4ra/Fgl2/Cdk6/Fstl3/Id2/Mdk/Pglyrp1/Lilrb4a/Gpr68/Zfp608/Irf1/Adipoq/Myc/Tnfrsf11b
BP	GO:0002709	regulation of T cell mediated immunity	76	0.563435	1.77562	2.51e-05	0.000409211	0.000309941	3291	tags=47%, list=20%, signal=38%	Xcl1/Pnp/Nckap1l/Il18/Il18r1/Ccr2/Ptprc/Sash3/Tnfrsf1b/Was/P2rx7/Klrd1/Vsir/Spn/Nlrp3/Il7r/Fut7/Pvr/Nod2/H2-M3/Dpp4/H2-T23/Fzd5/Il1b/H2-T10/Ripk3/H2-D1/Cd1d1/B2m/Lilrb4a/H2-K1/H2-Q1/H2-T24/Il1r1/H2-Q10/Tap2
BP	GO:0051231	spindle elongation	12	0.852956	1.94315	2.55e-05	0.000415531	0.000314727	2408	tags=75%, list=14%, signal=64%	Birc5/Aurkb/Racgap1/Kif23/Prc1/Kif11/Cdca8/Incenp/Kif4
BP	GO:0032970	regulation of actin filament-based process	370	0.422015	1.47486	2.56e-05	0.000416689	0.000315604	4102	tags=37%, list=24%, signal=29%	Grhl3/Tnnt2/Smim22/Tmsb10/Gpr65/Fgr/Trpm2/Cdk5r1/Rhod/Hck/Myo1f/Nckap1l/Clec2i/Ptk2b/Scn5a/Spta1/Csf1r/Arhgap28/Baiap2l1/Cotl1/Coro1a/Rac2/Acta2/Tlr2/Iqgap2/Fmn1/Epha3/Dbn1/Pycard/Was/Rhoh/Ect2/Arhgef19/Plek/Wasf1/Vill/Tnnc1/Plekhh2/Lima1/Abracl/Slit2/Prkcd/Hcls1/Cdc42ep5/Iqgap3/Cacna1h/Daam2/Limk1/Gmfg/Arhgdib/Sh3pxd2b/Lrp1/Stap1/Gja5/Vasp/Tgfb1/Ptger3/Capg/Pdpn/Nox4/Pdlim4/F2rl1/Bst2/Fes/Fchsd1…
BP	GO:0002761	regulation of myeloid leukocyte differentiation	116	0.521545	1.72223	2.57e-05	0.000416849	0.000315726	3787	tags=43%, list=22%, signal=34%	Trem2/Tyrobp/Lrrc17/Slc9b2/C1qc/Cd4/Clec2i/Runx1/Csf1r/Tnfsf11/Ikzf1/Sfrp1/Cd101/Adam8/Inpp5d/Cd74/Gpr55/Itgam/Pilrb1/Ccl5/Hcls1/Ubash3b/Fbn1/Rassf2/Lyn/Evi2/Gpr137b/Tgfb1/Ccr1/Ror2/Ocstamp/Fes/Cdk6/Notch2/Fstl3/Foxp1/Id2/Zfp36l1/Lilrb4a/Lif/Casp8/Rbp1/Gpr68/Ripk1/Itgb3/Adipoq/Myc/Tnfrsf11b/Ninj1/Rb1
BP	GO:1902563	regulation of neutrophil activation	11	0.860741	1.93998	2.59e-05	0.00041942	0.000317673	1841	tags=82%, list=11%, signal=73%	Ptafr/Cd300a/Spi1/Itgb2/Syk/Grn/Itgam/Abr/Il16
BP	GO:0098543	detection of other organism	14	0.822916	1.94589	2.69e-05	0.000433602	0.000328414	2174	tags=79%, list=13%, signal=68%	Tlr1/Naip6/Clec7a/Naip5/Naip2/Tlr2/Clec4n/Nlrc4/Tlr6/Nod2/Ssc5d
BP	GO:0016485	protein processing	215	0.461395	1.58568	2.83e-05	0.000455157	0.000344741	3791	tags=35%, list=23%, signal=27%	Cd5l/Mmel1/Ctss/Ifi206/Astl/F2/Arxes2/Hpse/Rfx4/Ccbe1/Tmprss4/Comp/Ctsh/Ifi207/Ifi204/Cpz/Serpine1/Casp1/Pycard/Cpxm1/Ecel1/Cpn1/Cdh1/Nlrc4/P2rx7/Vsir/F7/Lgmn/Gli3/Aph1c/Mmp14/Thbs1/Adam19/Myrfl/Casp3/Plaur/Ctsz/Hp/Apaf1/Anpep/Eno1/Mme/Spon1/Casp4/Ctse/S100a10/C1rl/Fam111a/Cpxm2/Myrf/Ece2/Ldlrad3/Adamts2/Plat/Plau/Cideb/Pthlh/Tmem98/Bmp1/Gas1/Psen2/Pcsk5/Casp8/Acp4/Mmp16/Tbc1d10a/Adamts3/Myh9/Pcs…
BP	GO:0071624	positive regulation of granulocyte chemotaxis	25	0.733209	1.9748	2.84e-05	0.000455238	0.000344802	2979	tags=56%, list=18%, signal=46%	C3ar1/Xcl1/Nckap1l/Ccr7/C5ar1/Rac2/Cd74/Camk1d/Sell/Thbs4/Ednra/Il1b/Mdk/Lbp
BP	GO:0007411	axon guidance	201	0.468033	1.60651	2.85e-05	0.000455571	0.000345054	3356	tags=35%, list=20%, signal=29%	Tubb3/Tubb2b/Runx3/Dlx5/Cdk5r1/Sema3d/Ncam1/Gap43/Ptpro/Artn/Csf1r/Ephb2/Dscaml1/Ccdc141/Rac2/Plxnc1/Plxna3/Ephb3/Epha3/Cxcr4/Fzd3/Sema4a/Plxnb2/Rhoh/Robo1/Nrcam/Celsr3/Wnt7b/Erbb2/Gli3/Emb/Slit2/Cntn1/Sema3a/Matn2/Lama1/Bcl11b/Sema4b/Plxnb1/Chn1/Lmx1a/Efna4/Lrp1/Vasp/Hoxa1/Ednra/Apbb1/Lhx2/Sema3b/Rtn4rl1/Arx/Evl/Rhog/Alcam/Draxin/Gli2/Nectin1/Foxp1/Lamc2/Smo/Egr2/Vangl2/Chl1/Slit3/Gas1/Boc/Flrt3…
BP	GO:0006887	exocytosis	320	0.428486	1.4898	2.9e-05	0.000462152	0.000350038	2550	tags=24%, list=15%, signal=21%	Cplx3/Ptgds/Nrxn3/Syt8/Klrc1/Fgr/Apba2/Hck/Ncam1/Myo1f/Ccl8/Ptafr/Nckap1l/Nkg7/Ccr2/Fcer1g/Cd300a/Chga/Spi1/Coro1a/Rac2/Itgb2/Cd84/Syk/Hap1/Sytl2/Nrn1/Myo1g/Grin3a/Itgam/Steap2/Tac4/P2rx7/Sytl3/Lat2/Ccl5/Myo5a/Anxa2/Plek/Adora3/Rims3/Hmox1/Rab3il1/Anxa1/Slc17a9/Stxbp2/Milr1/Exoc3l/Cacna1h/Unc13d/Prkcb/Rab44/Lyn/Abr/Rab27b/Rab31/Ccr1/Apba1/Stx11/Ncs1/F2rl1/Sdc1/Scamp5/Fes/Rab11fip1/Doc2b/Il4ra/Rab…
BP	GO:0031532	actin cytoskeleton reorganization	106	0.529327	1.7333	2.92e-05	0.000465434	0.000352524	4154	tags=46%, list=25%, signal=35%	Gpr65/Trpm2/Rhod/Hck/Ptk2b/Csf1r/Baiap2l1/Parvg/Iqgap2/Ptk7/Cdh1/Nrk/Plek/Anxa1/S1pr2/Gmfg/Arhgdib/Gdpd2/Antxr1/Ezr/Stap1/Tgfb1/Pdlim4/Fes/Baiap2/Notch2/Trpv4/Efs/Carmil2/Mdk/Parva/Actr3/Eps8/Sipa1l1/Rap2a/Cttn/Myh9/Sema3e/Cass4/Carmil1/Arhgdia/Flna/Thsd7a/Cxadr/Pak1/Sptan1/Bcar1/Shc1/Ptpn1
BP	GO:0097191	extrinsic apoptotic signaling pathway	210	0.459858	1.57872	3.04e-05	0.00048247	0.000365427	4388	tags=39%, list=26%, signal=29%	Sfrp2/Bcl2a1b/Dbh/Bcl2l14/Faim2/Pmaip1/Runx3/Siglec1/Lgals3/Il18/Bex3/Ptprc/Spi1/Serpine1/Traf1/Sfrp1/Nrg1/Tnfrsf1b/Pycard/Hgf/P2rx7/Brca1/Tert/Erbb3/Hmox1/Thbs1/Il33/Casp3/Srpx/Bok/Tgfb1/Hmgb2/Fyn/Sh3rf1/Pdia3/Dab2/Tnfrsf23/Krt8/Il1b/Lmna/Dapk1/Bcl2a1d/Itm2c/Tradd/Acsl5/Madd/Igf1/Icam1/Gas1/Faim/Psen2/Tnfrsf22/Mapk7/Casp8/Tnfaip3/Cd27/Pml/Bcl2l11/Cttn/Ctnna1/Snai2/Ripk1/Pea15a/Gpx1/Tnfrsf10b/Eya…
BP	GO:0030203	glycosaminoglycan metabolic process	91	0.54524	1.76585	3.11e-05	0.000492372	0.000372927	3587	tags=41%, list=21%, signal=32%	Chst13/Cemip/Chst5/Hpse/Ndnf/B3gnt7/Hmmr/B3gat1/Galns/Has2/Chsy3/Dse/Bgn/Mamdc2/Has1/Hexb/Cd44/Tgfb1/Spock2/Ednra/Csgalnact1/Chpf/Hexa/Il1b/Chst12/Gusb/Chst14/Chsy1/Pglyrp1/Ugdh/Ccnd3/Arsb/Gns/Dsel/Pxylp1/Sgsh/Pdgfrb
BP	GO:0002381	immunoglobulin production involved in immunoglobulin-mediated immune response	66	0.584204	1.81556	3.23e-05	0.000509538	0.000385929	2887	tags=41%, list=17%, signal=34%	H2-Eb2/Xcl1/Ptprc/Btk/Pou2f2/H2-DMa/H2-Oa/H2-DMb1/H2-Aa/H2-Ab1/H2-Eb1/Exo1/Gapt/Batf/Tgfb1/Nod2/Fgl2/Cd28/Cd40/Icosl/Clcf1/H2-Ob/Enpp1/Trp53bp1/Tnfsf13/Tnfsfm13/B2m
BP	GO:0042063	gliogenesis	305	0.429911	1.49272	3.29e-05	0.000517483	0.000391946	4022	tags=34%, list=24%, signal=27%	Hmga2/Zfp365/P2ry12/Dner/Cx3cr1/Trem2/F2/Lamc3/Cdk5r1/Cdh2/Phgdh/Lrp8/Gap43/Sox11/Ccr2/C1qa/Gpr183/C5ar1/Csf1r/B4galt6/Trf/Nrg1/Spint1/Dcx/Miat/Ptprj/Tlr2/Tnfrsf1b/Cxcr4/Eomes/Grn/Itgam/Slc7a5/P2rx4/Ptn/Mt3/Kcnj10/Vcan/Tert/Erbb2/Sox9/Hexb/Erbb3/Vim/Gli3/Fn1/E2f1/Cntn1/Anxa1/Nrros/Matn2/Il33/Daam2/Lyn/Mxra8/Col3a1/Lrp1/Stap1/Tgfb1/Ccl2/Ror2/Lin28a/Scrib/Tspo/Clcf1/Cdk6/Myrf/Ccl12/Enpp1/Il1b/Gjc2/…
BP	GO:0044743	protein transmembrane import into intracellular organelle	34	-0.600182	-2.20714	3.44e-05	0.000540117	0.00040909	3924	tags=79%, list=23%, signal=61%	Grpel2/Pex1/Pex14/Pex5/Tomm7/Hspd1/Pex5l/Dnlz/Pex6/Timm50/Pex26/Aifm1/Pam16/Grpel1/Pex10/Timm17a/Tomm20l/Pex2/Romo1/Dnajc19/Timm44/Dnajc15/Pex16/Timm23/Pex7/Timm21/Tomm40l
BP	GO:0140014	mitotic nuclear division	286	0.431397	1.49329	3.57e-05	0.0005583	0.000422862	3455	tags=29%, list=21%, signal=23%	Kif2c/Kntc1/Bub1/Knstrn/Ccnb1/Cdkn1c/Psrc1/Kif14/Trip13/Ccdc8/Birc5/Cdc20/Mki67/Cdca5/Tex14/Ttk/Ndc80/Plk1/Igf2/Ncapg/Aurkb/Bub1b/Sgo1/Espl1/Kif18b/Kifc1/Dscc1/Racgap1/Cenpe/Zwilch/Haspin/Ncapg2/Kif22/Kif23/Mybl2/Cdt1/Nek2/Nuf2/Cul7/Spc24/Fgfr2/Prc1/Cdca2/Kif11/Mad1l1/Tgfb1/Kif20b/Spdl1/Cdca8/Sgo2a/Incenp/Cdc6/Mad2l1/Tacc3/Cd28/Kifc5b/Smc2/Spc25/Tpx2/Il1b/Cit/Fbxo5/Nusap1/Sphk1/Igf1/Ncaph/Nsl1/Ce…
BP	GO:2000514	regulation of CD4-positive, alpha-beta T cell activation	66	0.582769	1.8111	3.61e-05	0.000563154	0.000426538	2969	tags=41%, list=18%, signal=34%	Runx3/Xcl1/Nckap1l/Il18/Ccr2/Ccr7/Runx1/Card11/Sash3/Cd83/Vsir/Cd44/Anxa1/Nlrp3/Shb/Nfkbid/Gimap3/Tgfb1/Loxl3/Sh3rf1/Il27/Il4ra/Cd28/Il2rg/Nfkbiz/Myb/Tnfrsf14
BP	GO:0006022	aminoglycan metabolic process	100	0.527546	1.71985	3.71e-05	0.00057725	0.000437215	3587	tags=39%, list=21%, signal=31%	Chst13/Cemip/Chst5/Hpse/Ndnf/B3gnt7/Hmmr/Chil1/B3gat1/Galns/Has2/Chsy3/Chil3/Dse/Bgn/Mamdc2/Has1/Hexb/Cd44/Tgfb1/Spock2/Ednra/Csgalnact1/Chpf/Hexa/Il1b/Chst12/Gusb/Chst14/Chsy1/Pglyrp1/Ugdh/Ccnd3/Arsb/Gns/Dsel/Pxylp1/Sgsh/Pdgfrb
BP	GO:0007080	mitotic metaphase plate congression	50	0.621288	1.85699	3.72e-05	0.000578334	0.000438036	2200	tags=34%, list=13%, signal=30%	Kif2c/Ccnb1/Psrc1/Kif14/Birc5/Cdca5/Ndc80/Aurkb/Cenpe/Kif22/Cdt1/Nuf2/Mad1l1/Spdl1/Cdca8/Incenp/Kifc5b
BP	GO:0035455	response to interferon-alpha	24	0.724043	1.93701	3.8e-05	0.000590045	0.000446906	3857	tags=79%, list=23%, signal=61%	Ifitm6/Ifi204/Oas1g/Oas1a/Axl/Oas1c/Ifit3/Ifit2/Bst2/Ifnar2/Ifit1/Plscr1/Ifitm3/Adar/Ifitm2/Eif2ak2/Ifitm1/Myc/Ifnar1
BP	GO:0008038	neuron recognition	43	0.638146	1.86452	3.99e-05	0.000615708	0.000466343	1576	tags=37%, list=9%, signal=34%	Tnn/Cdk5r1/Ncam1/Gap43/Ephb2/Dscaml1/Ccdc141/Cnr1/Ephb3/Epha3/Robo1/Nrcam/Celsr3/Emb/Sema3a/Casp3
BP	GO:0008347	glial cell migration	64	0.588062	1.82198	3.99e-05	0.000615708	0.000466343	4022	tags=52%, list=24%, signal=39%	P2ry12/Cx3cr1/Trem2/Cdk5r1/Lrp8/Ccr2/Gpr183/Dcx/P2rx4/Vcan/Hexb/Vim/Gli3/Fn1/Matn2/Col3a1/Lrp1/Stap1/Ccl2/Scrib/Tspo/Ccl12/Enpp1/Srgap2/Ndn/Cd9/Cspg4/Lamb1/Efemp1/Csf1/Ntn1/Apcdd1/Rras2
BP	GO:2001236	regulation of extrinsic apoptotic signaling pathway	145	0.488214	1.64203	4.23e-05	0.000649821	0.00049218	3841	tags=37%, list=23%, signal=28%	Sfrp2/Dbh/Bcl2l14/Faim2/Pmaip1/Runx3/Siglec1/Lgals3/Ptprc/Serpine1/Traf1/Sfrp1/Nrg1/Pycard/Hgf/Brca1/Tert/Hmox1/Thbs1/Srpx/Hmgb2/Fyn/Sh3rf1/Pdia3/Dab2/Tnfrsf23/Il1b/Lmna/Itm2c/Acsl5/Madd/Igf1/Icam1/Gas1/Faim/Psen2/Tnfrsf22/Mapk7/Casp8/Tnfaip3/Pml/Cttn/Ctnna1/Snai2/Ripk1/Pea15a/Gpx1/Eya2/Col2a1/Src/Stk3/Fgfr1/Stk4
BP	GO:0097485	neuron projection guidance	202	0.466013	1.60047	4.24e-05	0.000649821	0.00049218	3356	tags=35%, list=20%, signal=28%	Tubb3/Tubb2b/Runx3/Dlx5/Cdk5r1/Sema3d/Ncam1/Gap43/Ptpro/Artn/Csf1r/Ephb2/Dscaml1/Ccdc141/Rac2/Plxnc1/Plxna3/Ephb3/Epha3/Cxcr4/Fzd3/Sema4a/Plxnb2/Rhoh/Robo1/Nrcam/Celsr3/Wnt7b/Erbb2/Gli3/Emb/Slit2/Cntn1/Sema3a/Matn2/Lama1/Bcl11b/Sema4b/Plxnb1/Chn1/Lmx1a/Efna4/Lrp1/Vasp/Hoxa1/Ednra/Apbb1/Lhx2/Sema3b/Rtn4rl1/Arx/Evl/Rhog/Alcam/Draxin/Gli2/Nectin1/Foxp1/Lamc2/Smo/Egr2/Vangl2/Chl1/Slit3/Gas1/Boc/Flrt3…
BP	GO:1905523	positive regulation of macrophage migration	26	0.715046	1.9411	4.32e-05	0.000660511	0.000500278	2769	tags=62%, list=16%, signal=52%	P2ry12/Cx3cr1/Trem2/C3ar1/Ccr7/C5ar1/Csf1r/Ptprj/P2rx4/Ccl5/Mmp14/Thbs1/Cmklr1/Ccl2/Trpv4/Mdk
BP	GO:0030889	negative regulation of B cell proliferation	20	0.749884	1.92163	4.41e-05	0.000671779	0.000508812	1634	tags=55%, list=10%, signal=50%	Tyrobp/Il10/Fcgr2b/Cd300a/Btk/Cdkn2a/Inpp5d/Tnfrsf13b/Btla/Casp3/Lyn
BP	GO:0051345	positive regulation of hydrolase activity	477	0.399235	1.40735	4.41e-05	0.000671779	0.000508812	4648	tags=36%, list=28%, signal=27%	Sfrp2/Grhl3/Mefv/Lck/Pmaip1/Gpr65/Ralgps2/Ifi206/Xcl1/Nlrp1a/Ccl8/Ptafr/Laptm5/Cck/Npnt/Vav1/Cd300a/Rasgef1b/Ptk2b/Ccr7/Ptprc/Prr7/Cldn4/Rgs14/Txk/Ctsh/Rgs10/Cdkn2a/Nlrp1b/Ifi207/Rapgefl1/Ifi204/Arhgap45/Cd33/Syk/Ccl7/Dap/Casp1/Plekhg4/Arhgap22/Grn/Pycard/Gpr55/Nlrc4/Ang/Ect2/Cd86/Arhgef19/Ccl22/Robo1/Aim2/Ccl5/Rcn3/Vsir/Plek/Itk/Erbb2/Dock8/Lgmn/Aph1c/Prkcd/Iqsec3/Dock11/Nlrp3/Plxnb1/Htr2b/Tbc1d…
BP	GO:2000146	negative regulation of cell motility	281	0.436055	1.51	4.47e-05	0.000678373	0.000513806	4351	tags=38%, list=26%, signal=29%	Tnn/Sfrp2/Cx3cr1/Aif1/Apoe/Grem1/Adtrp/Ccr5/Frmd5/Cd300a/Cyp1b1/Acan/C5ar2/Serpine1/Sfrp1/Nrg1/Ptprj/Timp1/Cd74/Slamf8/Cdh1/Ptn/Was/Svbp/Robo1/Emilin1/Slc9a3r1/Arhgap4/Has1/Adora3/Fbln1/Slit2/Thbs1/Ada/S1pr2/Sema3a/Il33/Serpinf1/Arhgdib/Abr/Gcsam/Col3a1/Lrp1/Stap1/Dpysl3/Sap30/Tgfb1/Lrch1/Sulf1/Ccl2/Mctp1/Rap2b/Emilin2/Bst2/Dpep1/Gpr173/Dpp4/Ndrg4/Cfl1/Angpt4/Abhd2/Srgap1/Gm266/Coro1b/Thy1/Evl/Cc…
BP	GO:0050673	epithelial cell proliferation	409	0.405348	1.42106	4.47e-05	0.000678373	0.000513806	4763	tags=40%, list=28%, signal=29%	Hmga2/Sfrp2/Pkhd1/Dbh/St8sia1/Bglap2/Runx3/Dlx5/Apoe/Vash2/Il10/Il18/Sox11/Col8a2/Ncf1/Scn5a/Runx2/Aldh1a2/Tnfsf11/Cdkn2a/Has2/Cdkn1c/C5ar2/Sfrp1/Birc5/Ptprn/Cyp7b1/Mki67/Cyba/Grn/Col8a1/Cdh1/Cdh3/Igf2/Ptn/Ang/Hgf/Maged1/Sulf2/Robo1/Ccl5/Vdr/Erbb2/Sox9/Hmox1/Lipa/Jaml/Alox5/Serpinb1a/Thbs1/Iqgap3/Uhrf1/Wnt2/Ptprv/Bcl11b/Vstm4/Serpinf1/Tgm1/Htr2b/Fgfr2/Cd109/Tgfb1/Bmper/Lgr5/Cxcr3/Thbs4/Sulf1/Hmgb…
BP	GO:0043648	dicarboxylic acid metabolic process	76	-0.428496	-1.85315	4.5e-05	0.000681681	0.000516311	3156	tags=51%, list=19%, signal=42%	Gls/D2hgdh/Shmt1/Mtrr/Grhpr/Pcx/Sdhaf3/Dlst/Dglucy/Oat/Gpt2/Atcay/Prodh/Dld/Mrps36/Fh1/Suclg1/Aldh1l1/Mdh2/Sdha/Kyat3/Sucla2/Me1/Idh3g/Cs/Mdh1/Aldh5a1/Sdhb/Idh3a/Aldh4a1/Ogdh/Idh3b/Adssl1/Got2/Phyh/Got1/Ddo/Adhfe1/Me3
BP	GO:0044784	metaphase/anaphase transition of cell cycle	88	0.545169	1.75685	4.58e-05	0.000690016	0.000522625	2553	tags=31%, list=15%, signal=26%	Kntc1/Bub1/Ccnb1/Trip13/Birc5/Cdc20/Tex14/Ttk/Ndc80/Plk1/Aurkb/Bub1b/Cenpe/Zwilch/Cdt1/Nuf2/Spc24/Mad1l1/Spdl1/Cdca8/Incenp/Cdc6/Mad2l1/Tacc3/Spc25/Cit/Fbxo5
BP	GO:0050890	cognition	272	0.437529	1.5127	4.58e-05	0.000690016	0.000522625	3381	tags=32%, list=20%, signal=26%	Jakmip1/Nrxn3/Dbh/Adra1b/Gatm/Grin2a/Dcdc2a/Cx3cr1/Trem2/Apoe/Gpr88/Ncam1/Tifab/Dnah11/Atp1a3/Cck/Ctnnd2/C5ar1/Ephb2/Rgs14/Pirb/B3gat1/Camk4/Mfsd2a/Cnr1/Slc1a4/Sct/Shc3/Nrg1/Tlr2/Cyp7b1/Casp1/Tpbg/Igf2/Ptn/Prkar2b/Specc1/Lgmn/Aph1c/Adcy3/Lmx1b/Casp3/Serpinf1/Lmx1a/St3gal4/Man2b1/Hoxa1/Pde1b/Gm2a/Slc17a7/Mme/Chst10/Ndrg4/Ric8a/Musk/Adrb1/Shank1/Map1a/Il1b/Egr1/Hrh2/Ppt1/Nfatc4/Syngap1/Adora1/Mdk/I…
BP	GO:0062125	regulation of mitochondrial gene expression	31	-0.607108	-2.13737	4.65e-05	0.000698401	0.000528975	5797	tags=87%, list=34%, signal=57%	Mief1/Thap11/C1qbp/Shmt2/Ngrn/Coa3/Tsfm/Rpusd3/Nsun3/Cdk5rap1/Mpv17l2/Uqcc2/Trmt10c/Mtg2/Fastkd3/Nsun4/Mrps27/Lrpprc/Trub2/Rmnd1/Rcc1l/Sirt3/Fastkd2/Malsu1/Mtg1/Taco1/Chchd10
BP	GO:0098883	synapse pruning	10	0.859504	1.89638	4.74e-05	0.000711378	0.000538805	1793	tags=70%, list=11%, signal=63%	Cx3cr1/Trem2/C1qb/C1qc/C1qa/Itgam/Ngef
BP	GO:0007160	cell-matrix adhesion	208	0.456787	1.56905	4.85e-05	0.000726215	0.000550042	3906	tags=38%, list=23%, signal=29%	Tnn/Grem1/Hpse/Rhod/Msln/Itgal/Npnt/Ptk2b/Itgax/Sirpa/BC024139/Postn/Cdkn2a/Serpine1/Itgb2/Fermt3/Gp5/Adam8/Ptprj/Fmn1/Epha3/Col16a1/Itgam/Otoa/Cd96/Emilin1/Itga11/Zfp469/Skap1/Fn1/Mmp14/Thbs1/Actn1/Col3a1/Lrp1/Vcam1/Col13a1/Efemp2/Itgb7/Cfl1/Myf5/S100a10/Itgbl1/Cdk6/Cib1/Thy1/Iqgap1/Bst1/Jam3/Ajuba/Plau/Rin2/Adamts12/Cd63/Coro1c/Itga7/Itga2/Itga5/Zyx/Ptpra/Pcsk5/Map4k4/Macf1/Itga9/Bcl2l11/Cttn/E…
BP	GO:0022604	regulation of cell morphogenesis	302	0.426768	1.48257	4.92e-05	0.000735083	0.000556759	4102	tags=39%, list=24%, signal=30%	F2/Fgr/Hpse/Rhod/Hck/Lrp8/Lst1/Ptk2b/Epb41l3/Palm3/Spta1/Csf1r/Ephb2/Cldn4/Coro1a/Postn/Bcl11a/Rac2/Has2/Mfsd2a/Plxnc1/Plxna3/Ccl7/Cxcr4/Dbn1/Ptn/Sema4a/Plxnb2/Rhoh/Fblim1/Slc9a3r1/Xlr4b/Fbln1/Hexb/Fn1/Cd44/Anxa1/Dock5/Numbl/Cdc42ep5/Unc13d/Arhgap15/Shroom3/Cul7/Plxnb1/Ezr/Fmnl1/Pdpn/Ccl2/Fyn/Fes/Dab2/Pak3/Cfl1/S100a10/Baiap2/Cib1/Coro1b/Sparc/Ccl12/Rhog/Rnd2/Cpne5/Mov10/Plekho1/Lpar1/Mdk/Coro1c/…
BP	GO:0050731	positive regulation of peptidyl-tyrosine phosphorylation	159	0.475541	1.61103	5e-05	0.000745426	0.000564592	4204	tags=45%, list=25%, signal=34%	Lck/Trem2/Grem1/Cd4/Lrp8/Cck/Il18/Ptk2b/Sh2d1b1/Ptprc/Csf1r/Plcg2/Syk/Nrg1/Ptprj/Cd80/Clec4n/Cd74/Bank1/Igf2/Hgf/Il6ra/Ccl5/Erbb3/Cntn1/Cd44/Hcls1/Arrb2/Lyn/Tgfb1/Thbs4/Nox4/Fyn/Nod2/Cd40/Osm/Clcf1/Angpt4/Lrrk1/Lep/Musk/Iqgap1/Il11/Adora1/Igf1/Arhgef2/Itga5/Icam1/Tnfrsf14/Pdgfra/Parp14/Lif/Dlg4/Epgn/Gfra1/Cspg4/Ehd4/Dlg3/Cass4/Itgb3/Cd81/Adipoq/Adra2a/Tslp/Src/Efna5/Tlr4/Tnfrsf1a/Gprc5b/Ptpn1/Par…
BP	GO:0002283	neutrophil activation involved in immune response	16	0.787841	1.90621	5.1e-05	0.000758042	0.000574148	1840	tags=69%, list=11%, signal=61%	Dnase1l3/Tyrobp/Myo1f/Ptafr/Fcer1g/Spi1/Itgb2/Syk/Itgam/Abr/Stx11
BP	GO:0048247	lymphocyte chemotaxis	45	0.624118	1.83603	5.32e-05	0.000788722	0.000597385	3091	tags=49%, list=18%, signal=40%	Xcl1/Ccl8/Ccr2/Ptk2b/Gpr183/Ccr7/Cxcl10/Cxcl16/Ccl7/Adam8/Cyp7b1/Ccl22/Ccl5/Cxcr3/Ccl2/Ccl9/Ccl6/Ccl12/Tnfsf14/Ccl4/Cklf/Tmem102
BP	GO:0002534	cytokine production involved in inflammatory response	55	0.604877	1.83239	5.36e-05	0.000792312	0.000600105	3025	tags=45%, list=18%, signal=37%	Il17b/Mefv/Trem2/F2/Pld4/Sirpa/Ephb2/Clec7a/Pycard/Cd96/Il17ra/Gpsm3/Adcy7/Alox5/Tlr6/Card9/Pld3/Nod2/Nlrc3/Lep/Il17rc/Myd88/Cd6/Lilrb4a/Hif1a
BP	GO:0043300	regulation of leukocyte degranulation	47	0.628181	1.86667	5.37e-05	0.000793096	0.000600699	2035	tags=47%, list=12%, signal=41%	Klrc1/Fgr/Ptafr/Nckap1l/Ccr2/Fcer1g/Cd300a/Spi1/Rac2/Itgb2/Cd84/Syk/Itgam/Adora3/Hmox1/Stxbp2/Unc13d/Lyn/Abr/F2rl1/Fes/Il4ra
BP	GO:1900015	regulation of cytokine production involved in inflammatory response	49	0.616477	1.83654	5.42e-05	0.000798402	0.000604717	3025	tags=49%, list=18%, signal=40%	Il17b/Mefv/Trem2/F2/Pld4/Sirpa/Ephb2/Clec7a/Pycard/Il17ra/Gpsm3/Adcy7/Alox5/Tlr6/Card9/Pld3/Nod2/Nlrc3/Lep/Il17rc/Myd88/Cd6/Lilrb4a/Hif1a
BP	GO:0051493	regulation of cytoskeleton organization	491	0.394655	1.39193	5.48e-05	0.000805803	0.000610323	4102	tags=33%, list=24%, signal=26%	Grhl3/Smim22/Tmsb10/Capn6/Gpr65/Rassf7/Fgr/Trpm2/Cdk5r1/Rhod/Hck/Myo1f/Nckap1l/Clec2i/Ptk2b/Spta1/Csf1r/Arhgap28/Baiap2l1/Patj/Cotl1/Coro1a/Rac2/Map1b/Psrc1/Plxna3/Tlr2/Iqgap2/Fmn1/Epha3/Stil/Dbn1/Pycard/Plk1/Was/Ccnf/Rhoh/Ect2/P2rx7/Arhgef19/Plek/Kifc1/Wasf1/Vill/Plekhh2/Lima1/Slit2/Prkcd/Hcls1/Cdc42ep5/Iqgap3/Daam2/Plxnb1/Limk1/Gmfg/Nes/Arhgdib/Trim36/Sh3pxd2b/Lrp1/Stap1/Vasp/Plk4/Tgfb1/Capg/No…
BP	GO:0051310	metaphase plate congression	62	0.575527	1.77791	5.72e-05	0.000837982	0.000634696	2452	tags=31%, list=15%, signal=26%	Kif2c/Ccnb1/Psrc1/Kif14/Birc5/Cenpf/Cdca5/Ndc80/Aurkb/Cenpe/Kif22/Cdt1/Nuf2/Mad1l1/Spdl1/Cdca8/Incenp/Kifc5b/Gem
BP	GO:0033674	positive regulation of kinase activity	373	0.412411	1.44212	5.71e-05	0.000837982	0.000634696	4328	tags=37%, list=26%, signal=28%	Hmga2/Tlr9/Cemip/Tlr1/Trem2/F2/Fgr/Grem1/Cdk5r1/Tnfrsf11a/Cd4/Lrp8/Slc11a1/Il18/Cd300a/Ptk2b/Flt3/Pik3cg/Ccr7/Ptprc/Chil1/Tnfaip8l3/Csf1r/Ephb2/Tnfsf11/Psrc1/Kif14/Fgd2/Syk/Nrg1/Ephb3/Adam8/Epha3/Stil/Cd74/Cdkn1a/Pik3r5/Mt3/Ang/Il6ra/Maged1/Ect2/P2rx7/Cd86/Robo1/Cenpe/Clspn/Erbb2/Erbb3/Traf4/Prkcd/Axl/Thbs1/Fgfr4/Mertk/Arrb2/Tlr6/Htr2b/Fgfr2/Fbn1/Rassf2/Lyn/Tgfb1/Nox4/Incenp/Pdgfc/Ror2/Nod2/Cdc6/…
BP	GO:0007413	axonal fasciculation	23	0.72543	1.9064	5.79e-05	0.000844654	0.000639749	1576	tags=39%, list=9%, signal=36%	Cdk5r1/Ncam1/Ephb2/Cnr1/Ephb3/Epha3/Celsr3/Sema3a/Casp3
BP	GO:0106030	neuron projection fasciculation	23	0.72543	1.9064	5.79e-05	0.000844654	0.000639749	1576	tags=39%, list=9%, signal=36%	Cdk5r1/Ncam1/Ephb2/Cnr1/Ephb3/Epha3/Celsr3/Sema3a/Casp3
BP	GO:0051090	regulation of DNA-binding transcription factor activity	378	0.410986	1.43809	5.82e-05	0.00084825	0.000642472	3230	tags=27%, list=19%, signal=23%	Hmga2/Pkhd1/Trim30c/Tlr9/Cx3cr1/Havcr2/Grem1/Il10/Hck/Tnfrsf11a/Nfam1/Lrp8/Fcgr2b/Il18/Il18r1/Cyp1b1/Lpar5/Rtkn2/Spi1/Plcg2/Hes6/Card11/Trim30b/Tnfsf11/Cdkn2a/Traf1/Itgb2/Cd84/Syk/Adam8/Dap/Tlr2/4930447C04Rik/Eomes/Pycard/Ikbke/Camk1d/Nlrc4/Aim2/Rab7b/Adora3/Trim14/Hmox1/Gli3/E2f1/Hcls1/Nlrp3/Cacna1d/Prkcb/Stk36/Wnt2/Trim30d/Arrb2/Tlr6/Nfkbid/Bcl3/Card9/Cmklr1/Ptgis/Anxa4/Tgfb1/Nod2/Tacc3/Nlrc5/P…
BP	GO:0030071	regulation of mitotic metaphase/anaphase transition	83	0.537939	1.71786	5.84e-05	0.000849136	0.000643143	1930	tags=28%, list=11%, signal=25%	Kntc1/Bub1/Ccnb1/Trip13/Birc5/Cdc20/Tex14/Ttk/Ndc80/Plk1/Aurkb/Bub1b/Cenpe/Zwilch/Cdt1/Nuf2/Spc24/Mad1l1/Spdl1/Cdca8/Incenp/Cdc6/Mad2l1
BP	GO:0006029	proteoglycan metabolic process	78	0.55232	1.75128	6.06e-05	0.000876613	0.000663955	3695	tags=46%, list=22%, signal=36%	Chst13/Hpse/Ndnf/Acan/B3gat1/Galns/Chsy3/Dse/Bgn/Col11a1/Mamdc2/Sulf2/Man1c1/Adamts7/Hexb/Sulf1/Spock2/Csgalnact1/Chst10/Chpf/Chst12/Gusb/Chst14/Chsy1/Adamts12/Igf1/Vangl2/Ugdh/Arsb/Mustn1/Slc2a10/Naglu/Dsel/Pxylp1/Sgsh/Col2a1
BP	GO:0007091	metaphase/anaphase transition of mitotic cell cycle	87	0.545864	1.76041	6.25e-05	0.000901955	0.000683149	2553	tags=31%, list=15%, signal=26%	Kntc1/Bub1/Ccnb1/Trip13/Birc5/Cdc20/Tex14/Ttk/Ndc80/Plk1/Aurkb/Bub1b/Cenpe/Zwilch/Cdt1/Nuf2/Spc24/Mad1l1/Spdl1/Cdca8/Incenp/Cdc6/Mad2l1/Tacc3/Spc25/Cit/Fbxo5
BP	GO:2000106	regulation of leukocyte apoptotic process	92	0.534354	1.73479	6.26e-05	0.000901955	0.000683149	1943	tags=34%, list=12%, signal=30%	Il10/Siglec1/Lgals3/Ccr5/Pnp/Fcgr2b/Il18/Fcer1g/Ccr7/Cdkn2a/Adam8/Cd74/Hsh2d/Aurkb/P2rx7/Ccl5/Dock8/Cd44/Anxa1/Axl/Hcls1/Ada/Mertk/Il7r/Bcl11b/Cd3g/Nfkbid/Bcl3/Lyn/Nod2/St3gal1
BP	GO:0000280	nuclear division	395	0.409599	1.43653	6.38e-05	0.000917552	0.000694963	3720	tags=30%, list=22%, signal=24%	Kif2c/Kntc1/Bub1/Mov10l1/Stag3/Cks2/Hsf2bp/Knstrn/Ccne1/Ccnb1/Cdkn1c/Psrc1/Kif14/Trip13/Ankle1/Spire2/Ccdc8/Birc5/Top2a/Aspm/Cdc20/Mki67/4930447C04Rik/Cdca5/Tex14/Ttk/Terb1/Ccnb2/Ndc80/Plk1/Fignl1/Igf2/Ncapg/Aurkb/Bub1b/Zcwpw1/Sgo1/Espl1/Kif18b/Kifc1/Dscc1/Racgap1/Cenpe/Zwilch/Haspin/Ncapg2/Kif22/Kif23/Mybl2/Cdt1/Nek2/Nuf2/Cul7/Spc24/Fgfr2/Prc1/Cdca2/Kif11/Mad1l1/Tdrd9/Tgfb1/Ddx4/Kif20b/Spdl1/Cdc…
BP	GO:1990868	response to chemokine	60	0.585917	1.79919	6.5e-05	0.000932049	0.000705943	3025	tags=48%, list=18%, signal=40%	Cx3cr1/Trem2/Gpr35/Xcl1/Ccl8/Lox/Ccr2/Ptk2b/Cxcl10/Ccl7/Cxcr4/Pf4/Cxcl5/Ccl22/Robo1/Ccl5/Dock8/Slit2/Ccr1/Lrch1/Ccl2/Ccl9/Cxcl9/Ccl6/Cib1/Ccl12/Slit3/Ccl4/Hif1a
BP	GO:1990869	cellular response to chemokine	60	0.585917	1.79919	6.5e-05	0.000932049	0.000705943	3025	tags=48%, list=18%, signal=40%	Cx3cr1/Trem2/Gpr35/Xcl1/Ccl8/Lox/Ccr2/Ptk2b/Cxcl10/Ccl7/Cxcr4/Pf4/Cxcl5/Ccl22/Robo1/Ccl5/Dock8/Slit2/Ccr1/Lrch1/Ccl2/Ccl9/Cxcl9/Ccl6/Cib1/Ccl12/Slit3/Ccl4/Hif1a
BP	GO:0051092	positive regulation of NF-kappaB transcription factor activity	141	0.494107	1.65818	6.63e-05	0.000946745	0.000717073	3230	tags=35%, list=19%, signal=28%	Trim30c/Tlr9/Cx3cr1/Grem1/Tnfrsf11a/Il18/Il18r1/Rtkn2/Plcg2/Card11/Trim30b/Tnfsf11/Traf1/Itgb2/Cd84/Adam8/Tlr2/Pycard/Nlrc4/Aim2/Rab7b/Trim14/Nlrp3/Prkcb/Trim30d/Tlr6/Card9/Tgfb1/Nod2/Ppia/Trim30a/Cd40/Cib1/Il1b/Ripk3/Il18rap/Myd88/Eda2r/Trim5/Tnfrsf8/Sphk1/Tradd/Arhgef2/Icam1/Ror1/Card14/Trim25/Eif2ak2/Prkci
BP	GO:0015669	gas transport	11	-0.824821	-2.1847	6.62e-05	0.000946745	0.000717073	1810	tags=82%, list=11%, signal=73%	Hbb-bt/Hba-a1/Aqp1/Car2/Bpgm/Car14/Car4/Aqp4/Mb
BP	GO:2000401	regulation of lymphocyte migration	58	0.589176	1.7941	6.75e-05	0.000961076	0.000727928	4411	tags=59%, list=26%, signal=43%	Aif1/Adtrp/Xcl1/Ccr2/Ptk2b/Ccr7/Cxcl10/Coro1a/Ccl7/Adam8/Pycard/Ccl5/Spn/Dock8/Gcsam/Lrch1/Ccl2/Ecm1/Ccl12/Cd200r1/Ripk3/Tnfsf14/Tnfrsf14/Tmem102/Msn/Lgals9/Itgb3/Slc8b1/Akt1/Stk10/Il27ra/Itga4/Apod/Adam10
BP	GO:0045824	negative regulation of innate immune response	66	0.574861	1.78653	6.88e-05	0.000974393	0.000738015	3597	tags=48%, list=21%, signal=38%	Klre1/Havcr2/Ifi206/Oas3/Sh2d1b1/Ifi207/Ifi204/Oas1g/Slamf8/Grn/Cd96/Igf2/Klrd1/Oas1a/Oas1c/Dhx58/Arrb2/Ccr1/Isg15/Nlrc5/Tyro3/Nlrc3/Samhd1/Tap1/Ttll12/Parp14/Adar/Tnfaip3/Tap2/Lgals9/Stat2/Serping1
BP	GO:0002888	positive regulation of myeloid leukocyte mediated immunity	20	0.740234	1.8969	7e-05	0.000990726	0.000750386	1907	tags=55%, list=11%, signal=49%	Fcgr1/Tyrobp/Ptafr/Fcgr3/Fcer1g/Spi1/Itgb2/Itgam/Pomc/Stap1/F2rl1
BP	GO:0090026	positive regulation of monocyte chemotaxis	16	0.782329	1.89287	7.02e-05	0.000991532	0.000750996	1818	tags=56%, list=11%, signal=50%	Cx3cr1/Aif1/Ccr2/Cxcl10/Serpine1/Ccl5/Lgmn/Ccr1/Ccl2
BP	GO:0034134	toll-like receptor 2 signaling pathway	17	0.775274	1.90137	7.17e-05	0.00101112	0.000765833	1907	tags=53%, list=11%, signal=47%	Pik3ap1/Tlr1/Trem2/Tlr2/Cyba/Tlr6/Lyn/Nod2/F2rl1
BP	GO:0043383	negative T cell selection	12	0.836581	1.90584	7.22e-05	0.00101345	0.000767596	2076	tags=67%, list=12%, signal=58%	Ccr7/Ptprc/Dock2/Cd74/Spn/Gli3/Zap70/Cd28
BP	GO:0045060	negative thymic T cell selection	12	0.836581	1.90584	7.22e-05	0.00101345	0.000767596	2076	tags=67%, list=12%, signal=58%	Ccr7/Ptprc/Dock2/Cd74/Spn/Gli3/Zap70/Cd28
BP	GO:0006734	NADH metabolic process	37	-0.567829	-2.12028	7.23e-05	0.00101345	0.000767596	2487	tags=61%, list=15%, signal=52%	Pgk1/Dlst/Gpi1/Nudt13/Tpi1/Nqo1/Pkm/Ldha/Pgam2/Gapdh/Actn3/Mdh2/Eno3/Idh3g/Mdh1/Idh3a/Idh3b/Aldoa/Pfkm/Gpd1/Gpd2/Tigar/Aldoa
BP	GO:1905818	regulation of chromosome separation	100	0.519371	1.6932	7.45e-05	0.0010425	0.000789599	2553	tags=30%, list=15%, signal=26%	Kntc1/Bub1/Ccnb1/Trip13/Birc5/Cdc20/Tex14/Ttk/Ndc80/Plk1/Ncapg/Aurkb/Bub1b/Cenpe/Zwilch/Ncapg2/Cdt1/Nuf2/Spc24/Mad1l1/Spdl1/Cdca8/Incenp/Cdc6/Mad2l1/Tacc3/Smc2/Spc25/Cit/Fbxo5
BP	GO:0033539	fatty acid beta-oxidation using acyl-CoA dehydrogenase	13	-0.789064	-2.25634	7.55e-05	0.00105301	0.000797561	2868	tags=85%, list=17%, signal=70%	Acads/Acadl/Etfb/Etfa/Acad12/Ivd/Etfdh/Gcdh/Acad11/Acadm/Acadvl
BP	GO:0032735	positive regulation of interleukin-12 production	33	0.656125	1.84076	7.64e-05	0.00106351	0.000805515	2769	tags=55%, list=16%, signal=46%	Tlr9/Laptm5/Flt3/Ccr7/Plcg2/Unc93b1/Scimp/Syk/Tlr2/Irf8/Tlr6/Il16/Nod2/Cd40/Lep/Tnfsf9/Ltb/Mdk
BP	GO:0042088	T-helper 1 type immune response	44	0.618665	1.8135	7.76e-05	0.00107628	0.000815189	2912	tags=50%, list=17%, signal=41%	Havcr2/Xcl1/Il12rb1/Slc11a1/Il18/Il18r1/Ccr2/Ccr7/Sema4a/H2-Ab1/Spn/Anxa1/Il33/Bcl3/Il27/Pla2g4a/Il4ra/Il18bp/Cracr2a/Il1b/Il18rap/Tmem98
BP	GO:0007264	small GTPase mediated signal transduction	406	0.403865	1.41592	8.07e-05	0.00111545	0.00084485	5257	tags=44%, list=31%, signal=31%	Adra1b/Gpr65/Ralgps2/Aif1/Apoe/P2ry10/Gpr35/Cdh2/Rhod/Vav1/Rasgef1b/Pik3cg/Arhgap28/Ephb2/Dock2/Rac2/Rapgefl1/Kif14/Arhgap30/Rhov/Nrg1/Cyth4/Gpr55/Col1a2/Rasal3/Was/Rhoh/Robo1/Foxm1/Racgap1/Wasf1/Erbb2/Dock8/Hmox1/Slit2/Dok1/Dock5/Iqsec3/Cdc42ep5/Iqgap3/Dock11/Arhgdib/Chn1/Timp2/Col3a1/Psd4/Plce1/Dock10/Pdpn/Nradd/Dok3/Rap2b/F2rl1/Ednra/Stmn1/Srgap1/Baiap2/Sh2b2/Rasgrp1/Gm266/Sh3bp1/Dok2/Rap1gap2…
BP	GO:0006086	acetyl-CoA biosynthetic process from pyruvate	11	-0.819522	-2.17066	8.36e-05	0.00115273	0.000873086	1491	tags=91%, list=9%, signal=83%	Pdhb/Pdhx/Dld/Pdk1/Dlat/Pdha1/Mpc1/Pdk2/Mpc2/Pdk4
BP	GO:0043087	regulation of GTPase activity	322	0.413837	1.43974	8.65e-05	0.00118827	0.000900004	3282	tags=27%, list=19%, signal=22%	Grhl3/Gpr65/Ralgps2/Xcl1/Ccl8/Vav1/Rasgef1b/Ptk2b/Ccr7/Rgs14/Rgs10/Rapgefl1/Arhgap45/Plxnc1/Arhgap9/Plxna3/Ccl7/Ephb3/Iqgap2/Epha3/Plekhg4/Arhgap22/Pycard/Adap1/Rasal3/Plxnb2/Ect2/Arhgef19/Ccl22/Ccl5/Erbb2/Dock8/Iqsec3/Dock11/Arhgap15/Arrb2/Plxnb1/Tbc1d9/Chn1/Abr/Gpr137b/Dock10/Lrch1/Ngef/Ccl2/F2rl1/Ccl9/Mex3b/Stmn1/Cd40/Scrib/Adap2/S100a10/Pot1b/Ccl6/Rasgrp1/Sh3bp1/Chn2/Rap1gap2/Thy1/Adrb1/Ccl12…
BP	GO:0097553	calcium ion transmembrane import into cytosol	147	0.480629	1.61947	8.84e-05	0.00121315	0.000918854	2373	tags=32%, list=14%, signal=28%	Slc24a4/Grin2a/Cemip/Lck/F2/Trpm2/Xcl1/Ryr3/Ptpn6/Ccr5/Cd4/Cacna1b/Ptk2b/Ptprc/Cxcl10/Plcg2/Coro1a/Bdkrb1/Clec4b1/Gp5/Hap1/P2ry6/Cyba/Fkbp1b/Trpv2/P2rx4/P2rx7/Cacna1f/Myo5a/Ubash3b/Cacna1d/Htr2b/Lyn/Gimap3/Tgfb1/Cxcr3/Fyn/Ednra/Gp1bb/Grin2d/Cxcl9/Trpv3/Selenon/Thy1/Trpv4/Tpcn2/Adrb1
BP	GO:0050728	negative regulation of inflammatory response	111	0.508124	1.67272	8.87e-05	0.00121513	0.000920352	3970	tags=43%, list=24%, signal=33%	Mefv/Cx3cr1/Trem2/C1qtnf3/Acp5/Apoe/Il10/Tnfaip8l2/Fcgr2b/Siglecg/Tnfrsf1b/Slamf8/Grn/Aoah/Hgf/Pbk/Cd276/Cnr2/Spn/Slit2/Cd44/Alox5/Ada/Siglece/Nlrp3/Serpinf1/Abr/Ptgis/Nod2/Tyro3/Nlrc3/Cd200r1/Adora1/Mdk/Fndc4/Igf1/Pglyrp1/Socs3/Tnfaip3/Lgals9/Gpx1/Adipoq/Zfp36/Metrnl/Rb1/Rps19/Adora2a/Tnfrsf1a
BP	GO:0002637	regulation of immunoglobulin production	66	0.571103	1.77485	8.89e-05	0.00121583	0.00092088	3216	tags=38%, list=19%, signal=31%	Tlr9/Cd22/Il10/Xcl1/Cd37/Fcgr2b/Ptprc/Siglecg/Ephb2/Sash3/Cd86/Il33/Tgfb1/Il4ra/Cd28/Cd40/Clcf1/Rbp4/Foxp1/Trp53bp1/Tnfsf13/Tnfsfm13/Lilrb4a/Tnfaip3/Cd27
BP	GO:0019079	viral genome replication	109	0.512646	1.68876	8.97e-05	0.00122182	0.000925418	4067	tags=36%, list=24%, signal=27%	Hmga2/Ifitm6/Slpi/Ifi206/Oas3/Ccl8/Ifi207/Ifi204/Top2a/Oas1g/Rnasel/Ccl5/Oas1a/Oasl1/Oas1c/Oasl2/Ppib/Apobec3/Isg15/Bst2/Ppia/Fam111a/Oas2/Ccl12/Plscr1/Ifitm3/Fbxl2/Adar/Ifitm2/Eif2ak2/Isg20/Pabpc1/Zc3hav1/Ifitm1/Ifih1/Ifi27/Rsad2/Prox1/Oas1b
BP	GO:0009100	glycoprotein metabolic process	300	0.41977	1.45636	8.99e-05	0.00122182	0.000925418	4331	tags=36%, list=26%, signal=27%	Chst13/St8sia2/Galnt6/St8sia1/Gal3st2/Hpse/Ndnf/B3gnt7/B3gnt5/Cela1/Ccr7/Asgr2/Acan/Tmem106a/B3gat1/Galns/Chsy3/B3galt5/Gcnt1/Galnt9/Dse/Bgn/Col11a1/Galnt5/Mamdc2/Serp2/Soat1/Mt3/Sulf2/Mgat5/Man1c1/Adamts7/Hexb/Il33/Fut7/Fut4/Fbxo27/Gfpt2/Serp1/Dpy19l1/St3gal4/Sulf1/St3gal1/Spock2/Gxylt2/Csgalnact1/Chst10/Chpf/Fbxo17/Lep/Edem1/St6galnac5/Chst12/Gusb/Man2a1/Chst14/Derl3/Chsy1/Dpy19l3/Itm2c/Adamts1…
BP	GO:0002675	positive regulation of acute inflammatory response	22	0.720187	1.87679	9.69e-05	0.0013134	0.000994782	1763	tags=64%, list=10%, signal=57%	Fcgr1/Tnfrsf11a/Ccr5/Fcgr3/Fcer1g/Pik3cg/Ccr7/Tnfsf11/Cnr1/Adam8/Ffar2/Alox5ap/Ccl5/Ptger3
BP	GO:0031663	lipopolysaccharide-mediated signaling pathway	57	0.587104	1.78875	9.79e-05	0.00132468	0.00100333	3826	tags=49%, list=23%, signal=38%	Trem2/Ly86/Il18/Spi1/Plcg2/Scimp/Cd84/Cd180/Ccl5/Trim30d/Lyn/Tgfb1/Ccl2/Trim30a/Ptpn22/Cd14/Ccl12/Il1b/Myd88/Cd6/Trim5/Ly96/Lbp/Tnfaip3/Ticam1/Sash1/Stat1/Tlr4
BP	GO:0033077	T cell differentiation in thymus	93	0.52034	1.69349	9.98e-05	0.00134577	0.0010193	2911	tags=37%, list=17%, signal=30%	Tox/Ccr7/Ptprc/Prr7/Card11/Cdkn2a/Cd3d/Dock2/H2-DMa/Adam8/Cd74/Spn/Erbb2/Gli3/Ada/Il7r/Bcl11b/Cd3g/Nfkbid/Zap70/Ifnar2/Cd28/Cdk6/Tnfsf9/Rasgrp1/Il2rg/Zfp36l2/Fzd5/Il1b/Ripk3/Zfp36l1/Cd1d1/B2m/Vnn1
BP	GO:0051306	mitotic sister chromatid separation	91	0.530244	1.71728	0.00010017	0.00134776	0.00102081	2553	tags=30%, list=15%, signal=25%	Kntc1/Bub1/Ccnb1/Trip13/Birc5/Cdc20/Tex14/Ttk/Ndc80/Plk1/Aurkb/Bub1b/Cenpe/Zwilch/Cdt1/Nuf2/Spc24/Mad1l1/Spdl1/Cdca8/Incenp/Cdc6/Mad2l1/Tacc3/Spc25/Cit/Fbxo5
BP	GO:0030900	forebrain development	296	0.424362	1.47073	0.000102294	0.00137394	0.00104064	3482	tags=29%, list=21%, signal=24%	Hmga2/Dclk1/Jakmip1/P2ry12/Tox/Dlx5/Tyrobp/Cdk5r1/Ndnf/Cdh2/Ncam1/Rfx4/Lrp8/Csf1r/Ephb2/Aldh1a2/Ccdc141/Kif14/Mfsd2a/Ikzf1/Hap1/Sct/Plxna3/Nrg1/Ephb3/Dcx/Aspm/Stil/Cxcr4/Eomes/Kif21b/Itgam/Robo1/Tsku/Wnt7b/Gli3/Slit2/E2f1/Axl/Numbl/Sema3a/Tal2/Bcl11b/Mgarp/Fgfr2/Efhc1/Lmx1a/Col3a1/Ptger3/Apaf1/Fyn/Tacc3/Tyro3/Nr2f1/Lhx2/Akna/Rtn4rl1/Arx/Rpgrip1l/Pitx1/Draxin/Gli2/Emx2/Smo/Hhex/Id2/Zeb2/Mdk/Coro1c…
BP	GO:0010965	regulation of mitotic sister chromatid separation	88	0.534287	1.72178	0.000104149	0.00139159	0.00105401	2553	tags=31%, list=15%, signal=26%	Kntc1/Bub1/Ccnb1/Trip13/Birc5/Cdc20/Tex14/Ttk/Ndc80/Plk1/Aurkb/Bub1b/Cenpe/Zwilch/Cdt1/Nuf2/Spc24/Mad1l1/Spdl1/Cdca8/Incenp/Cdc6/Mad2l1/Tacc3/Spc25/Cit/Fbxo5
BP	GO:0072329	monocarboxylic acid catabolic process	109	-0.375343	-1.70861	0.000107123	0.00142886	0.00108223	2352	tags=38%, list=14%, signal=33%	Echdc1/Acadl/Acaa2/Acox1/Pex7/Acat1/Acox2/Auh/Abcd3/Etfb/Nudt7/Etfa/Hadha/Sord/Hadh/Mlycd/Cpt2/Acad12/Ivd/Etfdh/Gcdh/Crat/Acad11/Decr1/Acadm/Ehhadh/Echs1/Hadhb/Irs1/Nudt19/Tuba8/Ldhd/Abcd2/Acadvl/Eci1/Irs2/Phyh/Lpin1/Acacb/Plin5/Ces1d
BP	GO:0043372	positive regulation of CD4-positive, alpha-beta T cell differentiation	26	0.698926	1.89734	0.000109391	0.00145659	0.00110324	2845	tags=58%, list=17%, signal=48%	Nckap1l/Il18/Ccr2/Ccr7/Sash3/Cd83/Anxa1/Nlrp3/Shb/Nfkbid/Gimap3/Il4ra/Il2rg/Nfkbiz/Myb
BP	GO:0051983	regulation of chromosome segregation	116	0.504529	1.66604	0.000109717	0.00145842	0.00110462	3364	tags=34%, list=20%, signal=27%	Kif2c/Kntc1/Bub1/Ccnb1/Trip13/Birc5/Cdc20/Mki67/Tex14/Ttk/Ndc80/Plk1/Ncapg/Aurkb/Bub1b/Cenpe/Zwilch/Ncapg2/Cdt1/Nuf2/Spc24/Cdca2/Mad1l1/Spdl1/Cdca8/Incenp/Cdc6/Mad2l1/Tacc3/Smc2/Spc25/Cit/Fbxo5/Ncaph/Actb/Chtf18/Rad18/Smc4/Cep192
BP	GO:0045930	negative regulation of mitotic cell cycle	221	0.442389	1.5246	0.000112009	0.00148634	0.00112576	3855	tags=33%, list=23%, signal=26%	Hmga2/Slfn1/Gpnmb/Zc3h12d/Kntc1/Bub1/Ccnb1/Cdkn1c/Trip13/Birc5/Gpr132/Ticrr/Cdc20/Stil/Fzd3/Tex14/Cdkn1a/Ttk/Cdk1/Ndc80/Plk1/Pbk/Aurkb/Bub1b/Brca1/Slc9a3r1/Dtl/Cenpe/Clspn/Zwilch/Haspin/Cdt1/Ptprv/Nuf2/Spc24/Fgfr2/Myo16/Timp2/Mad1l1/Bard1/Spdl1/Ccl2/Cdca8/Incenp/Cdc6/Mad2l1/Prmt2/Fancd2/Scrib/Crlf3/Spc25/Zfp36l2/Ccl12/Btg1/Fbxo5/Rbbp8/Gjc2/Zfp36l1/Gas1/Nek11/Brsk1/Pml/Dact1/Mbd4/Cep192/Chek1/Mtbp…
BP	GO:0097696	receptor signaling pathway via STAT	121	0.495602	1.63941	0.000113513	0.00150238	0.00113792	4359	tags=43%, list=26%, signal=32%	Hmga2/Lck/Il10ra/Cdk5r1/Il10/Il12rb1/Il18/Cd300a/Cyp1b1/Ptk2b/Ptprc/Csf1r/Ephb2/Csf2ra/Cxcl5/Il6ra/Ccl5/Mgat5/Hcls1/Il7r/Bcl3/Lyn/Tgfb1/Fyn/Prmt2/Cd40/Osm/Clcf1/Lep/Csf2rb/Crlf3/Mst1/Il10rb/Igf1/Socs3/Parp14/Lif/Leprot/Crlf2/Gadd45a/Ptprd/Stat2/Irf1/Csf2rb2/Tslp/Stat1/Tnfrsf1a/Cenpj/Parp9/Ager/Socs1/Stat4
BP	GO:0007093	mitotic cell cycle checkpoint signaling	139	0.480754	1.61156	0.000115739	0.00152016	0.00115138	2022	tags=25%, list=12%, signal=22%	Hmga2/Kntc1/Bub1/Ccnb1/Trip13/Birc5/Ticrr/Cdc20/Stil/Tex14/Cdkn1a/Ttk/Cdk1/Ndc80/Plk1/Pbk/Aurkb/Bub1b/Brca1/Dtl/Cenpe/Clspn/Zwilch/Cdt1/Ptprv/Nuf2/Spc24/Mad1l1/Bard1/Spdl1/Cdca8/Incenp/Cdc6/Mad2l1/Fancd2
BP	GO:0045730	respiratory burst	23	0.709062	1.86338	0.000116283	0.00152471	0.00115483	1047	tags=48%, list=6%, signal=45%	Trem2/Cybb/Slc11a1/Ncf2/Ncf1/Rac2/Ncf4/Cyba/Slamf8/Grn/Camk1d
BP	GO:0006122	mitochondrial electron transport, ubiquinol to cytochrome c	11	-0.814074	-2.15624	0.000116588	0.00152611	0.00115589	2489	tags=91%, list=15%, signal=78%	Uqcrh/Uqcr10/Cyc1/Uqcr11/Cycs/Uqcrb/Uqcrc2/Uqcrc1/Uqcrfs1/Uqcrq
BP	GO:0071887	leukocyte apoptotic process	112	0.503938	1.65759	0.000119961	0.00156762	0.00118733	3222	tags=38%, list=19%, signal=31%	Il10/Siglec1/Lgals3/Ccr5/Pnp/Fcgr2b/Il18/Fcer1g/Ccr7/Cdkn2a/Adam8/Cd74/Hsh2d/Itgam/Aurkb/P2rx7/Ccl5/Dock8/Gli3/Cd44/Anxa1/Axl/Hcls1/Ada/Mertk/Il7r/Bcl11b/Cd3g/Nfkbid/Bcl3/Lyn/Nod2/St3gal1/Plekho2/Tnfrsf23/Ripk3/Foxp1/Hif1a/Casp8/St6gal1/Cd27/Bcl2l11
BP	GO:0051304	chromosome separation	121	0.494753	1.6366	0.000120645	0.00157389	0.00119208	2553	tags=27%, list=15%, signal=23%	Kntc1/Bub1/Ccnb1/Trip13/Ankle1/Birc5/Top2a/Cdc20/Tex14/Ttk/Ndc80/Plk1/Ncapg/Aurkb/Bub1b/Espl1/Cenpe/Zwilch/Ncapg2/Cdt1/Nuf2/Spc24/Mad1l1/Spdl1/Cdca8/Incenp/Cdc6/Mad2l1/Tacc3/Smc2/Spc25/Cit/Fbxo5
BP	GO:0051347	positive regulation of transferase activity	454	0.393228	1.38492	0.0001213	0.0015771	0.00119451	3927	tags=31%, list=23%, signal=25%	Hmga2/Tlr9/Cemip/Tlr1/Trem2/F2/Fgr/Grem1/Cdk5r1/Tnfrsf11a/Cd4/Lrp8/Slc11a1/Pkib/Il18/Cd300a/Ptk2b/Flt3/Pik3cg/Ccr7/Ptprc/Chil1/Tnfaip8l3/Csf1r/Ephb2/Tnfsf11/Psrc1/Kif14/Fgd2/Syk/Nrg1/Ephb3/Adam8/Cdc20/Epha3/Stil/Cd74/Cdkn1a/Pik3r5/Plk1/Igf2/Mt3/Ang/Aurkb/Il6ra/Maged1/Ect2/P2rx7/Cd86/Robo1/Dscc1/Cenpe/Clspn/Erbb2/Erbb3/Traf4/Prkcd/Axl/Thbs1/Fgfr4/Mertk/Nek2/Arrb2/Tlr6/Htr2b/Fgfr2/Fbn1/Rassf2/Lyn/T…
BP	GO:0006399	tRNA metabolic process	166	-0.325784	-1.54462	0.000121163	0.0015771	0.00119451	4885	tags=54%, list=29%, signal=38%	Lars/Gtpbp3/Mettl2/Nat10/Dtwd1/Rtraf/Exosc2/Ptcd1/Ears2/Tars2/Elac2/Wars2/Bcdin3d/Trmt11/Lcmt2/Exosc7/Pus3/Dtd1/Tyw1/Aarsd1/Qtrt2/Thumpd2/Hars2/Lage3/Dus1l/Trub1/Farsb/Tsen15/Yars/Trmt1/Tyw3/Dus3l/Iars/Tprkb/Trmt112/Vars2/Hsd17b10/Trmt10b/Elp3/Elp5/Trnt1/Nsun3/Osgep/Pop5/Elac1/Zcchc7/Gon7/Rpp25l/Cdk5rap1/Cars2/Aars/Fars2/Eprs/Lars2/Pars2/Ddx1/Trmt10c/Iars2/Trmt2b/Sars/Trdmt1/Alkbh8/Cars/Dus4l/Trp…
BP	GO:0030336	negative regulation of cell migration	270	0.429444	1.48305	0.000121665	0.00157919	0.00119609	4351	tags=38%, list=26%, signal=29%	Tnn/Sfrp2/Cx3cr1/Aif1/Apoe/Grem1/Adtrp/Ccr5/Cd300a/Cyp1b1/Acan/C5ar2/Serpine1/Sfrp1/Nrg1/Ptprj/Timp1/Cd74/Slamf8/Cdh1/Ptn/Svbp/Robo1/Emilin1/Slc9a3r1/Arhgap4/Has1/Adora3/Slit2/Thbs1/Ada/S1pr2/Sema3a/Il33/Serpinf1/Arhgdib/Abr/Gcsam/Col3a1/Lrp1/Stap1/Dpysl3/Sap30/Tgfb1/Lrch1/Sulf1/Ccl2/Mctp1/Rap2b/Emilin2/Bst2/Dpep1/Gpr173/Dpp4/Ndrg4/Angpt4/Abhd2/Srgap1/Gm266/Coro1b/Thy1/Evl/Ccl12/Cnn2/Cd200r1/Tcaf…
BP	GO:0007088	regulation of mitotic nuclear division	105	0.513395	1.67895	0.000129447	0.00167457	0.00126833	3787	tags=41%, list=22%, signal=32%	Kntc1/Bub1/Ccnb1/Trip13/Ccdc8/Birc5/Cdc20/Mki67/Tex14/Ttk/Ndc80/Plk1/Igf2/Aurkb/Bub1b/Cenpe/Zwilch/Cdt1/Nuf2/Cul7/Spc24/Fgfr2/Cdca2/Mad1l1/Kif20b/Spdl1/Cdca8/Incenp/Mad2l1/Cd28/Spc25/Il1b/Fbxo5/Nusap1/Sphk1/Igf1/Cep192/Chek1/Mtbp/Epgn/Pdgfrb/Xrcc3/Rb1
BP	GO:1902099	regulation of metaphase/anaphase transition of cell cycle	84	0.537264	1.72183	0.000131551	0.00169836	0.00128636	1930	tags=27%, list=11%, signal=24%	Kntc1/Bub1/Ccnb1/Trip13/Birc5/Cdc20/Tex14/Ttk/Ndc80/Plk1/Aurkb/Bub1b/Cenpe/Zwilch/Cdt1/Nuf2/Spc24/Mad1l1/Spdl1/Cdca8/Incenp/Cdc6/Mad2l1
BP	GO:0034446	substrate adhesion-dependent cell spreading	104	0.511104	1.67342	0.000131726	0.00169836	0.00128636	4434	tags=49%, list=26%, signal=36%	Lamc3/Hpse/Lpxn/Postn/Has2/Parvg/Kif14/Fermt3/Sfrp1/Ephb3/Dbn1/Fbln1/Fn1/Axl/Dock5/Mertk/Unc13d/Antxr1/Pdpn/Itgb7/Dab2/Tyro3/S100a10/Cib1/Mdk/Coro1c/Fndc3b/Parva/Akip1/Srgap2/St6gal1/Tmeff2/Cass4/Ilk/Itgb3/Carmil1/Lamb1/Flna/Rcc2/Src/Efna5/Myoc/P4hb/Calr/Actn4/Bcar1/Myadm/Prex1/Itga4/Arpc2/Rac3
BP	GO:0002474	antigen processing and presentation of peptide antigen via MHC class I	34	0.656892	1.84629	0.00013564	0.00174012	0.00131798	4141	tags=71%, list=25%, signal=53%	Fcgr1/Clec4a3/Fcgr3/Fcer1g/Clec4a1/Clec4a2/Clec4b1/Ifi30/Pdia3/H2-M3/H2-T23/Tap1/H2-T10/H2-D1/B2m/H2-K1/H2-Q1/H2-T24/H2-Q10/Tap2/Tapbp/Calr/Tapbpl/H2-T22
BP	GO:0050732	negative regulation of peptidyl-tyrosine phosphorylation	51	0.589989	1.76308	0.000135437	0.00174012	0.00131798	3614	tags=43%, list=21%, signal=34%	Sfrp2/Ptpn6/Il18/Cd300a/Sh2d1b1/Ptprc/Sfrp1/Zfyve28/Prkcd/Samsn1/Lrrk1/Thy1/Vps25/Fam72a/Igf1/Psen2/Lilrb4a/Socs3/Parp14/Cbl/Mvp/Irf1
BP	GO:0007143	female meiotic nuclear division	31	0.658673	1.83011	0.000141149	0.00180778	0.00136923	2923	tags=48%, list=17%, signal=40%	Stag3/Hsf2bp/Trip13/Spire2/Top2a/Ttk/Ccnb2/Ndc80/Plk1/Cenpe/Sgo2a/Mastl/Cdc25b/Fbxo5/Ncaph
BP	GO:0016045	detection of bacterium	12	0.821219	1.87085	0.000143582	0.00183287	0.00138823	2885	tags=83%, list=17%, signal=69%	Tlr1/Naip6/Naip5/Naip2/Tlr2/Nlrc4/Tlr6/Nod2/Ssc5d/Pglyrp1
BP	GO:0061760	antifungal innate immune response	17	0.763337	1.87209	0.000150304	0.00191551	0.00145083	1646	tags=53%, list=10%, signal=48%	Cx3cr1/Clec4a3/Clec4a1/Spi1/Plcg2/Clec4a2/Clec4b1/Clec4n/Card9
BP	GO:0051315	attachment of mitotic spindle microtubules to kinetochore	19	0.74987	1.89554	0.000150909	0.00192005	0.00145426	1854	tags=53%, list=11%, signal=47%	Kif2c/Birc5/Ndc80/Aurkb/Cenpe/Cdt1/Nuf2/Mad1l1/Cdca8/Incenp
BP	GO:0042554	superoxide anion generation	36	0.65351	1.84078	0.000151768	0.0019278	0.00146013	3378	tags=58%, list=20%, signal=47%	Tyrobp/Acp5/Cybb/Il18/Ncf2/Ncf1/Itgb2/Syk/Ncf4/Cyba/Itgam/Prkcd/Sh3pxd2b/Tgfb1/Nox4/F2rl1/Hvcn1/Duox1/Gnai2/Gnai3/Sh3pxd2a
BP	GO:0007200	phospholipase C-activating G protein-coupled receptor signaling pathway	62	0.561642	1.73502	0.000152734	0.00193688	0.00146701	1948	tags=40%, list=12%, signal=36%	Lpar3/P2ry12/Adra1b/Cx3cr1/Gpr65/F2/C3ar1/P2ry10/Gpr35/Rxfp3/C5ar1/Chga/C5ar2/Plcb2/Gng13/Gpr55/Slc9a3r1/Pth1r/Htr2b/Gna15/Cmklr1/Plce1/Ptger3/F2rl1/Ednra
BP	GO:0002407	dendritic cell chemotaxis	13	0.800234	1.84619	0.000157239	0.00199075	0.00150782	1160	tags=46%, list=7%, signal=43%	Trpm2/Gpr183/Ccr7/Spi1/Slamf8/Slamf9
BP	GO:0006006	glucose metabolic process	178	-0.310108	-1.48291	0.000157952	0.00199324	0.0015097	2701	tags=34%, list=16%, signal=29%	Slc2a8/Pcx/Gpld1/Nr3c1/Ganc/Pgk1/Gnb3/Gpi1/Insr/Stk11/Cox11/Tpi1/Gck/Slc45a3/Npy1r/Nfe2l1/Oma1/Pgm2l1/Pkm/Wdtc1/Pdhb/Gpt/Ldha/Mlycd/Pgp/Pgam2/Bckdk/Pdk1/Rora/Gapdh/Dlat/Actn3/Cd36/Mdh2/Kat2b/Eno3/Fbp2/Acadm/Slc37a4/Irs1/Pgm2/Pdha1/Mdh1/Ppara/Irs2/Aldoa/Pfkm/Gpd1/Gpd2/Hk2/Kcnj11/Pdk2/Tigar/Pdk4/Acacb/Esrrb/Gnmt/Aldoa/Pfkfb1/Dgat2/Rorc
BP	GO:0006898	receptor-mediated endocytosis	222	0.442002	1.52268	0.000161456	0.00203082	0.00153816	3783	tags=34%, list=22%, signal=27%	Fcgr1/Fcgr4/Apoe/Grem1/Hpse/Siglec1/Slc9b2/Msr1/Fcgr2b/Fcer1g/Cd300a/Apoc1/Hmmr/Ccr7/Plcg2/Cxcl16/Serpine1/Itgb2/Syk/Hap1/Trf/Nrg1/Pacsin1/Itgam/Anxa2/Ptpn5/Wasf1/Tfr2/Ahi1/Cd44/Siglech/Sag/Arrb2/Htr2b/Fcho1/Ezr/Lrp1/Rab31/Ptger3/Ankrd13d/Sdc1/Dab2/Lrrtm2/Scrib/Cd14/Ldlrad3/Tpcn2/Sfrp4/Snx1/Cubn/Ppt1/Cd63/Cap1/Ifitm3/Mrc1/B2m/Dbnl/Lilrb4a/Ophn1/Sdcbp/Dlg4/Rin3/Dll1/Dnm1/Cttn/Pcsk9/Bicd1/Cbl/Cd9/I…
BP	GO:0045860	positive regulation of protein kinase activity	311	0.413842	1.43893	0.000162272	0.0020366	0.00154254	4328	tags=38%, list=26%, signal=28%	Hmga2/Tlr9/Cemip/Tlr1/Grem1/Cdk5r1/Tnfrsf11a/Cd4/Lrp8/Slc11a1/Il18/Cd300a/Ptk2b/Pik3cg/Ccr7/Ptprc/Chil1/Csf1r/Tnfsf11/Psrc1/Kif14/Fgd2/Syk/Nrg1/Adam8/Stil/Cdkn1a/Pik3r5/Mt3/Ang/Il6ra/Maged1/Ect2/P2rx7/Cd86/Robo1/Cenpe/Clspn/Erbb2/Erbb3/Traf4/Prkcd/Thbs1/Arrb2/Tlr6/Htr2b/Fbn1/Rassf2/Tgfb1/Nox4/Incenp/Pdgfc/Ror2/Nod2/Cdc6/Ppia/Csk/Cd40/Lep/Rasgrp1/Cib1/Cdc25b/Tpx2/Fzd5/Iqgap1/Mst1r/Il1b/Ccdc88a/Aju…
BP	GO:0070129	regulation of mitochondrial translation	26	-0.624048	-2.09578	0.000162707	0.0020366	0.00154254	5797	tags=92%, list=34%, signal=61%	Mief1/C1qbp/Shmt2/Ngrn/Coa3/Tsfm/Rpusd3/Nsun3/Cdk5rap1/Mpv17l2/Uqcc2/Trmt10c/Mtg2/Fastkd3/Nsun4/Mrps27/Lrpprc/Trub2/Rmnd1/Rcc1l/Fastkd2/Malsu1/Mtg1/Taco1
BP	GO:0010466	negative regulation of peptidase activity	141	0.48323	1.62168	0.000163964	0.00204902	0.00155194	2877	tags=32%, list=17%, signal=27%	R3hdml/Sfrp2/Slpi/Serpina3f/Ifi206/Naip6/Naip5/Ifi207/Ifi204/Serpina3g/Serpine1/Naip2/Birc5/Spint1/Timp1/Serpina3n/Mt3/Hgf/Renbp/Mmp9/Cd44/Tfpi2/Serpinb1a/Thbs1/Anxa8/Arrb2/Serpinf1/Plaur/Cd109/Timp2/Serpinb6b/Cstb/Serpinh1/Sh3rf1/Ecm1/Dpep1/Serpinb8/Serpina12/Fetub/Arl6ip1/Ctsb/Mical1/Bcl2a1d/Igf1/Lxn
BP	GO:0042590	antigen processing and presentation of exogenous peptide antigen via MHC class I	12	0.818159	1.86387	0.000164673	0.00205456	0.00155614	968	tags=67%, list=6%, signal=63%	Fcgr1/Clec4a3/Fcgr3/Fcer1g/Clec4a1/Clec4a2/Clec4b1/Ifi30
BP	GO:0007520	myoblast fusion	45	0.607649	1.78759	0.000166878	0.00206812	0.00156641	3683	tags=49%, list=22%, signal=38%	Mymx/Mymk/Myog/Ccl8/Myof/Gdf15/Cxcl10/Dock2/Cd53/Casp1/Dock5/Myod1/Il4ra/Cxcl9/Ptgfrn/Plekho1/Tnfsf14/Myh9/Cdon/Cd9/Cd81/Adamts15
BP	GO:0048144	fibroblast proliferation	133	0.482819	1.60884	0.000167367	0.00206812	0.00156641	3743	tags=35%, list=22%, signal=27%	Hmga2/E2f8/Pmaip1/Cd300a/Cks2/Ccnb1/Serpine1/Sfrp1/Cd74/Cdkn1a/Ifi30/Cdk1/Anxa2/Mmp9/Zfp469/Fbln1/Cks1b/Fn1/E2f1/Wnt2/Ptprv/Col3a1/Tgfb1/Pdgfc/Cdc6/Ednra/Cd248/Cdk6/Nlrc3/Ccna2/Gng2/Sphk1/Fndc3b/Igf1/Egfr/Tgif1/Pdgfra/Ddr2/Lif/Pml/Morc3/Pdgfrb/Gpx1/Itgb3/Fosl2/Myc
BP	GO:0006925	inflammatory cell apoptotic process	22	0.710846	1.85245	0.000171034	0.0021067	0.00159563	2167	tags=45%, list=13%, signal=40%	Ccr5/Fcgr2b/Il18/Cdkn2a/Itgam/Ccl5/Cd44/Anxa1/Nod2/Plekho2
BP	GO:0002825	regulation of T-helper 1 type immune response	26	0.690337	1.87402	0.000171635	0.00211072	0.00159868	2457	tags=58%, list=15%, signal=49%	Havcr2/Xcl1/Il12rb1/Slc11a1/Il18/Il18r1/Ccr2/Ccr7/H2-Ab1/Anxa1/Il33/Il27/Pla2g4a/Il4ra/Il1b
BP	GO:0030258	lipid modification	185	-0.314413	-1.51884	0.000180177	0.00221226	0.00167558	2357	tags=30%, list=14%, signal=26%	Agt/Echdc1/Acadl/A3galt2/Acaa2/Acox1/Inpp5a/Pex7/Acat1/Ppargc1a/St3gal2/Adipor2/Acox2/Auh/Abcd3/Etfb/Alox12/Etfa/Hadha/Nr4a3/Hadh/Mlycd/Cpt2/C1qtnf9/Acad12/Fa2h/Ivd/Etfdh/Fmo4/Cd36/Gcdh/Crat/Acad11/Decr1/Acadm/Ehhadh/Echs1/Hadhb/Irs1/Tuba8/Fabp3/Abcd2/Acadvl/Eci1/Ppara/Irs2/Fmo2/B3galt1/Inpp5j/Phyh/Pdk4/Acacb/Ephx2/Plin5/Dgat2/Cyp1a1
BP	GO:0022412	cellular process involved in reproduction in multicellular organism	310	0.416081	1.44601	0.000180609	0.00221403	0.00167693	3190	tags=26%, list=19%, signal=21%	Sohlh2/Ptgds/Lyzl4/Tcp11x2/Tdrd1/Folr1/Ctcfl/Hpgds/Ropn1l/Il18/Mov10l1/Stag3/Ptk2b/Spaca1/Runx1/Tmem119/Ddias/Hsf2bp/Ccnb1/Pabpc1l/Trip13/Folr2/Spire2/Sfrp1/Top2a/Nup210l/Aspm/4930447C04Rik/Cxcr4/Zmynd15/Tex14/Ttk/Ccnb2/Ndc80/Plk1/Fignl1/Ptn/Xlr4b/Cenpe/Tssk6/Hexb/Xlr4a/Shb/Arrb2/Tdrd9/Tgfb1/Ddx4/Paqr8/Lgr5/Hmgb2/Piwil4/Cfap43/Sgo2a/Lin28a/Ednra/Prdx4/Ift81/Nectin3/Abhd2/Mastl/Cfap69/Cib1/Dzip1/B…
BP	GO:0009063	cellular amino acid catabolic process	72	-0.422074	-1.79765	0.000183977	0.00225175	0.0017055	3156	tags=51%, list=19%, signal=42%	Gls/Shmt1/Mtrr/Arg2/Gcsh/Hdc/Ppat/Acad8/Dbt/Acat1/Hibch/Oat/Auh/Nos2/Etfb/Nos3/Mccc2/Prodh/Etfa/Acadsb/Dld/Hibadh/Bckdk/Ivd/Bckdha/Bckdhb/Gcat/Aldh5a1/Aldh4a1/Got2/Arg1/Aldh6a1/Asrgl1/Got1/Ddo/Adhfe1/Nos1
BP	GO:0050832	defense response to fungus	35	0.652088	1.83591	0.000195363	0.00238356	0.00180533	1755	tags=46%, list=10%, signal=41%	Cx3cr1/Clec4a3/Clec4a1/Zbp1/Ncf1/Spi1/Plcg2/Cotl1/Clec4a2/Clec4b1/Clec4n/Ang/Il17ra/Pomc/Card9/Tgfb1
BP	GO:0090175	regulation of establishment of planar polarity	38	0.628493	1.79801	0.000197056	0.00240041	0.0018181	2282	tags=37%, list=14%, signal=32%	Sfrp2/Pkhd1/Grhl3/Cthrc1/Sfrp1/Fzd3/Ptk7/Sapcd2/Celsr3/Wnt7b/Ror2/Dab2/Fzd2/Fzd1
BP	GO:0006690	icosanoid metabolic process	71	0.548001	1.70878	0.000203676	0.00246551	0.0018674	3027	tags=42%, list=18%, signal=35%	Ptgds/Cyp4f18/Hpgds/Dpep2/Cyp1b1/Ncf1/Hpgd/Tbxas1/Syk/Tlr2/Cd74/Alox5ap/Anxa1/Alox5/Mgst2/Ltc4s/Ptgis/Ptgr1/Pdpn/Fabp5/Dpep1/Ces2g/Pla2g4a/Cyp2s1/Il1b/Avpr1a/Sphk1/Cyp2e1/Fads1/Ggt5
BP	GO:0048017	inositol lipid-mediated signaling	147	0.470081	1.58392	0.000203646	0.00246551	0.0018674	3014	tags=34%, list=18%, signal=28%	Pik3ap1/Trem2/F2/Fgr/Ptpn6/Ptafr/Il18/Pik3cg/Hcst/Tnfaip8l3/Csf1r/Plcb2/Cep55/Hgf/Ccl5/Slc9a3r1/Adora3/Nyap1/Erbb2/Sox9/Erbb3/Fn1/Hcls1/Plxnb1/Htr2b/Myo16/Ezr/Plce1/Fyn/Pdgfc/Ror2/Ncs1/F2rl1/Cd28/Serpina12/Osm/Adap2/Nlrc3/Lep/Prr5l/Rasgrp1/Ptpn13/Twist1/Gab2/Zfp36l1/Igf1/Egfr/Ror1/Pdgfra/Fbxl2
BP	GO:0051091	positive regulation of DNA-binding transcription factor activity	234	0.430764	1.48341	0.000207049	0.00250241	0.00189535	3230	tags=29%, list=19%, signal=24%	Hmga2/Trim30c/Tlr9/Cx3cr1/Grem1/Il10/Tnfrsf11a/Nfam1/Lrp8/Fcgr2b/Il18/Il18r1/Lpar5/Rtkn2/Plcg2/Card11/Trim30b/Tnfsf11/Cdkn2a/Traf1/Itgb2/Cd84/Adam8/Tlr2/Pycard/Ikbke/Camk1d/Nlrc4/Aim2/Rab7b/Trim14/Hcls1/Nlrp3/Cacna1d/Prkcb/Stk36/Wnt2/Trim30d/Tlr6/Card9/Tgfb1/Nod2/Ppia/Trim30a/Cd40/Fzd2/Fzd1/Cib1/Il1b/Ripk3/Il18rap/Wnt10b/Myd88/Eda2r/Trim5/Tnfrsf8/Sphk1/Smo/Tradd/Nodal/Arhgef2/Hmgn3/Icam1/Ror1/Ddr…
BP	GO:0007015	actin filament organization	405	0.393677	1.38042	0.000209932	0.00252933	0.00191574	4102	tags=36%, list=24%, signal=28%	Tnnt2/Tmsb10/Gpr65/Aif1/Rhod/Pstpip1/Myo1f/Nckap1l/Clec2i/Ptk2b/Sirpa/Spta1/Arhgap28/Baiap2l1/Cotl1/Aif1l/Coro1a/Rac2/Lcp1/Spire2/Trf/Tlr2/Iqgap2/Pacsin1/Myo1g/Fmn1/Dbn1/Pycard/Diaph3/Was/Rhoh/Myo5a/Plek/Wasf1/Vill/Plekhh2/Lima1/Slit2/Gas2l3/Prkcd/Marcksl1/Hcls1/Cdc42ep5/Shroom3/Daam2/Limk1/Gmfg/Gdpd2/Actn1/Sh3pxd2b/Ezr/Dpysl3/Vasp/Espnl/Capg/Nox4/Fhdc1/Pdlim4/F2rl1/Fchsd1/Ppm1e/Casp4/Stmn1/Pak3/…
BP	GO:0034501	protein localization to kinetochore	18	0.739488	1.84806	0.000214769	0.00257556	0.00195075	1780	tags=50%, list=11%, signal=45%	Kntc1/Knl1/Ttk/Cdk1/Ndc80/Aurkb/Zwilch/Cdt1/Spdl1
BP	GO:1903083	protein localization to condensed chromosome	18	0.739488	1.84806	0.000214769	0.00257556	0.00195075	1780	tags=50%, list=11%, signal=45%	Kntc1/Knl1/Ttk/Cdk1/Ndc80/Aurkb/Zwilch/Cdt1/Spdl1
BP	GO:0051276	chromosome organization	454	0.38909	1.37034	0.000214257	0.00257556	0.00195075	3801	tags=25%, list=23%, signal=20%	Hmga2/Zfp365/Kif2c/Kntc1/Pkib/Bub1/Cenph/Stag3/Knstrn/Ccne1/Ccnb1/Psrc1/Kif14/Trip13/Birc5/Top2a/Dlgap5/Cdc20/4930447C04Rik/Cdca5/Tex14/Ttk/Terb1/Cdk1/Ndc80/Plk1/Ncapg/Aurkb/Bub1b/Zcwpw1/Sgo1/Pif1/Espl1/Kif18b/Dscc1/Racgap1/Cenpe/Tert/Zwilch/Haspin/Ncapg2/Kif22/Anxa1/Kif23/Cdt1/Cenpp/Nek2/Nuf2/Spc24/Prc1/Kif11/Mcm5/Mad1l1/Spdl1/Mcm6/Cdca8/Sgo2a/Incenp/Cdc6/Mad2l1/Tacc3/Fancd2/Cenpi/Dna2/Dclre1c/S…
BP	GO:0070098	chemokine-mediated signaling pathway	50	0.591073	1.76668	0.00021571	0.00258284	0.00195627	3025	tags=52%, list=18%, signal=43%	Cx3cr1/Trem2/Gpr35/Xcl1/Ccl8/Ccr2/Ptk2b/Cxcl10/Ccl7/Cxcr4/Pf4/Cxcl5/Ccl22/Robo1/Ccl5/Slit2/Ccr1/Ccl2/Ccl9/Cxcl9/Ccl6/Cib1/Ccl12/Slit3/Ccl4/Hif1a
BP	GO:0044403	biological process involved in symbiotic interaction	192	0.447696	1.53503	0.000217516	0.00260043	0.00196959	3222	tags=27%, list=19%, signal=22%	Hmga2/Ifitm6/Trim30c/Lrrc15/Cx3cr1/F2/Apoe/Siglec1/Nectin4/Ccl8/Cd4/Tmprss4/Ncf1/Csf1r/Trim30b/Naip5/Trim59/Spint1/Cd74/Cxcl5/Ciita/Ccl5/Lgals1/Fbln1/Trim14/Fn1/Pomc/Axl/Trim30d/Ppib/Card9/Sap30/F2rl1/Trim30a/Cfl1/Ly6e/Tpcn2/Ccl12/Ctsb/Gbp2b/Myd88/Nectin1/Trim5/Ifitm3/Pglyrp1/Icam1/Fbxl2/Gbp2/Trim25/Ifitm2/Bcl2l11
BP	GO:0010934	macrophage cytokine production	46	0.592866	1.75679	0.000220356	0.00262625	0.00198915	4136	tags=59%, list=25%, signal=44%	Acp5/Tlr7/Laptm5/Plcg2/Tlr2/Casp1/Cd74/Pycard/P2rx7/Axl/Nlrp3/Card9/Tgfb1/Nod2/Casp4/Litaf/Twist2/Il1b/Twist1/Myd88/Tgfb3/Psen2/Ticam1/Tlr4/Spon2/Irak3/Gprc5b
BP	GO:0071346	cellular response to interferon-gamma	99	0.505187	1.64683	0.000220142	0.00262625	0.00198915	4850	tags=56%, list=29%, signal=40%	Xcl1/Ccl8/Il12rb1/Sirpa/Gbp8/Txk/Ccl7/Tlr2/Casp1/Was/H2-Ab1/Ccl22/Ccl5/Rab7b/Vim/Irf8/Stxbp2/Capg/Ccl2/Stx11/Rpl13a/Ccl9/Nlrc5/Ccl6/Evl/Ccl12/Rab43/Dapk1/Gbp2b/Mrc1/Ccl4/Zyx/Actr3/Parp14/Igtp/Gbp2/Cd47/Irf1/Stat1/Tlr4/Gbp3/Ccl24/Myo1c/Gbp7/Parp9/Ccl3/Actr2/Socs1/Gbp6/Rab20/Gbp5/Stxbp1/Gbp9/Actg1/Rab11fip5
BP	GO:0110148	biomineralization	153	0.471044	1.59294	0.000225783	0.00268679	0.002035	2815	tags=31%, list=17%, signal=26%	Ibsp/Spp1/Bglap2/Sp7/Bglap3/Fgr/Grem1/Lox/Mmp13/Ptk2b/Comp/Tmem119/Fbn2/Ucma/Bglap/Col1a1/Col1a2/Tcirg1/Ptn/Cd276/Tuft1/P2rx7/Rspo2/Omd/Vdr/Sox9/Dnm3os/Aspn/Pth1r/Alox5/Ada/Fgfr2/Tgfb1/Ccr1/Isg15/Dmp1/Ecm1/Lep/Mgp/Fam20a/Enpp1/Twist1/Fbxo5/Wnt10b/Nectin1/Adora1/Pthlh/Igf1
BP	GO:0010951	negative regulation of endopeptidase activity	111	0.497131	1.63653	0.000226235	0.00268802	0.00203593	2237	tags=30%, list=13%, signal=26%	Sfrp2/Serpina3f/Ifi206/Naip6/Naip5/Ifi207/Ifi204/Serpina3g/Serpine1/Naip2/Birc5/Timp1/Serpina3n/Mt3/Hgf/Renbp/Mmp9/Cd44/Serpinb1a/Thbs1/Anxa8/Arrb2/Serpinf1/Plaur/Timp2/Serpinb6b/Serpinh1/Sh3rf1/Dpep1/Serpinb8/Serpina12/Fetub/Arl6ip1
BP	GO:0006084	acetyl-CoA metabolic process	30	-0.578936	-2.04766	0.000227882	0.00269962	0.00204472	2262	tags=60%, list=13%, signal=52%	Acaa2/Acat1/Acss2/Acss1/Nudt7/Pdhb/Pdhx/Dld/Mlycd/Pdk1/Dlat/Cs/Pdha1/Mpc1/Pdk2/Mpc2/Pdk4/Acacb
BP	GO:0051047	positive regulation of secretion	291	0.416235	1.44079	0.00023972	0.00283516	0.00214737	3152	tags=31%, list=19%, signal=25%	Spp1/Gal/Bglap2/Trem2/Klrc1/C1qtnf3/Fgr/Trpm2/Lgals3/Tnfrsf11a/Ptafr/Cck/Sox11/Cacna1b/Fcer1g/Mmp13/Runx1/Tnfsf11/Abcg1/Itgb2/Cd33/Syk/Sct/Sytl2/Tlr2/Cyba/Itgam/Ankrd1/Tac4/Ang/Kmo/P2rx7/Anxa2/Tfr2/Adora3/Vdr/Kcnn4/Stxbp2/Fgfr4/Cacna1h/Unc13d/Cacna1d/Rab27b/Serp1/Gipr/Ezr/Lrp1/Tgfb1/Rab34/Ncs1/F2rl1/Sdc1/Scamp5/Apbb1/Ppia/Dab2/Pla2g4a/Doc2b/Il4ra/Rab3d/Frmd4a/Nnat/Clcf1/S100a10/Rab8b/Rbp4/Nucb2/A…
BP	GO:0033045	regulation of sister chromatid segregation	95	0.507178	1.64963	0.000242555	0.00286099	0.00216694	2553	tags=28%, list=15%, signal=24%	Kntc1/Bub1/Ccnb1/Trip13/Birc5/Cdc20/Tex14/Ttk/Ndc80/Plk1/Aurkb/Bub1b/Cenpe/Zwilch/Cdt1/Nuf2/Spc24/Mad1l1/Spdl1/Cdca8/Incenp/Cdc6/Mad2l1/Tacc3/Spc25/Cit/Fbxo5
BP	GO:0071481	cellular response to X-ray	10	0.834493	1.84119	0.000248283	0.00291412	0.00220718	806	tags=30%, list=5%, signal=29%	Hmga2/Sfrp2/Sfrp1
BP	GO:0051960	regulation of nervous system development	466	0.386922	1.36356	0.000252911	0.00296224	0.00224363	3380	tags=29%, list=20%, signal=24%	Hmga2/Zfp365/Lpar3/St8sia2/Cx3cr1/Trem2/F2/Apoe/Cdh2/Thbs2/Sema3d/Ccr5/Lrp8/Sox11/Slitrk6/Itgax/Srpx2/Ephb2/Hes6/Rgs14/Crabp2/Bcl11a/Map1b/Kif14/Plxnc1/Hap1/Trf/Plxna3/Nrg1/Spint1/Ephb3/Dcx/Bex1/Aspm/Tlr2/Tnfrsf1b/Cxcr4/Fzd3/Dbn1/Tpbg/Slc7a5/Trpv2/Hes7/Ptn/Mt3/Hgf/Sema4a/Plxnb2/Vstm5/Robo1/Anxa2/Xlr4b/Wnt7b/Tert/Adgrl3/Vim/Gli3/Slit2/Fn1/E2f1/Numbl/Sema3a/Wnt2/Cul7/Il33/Daam2/Serpinf1/Sema4b/Plxn…
BP	GO:0008033	tRNA processing	116	-0.356982	-1.65674	0.000254513	0.00297368	0.0022523	4994	tags=52%, list=30%, signal=37%	Gtpbp3/Mettl2/Nat10/Dtwd1/Rtraf/Ptcd1/Elac2/Bcdin3d/Trmt11/Lcmt2/Pus3/Tyw1/Qtrt2/Thumpd2/Lage3/Dus1l/Trub1/Tsen15/Trmt1/Tyw3/Dus3l/Tprkb/Trmt112/Hsd17b10/Trmt10b/Elp3/Elp5/Trnt1/Nsun3/Osgep/Pop5/Elac1/Gon7/Rpp25l/Cdk5rap1/Aars/Fars2/Ddx1/Trmt10c/Trmt2b/Trdmt1/Alkbh8/Dus4l/Trpt1/Nsun4/Rpp30/Polr3k/Cdkal1/Trub2/Dtwd2/Rpp21/Rpp40/Trmt13/Mto1/Osgepl1/Tarbp1/Dph3/Aars2/Rpp14/Grsf1
BP	GO:0010720	positive regulation of cell development	325	0.409	1.42283	0.000258242	0.0030127	0.00228184	4162	tags=35%, list=25%, signal=27%	Zfp365/Lpar3/Cx3cr1/Tyrobp/Apoe/Hpse/Myog/Slc9b2/Lrp8/Sox11/Runx1/Ephb2/Rgs14/Tnfsf11/Crabp2/Bcl11a/Map1b/Has2/Plxnc1/Hap1/Trf/Plxna3/Nrg1/Spint1/Dcx/Bex1/Aspm/Tlr2/Tnfrsf1b/Cxcr4/Fzd3/Dbn1/Slc7a5/Trpv2/Ptn/Plxnb2/Robo1/Xlr4b/Vim/Gli3/Fn1/E2f1/Dock5/Numbl/S1pr2/Unc13d/Wnt2/Cul7/Il33/Serpinf1/Plxnb1/Limk1/Islr2/Lyn/Lrp1/Tgfb1/Myod1/Mme/Dab2/Pak3/Myf5/Tspo/Clcf1/S100a10/Baiap2/Shox2/Cib1/Il1b/Man2a…
BP	GO:0007611	learning or memory	242	0.430883	1.4854	0.000259021	0.00301722	0.00228527	3381	tags=32%, list=20%, signal=26%	Nrxn3/Dbh/Adra1b/Gatm/Grin2a/Dcdc2a/Cx3cr1/Trem2/Apoe/Gpr88/Ncam1/Tifab/Dnah11/Atp1a3/Cck/Ctnnd2/Ephb2/Rgs14/Pirb/B3gat1/Camk4/Cnr1/Sct/Shc3/Nrg1/Tlr2/Cyp7b1/Casp1/Tpbg/Igf2/Ptn/Prkar2b/Specc1/Lgmn/Aph1c/Adcy3/Lmx1b/Casp3/Serpinf1/Lmx1a/Man2b1/Pde1b/Gm2a/Slc17a7/Mme/Chst10/Ndrg4/Ric8a/Musk/Adrb1/Shank1/Map1a/Il1b/Egr1/Hrh2/Ppt1/Nfatc4/Syngap1/Mdk/Igf1/Bhlhb9/B2m/Rin1/Itga5/Plk2/Pde5a/Psen2/Arf4/H…
BP	GO:2000403	positive regulation of lymphocyte migration	35	0.6468	1.82103	0.000261869	0.00303775	0.00230082	1363	tags=37%, list=8%, signal=34%	Aif1/Xcl1/Ccr2/Ptk2b/Ccr7/Cxcl10/Coro1a/Ccl7/Adam8/Pycard/Ccl5/Spn/Dock8
BP	GO:0030282	bone mineralization	113	0.489628	1.61404	0.000261963	0.00303775	0.00230082	3052	tags=34%, list=18%, signal=28%	Ibsp/Spp1/Bglap2/Bglap3/Fgr/Grem1/Lox/Mmp13/Ptk2b/Comp/Tmem119/Fbn2/Bglap/Col1a2/Ptn/Cd276/P2rx7/Rspo2/Omd/Vdr/Sox9/Dnm3os/Aspn/Pth1r/Alox5/Fgfr2/Ccr1/Isg15/Ecm1/Lep/Mgp/Enpp1/Twist1/Wnt10b/Pthlh/Igf1/Hif1a/Ddr2
BP	GO:0048246	macrophage chemotaxis	37	0.63287	1.79858	0.00027064	0.00313366	0.00237347	3086	tags=57%, list=18%, signal=46%	C3ar1/Gpr35/Lgals3/Ptk2b/Ccr7/C5ar1/Csf1r/Ptprj/Slamf8/Ccl5/Thbs1/Cmklr1/Stap1/Ccl2/Rpl13a/Mst1/Trpv4/Ccl12/Mdk/Myo9b/Cklf
BP	GO:0045765	regulation of angiogenesis	260	0.417038	1.44152	0.000272227	0.00314731	0.00238381	3993	tags=36%, list=24%, signal=28%	Hmga2/Tnn/Sfrp2/Cx3cr1/C3ar1/Grem1/Vash2/Hpse/Il10/Thbs2/Lgals3/Ccbe1/Adam12/Ccr2/Cyp1b1/Ptk2b/Cela1/Itgax/C5ar1/Cxcl10/Runx1/Chil1/Ctsh/Serpine1/Itgb2/Cxcr4/Grn/Igf2/Ptn/Hgf/Sema4a/Brca1/Ccl5/Emilin1/Mmp9/Tert/Hmox1/Stab1/Alox5/Thbs1/Prkcb/Creb3l1/Serpinf1/Cysltr1/Ptgis/Bmper/Cxcr3/Sulf1/Ccl2/Emilin2/Ecm1/Tnmd/Cd40/Angpt4/Lep/E2f2/Sparc/Btg1/Il1b/Rnh1/Pde3b/Pak4/Sphk1/Pgf/Hhex/Fbln5/Mdk/Nodal/It…
BP	GO:2000249	regulation of actin cytoskeleton reorganization	40	0.617994	1.78203	0.000275547	0.0031762	0.00240568	3703	tags=50%, list=22%, signal=39%	Trpm2/Rhod/Hck/Ptk2b/Csf1r/Baiap2l1/Iqgap2/Gmfg/Arhgdib/Stap1/Tgfb1/Fes/Baiap2/Notch2/Carmil2/Mdk/Actr3/Sema3e/Carmil1/Arhgdia
BP	GO:1902041	regulation of extrinsic apoptotic signaling pathway via death domain receptors	44	0.593826	1.74069	0.00027605	0.00317725	0.00240648	4096	tags=52%, list=24%, signal=40%	Sfrp2/Faim2/Pmaip1/Lgals3/Serpine1/Sfrp1/Hgf/Brca1/Hmox1/Thbs1/Hmgb2/Tnfrsf23/Madd/Icam1/Faim/Psen2/Tnfrsf22/Tnfaip3/Pea15a/Gpx1/Stk3/Stk4/Sp100
BP	GO:0030204	chondroitin sulfate metabolic process	29	0.662524	1.81571	0.000281218	0.00321755	0.00243701	3310	tags=59%, list=20%, signal=47%	Chst13/Ndnf/Galns/Chsy3/Dse/Bgn/Mamdc2/Hexb/Spock2/Csgalnact1/Chpf/Chst12/Gusb/Chsy1/Ugdh/Arsb/Dsel
BP	GO:0050808	synapse organization	413	0.396039	1.38979	0.000280533	0.00321755	0.00243701	3419	tags=30%, list=20%, signal=25%	Zfp365/Nrxn3/St8sia2/Grin2a/Cx3cr1/Ppfia4/Elfn1/Trem2/Apoe/Il10ra/Cdk5r1/Cdh2/Il10/Thbs2/C1qb/C1qc/Lrp8/Fcgr2b/Gap43/C1qa/Chrna1/Tnc/Slitrk6/Ctnnd2/C5ar1/Ptpro/Srpx2/Ephb2/Cbln3/Tuba1a/Nptx1/Bsn/Nrg1/Ephb3/Tlr2/Cdc20/Tmeff1/Epha3/Arhgap22/Dbn1/Itgam/Tpbg/Cdh1/Ptn/Sema4a/Plxnb2/Vstm5/Lrfn1/Myo5a/Nrcam/Wasf1/Xlr4b/Wnt7b/Rims3/Erbb2/Adgrl3/Lgmn/Lmx1b/Iqsec3/Xlr4a/Nrg2/Plxnb1/Fgfr2/Lmx1a/Tubb5/Dock10…
BP	GO:0001782	B cell homeostasis	43	0.599914	1.75281	0.00028677	0.00327325	0.00247919	3222	tags=44%, list=19%, signal=36%	Nckap1l/Tnfrsf13c/Pirb/Sash3/Tnfrsf13b/Cd74/Cd44/Ada/Gapt/Dock11/Il7r/Casp3/Lyn/Dock10/Sh2b2/Enpp1/Hif1a/Tnfaip3/Bcl2l11
BP	GO:0060349	bone morphogenesis	91	0.511154	1.65546	0.000286934	0.00327325	0.00247919	2777	tags=33%, list=16%, signal=28%	Ripply1/Dlx5/Acp5/Tifab/Mmp13/Comp/Runx2/Tmem119/Has2/Pappa2/Col1a1/Col10a1/Col27a1/Sox9/Gli3/Mmp14/Thbs1/Scx/Fgfr2/Col3a1/Serpinh1/Col13a1/Csgalnact1/Shox2/Trpv4/Enpp1/Sfrp4/Twist1/Chsy1/Pthlh
BP	GO:0034103	regulation of tissue remodeling	68	0.546794	1.70453	0.000291754	0.00332333	0.00251712	2198	tags=34%, list=13%, signal=30%	Spp1/Fcgr4/Grem1/Gpnmb/Tnfrsf11a/Il18/Mc4r/Csf1r/Tmem119/Tnfsf11/Sfrp1/Syk/Trf/Adam8/Inpp5d/P2rx7/Ubash3b/Abr/Gpr137b/Lrp1/Thbs4/Csk/Lep
BP	GO:0007007	inner mitochondrial membrane organization	31	-0.562221	-1.97934	0.000297173	0.00338007	0.0025601	5046	tags=74%, list=30%, signal=52%	Timm22/Timm13/Dnajc11/Trmt10b/Timm9/Afg3l1/Uqcc3/Slc25a46/Tmem11/Afg3l2/Romo1/Timm29/Samm50/Oma1/Opa1/Adck1/Letm1/Ghitm/Immt/Apoo/Chchd3/Chchd10/Pink1
BP	GO:0007259	receptor signaling pathway via JAK-STAT	116	0.493464	1.6295	0.00030426	0.00344546	0.00260962	4359	tags=42%, list=26%, signal=32%	Hmga2/Lck/Il10ra/Cdk5r1/Il10/Il12rb1/Il18/Cd300a/Cyp1b1/Ptk2b/Ptprc/Csf1r/Ephb2/Csf2ra/Cxcl5/Il6ra/Ccl5/Hcls1/Il7r/Bcl3/Lyn/Fyn/Prmt2/Cd40/Osm/Clcf1/Lep/Csf2rb/Crlf3/Mst1/Il10rb/Igf1/Socs3/Parp14/Lif/Leprot/Gadd45a/Ptprd/Stat2/Irf1/Csf2rb2/Tslp/Stat1/Tnfrsf1a/Cenpj/Parp9/Ager/Socs1/Stat4
BP	GO:0002755	MyD88-dependent toll-like receptor signaling pathway	19	0.738747	1.86742	0.000306326	0.00346378	0.0026235	1732	tags=53%, list=10%, signal=47%	Tlr9/Tlr8/Tlr1/Tlr13/Tlr7/Cd300lf/Cd300a/Tlr2/Tlr6/Irf7
BP	GO:0050829	defense response to Gram-negative bacterium	44	0.59047	1.73085	0.000308211	0.0034749	0.00263193	3039	tags=52%, list=18%, signal=43%	Tlr9/Mpeg1/Trem2/F2/Lyz2/Cd4/Slc11a1/Chga/Naip5/Rnase6/Serpine1/Casp1/Pycard/Cxcl5/Hmgb2/F2rl1/Gsdmd/Ssc5d/Lyz1/B2m/Tnfrsf14/Lbp/Igtp
BP	GO:0050000	chromosome localization	74	0.543251	1.70149	0.000309297	0.00348208	0.00263736	3203	tags=34%, list=19%, signal=27%	Kif2c/Ccnb1/Psrc1/Kif14/Birc5/Cenpf/Cdca5/Terb1/Ndc80/Aurkb/Cenpe/Kif22/Iffo1/Cdt1/Nuf2/Mad1l1/Spdl1/Cdca8/Incenp/Kifc5b/Gem/Lmna/Actr3/Spag5/Eml4
BP	GO:0006910	phagocytosis, recognition	33	0.628051	1.762	0.0003143	0.00353324	0.00267611	2090	tags=36%, list=12%, signal=32%	Fcgr1/Tulp1/Trem2/Fcgr3/Sirpa/Clec7a/Megf10/Trbc2/C4b/Cfp/Trbc1/Colec12
BP	GO:0051303	establishment of chromosome localization	70	0.543322	1.69739	0.000316069	0.00354797	0.00268726	2452	tags=29%, list=15%, signal=25%	Kif2c/Ccnb1/Psrc1/Kif14/Birc5/Cenpf/Cdca5/Terb1/Ndc80/Aurkb/Cenpe/Kif22/Cdt1/Nuf2/Mad1l1/Spdl1/Cdca8/Incenp/Kifc5b/Gem
BP	GO:1901988	negative regulation of cell cycle phase transition	240	0.427851	1.47472	0.000319259	0.00357857	0.00271045	3508	tags=28%, list=21%, signal=22%	Hmga2/Slfn1/Gpnmb/Zc3h12d/Kntc1/Bub1/Ccnb1/Trip13/Birc5/Gpr132/Ticrr/Cdc20/Stil/Tex14/Cdkn1a/Ttk/Cdk1/Ndc80/Plk1/Pbk/Aurkb/Bub1b/Brca1/Dtl/Cenpe/Clspn/Zwilch/Haspin/E2f1/Cdt1/Ptprv/Nuf2/Spc24/Myo16/Susd2/Mad1l1/Bard1/Spdl1/Ccl2/Cdca8/Incenp/Cdc6/Mad2l1/Apbb1/Prmt2/Fancd2/Dna2/Crlf3/Spc25/Zfp36l2/Ccl12/Fbxo5/Rbbp8/Gjc2/Trp53bp1/Zfp36l1/Gas1/Nek11/Brsk1/Pml/Dact1/Mbd4/Cep192/Chek1/Mtbp/Rbl1/Taok3
BP	GO:0034122	negative regulation of toll-like receptor signaling pathway	33	0.62792	1.76163	0.000319862	0.00358014	0.00271163	2039	tags=39%, list=12%, signal=35%	Pik3ap1/Tlr9/Trem2/Cd300lf/Cd300a/Rab7b/Arrb2/Tlr6/Lyn/Nod2/F2rl1/Trim30a/Tyro3
BP	GO:0001736	establishment of planar polarity	56	0.570419	1.73207	0.000323236	0.00360224	0.00272837	3733	tags=39%, list=22%, signal=31%	Sfrp2/Pkhd1/Grhl3/Cthrc1/Sfrp1/Fzd3/Ptk7/Sapcd2/Celsr3/Wnt7b/Ror2/Dab2/Fzd2/Fzd1/Rpgrip1l/Vangl2/Alms1/Brsk1/Dact1/Wdr1/Dlg3/Nkd1
BP	GO:0007164	establishment of tissue polarity	56	0.570419	1.73207	0.000323236	0.00360224	0.00272837	3733	tags=39%, list=22%, signal=31%	Sfrp2/Pkhd1/Grhl3/Cthrc1/Sfrp1/Fzd3/Ptk7/Sapcd2/Celsr3/Wnt7b/Ror2/Dab2/Fzd2/Fzd1/Rpgrip1l/Vangl2/Alms1/Brsk1/Dact1/Wdr1/Dlg3/Nkd1
BP	GO:0050871	positive regulation of B cell activation	79	0.533393	1.69322	0.000327249	0.00364171	0.00275826	3216	tags=38%, list=19%, signal=31%	Tlr9/Il10/Pnp/Nckap1l/Tnfrsf13c/Gpr183/Ptprc/Ephb2/Card11/Sash3/Syk/Inpp5d/Cd74/Cdkn1a/Trbc2/Mmp14/Ada/Tgfb1/Nod2/Trbc1/Cd28/Cd40/Clcf1/Il2rg/Bst1/Trp53bp1/Tnfsf13/Tnfsfm13/Chrnb2/Cd27
BP	GO:0033004	negative regulation of mast cell activation	13	0.782865	1.80612	0.000329131	0.00364689	0.00276219	1477	tags=62%, list=9%, signal=56%	Ptpn6/Cd300lf/Cd300a/Cnr1/Cd84/Cnr2/Hmox1/Milr1
BP	GO:0008535	respiratory chain complex IV assembly	22	-0.61558	-1.98264	0.000328364	0.00364689	0.00276219	5466	tags=77%, list=32%, signal=52%	Cox15/Cox19/Cox20/Coa3/Cox18/Sco2/Pet100/Fastkd3/Slc25a46/Smim20/Coa6/Bcs1l/Coa5/Cox14/Timm21/Taco1/Cox10
BP	GO:0071459	protein localization to chromosome, centromeric region	25	0.683888	1.84196	0.000331171	0.00366423	0.00277532	3787	tags=60%, list=22%, signal=47%	Kntc1/Knl1/Ttk/Cdk1/Ndc80/Aurkb/Bub1b/Zwilch/Haspin/Cdt1/Spdl1/Cenpa/Mtbp/Rcc2/Rb1
BP	GO:1902850	microtubule cytoskeleton organization involved in mitosis	143	0.46602	1.56486	0.000333941	0.0036896	0.00279454	3888	tags=31%, list=23%, signal=24%	Pkhd1/Cenph/Ccnb1/Psrc1/Birc5/Dlgap5/Cdc20/Stil/Ndc80/Plk1/Aurkb/Sapcd2/Kifc1/Racgap1/Cenpe/Kif23/Mybl2/Nek2/Nuf2/Prc1/Efhc1/Kif11/Spdl1/Cdca8/Incenp/Mad2l1/Tacc3/Stmn1/Kifc5b/Spc25/Tpx2/Kif4/Cenpa/Nusap1/Arhgef2/Plk2/Kif3b/Cep192/Wdr62/Ubxn2b/Gpsm1/Flna/Gpsm2/Gnai1/Ccsap
BP	GO:0002720	positive regulation of cytokine production involved in immune response	72	0.544333	1.70052	0.000335553	0.00370211	0.00280401	4388	tags=54%, list=26%, signal=40%	Tlr7/Xcl1/Laptm5/Il18/Il18r1/Fcer1g/Lacc1/Plcg2/Scimp/Sash3/Syk/Tlr2/Casp1/Cd74/Pycard/Ffar2/P2rx7/Nlrp3/Card9/Gimap3/Nod2/F2rl1/Hk1/Casp4/Fzd5/Il1b/Myd88/B2m/Tnfrsf14/Il1r1/Cd81/Ticam1/Tlr4/Arid5a/Spon2/Rsad2/Gprc5b/Trim6/Tlr3
BP	GO:1904892	regulation of receptor signaling pathway via STAT	70	0.541018	1.69019	0.000341354	0.00376074	0.00284842	3734	tags=41%, list=22%, signal=32%	Hmga2/Il10ra/Cdk5r1/Il10/Il12rb1/Cd300a/Cyp1b1/Ptk2b/Ptprc/Ephb2/Cxcl5/Il6ra/Mgat5/Il7r/Bcl3/Tgfb1/Lep/Crlf3/Mst1/Il10rb/Socs3/Parp14/Lif/Leprot/Crlf2/Gadd45a/Ptprd/Irf1/Tslp
BP	GO:1900024	regulation of substrate adhesion-dependent cell spreading	55	0.574201	1.73946	0.000346278	0.00380414	0.00288129	4434	tags=55%, list=26%, signal=40%	Hpse/Postn/Has2/Dbn1/Fbln1/Dock5/Unc13d/Pdpn/Dab2/S100a10/Cib1/Mdk/Coro1c/St6gal1/Cass4/Ilk/Itgb3/Carmil1/Flna/Rcc2/Efna5/Myoc/P4hb/Calr/Actn4/Bcar1/Myadm/Prex1/Arpc2/Rac3
BP	GO:0032479	regulation of type I interferon production	94	0.508321	1.65511	0.000349568	0.00383482	0.00290453	3857	tags=38%, list=23%, signal=29%	Tlr9/Tlr8/Havcr2/Oas3/Tlr7/Flt3/Sirpa/Plcg2/Syk/Tlr2/Oas1g/Pycard/Oas1a/Irf8/Oas1c/Dhx58/Irf7/Hmgb2/Isg15/Ptpn22/Nlrc3/Cd14/Oas2/Pola1/Myd88/Zcchc3/Traip/Hsp90aa1/Zc3hav1/Irf1/Ticam1/Stat1/Tlr4/Ifih1/Rnf26/Ifnar1
BP	GO:0002763	positive regulation of myeloid leukocyte differentiation	58	0.5631	1.7147	0.000350685	0.00383617	0.00290555	3906	tags=52%, list=23%, signal=40%	Trem2/Tyrobp/Slc9b2/Cd4/Runx1/Csf1r/Tnfsf11/Ikzf1/Cd101/Cd74/Itgam/Ccl5/Hcls1/Evi2/Tgfb1/Ccr1/Ror2/Ocstamp/Fes/Notch2/Id2/Zfp36l1/Lif/Casp8/Gpr68/Ripk1/Itgb3/Ninj1/Rb1/Csf1
BP	GO:0032481	positive regulation of type I interferon production	62	0.548402	1.69412	0.000357715	0.00389652	0.00295126	3857	tags=45%, list=23%, signal=35%	Tlr9/Tlr8/Oas3/Tlr7/Flt3/Plcg2/Syk/Tlr2/Oas1g/Oas1a/Oas1c/Dhx58/Irf7/Hmgb2/Isg15/Ptpn22/Cd14/Oas2/Myd88/Zcchc3/Hsp90aa1/Zc3hav1/Irf1/Ticam1/Stat1/Tlr4/Ifih1/Ifnar1
BP	GO:0051283	negative regulation of sequestering of calcium ion	100	0.495629	1.6158	0.000359732	0.00391297	0.00296372	2370	tags=33%, list=14%, signal=29%	Cemip/Lck/F2/Trpm2/Xcl1/Ryr3/Ptpn6/Ccr5/Ptk2b/Ptprc/Cxcl10/Plcg2/Coro1a/Bdkrb1/Clec4b1/Gp5/Hap1/P2ry6/Cyba/Fkbp1b/P2rx7/Myo5a/Ubash3b/Htr2b/Lyn/Tgfb1/Cxcr3/Ednra/Gp1bb/Cxcl9/Selenon/Thy1/Tpcn2
BP	GO:0010811	positive regulation of cell-substrate adhesion	122	0.481795	1.5967	0.00036578	0.00397316	0.00300931	3941	tags=45%, list=23%, signal=35%	Spp1/Hpse/Ndnf/Npnt/Ptk2b/Has2/Ptprj/Fmn1/Col16a1/Dbn1/Col8a1/Ptn/Emilin1/Edil3/Fbln1/Skap1/Fn1/Dock5/Thbs1/Egfl6/Unc13d/Ccdc80/Efemp2/Dmp1/Spock2/Dab2/Cfl1/Col26a1/S100a10/Cdk6/Cib1/Thy1/Iqgap1/Rell2/Rin2/Mdk/Abi3bp/Itga5/Pcsk5/Map4k4/Fbln2/Emp2/Hsd17b12/Cass4/Ilk/Itgb3/Carmil1/Flna/Ninj1/Stk4/Myoc/P4hb/Csf1/Calr/Vit
BP	GO:0071900	regulation of protein serine/threonine kinase activity	312	0.405982	1.41068	0.000367567	0.00398697	0.00301977	4328	tags=35%, list=26%, signal=26%	Hmga2/Sfrp2/Tlr9/Cemip/Apoe/Tnfrsf11a/Ptpn6/Pkib/Cd300a/Ptk2b/Pik3cg/Ccr7/Ptprc/Csf1r/Rgs14/Ccne1/Tnfsf11/Cdkn2a/Ccnb1/Cdkn1c/Psrc1/Fgd2/Sfrp1/Syk/Adam8/Ptprj/Stil/Cdkn1a/Ccnb2/Pycard/Pik3r5/Plk1/Ccnf/Maged1/P2rx7/Lax1/Robo1/Prkar2b/Ptpn5/Erbb2/Prkcd/Thbs1/Tlr6/Casp3/Htr2b/Lyn/Tgfb1/Nox4/Incenp/Pdgfc/Ror2/Nod2/Cdc6/Dab2/Csk/Cd40/Ptpn22/Rgs2/Rasgrp1/Cib1/Thy1/Fzd5/Iqgap1/Mst1r/Il1b/Ccna2/Ajuba/Hhe…
BP	GO:0080164	regulation of nitric oxide metabolic process	66	0.548834	1.70564	0.000374603	0.0040519	0.00306895	3984	tags=48%, list=24%, signal=37%	Cx3cr1/Aif1/Acp5/Il10/Ptk2b/Sirpa/Tmem106a/Klrk1/Itgb2/Tlr2/Epor/Ass1/Tlr6/Ptgis/Gimap3/H2-M3/Tspo/Ddah2/Dynll1/Ulbp1/Il1b/Igf1/Icam1/Cd47/Hsp90aa1/Asl/Hrh1/Gla/Ticam1/Tlr5/Tlr4/Ddah1
BP	GO:0001890	placenta development	145	0.467871	1.57362	0.000381705	0.00412174	0.00312184	4035	tags=37%, list=24%, signal=29%	E2f8/Dlx3/Vash2/Il10/Peg10/Fbn2/Cdkn1c/Serpine1/Snai1/Mdfi/Cebpa/Spint1/Eomes/Epor/Cdh1/Igf2/Ptn/Ccnf/Nrk/Wnt7b/Ada/Wnt2/Cul7/Zfp568/Fgfr2/Ptgis/Plk4/Vcam1/Pla2g4a/Ccdc134/Gjb5/Junb/Lep/Krt8/Notch2/St14/Fzd5/Prdm1/Ctsb/Nodal/Zfp36l1/Egfr/Socs3/Hif1a/Lif/Htra1/Nfe2/Cited1/Rtl1/Stk3/Stk4/E2f7/Krt19/Bmp5
BP	GO:0045055	regulated exocytosis	212	0.437919	1.50421	0.00038512	0.00414824	0.00314191	2079	tags=25%, list=12%, signal=22%	Cplx3/Ptgds/Nrxn3/Syt8/Klrc1/Fgr/Apba2/Myo1f/Ptafr/Nckap1l/Nkg7/Ccr2/Fcer1g/Cd300a/Chga/Spi1/Coro1a/Rac2/Itgb2/Cd84/Syk/Nrn1/Grin3a/Itgam/Steap2/Tac4/P2rx7/Lat2/Plek/Adora3/Rims3/Hmox1/Stxbp2/Milr1/Cacna1h/Unc13d/Prkcb/Rab44/Lyn/Abr/Rab31/Apba1/Stx11/Ncs1/F2rl1/Scamp5/Fes/Rab11fip1/Doc2b/Il4ra/Rab3d/Scrib
BP	GO:1905477	positive regulation of protein localization to membrane	100	0.493943	1.6103	0.000389097	0.00418523	0.00316993	4383	tags=46%, list=26%, signal=34%	Stac2/Cemip/Pmaip1/Trem2/Cdk5r1/Lgals3/Ephb2/Epha3/Itgam/Ptn/Myo5a/Erbb2/Dpp6/Ezr/Lrp1/Tgfb1/Ccl2/Fyn/Musk/Cib1/Mtcl1/Rhog/Cnpy4/Tcaf1/Efcab7/Acsl3/Clip3/Egfr/Tcaf2/Actr3/Nlgn2/Dlg4/Prkci/Cacnb3/Cd81/Ppp1r9b/Pgrmc1/Pak1/Arhgef16/Myo1c/Ptpn9/Cln3/Stac/Akt1/Atp2b4/Arpc2
BP	GO:0031214	biomineral tissue development	145	0.467698	1.57303	0.000391188	0.00420187	0.00318253	2815	tags=31%, list=17%, signal=26%	Ibsp/Spp1/Bglap2/Sp7/Bglap3/Fgr/Grem1/Lox/Mmp13/Ptk2b/Comp/Tmem119/Fbn2/Bglap/Col1a1/Col1a2/Tcirg1/Ptn/Cd276/Tuft1/P2rx7/Rspo2/Omd/Vdr/Sox9/Dnm3os/Aspn/Pth1r/Alox5/Fgfr2/Tgfb1/Ccr1/Isg15/Dmp1/Ecm1/Lep/Mgp/Fam20a/Enpp1/Twist1/Fbxo5/Wnt10b/Nectin1/Pthlh/Igf1
BP	GO:0060760	positive regulation of response to cytokine stimulus	53	0.569989	1.71424	0.000396766	0.00425586	0.00322343	4368	tags=53%, list=26%, signal=39%	Trem2/Cd300lf/Laptm5/Zbp1/Ticam2/Txk/Tlr2/Casp1/Cxcr4/Cd74/Ikbke/Axl/Irf7/Usp27x/Nlrc5/Casp4/Hif1a/Parp14/Igtp/Il1r1/Ripk1/Tslp/Tlr4/Ifih1/Csf1/Parp9/Usp29/Trim6
BP	GO:0051209	release of sequestered calcium ion into cytosol	99	0.496127	1.6173	0.000398458	0.00426809	0.00323269	2370	tags=33%, list=14%, signal=29%	Cemip/Lck/F2/Trpm2/Xcl1/Ryr3/Ptpn6/Ccr5/Ptk2b/Ptprc/Cxcl10/Plcg2/Coro1a/Bdkrb1/Clec4b1/Gp5/Hap1/P2ry6/Cyba/Fkbp1b/P2rx7/Myo5a/Ubash3b/Htr2b/Lyn/Tgfb1/Cxcr3/Ednra/Gp1bb/Cxcl9/Selenon/Thy1/Tpcn2
BP	GO:0033628	regulation of cell adhesion mediated by integrin	40	0.609876	1.75862	0.00040104	0.0042898	0.00324913	3622	tags=48%, list=22%, signal=37%	P2ry12/Ptpn6/Nckap1l/Cyp1b1/Lpxn/Serpine1/Fermt3/Syk/Ccl5/Skap1/Ada/Lyn/Dpp4/Cib1/Jam3/Plau/Lif/Snai2/Itgb3
BP	GO:0032623	interleukin-2 production	66	0.546791	1.69929	0.000405182	0.00432213	0.00327363	3149	tags=42%, list=19%, signal=35%	Havcr2/Pnp/Laptm5/Slc11a1/Ccr2/Fcer1g/Clec2i/Ptprc/Runx1/Plcg2/Card11/Pnp2/Sash3/Cd83/Cd276/Anxa1/Card9/Ezr/Lag3/Nod2/Cd28/Il1b/Carmil2/Irf4/Cd1d1/Btnl2/Lilrb4a/Tnfaip3
BP	GO:0052548	regulation of endopeptidase activity	262	0.424541	1.46717	0.000404906	0.00432213	0.00327363	4021	tags=34%, list=24%, signal=27%	Sfrp2/Mefv/Serpina3f/Lck/Pmaip1/Ifi206/Nlrp1a/Laptm5/Cck/Prr7/Naip6/Naip5/Cdkn2a/Nlrp1b/Ifi207/Ifi204/Serpina3g/Serpine1/Naip2/Birc5/Syk/Dap/Timp1/Casp1/Pycard/Cdh1/Serpina3n/Nlrc4/Mt3/Hgf/Renbp/Robo1/Aim2/Vsir/Mmp9/Lgmn/Aph1c/Cd44/Serpinb1a/Thbs1/Anxa8/Nlrp3/Arrb2/Serpinf1/Plaur/Lyn/Card9/Timp2/Serpinb6b/Bok/Apaf1/Serpinh1/Fyn/Sh3rf1/Dpep1/Serpinb8/Serpina12/Fetub/Arl6ip1/Psmb9/Tnfrsf23/Psmb8/Mi…
BP	GO:0045124	regulation of bone resorption	39	0.605049	1.7352	0.000406983	0.00433536	0.00328364	2054	tags=38%, list=12%, signal=34%	Spp1/Fcgr4/Tnfrsf11a/Mc4r/Csf1r/Tmem119/Tnfsf11/Syk/Trf/Adam8/Inpp5d/P2rx7/Ubash3b/Gpr137b/Csk
BP	GO:0034135	regulation of toll-like receptor 2 signaling pathway	12	0.794553	1.8101	0.000416172	0.00442518	0.00335167	1907	tags=58%, list=11%, signal=52%	Tlr1/Trem2/Cyba/Tlr6/Lyn/Nod2/F2rl1
BP	GO:0045780	positive regulation of bone resorption	23	0.685751	1.80212	0.000416562	0.00442518	0.00335167	863	tags=35%, list=5%, signal=33%	Spp1/Fcgr4/Tnfrsf11a/Mc4r/Tnfsf11/Syk/Trf/Adam8
BP	GO:0046633	alpha-beta T cell proliferation	46	0.581792	1.72398	0.000421672	0.00447332	0.00338814	3747	tags=57%, list=22%, signal=44%	Xcl1/Il12rb1/Il18/Ccr2/Ptprc/Card11/Dock2/Syk/Cd80/Rasal3/Vsir/Btla/Cd44/Sh3rf1/Zap70/Cd28/Ptpn22/Elf4/Tnfrsf14/Lilrb4a/Mapk8ip1/Lgals9/Irf1/Cd81/Myc/Blm
BP	GO:0046850	regulation of bone remodeling	49	0.582364	1.73491	0.000424018	0.00449203	0.00340231	2198	tags=37%, list=13%, signal=32%	Spp1/Fcgr4/Grem1/Tnfrsf11a/Mc4r/Csf1r/Tmem119/Tnfsf11/Sfrp1/Syk/Trf/Adam8/Inpp5d/P2rx7/Ubash3b/Gpr137b/Csk/Lep
BP	GO:0051216	cartilage development	184	0.444918	1.52249	0.000429234	0.00454106	0.00343944	4035	tags=38%, list=24%, signal=29%	Hmga2/Sfrp2/Matn3/Runx3/Grem1/Mmp13/Comp/Runx1/Runx2/Acan/Mboat2/Snai1/Prrx2/Col1a1/Bgn/Col11a1/Col10a1/Rspo2/Sulf2/Ctsk/Ogn/Col27a1/Wnt7b/Adamts7/Sox9/Gli3/Pth1r/Thbs1/Scx/Col3a1/Tgfb1/Sulf1/Serpinh1/Ror2/Ecm1/Csgalnact1/Myf5/Loxl2/Lep/Shox2/Trpv4/Mgp/Pitx1/Enpp1/Gli2/Chsy1/Adamts12/Mdk/Pthlh/Prkg2/Satb2/Bmp1/Hif1a/Cfh/Mustn1/Pax7/Col11a2/Thbs3/Snai2/Bmp3/Col2a1/Rb1/Mkx/Fgfr1/Efemp1/Arid5a/Ext1/…
BP	GO:0051255	spindle midzone assembly	10	0.824441	1.81902	0.000438735	0.00463522	0.00351076	1854	tags=70%, list=11%, signal=62%	Birc5/Aurkb/Racgap1/Kif23/Prc1/Cdca8/Incenp
BP	GO:0001738	morphogenesis of a polarized epithelium	81	0.516215	1.63955	0.000441675	0.00465991	0.00352946	3880	tags=40%, list=23%, signal=31%	Sfrp2/Pkhd1/Grhl3/Cthrc1/Sfrp1/Fzd3/Ptk7/Slc9a3r1/Sapcd2/Celsr3/Wnt7b/Ahi1/Lama1/Ror2/Dab2/Scrib/Sh3bp1/Fzd2/Fzd1/Rpgrip1l/Fat1/Vangl2/Alms1/Ophn1/Actb/Msn/Brsk1/Dact1/Wdr1/Dlg3/Nkd1/Dlg5
BP	GO:0030150	protein import into mitochondrial matrix	19	-0.678022	-2.08085	0.000444901	0.00468754	0.00355039	3924	tags=68%, list=23%, signal=53%	Dnlz/Timm50/Pam16/Grpel1/Timm17a/Tomm20l/Romo1/Dnajc19/Timm44/Dnajc15/Timm23/Timm21/Tomm40l
BP	GO:1902742	apoptotic process involved in development	31	0.638755	1.77477	0.000452216	0.00475166	0.00359895	4306	tags=52%, list=26%, signal=38%	Spi1/Megf10/Cdkn2a/Tnfrsf1b/Xkr5/Wnt7b/Vdr/Scrib/Fzd5/Enpp1/Pml/Bcl2l11/Chek1/Tnfrsf1a/Xkr8/Bax
BP	GO:0048015	phosphatidylinositol-mediated signaling	144	0.462071	1.55505	0.000460875	0.00483605	0.00366287	3014	tags=33%, list=18%, signal=28%	Pik3ap1/Trem2/F2/Fgr/Ptpn6/Ptafr/Il18/Pik3cg/Hcst/Csf1r/Plcb2/Cep55/Hgf/Ccl5/Slc9a3r1/Adora3/Nyap1/Erbb2/Sox9/Erbb3/Fn1/Hcls1/Plxnb1/Htr2b/Myo16/Ezr/Plce1/Fyn/Pdgfc/Ror2/Ncs1/F2rl1/Cd28/Serpina12/Osm/Nlrc3/Lep/Prr5l/Rasgrp1/Ptpn13/Twist1/Gab2/Zfp36l1/Igf1/Egfr/Ror1/Pdgfra/Fbxl2
BP	GO:0045428	regulation of nitric oxide biosynthetic process	63	0.546951	1.68789	0.000463315	0.00485507	0.00367727	4328	tags=52%, list=26%, signal=39%	Cx3cr1/Aif1/Acp5/Il10/Ptk2b/Sirpa/Klrk1/Itgb2/Tlr2/Epor/Ass1/Tlr6/Ptgis/Gimap3/H2-M3/Tspo/Ddah2/Dynll1/Ulbp1/Il1b/Igf1/Icam1/Cd47/Hsp90aa1/Asl/Hrh1/Gla/Ticam1/Tlr5/Tlr4/Ddah1/Akt1/Atp2b4
BP	GO:0048705	skeletal system morphogenesis	222	0.430608	1.48343	0.000467195	0.00488247	0.00369803	2999	tags=28%, list=18%, signal=23%	Ripply1/Dlx5/Acp5/Fgr/Grem1/Tifab/Sox11/Mmp13/Comp/Runx2/Tmem119/Acan/Fbn2/Dscaml1/Has2/Prrx2/Pappa2/Sfrp1/Mthfd1l/Mdfi/Fmn1/Col1a1/Col11a1/Col10a1/Chad/Alx4/P2rx7/Col27a1/Vdr/Wdr19/Sox9/Gli3/Mmp14/Sgpl1/Thbs1/Scx/Fgfr2/Sh3pxd2b/Col3a1/Serpinh1/Col13a1/Hoxa1/Ror2/Csgalnact1/Myf5/Shox2/Trpv4/Enpp1/Twist2/Sfrp4/Twist1/Wnt10b/Chsy1/Tbx4/Mmp2/Pcgf2/Pthlh/Nodal/Satb2/Tgfb3/Gas1/Pdgfra
BP	GO:0055123	digestive system development	105	0.493866	1.61508	0.000469278	0.00489761	0.0037095	3025	tags=35%, list=18%, signal=29%	Sfrp2/Sox11/Cela1/Aldh1a2/Cdkn1c/Sfrp1/Ephb3/Cdh1/Tcf7/Alx4/Igf2/Wdr19/Sox9/Gli3/Ahi1/Ada/Fgfr2/Col3a1/Pdgfc/Klf5/Clmp/Shox2/Mir7-1/Fzd5/Prdm1/Gli2/Hrh2/Smo/Id2/Nodal/Igf1/Myb/Egfr/Vangl2/Pcsk5/Pdgfra/Hif1a
BP	GO:1903532	positive regulation of secretion by cell	272	0.418215	1.44592	0.00047263	0.00492594	0.00373096	3152	tags=31%, list=19%, signal=25%	Spp1/Gal/Bglap2/Trem2/Klrc1/C1qtnf3/Fgr/Trpm2/Lgals3/Tnfrsf11a/Ptafr/Cck/Sox11/Cacna1b/Fcer1g/Mmp13/Runx1/Tnfsf11/Abcg1/Itgb2/Cd33/Syk/Sct/Tlr2/Itgam/Ankrd1/Ang/Kmo/P2rx7/Anxa2/Tfr2/Adora3/Vdr/Kcnn4/Stxbp2/Fgfr4/Cacna1h/Unc13d/Cacna1d/Rab27b/Serp1/Gipr/Ezr/Lrp1/Tgfb1/Rab34/Ncs1/F2rl1/Sdc1/Scamp5/Apbb1/Ppia/Dab2/Pla2g4a/Doc2b/Il4ra/Rab3d/Frmd4a/Nnat/Clcf1/S100a10/Rab8b/Rbp4/Nucb2/Adrb1/Dynll1/Il1b…
BP	GO:0002707	negative regulation of lymphocyte mediated immunity	44	0.582309	1.70693	0.000490453	0.00509794	0.00386123	1877	tags=34%, list=11%, signal=30%	Klre1/Havcr2/Ptpn6/Nckap1l/Fcgr2b/Sh2d1b1/Ptprc/Cd96/Igf2/Klrd1/Vsir/Spn/Il7r/Arrb2/Nod2
BP	GO:1903975	regulation of glial cell migration	23	0.681501	1.79096	0.000493373	0.00511912	0.00387727	1738	tags=39%, list=10%, signal=35%	P2ry12/Cx3cr1/Trem2/Ccr2/Gpr183/P2rx4/Vim/Lrp1/Stap1
BP	GO:0002701	negative regulation of production of molecular mediator of immune response	38	0.610393	1.74623	0.000494388	0.00511912	0.00387727	3004	tags=45%, list=18%, signal=37%	Acp5/Cd22/Il10/Fcgr2b/Siglecg/Cd96/Vsir/Hmox1/Axl/Il33/Tgfb1/Nod2/Bst2/Twist2/Twist1/Tgfb3/Lilrb4a
BP	GO:0008625	extrinsic apoptotic signaling pathway via death domain receptors	73	0.542656	1.69826	0.00049483	0.00511912	0.00387727	4360	tags=44%, list=26%, signal=33%	Sfrp2/Faim2/Pmaip1/Lgals3/Il18/Bex3/Spi1/Serpine1/Sfrp1/Hgf/Brca1/Hmox1/Thbs1/Hmgb2/Tnfrsf23/Dapk1/Madd/Icam1/Faim/Psen2/Tnfrsf22/Casp8/Tnfaip3/Pea15a/Gpx1/Tnfrsf10b/Stk3/Stk4/Pidd1/Sp100/Bax/Ngf
BP	GO:0051208	sequestering of calcium ion	102	0.48888	1.59513	0.000496238	0.00511912	0.00387727	2370	tags=32%, list=14%, signal=28%	Cemip/Lck/F2/Trpm2/Xcl1/Ryr3/Ptpn6/Ccr5/Ptk2b/Ptprc/Cxcl10/Plcg2/Coro1a/Bdkrb1/Clec4b1/Gp5/Hap1/P2ry6/Cyba/Fkbp1b/P2rx7/Myo5a/Ubash3b/Htr2b/Lyn/Tgfb1/Cxcr3/Ednra/Gp1bb/Cxcl9/Selenon/Thy1/Tpcn2
BP	GO:0044042	glucan metabolic process	75	-0.391685	-1.68932	0.000496276	0.00511912	0.00387727	2334	tags=41%, list=14%, signal=36%	Insr/Pcdh12/Rb1cc1/Ppp1r2/Nhlrc1/Gck/Stk40/Gys1/Nr1d1/Ppp1cb/Gyg/Phkb/Agl/Cd36/Acadm/Slc37a4/Irs1/Pgm2/Ppp1r3c/Irs2/Pfkm/Gbe1/Ugp2/Pygm/Phka1/Esrrb/Phkg1/Gnmt/Ppp1r3a/Epm2a/Ppp1r1a
BP	GO:0021915	neural tube development	173	0.448643	1.5282	0.00050204	0.00516279	0.00391035	4087	tags=33%, list=24%, signal=25%	Sfrp2/Grhl3/Folr1/Cthrc1/Phgdh/Sox11/Aldh1a2/Sfrp1/Mthfd1l/Spint1/Stil/Fzd3/Ptk7/Tcf7/Plxnb2/Wdr19/Gli3/Shroom3/Casp3/Vasp/Tgfb1/Kif20b/Apaf1/Tead2/Scrib/Cfl1/Lhx2/Fzd2/Fzd1/Rpgrip1l/St14/Sall2/Twist1/Gli2/Smo/Zeb2/Marcks/Nodal/Zfp36l1/Vangl2/Tgif1/Gas1/Psen2/Hif1a/Casp8/Mthfr/Ift122/Dact1/Pax7/Gpr161/Tctn1/Kif3a/Stk3/Stk4/Ift57/Bmp5/Plod3
BP	GO:0002639	positive regulation of immunoglobulin production	45	0.587692	1.72888	0.000507129	0.00520127	0.00393949	2813	tags=42%, list=17%, signal=35%	Tlr9/Il10/Xcl1/Cd37/Ptprc/Ephb2/Sash3/Cd86/Il33/Tgfb1/Il4ra/Cd28/Cd40/Clcf1/Rbp4/Foxp1/Trp53bp1/Tnfsf13/Tnfsfm13
BP	GO:1903977	positive regulation of glial cell migration	12	0.789847	1.79937	0.000507925	0.00520252	0.00394044	1726	tags=50%, list=10%, signal=45%	P2ry12/Cx3cr1/Trem2/Ccr2/P2rx4/Lrp1
BP	GO:2000516	positive regulation of CD4-positive, alpha-beta T cell activation	36	0.627212	1.7667	0.000517714	0.00528876	0.00400576	2845	tags=50%, list=17%, signal=42%	Xcl1/Nckap1l/Il18/Ccr2/Ccr7/Card11/Sash3/Cd83/Anxa1/Nlrp3/Shb/Nfkbid/Gimap3/Il4ra/Cd28/Il2rg/Nfkbiz/Myb
BP	GO:0032715	negative regulation of interleukin-6 production	44	0.581641	1.70497	0.000517253	0.00528876	0.00400576	3149	tags=50%, list=19%, signal=41%	Tlr9/Havcr2/C1qtnf3/Il10/Ptpn6/Nckap1l/Flt3/Sirpa/C5ar2/Cd84/Inpp5d/Bank1/Hgf/Arrb2/Trim30a/Csk/Ptpn22/Nlrc3/Cd200r1/Lilrb4a/Prg4/Tnfaip3
BP	GO:0043312	neutrophil degranulation	10	0.820358	1.81001	0.000519112	0.00528906	0.00400598	1840	tags=80%, list=11%, signal=71%	Myo1f/Ptafr/Spi1/Itgb2/Syk/Itgam/Abr/Stx11
BP	GO:0007265	Ras protein signal transduction	321	0.406215	1.41265	0.000518515	0.00528906	0.00400598	5201	tags=42%, list=31%, signal=30%	Adra1b/Gpr65/Ralgps2/Aif1/Apoe/P2ry10/Gpr35/Cdh2/Rasgef1b/Pik3cg/Ephb2/Dock2/Rac2/Rapgefl1/Kif14/Rhov/Nrg1/Cyth4/Gpr55/Col1a2/Rasal3/Was/Rhoh/Robo1/Foxm1/Racgap1/Wasf1/Erbb2/Dok1/Iqsec3/Cdc42ep5/Iqgap3/Arhgdib/Timp2/Col3a1/Psd4/Plce1/Pdpn/Nradd/Dok3/Rap2b/F2rl1/Ednra/Stmn1/Srgap1/Baiap2/Sh2b2/Rasgrp1/Gm266/Sh3bp1/Dok2/Notch2/Rab39/Adrb1/Abca1/Rhog/Arfgef3/Psd2/Shtn1/Rasa3/Syde2/Syngap1/Psd/Lpar1/…
BP	GO:0002711	positive regulation of T cell mediated immunity	51	0.568177	1.6979	0.000520632	0.00529755	0.00401242	4141	tags=53%, list=25%, signal=40%	Xcl1/Pnp/Il18/Il18r1/Ptprc/Sash3/P2rx7/Nlrp3/Pvr/H2-M3/H2-T23/Fzd5/Il1b/H2-T10/H2-D1/Cd1d1/B2m/H2-K1/H2-Q1/H2-T24/Il1r1/H2-Q10/Tap2/Cd81/Arid5a/Rsad2/H2-T22
BP	GO:0008154	actin polymerization or depolymerization	174	0.44639	1.51942	0.000521876	0.00530322	0.00401671	4102	tags=37%, list=24%, signal=28%	Tmsb10/Aif1/Pstpip1/Nckap1l/Clec2i/Ptk2b/Spta1/Arhgap28/Baiap2l1/Cotl1/Coro1a/Spire2/Tlr2/Fmn1/Dbn1/Pycard/Diaph3/Was/Plek/Vill/Plekhh2/Lima1/Slit2/Prkcd/Hcls1/Cdc42ep5/Daam2/Vasp/Capg/Fhdc1/F2rl1/Fchsd1/Pak3/Cfl1/Arpc1b/Baiap2/Sh3bp1/Kirrel/Ssh3/Evl/Tmsb4x/Arpc5/Mical1/Carmil2/Catip/Icam1/Wipf1/Actr3/Dbnl/Gas7/Eps8/Twf1/Gm14137/Wdr1/Cttn/Eln/Carmil1/Add2/Capza1/Ccl24/Sema5a/Sptan1/Myo1c/Myadm
BP	GO:0043369	CD4-positive or CD8-positive, alpha-beta T cell lineage commitment	20	0.701439	1.79749	0.000526556	0.00534375	0.00404741	1796	tags=40%, list=11%, signal=36%	Tox/Ly9/Slamf6/Il6ra/Spn/Batf/Tgfb1/Loxl3
BP	GO:0032757	positive regulation of interleukin-8 production	50	0.576797	1.72401	0.000528143	0.00535282	0.00405428	3826	tags=48%, list=23%, signal=37%	Tlr9/Tlr8/Tlr1/Tlr7/Il18/Chil1/Serpine1/Syk/Tlr2/Cd74/Pycard/Ffar2/Nod2/F2rl1/Lep/Cd14/Il1b/Myd88/Lbp/Cd2/Ripk1/Adipoq/Tlr5/Tlr4
BP	GO:0002437	inflammatory response to antigenic stimulus	47	0.591391	1.75734	0.000536489	0.00542889	0.00411189	3142	tags=49%, list=19%, signal=40%	Fcgr1/Trem2/Cd68/Il10/Fcgr3/Fcgr2b/Fcer1g/Ccr7/Cnr1/Spn/Rab44/Fut7/Cysltr1/Hmgb2/Nod2/Cd28/Rasgrp1/Notch2/Enpp1/Cd6/Icam1/Lilrb4a/Pnma1
BP	GO:0050856	regulation of T cell receptor signaling pathway	42	0.593177	1.72178	0.000539034	0.00542889	0.00411189	3623	tags=40%, list=22%, signal=32%	Lck/Lgals3/Ptpn6/Laptm5/Cd300a/Ccr7/Card11/Ptprj/Kcnn4/Ada/Ezr/Ptpn22/Thy1/Btnl2/Lilrb4a/Tespa1/Cd81
BP	GO:0043303	mast cell degranulation	44	0.581125	1.70346	0.000538694	0.00542889	0.00411189	2234	tags=45%, list=13%, signal=40%	Ptgds/Fgr/Fcer1g/Cd300a/Chga/Rac2/Cd84/Syk/Tac4/Lat2/Adora3/Hmox1/Stxbp2/Milr1/Unc13d/Rab44/Lyn/Fes/Il4ra/Rasgrp1
BP	GO:0014020	primary neural tube formation	108	0.490204	1.61138	0.000537874	0.00542889	0.00411189	3208	tags=30%, list=19%, signal=24%	Sfrp2/Grhl3/Folr1/Cthrc1/Sfrp1/Mthfd1l/Spint1/Stil/Fzd3/Ptk7/Plxnb2/Shroom3/Casp3/Vasp/Tgfb1/Kif20b/Apaf1/Tead2/Scrib/Cfl1/Lhx2/Fzd2/Fzd1/St14/Twist1/Zeb2/Nodal/Vangl2/Tgif1/Hif1a/Mthfr/Ift122
BP	GO:0019318	hexose metabolic process	211	-0.281349	-1.35526	0.000539163	0.00542889	0.00411189	2701	tags=32%, list=16%, signal=27%	Slc2a8/Pcx/Gpld1/Nr3c1/Ganc/Pgk1/Gnb3/Gpi1/Insr/Stk11/Cox11/Tpi1/Gck/Slc45a3/Npy1r/Nfe2l1/Oma1/Pgm2l1/Pkm/Man2a2/Wdtc1/Pdhb/Galt/Gpt/Sord/Ldha/Mlycd/Pgp/Pgam2/Bckdk/Pdk1/Rora/Gapdh/Dlat/Actn3/Cd36/Mdh2/Kat2b/Eno3/Fbp2/Acadm/Slc37a4/Irs1/Fuom/Pgm2/Pdha1/Mdh1/Ppara/Irs2/Aldoa/Pfkm/Gpd1/Gpd2/Hk2/Kcnj11/Pdk2/Tigar/Pdk4/Aldh1a7/Acacb/Esrrb/Gnmt/Aldh1a1/Aldoa/Pfkfb1/Dgat2/Rorc
BP	GO:0002063	chondrocyte development	30	0.650675	1.79171	0.000546132	0.00547764	0.00414881	2777	tags=47%, list=16%, signal=39%	Sfrp2/Comp/Runx2/Acan/Col11a1/Sulf2/Col27a1/Sox9/Sulf1/Serpinh1/Ecm1/Shox2/Chsy1/Pthlh
BP	GO:0051962	positive regulation of nervous system development	294	0.409248	1.41801	0.000546046	0.00547764	0.00414881	3252	tags=31%, list=19%, signal=25%	Zfp365/Lpar3/St8sia2/Cx3cr1/Apoe/Thbs2/Lrp8/Sox11/Slitrk6/Srpx2/Ephb2/Rgs14/Crabp2/Bcl11a/Map1b/Plxnc1/Hap1/Trf/Plxna3/Nrg1/Spint1/Ephb3/Dcx/Bex1/Aspm/Tlr2/Tnfrsf1b/Cxcr4/Fzd3/Dbn1/Tpbg/Slc7a5/Trpv2/Ptn/Sema4a/Plxnb2/Vstm5/Robo1/Xlr4b/Adgrl3/Vim/Gli3/Fn1/E2f1/Numbl/Wnt2/Cul7/Il33/Serpinf1/Plxnb1/Limk1/Islr2/Lyn/Lrp1/Tgfb1/Mme/Pak3/Lrrtm2/Tspo/Clcf1/Baiap2/Shox2/Musk/Il1b/Man2a1/Shtn1/Rnd2/Gjc2/Sm…
BP	GO:0001771	immunological synapse formation	14	0.760607	1.79856	0.000554169	0.00555103	0.00420441	3623	tags=79%, list=22%, signal=62%	Havcr2/Lgals3/Clec2i/Ccr7/Dock2/Dock8/Prf1/Cd6/Msn/Ephb1/Cd81
BP	GO:0002396	MHC protein complex assembly	14	0.760592	1.79852	0.000560576	0.00558623	0.00423106	4043	tags=100%, list=24%, signal=76%	H2-Eb2/H2-DMa/H2-Oa/H2-DMb1/H2-Aa/H2-Ab1/H2-Eb1/Pdia3/H2-Ob/B2m/Tapbp/H2-DMb2/Calr/Tapbpl
BP	GO:0002501	peptide antigen assembly with MHC protein complex	14	0.760592	1.79852	0.000560576	0.00558623	0.00423106	4043	tags=100%, list=24%, signal=76%	H2-Eb2/H2-DMa/H2-Oa/H2-DMb1/H2-Aa/H2-Ab1/H2-Eb1/Pdia3/H2-Ob/B2m/Tapbp/H2-DMb2/Calr/Tapbpl
BP	GO:0034138	toll-like receptor 3 signaling pathway	21	0.683797	1.76815	0.000565695	0.00562998	0.0042642	2166	tags=48%, list=13%, signal=42%	Havcr2/Unc93b1/Scimp/Oas1g/Cd86/Oas1a/Oas1c/F2rl1/Colec12/Ptpn22
BP	GO:0030041	actin filament polymerization	150	0.453362	1.53263	0.000572413	0.00568951	0.00430929	4102	tags=37%, list=24%, signal=28%	Tmsb10/Aif1/Pstpip1/Nckap1l/Clec2i/Ptk2b/Spta1/Arhgap28/Baiap2l1/Cotl1/Coro1a/Spire2/Tlr2/Fmn1/Dbn1/Pycard/Diaph3/Was/Vill/Slit2/Prkcd/Hcls1/Cdc42ep5/Daam2/Vasp/Capg/Fhdc1/Fchsd1/Pak3/Cfl1/Arpc1b/Baiap2/Kirrel/Ssh3/Evl/Tmsb4x/Arpc5/Carmil2/Catip/Icam1/Actr3/Dbnl/Gas7/Eps8/Twf1/Gm14137/Cttn/Eln/Carmil1/Add2/Capza1/Ccl24/Sptan1/Myo1c/Myadm
BP	GO:0001843	neural tube closure	102	0.486065	1.58594	0.000574847	0.00569504	0.00431348	3208	tags=28%, list=19%, signal=23%	Sfrp2/Grhl3/Folr1/Cthrc1/Sfrp1/Mthfd1l/Spint1/Stil/Fzd3/Ptk7/Plxnb2/Shroom3/Casp3/Vasp/Tgfb1/Kif20b/Apaf1/Tead2/Scrib/Lhx2/Fzd2/Fzd1/St14/Twist1/Zeb2/Vangl2/Tgif1/Mthfr/Ift122
BP	GO:0060606	tube closure	102	0.486065	1.58594	0.000574847	0.00569504	0.00431348	3208	tags=28%, list=19%, signal=23%	Sfrp2/Grhl3/Folr1/Cthrc1/Sfrp1/Mthfd1l/Spint1/Stil/Fzd3/Ptk7/Plxnb2/Shroom3/Casp3/Vasp/Tgfb1/Kif20b/Apaf1/Tead2/Scrib/Lhx2/Fzd2/Fzd1/St14/Twist1/Zeb2/Vangl2/Tgif1/Mthfr/Ift122
BP	GO:0043038	amino acid activation	42	-0.489609	-1.85535	0.000575182	0.00569504	0.00431348	5802	tags=57%, list=34%, signal=38%	Aasdh/Aarsd1/Hars2/Farsb/Yars/Iars/Vars2/Cars2/Aars/Fars2/Eprs/Lars2/Pars2/Iars2/Sars/Cars/Yars2/Sars2/Dars2/Gatc/Gatb/Aars2/Qrsl1/Tarsl2
BP	GO:0006941	striated muscle contraction	155	-0.303151	-1.47959	0.000579028	0.00572578	0.00433676	2215	tags=37%, list=13%, signal=32%	Kcnj8/Jsrp1/Kcne1l/Ank2/Abcc9/Snta1/Ucn/Scn2b/Casq1/Cacna2d1/Hdac4/Ctnna3/Cacna1s/Homer1/Rcsd1/Kcnj2/Myl1/Map2k3/Rangrf/Kcna5/Pgam2/Tmem38a/Dmd/Slc8a3/Pln/Actn3/Atp1b1/Ttn/Scn4a/Tnnc2/Myh14/Fxyd1/Tnnt3/Myh6/Tpm1/Tnni2/Aldoa/Pde4b/Map2k6/Pde4d/Chrne/Vegfb/Atp2a1/Myh7/Nr4a1/Scn1b/Atp1a2/Synm/Kbtbd13/Kcnn2/Aldoa/Nos1/Mylk2/Tcap/Scn4b/Myl2/Myl3
BP	GO:0032717	negative regulation of interleukin-8 production	14	0.759287	1.79543	0.000586202	0.0057893	0.00438487	2174	tags=57%, list=13%, signal=50%	Tlr9/Cd33/Anxa1/Tlr6/Bcl3/Anxa4/Ptpn22/Ssc5d
BP	GO:0061640	cytoskeleton-dependent cytokinesis	83	0.505076	1.61292	0.00059358	0.00584722	0.00442874	2987	tags=29%, list=18%, signal=24%	Zfp365/Spire2/Birc5/Cep55/Plk1/Aurkb/Ect2/Racgap1/Kif23/Cul7/Anln/Trim36/Efhc1/Kif20b/Cdca8/Incenp/Ckap2/Stmn1/Cfl1/Cit/Cenpa/Nusap1/Actr3/Rhob
BP	GO:0010758	regulation of macrophage chemotaxis	27	0.651032	1.77645	0.000597178	0.00587517	0.00444991	2769	tags=56%, list=16%, signal=46%	C3ar1/Ptk2b/Ccr7/C5ar1/Csf1r/Ptprj/Slamf8/Ccl5/Thbs1/Cmklr1/Stap1/Ccl2/Mst1/Trpv4/Mdk
BP	GO:0051604	protein maturation	282	0.411719	1.42613	0.000601109	0.00590631	0.0044735	3791	tags=31%, list=23%, signal=25%	Cd5l/Mmel1/Ctss/Ifi206/Astl/F2/Arxes2/Hpse/Tspan32/Rfx4/Ccbe1/Tmprss4/Comp/Ctsh/Ifi207/Ifi204/Cpz/Serpine1/Gp5/Casp1/Pycard/Cpxm1/Ecel1/F13a1/Cpn1/Cdh1/Nlrc4/P2rx7/Vsir/F7/Tfr2/Fbln1/Lgmn/Gli3/Fn1/Aph1c/Mmp14/Thbs1/Adam19/Myrfl/Casp3/Plaur/Ctsz/Hp/Apaf1/Serpinh1/Anpep/Eno1/Mme/Gp1bb/Prdx4/Spon1/Casp4/Ctse/S100a10/Tspan14/C1rl/Fam111a/Cpxm2/Myrf/Ece2/Ldlrad3/Prcp/Adamts2/Plat/Plau/Cideb/Pthlh/Tmem…
BP	GO:0048880	sensory system development	327	0.401662	1.39733	0.000620084	0.00607729	0.004603	4444	tags=37%, list=26%, signal=28%	P2ry12/Gdf3/Grhl3/Tulp1/Lamc3/Sox11/C1qa/Col8a2/Cyp1b1/Slitrk6/Lctl/Ephb2/Aldh1a2/Cdkn1c/Mfsd2a/Ikzf1/Dcx/Miat/Dio3/Grn/Itgam/Col8a1/Tcirg1/Col5a2/Ptn/Mab21l2/Cacna1f/Tsku/Col5a1/Wdr19/Sox9/Vim/Gli3/Rcn1/Ahi1/Lmx1b/Hps1/Mertk/Lama1/Fjx1/Bcl11b/Vstm4/Fgfr2/Sh3pxd2b/Grk1/Mfap2/Bfsp2/Tgfb1/Kera/Angptl7/Scrib/Lhx2/Nectin3/Myf5/Bfsp1/Rbp4/Thy1/Notch2/Rpgrip1l/Fzd5/Twist2/Prdm1/Sall2/Man2a1/Twist1/Chrd…
BP	GO:0071639	positive regulation of monocyte chemotactic protein-1 production	15	0.752751	1.80217	0.000626023	0.00612773	0.0046412	2552	tags=73%, list=15%, signal=62%	Oas3/Cd84/Syk/Oas1g/Oas1a/Mcoln2/Oas1c/Nod2/Trpv4/Il1b/Twist1
BP	GO:0055083	monovalent inorganic anion homeostasis	20	0.697666	1.78782	0.000634994	0.00620767	0.00470175	748	tags=25%, list=4%, signal=24%	Slc12a3/Spp1/Ckb/Slc12a8/Tbxas1
BP	GO:0150063	visual system development	326	0.404882	1.4085	0.000638456	0.00623362	0.00472141	4444	tags=37%, list=26%, signal=28%	P2ry12/Gdf3/Grhl3/Tulp1/Lamc3/Sox11/C1qa/Col8a2/Cyp1b1/Slitrk6/Lctl/Ephb2/Aldh1a2/Cdkn1c/Mfsd2a/Ikzf1/Dcx/Miat/Dio3/Grn/Itgam/Col8a1/Tcirg1/Col5a2/Ptn/Mab21l2/Cacna1f/Tsku/Col5a1/Wdr19/Sox9/Vim/Gli3/Rcn1/Ahi1/Lmx1b/Hps1/Mertk/Lama1/Fjx1/Bcl11b/Vstm4/Fgfr2/Sh3pxd2b/Grk1/Mfap2/Bfsp2/Tgfb1/Kera/Angptl7/Scrib/Lhx2/Nectin3/Myf5/Bfsp1/Rbp4/Thy1/Notch2/Rpgrip1l/Fzd5/Twist2/Prdm1/Sall2/Man2a1/Twist1/Chrd…
BP	GO:0045342	MHC class II biosynthetic process	14	0.756095	1.78789	0.000650267	0.00634092	0.00480267	1541	tags=50%, list=9%, signal=45%	Cdk5r1/Il10/Slc11a1/Spi1/Tmem106a/Ciita/Il33
BP	GO:0050858	negative regulation of antigen receptor-mediated signaling pathway	25	0.670544	1.80602	0.000654036	0.00636964	0.00482443	3004	tags=48%, list=18%, signal=39%	Cd22/Lgals3/Ptpn6/Laptm5/Cd300a/Lpxn/Ptprj/Ezr/Ptpn22/Thy1/Btnl2/Lilrb4a
BP	GO:0072567	chemokine (C-X-C motif) ligand 2 production	21	0.680416	1.75941	0.000679786	0.00660376	0.00500175	2676	tags=57%, list=16%, signal=48%	Oas3/Postn/Oas1g/Cd74/Ccl5/Oas1a/Mcoln2/Oas1c/Lrp1/F2rl1/Myd88/Foxp1
BP	GO:2000341	regulation of chemokine (C-X-C motif) ligand 2 production	21	0.680416	1.75941	0.000679786	0.00660376	0.00500175	2676	tags=57%, list=16%, signal=48%	Oas3/Postn/Oas1g/Cd74/Ccl5/Oas1a/Mcoln2/Oas1c/Lrp1/F2rl1/Myd88/Foxp1
BP	GO:0072503	cellular divalent inorganic cation homeostasis	258	0.409401	1.4149	0.000694966	0.00673781	0.00510328	2418	tags=25%, list=14%, signal=22%	Pkhd1/Slc24a4/Spp1/Cemip/Lck/F2/Apoe/Trpm2/Xcl1/Atp13a4/Ryr3/Ptpn6/Ccr5/Ccl8/Slc11a1/Ccr2/Ptk2b/Ptprc/Chga/Cxcl10/Plcg2/Mt2/Coro1a/Bdkrb1/Slc39a4/Clec4b1/Gp5/Hap1/P2ry6/Cyba/Fkbp1b/Tcirg1/Mt3/P2rx7/Ccl5/Cacna1f/Myo5a/Mcub/Vdr/Hexb/Pth1r/Hps1/Ubash3b/Prkcb/Htr2b/Lyn/Efhc1/Bok/Tgfb1/Ccr1/Cxcr3/Ccl2/Atp13a3/Ednra/Gp1bb/Slc39a6/Cd40/Cxcl9/Slc24a5/Selenon/Thy1/Trpv4/Nucb2/Tpcn2/Ccl12
BP	GO:0043039	tRNA aminoacylation	41	-0.49176	-1.86724	0.00070411	0.00681434	0.00516124	5724	tags=56%, list=34%, signal=37%	Aarsd1/Hars2/Farsb/Yars/Iars/Vars2/Cars2/Aars/Fars2/Eprs/Lars2/Pars2/Iars2/Sars/Cars/Yars2/Sars2/Dars2/Gatc/Gatb/Aars2/Qrsl1/Tarsl2
BP	GO:0060337	type I interferon signaling pathway	47	0.586427	1.74259	0.000706461	0.00681938	0.00516506	4368	tags=55%, list=26%, signal=41%	Ifitm6/Oas3/Zbp1/Oas1g/Ikbke/Oas1a/Oas1c/Irf7/Usp27x/Isg15/Nlrc5/Ifnar2/Oas2/Samhd1/Ttll12/Myd88/Ifitm3/Adar/Ifitm2/Stat2/Ifitm1/Stat1/Ifnar1/Ifi27/Usp29/Trim6
BP	GO:0071357	cellular response to type I interferon	47	0.586427	1.74259	0.000706461	0.00681938	0.00516506	4368	tags=55%, list=26%, signal=41%	Ifitm6/Oas3/Zbp1/Oas1g/Ikbke/Oas1a/Oas1c/Irf7/Usp27x/Isg15/Nlrc5/Ifnar2/Oas2/Samhd1/Ttll12/Myd88/Ifitm3/Adar/Ifitm2/Stat2/Ifitm1/Stat1/Ifnar1/Ifi27/Usp29/Trim6
BP	GO:0034340	response to type I interferon	52	0.571597	1.70975	0.00070728	0.00681938	0.00516506	4391	tags=54%, list=26%, signal=40%	Ifitm6/Oas3/Zbp1/Oas1g/Ikbke/Oas1a/Oas1c/Irf7/Usp27x/Isg15/Nlrc5/Ifnar2/Oas2/Samhd1/Ttll12/Myd88/Ifitm3/Adar/Ifitm2/Stat2/Ifitm1/Stat1/Ifnar1/Ifi27/Sp100/Usp29/Trim6/Ch25h
BP	GO:0051282	regulation of sequestering of calcium ion	101	0.489933	1.60003	0.000710131	0.00682132	0.00516653	2370	tags=33%, list=14%, signal=28%	Cemip/Lck/F2/Trpm2/Xcl1/Ryr3/Ptpn6/Ccr5/Ptk2b/Ptprc/Cxcl10/Plcg2/Coro1a/Bdkrb1/Clec4b1/Gp5/Hap1/P2ry6/Cyba/Fkbp1b/P2rx7/Myo5a/Ubash3b/Htr2b/Lyn/Tgfb1/Cxcr3/Ednra/Gp1bb/Cxcl9/Selenon/Thy1/Tpcn2
BP	GO:0034982	mitochondrial protein processing	13	-0.732611	-2.09491	0.00070877	0.00682132	0.00516653	4260	tags=85%, list=25%, signal=63%	Afg3l1/Sirt4/Pmpcb/Afg3l2/Stoml2/Pmpca/Spg7/Oma1/Immp1l/Immp2l/Mipep
BP	GO:0006816	calcium ion transport	356	0.392775	1.36998	0.000711946	0.00683026	0.0051733	2452	tags=24%, list=15%, signal=21%	Stac2/Lpar3/Smim6/P2ry12/Slc24a4/Grin2a/Tlr9/Cemip/Lck/F2/Trpm2/Gpr35/Xcl1/Lgals3/Ryr3/Ptpn6/Ccr5/Ccl8/Cd4/Cacna1b/Ptk2b/Pik3cg/Ptprc/Cxcl10/Plcg2/Coro1a/Rrad/Bdkrb1/Bspry/Serpine1/Clec4b1/Cd84/Gp5/Cd33/Hap1/P2ry6/Grin3a/Cyba/Cxcr4/Fkbp1b/Trpv2/P2rx4/P2rx7/Ccl5/Cacna1f/Myo5a/Mcub/Vdr/Mcoln2/Kcnn4/Trpm5/G6pdx/Cacna1h/Ubash3b/Cacna1d/Prkcb/Arrb2/Htr2b/Cysltr1/Lyn/Gimap3/Best1/Tgfb1/Ptger3/Ccr1/Cxcr…
BP	GO:0019233	sensory perception of pain	106	0.489462	1.60276	0.00071534	0.00685431	0.00519152	3952	tags=49%, list=23%, signal=38%	Ctss/Fcgr1/Grin2a/Fcgr4/Scn10a/Il10/Ncam1/Ptafr/Cck/Il18/Cacna1b/Ccr2/Bdkrb1/Cnr1/Cxcr4/Tac4/P2rx4/Kcnj10/P2rx7/Cnr2/Dlg2/Alox5/Cacna1h/Il33/Arrb2/Ccl2/Fyn/Nipsnap1/Fabp5/Ednra/Mme/Grin2d/Adrb1/Scn3a/Adora1/Lxn/Itga2/Nlgn2/Uchl1/Chrnb2/Prkar1b/Ephb1/Kcnip3/Cacnb3/Ndn/Gpr171/Ptges/Fgfr1/Tlr4/Phf24/Adra2c/Hoxb8
BP	GO:0050765	negative regulation of phagocytosis	23	0.675131	1.77422	0.000718482	0.00687588	0.00520786	3673	tags=48%, list=22%, signal=37%	Cd300lf/Fcgr2b/Cd300a/Sirpa/Tlr2/Siglece/Tgfb1/Csk/Cnn2/Cd47/Adipoq
BP	GO:0006743	ubiquinone metabolic process	20	-0.626172	-1.94221	0.000730158	0.00697035	0.00527941	3633	tags=70%, list=22%, signal=55%	Pdss1/Aifm2/Coq6/Coq3/Coq7/Coq2/Nqo1/Pdss2/Coq5/Ndufa9/Coq9/Pptc7/Coq8a/Coq10a
BP	GO:0017004	cytochrome complex assembly	31	-0.537155	-1.89109	0.000734616	0.00700425	0.00530509	5466	tags=81%, list=32%, signal=55%	Cox15/Cox19/Cox20/Coa3/Cox18/Sco2/Uqcc3/Uqcc2/Pet100/Fastkd3/Slc25a46/Smim20/Coa6/Bcs1l/Coa5/Cox14/Timm21/Hccs/Uqcc1/Lyrm7/Taco1/Slc25a33/Ttc19/Cox10/1190007I07Rik
BP	GO:0034121	regulation of toll-like receptor signaling pathway	64	0.536483	1.66217	0.000743493	0.00708015	0.00536257	4095	tags=45%, list=24%, signal=34%	Pik3ap1/Tlr9/Tlr1/Trem2/Cd300lf/Cd300a/Treml4/Tlr2/Cyba/Rab7b/Arrb2/Tlr6/Lyn/Irf7/Nod2/F2rl1/Trim30a/Tyro3/Ptpn22/Cd300ld3/Irf4/Lbp/Tnfaip3/Irf1/Ninj1/Tlr5/Slc15a4/Rsad2/Irak3
BP	GO:0002832	negative regulation of response to biotic stimulus	94	0.497463	1.61976	0.00075172	0.00714967	0.00541523	3846	tags=39%, list=23%, signal=30%	Klre1/Havcr2/Ifi206/Oas3/Sh2d1b1/Ifi207/Ifi204/Oas1g/Slamf8/Grn/Cd96/Igf2/Klrd1/Oas1a/Oas1c/Dhx58/Arrb2/Ccr1/Isg15/Nlrc5/Tyro3/Fgl2/Nlrc3/Samhd1/Tap1/Ttll12/Tspan6/Parp14/Adar/Tnfaip3/Htra1/Tap2/Lgals9/Stat2/Serping1/Rps19/Rnf26
BP	GO:0007292	female gamete generation	124	0.46457	1.54241	0.000753602	0.00715876	0.00542211	2945	tags=29%, list=17%, signal=24%	Sohlh2/Tdrd1/Stag3/Ptk2b/Hsf2bp/Ccnb1/Pabpc1l/Trip13/Spire2/Top2a/Aspm/4930447C04Rik/Ttk/Ccnb2/Ndc80/Plk1/Ptn/Cenpe/Hexb/Shb/Paqr8/Lgr5/Sgo2a/Ednra/Pla2g4a/Lep/Mastl/Cdc25b/Fbxo5/Plat/Plau/Mdk/Igf1/Alms1/Ncaph/Pde5a
BP	GO:0048678	response to axon injury	63	0.540378	1.6676	0.000756286	0.00717543	0.00543473	1747	tags=29%, list=10%, signal=26%	P2ry12/Folr1/Trem2/Tyrobp/Gap43/Tnc/Plcg2/Matn4/Nrg1/Bex1/Grn/Fkbp1b/P2rx4/Ptn/Erbb2/Matn2/Lrp1/Dpysl3
BP	GO:0050678	regulation of epithelial cell proliferation	352	0.393025	1.37088	0.00076553	0.00725422	0.00549441	4763	tags=41%, list=28%, signal=30%	Hmga2/Sfrp2/Pkhd1/Dbh/St8sia1/Runx3/Dlx5/Apoe/Vash2/Il10/Il18/Sox11/Scn5a/Runx2/Aldh1a2/Cdkn2a/Has2/Cdkn1c/C5ar2/Sfrp1/Birc5/Ptprn/Cyp7b1/Cyba/Grn/Cdh1/Cdh3/Igf2/Ptn/Ang/Maged1/Sulf2/Robo1/Ccl5/Vdr/Erbb2/Sox9/Hmox1/Jaml/Alox5/Thbs1/Iqgap3/Uhrf1/Wnt2/Bcl11b/Serpinf1/Tgm1/Htr2b/Fgfr2/Cd109/Tgfb1/Cxcr3/Thbs4/Sulf1/Hmgb2/Ccl2/Nod2/Ednra/Ecm1/Dab2/Tnmd/Cdk6/Nlrc3/Lep/Arx/Mst1/Col18a1/Notch2/Sparc/Ccl1…
BP	GO:0050654	chondroitin sulfate proteoglycan metabolic process	36	0.617131	1.73831	0.000770566	0.00727856	0.00551285	3439	tags=56%, list=20%, signal=44%	Chst13/Ndnf/B3gat1/Galns/Chsy3/Dse/Bgn/Mamdc2/Hexb/Spock2/Csgalnact1/Chpf/Chst12/Gusb/Chsy1/Igf1/Ugdh/Arsb/Dsel/Pxylp1
BP	GO:0032606	type I interferon production	98	0.495907	1.61913	0.000769722	0.00727856	0.00551285	3857	tags=36%, list=23%, signal=28%	Tlr9/Tlr8/Havcr2/Oas3/Tlr7/Flt3/Sirpa/Plcg2/Syk/Tlr2/Oas1g/Pycard/Oas1a/Irf8/Oas1c/Dhx58/Irf7/Hmgb2/Isg15/Ptpn22/Nlrc3/Cd14/Oas2/Pola1/Myd88/Zcchc3/Traip/Hsp90aa1/Zc3hav1/Irf1/Ticam1/Stat1/Tlr4/Ifih1/Rnf26/Ifnar1
BP	GO:0001894	tissue homeostasis	221	0.421727	1.45339	0.000770926	0.00727856	0.00551285	2429	tags=26%, list=14%, signal=22%	Ctss/Tlr9/Spp1/Tulp1/Fcgr4/Acp5/Tnfrsf11a/Ccr2/Ptk2b/Flt3/Mc4r/Comp/Csf1r/Tmem119/Cd7/Coro1a/Ctsh/Tnfsf11/Rac2/Mfsd2a/Sash3/Syk/Trf/Adam8/Inpp5d/Oas1g/Gpr55/Tcirg1/Cdh3/P2rx7/Ctsk/Rcn3/Napsa/Oas1a/Sox9/Col14a1/Lipa/Pth1r/Oas1c/Ubash3b/Vstm4/Scx/Col3a1/Gpr137b/Tgfb1/Nox4/Piwil4/Nod2/Pla2g4a/Rab3d/Csk/Lrrk1/Rbp4/Map1a/Bbs12/Ildr2/Enpp1
BP	GO:1901990	regulation of mitotic cell cycle phase transition	319	0.401775	1.39705	0.000775473	0.00731255	0.0055386	3787	tags=28%, list=22%, signal=22%	Hmga2/Aif1/Slfn1/Gpnmb/Ptpn6/Zc3h12d/Kntc1/Bub1/Cdkn2a/Ccnb1/Cdkn1c/Kif14/Trip13/Birc5/Rrm2/Gpr132/Ticrr/Cdc20/Cenpf/Cdca5/Stil/Tex14/Cdkn1a/Ttk/Cdk1/Ndc80/Plk1/Aurkb/Bub1b/Brca1/Cdc25c/Dtl/Cenpe/Clspn/Tert/Zwilch/Haspin/E2f1/Anxa1/Cdt1/Ptprv/Nuf2/Spc24/Myo16/Mad1l1/Bard1/Tgfb1/Spdl1/Pdpn/Ccl2/Cdca8/Incenp/Cdc6/Mad2l1/Prmt2/Crlf3/Cdc25b/Spc25/Zfp36l2/Ccl12/Dbf4/Fbxo5/Wnt10b/Rbbp8/Gjc2/Id2/Zfp36l1…
BP	GO:0042476	odontogenesis	98	0.495178	1.61675	0.000779527	0.00734182	0.00556076	4001	tags=42%, list=24%, signal=32%	Slc24a4/Edaradd/Wnt10a/Sp7/Dlx3/Runx2/Tnfsf11/Serpine1/Col1a1/Tcirg1/Rspo2/Myo5a/Wnt7b/Aspn/Gli3/Bcl11b/Fgfr2/Tgfb1/Dmp1/Ednra/Rogdi/Fam20a/Enpp1/Gli2/Nectin1/Smo/Gas1/Pdgfra/Acp4/Bcl2l11/Fst/Dll1/Wnt6/Snx10/Lamb1/Tnfrsf11b/Src/Fgfr1/Hdac1/Csf1/Apcdd1
BP	GO:0007249	I-kappaB kinase/NF-kappaB signaling	205	0.425507	1.46166	0.000781733	0.00735362	0.00556971	3191	tags=28%, list=19%, signal=23%	Trim30c/Edaradd/Tlr9/Tlr8/Cx3cr1/Trem2/Tlr7/Tifab/Cd4/Sirpa/Plcg2/Ticam2/Card11/Tmem106a/Btk/Trim30b/Tnfsf11/Trim59/Traf1/S100a4/Tlr2/Casp1/Clec4n/Cd74/Tifa/Pycard/Avpr2/Rhoh/Trim14/Traf4/Prkcb/Trim30d/Tlr6/Nfkbid/Bcl3/Card9/Fyn/Nod2/F2rl1/Ednra/Trim30a/Cd40/Nlrc3/Il1b/Irak4/Ajuba/Ripk3/Myd88/Eda2r/Trim5/Tradd/Faim/Ror1/Lilrb4a/Casp8/Tnfaip3/Trim25
BP	GO:0046425	regulation of receptor signaling pathway via JAK-STAT	64	0.535113	1.65792	0.000784513	0.00737079	0.00558271	3374	tags=38%, list=20%, signal=30%	Hmga2/Il10ra/Cdk5r1/Il10/Il12rb1/Cd300a/Cyp1b1/Ptk2b/Ptprc/Ephb2/Cxcl5/Il6ra/Il7r/Bcl3/Lep/Crlf3/Mst1/Il10rb/Socs3/Parp14/Lif/Leprot/Gadd45a/Ptprd
BP	GO:1901342	regulation of vasculature development	264	0.413221	1.42757	0.000786224	0.0073779	0.00558809	3371	tags=31%, list=20%, signal=25%	Hmga2/Tnn/Sfrp2/Cx3cr1/C3ar1/Grem1/Vash2/Hpse/Il10/Thbs2/Lgals3/Ccbe1/Adam12/Ccr2/Cyp1b1/Ptk2b/Cela1/Itgax/C5ar1/Cxcl10/Runx1/Chil1/Ctsh/Serpine1/Itgb2/Cxcr4/Grn/Igf2/Ptn/Hgf/Sema4a/Brca1/Ccl5/Emilin1/Mmp9/Tert/Hmox1/Stab1/Alox5/Thbs1/Prkcb/Creb3l1/Serpinf1/Cysltr1/Ptgis/Bmper/Cxcr3/Sulf1/Ccl2/Emilin2/Ecm1/Angptl7/Tnmd/Cd40/Angpt4/Lep/E2f2/Sparc/Btg1/Il1b/Rnh1/Pde3b/Pak4/Sphk1/Pgf/Hhex/Fbln5/Mdk/…
BP	GO:2000107	negative regulation of leukocyte apoptotic process	55	0.560824	1.69894	0.000790167	0.00739598	0.00560179	1943	tags=38%, list=12%, signal=34%	Ccr5/Pnp/Fcgr2b/Il18/Fcer1g/Ccr7/Cd74/Hsh2d/Aurkb/Ccl5/Dock8/Cd44/Axl/Hcls1/Ada/Mertk/Il7r/Bcl11b/Bcl3/Nod2/St3gal1
BP	GO:0061982	meiosis I cell cycle process	93	0.491583	1.5999	0.000791025	0.00739598	0.00560179	2631	tags=32%, list=16%, signal=27%	Mov10l1/Stag3/Cks2/Hsf2bp/Ccne1/Trip13/Ankle1/Birc5/Top2a/4930447C04Rik/Terb1/Ccnb2/Ndc80/Plk1/Zcwpw1/Sgo1/Espl1/Cdc25c/Cenpe/Haspin/Tdrd9/Ddx4/Sgo2a/Rad54b/Fancd2/Syce2/Brip1/Cdc25b/Fbxo5/Rad51ap1
BP	GO:0006626	protein targeting to mitochondrion	71	-0.398963	-1.69822	0.000790436	0.00739598	0.00560179	5351	tags=68%, list=32%, signal=46%	Srebf1/Fbxw7/Bnip3l/Tomm7/Timm22/Timm13/Tomm5/Hspd1/Fbxo7/Timm8a1/Trmt10b/Timm9/Fis1/Parl/Bid/Dnlz/Nol3/Gsk3a/Sirt4/Pmpcb/Timm50/Aip/Aifm1/Pam16/Grpel1/Pdcd5/Timm17a/Tomm20l/Bag3/Romo1/Pmpca/Mff/Dnajc19/Timm44/Timm29/Dnajc15/Samm50/Timm23/Timm21/Tomm40l/Immp1l/Immp2l/Hspa1l/Gdap1/Dusp18/Mipep/Mfn2/Pink1
BP	GO:0010975	regulation of neuron projection development	481	0.378768	1.33533	0.0008014	0.00747448	0.00566124	3374	tags=28%, list=20%, signal=23%	Tnn/Sfrp2/Zfp365/Lpar3/Tubb2b/Tox/Apoe/Cdk5r1/Ndnf/Cdh2/Sema3d/Ccr5/Lrp8/Ptk2b/Ephb2/Crabp2/Bcl11a/Map1b/Mfsd2a/Cnr1/Plxnc1/Sfrp1/Hap1/Plxna3/Nrg1/Ephb3/Dcx/Cdc20/Pacsin1/Epha3/Grn/Dbn1/Ptk7/Epor/Fkbp1b/Ankrd1/Camk1d/Trpv2/Eef1a1/Cxcl5/Ptn/Mt3/Hgf/Sema4a/Gpc2/Plxnb2/Robo1/Nrcam/Tsku/Ptpn5/Xlr4b/Lgals1/Vim/Slit2/Fn1/Enc1/Cntn1/Ahi1/Numbl/Sema3a/Cul7/Serpinf1/Sema4b/Plxnb1/Limk1/Mgarp/Islr2/Lyn/Chn…
BP	GO:0005977	glycogen metabolic process	74	-0.393919	-1.71068	0.000802323	0.00747448	0.00566124	2334	tags=42%, list=14%, signal=36%	Insr/Pcdh12/Rb1cc1/Ppp1r2/Nhlrc1/Gck/Stk40/Gys1/Nr1d1/Ppp1cb/Gyg/Phkb/Agl/Cd36/Acadm/Slc37a4/Irs1/Pgm2/Ppp1r3c/Irs2/Pfkm/Gbe1/Ugp2/Pygm/Phka1/Esrrb/Phkg1/Gnmt/Ppp1r3a/Epm2a/Ppp1r1a
BP	GO:0006073	cellular glucan metabolic process	74	-0.393919	-1.71068	0.000802323	0.00747448	0.00566124	2334	tags=42%, list=14%, signal=36%	Insr/Pcdh12/Rb1cc1/Ppp1r2/Nhlrc1/Gck/Stk40/Gys1/Nr1d1/Ppp1cb/Gyg/Phkb/Agl/Cd36/Acadm/Slc37a4/Irs1/Pgm2/Ppp1r3c/Irs2/Pfkm/Gbe1/Ugp2/Pygm/Phka1/Esrrb/Phkg1/Gnmt/Ppp1r3a/Epm2a/Ppp1r1a
BP	GO:0061082	myeloid leukocyte cytokine production	60	0.546592	1.67843	0.000815278	0.00758601	0.00574572	2948	tags=43%, list=18%, signal=36%	Acp5/Tlr7/Laptm5/Fcer1g/Plcg2/Syk/Tlr2/Casp1/Cd74/Pycard/P2rx7/Hmox1/Axl/Nlrp3/Card9/Tgfb1/Nod2/Casp4/Rasgrp1/Litaf/Twist2/Il1b/Twist1/Myd88/Tgfb3/Psen2
BP	GO:0002009	morphogenesis of an epithelium	486	0.373108	1.31529	0.000820537	0.00762576	0.00577583	4148	tags=32%, list=25%, signal=25%	Hmga2/Sfrp2/Pkhd1/Grhl3/Wnt10a/Folr1/Runx3/Dlx3/Grem1/Il10/Cthrc1/Npnt/Sox11/Tnc/Itgax/Cxcl10/Runx1/Ctsh/Aldh1a2/Snai1/Sfrp1/Mthfd1l/Spint1/Cyp7b1/Fmn1/Stil/Cxcr4/Fzd3/Ptk7/Cdh1/Hgf/Maged1/Plxnb2/Rspo2/Robo1/Slc9a3r1/Sapcd2/Celsr3/Col5a1/Wnt7b/Vdr/Sox9/Gli3/Slit2/Ahi1/Cd44/Mmp14/Sema3a/Lama1/Shroom3/Wnt2/Casp3/Zfp568/Fgfr2/Ctsz/Vasp/Tgfb1/Kif20b/Lgr5/Pdpn/Sulf1/Apaf1/Ror2/Tead2/Ednra/Dab2/Scrib/C…
BP	GO:0055064	chloride ion homeostasis	19	0.717139	1.8128	0.00082293	0.00763881	0.00578571	748	tags=26%, list=4%, signal=25%	Slc12a3/Spp1/Ckb/Slc12a8/Tbxas1
BP	GO:0032633	interleukin-4 production	31	0.625208	1.73713	0.000829865	0.00768471	0.00582048	2857	tags=48%, list=17%, signal=40%	Havcr2/Fcer1g/Txk/Sash3/Syk/Cd83/Slc7a5/Itk/Nlrp3/Il33/Cd28/Icosl/Notch2/Irf4/Cd1d1
BP	GO:0002279	mast cell activation involved in immune response	47	0.580978	1.7264	0.00083394	0.00770397	0.00583506	3285	tags=53%, list=20%, signal=43%	Ptgds/Fgr/Ptpn6/Fcer1g/Cd300a/Chga/Rac2/Cd84/Syk/Tac4/Lat2/Adora3/Hmox1/Stxbp2/Milr1/Unc13d/Rab44/Lyn/Fes/Il4ra/Rasgrp1/Gab2/Lilrb4a/Cplx2/Ywhaz
BP	GO:0042180	cellular ketone metabolic process	177	-0.29317	-1.40724	0.000833002	0.00770397	0.00583506	2357	tags=30%, list=14%, signal=26%	Agt/Coq3/Acadl/Ednrb/Cbr4/Slc45a3/Ppargc1a/Coq7/Nfe2l1/Coq2/Bmp6/Nqo1/Atcay/Hsd17b1/Nr1d1/Park7/Wdtc1/Pdss2/Nr4a3/Snca/Mlycd/Fh1/Pdk1/Coq5/Fmo4/Ndufa9/Cyp11a1/Kyat3/Kyat1/Irs1/Oxct1/Fabp3/Abcd2/Acadvl/Ppara/Irs2/Aldoa/Fmo2/Gpd1/Coq9/Stat5b/Pptc7/Wnt4/Pdk2/Pdk4/Coq8a/Acacb/Mlxipl/Coq10a/Plin5/Aldoa/Dgat2/Ces1d/Ces1e
BP	GO:0032663	regulation of interleukin-2 production	59	0.549069	1.68039	0.000842383	0.00777267	0.0058871	3149	tags=44%, list=19%, signal=36%	Havcr2/Pnp/Laptm5/Ccr2/Clec2i/Ptprc/Runx1/Plcg2/Card11/Pnp2/Sash3/Cd83/Cd276/Anxa1/Card9/Ezr/Lag3/Nod2/Cd28/Il1b/Carmil2/Irf4/Cd1d1/Btnl2/Lilrb4a/Tnfaip3
BP	GO:2000404	regulation of T cell migration	43	0.582561	1.70211	0.000845699	0.00779396	0.00590322	4799	tags=60%, list=28%, signal=43%	Aif1/Xcl1/Ccr2/Ccr7/Cxcl10/Coro1a/Adam8/Pycard/Ccl5/Spn/Dock8/Lrch1/Ecm1/Cd200r1/Ripk3/Tnfsf14/Tnfrsf14/Tmem102/Lgals9/Itgb3/Il27ra/Itga4/Apod/Adam10/App/Ripor2
BP	GO:0051383	kinetochore organization	22	0.678337	1.76773	0.000847113	0.00779768	0.00590604	4450	tags=73%, list=26%, signal=54%	Kntc1/Cenph/Dlgap5/Ndc80/Cenpe/Cdt1/Nuf2/Smc2/Cenpa/Cenpt/Cenpk/Cenpn/Smc4/Cenpw/Cenps/Rnf4
BP	GO:0001913	T cell mediated cytotoxicity	42	0.586004	1.70096	0.000854739	0.00785851	0.00595211	3371	tags=57%, list=20%, signal=46%	Pnp/Nckap1l/Ptprc/Ctsh/P2rx7/Klrd1/Il7r/Pvr/Stx11/Prf1/H2-M3/H2-T23/Ctsc/H2-T10/Ripk3/H2-D1/Cd1d1/B2m/H2-K1/H2-Q1/H2-T24/H2-Q10/Tap2/Emp2
BP	GO:0001960	negative regulation of cytokine-mediated signaling pathway	57	0.549586	1.67445	0.000857553	0.00787501	0.00596461	3673	tags=47%, list=22%, signal=37%	Trem2/Oas3/Ptprc/Palm3/Naip6/Naip5/Naip2/Oas1g/Robo1/Oas1a/Slit2/Oas1c/Stap1/Isg15/F2rl1/Ecm1/Nlrc5/Samhd1/Ttll12/Slit3/Traip/Ccdc3/Parp14/Adar/Ptprf/Stat2/Adipoq
BP	GO:0033209	tumor necrosis factor-mediated signaling pathway	68	0.526148	1.64017	0.000861733	0.00790399	0.00598656	4287	tags=43%, list=25%, signal=32%	Tnfrsf11a/Laptm5/Tnfrsf13c/Ptk2b/Naip6/Naip5/Tnfsf11/Naip2/Traf1/Syk/Casp1/Pycard/Aim2/F2rl1/Krt8/Eda2r/Sphk1/Traip/Ccdc3/Card14/Ripk1/Ilk/Adipoq/Stat1/Ext1/Actn4/Tnfrsf1a/Tnfsf13b/Krt18
BP	GO:0002887	negative regulation of myeloid leukocyte mediated immunity	10	0.806975	1.78048	0.000881803	0.00807848	0.00611872	1662	tags=70%, list=10%, signal=63%	Cx3cr1/Ccr2/Cd300a/Spi1/Cd84/Hmox1/Abr
BP	GO:0032689	negative regulation of interferon-gamma production	28	0.644175	1.75231	0.000893739	0.00817373	0.00619086	3826	tags=54%, list=23%, signal=41%	Havcr2/Il10/Laptm5/Sh2d1b1/Cd96/Cd276/Vsir/Axl/Il33/Gimap3/Nod2/Pglyrp1/Lilrb4a/Lgals9/Tlr4
BP	GO:0034109	homotypic cell-cell adhesion	71	0.522692	1.62987	0.000894316	0.00817373	0.00619086	2039	tags=34%, list=12%, signal=30%	P2ry12/Tspan32/Ncam1/Ptpn6/Comp/Tnfsf11/Megf10/Fermt3/Syk/Il6ra/Ccl5/Plek/Lgals1/Fn1/Prkcd/Ubash3b/Plaur/Lyn/Ptger3/Pdpn/Rap2b/Emilin2/Ppia/Tyro3
BP	GO:0009314	response to radiation	369	0.388341	1.35639	0.000895672	0.00817645	0.00619292	3569	tags=25%, list=21%, signal=21%	Hmga2/Sfrp2/Slc24a4/Dbh/Adra1b/Grin2a/Tulp1/Dcdc2a/Pmaip1/Ifi206/Gpr88/Pnp/Atp1a3/Guca1a/Cck/Pclaf/Ptprc/Ddias/Rgs14/B3gat1/Ifi207/Ifi204/Sfrp1/Apobec1/Sct/Xrra1/Ticrr/Timp1/Cdkn1a/Fignl1/Pbk/Aurkb/Ect2/Brca1/Cacna1f/Mmp9/Dtl/Anxa1/Opn3/Prkcd/Fbxl21/Casp3/Bcl3/Grk1/Col3a1/Bmf/Bard1/Best1/Tgfb1/Mmp3/Hoxa1/Rad54b/Pde1b/Mfap4/Mme/Fancd2/Ndrg4/Dclre1c/Ric8a/Rbp4/Primpol/Egr1/Rad51ap1/Hrh2/Mmp2/Nfatc4…
BP	GO:0090231	regulation of spindle checkpoint	21	0.674096	1.74307	0.000908381	0.00827043	0.00626411	1930	tags=43%, list=11%, signal=38%	Ccnb1/Birc5/Ndc80/Aurkb/Cdt1/Mad1l1/Cdca8/Incenp/Mad2l1
BP	GO:0032814	regulation of natural killer cell activation	42	0.584784	1.69742	0.00090918	0.00827043	0.00626411	3728	tags=52%, list=22%, signal=41%	Tox/Havcr2/Klrc1/Tyrobp/Fgr/Slamf7/Il12rb1/Il18/Klrd1/Axl/Hps1/Ptpn22/Lep/Rasgrp1/Ulbp1/Prdm1/Pglyrp1/Lilrb4a/Klrc2/Lgals9/Irf1/Ticam1
BP	GO:0008064	regulation of actin polymerization or depolymerization	144	0.452946	1.52434	0.0009073	0.00827043	0.00626411	4102	tags=38%, list=24%, signal=29%	Tmsb10/Nckap1l/Clec2i/Ptk2b/Spta1/Arhgap28/Baiap2l1/Cotl1/Coro1a/Tlr2/Fmn1/Dbn1/Pycard/Was/Plek/Vill/Plekhh2/Lima1/Slit2/Prkcd/Hcls1/Cdc42ep5/Daam2/Vasp/Capg/F2rl1/Fchsd1/Pak3/Cfl1/Arpc1b/Baiap2/Sh3bp1/Kirrel/Ssh3/Evl/Tmsb4x/Arpc5/Carmil2/Icam1/Actr3/Dbnl/Eps8/Twf1/Gm14137/Wdr1/Cttn/Eln/Carmil1/Add2/Capza1/Ccl24/Sema5a/Sptan1/Myo1c/Myadm
BP	GO:0001911	negative regulation of leukocyte mediated cytotoxicity	21	0.673811	1.74233	0.000920413	0.00836276	0.00633404	1546	tags=48%, list=9%, signal=43%	Klre1/Cx3cr1/Havcr2/Nckap1l/Sh2d1b1/Ptprc/Igf2/Klrd1/Il7r/Arrb2
BP	GO:0016226	iron-sulfur cluster assembly	22	-0.588937	-1.89682	0.000925855	0.00839246	0.00635653	5413	tags=77%, list=32%, signal=53%	Hscb/Ciapin1/Lyrm4/Glrx3/Ciao1/Iba57/Isca2/Glrx5/Hspa9/Nubpl/Iscu/Ndufab1/Fxn/Nfs1/Abcb7/Isca1/AK157302
BP	GO:0031163	metallo-sulfur cluster assembly	22	-0.588937	-1.89682	0.000925855	0.00839246	0.00635653	5413	tags=77%, list=32%, signal=53%	Hscb/Ciapin1/Lyrm4/Glrx3/Ciao1/Iba57/Isca2/Glrx5/Hspa9/Nubpl/Iscu/Ndufab1/Fxn/Nfs1/Abcb7/Isca1/AK157302
BP	GO:0071605	monocyte chemotactic protein-1 production	22	0.673932	1.75625	0.000931222	0.00841199	0.00637132	2552	tags=55%, list=15%, signal=46%	C1qtnf3/Oas3/Cd84/Syk/Oas1g/Oas1a/Mcoln2/Oas1c/Nod2/Trpv4/Il1b/Twist1
BP	GO:0071637	regulation of monocyte chemotactic protein-1 production	22	0.673932	1.75625	0.000931222	0.00841199	0.00637132	2552	tags=55%, list=15%, signal=46%	C1qtnf3/Oas3/Cd84/Syk/Oas1g/Oas1a/Mcoln2/Oas1c/Nod2/Trpv4/Il1b/Twist1
BP	GO:0001841	neural tube formation	121	0.464431	1.5363	0.000931277	0.00841199	0.00637132	3208	tags=28%, list=19%, signal=23%	Sfrp2/Grhl3/Folr1/Cthrc1/Sox11/Sfrp1/Mthfd1l/Spint1/Stil/Fzd3/Ptk7/Plxnb2/Shroom3/Casp3/Vasp/Tgfb1/Kif20b/Apaf1/Tead2/Scrib/Cfl1/Lhx2/Fzd2/Fzd1/St14/Twist1/Zeb2/Nodal/Vangl2/Tgif1/Hif1a/Casp8/Mthfr/Ift122
BP	GO:1904948	midbrain dopaminergic neuron differentiation	10	0.806083	1.77851	0.000935652	0.00843179	0.00638632	1667	tags=40%, list=10%, signal=36%	Sfrp2/Sfrp1/Wnt2/Lmx1a
BP	GO:0042407	cristae formation	16	-0.669954	-1.97296	0.000937646	0.0084399	0.00639246	4582	tags=88%, list=27%, signal=64%	Dnajc11/Afg3l1/Uqcc3/Slc25a46/Afg3l2/Samm50/Oma1/Adck1/Letm1/Immt/Apoo/Chchd3/Chchd10/Pink1
BP	GO:0031638	zymogen activation	56	0.54989	1.66973	0.000940709	0.00845762	0.00640588	3558	tags=48%, list=21%, signal=38%	Cd5l/Ifi206/F2/Ctsh/Ifi207/Ifi204/Serpine1/Pycard/Nlrc4/Vsir/Lgmn/Mmp14/Thbs1/Plaur/Ctsz/Hp/Apaf1/Eno1/S100a10/C1rl/Plat/Plau/Cideb/Casp8/Tbc1d10a/Dhcr24/Casp9
BP	GO:0007600	sensory perception	360	0.388515	1.35664	0.000949928	0.00852067	0.00645364	4040	tags=39%, list=24%, signal=30%	Cplx3/Otogl/Slc24a4/Ctss/Fcgr1/Grin2a/Mcoln3/Ceacam16/Cemip/Tulp1/Dcdc2a/Lamc3/Fcgr4/Scn10a/Il10/Ncam1/Ptafr/Guca1a/Cck/Il18/Cacna1b/Ccr2/Slitrk6/Otog/Lctl/Bdkrb1/Plcb2/Cnr1/Gng13/Col1a1/Cxcr4/Col11a1/Cdh1/Otoa/Tac4/P2rx4/Kcnj10/P2rx7/Marveld2/Cacna1f/Slc9a3r1/Myo5a/Cnr2/Reep2/Dlg2/Hexb/Alox5/Trpm5/Adcy3/Cacna1h/Cacna1d/Il33/Arrb2/Casp3/Pde6h/Grk1/Serpinb6b/Bfsp2/Best1/Espnl/Ccl2/Fyn/Nipsnap1/Hox…
BP	GO:0014068	positive regulation of phosphatidylinositol 3-kinase signaling	68	0.524969	1.6365	0.000953514	0.00854291	0.00647048	2230	tags=35%, list=13%, signal=31%	Pik3ap1/Trem2/F2/Fgr/Ptpn6/Il18/Hcst/Hgf/Ccl5/Adora3/Erbb2/Sox9/Fn1/Hcls1/Plxnb1/Fyn/Pdgfc/Ror2/F2rl1/Cd28/Serpina12/Osm/Lep/Prr5l
BP	GO:0043086	negative regulation of catalytic activity	497	0.374117	1.31962	0.000967405	0.00865732	0.00655714	3959	tags=30%, list=24%, signal=23%	R3hdml/Sfrp2/Slpi/Serpina3f/Ifi206/Apoe/P2ry13/Ptpn6/Nckap1l/Pkib/Cd300a/Gzma/Apoc1/Ptprc/Ptpro/Naip6/Ephb2/Rgs14/Naip5/Cdkn2a/Ifi207/Cdkn1c/Ifi204/Serpina3g/Serpine1/Naip2/Cnr1/Sfrp1/Birc5/Spint1/Ptprj/Cdc20/Timp1/Angptl4/Cdkn1a/Grn/Pycard/Fkbp1b/Serpina3n/Gchfr/Plk1/Mt3/Hgf/Renbp/Bub1b/Pif1/Lax1/Prkar2b/Mgat5/Ptpn5/Mmp9/Cnr2/Zfyve28/Cd44/Anxa1/Prkcd/Tfpi2/Serpinb1a/Thbs1/Anxa8/Pip4k2a/Ubash3b/S…
BP	GO:0007188	adenylate cyclase-modulating G protein-coupled receptor signaling pathway	144	0.451284	1.51874	0.000983397	0.00878009	0.00665012	3927	tags=42%, list=23%, signal=32%	Lpar3/Adgre4/P2ry12/Gpr37/Adra1b/Gpr65/Adgre1/Mc4r/Chga/Cxcl10/Gpr176/Cnr1/Adgrg2/Slc9a3r1/Cnr2/Adgrl3/Adcy7/Pth1r/Adcy3/Tshr/S1pr2/Cacna1d/Gna15/Ptger2/Adgrg5/Gipr/Ptger3/Cxcr3/Ednra/Cxcl9/Ptgfr/Ric8a/Rgs2/Mrap/Adrb1/Abca1/Glp2r/Adgrd1/Adora1/Lpar1/Pthlh/Ptgdr2/Gnai2/Gnai3/Gpr161/Gabbr2/Ptgir/Psap/Lpar2/Itgb3/Gpr171/Vipr2/Vipr1/Flna/Adra2a/Adora2b/Gnai1/Tbxa2r/Adora2a/Adra2c
BP	GO:0002448	mast cell mediated immunity	46	0.565819	1.67665	0.000986094	0.008794	0.00666066	3929	tags=59%, list=23%, signal=45%	Ptgds/Fgr/Fcer1g/Cd300a/Chga/Rac2/Cd84/Syk/Tac4/Lat2/Adora3/Hmox1/Stxbp2/Milr1/Unc13d/Rab44/Lyn/Fes/Il4ra/Rasgrp1/Gab2/Cplx2/Ywhaz/Adora2b/Snx4/Lat/Spon2
BP	GO:0016331	morphogenesis of embryonic epithelium	159	0.44271	1.49981	0.000995272	0.00886562	0.0067149	3309	tags=30%, list=20%, signal=24%	Sfrp2/Grhl3/Folr1/Grem1/Cthrc1/Sox11/Aldh1a2/Sfrp1/Mthfd1l/Spint1/Stil/Fzd3/Ptk7/Plxnb2/Wnt7b/Sox9/Shroom3/Wnt2/Casp3/Zfp568/Fgfr2/Vasp/Tgfb1/Kif20b/Sulf1/Apaf1/Tead2/Scrib/Cfl1/Lhx2/Fzd2/Fzd1/St14/Twist1/Gli2/Hhex/Zeb2/Nodal/Vangl2/Tgif1/Aldh1a3/Hif1a/Casp8/Mthfr/Tbx18/Ift122/Tgfb1i1
BP	GO:0032728	positive regulation of interferon-beta production	41	0.598546	1.72985	0.00100344	0.00892804	0.00676219	3857	tags=51%, list=23%, signal=40%	Tlr9/Tlr8/Oas3/Tlr7/Tlr2/Oas1g/Oas1a/Oas1c/Dhx58/Irf7/Hmgb2/Isg15/Ptpn22/Oas2/Hsp90aa1/Zc3hav1/Irf1/Ticam1/Tlr4/Ifih1/Ifnar1
BP	GO:0060761	negative regulation of response to cytokine stimulus	60	0.542187	1.6649	0.00101012	0.00897718	0.0067994	3673	tags=47%, list=22%, signal=37%	Trem2/Oas3/Ptprc/Palm3/Naip6/Naip5/Naip2/Oas1g/Robo1/Oas1a/Slit2/Oas1c/Stap1/Isg15/F2rl1/Ecm1/Nlrc5/Samhd1/Ttll12/Slit3/Traip/Ccdc3/Parp14/Mapk7/Adar/Ptprf/Stat2/Adipoq
BP	GO:0044728	DNA methylation or demethylation	78	0.509156	1.61441	0.00101922	0.00903728	0.00684492	3789	tags=31%, list=22%, signal=24%	Tox/Tdrd1/Ctcfl/Mov10l1/Zdbf2/Spi1/Apobec1/Dppa3/Eomes/Brca1/Apobec3/Tdrd9/Ddx4/Piwil4/Hells/Alkbh2/Pld6/Mbd4/Dubr/Mis18a/Meg3/Zfp57/Myc/Dnmt3b
BP	GO:0043588	skin development	213	0.425792	1.46222	0.00103406	0.00915829	0.00693658	4001	tags=33%, list=24%, signal=25%	Grhl3/Edaradd/Wnt10a/Gal/Runx3/Dlx3/Hpse/Il18/Comp/Runx1/Cldn4/Snai1/Col1a1/Fzd3/Col1a2/Alx4/Cdh3/Col5a2/Myo5a/Col5a1/Vdr/Sox9/Krt80/Anxa1/Opn3/Mfsd12/Bcl11b/Casp3/Tgm1/Fgfr2/Cd109/Col3a1/Lgr5/Stmn1/Lhx2/Cdsn/Asah1/Krt8/St14/Enpp1/Elovl1/Adamts2/Grhl1/Gli2/Wnt10b/Ltb/Ugcg/Smo/Tradd/Zfp36l1/Evpl/Egfr/Vangl2/Itga2/Psen2/Krt7/Fras1/Slc2a10/Fst/Dll1/Psap/Dhcr24/Fosl2/Zfp36/Clic4/Stk4/Irf6/Hdac1/Ext1/…
BP	GO:0031295	T cell costimulation	27	0.640348	1.7473	0.00104079	0.00919833	0.0069669	3004	tags=48%, list=18%, signal=40%	Tnfrsf13c/Ccr7/Card11/Cd80/Cd86/Cd5/Lgals1/Spn/Dpp4/Cd28/Tnfsf14/Tnfrsf14/Lilrb4a
BP	GO:0001654	eye development	323	0.393311	1.36895	0.00104215	0.00919833	0.0069669	4444	tags=37%, list=26%, signal=28%	Gdf3/Grhl3/Tulp1/Lamc3/Sox11/Col8a2/Cyp1b1/Slitrk6/Lctl/Ephb2/Aldh1a2/Cdkn1c/Mfsd2a/Ikzf1/Dcx/Miat/Dio3/Grn/Col8a1/Tcirg1/Col5a2/Ptn/Mab21l2/Cacna1f/Tsku/Col5a1/Wdr19/Sox9/Vim/Gli3/Rcn1/Ahi1/Lmx1b/Hps1/Mertk/Lama1/Fjx1/Bcl11b/Vstm4/Fgfr2/Sh3pxd2b/Grk1/Mfap2/Bfsp2/Tgfb1/Kera/Angptl7/Scrib/Lhx2/Nectin3/Myf5/Bfsp1/Rbp4/Thy1/Notch2/Rpgrip1l/Fzd5/Twist2/Prdm1/Sall2/Man2a1/Twist1/Chrdl1/Bcar3/Nectin1/M…
BP	GO:0006304	DNA modification	88	0.501317	1.61553	0.00104359	0.00919909	0.00696748	3789	tags=30%, list=22%, signal=23%	Tox/Tdrd1/Ctcfl/Mov10l1/Cyp1b1/Zdbf2/Spi1/Apobec1/Dppa3/Eomes/Brca1/Apobec3/Tdrd9/Ddx4/Piwil4/Hells/Alkbh2/Gstt1/Pld6/Mbd4/Dubr/Mis18a/Meg3/Zfp57/Myc/Dnmt3b
BP	GO:0043491	protein kinase B signaling	178	0.434793	1.48324	0.00104462	0.00919909	0.00696748	2457	tags=26%, list=15%, signal=22%	Pkhd1/P2ry12/Cx3cr1/C1qtnf3/Adtrp/Hpse/Lox/Il18/Gdf15/Pik3cg/Chil1/Tnfaip8l3/Tnfsf11/Nrg1/Adam8/Ptprj/Bank1/Tpbg/P2rx4/Igf2/Mt3/Ccl5/Rcn3/Slc9a3r1/F7/Sox9/Axl/Hcls1/Thbs1/Mertk/Arrb2/Tgfb1/Mmp3/Nox4/Ccl2/Lin28a/Tyro3/Cd28/Cd40/Osm/Clcf1/Lep/Cib1/Ccl12/Mst1r/Il1b
BP	GO:0002686	negative regulation of leukocyte migration	43	0.578536	1.69035	0.00105039	0.00920222	0.00696985	3160	tags=49%, list=19%, signal=40%	Grem1/Adtrp/Cd300a/C5ar2/Slamf8/Emilin1/Slit2/Ada/Il33/Abr/Gcsam/Stap1/Lrch1/Ccl2/Dpp4/Ccl12/Cnn2/Cd200r1/Adora1/Nbl1/Rin3
BP	GO:0032608	interferon-beta production	59	0.54581	1.67041	0.0010491	0.00920222	0.00696985	3857	tags=42%, list=23%, signal=33%	Tlr9/Tlr8/Oas3/Tlr7/Sirpa/Tlr2/Oas1g/Pycard/Oas1a/Oas1c/Dhx58/Irf7/Hmgb2/Isg15/Ptpn22/Nlrc3/Oas2/Traip/Hsp90aa1/Zc3hav1/Irf1/Ticam1/Tlr4/Ifih1/Ifnar1
BP	GO:0032648	regulation of interferon-beta production	59	0.54581	1.67041	0.0010491	0.00920222	0.00696985	3857	tags=42%, list=23%, signal=33%	Tlr9/Tlr8/Oas3/Tlr7/Sirpa/Tlr2/Oas1g/Pycard/Oas1a/Oas1c/Dhx58/Irf7/Hmgb2/Isg15/Ptpn22/Nlrc3/Oas2/Traip/Hsp90aa1/Zc3hav1/Irf1/Ticam1/Tlr4/Ifih1/Ifnar1
BP	GO:0006874	cellular calcium ion homeostasis	234	0.412507	1.42054	0.00104951	0.00920222	0.00696985	2418	tags=25%, list=14%, signal=22%	Pkhd1/Slc24a4/Spp1/Cemip/Lck/F2/Apoe/Trpm2/Xcl1/Atp13a4/Ryr3/Ptpn6/Ccr5/Ccl8/Ccr2/Ptk2b/Ptprc/Chga/Cxcl10/Plcg2/Coro1a/Bdkrb1/Clec4b1/Gp5/Hap1/P2ry6/Cyba/Fkbp1b/Tcirg1/P2rx7/Ccl5/Cacna1f/Myo5a/Mcub/Vdr/Hexb/Pth1r/Ubash3b/Prkcb/Htr2b/Lyn/Efhc1/Bok/Tgfb1/Ccr1/Cxcr3/Ccl2/Atp13a3/Ednra/Gp1bb/Cd40/Cxcl9/Slc24a5/Selenon/Thy1/Trpv4/Nucb2/Tpcn2/Ccl12
BP	GO:0045786	negative regulation of cell cycle	343	0.391612	1.3645	0.0010606	0.00927501	0.00702498	3508	tags=27%, list=21%, signal=22%	Hmga2/E2f8/Runx3/Slfn1/Gpnmb/Zc3h12d/Kntc1/Bub1/Mov10l1/Cdkn2a/Ccnb1/Cdkn1c/Hpgd/Trip13/Birc5/Cebpa/Gpr132/Ticrr/Cdc20/Stil/Fzd3/Tex14/Cdkn1a/Ttk/Cdk1/Ndc80/Plk1/Pbk/Aurkb/Bub1b/Ccnf/Brca1/Slc9a3r1/Kifc1/Dtl/Cenpe/Clspn/Zwilch/Haspin/E2f1/Cdt1/Nek2/Ptprv/Nuf2/Casp3/Spc24/Fgfr2/Myo16/Susd2/Timp2/Mad1l1/Bard1/Tgfb1/Spdl1/Ccl2/Cdca8/Incenp/Cdc6/Mad2l1/Apbb1/Prmt2/Fancd2/Scrib/Osm/Dna2/Cdk6/Crlf3/Spc…
BP	GO:0061448	connective tissue development	249	0.411134	1.41776	0.00106593	0.00929141	0.0070374	4035	tags=35%, list=24%, signal=27%	Hmga2/Sfrp2/Matn3/Runx3/C3ar1/Grem1/Lox/Mmp13/Comp/Runx1/Spi1/Runx2/Umodl1/Acan/Mboat2/Snai1/Prrx2/Col1a1/Bgn/Col11a1/Col10a1/Il6ra/Rspo2/Sulf2/Ctsk/Ogn/Col27a1/Col5a1/Wnt7b/Adamts7/Sox9/Gli3/Pth1r/Thbs1/Scx/Sh3pxd2b/Col3a1/Tgfb1/Sulf1/Serpinh1/Ror2/Ecm1/Csgalnact1/Myf5/Loxl2/Lep/Shox2/Trpv4/Mgp/Pitx1/Enpp1/Gli2/Egr1/Lmna/Chsy1/Selenom/Id2/Adamts12/Mdk/Pthlh/Prkg2/Satb2/Igf1/Bmp1/Hif1a/Cfh/Mustn1…
BP	GO:0006929	substrate-dependent cell migration	28	0.63891	1.73799	0.00107825	0.00935661	0.00708678	3934	tags=61%, list=23%, signal=47%	P2ry12/Ptprc/Adam8/Robo1/Itga11/Fbln1/Slit2/Fn1/Fmnl1/Shtn1/Itga2/Cttn/Snai2/Cspg4/Fgfr1/Stk4/Ntn1
BP	GO:2000406	positive regulation of T cell migration	31	0.618522	1.71855	0.00107826	0.00935661	0.00708678	1363	tags=35%, list=8%, signal=33%	Aif1/Xcl1/Ccr2/Ccr7/Cxcl10/Coro1a/Adam8/Pycard/Ccl5/Spn/Dock8
BP	GO:0045639	positive regulation of myeloid cell differentiation	94	0.491946	1.6018	0.00107637	0.00935661	0.00708678	4018	tags=41%, list=24%, signal=32%	Trem2/Tyrobp/Slc9b2/Cd4/Nckap1l/Runx1/Csf1r/Tnfsf11/Ikzf1/Cd101/Inpp5d/Cd74/Itgam/Ccl5/Rab7b/Hcls1/Evi2/Tgfb1/Ccr1/Hmgb2/Isg15/Ror2/Ocstamp/Fes/Lep/Notch2/Id2/Zfp36l1/Hif1a/Lif/Casp8/Gpr68/Ripk1/Itgb3/Ninj1/Rb1/Stat1/Csf1/Mturn
BP	GO:0006692	prostanoid metabolic process	38	0.594705	1.70135	0.00109248	0.00944813	0.00715611	2707	tags=42%, list=16%, signal=35%	Ptgds/Hpgds/Hpgd/Tbxas1/Cd74/Anxa1/Ptgis/Ptgr1/Pdpn/Fabp5/Ces2g/Pla2g4a/Cyp2s1/Il1b/Avpr1a/Sphk1
BP	GO:0006693	prostaglandin metabolic process	38	0.594705	1.70135	0.00109248	0.00944813	0.00715611	2707	tags=42%, list=16%, signal=35%	Ptgds/Hpgds/Hpgd/Tbxas1/Cd74/Anxa1/Ptgis/Ptgr1/Pdpn/Fabp5/Ces2g/Pla2g4a/Cyp2s1/Il1b/Avpr1a/Sphk1
BP	GO:0009081	branched-chain amino acid metabolic process	23	-0.585841	-1.92055	0.00110071	0.00949812	0.00719397	2571	tags=61%, list=15%, signal=52%	Acad8/Dbt/Acat1/Hibch/Auh/Mccc2/Acadsb/Dld/Hibadh/Bckdk/Ivd/Bckdha/Bckdhb/Aldh6a1
BP	GO:0007127	meiosis I	90	0.488518	1.58292	0.00111587	0.00961818	0.0072849	2631	tags=32%, list=16%, signal=27%	Mov10l1/Stag3/Cks2/Hsf2bp/Ccne1/Trip13/Ankle1/Birc5/Top2a/4930447C04Rik/Terb1/Ccnb2/Ndc80/Plk1/Zcwpw1/Sgo1/Espl1/Cenpe/Haspin/Tdrd9/Ddx4/Sgo2a/Rad54b/Fancd2/Syce2/Brip1/Cdc25b/Fbxo5/Rad51ap1
BP	GO:1900017	positive regulation of cytokine production involved in inflammatory response	21	0.670066	1.73265	0.00112495	0.00968557	0.00733594	3826	tags=62%, list=23%, signal=48%	Il17b/Clec7a/Il17ra/Gpsm3/Tlr6/Card9/Nod2/Il17rc/Myd88/Cd6/Hif1a/Ticam1/Tlr4
BP	GO:0002455	humoral immune response mediated by circulating immunoglobulin	35	0.617577	1.73875	0.0011587	0.00994297	0.0075309	2199	tags=40%, list=13%, signal=35%	Trem2/C1qb/Ptpn6/C1qc/Fcgr2b/C1qa/Ptprc/Exo1/Trbc2/Bcl3/Gimap3/Nod2/Trbc1/C1rl
BP	GO:0000075	cell cycle checkpoint signaling	178	0.433782	1.47979	0.00115755	0.00994297	0.0075309	2108	tags=21%, list=13%, signal=18%	Hmga2/Kntc1/Bub1/Ccnb1/Trip13/Birc5/Ticrr/Cdc20/Stil/Tex14/Cdkn1a/Ttk/Cdk1/Ndc80/Plk1/Pbk/Aurkb/Bub1b/Brca1/Dtl/Cenpe/Clspn/Zwilch/E2f1/Cdt1/Ptprv/Nuf2/Spc24/Mad1l1/Bard1/Spdl1/Cdca8/Incenp/Cdc6/Mad2l1/Fancd2/Dna2
BP	GO:0014065	phosphatidylinositol 3-kinase signaling	116	0.473408	1.56327	0.00117102	0.0100264	0.00759409	3014	tags=34%, list=18%, signal=29%	Pik3ap1/Trem2/F2/Fgr/Ptpn6/Il18/Pik3cg/Hcst/Cep55/Hgf/Ccl5/Slc9a3r1/Adora3/Nyap1/Erbb2/Sox9/Erbb3/Fn1/Hcls1/Plxnb1/Htr2b/Myo16/Fyn/Pdgfc/Ror2/F2rl1/Cd28/Serpina12/Osm/Nlrc3/Lep/Prr5l/Rasgrp1/Ptpn13/Twist1/Zfp36l1/Igf1/Egfr/Ror1/Fbxl2
BP	GO:0043373	CD4-positive, alpha-beta T cell lineage commitment	17	0.721444	1.76935	0.00118317	0.0101192	0.00766436	1796	tags=47%, list=11%, signal=42%	Tox/Ly9/Slamf6/Il6ra/Spn/Batf/Tgfb1/Loxl3
BP	GO:0010952	positive regulation of peptidase activity	157	0.442773	1.49826	0.00118729	0.0101432	0.00768252	1827	tags=22%, list=11%, signal=19%	Sfrp2/Mefv/Lck/Pmaip1/Ifi206/Nlrp1a/Laptm5/Cck/Prr7/Cldn4/Ctsh/Cdkn2a/Nlrp1b/Ifi207/Ifi204/Syk/Dap/Casp1/Grn/Pycard/Nlrc4/Robo1/Aim2/Rcn3/Vsir/Lgmn/Aph1c/Nlrp3/Lyn/Card9/Antxr1/Bok/Apaf1/Fyn
BP	GO:0010935	regulation of macrophage cytokine production	40	0.589563	1.70004	0.00120126	0.0102512	0.00776438	4136	tags=60%, list=25%, signal=45%	Acp5/Tlr7/Laptm5/Plcg2/Tlr2/Casp1/Cd74/Pycard/P2rx7/Axl/Card9/Tgfb1/Nod2/Casp4/Litaf/Twist2/Twist1/Myd88/Tgfb3/Ticam1/Tlr4/Spon2/Irak3/Gprc5b
BP	GO:0010165	response to X-ray	25	0.655834	1.7664	0.00122147	0.0103778	0.00786024	1418	tags=24%, list=8%, signal=22%	Hmga2/Sfrp2/Pmaip1/Sfrp1/Xrra1/Anxa1
BP	GO:1905153	regulation of membrane invagination	21	0.668679	1.72906	0.0012212	0.0103778	0.00786024	2979	tags=52%, list=18%, signal=43%	Fcgr1/Trem2/Nckap1l/Cd300a/Plcg2/Siglece/Stap1/Rab31/F2rl1/Itga2/Lbp
BP	GO:0006972	hyperosmotic response	15	-0.666716	-1.91985	0.00124329	0.0105285	0.00797436	1558	tags=40%, list=9%, signal=36%	Letm1/Rcsd1/Slc25a23/Ybx3/Trip10/Aqp1
BP	GO:0006536	glutamate metabolic process	20	-0.611407	-1.89641	0.00128059	0.0108087	0.00818661	2078	tags=45%, list=12%, signal=39%	Dglucy/Oat/Atcay/Prodh/Aldh5a1/Aldh4a1/Got2/Got1/Adhfe1
BP	GO:0009065	glutamine family amino acid catabolic process	20	-0.612402	-1.8995	0.00128059	0.0108087	0.00818661	3156	tags=70%, list=19%, signal=57%	Gls/Arg2/Ppat/Oat/Nos2/Nos3/Prodh/Aldh4a1/Got2/Arg1/Asrgl1/Got1/Adhfe1/Nos1
BP	GO:0090266	regulation of mitotic cell cycle spindle assembly checkpoint	19	0.706045	1.78476	0.00128644	0.0108293	0.00820221	1930	tags=47%, list=11%, signal=42%	Ccnb1/Birc5/Ndc80/Aurkb/Cdt1/Mad1l1/Cdca8/Incenp/Mad2l1
BP	GO:1903504	regulation of mitotic spindle checkpoint	19	0.706045	1.78476	0.00128644	0.0108293	0.00820221	1930	tags=47%, list=11%, signal=42%	Ccnb1/Birc5/Ndc80/Aurkb/Cdt1/Mad1l1/Cdca8/Incenp/Mad2l1
BP	GO:0046718	viral entry into host cell	76	0.502083	1.58227	0.00128723	0.0108293	0.00820221	5262	tags=51%, list=31%, signal=35%	Ifitm6/Trim30c/Siglec1/Nectin4/Cd4/Tmprss4/Trim30b/Trim59/Spint1/Cd74/Ciita/Lgals1/Trim14/Axl/Trim30d/Trim30a/Ly6e/Tpcn2/Ctsb/Nectin1/Trim5/Ifitm3/Trim25/Ifitm2/Trim34a/Itgb3/Ifitm1/P4hb/Trim62/Trim6/Ch25h/Trim21/Trim8/Itgav/Nectin2/Slc3a2/Trim11/Pikfyve/Ctsl
BP	GO:0032928	regulation of superoxide anion generation	24	0.650534	1.74035	0.00129454	0.0108789	0.00823978	3246	tags=54%, list=19%, signal=44%	Tyrobp/Acp5/Il18/Itgb2/Syk/Cyba/Itgam/Prkcd/Tgfb1/F2rl1/Hvcn1/Gnai2/Gnai3
BP	GO:0050767	regulation of neurogenesis	390	0.385838	1.35213	0.00130038	0.010908	0.00826179	3380	tags=29%, list=20%, signal=24%	Hmga2/Zfp365/Lpar3/Cx3cr1/Trem2/F2/Apoe/Sema3d/Ccr5/Lrp8/Sox11/Ephb2/Hes6/Rgs14/Crabp2/Bcl11a/Map1b/Plxnc1/Hap1/Trf/Plxna3/Nrg1/Spint1/Dcx/Bex1/Aspm/Tlr2/Tnfrsf1b/Cxcr4/Fzd3/Dbn1/Slc7a5/Trpv2/Hes7/Ptn/Mt3/Sema4a/Plxnb2/Robo1/Anxa2/Xlr4b/Wnt7b/Tert/Vim/Gli3/Slit2/Fn1/E2f1/Numbl/Sema3a/Wnt2/Cul7/Il33/Daam2/Serpinf1/Sema4b/Plxnb1/Limk1/Islr2/Lyn/Lrp1/Tgfb1/Hmgb2/Lin28a/Mme/Pak3/Lhx2/Tspo/Clcf1/S100a…
BP	GO:0032872	regulation of stress-activated MAPK cascade	183	0.425718	1.45617	0.0013028	0.0109127	0.00826539	3826	tags=34%, list=23%, signal=26%	Sfrp2/Trem2/Fcgr2b/Ccr2/Ptk2b/Sirpa/Spi1/Naip6/Scimp/Naip5/Tnfsf11/Naip2/Traf1/Sfrp1/Mdfi/Pycard/Hgf/Pbk/Nrk/Foxm1/Sh3rf3/Wnt7b/Traf4/Rassf2/Card9/Ezr/Sh3rf1/Nod2/F2rl1/Ppia/Dab2/Ptpn22/Lep/Rasgrp1/Tnfrsf23/Trpv4/Cracr2a/Il1b/Mdfic/Sfrp4/Rell2/Myd88/Eda2r/Sphk1/Egfr/Map4k4/Mid1/Mapk8ip1/Eif2ak2/Cd27/Ephb1/Rap2a/Dact1/Gadd45a/Arl6ip5/Cdc42se1/Ripk1/Taok3/Lmnb1/Sash1/Stk3/Tlr4
BP	GO:0051988	regulation of attachment of spindle microtubules to kinetochore	19	0.705485	1.78334	0.00133545	0.0111569	0.00845033	1854	tags=53%, list=11%, signal=47%	Knstrn/Ccnb1/Birc5/Aurkb/Ect2/Racgap1/Cenpe/Nek2/Cdca8/Incenp
BP	GO:0044409	entry into host	80	0.500033	1.58867	0.00133628	0.0111569	0.00845033	5307	tags=51%, list=32%, signal=35%	Ifitm6/Trim30c/Siglec1/Nectin4/Cd4/Tmprss4/Trim30b/Naip5/Trim59/Spint1/Cd74/Ciita/Lgals1/Trim14/Axl/Trim30d/Trim30a/Ly6e/Tpcn2/Ctsb/Nectin1/Trim5/Ifitm3/Trim25/Ifitm2/Trim34a/Itgb3/Ifitm1/P4hb/Trim62/Trim6/Ch25h/Trim21/Trim8/Itgav/Nectin2/Slc3a2/Trim11/Pikfyve/Ctsl/Fuca2
BP	GO:0002363	alpha-beta T cell lineage commitment	19	0.704417	1.78064	0.00135995	0.0113422	0.00859071	1796	tags=42%, list=11%, signal=38%	Tox/Ly9/Slamf6/Il6ra/Spn/Batf/Tgfb1/Loxl3
BP	GO:0032753	positive regulation of interleukin-4 production	20	0.680583	1.74404	0.0013735	0.0114237	0.00865242	2857	tags=55%, list=17%, signal=46%	Havcr2/Fcer1g/Sash3/Syk/Slc7a5/Nlrp3/Il33/Cd28/Icosl/Irf4/Cd1d1
BP	GO:0001961	positive regulation of cytokine-mediated signaling pathway	49	0.564059	1.68038	0.00137243	0.0114237	0.00865242	4368	tags=51%, list=26%, signal=38%	Trem2/Cd300lf/Laptm5/Zbp1/Ticam2/Txk/Casp1/Cxcr4/Cd74/Ikbke/Axl/Irf7/Usp27x/Nlrc5/Casp4/Hif1a/Parp14/Igtp/Il1r1/Ripk1/Tslp/Csf1/Parp9/Usp29/Trim6
BP	GO:0043010	camera-type eye development	281	0.402689	1.39446	0.00137416	0.0114237	0.00865242	4444	tags=38%, list=26%, signal=28%	Grhl3/Tulp1/Lamc3/Sox11/Col8a2/Cyp1b1/Slitrk6/Lctl/Ephb2/Aldh1a2/Cdkn1c/Mfsd2a/Ikzf1/Dcx/Miat/Dio3/Grn/Col8a1/Tcirg1/Ptn/Mab21l2/Cacna1f/Tsku/Wdr19/Sox9/Vim/Gli3/Rcn1/Ahi1/Lmx1b/Hps1/Mertk/Lama1/Fjx1/Bcl11b/Vstm4/Fgfr2/Grk1/Bfsp2/Tgfb1/Kera/Angptl7/Scrib/Lhx2/Nectin3/Myf5/Bfsp1/Rbp4/Thy1/Notch2/Rpgrip1l/Fzd5/Twist2/Man2a1/Twist1/Bcar3/Nectin1/Sdk2/Zeb2/Fat1/Egfr/Tgif1/Aldh1a3/Alms1/Gas1/Tub/Spred…
BP	GO:0008045	motor neuron axon guidance	30	0.62901	1.73205	0.00138314	0.011486	0.00869964	3307	tags=53%, list=20%, signal=43%	Rac2/Plxna3/Cxcr4/Rhoh/Erbb2/Slit2/Sema3a/Chn1/Hoxa1/Rhog/Alcam/Foxp1/Lamc2/Egr2/Slit1/Kif5c
BP	GO:0034329	cell junction assembly	352	0.387398	1.35125	0.00139121	0.0115406	0.00874097	4107	tags=34%, list=24%, signal=26%	Pkp1/Nrxn3/St8sia2/Grem1/Cdh2/Rhod/Thbs2/Cldn2/Gap43/Ptk2b/Slitrk6/Ctnnd2/Ptpro/BC024139/Epb41l3/Patj/Srpx2/Ephb2/Cldn4/Nptx1/Bsn/Snai1/Nrg1/Ephb3/Ptprj/Tlr2/Fmn1/Epha3/Col16a1/Col17a1/Cdh11/Tpbg/Cdh1/Sema4a/Plxnb2/Ect2/Vstm5/Marveld2/Lrfn1/Xlr4b/Adgrl3/Fn1/Mmp14/Nrg2/Plxnb1/Actn1/Lrp1/Gja5/Cldn10/Pkp3/Lrrtm2/Cfl1/S100a10/Farp1/Nptxr/Musk/Sh3bp1/Fzd1/Cdh24/Gpc6/Thy1/Trpv4/Lrrc4/Fzd5/Iqgap1/Il1b/J…
BP	GO:0002360	T cell lineage commitment	23	0.657673	1.72834	0.00142019	0.0117684	0.0089135	1796	tags=35%, list=11%, signal=31%	Tox/Ly9/Slamf6/Il6ra/Spn/Batf/Tgfb1/Loxl3
BP	GO:0050922	negative regulation of chemotaxis	53	0.545969	1.642	0.00143295	0.0118614	0.00898391	3567	tags=45%, list=21%, signal=36%	Aif1/Grem1/Sema3d/C5ar2/Plxna3/Slamf8/Sema4a/Robo1/Slit2/Thbs1/Sema3a/Sema4b/Stap1/Ccl2/Dpp4/Sema3b/Coro1b/Ccl12/Nbl1/Rin3/St6gal1/Slit1/Sema4g/Sema3e
BP	GO:0090232	positive regulation of spindle checkpoint	12	0.772014	1.75875	0.0014429	0.0119055	0.0090173	1930	tags=58%, list=11%, signal=52%	Birc5/Ndc80/Aurkb/Mad1l1/Cdca8/Incenp/Mad2l1
BP	GO:0090267	positive regulation of mitotic cell cycle spindle assembly checkpoint	12	0.772014	1.75875	0.0014429	0.0119055	0.0090173	1930	tags=58%, list=11%, signal=52%	Birc5/Ndc80/Aurkb/Mad1l1/Cdca8/Incenp/Mad2l1
BP	GO:0060441	epithelial tube branching involved in lung morphogenesis	31	0.613242	1.70388	0.001441	0.0119055	0.0090173	2999	tags=39%, list=18%, signal=32%	Hmga2/Tnc/Ctsh/Rspo2/Sox9/Lama1/Wnt2/Fgfr2/Ctsz/Hhex/Vangl2/Pdgfra
BP	GO:0062207	regulation of pattern recognition receptor signaling pathway	90	0.48219	1.56242	0.00145162	0.0119518	0.00905243	4095	tags=41%, list=24%, signal=31%	Pik3ap1/Tlr9/Tlr1/Trem2/Cd300lf/Cd300a/Treml4/Tlr2/Cyba/Slc15a3/Rab7b/Oasl1/Dhx58/Arrb2/Tlr6/Lyn/Irf7/Nod2/F2rl1/Trim30a/Tyro3/Ptpn22/Cd300ld3/Ddx60/Tspan6/Irf4/Zcchc3/Lbp/Tnfaip3/Zc3hav1/Irf1/Ninj1/Tlr5/Tlr4/Slc15a4/Rsad2/Irak3
BP	GO:0002260	lymphocyte homeostasis	81	0.496415	1.57666	0.00152211	0.012479	0.00945175	3222	tags=36%, list=19%, signal=29%	Pmaip1/Nckap1l/Tnfrsf13c/Spta1/Coro1a/Pirb/Sash3/Tnfrsf13b/Cd74/Ccnb2/Tcirg1/P2rx7/Cd44/Ada/Gapt/Dock11/Il7r/Casp3/Lyn/Gimap3/Tgfb1/Dock10/Sh2b2/Tnfrsf23/Enpp1/Ripk3/Hif1a/Tnfaip3/Bcl2l11
BP	GO:0046209	nitric oxide metabolic process	77	0.493858	1.56103	0.00152712	0.0125069	0.00947282	3826	tags=44%, list=23%, signal=34%	Cx3cr1/Aif1/Acp5/Il10/Cyp1b1/Ptk2b/Sirpa/Tmem106a/Klrk1/Itgb2/Tlr2/Epor/P2rx4/Ass1/Tlr6/Ptgis/Gimap3/H2-M3/Tspo/Ddah2/Dynll1/Ulbp1/Il1b/Cyb5r3/Igf1/Icam1/Cd47/Hsp90aa1/Asl/Hrh1/Gla/Ticam1/Tlr5/Tlr4
BP	GO:0032069	regulation of nuclease activity	23	0.654939	1.72115	0.0015634	0.0127769	0.00967733	2291	tags=43%, list=14%, signal=38%	Oas3/Gzma/Oas1g/Oas1a/Prkcd/Oasl1/Oas1c/Oasl2/Hmgb2/Oas2
BP	GO:0048146	positive regulation of fibroblast proliferation	68	0.512976	1.59911	0.001568	0.0128009	0.00969556	3743	tags=43%, list=22%, signal=33%	Hmga2/Ccnb1/Serpine1/Cd74/Cdkn1a/Anxa2/Fbln1/Fn1/E2f1/Wnt2/Tgfb1/Pdgfc/Cdc6/Cd248/Cdk6/Ccna2/Sphk1/Fndc3b/Igf1/Egfr/Tgif1/Pdgfra/Ddr2/Lif/Pml/Pdgfrb/Itgb3/Fosl2/Myc
BP	GO:0030031	cell projection assembly	461	0.372667	1.31274	0.0015739	0.0128355	0.00972173	4687	tags=34%, list=28%, signal=25%	Pkhd1/Lpar3/P2ry12/Tekt5/Dcdc2a/Kif27/Aif1/Trpm2/Rhod/Rfx4/Nckap1l/Gap43/Kif24/Ccr7/Ptpro/Ephb2/Aif1l/Rac2/Parvg/Fgd2/Hap1/Dnajb13/Dcx/Stil/Fgd3/Dbn1/Hydin/Was/Kcnj10/Rhoh/P2rx7/Vstm5/Ccl5/Slc9a3r1/Celsr3/Wdr19/Dnaaf3/Emp3/Slit2/Ahi1/Prkcd/Cdc42ep5/Cep41/S1pr2/Dock11/Stk36/Anln/Daam2/Ezr/Plce1/Stap1/Dpysl3/Plk4/Capg/Cfap43/Fhdc1/F2rl1/Klf5/Ift81/Cfl1/Emp1/Cfap69/Ablim3/Sh3bp1/Dzip1/Rpgrip1l/Evl/D…
BP	GO:0006744	ubiquinone biosynthetic process	17	-0.655763	-1.97114	0.00157563	0.012836	0.00972213	2986	tags=71%, list=18%, signal=58%	Pdss1/Coq6/Coq3/Coq7/Coq2/Pdss2/Coq5/Ndufa9/Coq9/Pptc7/Coq8a/Coq10a
BP	GO:0060099	regulation of phagocytosis, engulfment	20	0.677005	1.73487	0.00161659	0.0131047	0.00992559	2979	tags=55%, list=18%, signal=45%	Fcgr1/Trem2/Nckap1l/Cd300a/Plcg2/Siglece/Stap1/Rab31/F2rl1/Itga2/Lbp
BP	GO:0006089	lactate metabolic process	20	-0.603606	-1.87221	0.00161708	0.0131047	0.00992559	3131	tags=60%, list=19%, signal=49%	Pfkfb2/Hagh/Mtch2/Mrs2/Glo1/Park7/Ldha/Actn3/Slc37a4/Ldhd/Tigar/Ldhb
BP	GO:0070588	calcium ion transmembrane transport	257	0.409672	1.41509	0.0016188	0.0131048	0.00992572	2719	tags=26%, list=16%, signal=22%	Stac2/Smim6/P2ry12/Slc24a4/Grin2a/Tlr9/Cemip/Lck/F2/Trpm2/Gpr35/Xcl1/Ryr3/Ptpn6/Ccr5/Cd4/Cacna1b/Ptk2b/Pik3cg/Ptprc/Cxcl10/Plcg2/Coro1a/Rrad/Bdkrb1/Clec4b1/Gp5/Hap1/P2ry6/Cyba/Fkbp1b/Trpv2/P2rx4/P2rx7/Cacna1f/Myo5a/Mcub/Mcoln2/Trpm5/G6pdx/Ubash3b/Cacna1d/Htr2b/Lyn/Gimap3/Tgfb1/Ptger3/Cxcr3/Fyn/Ednra/Gp1bb/Grin2d/Cxcl9/Trpv3/Ptpn22/Slc24a5/Selenon/Thy1/Trpv4/Tpcn2/Adrb1/Cracr2a/Gem/Cacna1g/Casq2/G…
BP	GO:0034154	toll-like receptor 7 signaling pathway	10	0.794671	1.75333	0.00163703	0.0132246	0.0100165	665	tags=60%, list=4%, signal=58%	Pik3ap1/Havcr2/Tlr7/Treml4/Unc93b1/Scimp
BP	GO:0046596	regulation of viral entry into host cell	43	0.566359	1.65477	0.00165645	0.0133536	0.0101141	4872	tags=60%, list=29%, signal=43%	Ifitm6/Trim30c/Cd4/Tmprss4/Trim30b/Trim59/Cd74/Ciita/Lgals1/Trim14/Trim30d/Trim30a/Ly6e/Trim5/Ifitm3/Trim25/Ifitm2/Trim34a/Ifitm1/P4hb/Trim62/Trim6/Ch25h/Trim21/Trim8/Nectin2
BP	GO:0014015	positive regulation of gliogenesis	69	0.515138	1.60559	0.00173005	0.0139224	0.010545	4600	tags=49%, list=27%, signal=36%	Zfp365/Trf/Nrg1/Spint1/Tlr2/Tnfrsf1b/Cxcr4/Slc7a5/Ptn/Vim/E2f1/Il33/Lyn/Tgfb1/Tspo/Clcf1/Il1b/Gjc2/Id2/Mdk/Egr2/Igf1/Actr3/Ptpra/Lif/Prkci/Myc/Hdac1/Ntn1/Tenm4/Il34/Sox8/Bmp2/Mag
BP	GO:0045026	plasma membrane fusion	12	0.766889	1.74707	0.00173412	0.0139361	0.0105553	765	tags=42%, list=5%, signal=40%	Mymx/Mymk/Lyzl4/Folr1/Folr2
BP	GO:0140013	meiotic nuclear division	140	0.455472	1.52759	0.00173709	0.0139455	0.0105624	3222	tags=34%, list=19%, signal=27%	Bub1/Mov10l1/Stag3/Cks2/Hsf2bp/Ccne1/Trip13/Ankle1/Spire2/Birc5/Top2a/Aspm/Cdc20/4930447C04Rik/Tex14/Ttk/Terb1/Ccnb2/Ndc80/Plk1/Fignl1/Bub1b/Zcwpw1/Sgo1/Espl1/Cenpe/Haspin/Nuf2/Tdrd9/Ddx4/Sgo2a/Incenp/Rad54b/Fancd2/Osm/Syce2/Mastl/Smc2/Brip1/Cdc25b/Fbxo5/Rad51ap1/Ncaph/Actr3/Lif/Chtf18/Bcl2l11
BP	GO:0009083	branched-chain amino acid catabolic process	20	-0.599112	-1.85827	0.00174794	0.0140162	0.010616	2571	tags=70%, list=15%, signal=59%	Acad8/Dbt/Acat1/Hibch/Auh/Mccc2/Acadsb/Dld/Hibadh/Bckdk/Ivd/Bckdha/Bckdhb/Aldh6a1
BP	GO:0060560	developmental growth involved in morphogenesis	230	0.416783	1.43812	0.00175182	0.0140192	0.0106183	3993	tags=34%, list=24%, signal=27%	Tnn/Sfrp2/Dclk1/Lpar3/St8sia2/Apoe/Sema3d/Ccr5/Tnc/Csf1r/Postn/Crabp2/Bcl11a/Map1b/Sfrp1/Plxna3/Dcx/Nrn1/Fmn1/Cxcr4/Dbn1/Ptk7/Trpv2/Mt3/Sema4a/Robo1/Wasf1/Wnt7b/Sox9/Slit2/Fn1/Sema3a/Sema4b/Zfp568/Limk1/Fgfr2/Islr2/Lrp1/Tgfb1/Ednra/Cfl1/Lhx2/Olfm1/Sema3b/Mst1/Iqgap1/Draxin/Trim46/Shtn1/Cadm1/Rnd2/Cpne5/Smo/Zeb2/Pthlh/Vangl2/Slit3/Syt17/Actr3/Dbnl/Macf1/Flrt3/Slit1/Hsp90aa1/Map2/Kif26b/Cttn/Sema4g…
BP	GO:0008053	mitochondrial fusion	29	-0.533736	-1.86048	0.00175354	0.0140192	0.0106183	4338	tags=69%, list=26%, signal=51%	Dnm1l/Afg3l1/Fis1/Parl/Mul1/Afg3l2/Stoml2/Mtch2/Mff/Miga2/Rcc1l/Tfrc/Oma1/Opa1/Adck1/Chchd3/Gdap1/Bnip3/Mfn2/Mfn1
BP	GO:0070302	regulation of stress-activated protein kinase signaling cascade	186	0.428965	1.4706	0.00176246	0.014076	0.0106613	3826	tags=34%, list=23%, signal=26%	Sfrp2/Trem2/Fcgr2b/Ccr2/Ptk2b/Sirpa/Spi1/Naip6/Scimp/Naip5/Tnfsf11/Naip2/Traf1/Sfrp1/Mdfi/Pycard/Hgf/Pbk/Nrk/Foxm1/Sh3rf3/Wnt7b/Traf4/Rassf2/Lyn/Card9/Ezr/Sh3rf1/Nod2/F2rl1/Ppia/Dab2/Ptpn22/Lep/Rasgrp1/Tnfrsf23/Trpv4/Cracr2a/Il1b/Mdfic/Sfrp4/Rell2/Myd88/Eda2r/Sphk1/Egfr/Map4k4/Mid1/Mapk8ip1/Eif2ak2/Cd27/Ephb1/Rap2a/Dact1/Gadd45a/Arl6ip5/Cdc42se1/Ripk1/Taok3/Lmnb1/Sash1/Stk3/Tlr4
BP	GO:0042832	defense response to protozoan	35	0.606112	1.70647	0.00176616	0.014091	0.0106727	3059	tags=54%, list=18%, signal=45%	Tlr12/Il10/Tspan32/Cd37/Slc11a1/Nkg7/Gbp8/Pf4/Ccdc88b/Irf8/Batf/Bcl3/Il4ra/Cd40/Enpp1/Gbp2b/Myd88/Irf4/Gbp2
BP	GO:0045059	positive thymic T cell selection	14	0.729151	1.72417	0.00177279	0.0141292	0.0107016	1991	tags=57%, list=12%, signal=50%	Tox/Ptprc/Cd3d/Dock2/H2-DMa/Cd74/Cd3g/Zap70
BP	GO:0001562	response to protozoan	38	0.584429	1.67195	0.00179852	0.0143196	0.0108458	3059	tags=53%, list=18%, signal=43%	Tlr12/Il10/Tspan32/Cd37/Slc11a1/Nkg7/Gbp8/Pf4/Ccdc88b/Spn/Irf8/Batf/Bcl3/Il4ra/Cd40/Enpp1/Gbp2b/Myd88/Irf4/Gbp2
BP	GO:0061756	leukocyte adhesion to vascular endothelial cell	45	0.562523	1.65483	0.00181014	0.0143824	0.0108934	2920	tags=42%, list=17%, signal=35%	Cx3cr1/Ptafr/Ccr2/Selplg/Itgb2/Gcnt1/Itgam/Sell/Spn/Alox5/Fut7/Fut4/St3gal4/Vcam1/Itgb7/Chst2/Lep/Mdk/Icam1
BP	GO:0043547	positive regulation of GTPase activity	238	0.411636	1.41881	0.00180925	0.0143824	0.0108934	4646	tags=35%, list=28%, signal=26%	Grhl3/Gpr65/Ralgps2/Xcl1/Ccl8/Vav1/Rasgef1b/Ptk2b/Ccr7/Rgs14/Rgs10/Rapgefl1/Arhgap45/Ccl7/Plekhg4/Arhgap22/Ect2/Arhgef19/Ccl22/Ccl5/Erbb2/Dock8/Iqsec3/Dock11/Plxnb1/Tbc1d9/Chn1/Abr/Dock10/Ngef/Ccl2/F2rl1/Ccl9/Mex3b/Cd40/Scrib/Adap2/S100a10/Ccl6/Rasgrp1/Sh3bp1/Chn2/Rap1gap2/Thy1/Adrb1/Ccl12/Rhog/Gmip/Rgs16/Bcar3/Arhgap25/Coro1c/Arap1/Myo9b/Ccl4/Icam1/Map4k4/Dock7/Tbc1d8/Srgap2/Tbc1d10a/Tbc1d2b/Sip…
BP	GO:0033273	response to vitamin	32	0.602761	1.6837	0.00181782	0.0144286	0.0109284	3483	tags=50%, list=21%, signal=40%	Kynu/Spp1/Folr1/Bglap2/Bglap3/Runx2/Postn/Bglap/Vdr/Ada/Pdia3/Fes/Enpp1/Rbp1/Eif2ak2/Snai2
BP	GO:0002420	natural killer cell mediated cytotoxicity directed against tumor cell target	10	0.791003	1.74524	0.00182643	0.0144672	0.0109576	1647	tags=60%, list=10%, signal=54%	Klre1/Havcr2/Nkg7/Klrk1/Crtam/Pvr
BP	GO:0060706	cell differentiation involved in embryonic placenta development	25	0.644831	1.73676	0.00182637	0.0144672	0.0109576	4430	tags=68%, list=26%, signal=50%	E2f8/Snai1/Mdfi/Eomes/Plk4/Gjb5/Krt8/St14/Fzd5/Prdm1/Lif/Stk3/Stk4/E2f7/Krt19/Akt1/Erf
BP	GO:0031099	regeneration	129	0.455547	1.51463	0.00184459	0.0145961	0.0110552	3766	tags=36%, list=22%, signal=28%	Mymx/Mymk/Folr1/Gap43/Tnc/Txk/Serpine1/Nrg1/Bex1/Gjd4/Cdkn1a/Grn/Fkbp1b/Cdk1/Cxcl5/Ptn/Hgf/Sulf2/Hmox1/Anxa1/Matn2/Lrp1/Tgfb1/Igsf10/Myod1/Klf5/Rtn4rl1/Selenon/Ptgfrn/Thy1/Enpp1/Wnt10b/Plau/Mmp2/Mdk/Igf1/Lif/Mustn1/Ptprf/Pax7/Bin3/Cd9/Gpx1/Cd81/Flna/Ninj1
BP	GO:0043032	positive regulation of macrophage activation	25	0.643484	1.73313	0.00184964	0.0146061	0.0110628	3826	tags=64%, list=23%, signal=50%	Havcr2/Trem2/Il10/Cebpa/Thbs1/Il33/Tlr6/Stap1/Pla2g4a/Il4ra/Ctsc/Ulbp1/Cd1d1/Lbp/Lgals9/Tlr4
BP	GO:0030832	regulation of actin filament length	145	0.446681	1.50235	0.0018484	0.0146061	0.0110628	4102	tags=38%, list=24%, signal=29%	Tmsb10/Nckap1l/Clec2i/Ptk2b/Spta1/Arhgap28/Baiap2l1/Cotl1/Coro1a/Tlr2/Fmn1/Dbn1/Pycard/Was/Plek/Vill/Plekhh2/Lima1/Slit2/Prkcd/Hcls1/Cdc42ep5/Daam2/Vasp/Capg/F2rl1/Fchsd1/Pak3/Cfl1/Arpc1b/Baiap2/Sh3bp1/Kirrel/Ssh3/Evl/Tmsb4x/Arpc5/Carmil2/Icam1/Actr3/Dbnl/Eps8/Twf1/Gm14137/Wdr1/Cttn/Eln/Carmil1/Add2/Capza1/Ccl24/Sema5a/Sptan1/Myo1c/Myadm
BP	GO:0007052	mitotic spindle organization	116	0.46667	1.54102	0.00188717	0.0148873	0.0112758	2408	tags=24%, list=14%, signal=21%	Cenph/Ccnb1/Psrc1/Birc5/Dlgap5/Cdc20/Stil/Ndc80/Plk1/Aurkb/Kifc1/Racgap1/Cenpe/Kif23/Mybl2/Nek2/Nuf2/Prc1/Efhc1/Kif11/Cdca8/Incenp/Tacc3/Stmn1/Kifc5b/Spc25/Tpx2/Kif4
BP	GO:0060047	heart contraction	196	-0.272371	-1.32412	0.00189149	0.0149061	0.01129	2215	tags=28%, list=13%, signal=24%	Kcnj8/Ednrb/Kcne1l/Ank2/Abcc9/Snta1/Apln/Jak2/Ucn/Scn2b/Prkca/Nos2/Cacna2d1/Nos3/Hdac4/Ctnna3/Kcnj2/Hrc/Rnls/Myl1/Map2k3/Atp5j/Rangrf/Kcna5/Tmem38a/Dmd/Thrb/Pln/Atp1b1/Ttn/Trdn/Fxyd1/S100a1/Myh6/Rps6ka2/Tpm1/Tnni2/Epas1/Tmem65/Pde4b/Map2k6/Pde4d/Vegfb/Myh7/Scn1b/Atp1a2/Kcnn2/Crhr2/Nos1/Tcap/Slc1a1/Scn4b/Myl2/Myl3
BP	GO:0001764	neuron migration	156	0.437388	1.47848	0.00191507	0.0150765	0.0114191	3423	tags=30%, list=20%, signal=24%	Tnn/Dclk1/Tubb2b/Dcdc2a/Cdk5r1/Ndnf/Cck/Tubb2a/Nrg1/Dcx/Aspm/Cxcr4/Fzd3/Eomes/Cdh1/Plxnb2/Celsr3/Adgrl3/Axl/Lmx1b/Sema3a/Matn2/Col3a1/Kif20b/Lrp12/Fyn/Igsf10/Sh3rf1/Apbb1/Gpr173/Tyro3/Nr2f1/Arx/Trim46/Twist1/Shtn1/Emx2/Mdk/Satb2/Arhgef2/Chl1/Ddit4/Zswim6/Srgap2/Il1r1/Wdr62/Ndn
BP	GO:0033617	mitochondrial cytochrome c oxidase assembly	18	-0.606426	-1.85327	0.00194421	0.0152903	0.011581	5281	tags=72%, list=31%, signal=50%	Cox19/Cox20/Coa3/Cox18/Sco2/Pet100/Fastkd3/Smim20/Bcs1l/Coa5/Cox14/Timm21/Taco1
BP	GO:0045624	positive regulation of T-helper cell differentiation	17	0.708966	1.73874	0.00195471	0.0153573	0.0116318	2845	tags=59%, list=17%, signal=49%	Il18/Ccr2/Ccr7/Anxa1/Nlrp3/Shb/Nfkbid/Il4ra/Nfkbiz/Myb
BP	GO:0035821	modulation of process of another organism	14	0.72766	1.72065	0.00197983	0.0155388	0.0117692	2066	tags=57%, list=12%, signal=50%	Slpi/Mpeg1/Clec7a/Syk/Fbln1/Pomc/Prf1/Gsdmd
BP	GO:0070527	platelet aggregation	47	0.56295	1.67283	0.00199639	0.0156529	0.0118557	2039	tags=38%, list=12%, signal=34%	P2ry12/Tspan32/Ptpn6/Comp/Fermt3/Syk/Il6ra/Plek/Fn1/Prkcd/Ubash3b/Lyn/Ptger3/Pdpn/Rap2b/Emilin2/Ppia/Tyro3
BP	GO:0030261	chromosome condensation	30	0.6215	1.71137	0.0020004	0.0156685	0.0118675	3352	tags=37%, list=20%, signal=29%	Hmga2/Ccnb1/Top2a/Cdca5/Cdk1/Ncapg/Ncapg2/Smc2/Nusap1/Ncaph/Smc4
BP	GO:0051984	positive regulation of chromosome segregation	28	0.626801	1.70505	0.0020049	0.0156878	0.0118821	3757	tags=57%, list=22%, signal=44%	Ccnb1/Birc5/Ncapg/Aurkb/Cenpe/Ncapg2/Cdt1/Mad1l1/Cdca8/Incenp/Cdc6/Smc2/Ncaph/Rad18/Smc4/Rcc2
BP	GO:0007423	sensory organ development	484	0.369113	1.30131	0.00201843	0.0157777	0.0119502	4447	tags=35%, list=26%, signal=27%	Gdf3/Grhl3/Wnt10a/Mcoln3/Tulp1/Lamc3/Dlx5/Cthrc1/Tifab/C1qb/Sox11/Col8a2/Cyp1b1/Mycl/Slitrk6/Lctl/Ephb2/Aldh1a2/Cdkn1c/H2-DMa/Ifi204/Mfsd2a/Ikzf1/Prrx2/Cebpa/Dcx/Miat/Dio3/Fzd3/Grn/Col11a1/Ptk7/Col8a1/Cdh1/Tcirg1/Col5a2/Ptn/Mab21l2/Cacna1f/Slc9a3r1/Tsku/Col5a1/Wdr19/Sox9/Vim/Gli3/Rcn1/Ahi1/Lmx1b/Tshr/Hps1/Mertk/Lama1/Fjx1/Bcl11b/Vstm4/Fgfr2/Gng8/Sh3pxd2b/Abr/Grk1/Mfap2/Bfsp2/Tgfb1/Bmper/Lgr5/Hoxa…
BP	GO:0032673	regulation of interleukin-4 production	25	0.640909	1.7262	0.00203577	0.0158971	0.0120406	2857	tags=48%, list=17%, signal=40%	Havcr2/Fcer1g/Sash3/Syk/Cd83/Slc7a5/Nlrp3/Il33/Cd28/Icosl/Irf4/Cd1d1
BP	GO:0062208	positive regulation of pattern recognition receptor signaling pathway	40	0.577683	1.66579	0.00203883	0.0159049	0.0120465	4062	tags=52%, list=24%, signal=40%	Pik3ap1/Tlr9/Tlr1/Treml4/Tlr2/Cyba/Slc15a3/Oasl1/Dhx58/F2rl1/Ptpn22/Cd300ld3/Ddx60/Zcchc3/Lbp/Zc3hav1/Ninj1/Tlr5/Tlr4/Slc15a4/Rsad2
BP	GO:0005978	glycogen biosynthetic process	41	-0.467664	-1.77574	0.00204718	0.0159378	0.0120715	2334	tags=44%, list=14%, signal=38%	Insr/Nhlrc1/Gck/Gys1/Nr1d1/Ppp1cb/Gyg/Cd36/Acadm/Irs1/Ppp1r3c/Irs2/Gbe1/Ugp2/Esrrb/Phkg1/Ppp1r3a/Epm2a
BP	GO:0009250	glucan biosynthetic process	41	-0.467664	-1.77574	0.00204718	0.0159378	0.0120715	2334	tags=44%, list=14%, signal=38%	Insr/Nhlrc1/Gck/Gys1/Nr1d1/Ppp1cb/Gyg/Cd36/Acadm/Irs1/Ppp1r3c/Irs2/Gbe1/Ugp2/Esrrb/Phkg1/Ppp1r3a/Epm2a
BP	GO:1901222	regulation of NIK/NF-kappaB signaling	91	0.481493	1.5594	0.00205089	0.0159507	0.0120812	3205	tags=33%, list=19%, signal=27%	Edaradd/Tlr9/Havcr2/Trem2/C1qtnf3/Grem1/Tlr7/Laptm5/Il18/Il18r1/Rtkn2/Spi1/Tlr2/Cd86/Nlrp3/Rassf2/Nod2/Ptpn22/Nlrc3/Litaf/Cd14/Il1b/Sphk1/Tspan6/Tradd/Egfr/Tnfsf14/Akip1/Trip6/Eif2ak2
BP	GO:0060669	embryonic placenta morphogenesis	29	0.623517	1.7088	0.00207672	0.0161191	0.0122088	3013	tags=45%, list=18%, signal=37%	Il10/Cdkn1c/Spint1/Igf2/Wnt7b/Zfp568/Fgfr2/Vcam1/Gjb5/St14/Fzd5/Zfp36l1/Socs3
BP	GO:0060142	regulation of syncytium formation by plasma membrane fusion	31	0.60508	1.68121	0.00207639	0.0161191	0.0122088	2902	tags=42%, list=17%, signal=35%	Trem2/Tyrobp/Myog/Ccl8/Gdf15/Cxcl10/Cd53/Myod1/Ocstamp/Il4ra/Cxcl9/Plekho1/Tnfsf14
BP	GO:0032930	positive regulation of superoxide anion generation	20	0.668549	1.7132	0.00210277	0.0163049	0.0123495	3246	tags=60%, list=19%, signal=48%	Tyrobp/Il18/Itgb2/Syk/Cyba/Itgam/Prkcd/Tgfb1/F2rl1/Hvcn1/Gnai2/Gnai3
BP	GO:0001916	positive regulation of T cell mediated cytotoxicity	25	0.639324	1.72193	0.00210556	0.0163102	0.0123535	3291	tags=60%, list=20%, signal=48%	Pnp/Ptprc/P2rx7/Pvr/H2-M3/H2-T23/H2-T10/H2-D1/Cd1d1/B2m/H2-K1/H2-Q1/H2-T24/H2-Q10/Tap2
BP	GO:0051056	regulation of small GTPase mediated signal transduction	218	0.411785	1.41688	0.00210938	0.0163234	0.0123635	3932	tags=32%, list=23%, signal=25%	Adra1b/Gpr65/Ralgps2/Apoe/P2ry10/Gpr35/Cdh2/Pik3cg/Arhgap28/Ephb2/Dock2/Kif14/Nrg1/Cyth4/Gpr55/Rasal3/Robo1/Foxm1/Erbb2/Slit2/Iqsec3/Arhgdib/Chn1/Timp2/Col3a1/Psd4/Plce1/F2rl1/Stmn1/Sh2b2/Rasgrp1/Sh3bp1/Rap1gap2/Notch2/Abca1/Arfgef3/Psd2/Rasa3/Arhgap25/Syde2/Syngap1/Psd/Lpar1/Madd/Igf1/Arhgef2/Myo9b/Map4k4/Ophn1/Eps8/Sipa1l1/Lpar4/Cdon/Cbl/Cdc42se1/Gpr20/Lpar2/Pdgfrb/Kctd10/Garnl3/Inf2/Dennd4a/Ar…
BP	GO:0043903	regulation of biological process involved in symbiotic interaction	54	0.542587	1.64087	0.002114	0.0163428	0.0123782	4872	tags=57%, list=29%, signal=41%	Ifitm6/Trim30c/Cd4/Tmprss4/Trim30b/Trim59/Cd74/Cxcl5/Ciita/Lgals1/Fbln1/Trim14/Pomc/Trim30d/F2rl1/Trim30a/Ly6e/Trim5/Ifitm3/Trim25/Ifitm2/Trim34a/Ifitm1/P4hb/Trim62/Trim6/Ch25h/Trim21/Trim8/Itgav/Nectin2
BP	GO:0002399	MHC class II protein complex assembly	10	0.785916	1.73402	0.00212407	0.0163584	0.01239	2887	tags=90%, list=17%, signal=75%	H2-Eb2/H2-DMa/H2-Oa/H2-DMb1/H2-Aa/H2-Ab1/H2-Eb1/H2-Ob/B2m
BP	GO:0002503	peptide antigen assembly with MHC class II protein complex	10	0.785916	1.73402	0.00212407	0.0163584	0.01239	2887	tags=90%, list=17%, signal=75%	H2-Eb2/H2-DMa/H2-Oa/H2-DMb1/H2-Aa/H2-Ab1/H2-Eb1/H2-Ob/B2m
BP	GO:0033003	regulation of mast cell activation	47	0.561255	1.66779	0.0021245	0.0163584	0.01239	3774	tags=57%, list=22%, signal=45%	Fgr/Ptpn6/Cd300lf/Fcer1g/Cd300a/Rac2/Cd300lb/Cnr1/Cd84/Syk/Cnr2/Adora3/Hmox1/Stxbp2/Milr1/Unc13d/Lyn/Fes/Il4ra/Gab2/Plscr1/Ptpre/Lilrb4a/Crlf2/Tslp/Adora2b/Snx4
BP	GO:0045620	negative regulation of lymphocyte differentiation	49	0.55629	1.65724	0.00215969	0.0165963	0.0125702	3614	tags=43%, list=21%, signal=34%	Runx3/Flt3/Runx1/Cdkn2a/Sfrp1/Cd74/Erbb2/Gli3/Cd44/Anxa1/Nfkbid/Loxl3/Lag3/Il4ra/Fgl2/Id2/Mdk/Pglyrp1/Lilrb4a/Zfp608/Irf1
BP	GO:0098742	cell-cell adhesion via plasma-membrane adhesion molecules	151	0.439734	1.4871	0.00215944	0.0165963	0.0125702	4447	tags=44%, list=26%, signal=33%	Cdh17/Cdh2/Il10/Itgal/Nectin4/Cldn2/Dscaml1/Ccdc141/Crtam/Nrg1/Epha3/Cdh11/Cdh1/Cdh3/Sell/Plxnb2/Robo1/Nrcam/Celsr3/Lgals1/Adgrl3/Emb/Jaml/Milr1/Pvr/Vcam1/Nectin3/Ric8a/Cdh24/Scarf2/Gpc6/Lrrc4/Alcam/Ajuba/Cadm1/Cd6/Pcdhgc3/Nectin1/Pcdh18/Sdk2/Igsf9/Itga5/Cdhr5/Cdh15/Lrrc4c/Mapk7/Sdk1/Tnfaip3/Flrt3/Ptprf/Ptprd/Lgals9/Selp/Clstn2/Adipoq/Efna5/Cxadr/Pcdhga12/Obsl1/Palld/Myadm/Tenm4/Itga4/Tgfbr2/Tenm…
BP	GO:0006112	energy reserve metabolic process	80	-0.357038	-1.54861	0.00217608	0.0167057	0.012653	2334	tags=40%, list=14%, signal=35%	Insr/Pcdh12/Rb1cc1/Ppp1r2/Nhlrc1/Gck/Adgrf5/Stk40/Gys1/Nr1d1/Ppp1cb/Gyg/Phkb/Agl/Cd36/Acadm/Slc37a4/Irs1/Pgm2/Ppp1r3c/Irs2/Pfkm/Gbe1/Ugp2/Pygm/Phka1/Esrrb/Phkg1/Gnmt/Ppp1r3a/Epm2a/Ppp1r1a
BP	GO:0001914	regulation of T cell mediated cytotoxicity	32	0.598917	1.67296	0.00217912	0.0167124	0.0126581	3291	tags=59%, list=20%, signal=48%	Pnp/Nckap1l/Ptprc/P2rx7/Klrd1/Il7r/Pvr/H2-M3/H2-T23/H2-T10/Ripk3/H2-D1/Cd1d1/B2m/H2-K1/H2-Q1/H2-T24/H2-Q10/Tap2
BP	GO:0034123	positive regulation of toll-like receptor signaling pathway	27	0.61759	1.6852	0.0021833	0.0167278	0.0126698	4388	tags=56%, list=26%, signal=41%	Pik3ap1/Tlr9/Tlr1/Treml4/Tlr2/Cyba/F2rl1/Ptpn22/Cd300ld3/Lbp/Ninj1/Tlr5/Slc15a4/Rsad2/Tlr3
BP	GO:0046578	regulation of Ras protein signal transduction	187	0.42106	1.44389	0.00219067	0.0167676	0.0127	3906	tags=32%, list=23%, signal=25%	Adra1b/Gpr65/Ralgps2/Apoe/P2ry10/Gpr35/Cdh2/Pik3cg/Ephb2/Dock2/Kif14/Nrg1/Cyth4/Gpr55/Rasal3/Robo1/Foxm1/Erbb2/Iqsec3/Arhgdib/Timp2/Col3a1/Psd4/Plce1/F2rl1/Stmn1/Sh2b2/Rasgrp1/Sh3bp1/Notch2/Abca1/Arfgef3/Psd2/Rasa3/Syde2/Syngap1/Psd/Lpar1/Madd/Igf1/Arhgef2/Myo9b/Map4k4/Ophn1/Eps8/Lpar4/Cbl/Cdc42se1/Gpr20/Lpar2/Pdgfrb/Kctd10/Dennd4a/Arhgdia/Lpar6/Src/Rasgef1a/Myoc/Csf1
BP	GO:0006026	aminoglycan catabolic process	25	0.63881	1.72055	0.00219862	0.0167918	0.0127183	3541	tags=56%, list=21%, signal=44%	Cemip/Hmmr/Chil1/Galns/Chil3/Hexb/Cd44/Tgfb1/Hexa/Gusb/Pglyrp1/Arsb/Gns/Sgsh
BP	GO:0034113	heterotypic cell-cell adhesion	45	0.55712	1.63894	0.00220035	0.0167918	0.0127183	4837	tags=64%, list=29%, signal=46%	Lck/Il10/Itgax/Ptprc/Itgb2/Skap1/Cd44/Vcam1/Itgb7/Thy1/Il1b/Cd200r1/Jam3/Itga7/Parva/Itga5/Mapk7/Tnfaip3/Cd2/Itgb3/Adipoq/Ninj1/Cxadr/Myadm/Itga4/Ager/Pkp2/Itgb1/Itgav
BP	GO:0030574	collagen catabolic process	33	0.589191	1.65298	0.00221343	0.016875	0.0127813	3305	tags=52%, list=20%, signal=41%	Ctss/Mmp13/Mmp27/Mmp25/Ctsk/Vsir/Mmp23/Mmp9/Mmp14/Mrc2/Mmp3/Mmp19/Adamts2/Ctsb/Mmp2/Mmp16/Fap
BP	GO:0010001	glial cell differentiation	216	0.411082	1.41377	0.00222138	0.0168855	0.0127893	2956	tags=25%, list=18%, signal=20%	Hmga2/Zfp365/Dner/Trem2/F2/Lamc3/Cdh2/Phgdh/Gap43/Sox11/C1qa/C5ar1/Csf1r/B4galt6/Nrg1/Spint1/Miat/Ptprj/Tlr2/Tnfrsf1b/Cxcr4/Eomes/Grn/Itgam/Ptn/Mt3/Kcnj10/Erbb2/Sox9/Erbb3/Vim/Gli3/Cntn1/Nrros/Il33/Daam2/Mxra8/Lrp1/Tgfb1/Ror2/Lin28a/Clcf1/Myrf/Enpp1/Il1b/Smo/Id2/Mdk/Egr2/Igf1/Tmem98/Actr3/Ptpra
BP	GO:0007006	mitochondrial membrane organization	102	-0.330433	-1.5018	0.0022202	0.0168855	0.0127893	4329	tags=45%, list=26%, signal=34%	Trmt10b/Timm9/Afg3l1/Uqcc3/Oxa1l/Alkbh7/Bcl2l2/Bid/Nol3/Vdac2/Gsk3a/Slc25a46/Timm50/Tmem11/Plekhf1/Mul1/Afg3l2/Gimap5/Pdcd5/Bcs1l/Romo1/Mtch2/Timm29/Acaa2/Samm50/Camk2a/Spg7/Oma1/Opa1/Them4/Adck1/Letm1/Ppif/Snca/Ghitm/Rhot2/Immt/Apoo/Chchd3/Bnip3/Mfn2/Hk2/Chchd10/Slc25a4/Pink1/Mtfp1
BP	GO:0032964	collagen biosynthetic process	50	0.548214	1.63857	0.00224005	0.0170059	0.0128804	3873	tags=54%, list=23%, signal=42%	F2/Il18/Serpine1/Col1a1/Ltbp1/Il6ra/Rcn3/Emilin1/Col5a1/Vim/Fn1/Creb3l1/Arrb2/Scx/Tgfb1/Ccl2/Serpinh1/P3h3/P3h4/Itga2/Tgfb3/Ddr2/Adamts3/Pdgfrb/Adora2b/Mkx/Tram2
BP	GO:0002062	chondrocyte differentiation	109	0.468602	1.54367	0.00224162	0.0170059	0.0128804	4003	tags=39%, list=24%, signal=30%	Hmga2/Sfrp2/Runx3/Grem1/Comp/Runx1/Runx2/Acan/Mboat2/Col11a1/Sulf2/Col27a1/Adamts7/Sox9/Gli3/Pth1r/Scx/Col3a1/Tgfb1/Sulf1/Serpinh1/Ror2/Ecm1/Loxl2/Shox2/Gli2/Chsy1/Adamts12/Mdk/Pthlh/Prkg2/Hif1a/Mustn1/Col11a2/Snai2/Col2a1/Rb1/Mkx/Fgfr1/Efemp1/Arid5a/Ext1/Eif2ak3
BP	GO:0010948	negative regulation of cell cycle process	278	0.397195	1.37493	0.00228224	0.0172632	0.0130753	3508	tags=27%, list=21%, signal=21%	Hmga2/E2f8/Slfn1/Gpnmb/Zc3h12d/Kntc1/Bub1/Ccnb1/Trip13/Birc5/Gpr132/Ticrr/Cdc20/Stil/Tex14/Cdkn1a/Ttk/Cdk1/Ndc80/Plk1/Pbk/Aurkb/Bub1b/Ccnf/Brca1/Kifc1/Dtl/Cenpe/Clspn/Zwilch/Haspin/E2f1/Cdt1/Nek2/Ptprv/Nuf2/Spc24/Fgfr2/Myo16/Susd2/Mad1l1/Bard1/Spdl1/Ccl2/Cdca8/Incenp/Cdc6/Mad2l1/Apbb1/Prmt2/Fancd2/Osm/Dna2/Crlf3/Spc25/Zfp36l2/Ccl12/Fbxo5/Rbbp8/Gjc2/Trp53bp1/Zfp36l1/Gas1/Nek11/Lif/Brsk1/Pml/Dact1/…
BP	GO:0052372	modulation by symbiont of entry into host	48	0.544468	1.61777	0.00229328	0.0173298	0.0131257	4872	tags=56%, list=29%, signal=40%	Ifitm6/Trim30c/Cd4/Tmprss4/Trim30b/Trim59/Cd74/Ciita/Lgals1/Trim14/Trim30d/Trim30a/Ly6e/Trim5/Ifitm3/Trim25/Ifitm2/Trim34a/Ifitm1/P4hb/Trim62/Trim6/Ch25h/Trim21/Trim8/Itgav/Nectin2
BP	GO:0050855	regulation of B cell receptor signaling pathway	15	0.72292	1.73075	0.00230014	0.0173646	0.0131521	2676	tags=67%, list=16%, signal=56%	Cd22/Nfam1/Cd300a/Lpxn/Prkcb/Lyn/Gcsam/Stap1/Cmtm3/Foxp1
BP	GO:0043392	negative regulation of DNA binding	46	0.549228	1.62749	0.00230395	0.0173764	0.013161	2732	tags=33%, list=16%, signal=27%	Hmga2/Ifi206/Sox11/Gzma/Ifi207/Ifi204/Mdfi/Hmox1/E2f1/Nek2/Zfp90/Lhx2/Twist2/Smo/Id2
BP	GO:0002861	regulation of inflammatory response to antigenic stimulus	26	0.631603	1.71458	0.00233787	0.017615	0.0133418	2076	tags=46%, list=12%, signal=41%	Fcgr1/Trem2/Il10/Fcgr3/Fcgr2b/Fcer1g/Ccr7/Cnr1/Spn/Fut7/Nod2/Cd28
BP	GO:0070131	positive regulation of mitochondrial translation	17	-0.644145	-1.93622	0.002362	0.0177794	0.0134663	5797	tags=94%, list=34%, signal=62%	Mief1/C1qbp/Ngrn/Coa3/Rpusd3/Cdk5rap1/Mpv17l2/Uqcc2/Trmt10c/Fastkd3/Nsun4/Mrps27/Trub2/Rmnd1/Rcc1l/Fastkd2
BP	GO:2000027	regulation of animal organ morphogenesis	108	0.466559	1.53365	0.00236854	0.0178113	0.0134905	2282	tags=27%, list=14%, signal=23%	Sfrp2/Pkhd1/Grhl3/Wnt10a/Grem1/Cthrc1/Runx2/Sfrp1/Fzd3/Ptk7/Cdh1/Hgf/Maged1/Rspo2/Robo1/Sapcd2/Celsr3/Wnt7b/Sox9/Ahi1/Fgfr4/Wnt2/Tgfb1/Sulf1/Ror2/Ednra/Dab2/Fzd2/Fzd1
BP	GO:0006024	glycosaminoglycan biosynthetic process	52	0.549235	1.64286	0.00238453	0.0179141	0.0135683	3587	tags=38%, list=21%, signal=30%	Chst13/Chst5/B3gnt7/B3gat1/Has2/Chsy3/Dse/Has1/Tgfb1/Csgalnact1/Chpf/Hexa/Il1b/Chst12/Chst14/Chsy1/Ugdh/Ccnd3/Pxylp1/Pdgfrb
BP	GO:0050769	positive regulation of neurogenesis	254	0.40185	1.38884	0.00239597	0.0179825	0.0136202	3065	tags=28%, list=18%, signal=24%	Zfp365/Lpar3/Cx3cr1/Apoe/Lrp8/Sox11/Ephb2/Rgs14/Crabp2/Bcl11a/Map1b/Plxnc1/Hap1/Trf/Plxna3/Nrg1/Spint1/Dcx/Bex1/Aspm/Tlr2/Tnfrsf1b/Cxcr4/Fzd3/Dbn1/Slc7a5/Trpv2/Ptn/Plxnb2/Robo1/Xlr4b/Vim/Gli3/Fn1/E2f1/Numbl/Wnt2/Cul7/Il33/Serpinf1/Plxnb1/Limk1/Islr2/Lyn/Lrp1/Tgfb1/Mme/Pak3/Tspo/Clcf1/Baiap2/Shox2/Il1b/Man2a1/Shtn1/Rnd2/Gjc2/Smo/Id2/Zeb2/Mdk/Egr2/Marcks/Igf1/Bhlhb9/Actr3/Dbnl/Faim/Ptpra/Macf1/Hif1…
BP	GO:1901535	regulation of DNA demethylation	10	0.782676	1.72687	0.0024217	0.0181581	0.0137531	848	tags=30%, list=5%, signal=29%	Tox/Apobec1/Dppa3
BP	GO:0051764	actin crosslink formation	13	0.740654	1.70874	0.00245954	0.018406	0.0139409	3720	tags=77%, list=22%, signal=60%	Tnnt2/Aif1/Baiap2l1/Gas2l3/Dpysl3/Baiap2/Marcks/Eps8/Gas2l1/Flna
BP	GO:0050901	leukocyte tethering or rolling	30	0.614018	1.69077	0.00245831	0.018406	0.0139409	2198	tags=47%, list=13%, signal=41%	Cx3cr1/Ptafr/Ccr2/Selplg/Gcnt1/Sell/Spn/Fut7/Fut4/St3gal4/Vcam1/Itgb7/Chst2/Lep
BP	GO:0051897	positive regulation of protein kinase B signaling	101	0.467345	1.52626	0.00247298	0.0184708	0.01399	3993	tags=40%, list=24%, signal=30%	P2ry12/Cx3cr1/C1qtnf3/Hpse/Il18/Gdf15/Pik3cg/Chil1/Tnfaip8l3/Tnfsf11/Nrg1/Adam8/Ptprj/Tpbg/P2rx4/Igf2/F7/Axl/Hcls1/Thbs1/Arrb2/Tgfb1/Nox4/Lin28a/Cd28/Osm/Lep/Mst1r/Igf1/Egfr/Hsp90aa1/C1qtnf1/Cass4/Gpx1/Ilk/Src/Stk3/Fgfr1/Myoc/Sema5a
BP	GO:0006418	tRNA aminoacylation for protein translation	38	-0.459146	-1.71035	0.00247194	0.0184708	0.01399	5724	tags=74%, list=34%, signal=49%	Mars2/Nars/Dars/Kars/Lars/Ears2/Tars2/Wars2/Aarsd1/Hars2/Farsb/Yars/Iars/Vars2/Cars2/Aars/Fars2/Eprs/Lars2/Pars2/Iars2/Sars/Cars/Yars2/Sars2/Dars2/Aars2/Tarsl2
BP	GO:0061900	glial cell activation	42	0.562334	1.63225	0.00248516	0.0185123	0.0140214	2720	tags=40%, list=16%, signal=34%	Cx3cr1/Trem2/Aif1/Tyrobp/C1qa/C5ar1/Tlr2/Casp1/Grn/Itgam/Il33/Lrp1/Stap1/Ctsc/Il1b/Sphk1/Smo
BP	GO:0002295	T-helper cell lineage commitment	14	0.72076	1.70433	0.00249742	0.0185636	0.0140602	2833	tags=57%, list=17%, signal=48%	Ly9/Slamf6/Il6ra/Spn/Batf/Tgfb1/Loxl3/Irf4
BP	GO:0045669	positive regulation of osteoblast differentiation	67	0.504939	1.56832	0.00250071	0.0185702	0.0140652	3052	tags=33%, list=18%, signal=27%	Sfrp2/Dlx5/Cthrc1/Npnt/Sox11/Runx2/Tmem119/Fbn2/Ifi204/Cebpa/Cd276/Wnt7b/Gli3/Clic1/Gdpd2/Fbxo5/Lmna/Wnt10b/Gdf10/Igf1/Ifitm3/Ddr2
BP	GO:0031294	lymphocyte costimulation	29	0.620588	1.70078	0.00251361	0.0186481	0.0141242	3004	tags=45%, list=18%, signal=37%	Tnfrsf13c/Ccr7/Card11/Cd80/Cd86/Cd5/Lgals1/Spn/Dpp4/Cd28/Tnfsf14/Tnfrsf14/Lilrb4a
BP	GO:0050860	negative regulation of T cell receptor signaling pathway	20	0.662985	1.69895	0.00251627	0.0186498	0.0141256	3004	tags=45%, list=18%, signal=37%	Lgals3/Ptpn6/Laptm5/Ptprj/Ezr/Ptpn22/Thy1/Btnl2/Lilrb4a
BP	GO:0051321	meiotic cell cycle	209	0.413354	1.4186	0.00252769	0.0187165	0.0141761	3370	tags=31%, list=20%, signal=25%	Hmga2/Tdrd1/Bub1/Mov10l1/Stag3/Cks2/Hsf2bp/Ccne1/Trip13/Ankle1/Spire2/Birc5/Top2a/Aspm/Cdc20/Mki67/4930447C04Rik/Tex14/Ttk/Terb1/Ccnb2/Ndc80/Plk1/Fignl1/Bub1b/Zcwpw1/Sgo1/Espl1/Cdc25c/Exo1/Xlr4b/Cenpe/Haspin/Xlr4a/Nek2/Nuf2/Tdrd9/Ddx4/Piwil4/Sgo2a/Incenp/Rad54b/Ednra/Fancd2/Osm/Syce2/Mastl/Smc2/Brip1/Cdc25b/Fbxo5/Rbbp8/Rad51ap1/Lfng/Utp14b/Ncaph/Actr3/Lif/Chtf18/Pld6/Bcl2l11/Cdk2/Smc4/Myh9
BP	GO:0023061	signal release	433	0.373057	1.31051	0.00253692	0.0187669	0.0142142	3197	tags=27%, list=19%, signal=23%	Hmga2/Cplx3/Slc44a4/P2ry12/Nrxn3/Spp1/Gal/Bglap2/Syt8/C1qtnf3/Apba2/Trpm2/Slc9b2/Lgals3/Tnfrsf11a/Fcgr3/Sox11/Cacna1b/Fcer1g/Cd300a/Mc4r/Chga/Runx1/Ucp2/Tnfsf11/Abcg1/Cnr1/Sfrp1/Birc5/Syk/Ptprn/Sct/Nrg1/Nrn1/Grin3a/Fkbp1b/Tcirg1/Ffar2/Kmo/P2rx7/Ccl5/Myo5a/Xlr4b/Tfr2/Adora3/Rims3/Vdr/Anxa1/Pomc/Alox5/Stxbp2/Exoc3l/Fgfr4/Xlr4a/Cacna1d/Prkcb/Ptprv/Rab44/Fbn1/Lyn/Serp1/Gipr/Lrp1/Gja5/Ptger3/Apba1/Piw…
BP	GO:0060143	positive regulation of syncytium formation by plasma membrane fusion	24	0.632644	1.69249	0.00260186	0.0192105	0.0145502	2089	tags=38%, list=12%, signal=33%	Trem2/Tyrobp/Ccl8/Gdf15/Cd53/Myod1/Ocstamp/Il4ra/Cxcl9
BP	GO:0002423	natural killer cell mediated immune response to tumor cell	11	0.771036	1.7378	0.00263426	0.0193941	0.0146892	1647	tags=55%, list=10%, signal=49%	Klre1/Havcr2/Nkg7/Klrk1/Crtam/Pvr
BP	GO:0032691	negative regulation of interleukin-1 beta production	22	0.64644	1.68461	0.00264539	0.0194575	0.0147373	3220	tags=59%, list=19%, signal=48%	Mefv/Cx3cr1/Trem2/Acp5/Cd33/Serpinb1a/Nlrp3/Arrb2/Nlrc3/Igf1/Lilrb4a/Tnfaip3/Pml
BP	GO:0002281	macrophage activation involved in immune response	16	0.706018	1.70823	0.00265623	0.0195186	0.0147836	1541	tags=44%, list=9%, signal=40%	Havcr2/Trem2/Tyrobp/Plcg2/Syk/Grn/Il33
BP	GO:0060541	respiratory system development	214	0.405903	1.39401	0.00267747	0.019656	0.0148876	3065	tags=27%, list=18%, signal=22%	Hmga2/Edaradd/Dlx5/Lox/Ccbe1/Sox11/Tnc/Chil1/Ctsh/Aldh1a2/Cebpa/Hydin/Ptk7/Rspo2/Msc/Rcn3/Wnt7b/Tns3/Sox9/Gli3/Lipa/Mmp14/Ada/Hps1/Fgfr4/Lama1/Wnt2/Fgfr2/Gng8/Col3a1/Ctsz/Tgfb1/Pdpn/Loxl3/Rpl13a/Rbp4/Selenon/Asah1/Rpgrip1l/Sparc/Mgp/Adamts2/Man2a1/Gli2/Tbx4/Foxp1/Hhex/Pthlh/Nodal/Fndc3b/Igf1/Vangl2/Tgfb3/Aldh1a3/Psen2/Hspb11/Pdgfra/Lif
BP	GO:1903319	positive regulation of protein maturation	27	0.610626	1.6662	0.00268805	0.0197149	0.0149323	2120	tags=33%, list=13%, signal=29%	Astl/Hpse/Ccbe1/Nlrc4/Tfr2/Mmp14/Eno1/Spon1/S100a10
BP	GO:1904019	epithelial cell apoptotic process	128	0.443347	1.47228	0.00270089	0.0197903	0.0149894	4408	tags=38%, list=26%, signal=28%	Pkhd1/Fgf21/Ndnf/Il10/Pik3cg/Umodl1/Serpine1/Angptl4/Tert/Hmox1/E2f1/Thbs1/Arrb2/Casp3/Bok/Ccl2/Ednra/Cd248/Cd40/Mst1/Col18a1/Krt8/E2f2/Ccl12/Sfrp4/Pak4/Mdk/Zfp36l1/Igf1/Alms1/Icam1/Mapk7/Casp8/Adar/Tnfaip3/Prkci/Casp9/Zfp36/Rb1/Casp6/Stk3/Stk4/Sema5a/Itga4/Krt18/Ager/Bax/Ngf/Tgfbr2
BP	GO:0045861	negative regulation of proteolysis	231	0.403868	1.39184	0.00270398	0.0197942	0.0149923	3106	tags=26%, list=18%, signal=22%	R3hdml/Sfrp2/Pabpn1l/Slpi/Serpina3f/Ifi206/F2/Il10/Naip6/Naip5/Cdkn2a/Ifi207/Ifi204/Serpina3g/Serpine1/Naip2/Birc5/Spint1/Timp1/Cdh1/Serpina3n/Mt3/Hgf/Renbp/Pbk/Mmp9/Cd44/Tfpi2/Serpinb1a/Thbs1/Anxa8/Arrb2/Serpinf1/Plaur/Cd109/Timp2/Ctsz/Serpinb6b/Cstb/Serpinh1/Sh3rf1/Ecm1/Dpep1/Serpinb8/Serpina12/Fetub/Arl6ip1/Map1a/Ctsb/Mical1/Plat/Plau/Bcl2a1d/Igf1/Lxn/Tmem98/Gas1/Psen2/Ophn1/Sdcbp/Acp4
BP	GO:0045622	regulation of T-helper cell differentiation	31	0.598702	1.66349	0.0027138	0.0198285	0.0150183	2845	tags=39%, list=17%, signal=32%	Il18/Ccr2/Ccr7/Anxa1/Nlrp3/Shb/Nfkbid/Loxl3/Il27/Il4ra/Nfkbiz/Myb
BP	GO:0032467	positive regulation of cytokinesis	31	0.598469	1.66284	0.0027138	0.0198285	0.0150183	2517	tags=42%, list=15%, signal=36%	Rxfp3/Kif14/Birc5/Aurkb/Ect2/Racgap1/Kif23/Kif20b/Cdca8/Incenp/Cdc6/Cdc25b/Cit
BP	GO:2001185	regulation of CD8-positive, alpha-beta T cell activation	15	0.71595	1.71407	0.00273296	0.0199496	0.01511	3614	tags=67%, list=21%, signal=52%	Runx3/Nckap1l/Runx1/Crtam/Vsir/Sh3rf1/Ptpn22/Lilrb4a/Mapk8ip1/Irf1
BP	GO:0006801	superoxide metabolic process	56	0.524319	1.59209	0.00275035	0.0200387	0.0151775	3378	tags=45%, list=20%, signal=36%	Tyrobp/Acp5/Cybb/Il18/Ncf2/Ncf1/Itgb2/Syk/Ncf4/Cyba/Itgam/Mt3/Prkcd/Nrros/Sh3pxd2b/Tgfb1/Nox4/F2rl1/Sod3/Hvcn1/Fbln5/Duox1/Gnai2/Gnai3/Sh3pxd2a
BP	GO:0010759	positive regulation of macrophage chemotaxis	20	0.660828	1.69342	0.00276056	0.020094	0.0152194	2769	tags=55%, list=16%, signal=46%	C3ar1/Ccr7/C5ar1/Csf1r/Ptprj/Ccl5/Thbs1/Cmklr1/Ccl2/Trpv4/Mdk
BP	GO:0002269	leukocyte activation involved in inflammatory response	40	0.569728	1.64285	0.00276879	0.0201213	0.0152401	2707	tags=40%, list=16%, signal=34%	Cx3cr1/Trem2/Aif1/Tyrobp/C1qa/C5ar1/Tlr2/Casp1/Grn/Itgam/Il33/Stap1/Ctsc/Enpp1/Myd88/Sphk1
BP	GO:0036035	osteoclast development	15	0.715559	1.71313	0.00278405	0.02017	0.0152769	3782	tags=67%, list=22%, signal=52%	Tyrobp/Slc9b2/Tnfsf11/Fbn1/Lrrk1/Notch2/Foxp1/Gpr68/Ninj1/Src
BP	GO:0001516	prostaglandin biosynthetic process	25	0.631742	1.70151	0.00278233	0.02017	0.0152769	2707	tags=44%, list=16%, signal=37%	Ptgds/Hpgds/Tbxas1/Cd74/Anxa1/Ptgis/Fabp5/Pla2g4a/Il1b/Avpr1a/Sphk1
BP	GO:0046457	prostanoid biosynthetic process	25	0.631742	1.70151	0.00278233	0.02017	0.0152769	2707	tags=44%, list=16%, signal=37%	Ptgds/Hpgds/Tbxas1/Cd74/Anxa1/Ptgis/Fabp5/Pla2g4a/Il1b/Avpr1a/Sphk1
BP	GO:0150146	cell junction disassembly	21	0.648981	1.67813	0.00279467	0.0202279	0.0153208	3483	tags=48%, list=21%, signal=38%	Cx3cr1/Trem2/C1qb/C1qc/C1qa/Itgam/Ngef/Tgfb3/Map4k4/Snai2
BP	GO:0035987	endodermal cell differentiation	23	0.642445	1.68832	0.00280644	0.0202941	0.015371	2915	tags=35%, list=17%, signal=29%	Hmga2/Col12a1/Eomes/Col5a2/Col5a1/Fn1/Nodal/Itga5
BP	GO:0031346	positive regulation of cell projection organization	386	0.372259	1.3036	0.00287023	0.0207166	0.015691	3277	tags=26%, list=19%, signal=22%	Tnn/Lpar3/P2ry12/Tubb2b/Tox/Apoe/Ndnf/Lrp8/Ptk2b/Ccr7/Ephb2/Crabp2/Bcl11a/Rac2/Map1b/Cnr1/Plxnc1/Hap1/Plxna3/Nrg1/Dcx/Pacsin1/Epha3/Grn/Dbn1/Ptk7/Epor/Fkbp1b/Ankrd1/Camk1d/Trpv2/Eef1a1/Cxcl5/Ptn/Hgf/Gpc2/Plxnb2/P2rx7/Robo1/Ptpn5/Xlr4b/Fn1/Enc1/Cntn1/Ahi1/Numbl/Cdc42ep5/Dock11/Cul7/Anln/Serpinf1/Plxnb1/Limk1/Islr2/Lyn/Lrp1/Plce1/Dpysl3/Fyn/Ror2/F2rl1/Apbb1/Fes/Ndrg4/Pak3/Cfl1/Rgs2/Rab8b/Baiap2/Sho…
BP	GO:0045670	regulation of osteoclast differentiation	66	0.51162	1.58999	0.00287592	0.0207383	0.0157074	2577	tags=32%, list=15%, signal=27%	Trem2/Tyrobp/Lrrc17/Slc9b2/Clec2i/Csf1r/Tnfsf11/Sfrp1/Adam8/Inpp5d/Gpr55/Pilrb1/Ccl5/Ubash3b/Fbn1/Rassf2/Gpr137b/Ccr1/Ocstamp/Notch2/Fstl3
BP	GO:1902042	negative regulation of extrinsic apoptotic signaling pathway via death domain receptors	24	0.630488	1.68672	0.00288313	0.0207709	0.0157321	3619	tags=58%, list=21%, signal=46%	Sfrp2/Faim2/Serpine1/Hgf/Brca1/Hmox1/Hmgb2/Tnfrsf23/Icam1/Faim/Tnfrsf22/Tnfaip3/Pea15a/Gpx1
BP	GO:0007266	Rho protein signal transduction	130	0.45293	1.50691	0.00288914	0.0207948	0.0157502	5157	tags=48%, list=31%, signal=34%	Adra1b/Gpr65/Apoe/P2ry10/Gpr35/Cdh2/Rhov/Gpr55/Col1a2/Was/Robo1/Racgap1/Cdc42ep5/Arhgdib/Col3a1/Pdpn/Nradd/F2rl1/Ednra/Stmn1/Srgap1/Baiap2/Adrb1/Abca1/Rhog/Shtn1/Lpar1/Arhgef2/Vangl2/Myo9b/Ophn1/Arhgdig/Eps8/Gm14137/Lpar4/Cdc42se1/Gpr20/Lpar2/Pdgfrb/Kctd10/Arhgdia/Lpar6/Myoc/Ntn1/Arhgef25/Kank2/Arhgap32/Rtn4r/Tax1bp3/Gna12/Bcr/Itgb1/Stard13/Ngfr/Ripor2/Arhgef3/Cdc42se2/Arhgef10/Celsr1/Plekhg5/F2r…
BP	GO:0046640	regulation of alpha-beta T cell proliferation	41	0.575401	1.66296	0.00290169	0.0208657	0.0158039	3747	tags=54%, list=22%, signal=42%	Xcl1/Il12rb1/Il18/Ccr2/Ptprc/Card11/Syk/Cd80/Rasal3/Vsir/Btla/Cd44/Sh3rf1/Zap70/Cd28/Ptpn22/Tnfrsf14/Mapk8ip1/Lgals9/Irf1/Cd81/Blm
BP	GO:0051346	negative regulation of hydrolase activity	234	0.400612	1.37957	0.00293071	0.0210157	0.0159175	3782	tags=31%, list=22%, signal=24%	R3hdml/Sfrp2/Slpi/Serpina3f/Ifi206/Nckap1l/Gzma/Apoc1/Naip6/Naip5/Ifi207/Ifi204/Serpina3g/Serpine1/Naip2/Birc5/Spint1/Timp1/Angptl4/Grn/Fkbp1b/Serpina3n/Gchfr/Mt3/Hgf/Renbp/Mgat5/Mmp9/Cd44/Anxa1/Tfpi2/Serpinb1a/Thbs1/Anxa8/Arrb2/Serpinf1/Plaur/Cd109/Timp2/Serpinb6b/Lrch1/Cstb/Serpinh1/Sh3rf1/Ecm1/Dpep1/Serpinb8/Serpina12/Rgs2/Mastl/Fetub/Arl6ip1/Gmip/Ctsb/Mical1/Bcl2a1d/Sh3bp4/Igf1/Lxn/Gnai2/Reck…
BP	GO:0038061	NIK/NF-kappaB signaling	110	0.459295	1.51074	0.00294953	0.0210981	0.0159799	3968	tags=36%, list=24%, signal=28%	Edaradd/Tlr9/Tlr1/Havcr2/Trem2/C1qtnf3/Grem1/Tlr7/Laptm5/Il18/Il18r1/Chil1/Rtkn2/Spi1/Tlr2/Cd86/Traf4/Nlrp3/Rassf2/Nod2/Ptpn22/Nlrc3/Litaf/Cd14/Il1b/Sphk1/Tspan6/Tradd/Egfr/Tnfsf14/Akip1/Trip6/Eif2ak2/Nfkb2/Ilk/Sash1/Tlr4/Mas1/Calr/Actn4
BP	GO:0021537	telencephalon development	194	0.410888	1.4092	0.00294854	0.0210981	0.0159799	3940	tags=31%, list=23%, signal=24%	Jakmip1/P2ry12/Dlx5/Cdk5r1/Cdh2/Rfx4/Lrp8/Csf1r/Ephb2/Ccdc141/Kif14/Mfsd2a/Sct/Plxna3/Nrg1/Ephb3/Dcx/Aspm/Cxcr4/Eomes/Kif21b/Robo1/Tsku/Gli3/Slit2/Numbl/Sema3a/Bcl11b/Mgarp/Efhc1/Lmx1a/Col3a1/Tacc3/Nr2f1/Lhx2/Rtn4rl1/Arx/Rpgrip1l/Draxin/Emx2/Smo/Id2/Zeb2/Mdk/Coro1c/Egfr/Aldh1a3/Hif1a/Zswim6/Srgap2/Slit1/Wdr62/Cdon/Atat1/Tctn1/Lamb1/Kif3a/Fgfr1/Hdac1/Ext1
BP	GO:0010565	regulation of cellular ketone metabolic process	119	-0.308357	-1.45674	0.0029504	0.0210981	0.0159799	2357	tags=29%, list=14%, signal=25%	Agt/Coq3/Acadl/Slc45a3/Ppargc1a/Nfe2l1/Bmp6/Atcay/Nr1d1/Park7/Wdtc1/Nr4a3/Snca/Mlycd/Fh1/Pdk1/Fmo4/Irs1/Fabp3/Abcd2/Acadvl/Ppara/Irs2/Fmo2/Pptc7/Wnt4/Pdk2/Pdk4/Acacb/Mlxipl/Plin5/Dgat2/Ces1d/Ces1e
BP	GO:0045132	meiotic chromosome segregation	67	0.501547	1.55778	0.00295538	0.0211141	0.0159921	2308	tags=31%, list=14%, signal=27%	Bub1/Stag3/Ccne1/Trip13/Ankle1/Top2a/4930447C04Rik/Ttk/Terb1/Plk1/Bub1b/Zcwpw1/Sgo1/Espl1/Haspin/Nuf2/Sgo2a/Fancd2/Syce2/Smc2/Brip1
BP	GO:0045687	positive regulation of glial cell differentiation	42	0.556587	1.61557	0.00296898	0.0211917	0.0160508	4600	tags=50%, list=27%, signal=36%	Zfp365/Spint1/Tlr2/Tnfrsf1b/Cxcr4/Ptn/Il33/Tgfb1/Clcf1/Il1b/Id2/Mdk/Egr2/Actr3/Ptpra/Lif/Hdac1/Tenm4/Il34/Bmp2/Mag
BP	GO:0007051	spindle organization	172	0.424554	1.44567	0.0029757	0.0212143	0.0160679	3958	tags=30%, list=23%, signal=23%	Cenph/Knstrn/Rgs14/Ccnb1/Psrc1/Birc5/Dlgap5/Aspm/Cdc20/Stil/Ccnb2/Ndc80/Plk1/Aurkb/Chd3/Espl1/Kifc1/Racgap1/Cenpe/Kif23/Mybl2/Nek2/Nuf2/Trim36/Prc1/Efhc1/Kif11/Tubb5/Ezr/Cdca8/Incenp/Tacc3/Stmn1/Kifc5b/Spc25/Tpx2/Aunip/Kif4/Fbxo5/Plk2/Spag5/Kif3b/Cep192/Myh9/Wdr62/Haus8/Flna/Gpsm2/Gnai1/Ccsap/Ranbp1
BP	GO:1901606	alpha-amino acid catabolic process	60	-0.388059	-1.51809	0.00297764	0.0212143	0.0160679	3156	tags=45%, list=19%, signal=37%	Gls/Shmt1/Mtrr/Arg2/Gcsh/Ppat/Acat1/Hibch/Oat/Nos2/Nos3/Mccc2/Prodh/Acadsb/Hibadh/Bckdk/Ivd/Gcat/Aldh4a1/Got2/Arg1/Aldh6a1/Asrgl1/Got1/Ddo/Adhfe1/Nos1
BP	GO:0043652	engulfment of apoptotic cell	14	0.715889	1.69282	0.00299092	0.0212697	0.0161099	2447	tags=50%, list=15%, signal=43%	Trem2/Megf10/Rac2/Rhoh/Xkr5/Thbs1/Rhog
BP	GO:0035457	cellular response to interferon-alpha	14	0.715844	1.69271	0.00299092	0.0212697	0.0161099	3857	tags=71%, list=23%, signal=55%	Ifi204/Oas1g/Oas1a/Axl/Oas1c/Ifit3/Ifit2/Ifit1/Myc/Ifnar1
BP	GO:0014066	regulation of phosphatidylinositol 3-kinase signaling	89	0.482808	1.56261	0.00299695	0.021293	0.0161275	3014	tags=38%, list=18%, signal=32%	Pik3ap1/Trem2/F2/Fgr/Ptpn6/Il18/Hcst/Cep55/Hgf/Ccl5/Slc9a3r1/Adora3/Erbb2/Sox9/Fn1/Hcls1/Plxnb1/Fyn/Pdgfc/Ror2/F2rl1/Cd28/Serpina12/Osm/Nlrc3/Lep/Prr5l/Rasgrp1/Ptpn13/Twist1/Igf1/Egfr/Ror1/Fbxl2
BP	GO:0045346	regulation of MHC class II biosynthetic process	13	0.732203	1.68924	0.00301948	0.0214333	0.0162338	1541	tags=46%, list=9%, signal=42%	Cdk5r1/Il10/Spi1/Tmem106a/Ciita/Il33
BP	GO:0060071	Wnt signaling pathway, planar cell polarity pathway	35	0.592971	1.66947	0.00305236	0.0216071	0.0163654	2282	tags=34%, list=14%, signal=30%	Sfrp2/Grhl3/Cthrc1/Sfrp1/Fzd3/Ptk7/Celsr3/Wnt7b/Ror2/Dab2/Fzd2/Fzd1
BP	GO:0120031	plasma membrane bounded cell projection assembly	451	0.366645	1.29108	0.00305235	0.0216071	0.0163654	5525	tags=41%, list=33%, signal=28%	Pkhd1/Lpar3/P2ry12/Tekt5/Dcdc2a/Kif27/Aif1/Trpm2/Rhod/Rfx4/Gap43/Kif24/Ccr7/Ptpro/Ephb2/Aif1l/Rac2/Fgd2/Hap1/Dnajb13/Dcx/Stil/Fgd3/Dbn1/Hydin/Was/Kcnj10/P2rx7/Vstm5/Ccl5/Slc9a3r1/Celsr3/Wdr19/Dnaaf3/Emp3/Slit2/Ahi1/Prkcd/Cdc42ep5/Cep41/S1pr2/Dock11/Stk36/Anln/Daam2/Ezr/Plce1/Stap1/Dpysl3/Plk4/Cfap43/Fhdc1/F2rl1/Klf5/Ift81/Cfl1/Emp1/Cfap69/Ablim3/Sh3bp1/Dzip1/Rpgrip1l/Evl/Dynll1/Rhog/Ccdc88a/Shtn1…
BP	GO:0000281	mitotic cytokinesis	73	0.51001	1.5961	0.00307947	0.0217591	0.0164806	2987	tags=30%, list=18%, signal=25%	Zfp365/Birc5/Cep55/Plk1/Aurkb/Ect2/Racgap1/Kif23/Cul7/Anln/Trim36/Efhc1/Kif20b/Cdca8/Incenp/Ckap2/Stmn1/Cfl1/Cit/Cenpa/Nusap1/Rhob
BP	GO:0060425	lung morphogenesis	57	0.522745	1.59267	0.00308627	0.0217873	0.0165019	3065	tags=33%, list=18%, signal=27%	Hmga2/Sox11/Tnc/Ctsh/Rspo2/Wnt7b/Sox9/Hps1/Lama1/Wnt2/Fgfr2/Ctsz/Rpl13a/Hhex/Nodal/Igf1/Vangl2/Pdgfra/Lif
BP	GO:0001667	ameboidal-type cell migration	406	0.371943	1.304	0.00309244	0.0218109	0.0165197	4415	tags=35%, list=26%, signal=27%	P2ry12/Folr1/Apoe/Grem1/Adtrp/Cdh2/Sema3d/Ccbe1/Cyp1b1/Ptk2b/Pik3cg/Plcg2/Srpx2/Coro1a/Ctsh/Lpxn/Fbn2/Acta2/Has2/Serpine1/Snai1/Itgb2/Adam8/Timp1/Cxcr4/Grn/Tpbg/P2rx4/Igf2/Sema4a/Svbp/Robo1/Slc9a3r1/Mmp9/Has1/Itga11/Tns3/Sox9/Lgmn/Hmox1/Slit2/Fn1/Anxa1/Sgpl1/Dock5/Thbs1/Glipr2/Sema3a/Vstm4/Anln/Daam2/Serpinf1/Sema4b/Htr2b/Arhgdib/Fstl1/Tgfb1/Bmper/Ednra/Cd248/Itgb7/Dpp4/Pak3/Cd40/Cfl1/Angpt4/Sema…
BP	GO:0006007	glucose catabolic process	24	-0.552549	-1.79971	0.00317854	0.0223569	0.0169333	2487	tags=52%, list=15%, signal=44%	Pgk1/Gpi1/Tpi1/Pkm/Ldha/Pgam2/Gapdh/Actn3/Eno3/Aldoa/Pfkm/Tigar/Aldoa
BP	GO:0010976	positive regulation of neuron projection development	199	0.411052	1.41104	0.00320821	0.0225451	0.0170758	3065	tags=29%, list=18%, signal=24%	Tnn/Tubb2b/Tox/Apoe/Ndnf/Lrp8/Ptk2b/Ephb2/Bcl11a/Cnr1/Hap1/Nrg1/Pacsin1/Epha3/Grn/Dbn1/Ptk7/Epor/Fkbp1b/Ankrd1/Camk1d/Eef1a1/Cxcl5/Ptn/Hgf/Gpc2/Plxnb2/Ptpn5/Xlr4b/Enc1/Cntn1/Ahi1/Serpinf1/Lyn/Lrp1/Dpysl3/Fyn/Ror2/Apbb1/Fes/Ndrg4/Pak3/Rgs2/Baiap2/Fzd1/Zdhhc15/Iqgap1/P3h1/Sphk1/Mdk/Marcks/Bhlhb9/Actr3/Dbnl/Ror1/Arsb/Lif
BP	GO:0002691	regulation of cellular extravasation	39	0.564737	1.61959	0.00321563	0.0225767	0.0170998	4799	tags=64%, list=28%, signal=46%	Ptafr/Ccr2/Adam8/Gcnt1/Fut7/Fut4/Abr/Ptger3/St3gal4/Ccl2/Chst2/Thy1/Jam3/Ripk3/Mdk/Icam1/Cd47/Il1r1/Selp/Il27ra/Itga4/Ager/Plvap/Bcr/Ripor2
BP	GO:0014013	regulation of gliogenesis	108	0.461299	1.51636	0.00322981	0.0226556	0.0171596	3065	tags=31%, list=18%, signal=25%	Hmga2/Zfp365/Trem2/F2/Sox11/Trf/Nrg1/Spint1/Tlr2/Tnfrsf1b/Cxcr4/Slc7a5/Ptn/Tert/Vim/E2f1/Il33/Daam2/Lyn/Tgfb1/Lin28a/Tspo/Clcf1/Il1b/Gjc2/Id2/Mdk/Egr2/Igf1/Tmem98/Actr3/Ptpra/Lif
BP	GO:0021819	layer formation in cerebral cortex	13	0.730049	1.68427	0.00323325	0.0226591	0.0171622	1681	tags=38%, list=10%, signal=35%	Cdk5r1/Lrp8/Dcx/Gli3/Col3a1
BP	GO:0048565	digestive tract development	94	0.471248	1.5344	0.00327481	0.0229296	0.0173671	3025	tags=34%, list=18%, signal=28%	Sfrp2/Sox11/Aldh1a2/Sfrp1/Ephb3/Cdh1/Tcf7/Alx4/Sox9/Gli3/Ahi1/Ada/Fgfr2/Col3a1/Pdgfc/Klf5/Clmp/Shox2/Mir7-1/Fzd5/Prdm1/Gli2/Hrh2/Smo/Id2/Nodal/Myb/Egfr/Vangl2/Pcsk5/Pdgfra/Hif1a
BP	GO:0006000	fructose metabolic process	12	-0.7181	-1.97744	0.00328189	0.0229583	0.0173889	1354	tags=54%, list=8%, signal=50%	Sord/Fbp2/Aldoa/Aldh1a7/Aldh1a1/Aldoa/Pfkfb1
BP	GO:1903046	meiotic cell cycle process	157	0.427928	1.44802	0.00330262	0.0230825	0.0174829	3370	tags=32%, list=20%, signal=26%	Bub1/Mov10l1/Stag3/Cks2/Hsf2bp/Ccne1/Trip13/Ankle1/Spire2/Birc5/Top2a/Aspm/Cdc20/4930447C04Rik/Tex14/Ttk/Terb1/Ccnb2/Ndc80/Plk1/Fignl1/Bub1b/Zcwpw1/Sgo1/Espl1/Cdc25c/Cenpe/Haspin/Nuf2/Tdrd9/Ddx4/Sgo2a/Incenp/Rad54b/Ednra/Fancd2/Osm/Syce2/Mastl/Smc2/Brip1/Cdc25b/Fbxo5/Rad51ap1/Ncaph/Actr3/Lif/Chtf18/Bcl2l11/Smc4/Myh9
BP	GO:0010818	T cell chemotaxis	20	0.655182	1.67895	0.00334686	0.0233494	0.017685	3091	tags=50%, list=18%, signal=41%	Xcl1/Ccr2/Gpr183/Ccr7/Cxcl10/Cxcl16/Ccl5/Cxcr3/Tnfsf14/Tmem102
BP	GO:0000963	mitochondrial RNA processing	16	-0.625229	-1.84125	0.00334462	0.0233494	0.017685	4388	tags=69%, list=26%, signal=51%	Hsd17b10/Trnt1/Supv3l1/Cdk5rap1/Trmt10c/Fastkd3/Fastkd1/Tbrg4/Fastk/Mto1/Fastkd2
BP	GO:0018149	peptide cross-linking	18	0.677804	1.69391	0.00335555	0.0233889	0.017715	1947	tags=56%, list=12%, signal=49%	Ndnf/Bgn/F13a1/Mamdc2/Fn1/Anxa1/Thbs1/Tgm1/Col3a1/Spock2
BP	GO:0072677	eosinophil migration	16	0.700559	1.69502	0.00336455	0.0234168	0.0177361	3971	tags=69%, list=24%, signal=53%	Lgals3/Ccl8/Cd300a/Ccl7/Adam8/Ccl5/Ccl2/Ccl12/Ccl4/Hrh1/Ccl24
BP	GO:0001942	hair follicle development	92	0.471945	1.53218	0.00336864	0.0234168	0.0177361	2948	tags=27%, list=18%, signal=23%	Edaradd/Wnt10a/Gal/Runx3/Dlx3/Hpse/Runx1/Snai1/Fzd3/Alx4/Cdh3/Myo5a/Sox9/Mfsd12/Fgfr2/Cd109/Lgr5/Lhx2/Gli2/Wnt10b/Smo/Tradd/Egfr/Vangl2/Psen2
BP	GO:1901224	positive regulation of NIK/NF-kappaB signaling	65	0.505374	1.56524	0.00342918	0.0237948	0.0180224	3968	tags=40%, list=24%, signal=31%	Edaradd/Tlr9/Havcr2/Trem2/Grem1/Tlr7/Laptm5/Il18/Il18r1/Rtkn2/Tlr2/Cd86/Nod2/Cd14/Il1b/Sphk1/Tradd/Egfr/Tnfsf14/Trip6/Eif2ak2/Ilk/Sash1/Tlr4/Calr/Actn4
BP	GO:0006023	aminoglycan biosynthetic process	57	0.520736	1.58655	0.00346417	0.024016	0.0181899	4055	tags=40%, list=24%, signal=31%	Chst13/Chst5/B3gnt7/B3gat1/Has2/Chsy3/Dse/Has1/Tgfb1/Csgalnact1/Chpf/Hexa/Il1b/Chst12/Chst14/Chsy1/Ugdh/Ccnd3/Pxylp1/Pdgfrb/B4galt5/Ext1/B3gnt9
BP	GO:0034162	toll-like receptor 9 signaling pathway	15	0.710493	1.701	0.0034992	0.024237	0.0183574	2462	tags=53%, list=15%, signal=46%	Pik3ap1/Tlr9/Havcr2/Treml4/Unc93b1/Rab7b/Ptpn22/Cd300ld3
BP	GO:0120163	negative regulation of cold-induced thermogenesis	46	-0.42022	-1.58758	0.00351874	0.024323	0.0184225	2730	tags=41%, list=16%, signal=35%	Acot11/Plcl2/Stk11/Arntl/Nrd1/Zfp423/Ddit3/Cidea/Il15/Abhd6/Nr1d1/Acvr2b/Hoxc10/Actn3/Lgr4/Acot13/Map2k6/Npr3/Aldh1a1
BP	GO:0051560	mitochondrial calcium ion homeostasis	28	-0.527484	-1.82011	0.00352105	0.024323	0.0184225	4264	tags=61%, list=25%, signal=45%	Smdt1/Fis1/1600014C10Rik/Nol3/Rap1gds1/Afg3l2/Prkce/Mcur1/Slc25a27/Letm1/Slc25a23/Immt/Slc8a3/Micu3/Bnip3/Mfn2/Atp2a1
BP	GO:0042430	indole-containing compound metabolic process	20	0.653407	1.6744	0.00354229	0.0244478	0.018517	1969	tags=35%, list=12%, signal=31%	Kynu/Grin2a/Ddc/Rnf180/Kmo/Pde1b/Haao
BP	GO:0034112	positive regulation of homotypic cell-cell adhesion	14	0.710718	1.68059	0.00356308	0.0245694	0.0186091	1909	tags=50%, list=11%, signal=44%	Tnfsf11/Il6ra/Ccl5/Lgals1/Plaur/Pdpn/Emilin2
BP	GO:0030890	positive regulation of B cell proliferation	38	0.569132	1.62819	0.00357046	0.0245983	0.018631	2476	tags=37%, list=15%, signal=31%	Tlr9/Nckap1l/Tnfrsf13c/Gpr183/Ptprc/Ephb2/Card11/Sash3/Cd74/Cdkn1a/Ada/Cd40/Clcf1/Bst1
BP	GO:1904996	positive regulation of leukocyte adhesion to vascular endothelial cell	23	0.637124	1.67433	0.00357399	0.0246007	0.0186328	2920	tags=48%, list=17%, signal=40%	Ptafr/Ccr2/Itgb2/Gcnt1/Alox5/Fut7/Fut4/St3gal4/Chst2/Mdk/Icam1
BP	GO:0051051	negative regulation of transport	417	0.371658	1.30373	0.00361454	0.0248134	0.0187939	3743	tags=29%, list=22%, signal=23%	Smim6/P2ry12/Tlr9/Apoe/Adtrp/Gpr35/Lgals3/Tifab/Cd300lf/Nckap1l/Fcgr2b/Ccr2/Cd300a/Ptk2b/Slc15a1/Apoc1/Sirpa/Chga/Spi1/Ephb2/Ucp2/Coro1a/Rrad/Map1b/Cnr1/Cd84/Cd33/Sfrp1/Sct/Nrg1/Tlr2/Pacsin1/Epha3/Tnfrsf1b/Cd74/Fkbp1b/Avpr2/Cacna1f/Slc9a3r1/Myo5a/Mmp9/Erbb3/Hmox1/Ahi1/Anxa1/Thbs1/Ada/Siglece/Prkcb/Ptprv/Fbn1/Abr/Grb10/Gabre/Bard1/Tgfb1/Ptger3/Ankrd13d/Pid1/Mctp1/Anpep/Fabp5/Scamp5/Rab11fip1/Csk/F…
BP	GO:0048145	regulation of fibroblast proliferation	112	0.450936	1.48325	0.0036213	0.0248377	0.0188123	4732	tags=41%, list=28%, signal=30%	Hmga2/Pmaip1/Cd300a/Ccnb1/Serpine1/Sfrp1/Cd74/Cdkn1a/Ifi30/Anxa2/Mmp9/Fbln1/Fn1/E2f1/Wnt2/Ptprv/Tgfb1/Pdgfc/Cdc6/Cd248/Cdk6/Nlrc3/Ccna2/Sphk1/Fndc3b/Igf1/Egfr/Tgif1/Pdgfra/Ddr2/Lif/Pml/Morc3/Pdgfrb/Itgb3/Fosl2/Myc/Ager/Bax/Socs1/Nras/Men1/Rnaseh2b/Nupr1/Cdk4/Ngfr
BP	GO:0019722	calcium-mediated signaling	161	0.425199	1.44127	0.00362754	0.0248585	0.018828	3085	tags=34%, list=18%, signal=28%	P2ry12/Cd8a/Slc24a4/Cx3cr1/Trem2/Cd22/Trpm2/Itgal/Ncam1/Ccr5/Cd4/Ccr2/Ptk2b/Ccr7/Ptprc/Plcg2/Siglecg/Tnfsf11/Syk/Nrg1/Ptprj/Cxcr4/Fkbp1b/P2rx4/Lat2/Adora3/Erbb3/Pomc/Ada/Cacna1d/Fhl2/Htr2b/Cmklr1/Ccr1/Cxcr3/Vcam1/Zap70/Ptgfr/Cib1/Tpcn2/Bst1/Avpr1a/Casq2/Camkk2/Nfatc4/Sphk1/Igf1/Tnni3/Alms1/Ptbp1/Igtp/Mapk7/Atp2a2/Ptgdr2
BP	GO:1903053	regulation of extracellular matrix organization	54	0.530047	1.60295	0.00365701	0.0250382	0.0189642	3993	tags=44%, list=24%, signal=34%	Adtrp/Hpse/Has2/Tnfrsf1b/Emilin1/Sox9/Fgfr4/Lama1/Antxr1/Pdpn/Efemp2/Angptl7/Dpp4/Carmil2/Ddr2/Prdm5/Slc2a10/Fap/Fscn1/Itgb3/Lamb1/Rb1/Tnfrsf1a/Sema5a
BP	GO:0017157	regulation of exocytosis	192	0.410348	1.40697	0.00366219	0.0250515	0.0189742	3152	tags=29%, list=19%, signal=24%	Nrxn3/Syt8/Klrc1/Fgr/Apba2/Ptafr/Nckap1l/Ccr2/Fcer1g/Cd300a/Spi1/Rac2/Itgb2/Cd84/Syk/Hap1/Nrn1/Grin3a/Itgam/P2rx7/Myo5a/Anxa2/Adora3/Rims3/Hmox1/Anxa1/Stxbp2/Cacna1h/Unc13d/Prkcb/Lyn/Abr/Rab27b/Apba1/Ncs1/F2rl1/Sdc1/Scamp5/Fes/Doc2b/Il4ra/Rab3d/Lgi3/S100a10/Rab8b/Tpcn2/Mical1/Cacna1g/Gab2/Stx1b/Syt17/Sdcbp/Atp2a2/Chrnb2/Gnai2/Klrc2
BP	GO:0003015	heart process	207	-0.262955	-1.28321	0.0036719	0.0250957	0.0190077	2215	tags=27%, list=13%, signal=23%	Kcnj8/Ednrb/Kcne1l/Ank2/Abcc9/Snta1/Apln/Jak2/Ucn/Scn2b/Prkca/Nos2/Cacna2d1/Nos3/Hdac4/Ctnna3/Kcnj2/Hrc/Rnls/Myl1/Map2k3/Atp5j/Rangrf/Kcna5/Tmem38a/Dmd/Thrb/Pln/Atp1b1/Ttn/Trdn/Fxyd1/S100a1/Myh6/Rps6ka2/Ramp3/Tpm1/Tnni2/Epas1/Tmem65/Pde4b/Map2k6/Pde4d/Vegfb/Myh7/Scn1b/Atp1a2/Kcnn2/Crhr2/Nos1/Tcap/Slc1a1/Scn4b/Myl2/Myl3
BP	GO:0046641	positive regulation of alpha-beta T cell proliferation	24	0.623615	1.66833	0.00368008	0.0251293	0.0190332	2166	tags=50%, list=13%, signal=44%	Xcl1/Il12rb1/Il18/Ccr2/Ptprc/Card11/Syk/Cd80/Rasal3/Zap70/Cd28/Ptpn22
BP	GO:0098779	positive regulation of mitophagy in response to mitochondrial depolarization	10	-0.736481	-1.88626	0.00370255	0.0252592	0.0191316	756	tags=40%, list=4%, signal=38%	Mfn2/Optn/Vdac1/Pink1
BP	GO:0002864	regulation of acute inflammatory response to antigenic stimulus	13	0.725734	1.67432	0.00371421	0.0252953	0.0191589	1584	tags=62%, list=9%, signal=56%	Fcgr1/Fcgr3/Fcgr2b/Fcer1g/Ccr7/Cnr1/Spn/Fut7
BP	GO:1901978	positive regulation of cell cycle checkpoint	16	0.69804	1.68893	0.0037187	0.0253036	0.0191651	1930	tags=50%, list=11%, signal=44%	Birc5/Ndc80/Pbk/Aurkb/Mad1l1/Cdca8/Incenp/Mad2l1
BP	GO:0001838	embryonic epithelial tube formation	136	0.437359	1.46278	0.00380789	0.0258876	0.0196075	3208	tags=26%, list=19%, signal=22%	Sfrp2/Grhl3/Folr1/Grem1/Cthrc1/Sox11/Sfrp1/Mthfd1l/Spint1/Stil/Fzd3/Ptk7/Plxnb2/Sox9/Shroom3/Casp3/Vasp/Tgfb1/Kif20b/Apaf1/Tead2/Scrib/Cfl1/Lhx2/Fzd2/Fzd1/St14/Twist1/Zeb2/Nodal/Vangl2/Tgif1/Hif1a/Casp8/Mthfr/Ift122
BP	GO:0006390	mitochondrial transcription	20	-0.572358	-1.77529	0.00381374	0.0259046	0.0196204	2540	tags=40%, list=15%, signal=34%	Tfam/Twnk/Mterf2/Mrpl12/Sirt3/Tfb2m/Slc25a33/Chchd10
BP	GO:0043405	regulation of MAP kinase activity	183	0.410621	1.40453	0.00382407	0.0259519	0.0196562	4317	tags=37%, list=26%, signal=28%	Sfrp2/Tlr9/Apoe/Tnfrsf11a/Ptpn6/Cd300a/Ptk2b/Pik3cg/Ccr7/Ptprc/Rgs14/Tnfsf11/Fgd2/Sfrp1/Syk/Adam8/Ptprj/Pik3r5/Maged1/P2rx7/Lax1/Robo1/Ptpn5/Erbb2/Prkcd/Thbs1/Tlr6/Htr2b/Lyn/Tgfb1/Nox4/Pdgfc/Ror2/Nod2/Csk/Cd40/Ptpn22/Rgs2/Rasgrp1/Fzd5/Iqgap1/Mst1r/Il1b/Ajuba/Zeb2/Egfr/Vangl2/Pde5a/Uchl1/Mapk8ip1/Epgn/Taok3/Pdgfrb/Ilk/Adipoq/Adra2a/Sash1/Src/Fgfr1/Tlr4/Hmgcr/Pak1/Irak3/Ptpn1/Magi3/Erp29/Ager/Il34
BP	GO:0007346	regulation of mitotic cell cycle	460	0.366777	1.29216	0.00382967	0.0259671	0.0196677	3855	tags=27%, list=23%, signal=22%	Hmga2/Aif1/Slfn1/Gpnmb/Ptpn6/Zc3h12d/Kntc1/Bub1/Cks2/Cdkn2a/Ccnb1/Cdkn1c/Kif14/Trip13/Ccdc8/Birc5/Dlgap5/Rrm2/Gpr132/Ticrr/Asns/Cdc20/Mki67/Cenpf/Cdca5/Stil/Fzd3/Tex14/Cdkn1a/Ttk/Cdk1/Ndc80/Plk1/Igf2/Pbk/Aurkb/Bub1b/Brca1/Cdc25c/Slc9a3r1/Dtl/Cenpe/Clspn/Tert/Zwilch/Haspin/Lgmn/Cks1b/E2f1/Anxa1/Cdt1/Ptprv/Nuf2/Cul7/Shb/Spc24/Fgfr2/Myo16/Cdca2/Timp2/Mad1l1/Bard1/Tgfb1/Kif20b/Spdl1/Pdpn/Ccl2/Cdca8/I…
BP	GO:0043301	negative regulation of leukocyte degranulation	11	0.763114	1.71994	0.00385784	0.0260962	0.0197655	1662	tags=64%, list=10%, signal=57%	Nckap1l/Ccr2/Cd300a/Spi1/Cd84/Hmox1/Abr
BP	GO:0033622	integrin activation	25	0.622256	1.67596	0.00385783	0.0260962	0.0197655	1393	tags=36%, list=8%, signal=33%	P2ry12/Cdh17/Kif14/Fermt3/Col16a1/Fblim1/Plek/Skap1/Fn1
BP	GO:0110150	negative regulation of biomineralization	22	0.639774	1.66724	0.00385884	0.0260962	0.0197655	3409	tags=50%, list=20%, signal=40%	Grem1/Ptk2b/Ucma/Sox9/Aspn/Tgfb1/Ccr1/Ecm1/Enpp1/Hif1a/Nfe2
BP	GO:0002315	marginal zone B cell differentiation	10	0.768611	1.69583	0.00388843	0.0262733	0.0198996	3304	tags=90%, list=20%, signal=72%	Cdh17/Ptk2b/Dock11/Bcl3/Dock10/Notch2/Lfng/Tnfaip3/Dll1
BP	GO:0007632	visual behavior	58	0.519894	1.58313	0.00390176	0.0263403	0.0199504	3525	tags=34%, list=21%, signal=27%	Dbh/Adra1b/Grin2a/Dcdc2a/Atp1a3/Cck/Rgs14/B3gat1/Sct/Hoxa1/Pde1b/Ndrg4/Ric8a/Hrh2/Syngap1/Hif1a/Chrd/Chrnb2/B4galt2/Hrh1
BP	GO:0051783	regulation of nuclear division	125	0.438946	1.45792	0.00392796	0.026494	0.0200668	3787	tags=37%, list=22%, signal=29%	Kntc1/Bub1/Ccnb1/Trip13/Ccdc8/Birc5/Cdc20/Mki67/Tex14/Ttk/Ndc80/Plk1/Igf2/Aurkb/Bub1b/Cenpe/Zwilch/Cdt1/Nuf2/Cul7/Spc24/Fgfr2/Cdca2/Mad1l1/Kif20b/Spdl1/Cdca8/Incenp/Mad2l1/Cd28/Osm/Spc25/Il1b/Fbxo5/Rad51ap1/Nusap1/Sphk1/Igf1/Lif/Cep192/Chek1/Mtbp/Epgn/Pdgfrb/Xrcc3/Rb1
BP	GO:0014911	positive regulation of smooth muscle cell migration	62	0.505881	1.56276	0.00393421	0.026513	0.0200812	4383	tags=55%, list=26%, signal=41%	Aif1/Il18/Cyp1b1/Postn/Has2/P2ry6/Ccl5/S100a11/Myo5a/Tert/Dock5/Lrp1/Nox4/Tmsb4x/Iqgap1/Egr1/Plau/Smo/Lpar1/Mdk/Igf1/Itga2/Pcsk5/Ddr2/Dock7/Pdgfrb/Itgb3/Myc/Src/Tlr4/Pak1/Ager/Atp7a/Arpc2
BP	GO:0038094	Fc-gamma receptor signaling pathway	14	0.708384	1.67507	0.0039792	0.0267695	0.0202755	904	tags=36%, list=5%, signal=34%	Lck/Fcer1g/Ptprc/Ptprj/Myo1g
BP	GO:0002820	negative regulation of adaptive immune response	45	0.540828	1.59101	0.00398672	0.0267734	0.0202785	2035	tags=31%, list=12%, signal=27%	Havcr2/Ptpn6/Nckap1l/Fcgr2b/Ptprc/Klrd1/Vsir/Spn/Il7r/Il33/Samsn1/Loxl3/Nod2/Il4ra
BP	GO:0098801	regulation of renal system process	33	0.570668	1.60101	0.00399709	0.0268018	0.0202999	4165	tags=55%, list=25%, signal=41%	Ptpro/Cyba/Avpr2/Slc9a3r1/Gja5/Ptger3/Anpep/F2rl1/Adrb1/Avpr1a/Adora1/Gnai2/Emp2/Adipoq/Snx5/Adora2a/Gja1/Spx
BP	GO:0034502	protein localization to chromosome	95	0.466929	1.51872	0.00399788	0.0268018	0.0202999	3787	tags=28%, list=22%, signal=22%	Kntc1/Stag3/Spi1/Knl1/Cdca5/Scml2/Ttk/Cdk1/Ndc80/Plk1/Aurkb/Bub1b/Tert/Zwilch/Haspin/Iffo1/Cdt1/Spdl1/Pot1b/Cenpa/Spidr/Esco2/Pml/Mtbp/Slf1/Rcc2/Rb1
BP	GO:0000266	mitochondrial fission	41	-0.450386	-1.71014	0.00400411	0.0268203	0.0203139	3649	tags=49%, list=22%, signal=38%	Mtfr1l/Dhodh/Slc25a46/Mul1/Mtch2/Mief2/Mff/Mtfr1/Ggnbp1/Ppargc1a/Mapt/Kdr/Cox10/Gdap1/Bnip3/Mfn2/Mfn1/Lpin1/Pink1/Mtfp1
BP	GO:0051924	regulation of calcium ion transport	243	0.404738	1.39412	0.00401044	0.0268394	0.0203284	2719	tags=26%, list=16%, signal=22%	Stac2/Lpar3/Smim6/P2ry12/Tlr9/Cemip/F2/Gpr35/Lgals3/Ptpn6/Cd4/Cacna1b/Ptk2b/Pik3cg/Cxcl10/Plcg2/Coro1a/Rrad/Bdkrb1/Serpine1/Clec4b1/Cd84/Cd33/Hap1/P2ry6/Cyba/Cxcr4/Fkbp1b/Trpv2/P2rx4/P2rx7/Ccl5/Cacna1f/Myo5a/Vdr/G6pdx/Ubash3b/Cacna1d/Arrb2/Lyn/Gimap3/Best1/Tgfb1/Ptger3/Ccr1/Cxcr3/Ccl2/Fyn/Il16/Ednra/Cxcl9/Trpv3/Tspo/Ptpn22/Selenon/Thy1/Adrb1/Ccl12/Cracr2a/Gem/Cacna1g/Casq2/Gjc2/Fgf14
BP	GO:0051048	negative regulation of secretion	158	0.418535	1.41683	0.00402465	0.0269013	0.0203753	3147	tags=30%, list=19%, signal=24%	P2ry12/Apoe/Adtrp/Tifab/Nckap1l/Ccr2/Cd300a/Chga/Spi1/Ucp2/Cnr1/Cd84/Sfrp1/Sct/Nrg1/Tnfrsf1b/Cd74/Fkbp1b/Avpr2/Myo5a/Erbb3/Hmox1/Anxa1/Ada/Ptprv/Fbn1/Abr/Ptger3/Anpep/Rab11fip1/Frmd4a/Osm/Tspo/Anxa5/Lep/Nucb2/Entpd1/Il1b/Pde3b/Hrh2/Il11/Adora1/Madd/Pde1c/Lif/Gnai2/Oxtr
BP	GO:0046427	positive regulation of receptor signaling pathway via JAK-STAT	31	0.584938	1.62524	0.00403647	0.0269045	0.0203777	2456	tags=39%, list=15%, signal=33%	Il10ra/Il10/Il12rb1/Cd300a/Cyp1b1/Ptk2b/Cxcl5/Il6ra/Il7r/Lep/Crlf3/Il10rb
BP	GO:0045063	T-helper 1 cell differentiation	23	0.634864	1.66839	0.00405372	0.0269887	0.0204415	2912	tags=43%, list=17%, signal=36%	Il18r1/Ccr2/Ccr7/Sema4a/Spn/Anxa1/Il27/Il4ra/Cracr2a/Tmem98
BP	GO:0033028	myeloid cell apoptotic process	38	0.56351	1.6121	0.00405834	0.0269962	0.0204472	2167	tags=32%, list=13%, signal=28%	Clec5a/Ccr5/Fcgr2b/Il18/Fcer1g/Cdkn2a/Itgam/Ccl5/Cd44/Anxa1/Nod2/Plekho2
BP	GO:0046456	icosanoid biosynthetic process	35	0.588979	1.65823	0.00409241	0.0271526	0.0205656	3027	tags=49%, list=18%, signal=40%	Ptgds/Hpgds/Tbxas1/Syk/Cd74/Alox5ap/Anxa1/Alox5/Mgst2/Ltc4s/Ptgis/Fabp5/Pla2g4a/Il1b/Avpr1a/Sphk1/Ggt5
BP	GO:0016049	cell growth	456	0.362934	1.27859	0.00412711	0.0273125	0.0206867	4275	tags=30%, list=25%, signal=23%	Tnn/Sfrp2/Slc44a4/Dclk1/Lpar3/St8sia2/Adra1b/F2/Apoe/Grem1/Sema3d/Zc3h12d/Ccr5/Tnc/Ptk2b/Cgref1/Epb41l3/Csf1r/Postn/Rrad/Cdkn2a/Crabp2/Bcl11a/Bdkrb1/Map1b/Psrc1/Kif14/Mfsd2a/Cxcl16/Sfrp1/Plxna3/Nrg1/Dcx/Nrn1/Ptprj/Cyba/Cxcr4/Cdkn1a/Dbn1/Trpv2/Mt3/Sema4a/Wasf1/Erbb2/Sox9/Col14a1/Slit2/Fn1/Cd44/Mmp14/G6pdx/Tro/Sema3a/Sema4b/Limk1/Islr2/Lmx1a/Lrp1/Tgfb1/Eno1/Bst2/Dact3/Ednra/Dab2/Prmt2/Cfl1/Lhx2/Olf…
BP	GO:0002523	leukocyte migration involved in inflammatory response	21	0.639774	1.65432	0.00415552	0.0274769	0.0208113	3766	tags=67%, list=22%, signal=52%	Itgb2/Adam8/Slamf8/Itgam/Ffar2/Ptn/Alox5/Fut7/Ccl2/Jam3/Mdk/Lbp/Aoc3/Ninj1
BP	GO:0045667	regulation of osteoblast differentiation	132	0.442539	1.47448	0.00416565	0.0275204	0.0208442	3070	tags=27%, list=18%, signal=22%	Tnn/Sfrp2/Dlx5/Grem1/Cthrc1/Npnt/Sox11/Runx2/Tmem119/Fbn2/Ucma/Ifi204/Sfrp1/Cebpa/Tcirg1/Cd276/Wnt7b/Sox9/Gli3/Clic1/Rassf2/Gdpd2/Cdk6/Twist2/Twist1/Fbxo5/Lmna/Wnt10b/Gdf10/Id2/Fndc3b/Igf1/Ifitm3/Ddr2/Chrd
BP	GO:2000116	regulation of cysteine-type endopeptidase activity	201	0.41434	1.42221	0.00418989	0.0276569	0.0209476	4003	tags=33%, list=24%, signal=26%	Sfrp2/Mefv/Lck/Pmaip1/Ifi206/Nlrp1a/Laptm5/Cck/Prr7/Naip6/Naip5/Cdkn2a/Nlrp1b/Ifi207/Ifi204/Naip2/Birc5/Syk/Dap/Casp1/Pycard/Cdh1/Nlrc4/Mt3/Hgf/Robo1/Aim2/Mmp9/Lgmn/Cd44/Thbs1/Nlrp3/Arrb2/Plaur/Card9/Bok/Apaf1/Fyn/Sh3rf1/Dpep1/Arl6ip1/Psmb9/Tnfrsf23/Mical1/Dapk1/Bcl2a1d/Cideb/Nodal/Igf1/Casp8/Tbc1d10a/Pml/Bcl2l11/Arl6ip5/Dhcr24/Casp9/Gpx1/Myc/Rps6ka1/Hip1/Src/Stat1/Casp6/Ift57/Adora2a/Casp2/Eif2a…
BP	GO:0006027	glycosaminoglycan catabolic process	21	0.639203	1.65284	0.00420412	0.0277271	0.0210008	3541	tags=57%, list=21%, signal=45%	Cemip/Hmmr/Galns/Hexb/Cd44/Tgfb1/Hexa/Gusb/Pglyrp1/Arsb/Gns/Sgsh
BP	GO:0045862	positive regulation of proteolysis	321	0.383993	1.33537	0.00420988	0.0277414	0.0210116	2159	tags=17%, list=13%, signal=16%	Sfrp2/Mefv/Lck/Pmaip1/Trem2/Ifi206/Astl/Apoe/Hpse/Nlrp1a/Ccbe1/Laptm5/Cck/Ptk2b/Prr7/Cldn4/Ctsh/Cdkn2a/Nlrp1b/Ifi207/Ifi204/Syk/Adam8/Rnf180/Dap/Cdc20/Casp1/Tnfrsf1b/Grn/Pycard/Nlrc4/Plk1/Robo1/Aim2/Rcn3/Vsir/Sh3rf3/Lgmn/Aph1c/Mmp14/Fgfr4/Nlrp3/Il33/Lyn/Card9/Antxr1/Bok/Apaf1/Fyn/Sh3rf1/Eno1/Dab2/Spon1/Cfl1/S100a10/Ctsc
BP	GO:0005996	monosaccharide metabolic process	225	-0.254866	-1.24713	0.00421366	0.0277426	0.0210125	2701	tags=31%, list=16%, signal=26%	Slc2a8/Pcx/Gpld1/Nr3c1/Ganc/Pgk1/Gnb3/Gpi1/Insr/Stk11/Cox11/Tpi1/Gck/Slc45a3/Npy1r/Nfe2l1/Oma1/Pgm2l1/Rpia/Pkm/Man2a2/Dhdh/Wdtc1/Pdhb/Galt/Gpt/Sord/Ldha/Mlycd/Pgp/Pgam2/Bckdk/Pdk1/Rora/Gapdh/Dlat/Actn3/Cd36/Mdh2/Kat2b/Eno3/Fbp2/Acadm/Slc37a4/Irs1/Fuom/Pgm2/Pdha1/Mdh1/Ppara/Irs2/Aldoa/Pfkm/Gpd1/Gpd2/Hk2/Kcnj11/Pdk2/Tigar/Pdk4/Aldh1a7/Acacb/Esrrb/Gnmt/Aldh1a1/Aldoa/Pfkfb1/Dgat2/Rorc
BP	GO:0036336	dendritic cell migration	19	0.676297	1.70956	0.00426003	0.028024	0.0212257	1429	tags=42%, list=8%, signal=39%	Trpm2/Gpr183/Ccr7/Spi1/Slamf8/Slamf9/Dock8/Alox5
BP	GO:0055074	calcium ion homeostasis	254	0.393534	1.3601	0.00429298	0.0281928	0.0213535	2429	tags=24%, list=14%, signal=21%	Pkhd1/Slc24a4/Spp1/Cemip/Lck/F2/Apoe/Trpm2/Xcl1/Atp13a4/Ryr3/Ptpn6/Ccr5/Ccl8/Ccr2/Ptk2b/Ptprc/Chga/Cxcl10/Plcg2/Coro1a/Tnfsf11/Bdkrb1/Clec4b1/Gp5/Hap1/P2ry6/Cyba/Fkbp1b/Tcirg1/P2rx7/Ccl5/Cacna1f/Myo5a/Mcub/Vdr/Hexb/Pth1r/Ubash3b/Prkcb/Htr2b/Lyn/Efhc1/Bok/Tgfb1/Ccr1/Cxcr3/Ccl2/Atp13a3/Ednra/Gp1bb/Cd40/Cxcl9/Slc24a5/Selenon/Thy1/Trpv4/Nucb2/Tpcn2/Ccl12/Fam20a/Enpp1
BP	GO:0031342	negative regulation of cell killing	25	0.618378	1.66552	0.00432544	0.0283607	0.0214807	1546	tags=40%, list=9%, signal=36%	Klre1/Cx3cr1/Havcr2/Nckap1l/Sh2d1b1/Ptprc/Igf2/Klrd1/Il7r/Arrb2
BP	GO:0060700	regulation of ribonuclease activity	11	0.760684	1.71447	0.00433673	0.0284076	0.0215162	2291	tags=64%, list=14%, signal=55%	Oas3/Oas1g/Oas1a/Oasl1/Oas1c/Oasl2/Oas2
BP	GO:0046879	hormone secretion	265	0.38765	1.33885	0.00436764	0.0285858	0.0216512	3170	tags=28%, list=19%, signal=23%	Hmga2/Cplx3/Spp1/Gal/Bglap2/C1qtnf3/Trpm2/Slc9b2/Sox11/Mc4r/Chga/Runx1/Ucp2/Tnfsf11/Abcg1/Cnr1/Sfrp1/Birc5/Ptprn/Sct/Nrg1/Fkbp1b/Tcirg1/Ffar2/Ccl5/Myo5a/Tfr2/Adora3/Vdr/Anxa1/Pomc/Alox5/Exoc3l/Fgfr4/Cacna1d/Ptprv/Rab44/Fbn1/Lyn/Serp1/Gipr/Lrp1/Ptger3/Piwil4/Dab2/Rab11fip1/Doc2b/Osm/Nnat/Tspo/Clcf1/Rab8b/Anxa5/Lep/Rbp4/Trpv4/Nucb2/Cpt1a/Ildr2/Dynll1/Il1b/Pde3b/Selenom/Il11/Adora1/Gpr27/Myrip/Madd/…
BP	GO:0048535	lymph node development	26	0.611472	1.65993	0.00437477	0.0286083	0.0216682	2732	tags=50%, list=16%, signal=42%	Tox/Tnfrsf11a/Flt3/Ccr7/Tnfsf11/Ikzf1/Il7r/Tgfb1/Pdpn/Cd248/Ripk3/Ltb/Id2
BP	GO:0060438	trachea development	21	0.636726	1.64644	0.00439853	0.0287393	0.0217674	1359	tags=24%, list=8%, signal=22%	Edaradd/Hydin/Rspo2/Wnt7b/Sox9
BP	GO:0002712	regulation of B cell mediated immunity	53	0.517755	1.55714	0.00441647	0.0288078	0.0218193	2813	tags=32%, list=17%, signal=27%	Fcgr1/Trem2/Xcl1/Ptpn6/Fcgr3/Fcgr2b/Fcer1g/Ptprc/Gimap3/Tgfb1/Nod2/Cd28/Cd40/Clcf1/Trp53bp1/Tnfsf13/Tnfsfm13
BP	GO:0002889	regulation of immunoglobulin mediated immune response	53	0.517755	1.55714	0.00441647	0.0288078	0.0218193	2813	tags=32%, list=17%, signal=27%	Fcgr1/Trem2/Xcl1/Ptpn6/Fcgr3/Fcgr2b/Fcer1g/Ptprc/Gimap3/Tgfb1/Nod2/Cd28/Cd40/Clcf1/Trp53bp1/Tnfsf13/Tnfsfm13
BP	GO:0000910	cytokinesis	145	0.434842	1.46253	0.00444917	0.0289966	0.0219623	2987	tags=25%, list=18%, signal=21%	Zfp365/E2f8/Rxfp3/Pstpip1/Kif14/Spire2/Birc5/Tex14/Cep55/Plk1/Aurkb/Ect2/Racgap1/Kif23/Cul7/Anln/Trim36/Prc1/Efhc1/Klhl13/Plk4/Kif20b/Cdca8/Incenp/Cdc6/Ckap2/Stmn1/Cfl1/Cdc25b/Cit/Rab11fip4/Cenpa/Nusap1/Actr3/Plk2/Rhob
BP	GO:0002716	negative regulation of natural killer cell mediated immunity	16	0.694317	1.67992	0.00447761	0.0291573	0.022084	3468	tags=62%, list=21%, signal=50%	Klre1/Havcr2/Sh2d1b1/Cd96/Igf2/Klrd1/Arrb2/Tap1/Tap2/Lgals9
BP	GO:0032060	bleb assembly	13	0.720345	1.66188	0.00451583	0.0293814	0.0222538	3531	tags=69%, list=21%, signal=55%	Lpar3/P2rx7/Emp3/Anln/Emp1/Lpar1/Actr3/Emp2/Mylk
BP	GO:0006305	DNA alkylation	60	0.510079	1.56631	0.00453781	0.0294748	0.0223245	3789	tags=33%, list=22%, signal=26%	Tdrd1/Ctcfl/Mov10l1/Zdbf2/Spi1/Dppa3/Eomes/Brca1/Tdrd9/Ddx4/Piwil4/Hells/Pld6/Mbd4/Dubr/Mis18a/Meg3/Zfp57/Myc/Dnmt3b
BP	GO:0006306	DNA methylation	60	0.510079	1.56631	0.00453781	0.0294748	0.0223245	3789	tags=33%, list=22%, signal=26%	Tdrd1/Ctcfl/Mov10l1/Zdbf2/Spi1/Dppa3/Eomes/Brca1/Tdrd9/Ddx4/Piwil4/Hells/Pld6/Mbd4/Dubr/Mis18a/Meg3/Zfp57/Myc/Dnmt3b
BP	GO:0002638	negative regulation of immunoglobulin production	12	0.741127	1.68838	0.00460279	0.0298218	0.0225873	1541	tags=33%, list=9%, signal=30%	Cd22/Fcgr2b/Siglecg/Il33
BP	GO:1902307	positive regulation of sodium ion transmembrane transport	23	-0.53194	-1.74384	0.00460668	0.0298218	0.0225873	3457	tags=43%, list=21%, signal=35%	Chp1/Ank3/Glrx/Tesc/Dmd/Atp1b2/Atp1b1/Fxyd1/Nos1/Wnk2
BP	GO:0042178	xenobiotic catabolic process	17	-0.624561	-1.87735	0.00460666	0.0298218	0.0225873	2081	tags=53%, list=12%, signal=46%	Gstm5/Gstm2/Gstm1/Gstm7/Nudt15/Fmo4/Acsl1/Nos1/Cyp1a1
BP	GO:0150076	neuroinflammatory response	58	0.516567	1.573	0.0046205	0.0298862	0.0226361	2948	tags=41%, list=18%, signal=34%	Cx3cr1/Trem2/Aif1/Tyrobp/C1qa/C5ar1/Plcg2/Tlr2/Casp1/Tnfrsf1b/Grn/Itgam/Myo5a/Il33/Cd200r4/Lrp1/Stap1/Ctsc/Il1b/Cd200r1/Sphk1/Smo/Igf1/Psen2
BP	GO:0095500	acetylcholine receptor signaling pathway	23	0.630141	1.65598	0.00462939	0.0298936	0.0226417	3135	tags=48%, list=19%, signal=39%	Chrng/Ly6c2/Cdk5r1/Chrna1/Rgs10/Chrnd/Ly6e/Ly6i/Ly6h/Chrnb2/Gnai2
BP	GO:1901739	regulation of myoblast fusion	23	0.630035	1.65571	0.00462939	0.0298936	0.0226417	2902	tags=43%, list=17%, signal=36%	Myog/Ccl8/Gdf15/Cxcl10/Cd53/Myod1/Il4ra/Cxcl9/Plekho1/Tnfsf14
BP	GO:0048285	organelle fission	442	0.363863	1.27984	0.00464763	0.0299863	0.0227119	3720	tags=28%, list=22%, signal=22%	Kif2c/Kntc1/Bub1/Mov10l1/Stag3/Cks2/Mtfr2/Hsf2bp/Knstrn/Ccne1/Ccnb1/Cdkn1c/Psrc1/Kif14/Trip13/Ankle1/Spire2/Ccdc8/Birc5/Top2a/Aspm/Cdc20/Mki67/4930447C04Rik/Cdca5/Tex14/Ttk/Terb1/Ccnb2/Ndc80/Plk1/Fignl1/Igf2/Ncapg/Aurkb/Bub1b/Zcwpw1/Sgo1/Espl1/Kif18b/Kifc1/Dscc1/Racgap1/Cenpe/Zwilch/Haspin/Ncapg2/Kif22/Kif23/Mybl2/Cdt1/Nek2/Nuf2/Cul7/Spc24/Fgfr2/Prc1/Cdca2/Kif11/Mad1l1/Tdrd9/Tgfb1/Ddx4/Kif20b/Spd…
BP	GO:0008542	visual learning	56	0.514195	1.56134	0.00468394	0.0301954	0.0228703	3525	tags=34%, list=21%, signal=27%	Dbh/Adra1b/Grin2a/Dcdc2a/Atp1a3/Cck/Rgs14/B3gat1/Sct/Pde1b/Ndrg4/Ric8a/Hrh2/Syngap1/Hif1a/Chrd/Chrnb2/B4galt2/Hrh1
BP	GO:0006691	leukotriene metabolic process	19	0.673424	1.7023	0.00470326	0.0302694	0.0229263	2027	tags=58%, list=12%, signal=51%	Cyp4f18/Dpep2/Ncf1/Syk/Tlr2/Alox5ap/Alox5/Mgst2/Ltc4s/Dpep1/Pla2g4a
BP	GO:0007144	female meiosis I	10	0.764177	1.68605	0.00475855	0.0305489	0.023138	2553	tags=70%, list=15%, signal=59%	Hsf2bp/Trip13/Ccnb2/Ndc80/Cenpe/Cdc25b/Fbxo5
BP	GO:1901663	quinone biosynthetic process	18	-0.577277	-1.76419	0.00476799	0.030584	0.0231646	2342	tags=61%, list=14%, signal=53%	Coq6/Coq3/Coq7/Coq2/Pdss2/Coq5/Ndufa9/Coq9/Pptc7/Coq8a/Coq10a
BP	GO:0050679	positive regulation of epithelial cell proliferation	193	0.41364	1.41935	0.00478897	0.0306677	0.023228	4763	tags=42%, list=28%, signal=30%	Hmga2/Pkhd1/St8sia1/Dlx5/Vash2/Il10/Il18/Sox11/Scn5a/Runx2/Has2/C5ar2/Sfrp1/Ptprn/Cyp7b1/Cyba/Grn/Cdh3/Igf2/Ptn/Ang/Ccl5/Erbb2/Sox9/Hmox1/Jaml/Iqgap3/Wnt2/Tgm1/Htr2b/Fgfr2/Tgfb1/Thbs4/Hmgb2/Ccl2/Nod2/Ecm1/Mst1/Col18a1/Notch2/Twist2/Twist1/Gli2/Foxp1/Pgf/Smo/Mdk/Nodal/Igf1/Egfr/Gas1/Tnfaip3/Tbx18/Htra1/Epgn/Itgb3/Myc/Adora2b/Kif3a/Fgfr1/Pold4/Cxadr/Ccl24/Sema5a/Vhl/Bmp5/Prox1/Egr3/Akt1/Itga4/Atp7a…
BP	GO:0050857	positive regulation of antigen receptor-mediated signaling pathway	25	0.61524	1.65706	0.00484027	0.0309705	0.0234574	3623	tags=48%, list=22%, signal=38%	Nfam1/Ccr7/Ptprc/Card11/Kcnn4/Ada/Prkcb/Stap1/Cmtm3/Foxp1/Tespa1/Cd81
BP	GO:0072540	T-helper 17 cell lineage commitment	10	0.762626	1.68263	0.00486732	0.0311178	0.0235689	2833	tags=70%, list=17%, signal=58%	Ly9/Slamf6/Il6ra/Batf/Tgfb1/Loxl3/Irf4
BP	GO:0007613	memory	124	0.43203	1.43438	0.00487149	0.0311187	0.0235696	3147	tags=31%, list=19%, signal=26%	Dbh/Grin2a/Cx3cr1/Trem2/Apoe/Atp1a3/Cck/Rgs14/Camk4/Cnr1/Nrg1/Cyp7b1/Casp1/Igf2/Ptn/Lgmn/Aph1c/Lmx1b/Serpinf1/Lmx1a/Slc17a7/Chst10/Musk/Adrb1/Shank1/Map1a/Il1b/Egr1/Hrh2/Nfatc4/Mdk/Igf1/Rin1/Itga5/Plk2/Pde5a/Psen2/Chrnb2/Oxtr
BP	GO:0001774	microglial cell activation	36	0.574146	1.61723	0.00488634	0.0311878	0.0236219	2159	tags=36%, list=13%, signal=32%	Cx3cr1/Trem2/Aif1/Tyrobp/C1qa/C5ar1/Tlr2/Casp1/Grn/Itgam/Il33/Stap1/Ctsc
BP	GO:0006096	glycolytic process	78	-0.338453	-1.4638	0.00494587	0.0315157	0.0238703	2487	tags=37%, list=15%, signal=31%	Pgk1/Gpi1/Insr/Tpi1/Gck/Ppargc1a/Dhtkd1/Hdac4/Pkm/Galt/Pgam2/Gapdh/Actn3/Slc4a4/Eno3/Prkaa2/Bpgm/Gm10358/Ppara/Ogdh/Gm3839/Aldoa/Pfkm/Gpd1/Hk2/Tigar/Esrrb/Mlxipl/Aldoa
BP	GO:0006757	ATP generation from ADP	78	-0.338453	-1.4638	0.00494587	0.0315157	0.0238703	2487	tags=37%, list=15%, signal=31%	Pgk1/Gpi1/Insr/Tpi1/Gck/Ppargc1a/Dhtkd1/Hdac4/Pkm/Galt/Pgam2/Gapdh/Actn3/Slc4a4/Eno3/Prkaa2/Bpgm/Gm10358/Ppara/Ogdh/Gm3839/Aldoa/Pfkm/Gpd1/Hk2/Tigar/Esrrb/Mlxipl/Aldoa
BP	GO:0071396	cellular response to lipid	418	0.364698	1.27928	0.00502948	0.0319693	0.0242138	3184	tags=27%, list=19%, signal=22%	Kdm5d/Hmga2/Spp1/Cx3cr1/Havcr2/Trem2/Fcgr4/Ly86/Cd68/Myog/Il10/Il18/Ptk2b/Sirpa/Cxcl10/Spi1/Plcg2/Aldh1a2/Scimp/Klrk1/Cxcl16/Serpine1/Cd300lb/Cd84/Sfrp1/Syk/P2ry6/Cd80/Cyp7b1/Casp1/Epha3/Tnfrsf1b/Cd180/Pf4/Pycard/Ptk7/Ankrd1/Cxcl5/Ffar2/Cd86/Brca1/Ccl5/Vdr/Sox9/Vim/Anxa1/Irf8/Adcy3/Axl/Nlrp3/Trim30d/Mgarp/Lyn/Ptger2/Stap1/Tgfb1/Ptger3/Pid1/Skp2/Ccl2/Hoxa1/Nod2/Pdia3/Tead2/Myod1/Fes/Dab2/Trim30a/P…
BP	GO:0046851	negative regulation of bone remodeling	13	0.71765	1.65567	0.00505024	0.0320749	0.0242938	2054	tags=62%, list=12%, signal=54%	Grem1/Tmem119/Sfrp1/Inpp5d/P2rx7/Ubash3b/Gpr137b/Csk
BP	GO:0006953	acute-phase response	28	0.600796	1.63431	0.00510289	0.0323826	0.0245269	2979	tags=54%, list=18%, signal=44%	F2/Tnfrsf11a/Ccr5/Tnfsf11/Cnr1/Orm1/Serpina3n/Ccl5/Fn1/Hp/Ptger3/Orm2/Il1b/Plscr1/Lbp
BP	GO:0043123	positive regulation of I-kappaB kinase/NF-kappaB signaling	114	0.452091	1.49183	0.0051268	0.0325076	0.0246216	4771	tags=42%, list=28%, signal=30%	Trim30c/Tlr9/Cd4/Card11/Tmem106a/Trim30b/Tnfsf11/S100a4/Casp1/Clec4n/Cd74/Tifa/Trim14/Prkcb/Trim30d/Tlr6/Card9/Fyn/Nod2/F2rl1/Trim30a/Cd40/Il1b/Irak4/Ajuba/Myd88/Eda2r/Trim5/Tradd/Ror1/Casp8/Trim25/Trim34a/Zc3hav1/Ripk1/Adipoq/Ticam1/Tlr4/Trim62/Gprc5b/Map3k14/Trim6/Tlr3/Alpk1/Trim21/Tnip2/Trim8/S100a13
BP	GO:1904894	positive regulation of receptor signaling pathway via STAT	36	0.573128	1.61436	0.00516033	0.0326934	0.0247623	2456	tags=39%, list=15%, signal=33%	Il10ra/Il10/Il12rb1/Cd300a/Cyp1b1/Ptk2b/Cxcl5/Il6ra/Mgat5/Il7r/Tgfb1/Lep/Crlf3/Il10rb
BP	GO:0031640	killing of cells of another organism	30	0.588944	1.62173	0.00521795	0.0329773	0.0249773	3222	tags=50%, list=19%, signal=41%	Lgals3/Lyz2/Ccl8/Cxcl10/Clec7a/Syk/Ccl22/Pomc/Prf1/Cxcl9/Ccl12/Lyz1/Hmgn2/Pglyrp1/Bcl2l11
BP	GO:0010714	positive regulation of collagen metabolic process	30	0.588107	1.61942	0.00521795	0.0329773	0.0249773	3800	tags=53%, list=23%, signal=41%	F2/Il18/Serpine1/Ltbp1/Vsir/Vim/Creb3l1/Arrb2/Scx/Tgfb1/Ccl2/Itga2/Tgfb3/Ddr2/Pdgfrb/Mkx
BP	GO:0042303	molting cycle	107	0.452128	1.48533	0.00522705	0.0329808	0.02498	2948	tags=26%, list=18%, signal=22%	Edaradd/Wnt10a/Gal/Runx3/Dlx3/Hpse/Runx1/Snai1/Fzd3/Alx4/Cdh3/Myo5a/Tsku/Tert/Sox9/Mfsd12/Fgfr2/Cd109/Lgr5/Lhx2/Trpv3/Gli2/Wnt10b/Smo/Tradd/Egfr/Vangl2/Psen2
BP	GO:0042633	hair cycle	107	0.452128	1.48533	0.00522705	0.0329808	0.02498	2948	tags=26%, list=18%, signal=22%	Edaradd/Wnt10a/Gal/Runx3/Dlx3/Hpse/Runx1/Snai1/Fzd3/Alx4/Cdh3/Myo5a/Tsku/Tert/Sox9/Mfsd12/Fgfr2/Cd109/Lgr5/Lhx2/Trpv3/Gli2/Wnt10b/Smo/Tradd/Egfr/Vangl2/Psen2
BP	GO:0002883	regulation of hypersensitivity	10	0.758884	1.67437	0.00530238	0.0334016	0.0252987	1584	tags=70%, list=9%, signal=63%	Fcgr1/Fcgr3/Fcgr2b/Fcer1g/Ccr7/Spn/Fut7
BP	GO:0090322	regulation of superoxide metabolic process	30	0.587571	1.61795	0.0053103	0.0334242	0.0253158	3246	tags=47%, list=19%, signal=38%	Tyrobp/Acp5/Il18/Itgb2/Syk/Cyba/Itgam/Prkcd/Tgfb1/F2rl1/Hvcn1/Fbln5/Gnai2/Gnai3
BP	GO:0048872	homeostasis of number of cells	319	0.381629	1.327	0.00532752	0.0335052	0.0253772	3149	tags=25%, list=19%, signal=21%	Cx3cr1/Pmaip1/Rhd/Cdh2/Nckap1l/Fcgr2b/Il18/Ccr2/Fcer1g/Tnfrsf13c/Flt3/Gpr183/Ccr7/Spta1/Spi1/Cd7/Card11/Coro1a/Pirb/Ikzf1/Dyrk3/Sash3/Inpp5d/Tnfrsf13b/Cd74/Ccnb2/Itgam/Tcirg1/Cxcl5/P2rx7/Armcx1/Sox9/Hmox1/Col14a1/Ncapg2/Lipa/Cd44/Anxa1/Axl/Hcls1/Ada/G6pdx/Gapt/Dock11/Mertk/Il7r/Casp3/Mir142hg/Rassf2/Lyn/Card9/Fstl1/Gimap3/Tgfb1/Dock10/Hmgb2/Ccl2/Isg15/Gprasp2/Slc25a5/Cdk6/Sh2b2/Tnfrsf23/Ildr2/Enp…
BP	GO:2001057	reactive nitrogen species metabolic process	79	0.480989	1.52686	0.00534018	0.0335302	0.0253961	3826	tags=43%, list=23%, signal=33%	Cx3cr1/Aif1/Acp5/Il10/Cyp1b1/Ptk2b/Sirpa/Tmem106a/Klrk1/Itgb2/Tlr2/Epor/P2rx4/Ass1/Tlr6/Ptgis/Gimap3/H2-M3/Tspo/Ddah2/Dynll1/Ulbp1/Il1b/Cyb5r3/Igf1/Icam1/Cd47/Hsp90aa1/Asl/Hrh1/Gla/Ticam1/Tlr5/Tlr4
BP	GO:0046320	regulation of fatty acid oxidation	38	-0.43777	-1.63073	0.00535258	0.0335808	0.0254344	1310	tags=37%, list=8%, signal=34%	Nr4a3/Mlycd/Fmo4/Irs1/Fabp3/Abcd2/Acadvl/Ppara/Irs2/Fmo2/Pdk4/Acacb/Plin5/Dgat2
BP	GO:1900046	regulation of hemostasis	58	0.513443	1.56349	0.0053835	0.0337311	0.0255482	3942	tags=52%, list=23%, signal=40%	F2/Apoe/Adtrp/Hpse/Comp/Ephb2/Serpine1/Gp5/Anxa2/F7/Prkcd/Thbs1/Ubash3b/Vkorc1/Plaur/Ptger3/St3gal4/F2rl1/Emilin2/Anxa5/Plat/Plau/Pros1/Pdgfra/Cd9/C1qtnf1/Serping1/Adamts18/Tbxa2r/Tfpi
BP	GO:0110149	regulation of biomineralization	90	0.459145	1.48774	0.00538527	0.0337311	0.0255482	2608	tags=30%, list=15%, signal=25%	Bglap2/Bglap3/Grem1/Ptk2b/Comp/Tmem119/Fbn2/Ucma/Bglap/Ptn/Cd276/P2rx7/Omd/Vdr/Sox9/Aspn/Alox5/Tgfb1/Ccr1/Isg15/Dmp1/Ecm1/Mgp/Enpp1/Twist1/Fbxo5/Wnt10b
BP	GO:1903901	negative regulation of viral life cycle	29	0.602049	1.64997	0.00542284	0.0339389	0.0257056	3193	tags=45%, list=19%, signal=36%	Ifitm6/Trim59/Cd74/Ciita/Trim30d/Bst2/Ppia/Trim30a/Ly6e/Trim5/Ifitm3/Trim25/Ifitm2
BP	GO:0006636	unsaturated fatty acid biosynthetic process	32	0.577921	1.61431	0.00542766	0.0339416	0.0257077	2882	tags=44%, list=17%, signal=36%	Ptgds/Hpgds/Tbxas1/Cd74/Anxa1/Scd2/Ptgis/Fabp5/Decr2/Pla2g4a/Il1b/Avpr1a/Sphk1/Fads1
BP	GO:0051928	positive regulation of calcium ion transport	121	0.43769	1.44784	0.0054456	0.0340262	0.0257718	2719	tags=29%, list=16%, signal=24%	Stac2/Lpar3/Cemip/F2/Lgals3/Cd4/Cxcl10/Plcg2/Bdkrb1/Serpine1/Clec4b1/Hap1/P2ry6/Cxcr4/Trpv2/P2rx4/P2rx7/Ccl5/G6pdx/Cacna1d/Arrb2/Gimap3/Ccr1/Cxcr3/Ccl2/Ednra/Cxcl9/Trpv3/Tspo/Thy1/Adrb1/Ccl12/Cracr2a/Gjc2/Fgf14
BP	GO:0051606	detection of stimulus	134	0.43988	1.46541	0.00551235	0.0343876	0.0260455	3993	tags=42%, list=24%, signal=32%	Slc24a4/Pkd1l2/Tulp1/Tlr1/Trem2/Gpr88/Guca1a/Il18/Naip6/Clec7a/Naip5/Plcb2/Naip2/Crtam/Tlr2/Clec4n/Cxcr4/Col11a1/Nlrc4/Tac4/Cacna1f/Opn3/Arrb2/Tlr6/Srpx/Grk1/Best1/Fyn/Nod2/Tspo/Ssc5d/Rbp4/Piezo2/Cadm1/Smo/Adora1/Igf1/Ly96/Lxn/Itga2/Pglyrp1/Tgfb3/Lbp/Whrn/Rho/Ephb1/Rtp4/Fap/Cacnb3/Myc/Tlr4/Atp2b2/Phf24/Gnb1/Pak1/Sema5a
BP	GO:1903715	regulation of aerobic respiration	33	-0.447042	-1.60186	0.0055179	0.0343944	0.0260507	3013	tags=48%, list=18%, signal=40%	Arl2/Cox7a2/Gadd45gip1/Dnajc15/Ak4/Iscu/Ide/Park7/Ppif/Slc25a23/Slc25a33/Actn3/Bnip3/Mlxipl/Pink1/Cox7a1
BP	GO:1903305	regulation of regulated secretory pathway	140	0.437215	1.46636	0.00554395	0.034529	0.0261526	2053	tags=26%, list=12%, signal=23%	Nrxn3/Syt8/Klrc1/Fgr/Apba2/Ptafr/Nckap1l/Ccr2/Fcer1g/Cd300a/Spi1/Rac2/Itgb2/Cd84/Syk/Nrn1/Grin3a/Itgam/P2rx7/Adora3/Rims3/Hmox1/Stxbp2/Cacna1h/Unc13d/Prkcb/Lyn/Abr/Apba1/Ncs1/F2rl1/Scamp5/Fes/Doc2b/Il4ra/Rab3d
BP	GO:0098926	postsynaptic signal transduction	38	0.556259	1.59136	0.00557159	0.0346452	0.0262406	838	tags=24%, list=5%, signal=23%	Chrng/Ly6c2/Cdk5r1/Chrna1/Prr7/Rgs10/Chrnd/Camk4/Nrg1
BP	GO:0034508	centromere complex assembly	30	0.58609	1.61387	0.00558735	0.0347153	0.0262937	4621	tags=67%, list=27%, signal=48%	Kntc1/Cenph/Dlgap5/Cenpe/Cenpp/Cenpi/Hells/Hjurp/Cenpa/Cenpt/Cenpk/Oip5/Cenpo/Cenpn/Mis18a/Cenpw/H3f3b/Cenps/Rnf4/Nasp
BP	GO:0045019	negative regulation of nitric oxide biosynthetic process	18	0.662304	1.65517	0.00564519	0.0349902	0.0265019	2431	tags=44%, list=14%, signal=38%	Acp5/Il10/Sirpa/Epor/Ptgis/Gimap3/Tspo/Dynll1
BP	GO:1904406	negative regulation of nitric oxide metabolic process	18	0.662304	1.65517	0.00564519	0.0349902	0.0265019	2431	tags=44%, list=14%, signal=38%	Acp5/Il10/Sirpa/Epor/Ptgis/Gimap3/Tspo/Dynll1
BP	GO:0002507	tolerance induction	23	0.625354	1.64341	0.00564059	0.0349902	0.0265019	4408	tags=57%, list=26%, signal=42%	Havcr2/C3ar1/Ccr7/Runx1/Cd86/Lyn/Tgfb1/Lilrb4a/Tnfaip3/Xkr8/Irak3/Ido1/Tgfbr2
BP	GO:0035510	DNA dealkylation	25	0.610893	1.64536	0.00568612	0.0352157	0.0266727	2384	tags=24%, list=14%, signal=21%	Tox/Apobec1/Dppa3/Eomes/Apobec3/Alkbh2
BP	GO:0031102	neuron projection regeneration	53	0.510599	1.53562	0.00570279	0.0352609	0.026707	2688	tags=28%, list=16%, signal=24%	Folr1/Gap43/Tnc/Nrg1/Bex1/Grn/Fkbp1b/Ptn/Hgf/Matn2/Lrp1/Rtn4rl1/Thy1/Enpp1/Mmp2
BP	GO:0070304	positive regulation of stress-activated protein kinase signaling cascade	123	0.431923	1.43122	0.00574088	0.0354411	0.0268434	4018	tags=37%, list=24%, signal=29%	Fcgr2b/Ccr2/Ptk2b/Spi1/Naip6/Scimp/Naip5/Tnfsf11/Naip2/Traf1/Pycard/Nrk/Sh3rf3/Wnt7b/Traf4/Rassf2/Lyn/Card9/Sh3rf1/Nod2/F2rl1/Dab2/Lep/Rasgrp1/Trpv4/Cracr2a/Il1b/Rell2/Myd88/Eda2r/Sphk1/Map4k4/Mid1/Mapk8ip1/Eif2ak2/Cd27/Gadd45a/Arl6ip5/Ripk1/Taok3/Lmnb1/Sash1/Stk3/Tlr4/Hmgcr/Mturn
BP	GO:2001238	positive regulation of extrinsic apoptotic signaling pathway	57	0.510064	1.55403	0.00578105	0.0356037	0.0269666	3841	tags=33%, list=23%, signal=26%	Bcl2l14/Pmaip1/Runx3/Siglec1/Ptprc/Sfrp1/Pycard/Thbs1/Srpx/Pdia3/Itm2c/Psen2/Casp8/Pml/Ctnna1/Ripk1/Pea15a/Stk3/Stk4
BP	GO:0009914	hormone transport	269	0.383816	1.32567	0.00578036	0.0356037	0.0269666	3170	tags=28%, list=19%, signal=23%	Hmga2/Cplx3/Spp1/Gal/Bglap2/C1qtnf3/Trpm2/Slc9b2/Sox11/Mc4r/Chga/Runx1/Ucp2/Tnfsf11/Abcg1/Cnr1/Sfrp1/Birc5/Ptprn/Sct/Nrg1/Fkbp1b/Slc7a5/Tcirg1/Ffar2/Ccl5/Myo5a/Tfr2/Adora3/Vdr/Anxa1/Pomc/Alox5/Exoc3l/Fgfr4/Cacna1d/Ptprv/Rab44/Fbn1/Lyn/Serp1/Gipr/Lrp1/Ptger3/Piwil4/Dab2/Rab11fip1/Doc2b/Osm/Nnat/Tspo/Clcf1/Rab8b/Anxa5/Lep/Rbp4/Trpv4/Nucb2/Cpt1a/Ildr2/Dynll1/Il1b/Pde3b/Selenom/Il11/Adora1/Gpr27/Myri…
BP	GO:0044772	mitotic cell cycle phase transition	424	0.367386	1.28929	0.00577458	0.0356037	0.0269666	4764	tags=33%, list=28%, signal=24%	Hmga2/Aif1/Slfn1/Gpnmb/Ptpn6/Zc3h12d/Kntc1/Bub1/Cks2/Ccne1/Cdkn2a/Ccnb1/Cdkn1c/Kif14/Trip13/Birc5/Rrm2/Gpr132/Ticrr/Cdc20/Cenpf/Cdca5/Stil/Tex14/Cdkn1a/Ttk/Ccnb2/Cdk1/Ndc80/Plk1/Aurkb/Bub1b/Ccnf/Brca1/Foxm1/Cdc25c/Dtl/Cenpe/Clspn/Tert/Zwilch/Haspin/Cks1b/E2f1/Anxa1/Iqgap3/Cdt1/Fbxl21/Ptprv/Nuf2/Spc24/Nes/Myo16/Mad1l1/Bard1/Tgfb1/Spdl1/Pdpn/Skp2/Cdk14/Ccl2/Cdca8/Incenp/Cdc6/Mad2l1/Tacc3/Prmt2/Mast…
BP	GO:0002693	positive regulation of cellular extravasation	22	0.623521	1.62488	0.00580468	0.0356639	0.0270122	3202	tags=50%, list=19%, signal=41%	Ptafr/Ccr2/Adam8/Ptger3/Ccl2/Thy1/Jam3/Mdk/Icam1/Cd47/Il1r1
BP	GO:0098773	skin epidermis development	95	0.461965	1.50257	0.00579659	0.0356639	0.0270122	3304	tags=28%, list=20%, signal=23%	Edaradd/Wnt10a/Gal/Runx3/Dlx3/Hpse/Runx1/Snai1/Fzd3/Alx4/Cdh3/Myo5a/Sox9/Mfsd12/Fgfr2/Cd109/Lgr5/Lhx2/Gli2/Wnt10b/Smo/Tradd/Egfr/Vangl2/Psen2/Fst/Dll1
BP	GO:1904925	positive regulation of autophagy of mitochondrion in response to mitochondrial depolarization	14	-0.628353	-1.78544	0.0058139	0.0356922	0.0270336	756	tags=36%, list=4%, signal=34%	Mfn2/Optn/Vdac1/Hk2/Pink1
BP	GO:0080111	DNA demethylation	23	0.624348	1.64076	0.00583343	0.0357507	0.0270779	2384	tags=26%, list=14%, signal=22%	Tox/Apobec1/Dppa3/Eomes/Apobec3/Alkbh2
BP	GO:0033559	unsaturated fatty acid metabolic process	62	0.49694	1.53514	0.00583733	0.0357507	0.0270779	2882	tags=37%, list=17%, signal=31%	Ptgds/Cyp4f18/Hpgds/Cyp1b1/Hpgd/Tbxas1/Cd74/Anxa1/Alox5/Scd2/Ptgis/Ptgr1/Pdpn/Fabp5/Decr2/Ces2g/Pla2g4a/Cyp2s1/Il1b/Avpr1a/Sphk1/Cyp2e1/Fads1
BP	GO:0006783	heme biosynthetic process	25	-0.517894	-1.74003	0.00583511	0.0357507	0.0270779	3818	tags=48%, list=23%, signal=37%	Iba57/Urod/Slc6a9/Fech/Abcb10/Alad/Alas2/Fxn/Alas1/Abcb7/Cpox/Cox10
BP	GO:0072507	divalent inorganic cation homeostasis	285	0.385676	1.33478	0.00584909	0.0357944	0.027111	2429	tags=24%, list=14%, signal=21%	Pkhd1/Slc24a4/Spp1/Cemip/Lck/F2/Apoe/Trpm2/Xcl1/Atp13a4/Ryr3/Ptpn6/Ccr5/Ccl8/Slc11a1/Ccr2/Ptk2b/Ptprc/Chga/Cxcl10/Plcg2/Mt2/Coro1a/Tnfsf11/Bdkrb1/Slc39a4/Clec4b1/Gp5/Hap1/P2ry6/Cyba/Fkbp1b/Tcirg1/Mt3/P2rx7/Ccl5/Cacna1f/Myo5a/Mcub/Vdr/Hexb/Pth1r/Hps1/Ubash3b/Prkcb/Htr2b/Lyn/Efhc1/Bok/Tgfb1/Ccr1/Cxcr3/Ccl2/Atp13a3/Ednra/Gp1bb/Slc39a6/Cd40/Cxcl9/Slc24a5/Selenon/Thy1/Trpv4/Nucb2/Tpcn2/Ccl12/Fam20a/En…
BP	GO:0006809	nitric oxide biosynthetic process	73	0.492924	1.54263	0.00586145	0.0358132	0.0271253	3984	tags=47%, list=24%, signal=36%	Cx3cr1/Aif1/Acp5/Il10/Cyp1b1/Ptk2b/Sirpa/Klrk1/Itgb2/Tlr2/Epor/P2rx4/Ass1/Tlr6/Ptgis/Gimap3/H2-M3/Tspo/Ddah2/Dynll1/Ulbp1/Il1b/Cyb5r3/Igf1/Icam1/Cd47/Hsp90aa1/Asl/Hrh1/Gla/Ticam1/Tlr5/Tlr4/Ddah1
BP	GO:0071347	cellular response to interleukin-1	68	0.488518	1.52287	0.00592013	0.0361073	0.027348	3202	tags=37%, list=19%, signal=30%	Xcl1/Ccl8/Zbp1/Sirpa/Serpine1/Ccl7/Pycard/Ankrd1/Ccl22/Ccl5/Adamts7/Fn1/Ccl2/Ccl9/Cd40/Cfl1/Ccl6/Ccl12/Il1b/Egr1/Myd88/Adamts12/Ccl4/Cd47/Il1r1
BP	GO:0030100	regulation of endocytosis	202	0.406279	1.39532	0.0059202	0.0361073	0.027348	3783	tags=31%, list=22%, signal=24%	Fcgr1/Trem2/Cd22/Apoe/Grem1/Lgals3/Nckap1l/Cd300a/Apoc1/Ccr7/Plcg2/Serpine1/Syk/Hap1/Trf/Nrg1/Dcx/Pacsin1/Epha3/Anxa2/Ptpn5/Tfr2/Ahi1/Axl/Siglece/Arrb2/Lrp1/Stap1/Rab31/Ankrd13d/Mctp1/F2rl1/Scamp5/Slc17a7/Dab2/Lrrtm2/Scrib/Cd14/Sfrp4/Ppt1/Sphk1/Cd63/Clip3/Itga2/B2m/Lbp/Ophn1/Sdcbp/Dlg4/Rin3/Dll1/Dnm1/Pcsk9/Bicd1/Cbl/Tor1a/Ankfy1/Ehd4/Itgb3/Adipoq/Hip1/Src/Kif3a
BP	GO:0048568	embryonic organ development	423	0.36656	1.28601	0.0059236	0.0361073	0.027348	4064	tags=30%, list=24%, signal=24%	Gdf3/Grhl3/Uty/Tubb2b/E2f8/Folr1/Dlx5/Vash2/Il10/Cthrc1/Tifab/Sox11/Slitrk6/Runx1/Runx2/Ephb2/Aldh1a2/Dscaml1/Cdkn1c/Snai1/Prrx2/Mthfd1l/Mdfi/Cebpa/Spint1/Stil/Fzd3/Eomes/Col11a1/Ptk7/Tcf7/Alx4/Igf2/Nrk/Slc9a3r1/Wnt7b/Wdr19/Sox9/Gli3/Ahi1/Mmp14/Tshr/Ada/Wnt2/Zfp568/Fgfr2/Abr/Mfap2/Gja5/Plk4/Tgfb1/Vcam1/Col13a1/Pdgfc/Hoxa1/Ror2/Tead2/Ednra/Scrib/Tead4/Ccdc134/Myf5/Gjb5/Junb/Shox2/Rbp4/Fzd2/Krt8/No…
BP	GO:0002323	natural killer cell activation involved in immune response	12	0.729738	1.66244	0.00593568	0.0361239	0.0273606	3468	tags=67%, list=21%, signal=53%	Klrc1/Nkg7/Coro1a/Unc13d/Stx11/Pglyrp1/Klrc2/Lgals9
BP	GO:0071478	cellular response to radiation	159	0.417727	1.41517	0.00593498	0.0361239	0.0273606	3558	tags=25%, list=21%, signal=20%	Hmga2/Sfrp2/Slc24a4/Ifi206/Gpr88/Ddias/Ifi207/Ifi204/Sfrp1/Timp1/Cdkn1a/Fignl1/Pbk/Aurkb/Ect2/Brca1/Mmp9/Opn3/Prkcd/Grk1/Bmf/Bard1/Tgfb1/Mmp3/Mfap4/Mme/Egr1/Rad51ap1/Mmp2/Nfatc4/Crip1/Spidr/Poli/Rhob/Rho/Gadd45a/Chek1/Snai2/Casp9
BP	GO:0032692	negative regulation of interleukin-1 production	28	0.596905	1.62372	0.00594555	0.0361555	0.0273845	3220	tags=46%, list=19%, signal=38%	Mefv/Cx3cr1/Trem2/Acp5/Cd33/Serpinb1a/Nlrp3/Arrb2/Nlrc3/Igf1/Lilrb4a/Tnfaip3/Pml
BP	GO:0060907	positive regulation of macrophage cytokine production	27	0.596531	1.62773	0.00595676	0.0361952	0.0274146	4388	tags=63%, list=26%, signal=47%	Tlr7/Laptm5/Plcg2/Tlr2/Casp1/Cd74/Pycard/P2rx7/Card9/Nod2/Casp4/Myd88/Ticam1/Tlr4/Spon2/Gprc5b/Tlr3
BP	GO:0042181	ketone biosynthetic process	36	-0.440043	-1.64632	0.00596158	0.0361959	0.0274152	2342	tags=49%, list=14%, signal=42%	Scp2/Coq6/Coq3/Ppargc1a/Coq7/Coq2/Bmp6/Hsd17b1/Pdss2/Coq5/Ndufa9/Aldoa/Coq9/Pptc7/Wnt4/Coq8a/Coq10a/Aldoa
BP	GO:0019432	triglyceride biosynthetic process	35	-0.454808	-1.67963	0.00599119	0.0363472	0.0275297	2066	tags=37%, list=12%, signal=33%	Acsl6/Ctdnep1/Thrsp/Fitm2/Gpam/Acsl1/Slc27a1/Lpin1/Lpl/Plin5/Pnpla3/Dgat2/Mogat2
BP	GO:0007173	epidermal growth factor receptor signaling pathway	91	0.460429	1.49118	0.00604294	0.0366036	0.0277239	4193	tags=41%, list=25%, signal=31%	Adgre4/Ptk2b/Hap1/Ptprj/Mmp9/Erbb2/Sox9/Erbb3/Zfyve28/Nrg2/Plaur/Rassf2/Pde6h/Plce1/Tgfb1/Vps25/Iqgap1/Ccdc88a/Bcar3/Adora1/Egfr/Psen2/Arf4/Ptprf/Shkbp1/Cbl/Epgn/Mvp/Adra2a/Hip1/Src/Snx5/Efemp1/Fam83a/Bcar1/Shc1/Akt1
BP	GO:1905145	cellular response to acetylcholine	25	0.60797	1.63748	0.00606206	0.0366826	0.0277838	3135	tags=44%, list=19%, signal=36%	Chrng/Ly6c2/Cdk5r1/Chrna1/Rgs10/Chrnd/Ly6e/Ly6i/Ly6h/Chrnb2/Gnai2
BP	GO:2000379	positive regulation of reactive oxygen species metabolic process	70	0.484196	1.51267	0.00606548	0.0366826	0.0277838	2612	tags=34%, list=16%, signal=29%	F2/Tyrobp/Il18/Cyp1b1/Ptk2b/Plcg2/Itgb2/Syk/Cyba/Cdkn1a/Itgam/Duoxa1/Prkcd/Thbs1/Tlr6/Tgfb1/Nox4/Pid1/F2rl1/Tspo/Lep/Hvcn1/Ripk3/Plau
BP	GO:0022404	molting cycle process	94	0.461577	1.50291	0.00610329	0.0368248	0.0278914	2948	tags=27%, list=18%, signal=22%	Edaradd/Wnt10a/Gal/Runx3/Dlx3/Hpse/Runx1/Snai1/Fzd3/Alx4/Cdh3/Myo5a/Sox9/Mfsd12/Fgfr2/Cd109/Lgr5/Lhx2/Gli2/Wnt10b/Smo/Tradd/Egfr/Vangl2/Psen2
BP	GO:0022405	hair cycle process	94	0.461577	1.50291	0.00610329	0.0368248	0.0278914	2948	tags=27%, list=18%, signal=22%	Edaradd/Wnt10a/Gal/Runx3/Dlx3/Hpse/Runx1/Snai1/Fzd3/Alx4/Cdh3/Myo5a/Sox9/Mfsd12/Fgfr2/Cd109/Lgr5/Lhx2/Gli2/Wnt10b/Smo/Tradd/Egfr/Vangl2/Psen2
BP	GO:1904035	regulation of epithelial cell apoptotic process	99	0.450966	1.47008	0.00610329	0.0368248	0.0278914	4360	tags=37%, list=26%, signal=28%	Pkhd1/Fgf21/Ndnf/Il10/Umodl1/Serpine1/Angptl4/Tert/Hmox1/Thbs1/Arrb2/Bok/Ccl2/Cd248/Cd40/Mst1/Col18a1/Ccl12/Sfrp4/Pak4/Mdk/Zfp36l1/Igf1/Alms1/Icam1/Mapk7/Adar/Tnfaip3/Prkci/Zfp36/Rb1/Stk4/Sema5a/Itga4/Ager/Bax/Ngf
BP	GO:0010712	regulation of collagen metabolic process	48	0.517004	1.53617	0.00615995	0.0371376	0.0281284	3800	tags=46%, list=23%, signal=36%	F2/Il18/Serpine1/Ltbp1/Il6ra/Emilin1/Vsir/Vim/Fn1/Creb3l1/Arrb2/Scx/Tgfb1/Ccl2/Mfap4/Itga2/Tgfb3/Ddr2/Fap/Pdgfrb/Adora2b/Mkx
BP	GO:0038127	ERBB signaling pathway	102	0.4486	1.4637	0.00618307	0.0372479	0.0282119	4193	tags=40%, list=25%, signal=30%	Adgre4/Ptk2b/Hap1/Nrg1/Ptprj/Mmp9/Erbb2/Sox9/Lgmn/Erbb3/Zfyve28/Nrg2/Plaur/Rassf2/Pde6h/Plce1/Tgfb1/Vps25/Iqgap1/Ccdc88a/Bcar3/Adora1/Egfr/Psen2/Arf4/Acp4/Ptprf/Shkbp1/Cbl/Epgn/Mvp/Adra2a/Hip1/Src/Snx5/Efemp1/Myoc/Fam83a/Bcar1/Shc1/Akt1
BP	GO:0060561	apoptotic process involved in morphogenesis	22	0.621107	1.61859	0.0061949	0.0372901	0.0282439	4306	tags=50%, list=26%, signal=37%	Spi1/Cdkn2a/Tnfrsf1b/Wnt7b/Vdr/Scrib/Fzd5/Pml/Bcl2l11/Tnfrsf1a/Bax
BP	GO:0006520	cellular amino acid metabolic process	210	-0.259359	-1.24434	0.00625763	0.0376091	0.0284855	3961	tags=39%, list=24%, signal=30%	Slc25a44/Aars/Fars2/Gstz1/Eprs/Lars2/Atf4/Pars2/Iars2/Mthfd1/Apip/Sars/Hpdl/Sirt4/Cars/Acy1/Gls/Adi1/Shmt1/Pfas/Mtrr/Arg2/Gcsh/Yars2/Hdc/Ppat/Acad8/Sars2/Pm20d1/Thap4/Dars2/Dbt/Pcmt1/Spr/Gatc/Dglucy/Acat1/Gatb/Hibch/Oat/Auh/Gpt2/Aars2/Nos2/Etfb/Atcay/Nos3/Qrsl1/Park7/Mccc2/Prodh/Etfa/Acadsb/Dld/Hibadh/Fh1/Bckdk/Ivd/Mpst/Bckdha/Kyat3/Tst/Kyat1/Bckdhb/Gcat/Tarsl2/Aldh5a1/Aldh4a1/Adssl1/Got2/Arg1/Al…
BP	GO:0060350	endochondral bone morphogenesis	60	0.5015	1.53997	0.00628628	0.0377228	0.0285716	3695	tags=40%, list=22%, signal=31%	Dlx5/Mmp13/Comp/Runx2/Tmem119/Col1a1/Col10a1/Col27a1/Sox9/Mmp14/Thbs1/Scx/Col3a1/Serpinh1/Col13a1/Csgalnact1/Shox2/Trpv4/Enpp1/Pthlh/Mmp16/Thbs3/Nab2/Col2a1
BP	GO:1904923	regulation of autophagy of mitochondrion in response to mitochondrial depolarization	15	-0.608147	-1.7512	0.00628632	0.0377228	0.0285716	756	tags=33%, list=4%, signal=32%	Mfn2/Optn/Vdac1/Hk2/Pink1
BP	GO:0046031	ADP metabolic process	86	-0.324886	-1.44814	0.00633323	0.0379748	0.0287625	2487	tags=34%, list=15%, signal=30%	Pgk1/Gpi1/Insr/Tpi1/Gck/Ppargc1a/Dhtkd1/Hdac4/Pkm/Galt/Pgam2/Gapdh/Actn3/Slc4a4/Eno3/Ak1/Prkaa2/Bpgm/Gm10358/Ppara/Ogdh/Gm3839/Aldoa/Pfkm/Gpd1/Hk2/Tigar/Esrrb/Mlxipl/Aldoa
BP	GO:0032494	response to peptidoglycan	12	0.727876	1.6582	0.00636347	0.0380969	0.028855	2624	tags=58%, list=16%, signal=49%	Trem2/C5ar1/Tlr2/Nlrp3/Card9/Nod2/Myd88
BP	GO:0040014	regulation of multicellular organism growth	74	0.483834	1.51539	0.00636031	0.0380969	0.028855	1714	tags=22%, list=10%, signal=20%	Hmga2/Gdf15/Flt3/Mfsd2a/Ikzf1/Plac8/Dio3/Igf2/Lgmn/Sgpl1/Tshr/G6pdx/Gamt/Ppib/Sh3pxd2b/Ezr
BP	GO:0140632	inflammasome complex assembly	23	0.623531	1.63861	0.00641194	0.0383277	0.0290298	3826	tags=61%, list=23%, signal=47%	Mefv/Trem2/Nlrp1a/Plcg2/Nlrp1b/Aim2/Nlrp3/Tlr6/Trim30a/Nlrc3/Myd88/Eif2ak2/Atat1/Tlr4
BP	GO:0090066	regulation of anatomical structure size	472	0.356174	1.25545	0.00643229	0.0384196	0.0290994	4107	tags=32%, list=24%, signal=25%	Lpar3/Dbh/Adra1b/Slc12a3/Tmsb10/Apoe/Sema3d/Ccr5/Nckap1l/Clec2i/Ptk2b/Chga/Comp/Spta1/Arhgap28/Baiap2l1/Slc12a8/Cotl1/Coro1a/Crabp2/Bcl11a/Map1b/Acta2/Tbxas1/Sct/Plxna3/Dcx/Tlr2/Fmn1/Dbn1/Pycard/Trpv2/P2rx4/Mt3/Was/Avpr2/Sema4a/P2rx7/Slc9a3r1/Plek/Wnt7b/Vill/Plekhh2/Lima1/Slit2/Fn1/Kcnn4/Prkcd/Alox5/Dock5/Hcls1/Cdc42ep5/G6pdx/Iqgap3/Il7r/Sema3a/Vstm4/Daam2/Sema4b/Htr2b/Limk1/Cysltr1/Islr2/Lrrc8e/…
BP	GO:0009135	purine nucleoside diphosphate metabolic process	90	-0.324636	-1.42398	0.00644557	0.0384395	0.0291144	2487	tags=34%, list=15%, signal=29%	Pgk1/Entpd4b/Gpi1/Insr/Tpi1/Gck/Ppargc1a/Dhtkd1/Hdac4/Pkm/Galt/Pgam2/Gapdh/Actn3/Slc4a4/Eno3/Ak1/Prkaa2/Bpgm/Gm10358/Ppara/Ogdh/Gm3839/Aldoa/Pfkm/Gpd1/Hk2/Tigar/Esrrb/Mlxipl/Aldoa
BP	GO:0009179	purine ribonucleoside diphosphate metabolic process	90	-0.324636	-1.42398	0.00644557	0.0384395	0.0291144	2487	tags=34%, list=15%, signal=29%	Pgk1/Entpd4b/Gpi1/Insr/Tpi1/Gck/Ppargc1a/Dhtkd1/Hdac4/Pkm/Galt/Pgam2/Gapdh/Actn3/Slc4a4/Eno3/Ak1/Prkaa2/Bpgm/Gm10358/Ppara/Ogdh/Gm3839/Aldoa/Pfkm/Gpd1/Hk2/Tigar/Esrrb/Mlxipl/Aldoa
BP	GO:0110053	regulation of actin filament organization	246	0.387696	1.33738	0.00647107	0.0385618	0.0292071	5004	tags=40%, list=30%, signal=29%	Tmsb10/Gpr65/Nckap1l/Clec2i/Ptk2b/Spta1/Arhgap28/Baiap2l1/Cotl1/Coro1a/Tlr2/Fmn1/Dbn1/Pycard/Was/Plek/Wasf1/Vill/Plekhh2/Lima1/Slit2/Prkcd/Hcls1/Cdc42ep5/Daam2/Limk1/Gmfg/Sh3pxd2b/Vasp/Capg/Nox4/Pdlim4/F2rl1/Fchsd1/Ppm1e/Stmn1/Pak3/Cfl1/Arpc1b/S100a10/Baiap2/Sh3bp1/Kirrel/Coro1b/Ssh3/Shank1/Evl/Tmsb4x/Arpc5/Ccdc88a/Lpar1/Carmil2/Arap1/Tgfb3/Alms1/Icam1/Actr3/Dbnl/Cd47/Eps8/Twf1/Gm14137/Wasf3/Wdr1…
BP	GO:2001237	negative regulation of extrinsic apoptotic signaling pathway	82	0.463009	1.47363	0.00654875	0.0389646	0.0295121	3782	tags=39%, list=22%, signal=30%	Sfrp2/Faim2/Lgals3/Serpine1/Nrg1/Hgf/Brca1/Tert/Hmox1/Hmgb2/Fyn/Sh3rf1/Dab2/Tnfrsf23/Il1b/Lmna/Igf1/Icam1/Gas1/Faim/Tnfrsf22/Mapk7/Tnfaip3/Cttn/Ctnna1/Snai2/Ripk1/Pea15a/Gpx1/Eya2/Col2a1/Src
BP	GO:1901976	regulation of cell cycle checkpoint	48	0.51486	1.5298	0.0065907	0.0391444	0.0296484	1930	tags=25%, list=11%, signal=22%	Ccnb1/Birc5/Ndc80/Pbk/Aurkb/Brca1/Cdt1/Mad1l1/Bard1/Cdca8/Incenp/Mad2l1
BP	GO:0030111	regulation of Wnt signaling pathway	280	0.381665	1.3218	0.00659418	0.0391444	0.0296484	3360	tags=26%, list=20%, signal=21%	Hmga2/Tnn/Sfrp2/Folr1/Dcdc2a/Dlx5/Apoe/Grem1/Cdh2/Cthrc1/Ctnnd2/Wif1/Ptpro/Depdc1b/Sfrp1/Mdfi/Aspm/Tlr2/Col1a1/Ptk7/Tpbg/Cdh1/Cdh3/Rspo2/Sulf2/Slc9a3r1/Tsku/Tert/Sox9/Gli3/Peg12/Daam2/Fgfr2/Lmx1a/Grb10/Lrp1/Tgfb1/Lgr5/Sulf1/Cdk14/Tmem9/Ror2/Dact3/Dab2/Tmem198/Lrrk1/Fzd1/Cmah/Rbms3/Draxin/Mdfic/Sfrp4/Dkk2/Egr1/Tle3/Wnt10b/Nfatc4/Hhex/Zeb2/Mdk/Egfr/Vangl2/Bicc1/Adgra2/Macf1/Rnf213/Tnfaip3/Tbx18/Cxx…
BP	GO:0033013	tetrapyrrole metabolic process	48	-0.39074	-1.491	0.00661026	0.0392097	0.0296978	3016	tags=48%, list=18%, signal=39%	Eif2ak1/Mmadhc/Iba57/Urod/Mtrr/Slc6a9/Fech/Rsad1/Abcb10/Alad/Ank1/Mmachc/Clybl/Mmaa/Mmab/Alas2/Fxn/Alas1/Abcb7/Cpox/Cox10/Sptb/Cyp1a1
BP	GO:0030502	negative regulation of bone mineralization	14	0.691358	1.63481	0.00674318	0.0399675	0.0302717	3409	tags=57%, list=20%, signal=46%	Grem1/Ptk2b/Sox9/Ccr1/Ecm1/Enpp1/Hif1a/Nfe2
BP	GO:2000351	regulation of endothelial cell apoptotic process	47	0.533429	1.58511	0.00677084	0.0400154	0.030308	3230	tags=36%, list=19%, signal=29%	Fgf21/Ndnf/Il10/Serpine1/Angptl4/Tert/Thbs1/Ccl2/Cd248/Cd40/Col18a1/Ccl12/Pak4/Icam1/Mapk7/Tnfaip3/Prkci
BP	GO:0032660	regulation of interleukin-17 production	33	0.556066	1.56005	0.0067628	0.0400154	0.030308	2707	tags=42%, list=16%, signal=36%	Ly9/Il12rb1/Nckap1l/Il18/Tlr2/Slc7a5/Slamf6/Vsir/Card9/Tgfb1/Nod2/Osm/Myd88/Sphk1
BP	GO:1903034	regulation of response to wounding	143	0.424291	1.42474	0.0067634	0.0400154	0.030308	3959	tags=37%, list=24%, signal=29%	F2/Apoe/Adtrp/Hpse/Il10/Siglecg/Ephb2/Clec7a/Cldn4/Acta2/Serpine1/Gp5/Nrg1/Cxcr4/Grn/Fkbp1b/Ptn/Anxa2/F7/Anxa1/Prkcd/Alox5/Thbs1/Ubash3b/Vkorc1/Plaur/Cd109/Lrp1/Ptger3/St3gal4/Ccl2/F2rl1/Emilin2/Rtn4rl1/Anxa5/Plat/Plau/Mdk/Duox1/Pros1/Pdgfra/Ddr2/Ptprf/Cd9/Mylk/C1qtnf1/Serping1/Flna/Adra2a/Adamts18/Tbxa2r/Tfpi/Hmgcr
BP	GO:0008016	regulation of heart contraction	158	-0.272301	-1.34053	0.00677199	0.0400154	0.030308	2104	tags=27%, list=12%, signal=24%	Ednrb/Kcne1l/Ank2/Abcc9/Snta1/Apln/Jak2/Ucn/Scn2b/Prkca/Nos2/Cacna2d1/Nos3/Hdac4/Ctnna3/Kcnj2/Hrc/Atp5j/Rangrf/Kcna5/Tmem38a/Dmd/Thrb/Pln/Atp1b1/Fxyd1/S100a1/Myh6/Tpm1/Epas1/Tmem65/Pde4b/Pde4d/Myh7/Scn1b/Atp1a2/Kcnn2/Crhr2/Nos1/Slc1a1/Scn4b/Myl2/Myl3
BP	GO:0050798	activated T cell proliferation	43	0.536853	1.56856	0.00677885	0.0400253	0.0303155	3004	tags=44%, list=18%, signal=36%	Itgal/Il12rb1/Laptm5/Il18/Itgb2/Crtam/Pycard/Itgam/Igf2/Cd86/Casp3/Igfbp2/Fyn/Scrib/Icosl/Tnfsf9/Ripk3/Igf1/Lilrb4a
BP	GO:0002823	negative regulation of adaptive immune response based on somatic recombination of immune receptors built from immunoglobulin superfamily domains	41	0.552316	1.59624	0.00690048	0.0406192	0.0307654	2035	tags=32%, list=12%, signal=28%	Havcr2/Ptpn6/Nckap1l/Fcgr2b/Ptprc/Klrd1/Vsir/Spn/Il7r/Il33/Loxl3/Nod2/Il4ra
BP	GO:0006165	nucleoside diphosphate phosphorylation	91	-0.319307	-1.41259	0.00693974	0.0408192	0.0309168	2870	tags=40%, list=17%, signal=34%	Pfkfb2/Arl2/Khk/Nme6/Mtch2/Pgk1/Gpi1/Insr/Tpi1/Gck/Ppargc1a/Ak4/Dhtkd1/Hdac4/Pkm/Nme7/Galt/Pgam2/Gapdh/Actn3/Slc4a4/Eno3/Ak1/Prkaa2/Bpgm/Gm10358/Ppara/Ogdh/Gm3839/Aldoa/Pfkm/Gpd1/Hk2/Tigar/Esrrb/Mlxipl/Aldoa
BP	GO:0098751	bone cell development	38	0.552739	1.58129	0.00699789	0.0411221	0.0311463	3782	tags=45%, list=22%, signal=35%	Tyrobp/Slc9b2/Ptpn6/Tnfsf11/Gp5/Pip4k2a/Fbn1/Gp1bb/Lrrk1/Notch2/Foxp1/Gpr68/Zfp385a/Wasf2/Flna/Ninj1/Src
BP	GO:0008630	intrinsic apoptotic signaling pathway in response to DNA damage	105	0.443282	1.44966	0.00702302	0.0412149	0.0312165	4711	tags=37%, list=28%, signal=27%	Bcl2a1b/Pmaip1/Pnp/Ddias/Ifi204/Snai1/Tnfrsf1b/Cd74/Cdkn1a/Pycard/Ikbke/Brca1/Hmox1/E2f1/Cd44/Bcl3/Bok/Shisa5/Fnip2/Bcl2a1d/Nfatc4/Crip1/Plscr1/Ddit4/Pml/Bcl2l11/Mbd4/Zfp385a/Snai2/Casp9/Myc/Casp2/Tnfrsf1a/Bax/Brca2/Hic1/Ier3/Bbc3/Nupr1
BP	GO:0030193	regulation of blood coagulation	56	0.504887	1.53308	0.00704695	0.0413239	0.0312991	3942	tags=52%, list=23%, signal=40%	F2/Apoe/Adtrp/Hpse/Ephb2/Serpine1/Gp5/Anxa2/F7/Prkcd/Thbs1/Ubash3b/Vkorc1/Plaur/Ptger3/St3gal4/F2rl1/Emilin2/Anxa5/Plat/Plau/Pros1/Pdgfra/Cd9/C1qtnf1/Serping1/Adamts18/Tbxa2r/Tfpi
BP	GO:2000117	negative regulation of cysteine-type endopeptidase activity	75	0.468281	1.47345	0.00706	0.041369	0.0313333	2815	tags=28%, list=17%, signal=23%	Sfrp2/Ifi206/Naip6/Naip5/Ifi207/Ifi204/Naip2/Birc5/Mt3/Hgf/Mmp9/Cd44/Thbs1/Arrb2/Plaur/Sh3rf1/Dpep1/Arl6ip1/Mical1/Bcl2a1d/Igf1
BP	GO:1903306	negative regulation of regulated secretory pathway	21	0.62271	1.6102	0.00708219	0.0414362	0.0313841	3725	tags=52%, list=22%, signal=41%	Nckap1l/Ccr2/Cd300a/Spi1/Cd84/Hmox1/Abr/Gnai2/Lgals9/Rap1b/Adra2a
BP	GO:0043011	myeloid dendritic cell differentiation	21	0.622687	1.61014	0.00708219	0.0414362	0.0313841	2833	tags=48%, list=17%, signal=40%	Spi1/Pirb/Camk4/Batf/Gimap3/Tgfb1/Batf3/Tnfsf9/Notch2/Irf4
BP	GO:0071479	cellular response to ionizing radiation	71	0.480947	1.49969	0.00709508	0.0414687	0.0314088	3483	tags=27%, list=21%, signal=21%	Hmga2/Sfrp2/Ifi206/Ddias/Ifi207/Ifi204/Sfrp1/Cdkn1a/Fignl1/Ect2/Brca1/Bard1/Tgfb1/Egr1/Rad51ap1/Spidr/Rhob/Gadd45a/Snai2
BP	GO:0045807	positive regulation of endocytosis	113	0.436062	1.43746	0.00709848	0.0414687	0.0314088	4099	tags=37%, list=24%, signal=28%	Fcgr1/Trem2/Apoe/Grem1/Nckap1l/Ccr7/Plcg2/Serpine1/Syk/Trf/Dcx/Anxa2/Ptpn5/Tfr2/Ahi1/Axl/Arrb2/Lrp1/Stap1/Rab31/F2rl1/Dab2/Cd14/Sfrp4/Ppt1/Cd63/Clip3/Itga2/B2m/Lbp/Dll1/Dnm1/Pcsk9/Bicd1/Cbl/Tor1a/Ankfy1/Hip1/Kif3a/Actn4/Sh3gl1/Cln3
BP	GO:0050770	regulation of axonogenesis	162	0.408458	1.38494	0.00713822	0.0416396	0.0315383	3356	tags=30%, list=20%, signal=24%	Lpar3/Apoe/Cdh2/Sema3d/Ccr5/Ephb2/Crabp2/Bcl11a/Map1b/Plxnc1/Plxna3/Ephb3/Dcx/Dbn1/Trpv2/Mt3/Sema4a/Plxnb2/Robo1/Vim/Slit2/Fn1/Sema3a/Sema4b/Plxnb1/Limk1/Islr2/Chn1/Lrp1/Pak3/Sema3b/Shox2/Ust/Thy1/Draxin/Trim46/Shtn1/Rnd2/Syngap1/Zeb2/Actr3/Dbnl/Macf1/Lrrc4c/Brsk1/Slit1/Sipa1l1/Map2/Sema4g
BP	GO:0019932	second-messenger-mediated signaling	235	0.392057	1.35006	0.00715875	0.0416986	0.0315829	3085	tags=31%, list=18%, signal=26%	P2ry12/Cd8a/Slc24a4/Gal/Cx3cr1/Trem2/Cd22/Apoe/Trpm2/Ndnf/Itgal/Ncam1/Ccr5/Cd4/Guca1a/Ccr2/Ptk2b/Ccr7/Ptprc/Chga/Plcg2/Mt2/Siglecg/Tnfsf11/Syk/Sct/Nrg1/Ptprj/Cxcr4/Fkbp1b/P2rx4/Lat2/Adora3/Sox9/Erbb3/Pomc/Thbs1/Ada/Cacna1d/Fhl2/Htr2b/Cmklr1/Gipr/Ptger3/Ccr1/Cxcr3/Vcam1/Kcnc2/Zap70/Rundc3a/Ptgfr/Cib1/Nucb2/Tpcn2/Bst1/Avpr1a/Pde3b/Casq2/Camkk2/Nfatc4/Sphk1/Lpar1/Cap1/Igf1/Egfr/Tnni3/Alms1/Pde5a/Ptb…
BP	GO:0031620	regulation of fever generation	11	0.745337	1.67988	0.00721904	0.0419508	0.031774	2457	tags=64%, list=15%, signal=54%	Tnfrsf11a/Ccr5/Tnfsf11/Cnr1/Ccl5/Ptger3/Il1b
BP	GO:0070141	response to UV-A	12	0.72513	1.65194	0.00721904	0.0419508	0.031774	2847	tags=58%, list=17%, signal=49%	Timp1/Mmp9/Opn3/Mmp3/Mme/Mmp2/Egfr
BP	GO:0006939	smooth muscle contraction	92	0.454426	1.4753	0.0072513	0.0421066	0.031892	4387	tags=42%, list=26%, signal=32%	Lck/Tifab/Ptafr/Npnt/Ncf1/Comp/Acta2/Fkbp1b/Sulf2/Dock5/Ada/Htr2b/Ptger3/Sulf1/Ednra/Apbb1/Rgs2/Tpcn2/Adrb1/Cacna1g/Sphk1/Adora1/Itga2/Tnni3/Chrnb2/Oxtr/Cttn/Cald1/Tshz3/Mylk/Adra2a/Adora2b/Tbxa2r/Adra2c/Shc1/Spx/Scnn1b/Atp2b4/Gdnf
BP	GO:0010954	positive regulation of protein processing	25	0.602877	1.62377	0.00728384	0.0422321	0.031987	2120	tags=32%, list=13%, signal=28%	Astl/Hpse/Ccbe1/Nlrc4/Mmp14/Eno1/Spon1/S100a10
BP	GO:0051896	regulation of protein kinase B signaling	149	0.415866	1.40389	0.00728178	0.0422321	0.031987	2289	tags=23%, list=14%, signal=20%	Pkhd1/P2ry12/Cx3cr1/C1qtnf3/Hpse/Il18/Gdf15/Pik3cg/Chil1/Tnfaip8l3/Tnfsf11/Nrg1/Adam8/Ptprj/Bank1/Tpbg/P2rx4/Igf2/Rcn3/Slc9a3r1/F7/Axl/Hcls1/Thbs1/Arrb2/Tgfb1/Mmp3/Nox4/Lin28a/Cd28/Osm/Clcf1/Lep/Cib1
BP	GO:0009798	axis specification	75	0.466934	1.46922	0.00730485	0.0422904	0.0320311	3611	tags=33%, list=21%, signal=26%	Gdf3/Tdrd1/Ripply1/Tifab/Sfrp1/Mdfi/Stil/Ahi1/Peg12/Notch2/Fzd5/Lefty1/Chrdl1/Smo/Hhex/Nodal/Hspb11/Chrd/Tbx18/Pld6/Dll1/Pgap1/Wnt6/Vax2/Cited1
BP	GO:0048732	gland development	350	0.367271	1.28097	0.00733194	0.0423837	0.0321018	4956	tags=38%, list=29%, signal=27%	Hmga2/Edaradd/E2f8/Wnt10a/Tnfrsf11a/Ugt1a7c/Il18/Tnc/Cela1/Runx1/Tnfsf11/Cdkn2a/Cdkn1c/Ikzf1/Sfrp1/Cebpa/Ephb3/Cyp7b1/Mki67/Ccnb2/Upb1/Cdh1/Igf2/Ptn/Hgf/Sulf2/Robo1/Foxm1/Slc9a3r1/Vdr/Sox9/Hmox1/Gli3/Slit2/Cd44/Anxa1/Ada/Iqgap3/Sema3a/Lama1/Bcl11b/Serpinf1/Plaur/Fgfr2/Mad1l1/Hp/Tgfb1/Sulf1/Ednra/Pck1/Scrib/Ly6e/Oas2/Mst1/Notch2/Rpgrip1l/Pitx1/Man2a1/Gli2/Cadm1/Ripk3/Plau/Lbh/Hrh2/Mmp2/Smo/Hhex/Id…
BP	GO:0051651	maintenance of location in cell	189	0.408738	1.40245	0.00734566	0.0424312	0.0321378	2391	tags=26%, list=14%, signal=22%	Cemip/Lck/Tmsb10/F2/Apoe/Trpm2/Xcl1/Ryr3/Ptpn6/Ccr5/Cd4/Ptk2b/Ptprc/Cxcl10/Plcg2/Coro1a/Bdkrb1/Clec4b1/Gp5/Hap1/Aspm/P2ry6/Cyba/Dbn1/Fkbp1b/P2rx7/Myo5a/Hexb/Ubash3b/Kdelr3/Htr2b/Ftl1/Lyn/Bard1/Tgfb1/Cxcr3/Gm2a/Ednra/Slc17a7/Gp1bb/Hk1/Cxcl9/Tspo/Selenon/Hexa/Dzip1/Thy1/Tpcn2/Tmsb4x
BP	GO:0070168	negative regulation of biomineral tissue development	21	0.621009	1.6058	0.00737524	0.0425702	0.0322431	3409	tags=48%, list=20%, signal=38%	Grem1/Ptk2b/Sox9/Aspn/Tgfb1/Ccr1/Ecm1/Enpp1/Hif1a/Nfe2
BP	GO:0007189	adenylate cyclase-activating G protein-coupled receptor signaling pathway	101	0.446604	1.45853	0.00743565	0.0428869	0.0324829	4198	tags=43%, list=25%, signal=32%	Lpar3/Adgre4/Adra1b/Gpr65/Adgre1/Mc4r/Chga/Cxcl10/Cnr1/Adgrg2/Slc9a3r1/Cnr2/Adgrl3/Adcy7/Pth1r/Adcy3/Tshr/S1pr2/Ptger2/Adgrg5/Gipr/Ptger3/Cxcr3/Cxcl9/Ptgfr/Mrap/Adrb1/Abca1/Adgrd1/Lpar1/Pthlh/Gnai2/Gpr161/Ptgir/Lpar2/Adra2a/Adora2b/Tbxa2r/Adora2a/Adra2c/Tmem116/Ucn2/S1pr3
BP	GO:0030838	positive regulation of actin filament polymerization	48	0.510954	1.51819	0.00745222	0.0429504	0.032531	4091	tags=40%, list=24%, signal=30%	Nckap1l/Ptk2b/Baiap2l1/Fmn1/Pycard/Cdc42ep5/Vasp/Fchsd1/Baiap2/Kirrel/Evl/Carmil2/Icam1/Actr3/Gm14137/Cttn/Carmil1/Ccl24/Myo1c
BP	GO:0043030	regulation of macrophage activation	47	0.5302	1.57551	0.00746086	0.0429681	0.0325444	2979	tags=38%, list=18%, signal=32%	Havcr2/Trem2/Il10/Cd84/Cebpa/Grn/Thbs1/Il33/Tlr6/Gpr137b/Stap1/Pla2g4a/Il4ra/Ctsc/Ulbp1/Sphk1/Cd1d1/Lbp
BP	GO:0002714	positive regulation of B cell mediated immunity	38	0.550618	1.57522	0.00753275	0.0432853	0.0327847	2813	tags=39%, list=17%, signal=33%	Fcgr1/Trem2/Xcl1/Fcgr3/Fcer1g/Ptprc/Gimap3/Tgfb1/Nod2/Cd28/Cd40/Clcf1/Trp53bp1/Tnfsf13/Tnfsfm13
BP	GO:0002891	positive regulation of immunoglobulin mediated immune response	38	0.550618	1.57522	0.00753275	0.0432853	0.0327847	2813	tags=39%, list=17%, signal=33%	Fcgr1/Trem2/Xcl1/Fcgr3/Fcer1g/Ptprc/Gimap3/Tgfb1/Nod2/Cd28/Cd40/Clcf1/Trp53bp1/Tnfsf13/Tnfsfm13
BP	GO:0036315	cellular response to sterol	17	-0.607756	-1.82684	0.00756259	0.0434244	0.0328901	2993	tags=41%, list=18%, signal=34%	Insig2/Gpld1/Nfe2l1/Rora/Rorc/Ces1d/Ces1e
BP	GO:0034114	regulation of heterotypic cell-cell adhesion	20	0.628772	1.61127	0.00761056	0.0436026	0.033025	4297	tags=55%, list=26%, signal=41%	Lck/Il10/Skap1/Cd44/Thy1/Il1b/Mapk7/Tnfaip3/Adipoq/Myadm/Ager
BP	GO:0000423	mitophagy	35	-0.445036	-1.64354	0.00780362	0.0446094	0.0337876	5264	tags=57%, list=31%, signal=39%	Tomm7/Phb2/Becn1/Huwe1/Vps13d/Atg13/Atg14/Sqstm1/Lrba/Spata33/Atg4d/Ulk1/Clec16a/Retreg1/Mfn2/Optn/Vdac1/Tigar/Slc25a4/Pink1
BP	GO:0002855	regulation of natural killer cell mediated immune response to tumor cell	10	0.747206	1.64861	0.00781526	0.0446263	0.0338004	1647	tags=50%, list=10%, signal=45%	Klre1/Havcr2/Klrk1/Crtam/Pvr
BP	GO:0032703	negative regulation of interleukin-2 production	22	0.615281	1.60341	0.00785335	0.0447943	0.0339276	3879	tags=50%, list=23%, signal=39%	Havcr2/Laptm5/Ptprc/Cd276/Ezr/Lag3/Nod2/Lilrb4a/Tnfaip3/Zfp36/Nav3
BP	GO:0006942	regulation of striated muscle contraction	78	-0.330168	-1.42796	0.0079834	0.0454689	0.0344385	1894	tags=32%, list=11%, signal=29%	Ank2/Ucn/Casq1/Hdac4/Ctnna3/Kcnj2/Rangrf/Tmem38a/Dmd/Slc8a3/Pln/Actn3/Atp1b1/Scn4a/Fxyd1/Tnnt3/Pde4b/Pde4d/Atp2a1/Myh7/Nr4a1/Atp1a2/Kbtbd13/Mylk2/Myl3
BP	GO:2000241	regulation of reproductive process	149	0.414337	1.39872	0.00813091	0.0461728	0.0349717	3147	tags=32%, list=19%, signal=26%	Ptgds/Tcp11x2/Astl/Hpgds/Ptafr/Il18/Runx1/Umodl1/Fbn2/Trip13/Snai1/Cnr1/Sfrp1/Aspm/Cdc20/Timp1/Ttk/Tac4/Lhfpl2/Cdc25c/Sox9/Ada/Cacna1h/Sema3a/Shb/Serpinf1/Arhgdib/Sulf1/Sgo2a/Prdx4/Kif9/Osm/Anxa5/Cfap69/Cib1/Cdc25b/Insl6/Fbxo5/Plat/Plau/Rad51ap1/Lfng/Nodal/Igf1/Pde5a/Lif/Ptgdr2/Oxtr
BP	GO:0007031	peroxisome organization	33	-0.433516	-1.55339	0.00825147	0.0467886	0.0354381	5931	tags=76%, list=35%, signal=49%	Pex1/Pex14/Pex5/Abcd1/Tmem135/Pex11b/Hacl1/Pex5l/Dnm1l/Fis1/Zfand6/Lonp2/Pex6/Pex19/Pex26/Pex10/Pex2/Mff/Pex16/Acox1/Pex7/Mavs/Abcd3/Pex11a/Abcd2
BP	GO:0071285	cellular response to lithium ion	12	0.719262	1.63857	0.00828851	0.0468954	0.035519	2732	tags=50%, list=16%, signal=42%	Myog/Cebpa/Cdh1/Adcy7/Nfatc4/Id2
BP	GO:0002524	hypersensitivity	12	0.719162	1.63835	0.00828851	0.0468954	0.035519	1584	tags=58%, list=9%, signal=53%	Fcgr1/Fcgr3/Fcgr2b/Fcer1g/Ccr7/Spn/Fut7
BP	GO:0016052	carbohydrate catabolic process	132	-0.283844	-1.34959	0.00828009	0.0468954	0.035519	2487	tags=32%, list=15%, signal=28%	Pgk1/Neu3/Gpi1/Insr/Rb1cc1/Tpi1/Gck/Ppargc1a/Dhtkd1/Hdac4/Pkm/Dhdh/Ppp1cb/Galt/Sord/Ldha/Agl/Pgam2/Gapdh/Actn3/Slc4a4/Eno3/Prkaa2/Pgm2/Bpgm/Gm10358/Ppp1r3c/Ppara/Ogdh/Gm3839/Aldoa/Pfkm/Gpd1/Pygm/Hk2/Tigar/Neu2/Aldh1a7/Esrrb/Mlxipl/Phkg1/Aldh1a1/Aldoa
[truncated: 27 more rows]

## Sheet: D3 vs D1-GSEA_GO
ONTOLOGY	ID	Description	setSize	enrichmentScore	NES	pvalue	p.adjust	qvalue	rank	leading_edge	core_enrichment
[truncated: 462 more rows]

## Sheet: D5 vs D3-GSEA_GO
ONTOLOGY	ID	Description	setSize	enrichmentScore	NES	pvalue	p.adjust	qvalue	rank	leading_edge	core_enrichment
[truncated: 562 more rows]

## Sheet: D10 vs D3-GO
ONTOLOGY	ID	Description	setSize	enrichmentScore	NES	pvalue	p.adjust	qvalue	rank	leading_edge	core_enrichment
[truncated: 1,293 more rows]

## Sheet: D3 vs D0-KEGG
ID	Description	setSize	enrichmentScore	NES	pvalue	p.adjust	qvalue	rank	leading_edge	core_enrichment
[truncated: 92 more rows]

[truncated: 3 more sheets: D3 vs D1-KEGG, D5 vs D3-KEGG, D10 vs D3-KEGG]
