# Supplementary material for: Stage-specific requirement for METTL3-dependent m6A epitranscriptomic regulation during myogenesis
Source: Commun Biol. 2025 Aug 30;8:1317. doi: 10.1038/s42003-025-08759-5 (PMC12398539; doi:10.1038/s42003-025-08759-5)
Supplement: Supplementary file 4 — Dataset 3 [file 42003_2025_8759_MOESM4_ESM.xlsx]

## Sheet: Gene
193 common elements in "List 1", "List 2", "List 3" and "List 4"
Cd300c
Chst13
Gm32742
Cd5l
Sohlh2
Lman1l
Sirpb1b
Gm17455
R3hdml
Slc13a3
Stk32b
Chrng
Tubb3
Tnn
Vnn3
Krt31
Ctrb1
Mymx
Slc44a4
Dclk1
Otogl
Dnase1l3
Jakmip1
Dync1i1
Mymk
Nol4
5730559C18Rik
Prss46
Zfp365
Pkp1
Pou2af1
Pkhd1
Adgre4
Smim6
1520401A03Rik
Slc24a4
Dcdc2c
Ptgds
Gpr37
Clcnka
Tcp11x2
Grhl3
Smlr1
Il17b
Dnah12
BC051019
Tnnt2
St8sia2
Mefv
Dbh
Gprin2
Tekt5
Tubb2b
Adra1b
Pnmal2
Kcnk13
Slc12a3
Mmel1
Gatm
Fgf21
E2f8
Ctss
Galnt6
Wnt10a
Smim22
Sirpb1a
Dner
Ddc
Tlr8
Abcc3
Igsf6
Duxbl1
Folr1
Cemip
Gldc
Tmsb10
Cx3cr1
Syt8
Ermap
Pmaip1
Krt33b
Ralgps2
Rassf7
Astl
Tmem40
Runx3
Cyp4f18
Tyrobp
Tfec
Apba2
Susd3
Vash2
Slc2a6
Dusp9
Steap1
Cdk5r1
Rhd
Gpr63
Lemd1
Myog
Cdh2
Ckb
Smim5
Tspan32
Pstpip1
Gja6
Frmd5
Slc5a5
Cyp2ab1
Aknad1
Phgdh
Fam171a2
Tmem200a
Baalc
Abcg3
Awat2
Cacna1b
Mov10l1
Cd300a
Tubb2a
Chrna1
Treml4
Isyna1
Tmem176b
Sh2d1b1
Otog
Mc4r
Gprin1
Spta1
Tmem176a
Ticam2
Baiap2l1
Patj
Hes6
Gm9844
Aif1l
Map3k19
Nlrp1b
Tuba1a
Chrnd
Nptx1
Acta2
Fcrls
Ipcef1
Hapln4
Mfsd2a
Stk17b
Zbtb7c
Mboat2
Traf3ip3
Aldh3b1
Csdc2
Spire2
Prokr2
Ptprn
Plekha7
Nrg1
Tox2
Dnajb13
Samd7
Ninl
Wisp2
Angptl4
Slc6a13
Svbp
Tceal6
Ptpn5
Vdr
Myo15b
Tnnc1
Erbb3
Aph1c
Mgst2
Exoc3l
Cacna1h
Susd5
Daam2
Igfbp2
Fggy
Frmpd1
Eml6
Bfsp2
Ppp1r3b
Tpbgl
Hist1h1e
Cnga3
Slc47a1
Wipf3
Cacna2d4
Ybx2
Wnk2
Mettl11b
Mettl21e

## Sheet: KEGG
Category	Term		Count	%	PValue		Genes	List Total	Pop Hits	Pop Total	Fold Enrichment		Bonferroni	Benjamini	FDR
KEGG_PATHWAY	mmu04814	Motor proteins	10	5.40541	4.20314e-05	4.37643	ACTA2, DNAH12, TUBB2B, TUBB2A, TUBA1A, MYO15B, TUBB3, TNNC1, TNNT2, DYNC1I1	82	196	9463	5.88788	0.769959	0.0064103	0.0064308	0.0064308
KEGG_PATHWAY	mmu04145	Phagosome	6	3.24324	0.0184672	1.7336	TUBB2B, TUBB2A, TUBA1A, TUBB3, CTSS, DYNC1I1	82	179	9463	3.86824	0.587513	0.942265	0.931307	0.931307
KEGG_PATHWAY	mmu04020	Calcium signaling pathway	7	3.78378	0.021054	1.67667	ERBB3, TNNC1, CACNA1B, ADRA1B, SMIM6, CACNA1H, FGF21	82	253	9463	3.19295	0.504193	0.961445	0.931307	0.931307
KEGG_PATHWAY	mmu04540	Gap junction	4	2.16216	0.0372324	1.42908	TUBB2B, TUBB2A, TUBA1A, TUBB3	82	86	9463	5.36756	0.729777	0.996988	0.931307	0.931307
KEGG_PATHWAY	mmu04010	MAPK signaling pathway	7	3.78378	0.0437868	1.35866	ERBB3, CACNA1B, CACNA2D4, DUSP9, PTPN5, CACNA1H, FGF21	82	301	9463	2.68378	0.428747	0.998941	0.931307	0.931307
KEGG_PATHWAY	mmu00350	Tyrosine metabolism	3	1.62162	0.0457735	1.33939	DDC, ALDH3B1, DBH	82	40	9463	8.65518	0.937276	0.99923	0.931307	0.931307
KEGG_PATHWAY	mmu00260	Glycine, serine and threonine metabolism	3	1.62162	0.0457735	1.33939	GATM, GLDC, PHGDH	82	40	9463	8.65518	0.937276	0.99923	0.931307	0.931307
KEGG_PATHWAY	mmu05022	Pathways of neurodegeneration - multiple diseases	9	4.86486	0.0486958	1.31251	DNAH12, WNT10A, TUBB2B, TUBB2A, GPR37, TUBA1A, TUBB3, CACNA1B, CDK5R1	82	473	9463	2.19582	0.341596	0.999518	0.931307	0.931307

## Sheet: GO BP
Category	Term		Count	%	PValue		Genes	List Total	Pop Hits	Pop Total	Fold Enrichment	Bonferroni	Benjamini	FDR
GOTERM_BP_DIRECT	GO:0010001	glial cell differentiation	5	2.7027	0.000113728	3.94413	TUBA1A, CDH2, DNER, NRG1, HAPLN4	166	31	20199	19.6259	0.122103	0.130218	0.130105
GOTERM_BP_DIRECT	GO:0055085	transmembrane transport	13	7.02703	0.000344717	3.46254	ABCC3, SLC12A3, SLC24A4, SLC13A3, SLC47A1, SLC44A4, CACNA1B, CLCNKA, SLC2A6, CACNA1H, SLC5A5, CNGA3, ABCG3	166	451	20199	3.50743	0.326164	0.19735	0.197178
GOTERM_BP_DIRECT	GO:0007626	locomotory behavior	7	3.78378	0.000524418	3.28032	APH1C, TUBA1A, CACNA1B, NRG1, DBH, ADRA1B, APBA2	166	123	20199	6.92492	0.451526	0.200153	0.199978
GOTERM_BP_DIRECT	GO:0003009	skeletal muscle contraction	4	2.16216	0.00167316	2.77646	CHRNA1, CHRND, CHRNG, TNNC1	166	29	20199	16.7835	0.853008	0.478942	0.478524
GOTERM_BP_DIRECT	GO:0006812	cation transport	5	2.7027	0.00232891	2.63285	CHRNA1, CHRND, SLC47A1, CHRNG, CNGA3	166	68	20199	8.94711	0.930728	0.53332	0.532855
GOTERM_BP_DIRECT	GO:0007017	microtubule-based process	4	2.16216	0.0039424	2.40424	TUBB2B, TUBB2A, TUBA1A, TUBB3	166	39	20199	12.4801	0.989143	0.678362	0.677769
GOTERM_BP_DIRECT	GO:0006811	ion transport	13	7.02703	0.00414719	2.38225	CHRNA1, SLC12A3, SLC24A4, SLC13A3, KCNK13, CACNA1B, CLCNKA, CACNA2D4, CACNA1H, SLC5A5, CHRND, CHRNG, CNGA3	166	605	20199	2.61463	0.991421	0.678362	0.677769
GOTERM_BP_DIRECT	GO:0002376	immune system process	12	6.48649	0.00577653	2.23833	CX3CR1, PSTPIP1, NLRP1B, TYROBP, TICAM2, CD300A, TREML4, CD5L, TLR8, SH2D1B1, CD300C, MEFV	166	552	20199	2.64523	0.998684	0.751	0.750344
GOTERM_BP_DIRECT	GO:0034220	ion transmembrane transport	9	4.86486	0.00649939	2.18713	CHRNA1, CHRND, CHRNG, KCNK13, CACNA1B, CLCNKA, CNGA3, CACNA2D4, CACNA1H	166	336	20199	3.25931	0.999428	0.751	0.750344
GOTERM_BP_DIRECT	GO:0032956	regulation of actin cytoskeleton organization	5	2.7027	0.0068724	2.16289	BAIAP2L1, DAAM2, GRHL3, SMIM22, CDK5R1	166	92	20199	6.61308	0.999628	0.751	0.750344
GOTERM_BP_DIRECT	GO:0001764	neuron migration	6	3.24324	0.00721485	2.14177	TUBB2B, TUBA1A, TNN, NRG1, DCLK1, CDK5R1	166	147	20199	4.96656	0.999749	0.751	0.750344
GOTERM_BP_DIRECT	GO:0006937	regulation of muscle contraction	3	1.62162	0.00931269	2.03093	TNNC1, TNNT2, ADRA1B	166	18	20199	20.2801	0.999978	0.888585	0.887809
GOTERM_BP_DIRECT	GO:0032972	regulation of muscle filament sliding speed	2	1.08108	0.0162711	1.78858	TNNC1, TNNT2	166	2	20199	121.681	1	1	1
GOTERM_BP_DIRECT	GO:0046373	L-arabinose metabolic process	2	1.08108	0.0162711	1.78858	OTOG, OTOGL	166	2	20199	121.681	1	1	1
GOTERM_BP_DIRECT	GO:0032731	positive regulation of interleukin-1 beta production	4	2.16216	0.0204034	1.6903	NLRP1B, TYROBP, TLR8, MEFV	166	71	20199	6.85525	1	1	1
GOTERM_BP_DIRECT	GO:0007517	muscle organ development	4	2.16216	0.022737	1.64327	MYOG, MYMX, NRG1, MYMK	166	74	20199	6.57734	1	1	1
GOTERM_BP_DIRECT	GO:2001199	negative regulation of dendritic cell differentiation	2	1.08108	0.0243077		TMEM176B, TMEM176A	166	3	20199	81.1205	1	1	1
GOTERM_BP_DIRECT	GO:1903998	regulation of eating behavior	2	1.08108	0.0243077		MC4R, SLC24A4	166	3	20199	81.1205	1	1	1
GOTERM_BP_DIRECT	GO:0045026	plasma membrane fusion	2	1.08108	0.0243077		MYMX, MYMK	166	3	20199	81.1205	1	1	1
GOTERM_BP_DIRECT	GO:1990680	response to melanocyte-stimulating hormone	2	1.08108	0.0243077		MC4R, SLC24A4	166	3	20199	81.1205	1	1	1
GOTERM_BP_DIRECT	GO:0095500	acetylcholine receptor signaling pathway	3	1.62162	0.0296755		CHRNA1, CHRND, CHRNG	166	33	20199	11.0619	1	1	1
GOTERM_BP_DIRECT	GO:0051048	negative regulation of secretion	2	1.08108	0.0322791		ERBB3, NRG1	166	4	20199	60.8404	1	1	1
GOTERM_BP_DIRECT	GO:0006816	calcium ion transport	5	2.7027	0.0354898		SLC24A4, VDR, CACNA1B, CACNA2D4, CACNA1H	166	151	20199	4.02916	1	1	1
GOTERM_BP_DIRECT	GO:0035725	sodium ion transmembrane transport	4	2.16216	0.0375242		SLC12A3, SLC24A4, SLC6A13, CACNA1H	166	90	20199	5.40803	1	1	1
GOTERM_BP_DIRECT	GO:0007420	brain development	6	3.24324	0.0380563		CX3CR1, CDH2, SVBP, DCLK1, CDK5R1, MFSD2A	166	226	20199	3.23046	1	1	1
GOTERM_BP_DIRECT	GO:0098655	cation transmembrane transport	3	1.62162	0.0384821		SLC47A1, CHRNG, CNGA3	166	38	20199	9.60637	1	1	1
GOTERM_BP_DIRECT	GO:0021987	cerebral cortex development	4	2.16216	0.0396467		TUBB2B, TUBB2A, TUBA1A, CDH2	166	92	20199	5.29047	1	1	1
GOTERM_BP_DIRECT	GO:0051899	membrane depolarization	3	1.62162	0.0403491		CHRNA1, CHRND, CHRNG	166	39	20199	9.36006	1	1	1
GOTERM_BP_DIRECT	GO:0006954	inflammatory response	8	4.32432	0.0479301		CX3CR1, PSTPIP1, NLRP1B, TICAM2, CD5L, TLR8, MEFV, IL17B	166	403	20199	2.4155	1	1	1
GOTERM_BP_DIRECT	GO:0002282	microglial cell activation involved in immune response	2	1.08108	0.0480281		CX3CR1, TYROBP	166	6	20199	40.5602	1	1	1
GOTERM_BP_DIRECT	GO:0042423	catecholamine biosynthetic process	2	1.08108	0.0480281		DDC, DBH	166	6	20199	40.5602	1	1	1
GOTERM_BP_DIRECT	GO:0010628	positive regulation of gene expression	10	5.40541	0.055805		ACTA2, SLC24A4, WNT10A, TYROBP, ERBB3, VDR, PKP1, NRG1, GRHL3, FGF21	166	595	20199	2.04505	1	1	1
GOTERM_BP_DIRECT	GO:0014905	myoblast fusion involved in skeletal muscle regeneration	2	1.08108	0.0558068		MYMX, MYMK	166	7	20199	34.7659	1	1	1
GOTERM_BP_DIRECT	GO:0048630	skeletal muscle tissue growth	2	1.08108	0.0558068		CHRNA1, CHRND	166	7	20199	34.7659	1	1	1
GOTERM_BP_DIRECT	GO:0002283	neutrophil activation involved in immune response	2	1.08108	0.0558068		TYROBP, DNASE1L3	166	7	20199	34.7659	1	1	1
GOTERM_BP_DIRECT	GO:0042391	regulation of membrane potential	4	2.16216	0.056151		CHRNA1, CHRND, CHRNG, CACNA1H	166	106	20199	4.59173	1	1	1
GOTERM_BP_DIRECT	GO:0030182	neuron differentiation	6	3.24324	0.0563		WNT10A, TUBA1A, TUBB3, TNN, RUNX3, CDK5R1	166	252	20199	2.89716	1	1	1
GOTERM_BP_DIRECT	GO:0012501	programmed cell death	3	1.62162	0.0585877		NLRP1B, STK17B, DNASE1L3	166	48	20199	7.60505	1	1	1
GOTERM_BP_DIRECT	GO:0031175	neuron projection development	5	2.7027	0.0592825		GPRIN2, GPRIN1, PHGDH, RUNX3, CDK5R1	166	179	20199	3.3989	1	1	1
GOTERM_BP_DIRECT	GO:0050881	musculoskeletal movement	2	1.08108	0.0635223		CHRNA1, CHRND	166	8	20199	30.4202	1	1	1
GOTERM_BP_DIRECT	GO:0070588	calcium ion transmembrane transport	4	2.16216	0.0640765		SLC24A4, CACNA1B, CACNA2D4, CACNA1H	166	112	20199	4.34574	1	1	1
GOTERM_BP_DIRECT	GO:0032755	positive regulation of interleukin-6 production	4	2.16216	0.0654452		TYROBP, TICAM2, POU2AF1, TLR8	166	113	20199	4.30728	1	1	1
GOTERM_BP_DIRECT	GO:0030334	regulation of cell migration	4	2.16216	0.0710533		FRMD5, TNN, TMSB10, FGF21	166	117	20199	4.16002	1	1	1
GOTERM_BP_DIRECT	GO:0006544	glycine metabolic process	2	1.08108	0.0711752		GLDC, PHGDH	166	9	20199	27.0402	1	1	1
GOTERM_BP_DIRECT	GO:0000278	mitotic cell cycle	4	2.16216	0.0724882		TUBB2B, TUBB2A, TUBA1A, TUBB3	166	118	20199	4.12477	1	1	1
GOTERM_BP_DIRECT	GO:0007613	memory	4	2.16216	0.0768704		CX3CR1, TUBA1A, NRG1, DBH	166	121	20199	4.0225	1	1	1
GOTERM_BP_DIRECT	GO:0007220	Notch receptor processing	2	1.08108	0.0862949		APH1C, DNER	166	11	20199	22.1238	1	1	1
GOTERM_BP_DIRECT	GO:0014037	Schwann cell differentiation	2	1.08108	0.0862949		ERBB3, NRG1	166	11	20199	22.1238	1	1	1
GOTERM_BP_DIRECT	GO:0042416	dopamine biosynthetic process	2	1.08108	0.0937627		DDC, GPR37	166	12	20199	20.2801	1	1	1
GOTERM_BP_DIRECT	GO:0006855	drug transmembrane transport	2	1.08108	0.0937627		ABCC3, SLC47A1	166	12	20199	20.2801	1	1	1
GOTERM_BP_DIRECT	GO:2001223	negative regulation of neuron migration	2	1.08108	0.0937627		TNN, NRG1	166	12	20199	20.2801	1	1	1
GOTERM_BP_DIRECT	GO:0006814	sodium ion transport	4	2.16216	0.0938937		SLC12A3, SLC24A4, SLC13A3, SLC5A5	166	132	20199	3.68729	1	1	1
