# Supplementary material for: Stage-specific requirement for METTL3-dependent m6A epitranscriptomic regulation during myogenesis
Source: Commun Biol. 2025 Aug 30;8:1317. doi: 10.1038/s42003-025-08759-5 (PMC12398539; doi:10.1038/s42003-025-08759-5)
Supplement: Supplementary file 5 — Dataset 4 [file 42003_2025_8759_MOESM5_ESM.xlsx]

## Sheet: Differentiation
Checked	Protein FDR Confidence: Combined	Master	Accession	Description	Exp. q-value: Combined	Sum PEP Score	Coverage [%]	# Peptides	# PSMs	# Unique Peptides	# AAs	MW [kDa]	calc. pI	Score Sequest HT: Sequest HT	# Peptides (by Search Engine): Sequest HT	# Protein Pathway Groups	# Razor Peptides	Abundance Ratio: (Sample) / (Control)	Abundance Ratio Adj. P-Value: (Sample) / (Control)	Abundance Ratio Variability [%]: (Sample) / (Control)	Abundances (Grouped): Control	Abundances (Grouped): Sample	Abundances (Grouped) CV [%]: Control	Abundances (Grouped) CV [%]: Sample	Abundances (Normalized): F629: Control, n/a, n/a, n/a	Abundances (Normalized): F630: Control, n/a, n/a, n/a	Abundances (Normalized): F631: Control, n/a, n/a, n/a	Abundances (Normalized): F632: Control, n/a, n/a, n/a	Abundances (Normalized): F633: Control, n/a, n/a, n/a	Abundances (Normalized): F634: Control, n/a, n/a, n/a	Abundances (Normalized): F641: Sample, n/a, n/a, n/a	Abundances (Normalized): F642: Sample, n/a, n/a, n/a	Abundances (Normalized): F643: Sample, n/a, n/a, n/a	Abundances (Normalized): F644: Sample, n/a, n/a, n/a	Abundances (Normalized): F645: Sample, n/a, n/a, n/a	Abundances (Normalized): F646: Sample, n/a, n/a, n/a	Abundance: F629: Control, n/a, n/a, n/a	Abundance: F630: Control, n/a, n/a, n/a	Abundance: F631: Control, n/a, n/a, n/a	Abundance: F632: Control, n/a, n/a, n/a	Abundance: F633: Control, n/a, n/a, n/a	Abundance: F634: Control, n/a, n/a, n/a	Abundance: F641: Sample, n/a, n/a, n/a	Abundance: F642: Sample, n/a, n/a, n/a	Abundance: F643: Sample, n/a, n/a, n/a	Abundance: F644: Sample, n/a, n/a, n/a	Abundance: F645: Sample, n/a, n/a, n/a	Abundance: F646: Sample, n/a, n/a, n/a	Found in Sample: [S629] F629: Control, n/a, n/a, n/a
FALSE	High	Master Protein	A2ASS6	Titin OS=Mus musculus OX=10090 GN=Ttn PE=1 SV=1	0	6029.94	38	978	3986	977	35213	3904.1	6.2	6023.1	978	0	1	2.768	0.405189	96.49	34.7	165.3	8.72	8.33	1.11987e+09	1.00268e+09	1.11814e+09	1.14422e+09	9.24445e+08	9.76562e+08	4.14576e+09	5.16602e+09	5.11456e+09	4.97661e+09	5.2574e+09	4.77403e+09	6.33538e+08	6.03859e+08	7.26072e+08	4.23824e+08	6.53378e+08	5.61655e+08	3.53161e+09	4.40413e+09	5.11456e+09	3.22914e+09	3.01308e+09	3.1279e+09	High
FALSE	High	Master Protein	Q9QXS1	Plectin OS=Mus musculus OX=10090 GN=Plec PE=1 SV=3	0	2315.74	63	273	2975	269	4691	533.9	5.96	5546.99	273	0	4	0.791	0.960124	30.31	111	89	2.3	5.49	6.24126e+09	6.08947e+09	6.10095e+09	5.86696e+09	6.14853e+09	5.93148e+09	5.39608e+09	4.87795e+09	4.94976e+09	4.7907e+09	4.57769e+09	4.89027e+09	3.53084e+09	3.66736e+09	3.9617e+09	2.17315e+09	4.34565e+09	3.4114e+09	4.5967e+09	4.15853e+09	4.94976e+09	3.1085e+09	2.62353e+09	3.20406e+09	High
FALSE	High	Master Protein	Q9JHU4	Cytoplasmic dynein 1 heavy chain 1 OS=Mus musculus OX=10090 GN=Dync1h1 PE=1 SV=2	0	1840.14	63	237	1948	237	4644	531.7	6.42	3249.02	237	0	0	1.702	0.910032	34.87	75.9	124.1	3.1	3.22	1.41968e+09	1.46748e+09	1.50525e+09	1.439e+09	1.53809e+09	1.43861e+09	2.40905e+09	2.41786e+09	2.5025e+09	2.31508e+09	2.34167e+09	2.30015e+09	8.03148e+08	8.83786e+08	9.77446e+08	5.33013e+08	1.08709e+09	8.27396e+08	2.05217e+09	2.06127e+09	2.5025e+09	1.50217e+09	1.34204e+09	1.50704e+09	High
FALSE	High	Master Protein	Q8VDD5	Myosin-9 OS=Mus musculus OX=10090 GN=Myh9 PE=1 SV=4	0	1772.48	66	145	2108	116	1960	226.2	5.66	4358.91	145	0	30	1.449	0.945792	39.05	86.7	113.3	3	11.22	5.1144e+09	5.2031e+09	5.39164e+09	4.98663e+09	5.37941e+09	5.26351e+09	8.35229e+09	7.64856e+09	6.61133e+09	6.77036e+09	6.15412e+09	6.90081e+09	2.89335e+09	3.13355e+09	3.5011e+09	1.84707e+09	3.80205e+09	3.02723e+09	7.11498e+09	6.52053e+09	6.61133e+09	4.39303e+09	3.527e+09	4.52134e+09	High
FALSE	High	Master Protein	Q9QXZ0	Microtubule-actin cross-linking factor 1, isoforms 1/2/3/4 OS=Mus musculus OX=10090 GN=Macf1 PE=1 SV=2	0	1771.32	47	259	1150	183	7354	831.4	5.43	1928.55	259	0	70	4.336	0.0683743	79.45	41.6	158.4	3.47	5.29	3.50941e+08	3.37103e+08	3.65254e+08	3.59043e+08	3.43615e+08	3.35029e+08	1.20111e+09	1.40993e+09	1.33135e+09	1.33329e+09	1.30976e+09	1.2761e+09	1.98537e+08	2.03019e+08	2.37181e+08	1.32991e+08	2.4286e+08	1.92687e+08	1.02318e+09	1.20199e+09	1.33135e+09	8.65119e+08	7.50638e+08	8.36086e+08	High
FALSE	High	Master Protein	Q8BTM8	Filamin-A OS=Mus musculus OX=10090 GN=Flna PE=1 SV=5	0	1621.52	71	136	1970	125	2647	281	6.04	3634.72	136	0	0	0.846	0.971728	30.52	109.7	90.3	1.27	6.58	5.04488e+09	5.20533e+09	5.07743e+09	5.10546e+09	5.03138e+09	5.04902e+09	4.74873e+09	4.09319e+09	3.95244e+09	4.09253e+09	4.29959e+09	4.24425e+09	2.85402e+09	3.13489e+09	3.29707e+09	1.89109e+09	3.55607e+09	2.90386e+09	4.04525e+09	3.48951e+09	3.95244e+09	2.65549e+09	2.46414e+09	2.7808e+09	High
FALSE	High	Master Protein	Q8VHX6	Filamin-C OS=Mus musculus OX=10090 GN=Flnc PE=1 SV=3	0	1581.65	78	152	1708	137	2726	290.9	5.95	3195.91	152	0	15	3.985	0.100858	46.12	47.8	152.2	11.65	10.88	1.97365e+09	1.8689e+09	1.77364e+09	2.35521e+09	1.80296e+09	2.18951e+09	5.63589e+09	5.49824e+09	5.5203e+09	6.76434e+09	6.89598e+09	6.62486e+09	1.11654e+09	1.12554e+09	1.15173e+09	8.7238e+08	1.27429e+09	1.25926e+09	4.80098e+09	4.68735e+09	5.5203e+09	4.38912e+09	3.95217e+09	4.34055e+09	High
FALSE	High	Master Protein	P13541	Myosin-3 OS=Mus musculus OX=10090 GN=Myh3 PE=2 SV=2	0	1534.88	65	144	936	93	1940	223.7	5.81	1934.73	144	0	50	15.027	3.97058e-06	124.02	5.3	194.7	11.52	13.6	1.20675e+08	1.12145e+08	1.39993e+08	1.25692e+08	1.31064e+08	1.00446e+08	3.36083e+09	5.11733e+09	4.42812e+09	4.65458e+09	4.89318e+09	4.47685e+09	6.82691e+07	6.75392e+07	9.09057e+07	4.65568e+07	9.2633e+07	5.77698e+07	2.86295e+09	4.36261e+09	4.42812e+09	3.02018e+09	2.80434e+09	2.93319e+09	Peak Found
FALSE	High	Master Protein	P26039	Talin-1 OS=Mus musculus OX=10090 GN=Tln1 PE=1 SV=2	0	1299.96	66	113	1298	100	2541	269.7	6.18	2813.12	113	0	14	1.323	0.964102	32.52	89.6	110.4	3.27	4.75	2.25914e+09	2.29048e+09	2.39269e+09	2.40797e+09	2.2144e+09	2.30744e+09	2.8646e+09	2.62058e+09	2.66905e+09	2.92155e+09	2.943e+09	2.80315e+09	1.27806e+09	1.37943e+09	1.55372e+09	8.91923e+08	1.56509e+09	1.32709e+09	2.44024e+09	2.23409e+09	2.66905e+09	1.89569e+09	1.68667e+09	1.8366e+09	High
FALSE	High	Master Protein	Q80X90	Filamin-B OS=Mus musculus OX=10090 GN=Flnb PE=1 SV=3	0	1214.41	68	124	1507	112	2602	277.7	5.71	2770.65	124	0	0	0.695	0.934565	29.43	120	80	1.29	8.92	2.73893e+09	2.75637e+09	2.76074e+09	2.77739e+09	2.81937e+09	2.71469e+09	2.22721e+09	1.88788e+09	1.79237e+09	1.76982e+09	1.84e+09	1.84015e+09	1.54948e+09	1.66001e+09	1.79271e+09	1.02876e+09	1.99267e+09	1.56131e+09	1.89727e+09	1.60945e+09	1.79237e+09	1.14837e+09	1.05453e+09	1205648475	High
FALSE	High	Master Protein	Q68FD5	Clathrin heavy chain 1 OS=Mus musculus OX=10090 GN=Cltc PE=1 SV=3	0	1152.58	74	101	1087	101	1675	191.4	5.69	2259.15	101	0	0	1.465	0.945374	38.89	86	114	4.52	4.86	1.47292e+09	1.5548e+09	1.39993e+09	1.45453e+09	1.36692e+09	1.47897e+09	2.01095e+09	1.79773e+09	2.08129e+09	1.92599e+09	1.94276e+09	1.94101e+09	8.3327e+08	9.3637e+08	9.09059e+08	5.38766e+08	9.6611e+08	8.50608e+08	1.71305e+09	1.5326e+09	2.08129e+09	1.2497e+09	1.11342e+09	1.27173e+09	High
FALSE	High	Master Protein	P19096	Fatty acid synthase OS=Mus musculus OX=10090 GN=Fasn PE=1 SV=2	0	1077.2	68	111	1218	111	2504	272.3	6.58	2208.67	111	0	0	0.661	0.924652	33.28	122.5	77.5	2.26	2.82	1.75418e+09	1.80999e+09	1.78685e+09	1.69508e+09	1.77913e+09	1.74939e+09	1.12559e+09	1.09179e+09	1.12585e+09	1.10813e+09	1.06367e+09	1.15404e+09	9.92388e+08	1.09006e+09	1.16031e+09	6.27866e+08	1.25745e+09	1.00614e+09	9.58842e+08	9.30773e+08	1.12585e+09	7.19022e+08	6.096e+08	7.56117e+08	High
FALSE	High	Master Protein	Q5SX40	Myosin-1 OS=Mus musculus OX=10090 GN=Myh1 PE=1 SV=1	0	1075.31	56	112	632	23	1942	223.2	5.76	1304.61	112	0	47	3.685	0.143203	106.84	16.5	183.5	8.71	14.84	6.2239e+07	7.47381e+07	7.45249e+07	6.62677e+07	6.09817e+07	6.69681e+07	5.60806e+08	8.88812e+08	6.99196e+08	7.374e+08	8.04541e+08	7.39633e+08	3.52102e+07	4.50107e+07	4.83934e+07	2.45459e+07	43100580	38515683	4.77728e+08	7.57728e+08	6.99196e+08	4.78471e+08	4.61092e+08	4.84601e+08	Peak Found
FALSE	High	Master Protein	P16546	Spectrin alpha chain, non-erythrocytic 1 OS=Mus musculus OX=10090 GN=Sptan1 PE=1 SV=4	0	983.956	61	130	949	130	2472	284.4	5.33	1616.53	130	0	0	1.655	0.924652	33.65	72.6	127.4	8.09	4.8	7.19519e+08	6.18282e+08	6.19942e+08	5.89871e+08	5.92554e+08	6.76812e+08	1.06779e+09	1.14678e+09	1.17739e+09	1.06839e+09	1.10436e+09	1.0389e+09	4.07051e+08	3.72358e+08	4.02564e+08	2.18491e+08	4.18805e+08	3.89258e+08	9.09605e+08	9.77651e+08	1.17739e+09	6.93239e+08	6.3292e+08	6.80678e+08	High
FALSE	High	Master Protein	Q6P5H2	Nestin OS=Mus musculus OX=10090 GN=Nes PE=1 SV=1	0	902.948	56	80	870	80	1864	207	4.34	1658.03	80	0	0	2.053	0.758662	38.17	126.9	73.1	9.2	10.9	4.62095e+09	4.34079e+09	4.59567e+09	4.78797e+09	3.6494e+09	4.30115e+09	2.36927e+09	3.19429e+09	2.55266e+09	2.59131e+09	2.59754e+09	2.49943e+09	2.61419e+09	2.61422e+09	2.98424e+09	1.77349e+09	2.57932e+09	2.47374e+09	2.01828e+09	2.72319e+09	2.55266e+09	1.6814e+09	1.48868e+09	1.6376e+09	High
FALSE	High	Master Protein	Q62261	Spectrin beta chain, non-erythrocytic 1 OS=Mus musculus OX=10090 GN=Sptbn1 PE=1 SV=2	0	857.328	58	106	771	106	2363	274.1	5.58	1362.62	106	0	0	1.68	0.921752	32.66	75.5	124.5	6.61	5.33	5.54788e+08	5.3776e+08	5.9718e+08	5.22542e+08	5.36601e+08	4.89463e+08	8.52062e+08	9.75188e+08	9.23392e+08	8.49359e+08	8.83388e+08	8.86954e+08	3.13858e+08	3.23864e+08	3.87784e+08	1.93552e+08	3.79258e+08	2.81507e+08	7.25838e+08	8.31365e+08	9.23392e+08	5.51117e+08	5.0628e+08	5.81124e+08	High
FALSE	High	Master Protein	P58252	Elongation factor 2 OS=Mus musculus OX=10090 GN=Eef2 PE=1 SV=2	0	823.843	83	60	1583	59	858	95.3	6.83	2899.86	60	0	1	0.796	0.960579	42.6	118.1	81.9	18.25	1.52	6.35333e+09	8.96826e+09	9.27232e+09	6.46587e+09	8.93792e+09	6.63264e+09	5.23722e+09	5.24898e+09	5.37899e+09	5.38556e+09	5.29073e+09	5.43315e+09	3.59424e+09	5.4011e+09	6.02106e+09	2.39499e+09	6.31713e+09	3.81466e+09	4.46138e+09	4.47485e+09	5.37899e+09	3.49448e+09	3.03218e+09	3.55975e+09	High
FALSE	High	Master Protein	P11499	Heat shock protein HSP 90-beta OS=Mus musculus OX=10090 GN=Hsp90ab1 PE=1 SV=3	0	787.399	79	63	1568	40	724	83.2	5.03	2707.75	63	0	24	0.628	0.89704	38.18	123.7	76.3	5.24	6.41	9.19454e+09	9.25851e+09	9.4865e+09	9.93986e+09	8.45169e+09	9.40127e+09	5.39371e+09	5.5976e+09	5.25036e+09	6.11175e+09	6.09716e+09	5.90864e+09	5.20159e+09	5.5759e+09	6.16014e+09	3.68177e+09	5.97348e+09	5.40699e+09	4.59468e+09	4.77205e+09	5.25036e+09	3.96568e+09	3.49435e+09	3.87129e+09	High
FALSE	High	Master Protein	P11276	Fibronectin OS=Mus musculus OX=10090 GN=Fn1 PE=1 SV=4	0	780.697	53	80	709	80	2477	272.4	5.59	1329.93	80	0	0	2.98	0.333483	52.31	55.3	144.7	4.83	7.45	5.17661e+08	5.07095e+08	5.45166e+08	5.53187e+08	4.89692e+08	5.02109e+08	1.30743e+09	1.29071e+09	1.28349e+09	1.37793e+09	1.54724e+09	1.42552e+09	2.92855e+08	3.05396e+08	3.54008e+08	2.04903e+08	3.46104e+08	2.8878e+08	1.11375e+09	1.10036e+09	1.28349e+09	8.94085e+08	8.8674e+08	9.33984e+08	High
FALSE	High	Master Protein	P13542	Myosin-8 OS=Mus musculus OX=10090 GN=Myh8 PE=2 SV=2	0	764.187	39	84	471	2	1937	222.6	5.83	981.63	84	0	2	1.137	0.999819	88.2	6.3	193.7	43.39	24.36	1.55299e+06	1.02791e+06	703292		815137	1.94214e+06	2.10286e+07	4.4434e+07	3.54212e+07	3.02743e+07	3.30384e+07	2.81996e+07	878566	619054	456689		576122	1.11699e+06	1.79134e+07	3.78807e+07	3.54212e+07	1.96438e+07	1.89347e+07	1.84761e+07	Peak Found
FALSE	High	Master Protein	Q5SX39	Myosin-4 OS=Mus musculus OX=10090 GN=Myh4 PE=1 SV=1	0	742.55	44	82	458	6	1939	222.7	5.74	977.47	82	0	0	3.078	0.461182	74.85	15.2	184.8	58.28	24.83	1.40067e+06	1.05869e+06	2.5715e+06	2.23736e+06	712261	530348	1.1786e+07	1.61205e+07	1.02218e+07	1.62083e+07	2.04278e+07	1.36001e+07	792398	637593	1.66983e+06	828731	503411	305022	1.00401e+07	1.3743e+07	1.02218e+07	1.0517e+07	1.17074e+07	8.91065e+06	Peak Found
FALSE	High	Master Protein	Q91ZX7	Prolow-density lipoprotein receptor-related protein 1 OS=Mus musculus OX=10090 GN=Lrp1 PE=1 SV=1	0	715.538	29	100	701	100	4545	504.4	5.36	1066.82	100	0	0	1.745	0.89704	35.12	69.6	130.4	2.06	4.41	4.06606e+08	3.97922e+08	4.03747e+08	4.21589e+08	4.02534e+08	4.12413e+08	7.29469e+08	7.56567e+08	8.07294e+08	7.62155e+08	7.76389e+08	7.13576e+08	2.30027e+08	2.39647e+08	2.62176e+08	1.56159e+08	2.84502e+08	2.37193e+08	6.21406e+08	6.44987e+08	8.07294e+08	4.94533e+08	4.44958e+08	4.67528e+08	High
FALSE	High	Master Protein	Q9JKF1	Ras GTPase-activating-like protein IQGAP1 OS=Mus musculus OX=10090 GN=Iqgap1 PE=1 SV=2	0	671.311	63	76	672	76	1657	188.6	6.48	1163.66	76	0	0	0.987	0.991695	37.93	99.5	100.5	5.18	5.42	7.76489e+08	8.05156e+08	7.80502e+08	7.09049e+08	8.20236e+08	8.12485e+08	8.9082e+08	8.55943e+08	8.02496e+08	7.9455e+08	7.73812e+08	7.9835e+08	4.3928e+08	4.84902e+08	5.06825e+08	2.62635e+08	5.79725e+08	4.67288e+08	758853659	7.29706e+08	8.02496e+08	5.15553e+08	4.43481e+08	5.23071e+08	High
FALSE	High	Master Protein	P63260	Actin, cytoplasmic 2 OS=Mus musculus OX=10090 GN=Actg1 PE=1 SV=1	0	663.636	94	35	2774	1	375	41.8	5.48	4597.86	35	0	0	0.775	0.945374	36.34	112.3	87.7	38.52	21.25	2.60516e+07	3.73496e+07	2.37206e+07	9.25947e+06	2.03102e+07	2.8851e+07	2.68135e+07	1.92604e+07	2.12455e+07	1.95847e+07	1.49727e+07	1.6244e+07	1.47381e+07	2.24937e+07	15403193	3.42975e+06	14354807	1.65932e+07	2.28414e+07	1.64199e+07	2.12455e+07	1.27078e+07	8.58104e+06	1.06429e+07	High
FALSE	High	Master Protein	P60710	Actin, cytoplasmic 1 OS=Mus musculus OX=10090 GN=Actb PE=1 SV=1	0	649.039	94	35	2774	1	375	41.7	5.48	4611.35	35	0	45	0.731	0.940447	59.48	116.4	83.6	9.4	10.15	2.18826e+10	2.27917e+10	1.92569e+10	1.78006e+10	2.22788e+10	2.17305e+10	1.59342e+10	1.32885e+10	1.38227e+10	1.60657e+10	1.54041e+10	1.75148e+10	1.23795e+10	1.37262e+10	1.25046e+10	6.59344e+09	1.57462e+10	1.2498e+10	1.35737e+10	1.13287e+10	1.38227e+10	1.04244e+10	8.82826e+09	1.14755e+10	High
FALSE	High	Master Protein	P07901	Heat shock protein HSP 90-alpha OS=Mus musculus OX=10090 GN=Hsp90aa1 PE=1 SV=4	0	637.1	69	54	1220	33	733	84.7	5.01	2107.93	54	0	0	0.603	0.874158	40.2	127.7	72.3	3	2.97	1.96209e+09	1.98624e+09	1.91947e+09	2.00588e+09	1.85411e+09	2.00101e+09	1.12075e+09	1.09614e+09	1.051e+09	1.11334e+09	1.14883e+09	1.12187e+09	1.11001e+09	1.19621e+09	1246423759	7.42988e+08	1310446803	1.15085e+09	9.54718e+08	9.34475e+08	1.051e+09	7.22404e+08	6.58408e+08	7.35038e+08	High
FALSE	High	Master Protein	Q7TPR4	Alpha-actinin-1 OS=Mus musculus OX=10090 GN=Actn1 PE=1 SV=1	0	635.773	78	58	732	37	892	103	5.38	1364.98	58	0	21	0.569	0.826864	37.1	133.1	66.9	2.54	12.29	1.84152e+09	1.81074e+09	1.71573e+09	1.83083e+09	1.81924e+09	1.82337e+09	7.62095e+08	9.13262e+08	9.54315e+08	9.15934e+08	1.11171e+09	8.81429e+08	1041796540	1.09051e+09	1.11412e+09	6.7815e+08	1.2858e+09	1.04868e+09	6.49198e+08	7.78572e+08	9.54315e+08	5.94315e+08	6.37132e+08	5.77504e+08	High
FALSE	High	Master Protein	P20152	Vimentin OS=Mus musculus OX=10090 GN=Vim PE=1 SV=3	0	634.71	80	43	2057	38	466	53.7	5.12	3271.21	43	0	5	0.485	0.657007	38.36	134.7	65.3	4.78	3.27	2.00279e+10	1.95604e+10	1.74913e+10	1.86243e+10	1.92329e+10	1.96018e+10	9.00557e+09	9.87129e+09	9.44166e+09	9.71694e+09	9.30411e+09	9.35008e+09	1.13303e+10	1.17802e+10	1.13581e+10	6.89854e+09	13593376400	1.12737e+10	7.67148e+09	8.41544e+09	9.44166e+09	6.30495e+09	5.3323e+09	6.12609e+09	High
FALSE	High	Master Protein	Q64727	Vinculin OS=Mus musculus OX=10090 GN=Vcl PE=1 SV=4	0	629.352	67	64	726	64	1066	116.6	6	1344.14	64	0	0	2.209	0.683097	29.64	68.7	131.3	4.01	4.8	1.3229e+09	1.2846e+09	1.39013e+09	1.29018e+09	1.41745e+09	1.33353e+09	2.80392e+09	2.48055e+09	2.47735e+09	2.5464e+09	2.5273e+09	2.62591e+09	7.48396e+08	7.73647e+08	9.02692e+08	4.77888e+08	1.00182e+09	7.66957e+08	2.38855e+09	2.11471e+09	2.47735e+09	1.65226e+09	1.44842e+09	1.72047e+09	High
FALSE	High	Master Protein	Q91Z83	Myosin-7 OS=Mus musculus OX=10090 GN=Myh7 PE=1 SV=1	0	607.882	48	83	372	53	1935	222.7	5.76	642.58	83	0	1	2.486	0.585468	82.24	18.1	181.9	9.1	16.9	2.52893e+07	2.82758e+07	3.17709e+07	2.9796e+07	2.73239e+07	3.21097e+07	2.00725e+08	3.45532e+08	2.89997e+08	2.94673e+08	3.13153e+08	2.76257e+08	1.43068e+07	1.7029e+07	2.06307e+07	1.10366e+07	1.93119e+07	1.84674e+07	1.7099e+08	2.94572e+08	2.89997e+08	1.91202e+08	1.79472e+08	1.81001e+08	Peak Found
FALSE	High	Master Protein	P63017	Heat shock cognate 71 kDa protein OS=Mus musculus OX=10090 GN=Hspa8 PE=1 SV=1	0	584.01	77	40	1393	30	646	70.8	5.52	2603.84	40	0	10	0.715	0.936127	33.46	114.7	85.3	2.92	3.57	6.83048e+09	7.12212e+09	7.05308e+09	6.81897e+09	7.34861e+09	6.90375e+09	5.35798e+09	4.81487e+09	5.15954e+09	5.24008e+09	5.22691e+09	5.16087e+09	3.86418e+09	4.28927e+09	4.57998e+09	2.52578e+09	5.19384e+09	3.97058e+09	4.56424e+09	4.10476e+09	5.15954e+09	3.40009e+09	2.9956e+09	3.38135e+09	High
FALSE	High	Master Protein	Q01853	Transitional endoplasmic reticulum ATPase OS=Mus musculus OX=10090 GN=Vcp PE=1 SV=4	0	579.078	74	48	748	47	806	89.3	5.26	1461.59	48	0	1	1.291	0.971728	35.31	87.6	112.4	3.81	1.91	1.71199e+09	1.76375e+09	1.82427e+09	1.65415e+09	1.79761e+09	1.68721e+09	2.24643e+09	2.24132e+09	2.26115e+09	2.22031e+09	2.19964e+09	2.14437e+09	9.68516e+08	1062211825	1.1846e+09	6.12706e+08	1.27051e+09	9.70371e+08	1.91364e+09	1.91076e+09	2.26115e+09	1.44067e+09	1.26064e+09	1404972000	High
FALSE	High	Master Protein	P52480	Pyruvate kinase PKM OS=Mus musculus OX=10090 GN=Pkm PE=1 SV=4	0	569.289	76	37	953	37	531	57.8	7.47	1966.12	37	0	0	1.023	0.994682	31.68	97.8	102.2	4.05	6.18	4.90819e+09	5.21784e+09	4.95181e+09	4.82581e+09	4.89225e+09	5.33106e+09	5.15205e+09	4.48732e+09	4.91387e+09	5.34586e+09	5.25608e+09	5.15651e+09	2.77669e+09	3.14242e+09	3.2155e+09	1.7875e+09	3.45774e+09	3.06608e+09	4.38883e+09	3.82552e+09	4.91387e+09	3.46873e+09	3.01232e+09	3.3785e+09	High
FALSE	High	Master Protein	P56480	ATP synthase subunit beta, mitochondrial OS=Mus musculus OX=10090 GN=Atp5f1b PE=1 SV=2	0	565.96	80	29	844	29	529	56.3	5.34	1735.98	29	0	0	2.172	0.704865	35.32	63.7	136.3	6.27	1.36	1.75176e+09	1.77414e+09	1.56677e+09	1.65183e+09	1.88047e+09	1.6999e+09	3.63791e+09	3.65843e+09	3.77415e+09	3.73845e+09	3.70075e+09	3.68913e+09	9.91014e+08	1.06847e+09	1.0174e+09	6.11847e+08	1.32907e+09	9.77672e+08	3.09899e+09	3.11888e+09	3.77415e+09	2.42574e+09	2.12094e+09	2.41708e+09	High
FALSE	High	Master Protein	Q8CGC7	Bifunctional glutamate/proline--tRNA ligase OS=Mus musculus OX=10090 GN=Eprs1 PE=1 SV=4	0	558.548	57	66	572	66	1512	170	7.66	997.69	66	0	0	1.135	0.985566	32.84	91.6	108.4	2.88	2.86	5.68234e+08	5.61733e+08	5.56995e+08	5.22753e+08	5.46935e+08	5.53235e+08	6.65771e+08	6.58273e+08	6.94195e+08	6.40041e+08	6.54525e+08	6.47984e+08	321464484	3.38302e+08	3.6169e+08	1.9363e+08	3.86562e+08	3.18184e+08	5.67143e+08	5.61189e+08	6.94195e+08	415298278	3.75116e+08	4.24553e+08	High
FALSE	High	Master Protein	Q61879	Myosin-10 OS=Mus musculus OX=10090 GN=Myh10 PE=1 SV=2	0	550.982	45	73	606	46	1976	228.9	5.54	945.73	73	0	5	0.612	0.885009	47	126	74	6.4	45.29	1.48437e+08	1.44521e+08	1.62089e+08	1.71137e+08	1.64694e+08	1.56062e+08	2.09356e+08	1.13484e+08	7.68223e+07	8.83378e+07	7.81683e+07	9.86739e+07	8.39747e+07	8.70375e+07	1.05254e+08	6.33901e+07	1.16402e+08	8.97568e+07	178342094	96747022	7.68223e+07	5.73191e+07	4.47992e+07	6.46502e+07	High
FALSE	High	Master Protein	Q69ZZ9	Microtubule-actin cross-linking factor 1, isoforms 6/7 OS=Mus musculus OX=10090 GN=Macf1 PE=2 SV=3	0	550.704	35	82	354	8	3305	369	5	544.44	82	0	0	3.657	0.269807	18.47	37.1	162.9	17.34	7.6	6.26793e+06	6.15747e+06	3.77772e+06	5.96717e+06	5.65076e+06	6.48473e+06	2.23798e+07	2.61338e+07	2.68627e+07	2.77966e+07	2.76824e+07	2.64174e+07	3.54593e+06	3.70831e+06	2.45309e+06	2210271	3.99384e+06	3.72959e+06	1.90645e+07	2.22796e+07	2.68627e+07	1.80362e+07	1.58651e+07	1.73084e+07	Peak Found
FALSE	High	Master Protein	Q02053	Ubiquitin-like modifier-activating enzyme 1 OS=Mus musculus OX=10090 GN=Uba1 PE=1 SV=1	0	544.854	64	45	583	45	1058	117.7	5.66	1203.29	45	0	0	1.062	0.99775	34.66	114.3	85.7	7.04	5.08	1.31402e+09	1.4026e+09	1.44495e+09	1.37903e+09	1.19188e+09	1.43891e+09	1.01731e+09	1.00053e+09	9.59467e+08	1.06713e+09	1.09565e+09	1.07915e+09	7.43377e+08	8.44709e+08	9.38292e+08	5.10799e+08	8.42396e+08	8.27567e+08	8.66604e+08	8.52967e+08	9.59467e+08	6.92423e+08	6.27932e+08	7.07051e+08	High
FALSE	High	Master Protein	E9PVA8	Stalled ribosome sensor GCN1 OS=Mus musculus OX=10090 GN=Gcn1 PE=1 SV=1	0	525.277	45	87	568	87	2671	292.8	7.36	767.98	87	0	0	0.893	0.975637	34.66	103.8	96.2	6.45	3.64	2.37717e+08	2.40497e+08	2.709e+08	2.68589e+08	2.67366e+08	2.39299e+08	2.44332e+08	2.3714e+08	2.32819e+08	2.20903e+08	2.30397e+08	2.41952e+08	1.34483e+08	1.44838e+08	1.75911e+08	9.94867e+07	1.88968e+08	1.37629e+08	2.08137e+08	2.02166e+08	2.32819e+08	1.43335e+08	1.32043e+08	1.58525e+08	High
FALSE	High	Master Protein	P70670	Nascent polypeptide-associated complex subunit alpha, muscle-specific form OS=Mus musculus OX=10090 GN=Naca PE=1 SV=2	0	522.7	44	61	389	61	2187	220.4	9.35	646.09	61	0	0	1.33	0.962606	98.33	67.1	132.9	8.66	3.73	3.09305e+08	3.0387e+08	3.84606e+08	3.43274e+08	3.44845e+08	3.32781e+08	6.34939e+08	6.60885e+08	6.78549e+08	6.81034e+08	6.91552e+08	6.33248e+08	1.74982e+08	1.83005e+08	249747122	1.27151e+08	2.43729e+08	1.91394e+08	5.40879e+08	5.63416e+08	6.78549e+08	4.41897e+08	3.96336e+08	4.14898e+08	High
FALSE	High	Master Protein	P80314	T-complex protein 1 subunit beta OS=Mus musculus OX=10090 GN=Cct2 PE=1 SV=4	0	513.638	77	36	542	36	535	57.4	6.4	1166.98	36	0	0	0.704	0.93544	37.44	117.5	82.5	5.19	1.65	1.58564e+09	1.61433e+09	1.42817e+09	1.50881e+09	1.65225e+09	1.53543e+09	1.09365e+09	1.07913e+09	1.10941e+09	1.13234e+09	1.09797e+09	1.09362e+09	8.97037e+08	9.72224e+08	9.27395e+08	5.58869e+08	1.16777e+09	883080223	9.31637e+08	9.1998e+08	1.10941e+09	7.34732e+08	6.29259e+08	7.16532e+08	High
FALSE	High	Master Protein	P62737	Actin, aortic smooth muscle OS=Mus musculus OX=10090 GN=Acta2 PE=1 SV=1	0	509.498	88	32	1625	5	377	42	5.39	2584.35	32	0	14	5.165	0.0257679	82.46	49.2	150.8	27.81	7.06	1.12671e+09	1.36745e+09	1.08096e+09	5.91253e+08	1.52852e+09	1.26165e+09	3.71646e+09	3.41561e+09	3.73208e+09	3.58822e+09	3.31499e+09	4.03533e+09	6.37411e+08	823542295	7.01934e+08	2.19003e+08	1.08033e+09	7.25619e+08	3.1659e+09	2.91187e+09	3.73208e+09	2.32826e+09	1.89986e+09	2.64391e+09	High
FALSE	High	Master Protein	P27612	Phospholipase A-2-activating protein OS=Mus musculus OX=10090 GN=Plaa PE=1 SV=4	0	503.914	74	48	634	48	794	87.2	6.14	1318.57	48	0	0	1.459	0.945374	28.52	79.5	120.5	7.31	4.12	1.29555e+09	1.33209e+09	1.54455e+09	1.40767e+09	1.32337e+09	1.27587e+09	2.07022e+09	2.10522e+09	2.09732e+09	1.93965e+09	1.95931e+09	1.92647e+09	7.32928e+08	8.02244e+08	1.00296e+09	5.2141e+08	9.3533e+08	7.33798e+08	1.76354e+09	1.79474e+09	2.09732e+09	1.25857e+09	1.1229e+09	1.26221e+09	High
FALSE	High	Master Protein	P57780	Alpha-actinin-4 OS=Mus musculus OX=10090 GN=Actn4 PE=1 SV=1	0	502.668	70	51	543	32	912	104.9	5.41	926.06	51	0	0	0.236	0.0475392	42.6	165.7	34.3	6.35	10.6	5.82279e+08	5.86381e+08	5.94252e+08	5.1673e+08	6.25564e+08	6.07621e+08	1.04984e+08	1.22815e+08	1.38078e+08	1.10589e+08	1.34501e+08	1.21162e+08	329410647	3.53146e+08	3.85883e+08	1.91399e+08	4.42135e+08	3.49464e+08	8.94316e+07	1.04702e+08	1.38078e+08	7.17573e+07	7.70843e+07	7.9384e+07	High
FALSE	High	Master Protein	P63038	60 kDa heat shock protein, mitochondrial OS=Mus musculus OX=10090 GN=Hspd1 PE=1 SV=1	0	499.208	71	37	622	37	573	60.9	6.18	1468.73	37	0	0	0.718	0.936127	32.51	125.3	74.7	12.93	2.02	3.35834e+09	2.92376e+09	2.4277e+09	3.10389e+09	2.56891e+09	3.2912e+09	1.81915e+09	1.83871e+09	1.74698e+09	1.81428e+09	1.76364e+09	1.77484e+09	1.8999e+09	1.76082e+09	1576448852	1.1497e+09	1.81565e+09	1.89288e+09	1.54966e+09	1.56753e+09	1.74698e+09	1.17722e+09	1.01076e+09	1.16286e+09	High
FALSE	High	Master Protein	P68369	Tubulin alpha-1A chain OS=Mus musculus OX=10090 GN=Tuba1a PE=1 SV=1	0	491.904	85	33	1032	3	451	50.1	5.06	1924.95	33	0	36	0.902	0.98057	41.83	106.3	93.7	4.04	7.18	5.81718e+09	5.86699e+09	5.40061e+09	5.82793e+09	5.48982e+09	5.98589e+09	5.02005e+09	4.48948e+09	4.72367e+09	5.40744e+09	5.31305e+09	5.23928e+09	3.29093e+09	3.53337e+09	3.50693e+09	2.15869e+09	3.88009e+09	3.44269e+09	4.27637e+09	3.82736e+09	4.72367e+09	3.50868e+09	3.04497e+09	3.43273e+09	High
FALSE	High	Master Protein	Q6P4T2	U5 small nuclear ribonucleoprotein 200 kDa helicase OS=Mus musculus OX=10090 GN=Snrnp200 PE=1 SV=1	0	489.451	43	68	499	68	2136	244.4	6.06	791.65	68	0	0	0.768	0.950284	32.5	110.2	89.8	4.12	5.09	3.35696e+08	3.27627e+08	3.03891e+08	3.13682e+08	3.17588e+08	3.0256e+08	2.50011e+08	2.64582e+08	2.82905e+08	2.52518e+08	2.62081e+08	2.4697e+08	1.89912e+08	1.97312e+08	1.97334e+08	1.16189e+08	2.24464e+08	1.74013e+08	2.12975e+08	2.25561e+08	2.82905e+08	1.6385e+08	1.50202e+08	1.61812e+08	High
FALSE	High	Master Protein	P68134	Actin, alpha skeletal muscle OS=Mus musculus OX=10090 GN=Acta1 PE=1 SV=1	0	485.024	88	28	2343	3	377	42	5.39	3152.29	28	0	0	1.884	0.910751	72.2	3.6	196.4	44.89	30.34	1.39407e+06	3.51602e+06	1.25005e+06	2.20309e+06	1.37123e+06	2.96523e+06	1.08617e+08	6.53879e+07	1.24434e+08	8.29838e+07	5.45156e+07	1.08652e+08	788664	2.11751e+06	811728	816035	969154	1.70541e+06	9.25262e+07	5.57443e+07	1.24434e+08	5.3845e+07	31243519	7.1188e+07	Peak Found
FALSE	High	Master Protein	P48678	Prelamin-A/C OS=Mus musculus OX=10090 GN=Lmna PE=1 SV=2	0	476.199	69	49	897	47	665	74.2	6.98	1558.28	49	0	2	1.082	0.992057	32.12	94.3	105.7	6.67	8.94	3.25711e+09	3.20192e+09	3.6782e+09	3.13676e+09	3.40564e+09	3.07805e+09	3.67907e+09	4.37764e+09	3.77465e+09	3.5466e+09	3.55527e+09	3.46746e+09	1.84263e+09	1.92834e+09	2388469696	1.16187e+09	2.40703e+09	1.77029e+09	3.13405e+09	3.73202e+09	3.77465e+09	2.30125e+09	2.03757e+09	2.27185e+09	High
FALSE	High	Master Protein	Q8BKC5	Importin-5 OS=Mus musculus OX=10090 GN=Ipo5 PE=1 SV=3	0	473.299	62	47	476	47	1097	123.5	4.93	936.86	47	0	0	0.676	0.932044	43.58	117.9	82.1	7.29	6.28	4.99848e+08	5.03338e+08	4.2019e+08	4.33182e+08	4.60216e+08	4.66062e+08	3.18716e+08	3.1573e+08	3.68444e+08	3.46574e+08	3.19026e+08	3.26191e+08	2.82777e+08	3.03133e+08	2.72854e+08	160452955	3.25271e+08	2.68049e+08	2.71501e+08	2.69165e+08	3.68444e+08	2.24879e+08	1.82838e+08	2.13717e+08	High
FALSE	High	Master Protein	P99024	Tubulin beta-5 chain OS=Mus musculus OX=10090 GN=Tubb5 PE=1 SV=1	0	469.21	82	28	1197	5	444	49.6	4.89	2428.17	28	0	33	0.819	0.962129	51.22	115.2	84.8	10.89	3.79	5.77999e+09	5.87926e+09	5.35216e+09	4.58906e+09	6.35131e+09	6.00457e+09	4.40649e+09	4.03168e+09	4.43994e+09	4.23373e+09	4.13369e+09	4.34991e+09	3.26989e+09	3.54076e+09	3.47547e+09	1.69981e+09	4.48897e+09	3453435065	3.75371e+09	3.43707e+09	4.43994e+09	2.74711e+09	2.36907e+09	2.85002e+09	High
FALSE	High	Master Protein	P08113	Endoplasmin OS=Mus musculus OX=10090 GN=Hsp90b1 PE=1 SV=2	0	468.416	60	50	666	48	802	92.4	4.82	1168.91	50	0	0	1.076	0.992057	33.07	97.3	102.7	5.55	4.31	1.55234e+09	1.60858e+09	1.73683e+09	1.50305e+09	1.66066e+09	1.52795e+09	1.75303e+09	1.80079e+09	1.67276e+09	1.60647e+09	1.64378e+09	1.66009e+09	878197822	9.68759e+08	1.12782e+09	5.56736e+08	1.17372e+09	8.7878e+08	1.49334e+09	1.5352e+09	1.67276e+09	1.04238e+09	9.42067e+08	1.08768e+09	High
FALSE	High	Master Protein	Q9Z1Q9	Valine--tRNA ligase OS=Mus musculus OX=10090 GN=Vars1 PE=1 SV=1	0	465.27	59	53	544	53	1263	140.1	7.77	954.15	53	0	0	0.631	0.898932	38.19	119.4	80.6	4.12	7.84	6.39584e+08	6.68075e+08	6.39372e+08	7.12133e+08	6.80245e+08	6.60233e+08	5.14118e+08	5.08534e+08	4.56944e+08	4.34463e+08	4.39015e+08	4.38924e+08	3.6183e+08	4.02346e+08	4.15181e+08	2.63778e+08	4.80783e+08	3.79723e+08	4.37956e+08	4.33534e+08	4.56944e+08	2.81907e+08	2.51604e+08	2.87579e+08	High
FALSE	High	Master Protein	Q8VDM4	26S proteasome non-ATPase regulatory subunit 2 OS=Mus musculus OX=10090 GN=Psmd2 PE=1 SV=1	0	464.693	66	44	519	44	908	100.1	5.17	815.52	44	0	0	1.087	0.992057	28.81	92.6	107.4	4.02	3.49	5.72929e+08	5.35581e+08	5.8799e+08	5.9604e+08	5.62367e+08	5.5023e+08	6.22108e+08	6.83527e+08	6.62335e+08	6.67199e+08	6.55606e+08	6.32282e+08	3.24121e+08	3.22552e+08	3.81816e+08	2.20776e+08	3.97469e+08	3.16456e+08	5.29949e+08	5.82719e+08	6.62335e+08	4.3292e+08	3.75736e+08	4.14266e+08	High
FALSE	High	Master Protein	P68373	Tubulin alpha-1C chain OS=Mus musculus OX=10090 GN=Tuba1c PE=1 SV=1	0	458.046	80	31	1019	1	449	49.9	5.1	1877.13	31	0	1	0.863	0.973678	36.2	104.4	95.6	19.24	16.56	4.30294e+08	3.57627e+08	3.43555e+08	5.42855e+08	4.39444e+08	3.40164e+08	3.11199e+08	4.49619e+08	4.10751e+08	3.80996e+08	2.93644e+08	3.38859e+08	2.43429e+08	2.1538e+08	2.2309e+08	2.01076e+08	310589438	1.9564e+08	2.65098e+08	3.83308e+08	4.10751e+08	2.47214e+08	1.68291e+08	2.22017e+08	High
FALSE	High	Master Protein	P70168	Importin subunit beta-1 OS=Mus musculus OX=10090 GN=Kpnb1 PE=1 SV=2	0	458.022	71	40	441	40	876	97.1	4.78	1007.65	40	0	0	0.635	0.900784	33.59	123.4	76.6	4.08	5.84	7.67912e+08	7.76038e+08	7.63162e+08	6.9506e+08	7.7404e+08	7.67989e+08	5.16292e+08	4.82854e+08	4.89387e+08	4.61633e+08	4.3391e+08	4.70598e+08	434427620	4.67366e+08	4.95566e+08	2.57454e+08	5.47075e+08	4.41697e+08	4.39809e+08	4.11642e+08	4.89387e+08	2.99536e+08	2.48679e+08	3.08331e+08	High
FALSE	High	Master Protein	P68372	Tubulin beta-4B chain OS=Mus musculus OX=10090 GN=Tubb4b PE=1 SV=1	0	449.241	82	27	1123	3	445	49.8	4.89	2223.76	27	0	2	0.824	0.962606	29.9	104.2	95.8	13.3	7.94	2.61352e+08	2.69126e+08	2.87688e+08	2.0599e+08	3.13417e+08	2.69604e+08	2.8529e+08	2.51601e+08	2.75667e+08	2.42965e+08	2.34273e+08	2.43613e+08	1.47853e+08	1.6208e+08	1.86813e+08	7.62996e+07	221516667	1.55058e+08	2.43027e+08	2.14494e+08	2.75667e+08	1.57651e+08	1.34264e+08	1.59613e+08	High
FALSE	High	Master Protein	Q7TMM9	Tubulin beta-2A chain OS=Mus musculus OX=10090 GN=Tubb2a PE=1 SV=1	0	441.263	82	27	1069	2	445	49.9	4.89	2122.49	27	0	5	2.062	0.756523	65.13	73.3	126.7	6.82	9.42	3.13719e+08	3.123e+08	2.89921e+08	2.64235e+08	3.07351e+08	3.18491e+08	4.7223e+08	5.85865e+08	553708191	5.54476e+08	5.17503e+08	4.62078e+08	177478740	1.88081e+08	1.88263e+08	9.7874e+07	2.17229e+08	1.83175e+08	402273553	4.99461e+08	553708191	3.59778e+08	2.96587e+08	3.02749e+08	High
FALSE	High	Master Protein	P10126	Elongation factor 1-alpha 1 OS=Mus musculus OX=10090 GN=Eef1a1 PE=1 SV=3	0	439.765	67	26	1007	15	462	50.1	9.01	2241.45	26	0	11	0.747	0.945374	41.98	118.7	81.3	3.48	8.91	1.10739e+10	1.08312e+10	1.05673e+10	1.14747e+10	1.10629e+10	1.15961e+10	7.24318e+09	6.94882e+09	6.62741e+09	7.93762e+09	8.22779e+09	8.12841e+09	6.26482e+09	6.52302e+09	6.86197e+09	4.25029e+09	7.81899e+09	6669318534	6.17017e+09	5.92399e+09	6.62741e+09	5.15042e+09	4.71544e+09	5.32566e+09	High
FALSE	High	Master Protein	Q99PV0	Pre-mRNA-processing-splicing factor 8 OS=Mus musculus OX=10090 GN=Prpf8 PE=1 SV=2	0	439.157	39	73	529	73	2335	273.4	8.84	518.21	73	0	0	0.766	0.949567	31.47	164.8	35.2	9.53	4.11	1.67524e+09	1.52244e+09	1.89933e+09	1.71308e+09	1.5359e+09	1.48691e+09	3.42817e+08	3.57301e+08	3.60671e+08	3.2208e+08	3.42075e+08	3.36489e+08	9.47728e+08	9.16886e+08	1.23335e+09	6.34534e+08	1.08554e+09	8.55173e+08	2.92032e+08	3.04606e+08	3.60671e+08	2.08986e+08	1.96047e+08	2.20465e+08	High
FALSE	High	Master Protein	Q9CWF2	Tubulin beta-2B chain OS=Mus musculus OX=10090 GN=Tubb2b PE=1 SV=1	0	438.368	82	27	1072	1	445	49.9	4.89	2125.85	27	0	0	1.887	0.930178	16.32	70.2	129.8	18.46	5.95	4.15249e+07	3.64734e+07	6.20799e+07	4.8714e+07	5.01674e+07	4.54059e+07	8.67671e+07	9.07644e+07	9.61691e+07	8.12045e+07	8.70496e+07	8.43225e+07	23491731	21965963	4.03121e+07	1.80439e+07	3.54573e+07	2.61145e+07	73913425	7.73782e+07	9.61691e+07	5.26905e+07	4.98892e+07	5.52473e+07	High
FALSE	High	Master Protein	Q7TPV4	Myb-binding protein 1A OS=Mus musculus OX=10090 GN=Mybbp1a PE=1 SV=2	0	425.815	51	50	411	50	1344	151.9	8.95	647.65	50	0	0	0.696	0.934565	40.54	111.8	88.2	6.29	6.11	3.63472e+08	3.14354e+08	3.29932e+08	3.32087e+08	3.65808e+08	3.24475e+08	2.67427e+08	2.39704e+08	2.65527e+08	2.56947e+08	2.30776e+08	2.66048e+08	2.05626e+08	1.89319e+08	2.14244e+08	1.23007e+08	2.58545e+08	1.86617e+08	2.2781e+08	2.04352e+08	2.65527e+08	1.66723e+08	1.32261e+08	1.74312e+08	High
FALSE	High	Master Protein	P31001	Desmin OS=Mus musculus OX=10090 GN=Des PE=1 SV=3	0	424.452	73	36	755	31	469	53.5	5.27	1508.62	36	0	0	5.407	0.0194425	34.07	31.1	168.9	4.35	10.47	1.22281e+09	1.15426e+09	1.1219e+09	1.07088e+09	1.16119e+09	1.14175e+09	5.38454e+09	5.88834e+09	5.52313e+09	6.85329e+09	6.62009e+09	6.71814e+09	6.91773e+08	6.95146e+08	7.28515e+08	3.96658e+08	8.20703e+08	6.56661e+08	4.58688e+09	5.01991e+09	5.52313e+09	4.44684e+09	3.79405e+09	4.40166e+09	High
FALSE	High	Master Protein	B2RQC6	Multifunctional protein CAD OS=Mus musculus OX=10090 GN=Cad PE=1 SV=1	0	422.781	41	64	455	64	2225	243.1	6.43	673.86	64	0	0	0.386	0.383474	28.65	147.8	52.2	4.58	4.52	5.12939e+08	4.85934e+08	4.86484e+08	5.04166e+08	4.99872e+08	4.49174e+08	1.8233e+08	1.71651e+08	1.84177e+08	1.62331e+08	1.75322e+08	1.73264e+08	290182888	2.92652e+08	3.15902e+08	1.86746e+08	3.53299e+08	258335339	1.55319e+08	1.46336e+08	1.84177e+08	1.05331e+08	1.00479e+08	1.13521e+08	High
FALSE	High	Master Protein	P16858	Glyceraldehyde-3-phosphate dehydrogenase OS=Mus musculus OX=10090 GN=Gapdh PE=1 SV=2	0	421.138	86	23	1081	23	333	35.8	8.25	1977.84	23	0	0	1.468	0.945374	39.05	81.4	118.6	12.16	4.76	4.18734e+09	4.88831e+09	4.3304e+09	3.58872e+09	5.08795e+09	4.66245e+09	6.85839e+09	6.10148e+09	6.42195e+09	6.661e+09	6.41629e+09	6.93184e+09	2.36889e+09	2.94396e+09	2.81198e+09	1.32928e+09	3.59606e+09	2.68153e+09	5.84239e+09	5.20162e+09	6.42195e+09	4.32207e+09	3.67725e+09	4.54168e+09	High
FALSE	High	Master Protein	Q78PY7	Staphylococcal nuclease domain-containing protein 1 OS=Mus musculus OX=10090 GN=Snd1 PE=1 SV=1	0	409.957	62	42	526	42	910	102	7.43	887.41	42	0	0	1.119	0.989235	32.53	95.8	104.2	2.85	6.39	6.30827e+08	6.44353e+08	6.41845e+08	6.06587e+08	6.58945e+08	6.24754e+08	6.98031e+08	7.89903e+08	7.28071e+08	6.78487e+08	6.66993e+08	6.86154e+08	3.56875e+08	3.88059e+08	4.16788e+08	2.24683e+08	4.65728e+08	3.59317e+08	5.94624e+08	6.73406e+08	7.28071e+08	4.40245e+08	3.82261e+08	4.49562e+08	High
FALSE	High	Master Protein	Q6ZQ38	Cullin-associated NEDD8-dissociated protein 1 OS=Mus musculus OX=10090 GN=Cand1 PE=1 SV=2	0	407.101	60	53	433	52	1230	136.2	5.78	704.96	53	0	1	1.042	0.999819	32.56	96.9	103.1	4.33	5.78	4.66471e+08	4.77789e+08	5.04294e+08	5.02884e+08	4.55127e+08	4.64406e+08	5.1425e+08	5.41463e+08	5.29796e+08	4.76452e+08	4.70468e+08	4.90391e+08	2.63895e+08	2.87747e+08	3.27468e+08	1.86271e+08	3.21674e+08	2.67096e+08	4.38069e+08	4.61607e+08	5.29796e+08	3.09152e+08	2.69631e+08	3.21299e+08	High
FALSE	High	Master Protein	P26041	Moesin OS=Mus musculus OX=10090 GN=Msn PE=1 SV=3	0	400.622	65	41	637	29	577	67.7	6.6	1027.41	41	0	14	0.988	0.991695	36.6	111.6	88.4	4.91	4.52	2.4981e+09	2.41481e+09	2.64115e+09	2.73058e+09	2.51786e+09	2.42559e+09	2.03573e+09	2.20306e+09	1.9745e+09	1.99463e+09	1.95959e+09	1.97657e+09	1413242668	1.45431e+09	1.71505e+09	1.01142e+09	1.77957e+09	1.39504e+09	1.73416e+09	1.87815e+09	1.9745e+09	1.29424e+09	1.12306e+09	1.29503e+09	High
FALSE	High	Master Protein	A2AN08	E3 ubiquitin-protein ligase UBR4 OS=Mus musculus OX=10090 GN=Ubr4 PE=1 SV=1	0	396.651	20	72	383	72	5180	571.9	6.06	462.85	72	0	0	1.231	0.981127	40.48	74.1	125.9	5.43	5.26	1.3235e+08	1.36505e+08	1.23066e+08	1.42542e+08	1.38046e+08	1.42658e+08	2.30922e+08	2.56515e+08	2.55332e+08	2.31576e+08	2.29497e+08	2.3505e+08	7.4874e+07	8.22095e+07	7.99137e+07	5.27981e+07	9.75678e+07	8.20478e+07	1.96713e+08	2.18684e+08	2.55332e+08	1.50261e+08	1.31528e+08	1.54002e+08	High
FALSE	High	Master Protein	O55143	Sarcoplasmic/endoplasmic reticulum calcium ATPase 2 OS=Mus musculus OX=10090 GN=Atp2a2 PE=1 SV=2	0	393.987	52	47	339	32	1044	114.8	5.34	616.56	47	0	16	3.955	0.104086	65.29	35.8	164.2	7.67	8.23	1.67485e+08	1.74464e+08	1.65495e+08	1.98269e+08	1.78461e+08	1.60984e+08	6.62443e+08	7.78657e+08	8.04305e+08	8.57197e+08	7.74685e+08	7.91518e+08	9.47508e+07	1.0507e+08	1.07466e+08	7.34397e+07	1.26132e+08	92587280	5.64309e+08	6.63819e+08	8.04305e+08	5.56203e+08	4.43981e+08	5.18595e+08	High
FALSE	High	Master Protein	O88342	WD repeat-containing protein 1 OS=Mus musculus OX=10090 GN=Wdr1 PE=1 SV=3	0	393.342	70	32	471	32	606	66.4	6.6	883.66	32	0	0	1.046	0.999819	24.87	93.8	106.2	4.82	8.01	7.89642e+08	7.96901e+08	7.43467e+08	8.31358e+08	8.09912e+08	8.57113e+08	8.94956e+08	7.78871e+08	8.15415e+08	9.232e+08	9.46818e+08	9.45105e+08	4.46721e+08	479930210	482776269	3.07939e+08	5.72428e+08	4.92955e+08	7.62377e+08	6.64002e+08	8.15415e+08	5.99029e+08	5.42632e+08	6.19224e+08	High
FALSE	High	Master Protein	Q6PB66	Leucine-rich PPR motif-containing protein, mitochondrial OS=Mus musculus OX=10090 GN=Lrpprc PE=1 SV=2	0	391.229	58	65	440	65	1392	156.5	6.83	637.99	65	0	0	1.418	0.954033	34.12	81.6	118.4	1.91	4.25	2.42738e+08	2.42587e+08	2.47742e+08	2.37657e+08	2.36869e+08	2.35737e+08	3.48342e+08	3.66381e+08	3.72435e+08	3.42237e+08	3.48134e+08	3.32761e+08	1.37323e+08	1.46097e+08	1.60873e+08	8.80292e+07	1.67414e+08	1.35581e+08	2.96739e+08	312345828	3.72435e+08	2.22065e+08	1.9952e+08	2.18022e+08	High
FALSE	High	Master Protein	Q9QUR6	Prolyl endopeptidase OS=Mus musculus OX=10090 GN=Prep PE=1 SV=1	0	390.171	73	39	467	39	710	80.7	5.73	843.41	39	0	0	1.021	0.993779	33.05	100.4	99.6	5.61	5.85	4.8642e+08	5.00317e+08	4.45605e+08	5.11044e+08	5.16982e+08	5.19877e+08	5.02092e+08	4.55306e+08	4.83417e+08	5.22648e+08	5.38689e+08	5.01004e+08	2.7518e+08	3.01314e+08	2.89357e+08	1.89293e+08	3.65392e+08	2.98999e+08	4.27712e+08	3.88156e+08	4.83417e+08	3.39126e+08	3.08729e+08	3.28253e+08	High
FALSE	High	Master Protein	P17182	Alpha-enolase OS=Mus musculus OX=10090 GN=Eno1 PE=1 SV=3	0	386.824	82	31	781	25	434	47.1	6.8	1391.59	31	0	6	1.194	0.982063	42.72	100.6	99.4	5.53	2.22	6.23812e+09	6.2882e+09	6.95683e+09	6.37109e+09	5.87883e+09	6.47006e+09	6.43524e+09	6.18707e+09	6.09918e+09	6.31034e+09	6.38769e+09	6.1335e+09	3.52907e+09	3.78704e+09	4.51747e+09	2.35988e+09	4.15504e+09	3.72115e+09	5.48192e+09	5274587685	6.09918e+09	4.09454e+09	3.66086e+09	4.01861e+09	High
FALSE	High	Master Protein	P19324	Serpin H1 OS=Mus musculus OX=10090 GN=Serpinh1 PE=1 SV=3	0	385.259	66	25	483	25	417	46.5	8.82	998.68	25	0	0	1.327	0.96361	39.24	83.3	116.7	5.92	7.51	1.024e+09	1.02404e+09	1.11793e+09	9.55673e+08	1.11317e+09	1.02799e+09	1.68615e+09	1.4078e+09	1.53803e+09	1.44811e+09	1.42616e+09	1.3953e+09	579304605	6.16725e+08	7.25934e+08	3.53986e+08	7.86764e+08	5.91231e+08	1.43636e+09	1.20017e+09	1.53803e+09	9.39621e+08	8.17347e+08	9.14186e+08	High
FALSE	High	Master Protein	P38647	Stress-70 protein, mitochondrial OS=Mus musculus OX=10090 GN=Hspa9 PE=1 SV=3	0	384.513	61	36	484	36	679	73.4	6.07	892.95	36	0	0	1.095	0.991695	36.67	104.5	95.5	5.82	7.7	1.07106e+09	1.10564e+09	1.21892e+09	1.06068e+09	1.16516e+09	1.06237e+09	9.69725e+08	9.39397e+08	1.11609e+09	8.96893e+08	1.02217e+09	1.01842e+09	605924514	6.65866e+08	7.91514e+08	3.92882e+08	8.23512e+08	6.11005e+08	8.2607e+08	8.00852e+08	1.11609e+09	5.8196e+08	585819432	6.67257e+08	High
FALSE	High	Master Protein	Q8CIE6	Coatomer subunit alpha OS=Mus musculus OX=10090 GN=Copa PE=1 SV=2	0	383.885	57	55	404	55	1224	138.3	7.65	615.72	55	0	0	1.438	0.949567	32.53	92.4	107.6	11.21	111.53	3.42971e+08	3.51781e+08	4.11856e+08	2.92119e+08	3.32214e+08	3.59564e+08	4.1833e+08	4.09116e+08	2.41904e+09	3.89893e+08	3.93008e+08	4.00604e+08	1.94027e+08	2.11859e+08	2.67442e+08	1.08202e+08	2.34802e+08	2.06798e+08	3.56359e+08	3.48778e+08	2.41904e+09	2.52987e+08	2.25237e+08	2.62472e+08	High
FALSE	High	Master Protein	P14824	Annexin A6 OS=Mus musculus OX=10090 GN=Anxa6 PE=1 SV=3	0	376.792	68	39	372	39	673	75.8	5.5	634.71	39	0	0	0.671	0.932044	62.61	128.2	71.8	10.03	104.93	4.82477e+08	5.4117e+08	5.3443e+08	4.98792e+08	6.36411e+08	5.24914e+08	1.80298e+09	2.76945e+08	2.79959e+08	3.14936e+08	2.58442e+08	5.46927e+08	2.7295e+08	325917344	3.47037e+08	1.84755e+08	4.49802e+08	3.01896e+08	1.53588e+09	2.361e+08	2.79959e+08	2.0435e+08	1.48116e+08	3.58341e+08	High
FALSE	High	Master Protein	P20029	Endoplasmic reticulum chaperone BiP OS=Mus musculus OX=10090 GN=Hspa5 PE=1 SV=3	0	374.621	56	33	601	31	655	72.4	5.16	1178.15	33	0	0	1.311	0.968657	26.12	85.1	114.9	6.29	4.24	1.29394e+09	1.34372e+09	1.49456e+09	1.27264e+09	1.42668e+09	1.31843e+09	1.95439e+09	1.81824e+09	1.82859e+09	1.77282e+09	1.76078e+09	1.74275e+09	7.32013e+08	8.0925e+08	9.70506e+08	4.71393e+08	1.00835e+09	7.58272e+08	1.66486e+09	1.55008e+09	1.82859e+09	1.15031e+09	1.00913e+09	1.14183e+09	High
FALSE	High	Master Protein	Q61316	Heat shock 70 kDa protein 4 OS=Mus musculus OX=10090 GN=Hspa4 PE=1 SV=1	0	373.418	59	37	386	35	841	94.1	5.24	687.31	37	0	2	1.044	0.999819	30.34	98.3	101.7	7.08	1.41	6.40291e+08	6.75431e+08	7.08861e+08	6.26364e+08	7.46854e+08	6.36294e+08	6.8852e+08	6.86532e+08	6.68645e+08	6.74852e+08	6.893e+08	6.69816e+08	3.62229e+08	4.06776e+08	4.60305e+08	2.32008e+08	5.27861e+08	3.65955e+08	5.86523e+08	5.8528e+08	6.68645e+08	4.37886e+08	3.95046e+08	4.38858e+08	High
FALSE	High	Master Protein	P27773	Protein disulfide-isomerase A3 OS=Mus musculus OX=10090 GN=Pdia3 PE=1 SV=2	0	372.965	64	35	530	35	505	56.6	6.21	1000.09	35	0	0	1.236	0.975388	24.86	89.2	110.8	4.62	3.95	1.30941e+09	1.28761e+09	1.43643e+09	1.33048e+09	1.3172e+09	1.2575e+09	1.75349e+09	1.70791e+09	1.62745e+09	1.57327e+09	1.63553e+09	1.62229e+09	7.4077e+08	7.75458e+08	9.3276e+08	4.92817e+08	9.30971e+08	7.23234e+08	1.49372e+09	1.45602e+09	1.62745e+09	1.02083e+09	9.37339e+08	1.06291e+09	High
FALSE	High	Master Protein	Q91V92	ATP-citrate synthase OS=Mus musculus OX=10090 GN=Acly PE=1 SV=1	0	371.666	60	49	389	49	1091	119.7	7.44	596.88	49	0	0	0.911	0.981127	35.71	100.9	99.1	8.45	14.01	3.35526e+08	3.48231e+08	3.31459e+08	2.99088e+08	3.87996e+08	3.41651e+08	4.46581e+08	3.24107e+08	3.37442e+08	3.43537e+08	3.14813e+08	3.27153e+08	1.89816e+08	209720855	2.15236e+08	1.10784e+08	2.74227e+08	1.96495e+08	3.80425e+08	276306621	3.37442e+08	2.22908e+08	1.80423e+08	2.14348e+08	High
FALSE	High	Master Protein	P09411	Phosphoglycerate kinase 1 OS=Mus musculus OX=10090 GN=Pgk1 PE=1 SV=4	0	371.44	72	28	477	25	417	44.5	7.9	922.61	28	0	4	1.274	0.973678	39.84	93.7	106.3	5.78	4.98	1.4252e+09	1.50549e+09	1.48971e+09	1.36764e+09	1.61749e+09	1.44474e+09	1.82109e+09	1.65762e+09	1.56595e+09	1.67335e+09	1.64904e+09	1.70408e+09	8.06272e+08	9.06674e+08	9.67358e+08	5.06582e+08	1.14321e+09	8.30922e+08	1.55131e+09	1.41315e+09	1.56595e+09	1.08578e+09	9.45083e+08	1.11649e+09	High
FALSE	High	Master Protein	Q8BGQ7	Alanine--tRNA ligase, cytoplasmic OS=Mus musculus OX=10090 GN=Aars1 PE=1 SV=1	0	370.57	59	37	387	37	968	106.8	5.67	687.27	37	0	0	0.945	0.982153	38.95	96.2	103.8	3.83	2.1	3.67733e+08	3.56034e+08	3.85873e+08	3.79655e+08	3.9378e+08	3.90436e+08	4.12882e+08	4.14376e+08	4.28092e+08	4.13415e+08	4.00924e+08	4.11591e+08	2.08036e+08	2.1442e+08	2.5057e+08	1.40626e+08	2.78316e+08	2.24553e+08	3.51718e+08	3.53263e+08	4.28092e+08	2.68249e+08	2.29774e+08	2.69671e+08	High
FALSE	High	Master Protein	Q91VI7	Ribonuclease inhibitor OS=Mus musculus OX=10090 GN=Rnh1 PE=1 SV=1	0	370.033	89	27	384	27	456	49.8	4.78	954.84	27	0	0	1.463	0.945374	30.08	80.6	119.4	5.26	4.19	4.01939e+08	4.59425e+08	4.61158e+08	4.2286e+08	4.3379e+08	4.48412e+08	6.60477e+08	6.61417e+08	677308615	6.06248e+08	6.45182e+08	6.20541e+08	2.27387e+08	2.76687e+08	2.99457e+08	1.5663e+08	3.06593e+08	2.57897e+08	5.62634e+08	5.6387e+08	677308615	3.93371e+08	3.69761e+08	4.06572e+08	High
FALSE	High	Master Protein	Q9EQK5	Major vault protein OS=Mus musculus OX=10090 GN=Mvp PE=1 SV=4	0	368.763	65	38	313	38	861	95.9	5.59	615.68	38	0	0	3.732	0.136101	37.9	54.9	145.1	6.92	3.72	2.05568e+08	2.09535e+08	2.10712e+08	2.38156e+08	1.99093e+08	1.9877e+08	5.35955e+08	5.37769e+08	5.59842e+08	5.86291e+08	5.3337e+08	5.59838e+08	1.16295e+08	126191662	1.36828e+08	8.82142e+07	140714823	1.14319e+08	4.56558e+08	4.58458e+08	5.59842e+08	3.80422e+08	3.0568e+08	3.668e+08	High
FALSE	High	Master Protein	P68368	Tubulin alpha-4A chain OS=Mus musculus OX=10090 GN=Tuba4a PE=1 SV=1	0	366.731	69	25	898	6	448	49.9	5.06	1582	25	0	0	0.937	0.982153	15.01	105.9	94.1	9.53	5.55	3.134e+08	3.34463e+08	2.75004e+08	3.54473e+08	3.05601e+08	3.53136e+08	2.90569e+08	2.88206e+08	2.69468e+08	2.87402e+08	3.19341e+08	2.8722e+08	1.77299e+08	201429205	1.78576e+08	1.31299e+08	2.15992e+08	2.03101e+08	2.47524e+08	2.457e+08	2.69468e+08	1.86484e+08	1.83018e+08	1.88184e+08	High
FALSE	High	Master Protein	O70133	ATP-dependent RNA helicase A OS=Mus musculus OX=10090 GN=Dhx9 PE=1 SV=2	0	363.42	41	42	379	42	1380	149.4	6.83	679.93	42	0	0	0.859	0.973678	47.3	105.7	94.3	3.72	2	4.85698e+08	4.87145e+08	4.68131e+08	5.19745e+08	4.83279e+08	5.05991e+08	4.19316e+08	4.33735e+08	4.46537e+08	4.31827e+08	4.33492e+08	4.34336e+08	2.74772e+08	2.93381e+08	3.03985e+08	1.92516e+08	3.41571e+08	2.91013e+08	3.57199e+08	3.69767e+08	4.46537e+08	2.80196e+08	2.48439e+08	2.84573e+08	High
FALSE	High	Master Protein	Q3UPL0	Protein transport protein Sec31A OS=Mus musculus OX=10090 GN=Sec31a PE=1 SV=2	0	361.404	48	41	392	41	1230	133.5	6.76	627.33	41	0	0	1.395	0.958812	32.51	80	120	4.18	4.39	2.52894e+08	2.47861e+08	2.70647e+08	2.44081e+08	2.43081e+08	2.59519e+08	3.82027e+08	4.0836e+08	3.85289e+08	3.62865e+08	3.6867e+08	3.68487e+08	1.43069e+08	1.49273e+08	1.75747e+08	9.04087e+07	1.71804e+08	1.49259e+08	3.25434e+08	3.48134e+08	3.85289e+08	2.35449e+08	2.11289e+08	2.41429e+08	High
FALSE	High	Master Protein	P70398	Ubiquitin carboxyl-terminal hydrolase 9X OS=Mus musculus OX=10090 GN=Usp9x PE=1 SV=2	0	360.3	31	60	328	60	2559	290.5	5.87	336.55	60	0	0	1.031	0.992057	34.34	95.4	104.6	15.47	7.43	1.59018e+08	1.60369e+08	1.97535e+08	1.55782e+08	2.15864e+08	2.13293e+08	1.70157e+08	2.13775e+08	1.86893e+08	1.96458e+08	1.98161e+08	1.9401e+08	8.99608e+07	9.65814e+07	1.28271e+08	5.77024e+07	1.52568e+08	1.22672e+08	1.4495e+08	1.82247e+08	1.86893e+08	1.27474e+08	1.13568e+08	1.27114e+08	High
FALSE	High	Master Protein	P26231	Catenin alpha-1 OS=Mus musculus OX=10090 GN=Ctnna1 PE=1 SV=1	0	359.647	61	41	297	32	906	100	6.23	613.28	41	0	9	1.528	0.936127	32.24	87.4	112.6	3.89	3.06	3.42475e+08	3.52982e+08	3.4641e+08	3.2508e+08	3.52655e+08	3.23231e+08	4.73431e+08	4.52309e+08	4.36912e+08	4.42946e+08	4.37273e+08	4.44343e+08	1.93747e+08	2.12582e+08	2.24944e+08	1.20411e+08	2.49249e+08	1.85901e+08	4.03297e+08	3.85601e+08	4.36912e+08	2.87411e+08	2.50606e+08	2.91129e+08	High
FALSE	High	Master Protein	Q8BMS1	Trifunctional enzyme subunit alpha, mitochondrial OS=Mus musculus OX=10090 GN=Hadha PE=1 SV=1	0	357.057	67	34	350	34	763	82.6	9.14	694.76	34	0	0	3.382	0.207542	27.76	43.8	156.2	3.63	3.93	1.81793e+08	1.83981e+08	1.79363e+08	1.66409e+08	1.83476e+08	1.79018e+08	6.36666e+08	6.86781e+08	655419949	6.1742e+08	6.22814e+08	6.51566e+08	1.02845e+08	1.10802e+08	1.16471e+08	6.16387e+07	1.29677e+08	1.0296e+08	5.4235e+08	5.85493e+08	655419949	4.0062e+08	3.56942e+08	4.269e+08	High
FALSE	High	Master Protein	P05064	Fructose-bisphosphate aldolase A OS=Mus musculus OX=10090 GN=Aldoa PE=1 SV=2	0	353.673	81	26	486	23	364	39.3	8.09	1079.25	26	0	3	2.726	0.422467	30.04	50.1	149.9	2.76	8.95	1.55453e+09	1.62788e+09	1.59327e+09	1.60143e+09	1.50386e+09	1.58979e+09	4.17945e+09	4.69084e+09	4.11015e+09	5.06619e+09	5.03694e+09	4.82155e+09	8.79438e+08	980384954	1.03461e+09	5.93179e+08	1.0629e+09	9.14345e+08	3.56031e+09	3.99902e+09	4.11015e+09	3.28726e+09	2.88673e+09	3.15903e+09	High
FALSE	High	Master Protein	P14873	Microtubule-associated protein 1B OS=Mus musculus OX=10090 GN=Map1b PE=1 SV=2	0	350.113	31	51	335	49	2464	270.1	4.83	503.64	51	0	2	0.84	0.970253	43.29	113.6	86.4	6.54	3.64	2.89541e+08	2.79287e+08	3.17794e+08	3.30539e+08	3.05232e+08	2.87821e+08	2.37727e+08	2.29181e+08	2.3619e+08	2.20012e+08	2.23197e+08	2.18241e+08	1.63801e+08	1.682e+08	2.06362e+08	1.22433e+08	2.15731e+08	1.65536e+08	202510070	1.95381e+08	2.3619e+08	1.42757e+08	1.27917e+08	1.4299e+08	High
FALSE	High	Master Protein	Q99K51	Plastin-3 OS=Mus musculus OX=10090 GN=Pls3 PE=1 SV=3	0	349.426	73	41	393	41	630	70.7	5.62	661.58	41	0	0	1.673	0.922772	40.04	78.9	121.1	3.24	7.47	4.06614e+08	4.19491e+08	4.08083e+08	4.32341e+08	4.41275e+08	4.26684e+08	7.60405e+08	6.22917e+08	6.35317e+08	6.55789e+08	6.43496e+08	6.68823e+08	2.30032e+08	2.52637e+08	2.64992e+08	1.60141e+08	3.11884e+08	2.45401e+08	6.47758e+08	5.31048e+08	6.35317e+08	425516321	3.68795e+08	4.38207e+08	High
FALSE	High	Master Protein	Q6NZJ6	Eukaryotic translation initiation factor 4 gamma 1 OS=Mus musculus OX=10090 GN=Eif4g1 PE=1 SV=1	0	348.966	35	49	351	43	1600	176	5.4	536.72	49	0	6	0.798	0.960579	36.55	110.4	89.6	3.58	3.91	4.2978e+08	4.3444e+08	4.28365e+08	4.53023e+08	4.68808e+08	4.37443e+08	3.73861e+08	3.73792e+08	3.57908e+08	3.49146e+08	3.43504e+08	3.44148e+08	2.43138e+08	2.6164e+08	2.78162e+08	1.67802e+08	3.31344e+08	2.51589e+08	3.18477e+08	3.18664e+08	3.57908e+08	2.26548e+08	1.96866e+08	2.25483e+08	High
FALSE	High	Master Protein	Q61598	Rab GDP dissociation inhibitor beta OS=Mus musculus OX=10090 GN=Gdi2 PE=1 SV=1	0	348.859	78	31	324	27	445	50.5	6.25	627.33	31	0	4	1.227	0.975826	32.55	91.9	108.1	6.01	6.08	6.8323e+08	7.32027e+08	6.25864e+08	6.59055e+08	7.30015e+08	6.99957e+08	8.39025e+08	8.50331e+08	7.20789e+08	7.74572e+08	7.97123e+08	8.30758e+08	3.86521e+08	4.40861e+08	4.0641e+08	2.44117e+08	5.15959e+08	4.02569e+08	7.14731e+08	7.24922e+08	7.20789e+08	5.0259e+08	4.5684e+08	5.44305e+08	High
FALSE	High	Master Protein	Q99KI0	Aconitate hydratase, mitochondrial OS=Mus musculus OX=10090 GN=Aco2 PE=1 SV=1	0	346.898	58	37	401	37	780	85.4	7.93	722.21	37	0	0	2.646	0.461182	30.59	60.1	139.9	5.04	2.02	5.81844e+08	5.92366e+08	6.38161e+08	5.49009e+08	6.11566e+08	5.86984e+08	1.32749e+09	1.35664e+09	1.36021e+09	1.38227e+09	1.38988e+09	1.40476e+09	3.29164e+08	3.5675e+08	4.14395e+08	2.03356e+08	4.32242e+08	3.37595e+08	1.13084e+09	1.15656e+09	1.36021e+09	8.96905e+08	7.96559e+08	9.20388e+08	High
FALSE	High	Master Protein	P80313	T-complex protein 1 subunit eta OS=Mus musculus OX=10090 GN=Cct7 PE=1 SV=1	0	346.337	76	31	397	31	544	59.6	7.84	662.92	31	0	0	0.74	0.945374	40.62	114.2	85.8	4.73	3.19	7.27172e+08	7.58887e+08	7.75488e+08	7.10669e+08	8.11838e+08	7.54154e+08	5.83214e+08	5.754e+08	5.94104e+08	5.61109e+08	5.51749e+08	5.48734e+08	4.1138e+08	4.57037e+08	5.0357e+08	2.63235e+08	5.7379e+08	4.3374e+08	4.96816e+08	4.90538e+08	5.94104e+08	3.64082e+08	3.16214e+08	3.59525e+08	High
FALSE	High	Master Protein	Q61699	Heat shock protein 105 kDa OS=Mus musculus OX=10090 GN=Hsph1 PE=1 SV=2	0	345.984	57	33	365	32	858	96.3	5.53	700.73	33	0	0	0.697	0.934907	30.34	118.5	81.5	2.27	4.26	4.74005e+08	4.89338e+08	4.91334e+08	4.87045e+08	5.08087e+08	4.95873e+08	3.59009e+08	3.35744e+08	3.57245e+08	3.32343e+08	3.38167e+08	3.22137e+08	2.68157e+08	2.94702e+08	3.19052e+08	1.80404e+08	3.59105e+08	2.85194e+08	3.05825e+08	2.86227e+08	3.57245e+08	2.15645e+08	1.93807e+08	2.11061e+08	High
FALSE	High	Master Protein	Q61738	Integrin alpha-7 OS=Mus musculus OX=10090 GN=Itga7 PE=1 SV=3	0	344.027	49	37	314	37	1179	129.2	5.71	597.65	37	0	0	2.825	0.383474	35.62	50.7	149.3	5.72	3.96	1.43491e+08	1.41701e+08	1.26346e+08	1.48924e+08	1.40713e+08	1.33731e+08	3.85601e+08	4.10627e+08	4.32901e+08	4.23258e+08	4.21673e+08	4.0947e+08	8.11767e+07	8.53391e+07	8.20437e+07	5.51622e+07	9.94527e+07	7.69136e+07	3.28478e+08	3.50067e+08	4.32901e+08	2.74636e+08	2.41665e+08	2.68281e+08	High
FALSE	High	Master Protein	Q3U1J4	DNA damage-binding protein 1 OS=Mus musculus OX=10090 GN=Ddb1 PE=1 SV=2	0	341.967	48	46	339	46	1140	126.8	5.26	484.86	46	0	0	1.111	0.991695	28.84	93.2	106.8	5.14	5.36	4.11564e+08	4.30804e+08	3.91692e+08	3.78408e+08	4.26389e+08	3.93871e+08	4.28175e+08	4.8594e+08	4.98784e+08	4.54563e+08	4.65514e+08	4.56867e+08	2.32833e+08	2.5945e+08	2.54348e+08	1.40164e+08	3.01363e+08	2.26529e+08	3.64745e+08	4.14272e+08	4.98784e+08	2.94948e+08	2.66791e+08	2.99335e+08	High
FALSE	High	Master Protein	Q76MZ3	Serine/threonine-protein phosphatase 2A 65 kDa regulatory subunit A alpha isoform OS=Mus musculus OX=10090 GN=Ppp2r1a PE=1 SV=3	0	341.209	70	30	354	23	589	65.3	5.11	733.94	30	0	7	1.141	0.984872	32.17	95	105	3.87	4.94	4.77158e+08	4.98809e+08	4.96386e+08	4.57411e+08	5.11399e+08	4.87721e+08	5.46328e+08	5.63519e+08	5.90468e+08	5.40734e+08	5.09486e+08	5.38648e+08	2.69941e+08	3.00406e+08	3.22332e+08	1.69427e+08	3.61446e+08	2.80505e+08	4.65395e+08	4.8041e+08	5.90468e+08	3.50862e+08	2.91992e+08	3.52917e+08	High
FALSE	High	Master Protein	Q9ERK4	Exportin-2 OS=Mus musculus OX=10090 GN=Cse1l PE=1 SV=1	0	339.533	61	43	348	43	971	110.4	5.77	616.68	43	0	0	0.633	0.899576	37.81	119.6	80.4	6.32	7.21	2.3335e+08	2.5725e+08	2.30239e+08	2.23418e+08	2.60743e+08	2.36466e+08	1.78918e+08	1.67612e+08	1.60679e+08	1.4894e+08	1.49868e+08	1.54982e+08	1.32012e+08	1.54928e+08	1.49508e+08	8.2755e+07	1.84288e+08	1.36e+08	1.52413e+08	1.42892e+08	1.60679e+08	9.66417e+07	8.5891e+07	1.01543e+08	High
FALSE	High	Master Protein	P80316	T-complex protein 1 subunit epsilon OS=Mus musculus OX=10090 GN=Cct5 PE=1 SV=1	0	339.314	74	30	410	29	541	59.6	6.02	753.97	30	0	1	0.807	0.962016	39.66	114.3	85.7	3.8	4.21	9.63477e+08	1.02117e+09	9.54533e+08	9.46791e+08	1.03822e+09	9.87987e+08	7.81706e+08	7.29355e+08	7.68218e+08	7.18004e+08	6.99304e+08	7.32366e+08	5.45064e+08	6.14998e+08	6.19834e+08	3.50696e+08	7.33793e+08	5.68225e+08	665904108	6.21788e+08	7.68218e+08	4.65885e+08	4.00779e+08	4.7984e+08	High
FALSE	High	Master Protein	P10107	Annexin A1 OS=Mus musculus OX=10090 GN=Anxa1 PE=1 SV=2	0	339.119	68	29	472	28	346	38.7	7.37	847.38	29	0	1	2.553	0.504132	36.41	53.8	146.2	15.98	10.79	7.21663e+08	7.56254e+08	9.07516e+08	7.51943e+08	9.49602e+08	1.06584e+09	2.62849e+09	2.04541e+09	1.95368e+09	2.33277e+09	2.16981e+09	2.33617e+09	4.08263e+08	4.55451e+08	5.89303e+08	2.78524e+08	6.71159e+08	6.13001e+08	2.23911e+09	1.74375e+09	1.95368e+09	1.51365e+09	1.24355e+09	1.53064e+09	High
FALSE	High	Master Protein	Q62167	ATP-dependent RNA helicase DDX3X OS=Mus musculus OX=10090 GN=Ddx3x PE=1 SV=3	0	335.508	57	31	444	30	662	73.1	7.18	940.66	31	0	0	0.62	0.89447	30.83	167.5	32.5	10.67	4.47	2.1517e+09	2.29758e+09	2.07193e+09	1.90249e+09	1.6773e+09	2.11464e+09	4.17682e+08	3.67558e+08	4.06672e+08	4.01456e+08	4.04386e+08	4.14483e+08	1.21727e+09	1.38371e+09	1.34542e+09	7.04692e+08	1.18548e+09	1.2162e+09	3.55807e+08	3.1335e+08	4.06672e+08	2.6049e+08	2.31758e+08	2.71565e+08	High
FALSE	High	Master Protein	Q9EQH3	Vacuolar protein sorting-associated protein 35 OS=Mus musculus OX=10090 GN=Vps35 PE=1 SV=1	0	333.672	57	37	346	37	796	91.7	5.44	602.19	37	0	0	1.506	0.940042	34.29	76	124	9.72	6.4	2.40014e+08	2.34664e+08	2.67567e+08	3.03378e+08	2.49109e+08	2.51838e+08	4.04268e+08	4.36641e+08	4.06323e+08	4.43616e+08	3.69854e+08	4.1151e+08	1.35782e+08	1.41325e+08	1.73747e+08	1.12373e+08	1.76065e+08	1.4484e+08	3.4438e+08	3.72244e+08	4.06323e+08	2.87845e+08	2.11967e+08	2.69617e+08	High
FALSE	High	Master Protein	Q8BHN3	Neutral alpha-glucosidase AB OS=Mus musculus OX=10090 GN=Ganab PE=1 SV=1	0	332.559	53	37	348	37	944	106.8	6.06	564.34	37	0	0	1.403	0.956701	32.38	79.2	120.8	5.03	4.37	1.77288e+08	1.76405e+08	1.80262e+08	1.71379e+08	1.9751e+08	1.76973e+08	2.74354e+08	2.74866e+08	2.8712e+08	2.55769e+08	2.58187e+08	2.65845e+08	1.00296e+08	1.06239e+08	1.17055e+08	6.34796e+07	1.39596e+08	1.01783e+08	2.33711e+08	2.34328e+08	2.8712e+08	1.65959e+08	1.4797e+08	1.74179e+08	High
FALSE	High	Master Protein	Q922F4	Tubulin beta-6 chain OS=Mus musculus OX=10090 GN=Tubb6 PE=1 SV=1	0	331.384	81	27	628	12	447	50.1	4.89	1130.7	27	0	7	2.027	0.776291	43.03	70.8	129.2	16.58	6.36	3.8029e+08	3.99225e+08	3.52961e+08	2.74535e+08	4.65394e+08	3.81257e+08	6.74739e+08	7.16474e+08	7.30666e+08	6.59848e+08	6.20709e+08	7.26088e+08	2.1514e+08	2.40432e+08	2.29198e+08	1.01689e+08	3.28931e+08	2.19274e+08	5.74783e+08	6.10806e+08	7.30666e+08	4.28151e+08	3.55736e+08	4.75726e+08	High
FALSE	High	Master Protein	Q03265	ATP synthase subunit alpha, mitochondrial OS=Mus musculus OX=10090 GN=Atp5f1a PE=1 SV=1	0	330.803	63	28	507	28	553	59.7	9.19	1007.56	28	0	0	2.113	0.737504	27.47	72.7	127.3	2.78	2.97	1.87019e+09	1.84901e+09	1.90519e+09	1.782e+09	1.88822e+09	1.789e+09	3.08262e+09	3.24679e+09	3.24821e+09	3.3292e+09	3.36137e+09	3.25794e+09	1.05802e+09	1.11356e+09	1.23715e+09	6.60063e+08	1.33456e+09	1.02891e+09	2.62596e+09	2.76795e+09	3.24821e+09	2.16019e+09	1.92644e+09	2.13457e+09	High
FALSE	High	Master Protein	O08529	Calpain-2 catalytic subunit OS=Mus musculus OX=10090 GN=Capn2 PE=1 SV=4	0	330.732	64	32	299	32	700	79.8	4.96	561.59	32	0	0	1.046	0.999819	33.37	118.3	81.7	2.73	6.24	6.0878e+08	6.06087e+08	5.90987e+08	5.85022e+08	5.71622e+08	5.7191e+08	4.47433e+08	3.87831e+08	4.38203e+08	3.87787e+08	3.98073e+08	4.1422e+08	3.44403e+08	3.65014e+08	3.83762e+08	2.16695e+08	4.04011e+08	3.28925e+08	3.8115e+08	3.30633e+08	4.38203e+08	2.5162e+08	2.2814e+08	2.71393e+08	High
FALSE	High	Master Protein	P13020	Gelsolin OS=Mus musculus OX=10090 GN=Gsn PE=1 SV=3	0	329.654	53	29	326	29	780	85.9	6.18	658.73	29	0	0	1.911	0.836427	40.23	68.9	131.1	4.66	3.8	4.9805e+08	4.79312e+08	4.85938e+08	4.76575e+08	4.32809e+08	4.75559e+08	9.55096e+08	9.1894e+08	8.54191e+08	9.02902e+08	9.14487e+08	8.81685e+08	2.8176e+08	2.88664e+08	3.15548e+08	1.76526e+08	3.059e+08	2.7351e+08	8.13607e+08	7.83412e+08	8.54191e+08	5.85859e+08	5.24103e+08	5.77672e+08	High
FALSE	High	Master Protein	P11983	T-complex protein 1 subunit alpha OS=Mus musculus OX=10090 GN=Tcp1 PE=1 SV=3	0	328.612	73	32	451	32	556	60.4	6.16	813.15	32	0	0	0.748	0.945374	32.61	112.9	87.1	3.1	3.53	1.1609e+09	1.15381e+09	1.23915e+09	1.22961e+09	1.22885e+09	1.21252e+09	9.06396e+08	9.39441e+08	9.58685e+08	9.44226e+08	9.95236e+08	9.08376e+08	6.56749e+08	6.9488e+08	8.04651e+08	4.55452e+08	8.68527e+08	6.97364e+08	7.72122e+08	8.0089e+08	9.58685e+08	6.12673e+08	570381443	5.9516e+08	High
FALSE	High	Master Protein	Q9CWJ9	Bifunctional purine biosynthesis protein ATIC OS=Mus musculus OX=10090 GN=Atic PE=1 SV=2	0	327.666	77	33	361	33	592	64.2	6.76	753.98	33	0	0	0.641	0.904204	31.98	120.2	79.8	4.32	4.68	6.56193e+08	6.62426e+08	6.61209e+08	6.54864e+08	7.28273e+08	6.92889e+08	4.56276e+08	4.80825e+08	4.42258e+08	4.28763e+08	4.24868e+08	4.36278e+08	3.71225e+08	3.98944e+08	4.29362e+08	242564811	514727842	3.98504e+08	3.88684e+08	4.09911e+08	4.42258e+08	2.78208e+08	2.43497e+08	2.85845e+08	High
FALSE	High	Master Protein	P23116	Eukaryotic translation initiation factor 3 subunit A OS=Mus musculus OX=10090 GN=Eif3a PE=1 SV=5	0	327.351	41	55	441	55	1344	161.8	6.77	659.45	55	0	0	0.752	0.945374	40.56	105.5	94.5	4.43	5.72	6.01569e+08	6.27734e+08	6.46399e+08	6.6769e+08	6.22786e+08	5.9298e+08	5.49006e+08	6.1404e+08	6.23017e+08	5.53646e+08	5.57209e+08	5.61996e+08	3.40323e+08	3.78051e+08	4.19745e+08	2.47316e+08	4.40172e+08	3.41043e+08	4.67676e+08	5.2348e+08	6.23017e+08	3.5924e+08	3.19343e+08	3.68215e+08	High
FALSE	High	Master Protein	Q60597	2-oxoglutarate dehydrogenase complex component E1 OS=Mus musculus OX=10090 GN=Ogdh PE=1 SV=3	0	327.009	50	41	366	41	1023	116.4	6.83	622.61	41	0	0	1.721	0.900784	29.77	68.5	131.5	5.77	6.6	1.98076e+08	2.22074e+08	1.95863e+08	1.9822e+08	2.21364e+08	2.08667e+08	3.47256e+08	4.14073e+08	412648127	3.8532e+08	3.71897e+08	3.95746e+08	1.12056e+08	1.33743e+08	1.27185e+08	7.34216e+07	1.56456e+08	1.20012e+08	295813512	3.53004e+08	412648127	2.5002e+08	2.13139e+08	2.59289e+08	High
FALSE	High	Master Protein	O08810	116 kDa U5 small nuclear ribonucleoprotein component OS=Mus musculus OX=10090 GN=Eftud2 PE=1 SV=1	0	321.804	57	41	345	40	971	109.3	5	536.1	41	0	0	0.714	0.936127	34.2	115.7	84.3	4.07	5.37	2.48776e+08	2.62159e+08	2.3064e+08	2.49493e+08	2.46292e+08	2.49335e+08	2.00916e+08	1.7283e+08	1.90893e+08	1.82648e+08	1.79795e+08	1.80075e+08	1.40739e+08	1.57884e+08	1.49768e+08	9.24133e+07	1.74074e+08	1.43401e+08	1.71152e+08	1.4734e+08	1.90893e+08	1.18513e+08	1.03043e+08	1.17983e+08	High
FALSE	High	Master Protein	P47738	Aldehyde dehydrogenase, mitochondrial OS=Mus musculus OX=10090 GN=Aldh2 PE=1 SV=1	0	320.843	68	27	371	25	519	56.5	7.62	852.75	27	0	2	2.526	0.512947	27.89	56.8	143.2	2.59	4.98	6.37222e+08	6.3194e+08	6.67022e+08	6.73197e+08	6.42067e+08	6.43595e+08	1.62351e+09	1.80902e+09	1.57285e+09	1.62146e+09	1.65801e+09	1.61822e+09	3.60493e+08	3.80583e+08	4.33136e+08	2.49356e+08	4.53799e+08	3.70154e+08	1.383e+09	1.54222e+09	1.57285e+09	1.0521e+09	9.50226e+08	1.06024e+09	High
FALSE	High	Master Protein	Q8R429	Sarcoplasmic/endoplasmic reticulum calcium ATPase 1 OS=Mus musculus OX=10090 GN=Atp2a1 PE=1 SV=1	0	320.604	53	44	256	29	994	109.4	5.22	458.18	44	0	0	8.239	0.00118792	102.09	1.2	198.8	69.7	19.84	3.46489e+06	1.01124e+06	2.24741e+06	5.61143e+06		1.22522e+06	2.21225e+08	4.03207e+08	4.09565e+08	3.70511e+08	3.57913e+08	3.2825e+08	1.96018e+06	609018	1.45937e+06	2.0785e+06		704664	1.88453e+08	3.43741e+08	4.09565e+08	2.4041e+08	2.05124e+08	2.15066e+08	Peak Found
FALSE	High	Master Protein	P60843	Eukaryotic initiation factor 4A-I OS=Mus musculus OX=10090 GN=Eif4a1 PE=1 SV=1	0	320.212	73	29	422	15	406	46.1	5.48	827.2	29	0	15	0.513	0.722416	47.75	129.7	70.3	7.91	8.48	1.42623e+09	1.5504e+09	1.51176e+09	1.31817e+09	1.66999e+09	1.51122e+09	8.47843e+08	8.7099e+08	967256090	7.8795e+08	7.82366e+08	7.92584e+08	8.06856e+08	9.33724e+08	9.81674e+08	4.88256e+08	1.18032e+09	8.69157e+08	7.22243e+08	7.42534e+08	967256090	5.11271e+08	4.48383e+08	5.19294e+08	High
FALSE	High	Master Protein	Q3TXS7	26S proteasome non-ATPase regulatory subunit 1 OS=Mus musculus OX=10090 GN=Psmd1 PE=1 SV=1	0	319.319	55	36	292	36	953	105.7	5.39	536.07	36	0	0	1.319	0.964886	43.38	83.5	116.5	4.67	9.94	2.25289e+08	2.30177e+08	2.09112e+08	2.2337e+08	2.41551e+08	2.2421e+08	3.04327e+08	3.50022e+08	3.80264e+08	3.15161e+08	3.11663e+08	2.95372e+08	1.27452e+08	1.38623e+08	135788494	8.27375e+07	1.70723e+08	1.28951e+08	2.59244e+08	2.984e+08	3.80264e+08	204495880	1.78618e+08	1.93525e+08	High
FALSE	High	Master Protein	P80317	T-complex protein 1 subunit zeta OS=Mus musculus OX=10090 GN=Cct6a PE=1 SV=3	0	319.029	61	28	395	28	531	58	7.08	865.91	28	0	0	0.753	0.945374	32.06	111.6	88.4	2.87	5.31	9.46261e+08	9.60548e+08	9.62634e+08	9.53482e+08	1.02136e+09	9.51999e+08	7.9374e+08	7.72409e+08	7.92659e+08	7.43053e+08	7.10629e+08	7.03306e+08	5.35324e+08	5.78486e+08	6.25094e+08	3.53174e+08	7.21873e+08	5.47528e+08	6.76155e+08	6.58492e+08	7.92659e+08	4.82139e+08	4.0727e+08	4.60799e+08	High
FALSE	High	Master Protein	P47857	ATP-dependent 6-phosphofructokinase, muscle type OS=Mus musculus OX=10090 GN=Pfkm PE=1 SV=3	0	316.866	63	31	224	28	780	85.2	8	373.44	31	0	3	6.436	0.00640229	81.93	27.4	172.6	13	9.54	6.1098e+07	6.45378e+07	7.65464e+07	5.49968e+07	6.99683e+07	5.61124e+07	3.35303e+08	4.2787e+08	4.41672e+08	3.97939e+08	3.94469e+08	3.77728e+08	3.45647e+07	3.88676e+07	4.9706e+07	2.03711e+07	4.94521e+07	3.22722e+07	2.85632e+08	3.64766e+08	4.41672e+08	2.58207e+08	2.26075e+08	2.47484e+08	High
FALSE	High	Master Protein	Q61768	Kinesin-1 heavy chain OS=Mus musculus OX=10090 GN=Kif5b PE=1 SV=3	0	316.206	55	43	300	33	963	109.5	6.44	468.1	43	0	10	1.788	0.883119	35.11	63.3	136.7	8.33	3.77	2.0803e+08	1.9443e+08	1.88671e+08	2.15906e+08	1.69012e+08	1.95002e+08	3.96617e+08	4.06642e+08	4.17848e+08	4.23006e+08	4.42674e+08	4.2313e+08	1.17688e+08	1.17094e+08	1.22515e+08	7.99728e+07	1.19454e+08	1.12152e+08	3.37862e+08	3.46669e+08	4.17848e+08	2.74473e+08	2.53702e+08	2.77231e+08	High
FALSE	High	Master Protein	Q9ERD7	Tubulin beta-3 chain OS=Mus musculus OX=10090 GN=Tubb3 PE=1 SV=1	0	312.465	70	24	798	7	450	50.4	4.93	1384.18	24	0	0	0.203	0.0264542	70.06	165.6	34.4	13.53	12.46	1.10127e+08	1.09767e+08	9.44326e+07	8.60206e+07	1.27431e+08	1.07416e+08	2.93286e+07	2.22022e+07	2.26716e+07	2.23903e+07	2.13665e+07	2.51624e+07	6.23015e+07	6.61065e+07	6.13206e+07	3.18624e+07	90065813	6.17788e+07	2.49838e+07	1.89278e+07	2.26716e+07	14528244	1.22454e+07	1.64862e+07	High
FALSE	High	Master Protein	O35639	Annexin A3 OS=Mus musculus OX=10090 GN=Anxa3 PE=1 SV=4	0	312.4	78	29	316	28	323	36.4	5.76	641.99	29	0	1	3.323	0.224503	42.63	45	155	31.98	4.86	1.62571e+08	1.94971e+08	2.17555e+08	2.48933e+08	3.30471e+08	3.72701e+08	8.28708e+08	8.91485e+08	7.99549e+08	7.98177e+08	8.01945e+08	7.80915e+08	9.19708e+07	1.17421e+08	1.41271e+08	9.22061e+07	2.3357e+08	2.14353e+08	7.05943e+08	7.60007e+08	7.99549e+08	5.17907e+08	4.59604e+08	511648246	High
FALSE	High	Master Protein	Q7TMY8	E3 ubiquitin-protein ligase HUWE1 OS=Mus musculus OX=10090 GN=Huwe1 PE=1 SV=5	0	311.325	19	56	240	56	4377	482.3	5.22	361.6	56	0	0	1.256	0.98122	34.26	85.1	114.9	3.75	6.08	1.15105e+08	1.10211e+08	1.1562e+08	1.18319e+08	1.23201e+08	1.1912e+08	1.60527e+08	1.76562e+08	1.57318e+08	1.54711e+08	1.4735e+08	1.58388e+08	6.51181e+07	6.63743e+07	7.50786e+07	4.38261e+07	8.70758e+07	6.851e+07	1.36746e+08	1.50522e+08	1.57318e+08	1.00386e+08	8.4448e+07	1.03774e+08	High
FALSE	High	Master Protein	Q9DBG3	AP-2 complex subunit beta OS=Mus musculus OX=10090 GN=Ap2b1 PE=1 SV=1	0	310.739	56	41	330	25	937	104.5	5.38	489.55	41	0	15	1.223	0.976564	40.85	90.9	109.1	7.91	4.13	2.31766e+08	2.34942e+08	2.5591e+08	2.75189e+08	2.48417e+08	2.21422e+08	3.06224e+08	2.95709e+08	297148182	2.78905e+08	2.84198e+08	2.75377e+08	1.31116e+08	1.41493e+08	1.66177e+08	1.01931e+08	1.75576e+08	1.27348e+08	2.6086e+08	2.52097e+08	297148182	1.80971e+08	1.62877e+08	1.80424e+08	High
FALSE	High	Master Protein	Q9WTI7	Unconventional myosin-Ic OS=Mus musculus OX=10090 GN=Myo1c PE=1 SV=2	0	308.825	52	44	314	44	1063	121.9	9.35	588.1	44	0	0	1.764	0.894885	30.17	89.4	110.6	8.83	3.29	3.94748e+08	3.80738e+08	4.70525e+08	3.73747e+08	4.03642e+08	3.85248e+08	5.12643e+08	4.92107e+08	4.88584e+08	4.74448e+08	4.68477e+08	4.77096e+08	2.23319e+08	2.29298e+08	3.05539e+08	1.38438e+08	2.85285e+08	2.21569e+08	4.367e+08	4.1953e+08	4.88584e+08	307851460	2.68489e+08	312588694	High
FALSE	High	Master Protein	Q99P72	Reticulon-4 OS=Mus musculus OX=10090 GN=Rtn4 PE=1 SV=2	0	305.855	44	30	268	30	1162	126.5	4.54	566	30	0	0	2.578	0.493633	75.2	61.2	138.8	15.88	3.47	1.88523e+08	1.88317e+08	2.65399e+08	1.88725e+08	2.45395e+08	2.01579e+08	4.66989e+08	4.67452e+08	4.38728e+08	4.30791e+08	4.46702e+08	4.38804e+08	1.06652e+08	1.13413e+08	1.72339e+08	6.99048e+07	1.7344e+08	1.15935e+08	3.97809e+08	3.98511e+08	4.38728e+08	2.79524e+08	2.5601e+08	2.875e+08	High
FALSE	High	Master Protein	P09103	Protein disulfide-isomerase OS=Mus musculus OX=10090 GN=P4hb PE=1 SV=2	0	304.233	59	29	503	29	509	57	4.88	771.41	29	0	0	1.287	0.971728	31.45	84.7	115.3	3.14	4.06	1.00433e+09	1.04149e+09	1.04527e+09	1.08775e+09	1.0913e+09	1.03797e+09	1.42653e+09	1.48639e+09	1.40913e+09	1.41634e+09	1.42361e+09	1.30927e+09	5.68178e+08	6.27234e+08	6.78756e+08	4.02907e+08	7.71308e+08	5.96972e+08	1.2152e+09	1.26717e+09	1.40913e+09	9.19012e+08	8.15887e+08	8.57823e+08	High
FALSE	High	Master Protein	P06151	L-lactate dehydrogenase A chain OS=Mus musculus OX=10090 GN=Ldha PE=1 SV=3	0	303.667	85	27	395	26	332	36.5	7.74	869.23	27	0	1	1.429	0.949567	41.07	82.1	117.9	2.36	10.58	1.25854e+09	1.254e+09	1.29796e+09	1.21303e+09	1.23523e+09	1.23052e+09	1.66157e+09	2.18801e+09	1.88814e+09	1.7961e+09	1.77976e+09	1.67435e+09	7.11987e+08	7.55215e+08	8.42843e+08	4.49312e+08	8.73038e+08	7.07716e+08	1.41542e+09	1.86532e+09	1.88814e+09	1.16542e+09	1.02e+09	1.09702e+09	High
FALSE	High	Master Protein	Q69ZN7	Myoferlin OS=Mus musculus OX=10090 GN=Myof PE=1 SV=2	0	302.586	34	57	296	57	2048	233.2	6.16	391.05	57	0	0	0.74	0.942576	32.15	116.4	83.6	9.1	17.48	2.40191e+08	2.16393e+08	2.18027e+08	2.01319e+08	2.59711e+08	2.21907e+08	2.28308e+08	1.55062e+08	1.51483e+08	1.60999e+08	1.54817e+08	1.61226e+08	1.35882e+08	1.30322e+08	1.41578e+08	7.45696e+07	1.83558e+08	1.27626e+08	1.94487e+08	1.32193e+08	1.51483e+08	1.04466e+08	8.87275e+07	1.05634e+08	High
FALSE	High	Master Protein	Q8VDJ3	Vigilin OS=Mus musculus OX=10090 GN=Hdlbp PE=1 SV=1	0	302.121	50	45	341	45	1268	141.7	6.87	530.31	45	0	0	0.967	0.985652	29.26	95.8	104.2	3.49	6.12	3.00209e+08	3.11826e+08	3.00128e+08	3.06053e+08	3.28763e+08	3.0472e+08	3.57911e+08	3.51472e+08	3.42797e+08	3.1733e+08	3.07789e+08	3.21235e+08	1.69836e+08	1.87796e+08	1.94891e+08	1.13364e+08	2.32363e+08	1.75255e+08	3.0489e+08	2.99636e+08	3.42797e+08	2.05903e+08	1.76398e+08	2.1047e+08	High
FALSE	High	Master Protein	Q3U7R1	Extended synaptotagmin-1 OS=Mus musculus OX=10090 GN=Esyt1 PE=1 SV=2	0	301.558	58	41	261	41	1092	121.5	5.95	460.39	41	0	0	3.322	0.224702	39.04	38.7	161.3	16.32	3.72	7.85308e+07	6.08625e+07	7.46267e+07	8.35998e+07	9.11056e+07	6.08117e+07	3.32345e+08	3.02005e+08	3.21956e+08	3.16033e+08	3.31967e+08	3.11774e+08	4.44269e+07	3.66542e+07	4.84595e+07	3.09658e+07	6.43915e+07	3.49749e+07	2.83111e+08	2.57464e+08	3.21956e+08	2.05062e+08	1.90254e+08	2.04271e+08	High
FALSE	High	Master Protein	Q99PL5	Ribosome-binding protein 1 OS=Mus musculus OX=10090 GN=Rrbp1 PE=1 SV=2	0	300.547	30	37	305	37	1605	172.8	9.33	533.31	37	0	0	1.399	0.958373	35.1	94.5	105.5	12.8	9.78	3.09249e+08	3.19979e+08	2.38652e+08	2.41917e+08	3.07089e+08	3.07215e+08	4.18692e+08	3.64138e+08	3.2462e+08	3.33114e+08	3.3347e+08	3.52451e+08	1.7495e+08	1.92706e+08	1.54971e+08	8.96073e+07	2.17044e+08	1.7669e+08	3.56667e+08	3.10434e+08	3.2462e+08	2.16145e+08	1.91116e+08	2.30923e+08	High
FALSE	High	Master Protein	Q9JIF7	Coatomer subunit beta OS=Mus musculus OX=10090 GN=Copb1 PE=1 SV=1	0	296.869	57	35	243	35	953	107	6	363.81	35	0	0	1.243	0.975388	28	87.8	112.2	11.13	5.37	1.749e+08	1.73957e+08	1.48751e+08	1.38556e+08	1.76718e+08	1.86254e+08	2.25868e+08	2.18067e+08	2.493e+08	2.20343e+08	2.17037e+08	2.31492e+08	9.89455e+07	1.04765e+08	9.65926e+07	5.13218e+07	1.24901e+08	1.07121e+08	1.92408e+08	1.85906e+08	2.493e+08	1.42972e+08	1.24386e+08	1.51671e+08	High
FALSE	High	Master Protein	E9PZQ0	Ryanodine receptor 1 OS=Mus musculus OX=10090 GN=Ryr1 PE=1 SV=1	0	296.489	16	57	160	57	5035	564.7	5.27	163.57	57	0	0	1.821	0.932044	70.33	42.9	157.1	16.59	5.12	3.92152e+07	3.4272e+07	3.38819e+07	2.29369e+07	3.43195e+07	3.11813e+07	1.34274e+08	1.2431e+08	1.34765e+08	1.25419e+08	1.18095e+08	1.23984e+08	2.2185e+07	2.06402e+07	2.20015e+07	8.49595e+06	2.42563e+07	1.79334e+07	1.14383e+08	1.05976e+08	1.34765e+08	8.13799e+07	6.76816e+07	8.12329e+07	Peak Found
FALSE	High	Master Protein	P21550	Beta-enolase OS=Mus musculus OX=10090 GN=Eno3 PE=1 SV=3	0	295.671	61	24	401	18	434	47	7.18	777.36	24	0	1	2.059	0.757273	46.43	68.8	131.2	5.17	10.28	6.75585e+08	6.8221e+08	6.75674e+08	5.91964e+08	6.49566e+08	6.70014e+08	1.31375e+09	1.16723e+09	9.97325e+08	1.29133e+09	1.27385e+09	1.32488e+09	3.82196e+08	410858454	4.38755e+08	2.19266e+08	4.591e+08	3.85348e+08	1.11913e+09	9.95083e+08	9.97325e+08	8.37897e+08	7.30058e+08	8.68047e+08	High
FALSE	High	Master Protein	Q8BG05	Heterogeneous nuclear ribonucleoprotein A3 OS=Mus musculus OX=10090 GN=Hnrnpa3 PE=1 SV=1	0	292.754	46	21	311	20	379	39.6	9.01	611.55	21	0	1	0.964	0.985566	41.86	97.8	102.2	6.16	11.33	8.08853e+08	8.05102e+08	8.0995e+08	7.65873e+08	9.16784e+08	8.14003e+08	8.88763e+08	1.03877e+09	8.96871e+08	8.04331e+08	8.02237e+08	7.7094e+08	4.57589e+08	4.8487e+08	5.25948e+08	2.83683e+08	6.47964e+08	4.68161e+08	7.57101e+08	8.85573e+08	8.96871e+08	5.219e+08	4.59771e+08	5.05113e+08	High
FALSE	High	Master Protein	Q8K1M6	Dynamin-1-like protein OS=Mus musculus OX=10090 GN=Dnm1l PE=1 SV=3	0	292.526	62	33	282	33	736	81.8	6.81	469.64	33	0	0	2.143	0.752984	35.77	60.7	139.3	4.29	5.63	9.46158e+07	1.02346e+08	9.46323e+07	9.96897e+07	1.04701e+08	9.62188e+07	2.3242e+08	2.27124e+08	2.43941e+08	2.14952e+08	2.08371e+08	2.22627e+08	5.35266e+07	6.16372e+07	6.14503e+07	3.69256e+07	7.40007e+07	5.53388e+07	1.97989e+08	1.93628e+08	2.43941e+08	1.39474e+08	1.1942e+08	1.45863e+08	High
FALSE	High	Master Protein	P07356	Annexin A2 OS=Mus musculus OX=10090 GN=Anxa2 PE=1 SV=2	0	292.41	71	25	324	25	339	38.7	7.69	678.44	25	0	0	0.456	0.574182	60.22	139.6	60.4	9.41	67.63	8.58608e+08	9.91373e+08	9.54505e+08	9.25082e+08	1.11872e+09	9.04974e+08	1.28619e+09	3.7308e+08	3.69572e+08	4.43908e+08	2.9509e+08	5.11969e+08	485737102	5.9705e+08	6.19816e+08	3.42655e+08	7.90685e+08	5.20482e+08	1.09565e+09	3.18057e+08	3.69572e+08	2.88035e+08	1.6912e+08	3.35437e+08	High
FALSE	High	Master Protein	Q6P5E4	UDP-glucose:glycoprotein glucosyltransferase 1 OS=Mus musculus OX=10090 GN=Uggt1 PE=1 SV=4	0	291.713	40	42	250	42	1551	176.3	5.62	413.89	42	0	0	1.442	0.949567	34.11	66.2	133.8	8.66	11.25	1.19674e+08	1.11946e+08	1.03459e+08	1.3164e+08	1.07749e+08	1.14311e+08	2.30332e+08	1.92228e+08	1.98514e+08	2.50105e+08	2.26938e+08	2.52753e+08	6.77028e+07	6.74191e+07	6.7182e+07	4.87602e+07	7.6155e+07	6.57442e+07	1.9621e+08	1.63878e+08	1.98514e+08	1.62283e+08	1.30061e+08	1.65601e+08	High
FALSE	High	Master Protein	P80315	T-complex protein 1 subunit delta OS=Mus musculus OX=10090 GN=Cct4 PE=1 SV=3	0	290.073	62	27	312	26	539	58	8.02	637.13	27	0	0	0.686	0.932044	36.2	122.8	77.2	6.71	3.64	7.49716e+08	7.64252e+08	8.08082e+08	6.65252e+08	7.96505e+08	7.44231e+08	4.77356e+08	4.92006e+08	4.99404e+08	4.53361e+08	4.75269e+08	4.62185e+08	4.24134e+08	4.60268e+08	5.24735e+08	2.46413e+08	5.62953e+08	4.28033e+08	4.0664e+08	4.19443e+08	4.99404e+08	2.94169e+08	2.72382e+08	3.02819e+08	High
FALSE	High	Master Protein	Q9DBJ1	Phosphoglycerate mutase 1 OS=Mus musculus OX=10090 GN=Pgam1 PE=1 SV=3	0	289.645	78	18	339	15	254	28.8	7.18	606.93	18	0	3	1.278	0.973678	40.87	90.5	109.5	11.08	9.75	7.89113e+08	7.80524e+08	9.50712e+08	7.26455e+08	9.21144e+08	7.65874e+08	1.02386e+09	1.0637e+09	1.03835e+09	8.81414e+08	8.7931e+08	8.60279e+08	4.46422e+08	4.70067e+08	6.17353e+08	2.69083e+08	6.51045e+08	4.40481e+08	8.72189e+08	9.06826e+08	1.03835e+09	5.71916e+08	5.03943e+08	5.63647e+08	High
FALSE	High	Master Protein	Q8BU30	Isoleucine--tRNA ligase, cytoplasmic OS=Mus musculus OX=10090 GN=Iars1 PE=1 SV=2	0	289.189	46	47	350	47	1262	144.2	6.55	488.29	47	0	0	0.878	0.975314	25.74	107.2	92.8	4.65	4.46	3.92766e+08	4.04172e+08	4.16e+08	4.47767e+08	4.02722e+08	4.07381e+08	3.58565e+08	3.73418e+08	3.40291e+08	3.47544e+08	3.28092e+08	3.54693e+08	2.22198e+08	2.43411e+08	2.70133e+08	1.65855e+08	2.84636e+08	2.34299e+08	3.05447e+08	3.18345e+08	3.40291e+08	2.25508e+08	1.88033e+08	2.32392e+08	High
FALSE	High	Master Protein	P30999	Catenin delta-1 OS=Mus musculus OX=10090 GN=Ctnnd1 PE=1 SV=2	0	288.168	49	35	290	35	938	104.9	6.87	467.91	35	0	0	1.002	0.991695	35.49	116.7	83.3	8.12	9.79	4.01162e+08	3.51378e+08	3.7044e+08	4.37688e+08	4.23676e+08	3.93373e+08	2.79825e+08	2.61661e+08	2.50737e+08	3.1391e+08	3.21525e+08	2.87907e+08	2.26948e+08	2.11616e+08	2.40548e+08	1.62122e+08	2.99446e+08	2.26242e+08	2.38372e+08	2.23071e+08	2.50737e+08	2.03684e+08	1.8427e+08	1.88634e+08	High
FALSE	High	Master Protein	Q9D8N0	Elongation factor 1-gamma OS=Mus musculus OX=10090 GN=Eef1g PE=1 SV=3	0	287.945	77	25	442	25	437	50	6.74	744.13	25	0	0	0.669	0.931367	33.05	119.7	80.3	6	5.96	1.02514e+09	1.04065e+09	1.03222e+09	1.16511e+09	1.02805e+09	9.7898e+08	6.74276e+08	7.76403e+08	7.04679e+08	6.57848e+08	7.02939e+08	6.80534e+08	5.79951e+08	6.26726e+08	6.70277e+08	4.31564e+08	7.26606e+08	5.63045e+08	5.74388e+08	6.61897e+08	7.04679e+08	4.26853e+08	4.02863e+08	4.45879e+08	High
FALSE	High	Master Protein	Q5SUR0	Phosphoribosylformylglycinamidine synthase OS=Mus musculus OX=10090 GN=Pfas PE=1 SV=1	0	287.466	45	34	228	34	1337	144.5	5.67	438.27	34	0	0	0.621	0.895263	43.92	125.1	74.9	9.18	9.28	1.45153e+08	1.59264e+08	1.24994e+08	1.53069e+08	1.58109e+08	1.62004e+08	1.10118e+08	8.44176e+07	9.14079e+07	9.49927e+07	8.93019e+07	9.55046e+07	8.2117e+07	9.59163e+07	8.11659e+07	5.66974e+07	1.11748e+08	9.31742e+07	9.38054e+07	7.19675e+07	9.14079e+07	6.16372e+07	5.118e+07	6.25737e+07	High
FALSE	High	Master Protein	O08553	Dihydropyrimidinase-related protein 2 OS=Mus musculus OX=10090 GN=Dpysl2 PE=1 SV=2	0	287.233	76	27	291	24	572	62.2	6.38	511.96	27	0	3	1.269	0.973678	28.05	88.6	111.4	7.06	6.48	3.24983e+08	3.4879e+08	3.53883e+08	2.91356e+08	3.32453e+08	3.50036e+08	4.71852e+08	4.38943e+08	4.5683e+08	4.09535e+08	4.01188e+08	4.1715e+08	1.83851e+08	2.10057e+08	2.29797e+08	1.0792e+08	2.34971e+08	2.01318e+08	4.01952e+08	3.74206e+08	4.5683e+08	2.65732e+08	2.29926e+08	2.73313e+08	High
FALSE	High	Master Protein	Q9QZE5	Coatomer subunit gamma-1 OS=Mus musculus OX=10090 GN=Copg1 PE=1 SV=1	0	286.106	56	33	284	32	874	97.5	5.35	411.04	33	0	1	1.159	0.982153	31.28	120.8	79.2	10.44	3.71	4.08429e+08	4.13786e+08	3.91961e+08	4.3662e+08	3.1665e+08	4.05158e+08	2.64073e+08	2.4739e+08	2.56796e+08	2.73959e+08	2.69213e+08	2.68941e+08	2.31059e+08	2.49201e+08	2.54523e+08	1.61726e+08	2.23801e+08	2.3302e+08	2.24953e+08	2.10904e+08	2.56796e+08	1.77762e+08	1.54289e+08	1.76208e+08	High
FALSE	High	Master Protein	Q8JZQ9	Eukaryotic translation initiation factor 3 subunit B OS=Mus musculus OX=10090 GN=Eif3b PE=1 SV=1	0	284.64	53	35	318	35	803	91.3	5.02	599.53	35	0	0	0.717	0.936127	36.38	122.7	77.3	8.8	4.89	4.1759e+08	4.07116e+08	5.11525e+08	4.30927e+08	4.18715e+08	4.24272e+08	2.63372e+08	2.90318e+08	2.89766e+08	2.63957e+08	2.6293e+08	2.67105e+08	2.36242e+08	2.45184e+08	3.32163e+08	1.59617e+08	2.95939e+08	2.44014e+08	2.24356e+08	2.47501e+08	2.89766e+08	1.71272e+08	1.50688e+08	1.75005e+08	High
FALSE	High	Master Protein	P63101	14-3-3 protein zeta/delta OS=Mus musculus OX=10090 GN=Ywhaz PE=1 SV=1	0	283.978	77	20	446	14	245	27.8	4.79	864.14	20	0	2	1.284	0.971728	33.14	89.6	110.4	8.07	7.06	1.25109e+09	1.32332e+09	1.55711e+09	1.28693e+09	1.31214e+09	1.37397e+09	1.64352e+09	1.82223e+09	1680587307	1.60648e+09	1.60611e+09	1.46753e+09	7.07774e+08	7.96966e+08	1.01112e+09	4.76684e+08	927391963	7.90217e+08	1.40005e+09	1.55348e+09	1680587307	1.04239e+09	9.20483e+08	9.61513e+08	High
FALSE	High	Master Protein	Q9CZN7	Serine hydroxymethyltransferase, mitochondrial OS=Mus musculus OX=10090 GN=Shmt2 PE=1 SV=1	0	283.802	68	28	349	27	504	55.7	8.47	667.29	28	0	1	0.638	0.900784	34.78	124.2	75.8	2.92	2.61	9.46914e+08	9.31504e+08	9.44345e+08	9.88803e+08	1.00331e+09	9.71882e+08	5.6434e+08	6.04531e+08	6.0354e+08	5.85767e+08	5.78246e+08	5.85396e+08	5.35694e+08	5.60994e+08	6.13218e+08	3.66258e+08	7.09119e+08	5.58963e+08	4.80738e+08	515373061	6.0354e+08	3.80082e+08	3.31399e+08	3.83546e+08	High
FALSE	High	Master Protein	Q64514	Tripeptidyl-peptidase 2 OS=Mus musculus OX=10090 GN=Tpp2 PE=1 SV=3	0	283.262	50	49	360	49	1262	139.8	6.58	418.01	49	0	0	1.11	0.991695	30.92	93.9	106.1	4.04	3.99	2.27311e+08	2.50278e+08	2.3434e+08	2.28034e+08	2.24314e+08	2.36785e+08	2.49212e+08	2.59826e+08	2.49929e+08	2.66878e+08	2.76556e+08	2.62273e+08	1.28596e+08	1.50729e+08	1.52171e+08	8.44651e+07	1.5854e+08	1.36183e+08	2.12294e+08	2.21506e+08	2.49929e+08	1.73167e+08	1.58497e+08	1.71839e+08	High
FALSE	High	Master Protein	Q71LX4	Talin-2 OS=Mus musculus OX=10090 GN=Tln2 PE=1 SV=3	0	281.86	26	44	232	31	2375	253.5	5.8	398.03	44	0	0	1.562	0.959613	47.35	71.9	128.1	10.11	8	4.77553e+07	4.98725e+07	5.34512e+07	5.1303e+07	5.73262e+07	4.2393e+07	9.06958e+07	9.54067e+07	8.2157e+07	8.83134e+07	1.03813e+08	8.94826e+07	2.70164e+07	3.00355e+07	3.4709e+07	1.90029e+07	4.0517e+07	2.43817e+07	7.72601e+07	8.13358e+07	8.2157e+07	5.73032e+07	5.94964e+07	5.86282e+07	High
FALSE	High	Master Protein	P27546	Microtubule-associated protein 4 OS=Mus musculus OX=10090 GN=Map4 PE=1 SV=3	0	281.347	47	32	233	32	1125	117.4	4.98	393.13	32	0	0	1.593	0.932263	37.5	74.9	125.1	9.6	8.67	1.7424e+08	2.01719e+08	1.57562e+08	1.82253e+08	1.59578e+08	1.88002e+08	3.02173e+08	2.66373e+08	2.44798e+08	2.94517e+08	3.06904e+08	3.00891e+08	9.85723e+07	1.21485e+08	1.02314e+08	6.75076e+07	1.12786e+08	1.08126e+08	2.57409e+08	2.27088e+08	2.44798e+08	1.91101e+08	1.7589e+08	1.97141e+08	High
FALSE	High	Master Protein	Q8BMJ2	Leucine--tRNA ligase, cytoplasmic OS=Mus musculus OX=10090 GN=Lars1 PE=1 SV=2	0	280.32	43	40	326	40	1178	134.1	7.05	490.83	40	0	0	0.961	0.984872	35.05	103.5	96.5	11.73	2.41	3.40438e+08	3.0519e+08	3.0995e+08	3.97909e+08	2.99444e+08	3.02907e+08	2.81715e+08	2.90732e+08	2.83172e+08	2.95186e+08	2.95829e+08	2.80358e+08	1.92594e+08	1.838e+08	2.01268e+08	1.47387e+08	2.11641e+08	1.74212e+08	2.39982e+08	2.47855e+08	2.83172e+08	1.91535e+08	1.69543e+08	183688117	High
FALSE	High	Master Protein	P80318	T-complex protein 1 subunit gamma OS=Mus musculus OX=10090 GN=Cct3 PE=1 SV=1	0	280.177	72	34	397	34	545	60.6	6.7	642.34	34	0	0	0.804	0.961313	36.58	108.4	91.6	4.21	2.59	9.71915e+08	1.01454e+09	1.00935e+09	9.90983e+08	1.08705e+09	1.05888e+09	8.30143e+08	8.19645e+08	8.47458e+08	8.61854e+08	8.72153e+08	8.7199e+08	5.49837e+08	6.11003e+08	6.55431e+08	3.67065e+08	7.68302e+08	6.08996e+08	7.07166e+08	6.98762e+08	8.47458e+08	5.59224e+08	4.99841e+08	5.7132e+08	High
FALSE	High	Master Protein	P42932	T-complex protein 1 subunit theta OS=Mus musculus OX=10090 GN=Cct8 PE=1 SV=3	0	275.119	73	32	359	32	548	59.5	5.62	549.39	32	0	0	0.698	0.934907	32.92	113.2	86.8	6.42	2.09	1.16592e+09	1.21392e+09	1.24723e+09	1.10274e+09	1.16633e+09	1.32551e+09	9.08904e+08	9.55952e+08	9.02947e+08	9.15681e+08	9.09517e+08	9.24449e+08	659592541	7.31078e+08	809899255	4.0846e+08	8.24337e+08	7.62348e+08	7.74259e+08	8.14966e+08	9.02947e+08	5.94151e+08	5.21255e+08	6.0569e+08	High
FALSE	High	Master Protein	P49312	Heterogeneous nuclear ribonucleoprotein A1 OS=Mus musculus OX=10090 GN=Hnrnpa1 PE=1 SV=2	0	272.647	58	18	300	15	320	34.2	9.23	537.68	18	0	0	0.58	0.849661	34.01	127.3	72.7	4.33	5.42	1.21233e+09	1.29134e+09	1.17352e+09	1.13866e+09	1.22998e+09	1.22882e+09	7.08225e+08	7.13919e+08	7.66869e+08	6.83857e+08	6.54645e+08	6.85268e+08	6.85844e+08	7.77707e+08	7.62033e+08	4.21765e+08	8.69325e+08	7.06738e+08	6.03308e+08	6.08629e+08	7.66869e+08	4.43729e+08	3.75185e+08	4.48982e+08	High
FALSE	High	Master Protein	P26443	Glutamate dehydrogenase 1, mitochondrial OS=Mus musculus OX=10090 GN=Glud1 PE=1 SV=1	0	270.866	69	29	304	29	558	61.3	8	583.03	29	0	0	1.747	0.89704	37.07	71.2	128.8	7.94	4.84	2.50366e+08	2.73928e+08	2.81695e+08	2.56099e+08	3.0768e+08	2.94512e+08	4.67587e+08	5.05748e+08	4.8263e+08	5.18473e+08	4.99411e+08	5.35059e+08	1.41638e+08	1.64972e+08	182920951	9.48604e+07	2.17461e+08	1.69384e+08	3.98319e+08	4.31159e+08	4.8263e+08	3.36417e+08	2.86218e+08	3.50566e+08	High
FALSE	High	Master Protein	P29341	Polyadenylate-binding protein 1 OS=Mus musculus OX=10090 GN=Pabpc1 PE=1 SV=2	0	270.232	50	27	353	27	636	70.6	9.5	636.78	27	0	0	0.612	0.881323	29.51	122.2	77.8	4.49	7.11	9.16522e+08	9.16282e+08	9.38568e+08	9.01036e+08	1.01916e+09	9.38648e+08	6.23764e+08	6.50817e+08	6.10118e+08	5.47815e+08	5.50619e+08	5.71701e+08	5.185e+08	5.51827e+08	6.09467e+08	3.33748e+08	720317907	5.39849e+08	531359727	5.54833e+08	6.10118e+08	3.55456e+08	315565968	3.74573e+08	High
FALSE	High	Master Protein	Q9DBG6	Dolichyl-diphosphooligosaccharide--protein glycosyltransferase subunit 2 OS=Mus musculus OX=10090 GN=Rpn2 PE=1 SV=1	0	269.999	57	22	220	22	631	69	5.81	568.13	22	0	0	0.993	0.985566	23.88	97.7	102.3	17.5	21.67	2.10997e+08	1.40021e+08	1.40086e+08	1.71424e+08	1.43244e+08	1.50783e+08	1.46925e+08	1.4595e+08	2.40669e+08	1.66142e+08	1.5578e+08	1.52029e+08	1.19367e+08	8.43269e+07	9.0966e+07	6.34963e+07	1.01242e+08	8.67203e+07	125159431	1.24425e+08	2.40669e+08	1.07803e+08	8.92794e+07	9.96079e+07	High
FALSE	High	Master Protein	Q99KK7	Dipeptidyl peptidase 3 OS=Mus musculus OX=10090 GN=Dpp3 PE=1 SV=2	0	268.824	61	32	216	32	738	82.8	5.38	315.08	32	0	0	1.68	0.932044	37.14	74.2	125.8	12.46	15.62	1.09332e+08	1.17884e+08	9.41416e+07	1.23406e+08	1.02981e+08	1.3298e+08	1.90705e+08	1.57634e+08	1.50679e+08	1.94655e+08	2.24512e+08	2.13252e+08	6.18518e+07	7.0995e+07	6.11316e+07	4.57101e+07	7.27848e+07	7.64814e+07	1.62454e+08	1.34386e+08	1.50679e+08	1.26304e+08	1.2867e+08	1.39721e+08	High
FALSE	High	Master Protein	Q9JKR6	Hypoxia up-regulated protein 1 OS=Mus musculus OX=10090 GN=Hyou1 PE=1 SV=1	0	268.515	45	30	288	30	999	111.1	5.19	442.1	30	0	0	1.352	0.962129	31.5	84	116	9.21	4.51	1.4036e+08	1.40136e+08	1.5081e+08	1.13591e+08	1.42217e+08	1.34311e+08	2.06555e+08	1.97621e+08	1.86171e+08	1.99335e+08	1.8378e+08	1.89906e+08	7.9405e+07	8.43965e+07	9.793e+07	4.20746e+07	1.00516e+08	7.72469e+07	1.75956e+08	1.68476e+08	1.86171e+08	1.29341e+08	1.05327e+08	1.24425e+08	High
FALSE	High	Master Protein	P62259	14-3-3 protein epsilon OS=Mus musculus OX=10090 GN=Ywhae PE=1 SV=1	0	268.337	85	25	478	23	255	29.2	4.74	855.63	25	0	3	1.163	0.982153	36.7	101.6	98.4	10.54	6.28	2.19329e+09	2.15984e+09	1.99613e+09	1.62426e+09	1.98287e+09	1.87239e+09	1.91822e+09	2.21356e+09	2.02868e+09	1.93296e+09	1.918e+09	1.87715e+09	1.2408e+09	1.30076e+09	1.2962e+09	6.01634e+08	1.40145e+09	1.07688e+09	1.63406e+09	1.8871e+09	2.02868e+09	1.25422e+09	1.09923e+09	1.22989e+09	High
FALSE	High	Master Protein	Q99NB9	Splicing factor 3B subunit 1 OS=Mus musculus OX=10090 GN=Sf3b1 PE=1 SV=1	0	268.181	48	40	242	40	1304	145.7	7.09	345.47	40	0	0	0.819	0.960579	35.37	125.6	74.4	7.18	5.26	2.21386e+08	1.93974e+08	2.21055e+08	2.08393e+08	2.30879e+08	1.94891e+08	1.26609e+08	1.43347e+08	1.26103e+08	1.30698e+08	1.27516e+08	1.25273e+08	1.25244e+08	1.1682e+08	1.43544e+08	7.71899e+07	1.6318e+08	1.12088e+08	1.07853e+08	1.22206e+08	1.26103e+08	8.48048e+07	7.3081e+07	8.20778e+07	High
FALSE	High	Master Protein	Q68FL6	Methionine--tRNA ligase, cytoplasmic OS=Mus musculus OX=10090 GN=Mars1 PE=1 SV=1	0	267.96	56	36	300	36	902	101.4	7.14	513.77	36	0	0	0.802	0.960579	33.87	106.2	93.8	4.45	6.88	2.39597e+08	2.57877e+08	2.28615e+08	2.36841e+08	2.29359e+08	2.36843e+08	2.22591e+08	2.25593e+08	2.20472e+08	1.95876e+08	1.95879e+08	1.98505e+08	1.35546e+08	1.55305e+08	1.48453e+08	8.77271e+07	1.62106e+08	1.36217e+08	1.89616e+08	1.92322e+08	2.20472e+08	1.27097e+08	1.1226e+08	1.30059e+08	High
FALSE	High	Master Protein	P06745	Glucose-6-phosphate isomerase OS=Mus musculus OX=10090 GN=Gpi PE=1 SV=4	0	267.594	76	29	356	29	558	62.7	8.13	473.85	29	0	0	2.109	0.740001	38.52	62.3	137.7	4.13	8.12	3.91288e+08	3.8452e+08	3.82522e+08	3.8335e+08	4.14357e+08	3.65358e+08	7.27362e+08	9.24957e+08	8.84723e+08	8.40855e+08	8.07247e+08	8.57647e+08	2.21362e+08	2.31576e+08	2.48394e+08	1.41995e+08	2.92859e+08	2.1013e+08	6.19611e+08	7.88542e+08	8.84723e+08	5.45599e+08	4.62643e+08	5.61922e+08	High
FALSE	High	Master Protein	P58771	Tropomyosin alpha-1 chain OS=Mus musculus OX=10090 GN=Tpm1 PE=1 SV=1	0	267.436	63	29	321	11	284	32.7	4.74	593.76	29	0	19	3.35	0.216138	60.59	52.7	147.3	10.11	17.37	5.31444e+08	5.14745e+08	6.41023e+08	5.97081e+08	6.67335e+08	5.85095e+08	1.67138e+09	2.34453e+09	1.64251e+09	1.6628e+09	1.58814e+09	1.52242e+09	3.00652e+08	3.10003e+08	4.16254e+08	2.21162e+08	4.71658e+08	3.36509e+08	1.42379e+09	1.99875e+09	1.64251e+09	1.07893e+09	910179297	9.97476e+08	High
FALSE	High	Master Protein	Q61553	Fascin OS=Mus musculus OX=10090 GN=Fscn1 PE=1 SV=4	0	263.237	72	26	339	26	493	54.5	6.89	620.77	26	0	0	0.757	0.945959	29.07	113.8	86.2	8.16	7.05	6.83729e+08	7.06111e+08	6.54481e+08	8.08743e+08	6.55833e+08	7.24784e+08	5.62411e+08	4.74914e+08	4.91143e+08	5.15346e+08	5.64049e+08	5.37907e+08	3.86803e+08	4.25253e+08	4.24993e+08	2.99562e+08	4.63529e+08	4.16848e+08	4.79096e+08	4.04873e+08	4.91143e+08	3.34388e+08	3.23263e+08	3.52432e+08	High
FALSE	High	Master Protein	P50544	Very long-chain specific acyl-CoA dehydrogenase, mitochondrial OS=Mus musculus OX=10090 GN=Acadvl PE=1 SV=3	0	263.216	60	32	217	32	656	70.8	8.75	386.84	32	0	0	2.152	0.70929	41.12	65.1	134.9	10.27	4.41	1.13947e+08	1.10379e+08	1.28789e+08	9.64075e+07	1.18926e+08	1.02998e+08	2.2457e+08	2.53107e+08	2.36168e+08	2.31751e+08	2.3278e+08	2.25851e+08	6.4463e+07	6.64751e+07	8.36303e+07	3.57098e+07	8.4054e+07	5.92376e+07	1.91302e+08	2.15778e+08	2.36168e+08	1.50374e+08	1.33409e+08	1.47975e+08	High
FALSE	High	Master Protein	Q9WUB3	Glycogen phosphorylase, muscle form OS=Mus musculus OX=10090 GN=Pygm PE=1 SV=3	0	262.969	52	40	204	30	842	97.2	7.11	327.05	40	0	10	3.354	0.260525	62.72	30.2	169.8	12.2	10.93	5.22249e+07	5.36007e+07	6.03998e+07	4.33796e+07	5.59231e+07	4.58552e+07	2.2442e+08	2.90354e+08	3.05282e+08	3.05924e+08	3.03696e+08	2.91643e+08	2.9545e+07	3.22808e+07	3.92211e+07	1.6068e+07	3.95252e+07	2.63729e+07	1.91174e+08	2.47532e+08	3.05282e+08	1.98502e+08	1.74052e+08	1.91081e+08	Peak Found
FALSE	High	Master Protein	Q9D0R2	Threonine--tRNA ligase 1, cytoplasmic OS=Mus musculus OX=10090 GN=Tars1 PE=1 SV=2	0	262.53	53	35	327	33	722	83.3	7.36	480.07	35	0	2	0.872	0.974107	37.14	106.3	93.7	5.43	4.01	3.97674e+08	3.92604e+08	4.26557e+08	4.45853e+08	3.90765e+08	4.23286e+08	3.93289e+08	3.59292e+08	3.59899e+08	3.64492e+08	3.50521e+08	3.63853e+08	2.24975e+08	2.36444e+08	2.76988e+08	1.65146e+08	2.76184e+08	243446205	3.35027e+08	306302358	3.59899e+08	2.36505e+08	2.00887e+08	2.38393e+08	High
FALSE	High	Master Protein	Q9D0I9	Arginine--tRNA ligase, cytoplasmic OS=Mus musculus OX=10090 GN=Rars1 PE=1 SV=2	0	261.739	61	36	302	36	660	75.6	7.55	544.41	36	0	0	0.899	0.977708	38.11	99.9	100.1	2.93	5.66	3.62573e+08	3.5073e+08	3.47557e+08	3.68809e+08	3.46412e+08	3.68827e+08	3.21308e+08	3.53094e+08	3.60919e+08	3.61768e+08	3.70046e+08	3.28485e+08	2.05117e+08	2.11225e+08	2.25689e+08	1.36609e+08	2.44837e+08	2.12125e+08	2.73709e+08	3.01018e+08	3.60919e+08	2.34738e+08	2.12077e+08	2.1522e+08	High
FALSE	High	Master Protein	Q60875	Rho guanine nucleotide exchange factor 2 OS=Mus musculus OX=10090 GN=Arhgef2 PE=1 SV=4	0	261.395	43	35	246	35	985	111.9	7.25	426.83	35	0	0	1.838	0.878397	29.11	72.4	127.6	4.94	2.41	1.32758e+08	1.25218e+08	1.29578e+08	1.41792e+08	1.2631e+08	1.3772e+08	2.36706e+08	2.23646e+08	2.28991e+08	2.34959e+08	2.24171e+08	2.33165e+08	7.51049e+07	7.54119e+07	8.41429e+07	5.25205e+07	8.92731e+07	7.92073e+07	2.0164e+08	1.90662e+08	2.28991e+08	1.52456e+08	1.28475e+08	1.52767e+08	High
FALSE	High	Master Protein	Q8VEK3	Heterogeneous nuclear ribonucleoprotein U OS=Mus musculus OX=10090 GN=Hnrnpu PE=1 SV=1	0	260.38	41	28	358	28	800	87.9	6.24	560.34	28	0	0	0.873	0.974107	37.77	111.6	88.4	7.09	6.04	1.19669e+09	1.20439e+09	1.3511e+09	1.09291e+09	1.26089e+09	1.18219e+09	9.96264e+08	1.0195e+09	9.84329e+08	8.84779e+08	8.94943e+08	9.18095e+08	6.76996e+08	7.25339e+08	8.77348e+08	404820522	8.91169e+08	6.79919e+08	8.48677e+08	8.69137e+08	9.84329e+08	5.741e+08	5.12902e+08	6.01527e+08	High
FALSE	High	Master Protein	Q91ZU6	Dystonin OS=Mus musculus OX=10090 GN=Dst PE=1 SV=2	0	259.522	10	58	140	54	7393	833.7	5.31	170.73	58	0	0	1.983	0.895399	43.02	47	153	22.35	4.34	2.31259e+07	3.4696e+07	1.89429e+07	2.22973e+07	2.20819e+07	2.45112e+07	8.17088e+07	7.41373e+07	7.31756e+07	7.37726e+07	7.39643e+07	7.37443e+07	1.30829e+07	20895521	1.23008e+07	8.25904e+06	1.5607e+07	1.40972e+07	6.96044e+07	6.32034e+07	7.31756e+07	4.78682e+07	4.23898e+07	4.83166e+07	High
FALSE	High	Master Protein	A2AUC9	Kelch-like protein 41 OS=Mus musculus OX=10090 GN=Klhl41 PE=1 SV=1	0	257.368	65	32	178	32	606	68.1	5.17	344.75	32	0	0	8.285	0.000954531	129.8	42.1	157.9	16.68	12.23	1.19557e+08	1.51019e+08	1.76814e+08	1.15024e+08	1.6202e+08	1.56651e+08	4.66292e+08	6.40586e+08	6.57631e+08	5.81169e+08	5.72976e+08	5.32853e+08	6.76364e+07	9.09504e+07	1.14816e+08	4.26055e+07	1.14513e+08	9.00951e+07	397215089	5.46111e+08	6.57631e+08	3.77099e+08	3.28379e+08	3.4912e+08	Peak Found
FALSE	High	Master Protein	P50516	V-type proton ATPase catalytic subunit A OS=Mus musculus OX=10090 GN=Atp6v1a PE=1 SV=2	0	256.913	71	32	277	32	617	68.3	5.58	474.34	32	0	0	2.071	0.753395	36.11	68.4	131.6	6.35	2.27	1.88998e+08	1.8935e+08	1.72103e+08	1.6179e+08	1.76621e+08	1.68128e+08	3.32662e+08	3.42078e+08	3.36791e+08	3.37748e+08	3.19932e+08	3.34329e+08	1.06921e+08	1.14035e+08	1.11756e+08	5.99279e+07	1.24832e+08	9.66961e+07	2.83381e+08	2.91627e+08	3.36791e+08	2.19152e+08	1.83357e+08	2.1905e+08	High
FALSE	High	Master Protein	Q8BMK4	Cytoskeleton-associated protein 4 OS=Mus musculus OX=10090 GN=Ckap4 PE=1 SV=2	0	256.076	69	30	238	30	575	63.7	5.64	481.23	30	0	0	0.956	0.984588	24.35	102.5	97.5	2.24	7.29	4.97194e+08	4.90772e+08	5.2438e+08	5.05087e+08	5.03893e+08	5.03958e+08	5.61847e+08	4.98138e+08	4.71767e+08	4.64244e+08	4.8037e+08	4.77364e+08	2.81276e+08	2.95565e+08	3.4051e+08	1.87087e+08	3.56141e+08	2.89844e+08	4.78615e+08	4.24671e+08	4.71767e+08	3.0123e+08	2.75305e+08	3.12765e+08	High
FALSE	High	Master Protein	Q8CGY6	Protein unc-45 homolog B OS=Mus musculus OX=10090 GN=Unc45b PE=1 SV=1	0	255.506	43	33	165	33	931	103.6	7.97	290.74	33	0	0	2.685	0.585468	67.34	18.9	181.1	10.01	11.95	2.09547e+07	2.33177e+07	1.92059e+07	1.75974e+07	2.23001e+07	2.04917e+07	1.74975e+08	2.34357e+08	2.3582e+08	1.96069e+08	2.01483e+08	1.90461e+08	1.18546e+07	1.4043e+07	1.24715e+07	6.51817e+06	1.57612e+07	1.17855e+07	1.49054e+08	1.99794e+08	2.3582e+08	1.27222e+08	1.15472e+08	1.24788e+08	Peak Found
FALSE	High	Master Protein	O70475	UDP-glucose 6-dehydrogenase OS=Mus musculus OX=10090 GN=Ugdh PE=1 SV=1	0	255.132	74	28	283	28	493	54.8	7.56	536.35	28	0	0	0.534	0.758662	32.92	131	69	3.31	8.26	5.79031e+08	5.53214e+08	5.43818e+08	5.95924e+08	5.7166e+08	5.77475e+08	3.65366e+08	3.00185e+08	3.00082e+08	3.02275e+08	3.05591e+08	3.03335e+08	3.27573e+08	3.33171e+08	3.53133e+08	2.20733e+08	4.04037e+08	3.32126e+08	3.11241e+08	2.55913e+08	3.00082e+08	1.96135e+08	1.75138e+08	1.98742e+08	High
FALSE	High	Master Protein	Q64737	Trifunctional purine biosynthetic protein adenosine-3 OS=Mus musculus OX=10090 GN=Gart PE=1 SV=3	0	254.802	50	32	264	32	1010	107.4	6.68	481.07	32	0	0	0.555	0.795238	37.57	129.7	70.3	6.68	4.91	2.50865e+08	2.49959e+08	2.57553e+08	2.63042e+08	2.81392e+08	2.29582e+08	1.43304e+08	1.28695e+08	1.44975e+08	1.31424e+08	1.41187e+08	1.34377e+08	1.41921e+08	1.50537e+08	1.67244e+08	9.74322e+07	198882165	1.3204e+08	1.22075e+08	1.09715e+08	1.44975e+08	8.52759e+07	8.0916e+07	8.80427e+07	High
FALSE	High	Master Protein	Q9EPU0	Regulator of nonsense transcripts 1 OS=Mus musculus OX=10090 GN=Upf1 PE=1 SV=2	0	254.24	44	39	243	39	1124	123.9	6.61	369.05	39	0	0	0.911	0.981127	33.89	107.9	92.1	8.57	7.21	2.18249e+08	2.02487e+08	2.30015e+08	2.5842e+08	2.18478e+08	2.14416e+08	1.75809e+08	2.13053e+08	1.96833e+08	1.90456e+08	1.80235e+08	1.822e+08	1.23469e+08	1.21947e+08	1.49362e+08	9.57202e+07	1.54416e+08	1.23318e+08	1.49765e+08	1.81632e+08	1.96833e+08	1.2358e+08	1.03295e+08	1.19376e+08	High
FALSE	High	Master Protein	Q8VDN2	Sodium/potassium-transporting ATPase subunit alpha-1 OS=Mus musculus OX=10090 GN=Atp1a1 PE=1 SV=1	0	253.933	43	35	283	20	1023	112.9	5.45	441.17	35	0	15	1.349	0.962129	32.88	83.5	116.5	12.73	4.06	2.24544e+08	2.15858e+08	2.97373e+08	2.28743e+08	2.30944e+08	2.23268e+08	3.21094e+08	2.98776e+08	3.11016e+08	3.30296e+08	3.00229e+08	3.21998e+08	1.27031e+08	1.29999e+08	1.93102e+08	8.47275e+07	1.63227e+08	1.28409e+08	2.73527e+08	2.54712e+08	3.11016e+08	2.14317e+08	1.72065e+08	2.1097e+08	High
FALSE	High	Master Protein	O88569	Heterogeneous nuclear ribonucleoproteins A2/B1 OS=Mus musculus OX=10090 GN=Hnrnpa2b1 PE=1 SV=2	0	253.191	54	21	392	17	353	37.4	8.95	637.76	21	0	3	1.008	0.992057	34.26	101.2	98.8	4.94	5.57	1.14052e+09	1.14954e+09	1.2387e+09	1.12854e+09	1.26171e+09	1.13901e+09	1.19813e+09	1.12116e+09	1.20919e+09	1.11261e+09	1.08536e+09	1.04927e+09	6.45222e+08	6.92304e+08	8.04361e+08	4.18016e+08	8.9175e+08	6.55081e+08	1.02064e+09	9.55812e+08	1.20919e+09	721929351	6.22032e+08	6.8747e+08	High
FALSE	High	Master Protein	Q3THK7	GMP synthase [glutamine-hydrolyzing] OS=Mus musculus OX=10090 GN=Gmps PE=1 SV=2	0	252.011	60	30	273	30	693	76.7	6.73	365.46	30	0	0	0.681	0.932044	44.44	115.2	84.8	6.64	4.18	2.32262e+08	2.37519e+08	2.06571e+08	2.14899e+08	2.47867e+08	2.2539e+08	1.8566e+08	1.67861e+08	1.69271e+08	1.67037e+08	1.67642e+08	1.69921e+08	1.31397e+08	1.43045e+08	1.34138e+08	7.95995e+07	1.75187e+08	1.29629e+08	1.58156e+08	1.43104e+08	1.69271e+08	1.08384e+08	9.60776e+07	1.11331e+08	High
FALSE	High	Master Protein	P68254	14-3-3 protein theta OS=Mus musculus OX=10090 GN=Ywhaq PE=1 SV=1	0	251.621	74	20	372	15	245	27.8	4.78	695.19	20	0	5	1.024	0.994682	48.95	92.3	107.7	36.9	44.62	9.41945e+08	1.01957e+09	3.83578e+08	8.98488e+08	4.78614e+08	1.08747e+09	1.02243e+09	3.88138e+08	3.67825e+08	1.15836e+09	1.12773e+09	1.20208e+09	5.32883e+08	6.14032e+08	2.4908e+08	3.32804e+08	3.38274e+08	6.25443e+08	8.70966e+08	3.30894e+08	3.67825e+08	7.51613e+08	6.46316e+08	7.87592e+08	High
FALSE	High	Master Protein	Q60854	Serpin B6 OS=Mus musculus OX=10090 GN=Serpinb6 PE=1 SV=1	0	250.896	76	24	344	24	378	42.6	5.74	563.6	24	0	0	1.326	0.96361	42.68	89.8	110.2	13.09	9.57	5.28689e+08	5.82765e+08	6.26393e+08	4.39295e+08	6.40966e+08	5.53965e+08	6.97566e+08	8.42475e+08	8.09314e+08	6.95653e+08	6.85958e+08	6.85882e+08	2.99093e+08	3.50968e+08	4.06753e+08	1.62717e+08	4.53021e+08	3.18604e+08	5.94229e+08	7.18224e+08	8.09314e+08	4.51383e+08	3.9313e+08	4.49383e+08	High
FALSE	High	Master Protein	Q64521	Glycerol-3-phosphate dehydrogenase, mitochondrial OS=Mus musculus OX=10090 GN=Gpd2 PE=1 SV=2	0	250.067	65	33	284	33	727	80.9	6.61	529	33	0	0	0.882	0.975388	27.83	101.8	98.2	7.23	7.23	2.66251e+08	2.68823e+08	2.62138e+08	2.42016e+08	3.022e+08	2.68417e+08	2.55106e+08	2.70797e+08	2.85402e+08	2.47906e+08	2.31235e+08	2.60344e+08	1.50625e+08	1.61898e+08	1.70221e+08	8.96439e+07	2.13589e+08	154375806	2.17315e+08	2.30859e+08	2.85402e+08	1.60857e+08	1.32524e+08	1.70575e+08	High
FALSE	High	Master Protein	P68040	Small ribosomal subunit protein RACK1 OS=Mus musculus OX=10090 GN=Rack1 PE=1 SV=3	0	249.741	90	20	345	20	317	35.1	7.69	698.71	20	0	0	0.682	0.932044	30.26	124.4	75.6	4.56	3.22	1.6068e+09	1.65769e+09	1.57042e+09	1.45362e+09	1.55812e+09	1.63183e+09	9.86019e+08	1.01086e+09	9.78229e+08	9.32768e+08	9.51236e+08	9.35039e+08	9.09009e+08	9.98339e+08	1.01976e+09	5.38429e+08	1.10125e+09	9.38519e+08	8.3995e+08	8.61773e+08	9.78229e+08	6.05238e+08	545164338	6.12629e+08	High
FALSE	High	Master Protein	Q9JJZ2	Tubulin alpha-8 chain OS=Mus musculus OX=10090 GN=Tuba8 PE=1 SV=1	0	249.571	36	16	631	1	449	50	5.1	1127.33	16	0	0																																Not Found
FALSE	High	Master Protein	P56399	Ubiquitin carboxyl-terminal hydrolase 5 OS=Mus musculus OX=10090 GN=Usp5 PE=1 SV=1	0	248.302	56	32	275	31	858	95.8	5.01	479.09	32	0	1	1.336	0.962129	35.55	84.6	115.4	4.67	5.39	2.7626e+08	2.4891e+08	2.7021e+08	2.73944e+08	2.48421e+08	2.63314e+08	3.64957e+08	3.55484e+08	4.08272e+08	3.55878e+08	3.64614e+08	3.62588e+08	1.56287e+08	1.49905e+08	1.75463e+08	1.0147e+08	1.75579e+08	1.51441e+08	310891858	3.03057e+08	4.08272e+08	2.30915e+08	2.08964e+08	2.37564e+08	High
FALSE	High	Master Protein	Q9ERU9	E3 SUMO-protein ligase RanBP2 OS=Mus musculus OX=10090 GN=Ranbp2 PE=1 SV=2	0	247.548	19	42	219	42	3053	340.9	6.18	306.9	42	0	0	0.596	0.874158	34.71	125.6	74.4	39.86	5.98	1.3108e+08	1.30014e+08	1.09907e+08	1.27976e+08	2.72959e+08	1.35493e+08	7.63274e+07	7.18258e+07	7.04104e+07	7.83211e+07	8.11932e+07	8.10304e+07	7.41553e+07	7.83003e+07	7.1369e+07	4.74029e+07	1.92922e+08	7.7927e+07	6.50202e+07	61232746	7.04104e+07	5.08196e+07	4.65328e+07	5.30904e+07	High
FALSE	High	Master Protein	Q9DCN2	NADH-cytochrome b5 reductase 3 OS=Mus musculus OX=10090 GN=Cyb5r3 PE=1 SV=3	0	246.508	77	23	299	23	301	34.1	8.38	595.61	23	0	0	2.613	0.477468	35.95	54.7	145.3	7.08	3.48	3.05769e+08	3.04635e+08	3.18893e+08	2.64835e+08	3.14249e+08	2.80113e+08	8.26615e+08	7.79624e+08	8.3256e+08	7.80499e+08	7.96655e+08	8.44914e+08	1.72981e+08	1.83465e+08	2.07076e+08	9.80962e+07	2.22105e+08	1.61102e+08	7.04161e+08	6.64643e+08	8.3256e+08	5.06436e+08	4.56572e+08	5.5358e+08	High
FALSE	High	Master Protein	Q8BWT1	3-ketoacyl-CoA thiolase, mitochondrial OS=Mus musculus OX=10090 GN=Acaa2 PE=1 SV=3	0	246.467	75	22	215	22	397	41.8	8.09	414.53	22	0	0	4.399	0.0634779	32.48	34.2	165.8	7.24	5.41	1.14382e+08	1.10713e+08	1.27942e+08	1.26774e+08	1.10391e+08	1.09761e+08	5.10971e+08	5.44585e+08	5.92502e+08	5.4638e+08	5.63659e+08	5.20213e+08	6.47088e+07	6.66767e+07	8.308e+07	4.69578e+07	7.80222e+07	6.31273e+07	4.35276e+08	4.64269e+08	5.92502e+08	3.54525e+08	3.23039e+08	3.40839e+08	High
FALSE	High	Master Protein	P51881	ADP/ATP translocase 2 OS=Mus musculus OX=10090 GN=Slc25a5 PE=1 SV=3	0	246.325	76	23	364	14	298	32.9	9.73	683.44	23	0	0	1.208	0.981127	23.81	89.1	110.9	6.71	4.59	5.80519e+08	5.60985e+08	5.54851e+08	6.59553e+08	6.05688e+08	5.66483e+08	6.80763e+08	7.2335e+08	7.66198e+08	7.0546e+08	7.44395e+08	6.89138e+08	3.28415e+08	3.37851e+08	3.60297e+08	2.44302e+08	4.28087e+08	3.25804e+08	5.79915e+08	6.16669e+08	7.66198e+08	4.57746e+08	4.26621e+08	4.51517e+08	High
FALSE	High	Master Protein	Q60864	Stress-induced-phosphoprotein 1 OS=Mus musculus OX=10090 GN=Stip1 PE=1 SV=1	0	245.796	62	35	336	35	543	62.5	6.8	491.68	35	0	0	0.934	0.982153	36.73	104.8	95.2	10.17	7.67	6.12401e+08	6.52122e+08	7.04906e+08	5.50889e+08	7.32278e+08	6.24576e+08	6.24821e+08	6.01962e+08	6.21932e+08	5.41141e+08	5.19535e+08	5.58911e+08	3.46451e+08	3.92738e+08	4.57737e+08	2.04052e+08	5.17559e+08	3.59215e+08	5.3226e+08	5.13183e+08	6.21932e+08	3.51126e+08	2.97752e+08	3.66193e+08	High
FALSE	High	Master Protein	P18760	Cofilin-1 OS=Mus musculus OX=10090 GN=Cfl1 PE=1 SV=3	0	245.369	70	16	367	15	166	18.5	8.09	807.19	16	0	1	0.707	0.93544	30.73	118	82	3.52	3.97	2.79015e+09	2.78912e+09	2.79515e+09	2.8386e+09	2.58435e+09	2.85549e+09	2.0043e+09	1.96993e+09	1.85968e+09	1.9473e+09	1.93445e+09	1.79811e+09	1.57846e+09	1.67974e+09	1.81506e+09	1.05143e+09	1826562797	1.64229e+09	1.70738e+09	1.6794e+09	1.85968e+09	1.26353e+09	1.10866e+09	1.17811e+09	High
FALSE	High	Master Protein	Q62188	Dihydropyrimidinase-related protein 3 OS=Mus musculus OX=10090 GN=Dpysl3 PE=1 SV=1	0	245.216	64	24	244	21	570	61.9	6.49	474.09	24	0	0	1.828	0.871408	33.84	70.3	129.7	8.39	6.67	1.99505e+08	1.99343e+08	1.85048e+08	1.62905e+08	2.06461e+08	1.82451e+08	3.67304e+08	3.4734e+08	3.60874e+08	3.39903e+08	3.08583e+08	3.717e+08	1.12865e+08	1.20054e+08	1.20163e+08	6.03408e+07	1.45922e+08	1.04934e+08	3.12892e+08	2.96113e+08	3.60874e+08	2.2055e+08	1.76852e+08	2.43534e+08	High
FALSE	High	Master Protein	P40124	Adenylyl cyclase-associated protein 1 OS=Mus musculus OX=10090 GN=Cap1 PE=1 SV=4	0	244.528	62	23	251	22	474	51.5	7.52	534.98	23	0	1	0.986	0.991695	41.98	101.7	98.3	16.1	6.61	4.34802e+08	4.78543e+08	4.3228e+08	2.87805e+08	4.24036e+08	3.85685e+08	4.54613e+08	4.06329e+08	4.32204e+08	4.21726e+08	3.7673e+08	3.97356e+08	2.45979e+08	2.88201e+08	2.80704e+08	1.06604e+08	2.99699e+08	2.21821e+08	387266445	3.46403e+08	4.32204e+08	2.73642e+08	2.15908e+08	2.60344e+08	High
FALSE	High	Master Protein	P24527	Leukotriene A-4 hydrolase OS=Mus musculus OX=10090 GN=Lta4h PE=1 SV=4	0	243.869	63	30	271	30	611	69	6.42	399.62	30	0	0	1.327	0.96361	30.91	78.9	121.1	3.49	7.51	1.70958e+08	1.78723e+08	1.86563e+08	1.88428e+08	1.7858e+08	1.82041e+08	2.44781e+08	2.61289e+08	2.70443e+08	2.83965e+08	2.9581e+08	2.97523e+08	9.67156e+07	1.07635e+08	1.21146e+08	6.97945e+07	1.26216e+08	1.04698e+08	2.08519e+08	2.22753e+08	2.70443e+08	1.84254e+08	1.69532e+08	1.94934e+08	High
FALSE	High	Master Protein	Q61881	DNA replication licensing factor MCM7 OS=Mus musculus OX=10090 GN=Mcm7 PE=1 SV=1	0	243.552	55	30	199	30	719	81.2	6.37	303.08	30	0	0	0.18	0.00778628	42.12	170.3	29.7	5.04	17.9	3.2204e+08	2.79415e+08	2.94726e+08	3.1385e+08	3.11938e+08	3.05409e+08	7.80553e+07	5.2015e+07	5.91785e+07	5.00958e+07	5.38812e+07	5.38346e+07	1.82186e+08	1.68277e+08	191383109	1.16252e+08	2.20471e+08	1.75651e+08	6.64922e+07	4.43437e+07	5.91785e+07	3.25053e+07	3.08799e+07	3.52719e+07	High
FALSE	High	Master Protein	Q61656	Probable ATP-dependent RNA helicase DDX5 OS=Mus musculus OX=10090 GN=Ddx5 PE=1 SV=2	0	243.345	59	32	343	23	614	69.2	8.92	552.93	32	0	11	0.554	0.802353	35.75	125.5	74.5	5.75	8.98	7.70591e+08	7.90755e+08	8.80875e+08	8.04353e+08	8.71361e+08	7.85494e+08	5.25829e+08	5.08243e+08	4.96431e+08	4.52276e+08	4.33594e+08	4.23316e+08	4.35943e+08	4.76229e+08	5.72003e+08	2.97936e+08	6.15859e+08	4.51765e+08	4.47932e+08	4.33286e+08	4.96431e+08	2.93465e+08	2.48498e+08	2.77353e+08	High
FALSE	High	Master Protein	Q9CQV8	14-3-3 protein beta/alpha OS=Mus musculus OX=10090 GN=Ywhab PE=1 SV=3	0	243.193	76	17	312	9	246	28.1	4.83	609.51	17	0	2	1.378	0.960579	37.46	89	111	3.85	21.41	2.1294e+08	2.18745e+08	2.29612e+08	2.12255e+08	2.17113e+08	2.04683e+08	2.69782e+08	4.19025e+08	3.16464e+08	2.66333e+08	2.63291e+08	2.50028e+08	1.20466e+08	1.31738e+08	1.491e+08	7.86201e+07	1.53451e+08	1.1772e+08	2.29816e+08	3.57226e+08	3.16464e+08	1.72813e+08	1.50895e+08	1.63816e+08	High
FALSE	High	Master Protein	P46935	E3 ubiquitin-protein ligase NEDD4 OS=Mus musculus OX=10090 GN=Nedd4 PE=1 SV=3	0	243.15	45	34	231	29	887	102.6	5.26	392.42	34	0	4	0.84	0.970253	31.48	109.4	90.6	7.31	3.69	2.46825e+08	2.40875e+08	2.60675e+08	2.31174e+08	2.76543e+08	2.29872e+08	2.04086e+08	2.01157e+08	2.08914e+08	1.93239e+08	2.02866e+08	1.89046e+08	1.39635e+08	1.45066e+08	1.69271e+08	8.56281e+07	1.95455e+08	1.32207e+08	1.73852e+08	1.7149e+08	2.08914e+08	1.25385e+08	1.16265e+08	1.23861e+08	High
FALSE	High	Master Protein	P12382	ATP-dependent 6-phosphofructokinase, liver type OS=Mus musculus OX=10090 GN=Pfkl PE=1 SV=4	0	243.081	48	23	202	19	780	85.3	7.17	395.75	23	0	1	1.918	0.869251	39.86	68.2	131.8	3.77	6.89	9.95265e+07	9.71169e+07	9.34462e+07	1.01354e+08	9.59191e+07	1.03564e+08	1.62034e+08	1.74777e+08	189680949	1.90516e+08	1.94995e+08	1.90094e+08	5.63047e+07	5.84882e+07	6.06801e+07	3.75419e+07	6.77936e+07	5.9563e+07	1.3803e+08	1.49e+08	189680949	1.23619e+08	1.11754e+08	1.24548e+08	High
FALSE	High	Master Protein	P17427	AP-2 complex subunit alpha-2 OS=Mus musculus OX=10090 GN=Ap2a2 PE=1 SV=2	0	242.711	46	32	280	24	938	104	6.93	503.32	32	0	0	1.37	0.971728	31.56	80.7	119.3	2.85	2.58	9.18044e+07	9.3766e+07	9.67126e+07	9.14514e+07	9.82715e+07	9.46885e+07	1.40796e+08	1.43691e+08	1.43171e+08	1.34754e+08	1.37831e+08	1.3691e+08	5.19361e+07	5.64702e+07	6.28012e+07	3.38741e+07	69456244	5.44586e+07	1.19939e+08	122499471	1.43171e+08	8.74365e+07	7.89926e+07	8.97023e+07	High
FALSE	High	Master Protein	Q91VR5	ATP-dependent RNA helicase DDX1 OS=Mus musculus OX=10090 GN=Ddx1 PE=1 SV=1	0	242.503	52	33	290	33	740	82.4	7.21	520.3	33	0	0	1.038	0.99904	32.18	98.8	101.2	6.26	5.21	2.62528e+08	2.37086e+08	2.29337e+08	2.56125e+08	2.69668e+08	2.60764e+08	2.73459e+08	2.76938e+08	2.85232e+08	2.54606e+08	2.56201e+08	2.52122e+08	1.48519e+08	1.42784e+08	1.48922e+08	9.48701e+07	1.90595e+08	1.49975e+08	2.32949e+08	2.36095e+08	2.85232e+08	1.65204e+08	1.46832e+08	1.65188e+08	High
FALSE	High	Master Protein	Q6PDI5	Proteasome adapter and scaffold protein ECM29 OS=Mus musculus OX=10090 GN=Ecpas PE=1 SV=4	0	241.96	31	38	190	38	1840	203.8	7.2	313.39	38	0	0	1.132	0.994341	38.28	83.1	116.9	7.48	6.64	7.26807e+07	8.08081e+07	6.96018e+07	6.92103e+07	6.94016e+07	6.50952e+07	8.89008e+07	1.00471e+08	9.58607e+07	1.07046e+08	9.98962e+07	9.22962e+07	4.11173e+07	4.86664e+07	4.51965e+07	2.56358e+07	4.90516e+07	3.74385e+07	7.5731e+07	8.56537e+07	9.58607e+07	6.94583e+07	5.72517e+07	6.04716e+07	High
FALSE	High	Master Protein	Q9EPL8	Importin-7 OS=Mus musculus OX=10090 GN=Ipo7 PE=1 SV=2	0	241.651	39	28	238	27	1038	119.4	4.82	479.63	28	0	1	0.759	0.940831	35.07	112.9	87.1	6.58	4.46	1.64528e+08	1.89236e+08	1.70394e+08	1.77073e+08	1.9431e+08	1.88903e+08	1.36192e+08	1.46067e+08	1.47052e+08	1.32079e+08	1.45133e+08	1.37035e+08	9.30777e+07	1.13966e+08	1.10647e+08	6.55887e+07	1.37335e+08	1.08644e+08	1.16017e+08	1.24524e+08	1.47052e+08	8.57008e+07	8.31776e+07	8.9784e+07	High
FALSE	High	Master Protein	Q3UDE2	Tubulin--tyrosine ligase-like protein 12 OS=Mus musculus OX=10090 GN=Ttll12 PE=1 SV=1	0	241.446	53	26	249	26	639	74	5.63	452.75	26	0	0	0.856	0.971728	33.57	108.7	91.3	4.38	3.38	1.89257e+08	1.91678e+08	1.82901e+08	1.81933e+08	1.73619e+08	1.96436e+08	1.54694e+08	1.47882e+08	1.58024e+08	1.50607e+08	1.58684e+08	1.61712e+08	1.07068e+08	1.15437e+08	1.18769e+08	6.73891e+07	1.2271e+08	1.12977e+08	1.31778e+08	1.26072e+08	1.58024e+08	9.77235e+07	9.09437e+07	1.05952e+08	High
FALSE	High	Master Protein	Q8K2B3	Succinate dehydrogenase [ubiquinone] flavoprotein subunit, mitochondrial OS=Mus musculus OX=10090 GN=Sdha PE=1 SV=1	0	241.33	58	26	262	26	664	72.5	7.37	373.05	26	0	0	1.884	0.849672	46.29	77.7	122.3	6.45	8.43	2.3718e+08	2.47822e+08	2.74753e+08	2.36878e+08	2.36398e+08	2.32707e+08	3.77867e+08	4.17185e+08	4.3212e+08	3.5359e+08	3.59163e+08	3.67956e+08	1.34179e+08	1.4925e+08	1.78413e+08	8.77409e+07	1.67081e+08	1.33838e+08	321889458	3.55658e+08	4.3212e+08	2.29431e+08	2.0584e+08	2.41081e+08	High
FALSE	High	Master Protein	Q62465	Synaptic vesicle membrane protein VAT-1 homolog OS=Mus musculus OX=10090 GN=Vat1 PE=1 SV=3	0	241.186	51	17	244	17	406	43.1	6.37	481.87	17	0	0	3.04	0.313996	42.01	65.7	134.3	5.21	5.51	4.35492e+08	4.73243e+08	4.48636e+08	4.22549e+08	4.07969e+08	4.4962e+08	9.37599e+08	9.16587e+08	987281990	8.60605e+08	8.56177e+08	8.89015e+08	2.46369e+08	2.85009e+08	2.91325e+08	1.56514e+08	2.88344e+08	2.58592e+08	7.98703e+08	7.81407e+08	987281990	5.58414e+08	4.90685e+08	5.82474e+08	High
FALSE	High	Master Protein	Q11011	Puromycin-sensitive aminopeptidase OS=Mus musculus OX=10090 GN=Npepps PE=1 SV=2	0	240.871	50	33	264	33	920	103.3	5.9	441.67	33	0	0	1.924	0.826864	29.39	76	124	11.47	6.88	2.91601e+08	2.64306e+08	2.13371e+08	2.71128e+08	2.26252e+08	2.57943e+08	3.83986e+08	4.55941e+08	4.59104e+08	4.03816e+08	4.21433e+08	4.30893e+08	1.64966e+08	1.59177e+08	1.38554e+08	1.00427e+08	1.5991e+08	1.48352e+08	3.27102e+08	3.88698e+08	4.59104e+08	2.62021e+08	2.41528e+08	2.82317e+08	High
FALSE	High	Master Protein	Q61595	Kinectin OS=Mus musculus OX=10090 GN=Ktn1 PE=1 SV=1	0	240.73	31	35	221	34	1327	152.5	5.86	340	35	0	1	1.367	0.960579	37.88	86.6	113.4	5.09	8.06	1.38292e+08	1.44125e+08	1.32824e+08	1.46325e+08	1.47694e+08	1.53551e+08	1.83242e+08	1.84746e+08	175448995	2.11503e+08	2.13194e+08	1.95452e+08	7.82355e+07	8.67985e+07	8.62504e+07	5.41997e+07	1.04387e+08	8.83126e+07	1.56096e+08	1.57499e+08	175448995	1.37236e+08	1.22184e+08	1.28058e+08	High
FALSE	High	Master Protein	Q9JIK5	Nucleolar RNA helicase 2 OS=Mus musculus OX=10090 GN=Ddx21 PE=1 SV=3	0	239.35	43	33	253	33	851	93.5	9.11	423.22	33	0	0	0.303	0.155839	38.62	158.6	41.4	10.89	7.26	5.75769e+08	4.57435e+08	5.29467e+08	6.2667e+08	5.3862e+08	5.01545e+08	1.33187e+08	1.42371e+08	1.23151e+08	1.38339e+08	1.53451e+08	1.40309e+08	3.25727e+08	2.75488e+08	3.43814e+08	2.32122e+08	3.80685e+08	2.88456e+08	1.13457e+08	1.21373e+08	1.23151e+08	89763167	8.79444e+07	9.19295e+07	High
FALSE	High	Master Protein	Q9JMH9	Unconventional myosin-XVIIIa OS=Mus musculus OX=10090 GN=Myo18a PE=1 SV=2	0	239.22	26	37	161	37	2050	232.6	6.28	207.49	37	0	0	2.499	0.71162	48.46	51.1	148.9	15.88	24.68	3.73093e+07	2.588e+07	3.74702e+07	2.74008e+07	3.62055e+07	3.6334e+07	1.65721e+08	1.10164e+08	1.08051e+08	9.23897e+07	9.09766e+07	1.03392e+08	2.11069e+07	1.55861e+07	2.43316e+07	1.01494e+07	2.55893e+07	2.08969e+07	1.41171e+08	9.39169e+07	1.08051e+08	59948164	5.21398e+07	6.77414e+07	High
FALSE	High	Master Protein	O08539	Myc box-dependent-interacting protein 1 OS=Mus musculus OX=10090 GN=Bin1 PE=1 SV=1	0	238.861	43	20	199	20	588	64.4	5.03	421.97	20	0	0	4.645	0.0473149	65.87	41.6	158.4	6.55	13.42	1.98606e+08	2.03444e+08	1.68578e+08	1.82411e+08	1.90099e+08	1.90456e+08	6.49907e+08	6.10383e+08	6.57165e+08	8.02708e+08	8.35702e+08	8.01086e+08	1.12357e+08	1.22523e+08	1.09468e+08	6.75659e+07	1.34358e+08	1.09538e+08	5.53629e+08	5.20362e+08	6.57165e+08	5.20847e+08	4.78951e+08	5.24864e+08	High
FALSE	High	Master Protein	P39447	Tight junction protein ZO-1 OS=Mus musculus OX=10090 GN=Tjp1 PE=1 SV=2	0	237.906	26	33	220	33	1745	194.6	6.64	344.84	33	0	0	2.051	0.849672	37.27	65.2	134.8	12.19	10.01	7.70471e+07	7.6338e+07	8.51043e+07	8.40579e+07	9.13523e+07	6.33418e+07	1.73718e+08	2.06717e+08	1.64263e+08	1.63908e+08	1.68586e+08	1.59599e+08	4.35875e+07	4.59743e+07	5.52632e+07	3.11355e+07	6.45659e+07	3.643e+07	1.47983e+08	1.7623e+08	1.64263e+08	1.06354e+08	9.66184e+07	1.04568e+08	High
FALSE	High	Master Protein	Q9D0E1	Heterogeneous nuclear ribonucleoprotein M OS=Mus musculus OX=10090 GN=Hnrnpm PE=1 SV=3	0	236.923	49	33	295	33	729	77.6	8.63	596.58	33	0	0	1.022	0.994528	38.34	98.7	101.3	8.66	5.31	4.8906e+08	5.30091e+08	4.46087e+08	5.11495e+08	5.52958e+08	5.69049e+08	5.39125e+08	5.05373e+08	5.02196e+08	5.38927e+08	5.30349e+08	5.80012e+08	2.76674e+08	3.19245e+08	2.8967e+08	1.8946e+08	3.90819e+08	327279436	4.59259e+08	4.3084e+08	5.02196e+08	3.49689e+08	3.03949e+08	3.80018e+08	High
FALSE	High	Master Protein	P58871	182 kDa tankyrase-1-binding protein OS=Mus musculus OX=10090 GN=Tnks1bp1 PE=1 SV=2	0	235.664	37	39	176	39	1720	181.7	4.88	281.9	39	0	0	1.355	0.970253	37.32	73.8	126.2	10.96	18.3	1.03311e+08	9.85923e+07	1.23088e+08	1.00142e+08	1.15301e+08	9.20574e+07	2.4693e+08	1.90386e+08	1.74591e+08	1.51783e+08	1.73585e+08	1.63854e+08	5.84459e+07	5.93768e+07	7.99285e+07	3.70931e+07	8.14922e+07	5.29454e+07	2.1035e+08	1.62307e+08	1.74591e+08	9.84863e+07	9.94837e+07	1.07356e+08	High
FALSE	High	Master Protein	Q8BFZ3	Beta-actin-like protein 2 OS=Mus musculus OX=10090 GN=Actbl2 PE=1 SV=1	0	234.509	52	17	837	5	376	42	5.49	1396.97	17	0	0	0.758	0.936291	40.79	108.1	91.9	19.38	7.26	7.73572e+07	8.3271e+07	9.21568e+07	6.60757e+07	1.16278e+08	8.85733e+07	6.35209e+07	7.15093e+07	7.62983e+07	7.43987e+07	6.8944e+07	7.75713e+07	4.3763e+07	5.01496e+07	5.98428e+07	2.44748e+07	8.2183e+07	5.09415e+07	5.41109e+07	6.09629e+07	7.62983e+07	4.82745e+07	3.95126e+07	5.0824e+07	High
FALSE	High	Master Protein	P26638	Serine--tRNA ligase, cytoplasmic OS=Mus musculus OX=10090 GN=Sars1 PE=1 SV=3	0	234.111	58	23	252	23	512	58.4	6.3	494.42	23	0	0	0.94	0.982153	31.14	154.1	45.9	10.82	7.14	1.0088e+09	1.00726e+09	1.07055e+09	1.11481e+09	7.994e+08	1.02602e+09	3.45548e+08	3.3088e+08	3.07631e+08	2.98106e+08	2.94479e+08	2.90264e+08	5.70705e+08	6.06617e+08	6.9517e+08	4.12931e+08	5.64999e+08	5.90099e+08	2.94359e+08	2.82081e+08	3.07631e+08	1.9343e+08	1.68769e+08	1.90178e+08	High
FALSE	High	Master Protein	Q7TQ48	Sarcalumenin OS=Mus musculus OX=10090 GN=Srl PE=1 SV=2	0	233.909	66	25	150	25	472	54.3	6.64	234.85	25	0	0	5.862	0.0118509	93.13	6.9	193.1	31.62	8.23	1.46156e+07	1.74112e+07	1.73767e+07	2.87497e+07	1.27318e+07	1.6101e+07	3.88496e+08	4.47286e+08	4.90822e+08	4.73993e+08	4.86215e+08	4.65682e+08	8.26841e+06	1.04858e+07	1.12837e+07	1.0649e+07	8.99857e+06	9.26026e+06	3.30944e+08	3.81319e+08	4.90822e+08	3.07556e+08	2.78655e+08	3.0511e+08	Peak Found
FALSE	High	Master Protein	O08788	Dynactin subunit 1 OS=Mus musculus OX=10090 GN=Dctn1 PE=1 SV=3	0	233.637	39	37	205	37	1281	141.6	5.9	278.17	37	0	0	1.401	0.962016	41.82	85.5	114.5	2.12	7.16	1.21678e+08	1.25483e+08	1.21513e+08	1.2434e+08	1.26774e+08	1.27962e+08	1.83646e+08	1.83127e+08	174845824	1.60234e+08	1.58602e+08	1.58508e+08	6.88362e+07	7.55715e+07	7.89057e+07	4.60563e+07	8.96011e+07	7.35952e+07	1.56441e+08	1.56119e+08	174845824	1.0397e+08	9.08969e+07	1.03853e+08	High
FALSE	High	Master Protein	Q61584	RNA-binding protein FXR1 OS=Mus musculus OX=10090 GN=Fxr1 PE=1 SV=2	0	233.266	51	30	206	28	677	76.2	6.98	363.37	30	0	2	1.357	0.962129	40.17	78.3	121.7	9.03	8.27	1.56076e+08	1.46283e+08	1.73522e+08	1.3723e+08	1.51917e+08	1.37614e+08	2.21708e+08	2.65503e+08	2.62148e+08	2.3814e+08	2.25037e+08	2.23853e+08	8.82965e+07	8.80983e+07	1.12678e+08	5.08306e+07	1.07372e+08	7.91464e+07	1.88864e+08	2.26346e+08	2.62148e+08	1.5452e+08	1.28971e+08	1.46667e+08	High
FALSE	High	Master Protein	Q01405	Protein transport protein Sec23A OS=Mus musculus OX=10090 GN=Sec23a PE=1 SV=2	0	233.216	53	26	178	21	765	86.1	7.08	345.65	26	0	5	1.765	0.931071	46.93	70.4	129.6	6.37	4.42	8.88174e+07	8.55709e+07	8.27413e+07	8.03034e+07	9.60528e+07	8.51774e+07	1.57345e+08	1.58684e+08	1.60032e+08	1.41316e+08	1.5495e+08	1.56768e+08	5.02463e+07	5.15347e+07	5.37288e+07	2.97448e+07	6.78881e+07	4.89884e+07	1.34036e+08	1.35281e+08	1.60032e+08	9.16946e+07	8.88035e+07	1.02713e+08	High
FALSE	High	Master Protein	Q9WU78	Programmed cell death 6-interacting protein OS=Mus musculus OX=10090 GN=Pdcd6ip PE=1 SV=3	0	233.157	49	36	294	36	869	96	6.52	399.16	36	0	0	1.067	0.995657	31.56	96.5	103.5	5.08	6.25	2.2056e+08	2.12687e+08	2.40621e+08	2.23791e+08	2.22498e+08	2.08048e+08	2.67352e+08	2.51797e+08	2.36533e+08	2.36897e+08	2.38078e+08	2.23652e+08	1.24777e+08	1.2809e+08	1.56249e+08	8.28934e+07	1.57257e+08	1.19656e+08	2.27747e+08	2.14662e+08	2.36533e+08	1.53714e+08	1.36445e+08	1.46534e+08	High
FALSE	High	Master Protein	Q60715	Prolyl 4-hydroxylase subunit alpha-1 OS=Mus musculus OX=10090 GN=P4ha1 PE=1 SV=2	0	232.927	57	24	189	24	534	60.9	5.9	291.12	24	0	0	3.62	0.156804	36.68	44.7	155.3	11.11	4.39	8.52739e+07	8.4352e+07	8.31343e+07	1.00932e+08	7.95686e+07	7.25813e+07	3.01063e+08	2.69434e+08	2.87778e+08	2.89414e+08	3.0635e+08	2.92608e+08	4.82417e+07	50800683	5.39839e+07	3.73857e+07	5.62374e+07	4.1744e+07	2.56463e+08	2.29697e+08	2.87778e+08	1.8779e+08	1.75573e+08	1.91714e+08	High
FALSE	High	Master Protein	Q91YQ5	Dolichyl-diphosphooligosaccharide--protein glycosyltransferase subunit 1 OS=Mus musculus OX=10090 GN=Rpn1 PE=1 SV=1	0	232.274	58	28	258	28	608	68.5	6.46	467.96	28	0	0	1.086	0.992057	25.14	93.5	106.5	3.39	5.03	3.00098e+08	2.94025e+08	2.78581e+08	2.80627e+08	2.82083e+08	2.75495e+08	3.08162e+08	3.14519e+08	3.20298e+08	3.54908e+08	3.20499e+08	3.22904e+08	169773070	1.77075e+08	180898863	1.03945e+08	1.9937e+08	1.58447e+08	2.6251e+08	2.68133e+08	3.20298e+08	2.30286e+08	1.83682e+08	2.11564e+08	High
FALSE	High	Master Protein	P14685	26S proteasome non-ATPase regulatory subunit 3 OS=Mus musculus OX=10090 GN=Psmd3 PE=1 SV=3	0	231.87	65	31	243	31	530	60.7	8.44	444.87	31	0	0	1.159	0.982153	24.22	86.2	113.8	8.56	12.55	3.58977e+08	3.69147e+08	4.03216e+08	4.08842e+08	3.23216e+08	3.59829e+08	4.10022e+08	5.82375e+08	4.9164e+08	4.72083e+08	4.90226e+08	4.30747e+08	2.03082e+08	2.22317e+08	2.61832e+08	1.51437e+08	2.28442e+08	2.0695e+08	3.49282e+08	4.96485e+08	4.9164e+08	3.06317e+08	2.80954e+08	2.82221e+08	High
FALSE	High	Master Protein	Q64449	C-type mannose receptor 2 OS=Mus musculus OX=10090 GN=Mrc2 PE=1 SV=3	0	231.717	29	28	145	28	1479	167	5.99	224.25	28	0	0	3.117	0.395451	106.6	58.4	141.6	13.97	8.27	6.25145e+07	7.06486e+07	6.47408e+07	7.68683e+07	7.20313e+07	9.08812e+07	1.90768e+08	1.64741e+08	1.92922e+08	1.66892e+08	1.57941e+08	1.79688e+08	3.53661e+07	4.25479e+07	4.204e+07	2.84724e+07	5.09102e+07	5.22689e+07	1.62508e+08	1.40444e+08	1.92922e+08	1.0829e+08	9.05176e+07	1.1773e+08	Peak Found
FALSE	High	Master Protein	O35643	AP-1 complex subunit beta-1 OS=Mus musculus OX=10090 GN=Ap1b1 PE=1 SV=2	0	231.593	49	34	186	18	943	103.9	5.17	285.09	34	0	0	1.442	0.973678	43.68	78.8	121.2	10.75	7.7	4.91705e+07	5.84542e+07	5.29964e+07	4.63064e+07	5.50051e+07	4.39752e+07	6.73015e+07	7.80443e+07	8.11201e+07	7.90992e+07	6.97223e+07	7.99551e+07	2.78171e+07	3.52038e+07	3.44137e+07	1.71521e+07	3.88765e+07	2.52916e+07	5.73314e+07	6.65341e+07	8.11201e+07	5.13245e+07	3.99586e+07	5.23859e+07	High
FALSE	High	Master Protein	P58774	Tropomyosin beta chain OS=Mus musculus OX=10090 GN=Tpm2 PE=1 SV=1	0	231.017	63	28	306	15	284	32.8	4.7	503.15	28	0	1	7.923	0.00135706	78.4	17.9	182.1	8.62	16.06	5.97758e+07	6.36056e+07	7.43932e+07	6.76228e+07	6.91588e+07	6.02232e+07	6.54896e+08	9.02545e+08	7.65533e+08	6.83348e+08	6.32626e+08	5.90394e+08	3.38167e+07	3.83062e+07	48307862	2.50478e+07	4.888e+07	3.46365e+07	5.5788e+08	7.69435e+08	7.65533e+08	4.43399e+08	3.62565e+08	3.86821e+08	High
FALSE	High	Master Protein	Q8BML9	Glutamine--tRNA ligase OS=Mus musculus OX=10090 GN=Qars1 PE=1 SV=1	0	230.79	60	35	250	35	775	87.6	7.31	391.82	35	0	0	1.096	0.991695	30.76	89.8	110.2	4	4.33	1.61136e+08	1.70534e+08	1.59218e+08	1.69973e+08	1.65021e+08	1.77158e+08	2.05936e+08	2.05372e+08	1.97995e+08	2.00981e+08	2.16117e+08	2.2139e+08	9.11588e+07	1.02703e+08	1.0339e+08	6.29589e+07	1.16633e+08	1.0189e+08	1.75429e+08	1.75083e+08	1.97995e+08	1.30409e+08	1.23859e+08	1.45052e+08	High
FALSE	High	Master Protein	P17225	Polypyrimidine tract-binding protein 1 OS=Mus musculus OX=10090 GN=Ptbp1 PE=1 SV=3	0	230.405	54	18	223	17	555	59.3	9.16	516.45	18	0	1	0.545	0.785468	38.2	129	71	7.65	12.99	5.2645e+08	5.03261e+08	5.06161e+08	4.52411e+08	5.67668e+08	4.85328e+08	3.43198e+08	2.3703e+08	2.84618e+08	2.73765e+08	2.54031e+08	2.82146e+08	2.97827e+08	3.03087e+08	328679901	1.67575e+08	4.01216e+08	2.79129e+08	2.92357e+08	2.02072e+08	2.84618e+08	1.77636e+08	1.45588e+08	1.8486e+08	High
FALSE	High	Master Protein	P50247	Adenosylhomocysteinase OS=Mus musculus OX=10090 GN=Ahcy PE=1 SV=3	0	230.313	72	26	288	24	432	47.7	6.54	514.21	26	0	2	0.604	0.874158	24.96	129	71	8.43	4.79	7.54921e+08	7.87564e+08	8.82238e+08	9.4761e+08	8.64719e+08	8.06011e+08	4.53863e+08	4.91638e+08	4.9228e+08	4.58391e+08	4.61201e+08	4.358e+08	4.27078e+08	4.74307e+08	572888898	3.51e+08	6.11165e+08	4.63565e+08	3.86628e+08	4.1913e+08	4.9228e+08	2.97432e+08	2.6432e+08	2.85532e+08	High
FALSE	High	Master Protein	Q3V3R1	Monofunctional C1-tetrahydrofolate synthase, mitochondrial OS=Mus musculus OX=10090 GN=Mthfd1l PE=1 SV=2	0	229.677	46	32	271	32	977	105.7	7.02	461.28	32	0	0	0.627	0.89704	28.64	123.7	76.3	6.88	5.99	2.6104e+08	2.57302e+08	3.02744e+08	2.97966e+08	2.87499e+08	2.70937e+08	1.686e+08	1.71197e+08	1.86478e+08	1.73221e+08	1.84353e+08	1.58477e+08	1.47677e+08	1.54959e+08	1.9659e+08	1.10368e+08	2.03198e+08	1.55825e+08	1.43624e+08	1.45949e+08	1.86478e+08	1.12397e+08	1.05655e+08	1.03833e+08	High
FALSE	High	Master Protein	Q99MS7	EH domain-binding protein 1-like protein 1 OS=Mus musculus OX=10090 GN=Ehbp1l1 PE=1 SV=1	0	229.231	29	34	123	34	1716	184.7	4.73	216.71	34	0	0	1.865	0.930793	81.38	63.4	136.6	11.62	7.2	5.16795e+07	4.85013e+07	5.21502e+07	5.63968e+07	3.92634e+07	5.15412e+07	9.78802e+07	1.16239e+08	1.09868e+08	1.21814e+08	1.12314e+08	1.09695e+08	2.92365e+07	2.92097e+07	3.38641e+07	2.08896e+07	2.77506e+07	2.96431e+07	8.33802e+07	9.90959e+07	1.09868e+08	7.90405e+07	6.43685e+07	7.18714e+07	High
FALSE	High	Master Protein	F6ZDS4	Nucleoprotein TPR OS=Mus musculus OX=10090 GN=Tpr PE=1 SV=1	0	229.15	23	44	199	44	2431	273.8	5.03	285.72	44	0	0	0.862	0.973678	41.14	110.3	89.7	9.5	4.29	2.36291e+08	2.42791e+08	2.41821e+08	2.90172e+08	2.48986e+08	2.20198e+08	1.98518e+08	2.03896e+08	2.12234e+08	1.90615e+08	1.89961e+08	1.95491e+08	1.33676e+08	1.4622e+08	1.57029e+08	1.07481e+08	1.75978e+08	1.26643e+08	1.6911e+08	1.73825e+08	2.12234e+08	1.23683e+08	1.08869e+08	128083830	High
FALSE	High	Master Protein	P07310	Creatine kinase M-type OS=Mus musculus OX=10090 GN=Ckm PE=1 SV=1	0	228.866	73	20	166	20	381	43	7.06	326.55	20	0	0	8.999	0.000490871	133.65	3.4	196.6	23.98	9	9.43194e+06	1.74045e+07	1.35347e+07	1.64942e+07	1.72739e+07	2.03132e+07	7.95801e+08	9.47924e+08	1.02097e+09	1.01078e+09	1.01866e+09	9.43992e+08	5.3359e+06	1.04818e+07	8.78889e+06	6.10955e+06	1.22088e+07	1.16828e+07	6.77911e+08	8.08122e+08	1.02097e+09	6.55855e+08	5.83806e+08	6.18495e+08	Peak Found
FALSE	High	Master Protein	Q62318	Transcription intermediary factor 1-beta OS=Mus musculus OX=10090 GN=Trim28 PE=1 SV=3	0	228.714	43	24	237	24	834	88.8	5.77	443.83	24	0	0	0.822	0.962606	31.72	108.9	91.1	10.09	8.2	2.43937e+08	2.54837e+08	2.51456e+08	2.81109e+08	2.64627e+08	3.17774e+08	2.1207e+08	1.89703e+08	1.92989e+08	2.28433e+08	2.28584e+08	2.22742e+08	1.38002e+08	1.53474e+08	1.63285e+08	1.04124e+08	1.87033e+08	1.82763e+08	1.80654e+08	1.61725e+08	1.92989e+08	148221744	1.31004e+08	1.45939e+08	High
FALSE	High	Master Protein	P24547	Inosine-5'-monophosphate dehydrogenase 2 OS=Mus musculus OX=10090 GN=Impdh2 PE=1 SV=2	0	228.03	67	26	215	25	514	55.8	7.28	381.04	26	0	1	0.266	0.0860845	48.11	157.7	42.3	3.12	10.7	3.73819e+08	3.9681e+08	3.83342e+08	3.75863e+08	3.98144e+08	3.70311e+08	1.26384e+08	9.84228e+07	1.18937e+08	1.01178e+08	1.01455e+08	1.02439e+08	2.11479e+08	2.38977e+08	2.48927e+08	1.39222e+08	2.814e+08	2.12979e+08	1.07661e+08	8.39072e+07	1.18937e+08	6.56505e+07	5.8145e+07	6.71168e+07	High
FALSE	High	Master Protein	P48962	ADP/ATP translocase 1 OS=Mus musculus OX=10090 GN=Slc25a4 PE=1 SV=4	0	227.588	75	25	350	16	298	32.9	9.72	622.09	25	0	11	2.036	0.769264	40.37	76	124	6.28	5.66	1.34808e+09	1.27579e+09	1.28566e+09	1.44632e+09	1.41494e+09	1.23381e+09	1.92889e+09	2.24432e+09	2.16876e+09	2.11176e+09	2.26778e+09	2.13156e+09	7.62644e+08	7.68338e+08	834852293	5.35725e+08	1.00005e+09	7.09604e+08	1.64315e+09	1.91332e+09	2.16876e+09	1.37024e+09	1.29969e+09	1.39658e+09	High
FALSE	High	Master Protein	Q921M3	Splicing factor 3B subunit 3 OS=Mus musculus OX=10090 GN=Sf3b3 PE=1 SV=1	0	227.41	40	33	210	33	1217	135.5	5.26	370.76	33	0	0	0.748	0.945374	36.96	98.7	101.3	5.55	5.2	2.33964e+08	2.14299e+08	2.08391e+08	2.16681e+08	1.97745e+08	2.12494e+08	2.00332e+08	2.24609e+08	2.30235e+08	2.11118e+08	2.26199e+08	2.13281e+08	1.32359e+08	1.2906e+08	1.3532e+08	8.02597e+07	1.39762e+08	1.22213e+08	1.70655e+08	1.91483e+08	2.30235e+08	1.36986e+08	1.29637e+08	1.3974e+08	High
FALSE	High	Master Protein	Q9Z110	Delta-1-pyrroline-5-carboxylate synthase OS=Mus musculus OX=10090 GN=Aldh18a1 PE=1 SV=2	0	227.397	49	30	246	30	795	87.2	7.55	395.56	30	0	0	0.916	0.98122	36.58	88.5	111.5	4.33	16.86	1.73449e+08	1.65141e+08	1.55288e+08	1.73698e+08	1.67644e+08	1.60926e+08	1.59712e+08	2.04264e+08	1.51125e+08	2.15309e+08	2.32842e+08	2.14783e+08	9.81243e+07	9.94554e+07	1.00837e+08	6.43385e+07	1.18487e+08	9.25538e+07	1.36052e+08	1.74139e+08	1.51125e+08	1.39706e+08	1.33444e+08	1.40724e+08	High
FALSE	High	Master Protein	P09055	Integrin beta-1 OS=Mus musculus OX=10090 GN=Itgb1 PE=1 SV=1	0	227.183	45	26	238	26	798	88.2	5.94	477.96	26	0	0	1.216	0.979696	32.58	92	108	2.82	2.06	3.25059e+08	3.31661e+08	3.0781e+08	3.29436e+08	3.29775e+08	3.31673e+08	3.93328e+08	3.71354e+08	380192580	3.90124e+08	3.87931e+08	3.85179e+08	1.83894e+08	1.99741e+08	1.99879e+08	1.22025e+08	2.33078e+08	190756686	3.3506e+08	3.16586e+08	380192580	2.53137e+08	2.22328e+08	2.52366e+08	High
FALSE	High	Master Protein	Q00612	Glucose-6-phosphate 1-dehydrogenase X OS=Mus musculus OX=10090 GN=G6pdx PE=1 SV=3	0	226.609	69	34	305	34	515	59.2	6.49	489.38	34	0	0	0.492	0.673531	37.67	139.2	60.8	24.14	4.44	9.46353e+08	5.41186e+08	6.04569e+08	5.8882e+08	5.81279e+08	5.55835e+08	2.49007e+08	2.62737e+08	2.45247e+08	2.45417e+08	2.6313e+08	2.72573e+08	5.35377e+08	3.25927e+08	3.92582e+08	2.18102e+08	4.10836e+08	3.1968e+08	2.12119e+08	2.23988e+08	2.45247e+08	1.59242e+08	1.50803e+08	1.78587e+08	High
FALSE	High	Master Protein	Q9QZF2	Glypican-1 OS=Mus musculus OX=10090 GN=Gpc1 PE=1 SV=1	0	226.213	56	20	206	20	557	61.3	7.05	380.43	20	0	0	2.629	0.510685	33.67	66.8	133.2	9.12	7.57	1.08597e+08	1.23743e+08	1.35402e+08	1.06642e+08	1.19222e+08	1.2617e+08	2.60792e+08	2.13091e+08	2.4796e+08	2.23502e+08	2.36055e+08	2.51696e+08	6.14363e+07	7.45237e+07	8.79246e+07	3.95008e+07	8.42634e+07	7.25645e+07	2.22158e+08	1.81664e+08	2.4796e+08	1.45022e+08	135285985	1.64909e+08	High
FALSE	High	Master Protein	Q9D0F9	Phosphoglucomutase-1 OS=Mus musculus OX=10090 GN=Pgm1 PE=1 SV=4	0	226.125	69	26	180	25	562	61.4	6.57	277.58	26	0	1	2.611	0.507427	32.34	59.7	140.3	6.59	16.71	1.18722e+08	1.15829e+08	1.25734e+08	1.20672e+08	1.12628e+08	1.03447e+08	2.01496e+08	3.39364e+08	3.07563e+08	2.72627e+08	2.79075e+08	2.63463e+08	6.71642e+07	6.97573e+07	8.16466e+07	4.46974e+07	7.96029e+07	5.94961e+07	1.71647e+08	2.89314e+08	3.07563e+08	1.76897e+08	1.59941e+08	1.72618e+08	High
FALSE	High	Master Protein	Q9DCD0	6-phosphogluconate dehydrogenase, decarboxylating OS=Mus musculus OX=10090 GN=Pgd PE=1 SV=3	0	225.447	67	23	226	23	483	53.2	7.23	407.46	23	0	0	1.015	0.992057	35.23	98.3	101.7	6.9	2.93	2.8755e+08	3.18825e+08	3.1279e+08	2.69978e+08	2.81988e+08	3.15588e+08	3.16981e+08	3.08335e+08	3.19171e+08	3.00371e+08	2.96583e+08	3.12625e+08	1.62675e+08	1.92011e+08	2.03113e+08	1.00001e+08	1.99303e+08	1.81505e+08	270023140	2.62861e+08	3.19171e+08	1.94899e+08	1.69975e+08	2.04829e+08	High
FALSE	High	Master Protein	Q6P5F9	Exportin-1 OS=Mus musculus OX=10090 GN=Xpo1 PE=1 SV=1	0	224.618	43	33	258	33	1071	123	6.07	333.11	33	0	0	0.7	0.932044	36.57	116.5	83.5	5.1	5.72	1.67555e+08	1.72837e+08	1.69053e+08	1.53174e+08	1.78808e+08	1.65759e+08	1.22544e+08	1.30744e+08	1.24509e+08	1.13202e+08	1.13022e+08	1.18808e+08	9.47904e+07	1.0409e+08	1.09776e+08	5.67365e+07	1.26378e+08	9.53335e+07	1.0439e+08	1.11461e+08	1.24509e+08	7.34525e+07	6.47741e+07	7.7842e+07	High
FALSE	High	Master Protein	P26040	Ezrin OS=Mus musculus OX=10090 GN=Ezr PE=1 SV=3	0	224.416	49	28	358	18	586	69.4	6.1	559.05	28	0	0	0.63	0.897113	44.16	112.8	87.2	7.29	9.78	2.55776e+08	2.36045e+08	2.8133e+08	2.78431e+08	2.39968e+08	2.60796e+08	2.03229e+08	2.41317e+08	208646852	1.94143e+08	1.95819e+08	1.83455e+08	1.44699e+08	1.42157e+08	1.82684e+08	1.03132e+08	1.69604e+08	1.49993e+08	1.73122e+08	2.05727e+08	208646852	1.25972e+08	1.12226e+08	1.20198e+08	High
FALSE	High	Master Protein	Q9CZU6	Citrate synthase, mitochondrial OS=Mus musculus OX=10090 GN=Cs PE=1 SV=1	0	224.209	63	21	264	21	464	51.7	8.57	453.83	21	0	0	1.429	0.949567	26.57	80.9	119.1	5.83	6.75	6.13512e+08	6.22337e+08	7.02912e+08	6.62056e+08	6.85503e+08	6.1976e+08	9.48826e+08	1.03174e+09	1.01524e+09	8.59504e+08	9.12315e+08	9.40654e+08	3.4708e+08	374800191	4.56442e+08	245228798	4.84499e+08	3.56445e+08	8.08266e+08	8.79578e+08	1.01524e+09	5.57699e+08	522858148	6.16308e+08	High
FALSE	High	Master Protein	Q922B2	Aspartate--tRNA ligase, cytoplasmic OS=Mus musculus OX=10090 GN=Dars1 PE=1 SV=2	0	224.154	72	30	316	30	501	57.1	6.49	568.3	30	0	0	1.327	0.96361	24.71	86	114	6.58	10.12	3.99778e+08	4.14324e+08	4.68833e+08	4.0766e+08	4.4344e+08	4.00694e+08	5.35927e+08	6.66768e+08	6.25793e+08	5.28372e+08	5.53068e+08	5.33967e+08	2.26165e+08	2.49525e+08	3.04441e+08	1.50999e+08	3.13414e+08	2.30453e+08	4.56534e+08	5.68432e+08	6.25793e+08	3.42841e+08	3.1697e+08	3.4985e+08	High
FALSE	High	Master Protein	Q8BG32	26S proteasome non-ATPase regulatory subunit 11 OS=Mus musculus OX=10090 GN=Psmd11 PE=1 SV=3	0	222.551	73	27	250	27	422	47.4	6.48	417.86	27	0	0	1.074	0.993719	31.03	99.9	100.1	5.85	6.24	4.02411e+08	3.87841e+08	4.23552e+08	4.02009e+08	4.44421e+08	3.79759e+08	4.02927e+08	4.39008e+08	4.55988e+08	3.99717e+08	4.02644e+08	3.9107e+08	2.27655e+08	2.33576e+08	2.75037e+08	1.48906e+08	3.14107e+08	2.18413e+08	3.43237e+08	3.74262e+08	4.55988e+08	2.59361e+08	2.3076e+08	2.56225e+08	High
FALSE	High	Master Protein	Q61033	Lamina-associated polypeptide 2, isoforms alpha/zeta OS=Mus musculus OX=10090 GN=Tmpo PE=1 SV=4	0	221.315	63	29	225	20	693	75.1	8.05	376.95	29	0	9	0.734	0.942576	26.22	113.2	86.8	7.69	2.62	2.59864e+08	2.50291e+08	2.70613e+08	3.03046e+08	2.50802e+08	2.52832e+08	1.94757e+08	2.03473e+08	1.96641e+08	2.04883e+08	1.96439e+08	1.91462e+08	1.47012e+08	1.50737e+08	1.75725e+08	1.1225e+08	1.77261e+08	1.45412e+08	1.65906e+08	1.73464e+08	1.96641e+08	1.32941e+08	1.12582e+08	1.25444e+08	High
FALSE	High	Master Protein	P10630	Eukaryotic initiation factor 4A-II OS=Mus musculus OX=10090 GN=Eif4a2 PE=1 SV=2	0	220.483	67	24	269	10	407	46.4	5.48	495.79	24	0	0	3.389	0.331043	48.67	37.9	162.1	13.15	7.79	1.6224e+07	1.75338e+07	2.34201e+07	1.88609e+07	1.95686e+07	1.7891e+07	6.79649e+07	6.82916e+07	7.93536e+07	7.84159e+07	7.88667e+07	8.10221e+07	9.17831e+06	1.05597e+07	1.5208e+07	6.98615e+06	1.38307e+07	1.02897e+07	5.78966e+07	5.82198e+07	7.93536e+07	5.08811e+07	4.51994e+07	5.30849e+07	High
FALSE	High	Master Protein	Q9CPY7	Cytosol aminopeptidase OS=Mus musculus OX=10090 GN=Lap3 PE=1 SV=3	0	219.94	65	25	252	25	519	56.1	7.72	462.44	25	0	0	1.068	0.995534	31.92	96.6	103.4	6.58	3.66	2.24895e+08	2.38106e+08	2.43383e+08	2.40338e+08	2.6617e+08	2.22256e+08	2.62429e+08	2.73571e+08	2.5726e+08	2.54939e+08	2.50942e+08	2.46887e+08	1.27229e+08	1.43399e+08	1.58043e+08	8.90226e+07	1.88123e+08	1.27827e+08	2.23553e+08	2.33224e+08	2.5726e+08	1.6542e+08	143818001	1.61758e+08	High
FALSE	High	Master Protein	Q8K310	Matrin-3 OS=Mus musculus OX=10090 GN=Matr3 PE=1 SV=1	0	219.313	43	25	284	25	846	94.6	6.25	436.86	25	0	0	0.901	0.979605	29.44	104.9	95.1	14.54	21.79	2.97542e+08	3.03258e+08	4.00929e+08	2.76424e+08	3.5004e+08	2.93492e+08	3.84178e+08	2.29661e+08	2.44334e+08	2.63356e+08	3.62683e+08	2.81307e+08	1.68327e+08	1.82636e+08	2.60347e+08	1.02389e+08	2.47401e+08	1.68797e+08	3.27266e+08	195790366	2.44334e+08	1.70881e+08	2.07858e+08	1.8431e+08	High
FALSE	High	Master Protein	P05202	Aspartate aminotransferase, mitochondrial OS=Mus musculus OX=10090 GN=Got2 PE=1 SV=1	0	218.981	62	23	288	23	430	47.4	9	545.2	23	0	0	1.717	0.902049	37.54	75.9	124.1	5.74	4.53	5.34012e+08	4.81592e+08	5.04543e+08	5.61011e+08	5.54193e+08	5.2014e+08	7.99777e+08	8.91547e+08	9.04395e+08	8.35588e+08	8.46962e+08	8.74937e+08	3.02104e+08	2.90037e+08	3.27629e+08	2.07801e+08	3.91692e+08	2.99151e+08	6.81298e+08	7.6006e+08	9.04395e+08	5.42181e+08	4.85404e+08	5.73251e+08	High
FALSE	High	Master Protein	E9Q7G0	Nuclear mitotic apparatus protein 1 OS=Mus musculus OX=10090 GN=Numa1 PE=1 SV=1	0	218.273	24	38	129	38	2094	235.5	5.87	183.19	38	0	0	1.47	0.961587	37.3	70.2	129.8	5.02	3.56	6.05905e+07	5.92765e+07	6.2602e+07	5.74104e+07	6.05893e+07	6.63371e+07	1.1034e+08	1.138e+08	1.06245e+08	1.09497e+08	1.17382e+08	1.14203e+08	3.42776e+07	3.5699e+07	4.06512e+07	2.12651e+07	4.28232e+07	3.81528e+07	9.39946e+07	9.70169e+07	1.06245e+08	7.10484e+07	6.72732e+07	7.48248e+07	High
FALSE	High	Master Protein	Q922D8	C-1-tetrahydrofolate synthase, cytoplasmic OS=Mus musculus OX=10090 GN=Mthfd1 PE=1 SV=4	0	218.224	50	34	257	34	935	101.1	7.14	425.97	34	0	0	0.572	0.830768	32.35	124.5	75.5	2.86	3.75	3.16728e+08	3.29123e+08	3.27464e+08	3.42421e+08	3.25716e+08	3.1759e+08	2.02112e+08	2.0722e+08	2.02075e+08	1.91948e+08	1.87899e+08	1.93745e+08	1.79181e+08	1.98213e+08	2.12642e+08	1.26834e+08	2.30209e+08	1.82657e+08	1.72171e+08	1.76659e+08	2.02075e+08	1.24548e+08	1.07687e+08	1.2694e+08	High
FALSE	High	Master Protein	Q05793	Basement membrane-specific heparan sulfate proteoglycan core protein OS=Mus musculus OX=10090 GN=Hspg2 PE=1 SV=1	0	216.952	16	44	172	44	3707	398	6.32	221.59	44	0	0	2.05	0.859449	62.15	74	126	8.26	26.29	7.90375e+07	6.81238e+07	7.99548e+07	6.62599e+07	7.69264e+07	6.92528e+07	9.81824e+07	1.01725e+08	1.05344e+08	1.65562e+08	1.75912e+08	1.46744e+08	4.47136e+07	4.10273e+07	5.19193e+07	2.4543e+07	5.43699e+07	3.98297e+07	8.36376e+07	8.67223e+07	1.05344e+08	1.07427e+08	1.00817e+08	9.61454e+07	High
FALSE	High	Master Protein	Q9Z1N5	Spliceosome RNA helicase Ddx39b OS=Mus musculus OX=10090 GN=Ddx39b PE=1 SV=1	0	216.28	70	22	211	10	428	49	5.67	436.01	22	0	12	0.942	0.982153	46.46	109.8	90.2	5.42	7.91	6.51782e+08	6.18331e+08	6.63559e+08	6.98656e+08	6.72891e+08	6.03572e+08	5.45352e+08	6.38185e+08	5.6689e+08	5.28762e+08	5.35647e+08	5.17039e+08	3.6873e+08	3.72387e+08	4.30888e+08	2.58786e+08	4.75585e+08	3.47135e+08	4.64563e+08	5.44064e+08	5.6689e+08	3.43094e+08	3.06985e+08	3.38759e+08	High
FALSE	High	Master Protein	Q8BP47	Asparagine--tRNA ligase, cytoplasmic OS=Mus musculus OX=10090 GN=Nars1 PE=1 SV=2	0	216.095	54	27	234	27	559	64.2	5.86	346.77	27	0	0	0.876	0.974107	30.47	104.9	95.1	6.43	5.42	2.44083e+08	2.60327e+08	2.60615e+08	2.29783e+08	2.68077e+08	2.7455e+08	2.40246e+08	2.60157e+08	2.4383e+08	2.23399e+08	2.32075e+08	2.30387e+08	1.38084e+08	1.56781e+08	1.69233e+08	8.51127e+07	1.89471e+08	1.57903e+08	204656223	2.21788e+08	2.4383e+08	1.44955e+08	1.33005e+08	1.50947e+08	High
FALSE	High	Master Protein	Q9WVK4	EH domain-containing protein 1 OS=Mus musculus OX=10090 GN=Ehd1 PE=1 SV=1	0	215.537	66	32	266	18	534	60.6	6.83	268.39	32	0	14	0.839	0.969827	51.84	102.2	97.8	11.14	2.66	2.0393e+08	1.96992e+08	2.52259e+08	2.22797e+08	2.46198e+08	1.98029e+08	1.95169e+08	2.04118e+08	2.07766e+08	2.02786e+08	2.11373e+08	2.04231e+08	1.15368e+08	1.18637e+08	163806539	8.25251e+07	1.74008e+08	1.13893e+08	1.66257e+08	1.74014e+08	2.07766e+08	1.3158e+08	1.2114e+08	1.3381e+08	High
FALSE	High	Master Protein	Q9Z0N1	Eukaryotic translation initiation factor 2 subunit 3, X-linked OS=Mus musculus OX=10090 GN=Eif2s3x PE=1 SV=2	0	215.176	62	21	249	21	472	51	8.4	353.27	21	0	0	0.725	0.940042	30.11	114	86	6.14	3.09	3.20467e+08	3.29915e+08	3.63227e+08	3.65177e+08	3.55865e+08	3.21398e+08	2.43359e+08	2.62742e+08	2.59558e+08	2.54389e+08	2.66201e+08	2.57674e+08	1.81296e+08	1.9869e+08	2.35865e+08	135263476	2.51518e+08	1.84847e+08	2.07308e+08	2.23992e+08	2.59558e+08	1.65064e+08	1.52563e+08	1.68826e+08	High
FALSE	High	Master Protein	P61979	Heterogeneous nuclear ribonucleoprotein K OS=Mus musculus OX=10090 GN=Hnrnpk PE=1 SV=1	0	214.593	58	21	433	21	463	50.9	5.54	727.4	21	0	0	0.962	0.984872	37.96	105	95	3.41	5.35	1.234e+09	1.20343e+09	1.20765e+09	1.2512e+09	1.24774e+09	1.1399e+09	1.19659e+09	1.17279e+09	1.12169e+09	1.08948e+09	1.06471e+09	1.04711e+09	6.98105e+08	7.24758e+08	7.84198e+08	4.63449e+08	8.81874e+08	6.55596e+08	1.01933e+09	9.99822e+08	1.12169e+09	7.06921e+08	6.10195e+08	6.86056e+08	High
FALSE	High	Master Protein	Q8CI94	Glycogen phosphorylase, brain form OS=Mus musculus OX=10090 GN=Pygb PE=1 SV=3	0	214.497	50	34	214	24	843	96.7	6.73	323.61	34	0	0	1.281	0.985566	33.71	78.9	121.1	6.21	8.18	5.37201e+07	5.87041e+07	5.0817e+07	5.2156e+07	5.11643e+07	5.75347e+07	7.99162e+07	6.77735e+07	7.73884e+07	8.64946e+07	8.27047e+07	8.26636e+07	3.03908e+07	3.53543e+07	3.29984e+07	1.93189e+07	3.61619e+07	3.30902e+07	6.80774e+07	5.77781e+07	7.73884e+07	5.61231e+07	4.7399e+07	5.41604e+07	High
FALSE	High	Master Protein	P50580	Proliferation-associated protein 2G4 OS=Mus musculus OX=10090 GN=Pa2g4 PE=1 SV=3	0	214.489	66	23	283	23	394	43.7	6.86	471.6	23	0	0	0.548	0.795238	43.97	122.9	77.1	8.21	7.78	6.61831e+08	6.96865e+08	7.18759e+08	7.60965e+08	7.29882e+08	8.36905e+08	4.16949e+08	4.34052e+08	4.19395e+08	4.74885e+08	4.95338e+08	4.87977e+08	3.74415e+08	4.19684e+08	4.66732e+08	281865242	515864778	4.81333e+08	3.55182e+08	3.70037e+08	4.19395e+08	3.08135e+08	2.83884e+08	3.19718e+08	High
FALSE	High	Master Protein	P62814	V-type proton ATPase subunit B, brain isoform OS=Mus musculus OX=10090 GN=Atp6v1b2 PE=1 SV=1	0	214.123	64	24	183	24	511	56.5	5.81	330.59	24	0	0	2.229	0.720229	48.56	61.8	138.2	11.36	14.04	1.23268e+08	1.21034e+08	1.00573e+08	1.18868e+08	1.00154e+08	1.33194e+08	2.77536e+08	1.89709e+08	2.33608e+08	2.82371e+08	2.67616e+08	2.69239e+08	6.97358e+07	7.28922e+07	6.53081e+07	4.40292e+07	7.07871e+07	7.66047e+07	2.36422e+08	1.6173e+08	2.33608e+08	1.8322e+08	1.53374e+08	1.76403e+08	High
FALSE	High	Master Protein	Q99JI4	26S proteasome non-ATPase regulatory subunit 6 OS=Mus musculus OX=10090 GN=Psmd6 PE=1 SV=1	0	214.106	68	26	267	26	389	45.5	5.52	401.39	26	0	0	1.003	0.991919	34.71	114.2	85.8	9.57	8.29	2.89957e+08	2.71637e+08	3.21887e+08	2.394e+08	2.77885e+08	2.77707e+08	1.95432e+08	2.08854e+08	2.44117e+08	2.08279e+08	2.22221e+08	2.0038e+08	1.64036e+08	1.63592e+08	2.0902e+08	8.86748e+07	1.96403e+08	1.59719e+08	1.6648e+08	1.78052e+08	2.44117e+08	1.35145e+08	1.27357e+08	1.31287e+08	High
FALSE	High	Master Protein	P48722	Heat shock 70 kDa protein 4L OS=Mus musculus OX=10090 GN=Hspa4l PE=1 SV=2	0	213.852	50	30	207	28	838	94.3	5.74	361.72	30	0	0	1.114	0.991695	31.38	90	110	6.66	8.49	1.70298e+08	1.71703e+08	1.7408e+08	1.88973e+08	1.63126e+08	1.93649e+08	2.2544e+08	1.92454e+08	178384330	2.09473e+08	2.17782e+08	2.13502e+08	9.63418e+07	103407397	1.1304e+08	6.99966e+07	1.15294e+08	1.11374e+08	1.92043e+08	1.64071e+08	178384330	1.35919e+08	1.24814e+08	1.39885e+08	High
FALSE	High	Master Protein	Q8BH59	Electrogenic aspartate/glutamate antiporter SLC25A12, mitochondrial OS=Mus musculus OX=10090 GN=Slc25a12 PE=1 SV=1	0	213.206	62	27	232	27	677	74.5	8.25	439.7	27	0	0	1.546	0.949567	28.67	75.8	124.2	10.03	7.39	7.70478e+07	7.09711e+07	6.64358e+07	7.77126e+07	7.89205e+07	6.09131e+07	1.11126e+08	1.12105e+08	1.16174e+08	1.2851e+08	1.31752e+08	1.26312e+08	4.3588e+07	4.27421e+07	4.31407e+07	2.87851e+07	5.57794e+07	3.50332e+07	9.46634e+07	9.55713e+07	1.16174e+08	8.33855e+07	7.55085e+07	8.27587e+07	High
FALSE	High	Master Protein	P17751	Triosephosphate isomerase OS=Mus musculus OX=10090 GN=Tpi1 PE=1 SV=5	0	213.128	81	15	338	15	249	26.7	7.3	663.72	15	0	0	2.114	0.736953	27.2	60.1	139.9	6.49	8.98	7.95204e+08	7.74697e+08	7.86321e+08	9.15628e+08	8.48229e+08	8.00037e+08	1.71682e+09	1.67468e+09	1.72208e+09	2.00441e+09	2.01211e+09	2.0059e+09	4.49868e+08	4.66558e+08	5.10604e+08	3.39153e+08	5.9951e+08	4.60129e+08	1.46249e+09	1.42769e+09	1.72208e+09	1.30058e+09	1.15316e+09	1.31425e+09	High
FALSE	High	Master Protein	P62196	26S proteasome regulatory subunit 8 OS=Mus musculus OX=10090 GN=Psmc5 PE=1 SV=1	0	212.345	59	22	212	21	406	45.6	7.55	435.9	22	0	1	1.204	0.981127	31.09	93.3	106.7	5.87	7.74	2.48051e+08	2.56409e+08	2.2611e+08	2.20752e+08	2.36246e+08	2.4881e+08	2.89803e+08	2.33218e+08	256265079	2.75164e+08	2.78736e+08	2.81737e+08	1.40329e+08	1.54421e+08	1.46826e+08	8.17675e+07	1.66974e+08	1.43099e+08	2.46871e+08	1.98822e+08	256265079	1.78544e+08	1.59747e+08	1.84592e+08	High
FALSE	High	Master Protein	P25206	DNA replication licensing factor MCM3 OS=Mus musculus OX=10090 GN=Mcm3 PE=1 SV=2	0	211.789	52	31	157	31	812	91.5	5.55	276.44	31	0	0	0.18	0.0091831	55.69	183.5	16.5	5.4	5.56	5.11551e+08	5.23872e+08	5.6989e+08	5.38188e+08	4.91408e+08	5.02489e+08	5.18429e+07	4.69113e+07	4.61536e+07	4.6478e+07	4.40008e+07	4.82078e+07	2.89398e+08	3.155e+08	3.70063e+08	1.99348e+08	347316654	2.88999e+08	4.41629e+07	3.99927e+07	4.61536e+07	3.01578e+07	2.52174e+07	3.15853e+07	High
FALSE	High	Master Protein	Q7TMK9	Heterogeneous nuclear ribonucleoprotein Q OS=Mus musculus OX=10090 GN=Syncrip PE=1 SV=2	0	211.751	40	24	234	24	623	69.6	8.59	326.06	24	0	0	0.797	0.960579	36.19	109.5	90.5	4.58	4.48	3.17172e+08	3.43247e+08	3.30588e+08	3.50079e+08	3.61887e+08	3.36691e+08	2.78654e+08	3.04769e+08	2.77906e+08	2.78776e+08	3.03739e+08	2.8274e+08	1.79433e+08	2.06719e+08	2.1467e+08	1.29671e+08	2.55774e+08	1.93642e+08	2.37374e+08	2.59821e+08	2.77906e+08	1.80887e+08	1.74076e+08	1.85249e+08	High
FALSE	High	Master Protein	Q6IRU2	Tropomyosin alpha-4 chain OS=Mus musculus OX=10090 GN=Tpm4 PE=1 SV=3	0	211.444	58	21	252	19	248	28.5	4.68	574.27	21	0	0	1.116	0.990168	34.33	95.8	104.2	3.17	10.95	6.0519e+08	5.88892e+08	6.45052e+08	6.05357e+08	6.11323e+08	5.9786e+08	7.83081e+08	7.91544e+08	6.30257e+08	6.60188e+08	6.56203e+08	6.26149e+08	3.42371e+08	3.54658e+08	4.1887e+08	2.24227e+08	4.3207e+08	343850095	6.67075e+08	6.74805e+08	6.30257e+08	4.28371e+08	3.76077e+08	4.10247e+08	High
FALSE	High	Master Protein	Q80UG5	Septin-9 OS=Mus musculus OX=10090 GN=Septin9 PE=1 SV=1	0	210.875	56	25	224	25	583	65.5	8.9	387.17	25	0	0	1.414	0.956701	26.05	78.4	121.6	3.61	2.43	2.3846e+08	2.52825e+08	2.61838e+08	2.4259e+08	2.52949e+08	2.41454e+08	3.91132e+08	3.95183e+08	3.7702e+08	3.77264e+08	3.73417e+08	3.91367e+08	1.34903e+08	1.52263e+08	1.70027e+08	8.98566e+07	1.78779e+08	1.38868e+08	3.33189e+08	336900127	3.7702e+08	2.44792e+08	2.14009e+08	2.5642e+08	High
FALSE	High	Master Protein	Q99KP6	Pre-mRNA-processing factor 19 OS=Mus musculus OX=10090 GN=Prpf19 PE=1 SV=1	0	210.816	66	18	184	18	504	55.2	6.61	417.76	18	0	0	0.747	0.945374	23.81	109	91	15.69	7.51	2.02432e+08	2.06291e+08	2.03529e+08	1.77387e+08	2.73976e+08	1.97137e+08	1.89353e+08	1.59922e+08	1.58718e+08	1.6746e+08	1.71404e+08	1.85786e+08	1.14521e+08	1.24238e+08	132163173	6.57049e+07	1.93641e+08	1.1338e+08	1.61302e+08	1.36336e+08	1.58718e+08	1.08658e+08	9.82337e+07	1.21725e+08	High
FALSE	High	Master Protein	P12970	Large ribosomal subunit protein eL8 OS=Mus musculus OX=10090 GN=Rpl7a PE=1 SV=2	0	210.32	57	23	308	23	266	30	10.56	508.57	23	0	0	1.089	0.992057	36.52	96.8	103.2	6.35	14.35	6.8117e+08	6.6034e+08	6.44519e+08	7.3989e+08	6.20463e+08	7.03408e+08	6.03094e+08	6.35615e+08	6.38155e+08	8.22291e+08	8.0008e+08	8.14159e+08	3.85356e+08	3.97687e+08	4.18524e+08	2.74059e+08	4.3853e+08	4.04554e+08	5.13752e+08	5.41873e+08	6.38155e+08	5.33554e+08	4.58535e+08	5.3343e+08	High
FALSE	High	Master Protein	P30416	Peptidyl-prolyl cis-trans isomerase FKBP4 OS=Mus musculus OX=10090 GN=Fkbp4 PE=1 SV=5	0	209.541	70	29	281	29	458	51.5	5.72	480.39	29	0	0	0.56	0.814472	46.1	127.8	72.2	4.46	4.87	3.01568e+08	3.18901e+08	3.21954e+08	3.27838e+08	3.44026e+08	3.34175e+08	1.7906e+08	1.86497e+08	1.76256e+08	1.95277e+08	1.985e+08	1.81022e+08	1.70605e+08	1.92057e+08	2.09064e+08	1.21433e+08	2.4315e+08	1.92196e+08	1.52534e+08	1.58992e+08	1.76256e+08	1.26708e+08	1.13763e+08	1.18604e+08	High
FALSE	High	Master Protein	P17426	AP-2 complex subunit alpha-1 OS=Mus musculus OX=10090 GN=Ap2a1 PE=1 SV=1	0	208.516	48	33	228	25	977	107.6	7.03	387.26	33	0	8	1.412	0.956701	31.95	79.7	120.3	6.17	4.4	1.33115e+08	1.36225e+08	1.34509e+08	1.2269e+08	1.48352e+08	1.39313e+08	1.98793e+08	2.0954e+08	1.87382e+08	2.04052e+08	2.12475e+08	2.04518e+08	7.53064e+07	8.20408e+07	8.73444e+07	4.54449e+07	1.04852e+08	8.01235e+07	1.69344e+08	1.78637e+08	1.87382e+08	1.32401e+08	121771910	1.33998e+08	High
FALSE	High	Master Protein	O08749	Dihydrolipoyl dehydrogenase, mitochondrial OS=Mus musculus OX=10090 GN=Dld PE=1 SV=2	0	208.413	58	18	206	18	509	54.2	7.9	384.12	18	0	0	2.628	0.468979	33.31	55	145	8.04	7.41	1.17453e+08	1.25213e+08	1.23163e+08	1.0015e+08	1.22508e+08	1.12416e+08	3.02058e+08	2.8885e+08	2.94228e+08	3.36123e+08	3.30884e+08	3.42605e+08	6.64463e+07	7.54091e+07	7.99767e+07	3.70961e+07	8.65862e+07	6.46543e+07	2.57311e+08	2.46249e+08	2.94228e+08	2.18098e+08	1.89634e+08	2.24472e+08	High
FALSE	High	Master Protein	P40142	Transketolase OS=Mus musculus OX=10090 GN=Tkt PE=1 SV=1	0	208.351	59	28	235	28	623	67.6	7.5	443.68	28	0	0	0.987	0.987683	30.03	97.6	102.4	6.75	5.65	1.81633e+08	1.73597e+08	1.57244e+08	1.5343e+08	1.74893e+08	1.6101e+08	1.92095e+08	1.66984e+08	1.79874e+08	1.7089e+08	1.8334e+08	1.6774e+08	1.02755e+08	1.04548e+08	1.02108e+08	5.68311e+07	1.23611e+08	92602421	1.63638e+08	1.42357e+08	1.79874e+08	1.10884e+08	1.05074e+08	1.09902e+08	High
FALSE	High	Master Protein	P17710	Hexokinase-1 OS=Mus musculus OX=10090 GN=Hk1 PE=1 SV=3	0	208.329	46	36	221	32	974	108.2	6.8	301.89	36	0	4	0.743	0.945374	46.12	98.1	101.9	12.01	25.8	2.60914e+08	2.71648e+08	2.03256e+08	2.7106e+08	2.16221e+08	2.59894e+08	3.1876e+08	1.6756e+08	1.66364e+08	2.72608e+08	2.6849e+08	2.77893e+08	1.47606e+08	1.63599e+08	1.31986e+08	1.00402e+08	1.52821e+08	1.49474e+08	2.71539e+08	1.42848e+08	1.66364e+08	1.76885e+08	1.53875e+08	182072670	High
FALSE	High	Master Protein	Q9CQN1	Heat shock protein 75 kDa, mitochondrial OS=Mus musculus OX=10090 GN=Trap1 PE=1 SV=1	0	208.239	56	29	240	28	706	80.2	6.68	353.47	29	0	0	1.086	0.994528	29.6	98.7	101.3	6.22	5.93	1.63443e+08	1.93122e+08	1.72651e+08	1.64905e+08	1.73556e+08	1.79408e+08	1.75926e+08	1.99657e+08	1.86421e+08	1.68918e+08	1.75891e+08	1.79591e+08	9.24641e+07	116306674	1.12112e+08	6.10815e+07	1.22666e+08	1.03184e+08	149864357	1.70211e+08	1.86421e+08	1.09605e+08	1.00805e+08	1.17666e+08	High
FALSE	High	Master Protein	Q9CZD3	Glycine--tRNA ligase OS=Mus musculus OX=10090 GN=Gars1 PE=1 SV=1	0	206.482	46	26	241	26	729	81.8	6.65	374.88	26	0	0	0.832	0.96497	21.34	108.7	91.3	1.85	2.48	3.39275e+08	3.47585e+08	3.48483e+08	3.58361e+08	3.43613e+08	3.44922e+08	2.84874e+08	2.86301e+08	2.81818e+08	2.96548e+08	2.98801e+08	2.9589e+08	1.91936e+08	209331823	2.26291e+08	1.32739e+08	2.42858e+08	1.98376e+08	2.42673e+08	2.44076e+08	2.81818e+08	1.92419e+08	1.71246e+08	1.93865e+08	High
FALSE	High	Master Protein	Q8R1F1	Protein Niban 2 OS=Mus musculus OX=10090 GN=Niban2 PE=1 SV=2	0	206.462	40	25	226	25	749	84.8	5.94	416.59	25	0	0	1.043	0.999819	30.59	96	104	2.25	5.49	2.47e+08	2.5143e+08	2.40737e+08	2.44264e+08	2.36153e+08	2.39899e+08	2.80685e+08	2.42629e+08	2.56174e+08	2.61832e+08	2.6399e+08	2.79881e+08	1.39735e+08	1.51423e+08	1.56324e+08	9.04766e+07	1.66908e+08	1.37974e+08	2.39104e+08	2.06846e+08	2.56174e+08	1.69893e+08	1.51296e+08	1.83375e+08	High
FALSE	High	Master Protein	Q9Z1Z0	General vesicular transport factor p115 OS=Mus musculus OX=10090 GN=Uso1 PE=1 SV=2	0	206.377	44	29	162	29	959	106.9	4.93	292.1	29	0	0	2.301	0.738822	42.06	58	142	10.62	7.3	7.13112e+07	6.89165e+07	6.41749e+07	6.91245e+07	8.62712e+07	7.61747e+07	1.83415e+08	1.97794e+08	1.63122e+08	1.7268e+08	1.66227e+08	1.7139e+08	4.03426e+07	4.15047e+07	4.16725e+07	2.5604e+07	6.09747e+07	4.38107e+07	1.56244e+08	1.68623e+08	1.63122e+08	1.12045e+08	9.52664e+07	1.12293e+08	High
FALSE	High	Master Protein	P35564	Calnexin OS=Mus musculus OX=10090 GN=Canx PE=1 SV=1	0	206.337	45	19	190	19	591	67.2	4.64	317.61	19	0	0	1.204	0.981127	34.71	86.3	113.7	6.98	5.37	2.76656e+08	2.81668e+08	2.75055e+08	3.27943e+08	2.79056e+08	2.93067e+08	3.74933e+08	4.13245e+08	3.55613e+08	3.6855e+08	3.69582e+08	3.6448e+08	1.56512e+08	1.69634e+08	1.78609e+08	1.21472e+08	1.97231e+08	1.68553e+08	3.1939e+08	3.52298e+08	3.55613e+08	2.39138e+08	2.11812e+08	2.38804e+08	High
FALSE	High	Master Protein	Q8R081	Heterogeneous nuclear ribonucleoprotein L OS=Mus musculus OX=10090 GN=Hnrnpl PE=1 SV=2	0	206.241	61	20	146	20	586	63.9	8.1	314.91	20	0	0	1.018	0.992057	43.63	101.3	98.7	9.07	8.32	2.97677e+08	3.07778e+08	2.64771e+08	2.5343e+08	2.69124e+08	3.16595e+08	3.08415e+08	2.89152e+08	2.89688e+08	2.5677e+08	2.50035e+08	2.625e+08	1.68404e+08	1.85358e+08	1.71931e+08	9.38718e+07	1.90211e+08	1.82085e+08	2.62726e+08	2.46507e+08	2.89688e+08	1.66608e+08	1.43298e+08	1.71987e+08	High
FALSE	High	Master Protein	P09405	Nucleolin OS=Mus musculus OX=10090 GN=Ncl PE=1 SV=2	0	205.647	29	23	302	23	707	76.7	4.75	561.22	23	0	0	0.352	0.286638	30.29	145.3	54.7	7.82	5.11	1.86799e+09	1.7815e+09	1.78269e+09	2.05372e+09	1.61607e+09	1.84487e+09	6.85176e+08	7.25897e+08	6.32679e+08	6.82393e+08	6.84367e+08	6.38543e+08	1.05677e+09	1.0729e+09	1.15761e+09	7.60708e+08	1.1422e+09	1.06105e+09	5.83674e+08	6.1884e+08	6.32679e+08	4.42779e+08	3.92219e+08	4.18368e+08	High
FALSE	High	Master Protein	O08528	Hexokinase-2 OS=Mus musculus OX=10090 GN=Hk2 PE=1 SV=1	0	204.885	45	31	201	27	917	102.5	6.11	303.08	31	0	0	0.87	0.972108	29.86	105.5	94.5	6.11	7.65	1.17376e+08	1.19064e+08	1.11214e+08	1.25053e+08	1.05388e+08	1.10978e+08	1.10678e+08	9.89845e+07	1.03541e+08	1.19232e+08	9.87605e+07	1.0126e+08	6.64024e+07	7.17055e+07	7.2218e+07	4.63203e+07	7.44862e+07	6.38273e+07	9.42818e+07	8.4386e+07	1.03541e+08	7.73654e+07	5.66008e+07	6.63449e+07	High
FALSE	High	Master Protein	Q8BFR5	Elongation factor Tu, mitochondrial OS=Mus musculus OX=10090 GN=Tufm PE=1 SV=1	0	204.776	63	23	184	23	452	49.5	7.56	341.4	23	0	0	1.622	0.932044	31.79	75.2	124.8	4.68	4.37	1.62953e+08	1.5379e+08	1.55099e+08	1.71876e+08	1.70353e+08	1.66693e+08	2.66114e+08	2.74377e+08	2.68078e+08	2.91714e+08	2.94536e+08	2.73059e+08	9.2187e+07	9.26195e+07	1.00715e+08	6.36638e+07	1.20402e+08	9.58706e+07	2.26692e+08	2.33912e+08	2.68078e+08	1.89282e+08	1.68802e+08	1.78906e+08	High
FALSE	High	Master Protein	P08121	Collagen alpha-1(III) chain OS=Mus musculus OX=10090 GN=Col3a1 PE=1 SV=4	0	204.678	31	30	141	30	1464	138.9	6.52	278.58	30	0	0	3.799	0.236323	100.31	20.2	179.8	27.91	8.26	2.28138e+07	2.33601e+07	2.4209e+07	3.79507e+07	1.92873e+07	1.9745e+07	1.91128e+08	1.86728e+08	1.98625e+08	2.1296e+08	2.32819e+08	2.11446e+08	1.29063e+07	1.40685e+07	1.57203e+07	1.40571e+07	1.36318e+07	1.1356e+07	1.62814e+08	1.59189e+08	1.98625e+08	1.38182e+08	1.33431e+08	1.38537e+08	Peak Found
FALSE	High	Master Protein	P05201	Aspartate aminotransferase, cytoplasmic OS=Mus musculus OX=10090 GN=Got1 PE=1 SV=3	0	204.279	71	23	237	23	413	46.2	7.14	438.33	23	0	0	1.795	0.878959	29.01	71.4	128.6	5.25	3.47	2.01637e+08	2.08227e+08	2.30409e+08	2.12541e+08	2.26604e+08	2.09243e+08	3.71078e+08	3.79169e+08	3.80259e+08	3.76235e+08	4.01583e+08	4.02089e+08	1.14071e+08	1.25404e+08	1.49618e+08	7.87264e+07	1.60159e+08	1.20343e+08	3.16107e+08	3.23248e+08	3.80259e+08	2.44125e+08	2.30152e+08	2.63445e+08	High
FALSE	High	Master Protein	P48036	Annexin A5 OS=Mus musculus OX=10090 GN=Anxa5 PE=1 SV=1	0	204.123	76	24	155	24	319	35.7	4.96	264.51	24	0	0	2.844	0.383005	89.79	53.9	146.1	9.07	104.64	1.26819e+08	1.36879e+08	1.3403e+08	1.19347e+08	1.43203e+08	1.11824e+08	1.6863e+09	4.06945e+08	2.79801e+08	3.06542e+08	8.79436e+07	5.34066e+08	7.17447e+07	8.24346e+07	8.70334e+07	4.42068e+07	1.01213e+08	6.43137e+07	1.4365e+09	3.46927e+08	2.79801e+08	1.98903e+08	5.04015e+07	3.49915e+08	High
FALSE	High	Master Protein	P17879	Heat shock 70 kDa protein 1B OS=Mus musculus OX=10090 GN=Hspa1b PE=1 SV=3	0	203.455	50	21	255	11	642	70.1	5.72	524.5	21	0	7	1.208	0.982153	39.07	104.2	95.8	11.75	8.5	1.5881e+08	1.58137e+08	1.9957e+08	1.49258e+08	1.48506e+08	1.56843e+08	1.53291e+08	1.2182e+08	1.29308e+08	1.46492e+08	1.43945e+08	1.45494e+08	8.98427e+07	9.52375e+07	1.29593e+08	5.52858e+07	1.04961e+08	9.02058e+07	1.30583e+08	1.03853e+08	1.29308e+08	9.50532e+07	8.24967e+07	9.53265e+07	High
FALSE	High	Master Protein	P13439	Uridine 5'-monophosphate synthase OS=Mus musculus OX=10090 GN=Umps PE=1 SV=3	0	203.427	66	23	197	23	481	52.3	6.61	368.2	23	0	0	0.294	0.137204	45.34	125.7	74.3	10.4	3.34	2.77445e+08	2.82878e+08	3.57895e+08	3.04994e+08	3.22601e+08	2.79421e+08	1.87925e+08	1.72691e+08	1.73307e+08	1.76543e+08	1.74276e+08	1.72811e+08	1.56958e+08	1.70362e+08	2.32402e+08	1.12971e+08	2.28008e+08	1.60705e+08	1.60086e+08	1.47222e+08	1.73307e+08	1.14552e+08	9.98797e+07	1.13224e+08	High
FALSE	High	Master Protein	Q9D8E6	Large ribosomal subunit protein uL4 OS=Mus musculus OX=10090 GN=Rpl4 PE=1 SV=3	0	203.294	44	20	244	20	419	47.1	11	465.12	20	0	0	1.143	0.984872	31.29	91.1	108.9	7.71	5.67	5.88594e+08	5.90288e+08	6.42791e+08	5.59613e+08	6.92838e+08	6.11438e+08	7.11463e+08	7.79237e+08	7.92318e+08	6.86804e+08	7.14858e+08	7.22331e+08	3.32983e+08	3.55499e+08	4.17402e+08	2.07284e+08	4.89683e+08	3.51659e+08	6.06066e+08	6.64313e+08	7.92318e+08	4.45641e+08	4.09693e+08	4.73265e+08	High
FALSE	High	Master Protein	Q9JMH6	Thioredoxin reductase 1, cytoplasmic OS=Mus musculus OX=10090 GN=Txnrd1 PE=1 SV=3	0	202.241	50	21	205	20	613	67	7.44	458.92	21	0	1	0.71	0.936127	30.29	107.6	92.4	3.95	2.26	3.30516e+08	3.3445e+08	3.48926e+08	3.66014e+08	3.53746e+08	3.36411e+08	2.92772e+08	2.95657e+08	2.96931e+08	2.81859e+08	2.8415e+08	2.9613e+08	1.86981e+08	2.01421e+08	2.26578e+08	1.35574e+08	2.5002e+08	1.93481e+08	2.494e+08	2.52053e+08	2.96931e+08	182887463	1.6285e+08	1.94022e+08	High
FALSE	High	Master Protein	Q99PT1	Rho GDP-dissociation inhibitor 1 OS=Mus musculus OX=10090 GN=Arhgdia PE=1 SV=3	0	201.793	75	13	274	13	204	23.4	5.2	443.42	13	0	0	1.15	0.983752	35.13	90.8	109.2	2.93	6.83	7.42613e+08	7.47662e+08	7.28431e+08	6.90881e+08	7.14768e+08	7.39193e+08	8.76674e+08	8.10576e+08	7.93863e+08	8.86646e+08	9.09937e+08	9.50515e+08	4.20115e+08	4.50277e+08	4.73013e+08	2.55906e+08	5.05183e+08	4.25136e+08	7.46803e+08	6.9103e+08	7.93863e+08	5.75311e+08	5.21495e+08	6.22769e+08	High
FALSE	High	Master Protein	P14733	Lamin-B1 OS=Mus musculus OX=10090 GN=Lmnb1 PE=1 SV=3	0	201.614	55	32	226	28	588	66.7	5.16	387.49	32	0	2	0.843	0.970809	34.65	124	76	7.84	4.45	3.08351e+08	2.91126e+08	3.66885e+08	3.20806e+08	3.18633e+08	3.26823e+08	1.9832e+08	1.91753e+08	2.08829e+08	1.94576e+08	1.96983e+08	1.82275e+08	1.74442e+08	1.75329e+08	2.3824e+08	1.18828e+08	2.25203e+08	1.87967e+08	1.68941e+08	1.63473e+08	2.08829e+08	1.26253e+08	1.12893e+08	1.19425e+08	High
FALSE	High	Master Protein	P63242	Eukaryotic translation initiation factor 5A-1 OS=Mus musculus OX=10090 GN=Eif5a PE=1 SV=2	0	201.511	79	12	248	12	154	16.8	5.24	566.53	12	0	0	0.665	0.929888	41.45	121.6	78.4	7.64	6.44	8.44608e+08	8.07187e+08	7.3409e+08	7.88841e+08	6.77472e+08	7.89067e+08	5.14323e+08	5.03804e+08	5.21255e+08	5.55244e+08	5.00494e+08	4.54671e+08	477816984	4.86125e+08	4.76688e+08	2.92191e+08	4.78823e+08	4.5382e+08	4.38131e+08	4.29502e+08	5.21255e+08	3.60277e+08	2.86839e+08	2.97896e+08	High
FALSE	High	Master Protein	P52293	Importin subunit alpha-1 OS=Mus musculus OX=10090 GN=Kpna2 PE=1 SV=2	0	201.117	68	22	147	22	529	57.9	5.68	301.83	22	0	0	0.111	0.000798612	54.85	183.5	16.5	5.07	11.66	2.56748e+08	2.40031e+08	2.46719e+08	2.40391e+08	2.70262e+08	2.37902e+08	2.72746e+07	2.17352e+07	20439242	2.20258e+07	2.26924e+07	2.00044e+07	1.45249e+08	1.44558e+08	160208810	8.90421e+07	1.91015e+08	1.36826e+08	2.32341e+07	1.85296e+07	20439242	14291694	1.30053e+07	1.31067e+07	High
FALSE	High	Master Protein	Q99P88	Nuclear pore complex protein Nup155 OS=Mus musculus OX=10090 GN=Nup155 PE=1 SV=1	0	200.475	29	29	173	29	1391	155	6.15	319	29	0	0	0.603	0.851969	37.46	118.1	81.9	16.54	7.82	8.4261e+07	9.56899e+07	8.35227e+07	7.99836e+07	1.21152e+08	8.76738e+07	6.14774e+07	6.40839e+07	5.67253e+07	6.22542e+07	5.14527e+07	5.77805e+07	4.76686e+07	5.76289e+07	5.42361e+07	2.96263e+07	8.56277e+07	5.04242e+07	5.23701e+07	5.46327e+07	5.67253e+07	4.03944e+07	2.94882e+07	3.78572e+07	High
FALSE	High	Master Protein	O88990	Alpha-actinin-3 OS=Mus musculus OX=10090 GN=Actn3 PE=1 SV=1	0	200.211	41	32	182	20	900	103	5.45	316.86	32	0	0	2.196	0.769264	48.89	57.5	142.5	14.45	8.19	2.56438e+07	1.66342e+07	2.3961e+07	2.47116e+07	2.53604e+07	2.41377e+07	5.16977e+07	6.03882e+07	6.41571e+07	6.05864e+07	6.4804e+07	5.67791e+07	1.45074e+07	1.00179e+07	1.55593e+07	9.15331e+06	1.79242e+07	1.38824e+07	4.40392e+07	5.1482e+07	6.41571e+07	3.93122e+07	3.71399e+07	3.72012e+07	High
FALSE	High	Master Protein	Q80TM9	Nischarin OS=Mus musculus OX=10090 GN=Nisch PE=1 SV=2	0	200.117	29	29	171	29	1593	174.9	5.16	249.39	29	0	0	1.476	0.960579	39.03	81	119	33.19	5.52	7.77136e+07	7.35264e+07	7.25738e+07	6.74565e+07	1.3621e+08	6.31718e+07	1.06901e+08	1.10253e+08	1.07602e+08	1.11063e+08	9.73632e+07	9.89186e+07	4.39646e+07	4.4281e+07	4.71264e+07	2.49862e+07	9.62702e+07	3.63323e+07	9.10645e+07	9.39924e+07	1.07602e+08	7.20647e+07	5.58e+07	6.48105e+07	High
FALSE	High	Master Protein	P08249	Malate dehydrogenase, mitochondrial OS=Mus musculus OX=10090 GN=Mdh2 PE=1 SV=3	0	199.975	61	16	404	16	338	35.6	8.68	782.79	16	0	0	1.689	0.91766	21.21	73.6	126.4	4.58	2.59	1.27362e+09	1.30455e+09	1.32033e+09	1.24436e+09	1.40945e+09	1.26013e+09	2.24019e+09	2.25999e+09	2.13639e+09	2.1194e+09	2.21595e+09	2.21307e+09	7.20522e+08	7.85657e+08	8.57367e+08	4.60916e+08	9.96168e+08	7.24744e+08	1.90832e+09	1.92668e+09	2.13639e+09	1.3752e+09	1.26998e+09	1.44998e+09	High
FALSE	High	Master Protein	Q8CGK3	Lon protease homolog, mitochondrial OS=Mus musculus OX=10090 GN=Lonp1 PE=1 SV=2	0	199.874	45	27	154	27	949	105.8	6.57	246.67	27	0	0	1.842	0.913286	40.1	66	134	4.44	8.41	8.08339e+07	7.69261e+07	8.60567e+07	8.00318e+07	7.82632e+07	7.63588e+07	1.38845e+08	1.80984e+08	1.6435e+08	1.62113e+08	1.59594e+08	1.57905e+08	4.57298e+07	4.63285e+07	5.58816e+07	2.96442e+07	5.53148e+07	4.39166e+07	1.18276e+08	1.54292e+08	1.6435e+08	1.05189e+08	9.1465e+07	1.03458e+08	High
FALSE	High	Master Protein	O35887	Calumenin OS=Mus musculus OX=10090 GN=Calu PE=1 SV=1	0	199.385	62	18	159	18	315	37	4.67	281.4	18	0	0	1.439	0.949567	35.81	74.7	125.3	14.58	13.28	1.51818e+08	1.71285e+08	1.83791e+08	2.32578e+08	1.80842e+08	1.95445e+08	2.51482e+08	2.90991e+08	2.43852e+08	3.20957e+08	3.2288e+08	3.35736e+08	8.58877e+07	1.03156e+08	1.19346e+08	8.61482e+07	1.27815e+08	1.12407e+08	2.14228e+08	2.48075e+08	2.43852e+08	2.08257e+08	1.85047e+08	2.19971e+08	High
FALSE	High	Master Protein	Q8BYA0	Tubulin-specific chaperone D OS=Mus musculus OX=10090 GN=Tbcd PE=1 SV=1	0	198.727	39	29	150	29	1196	133.2	6.51	218.09	29	0	0	1.181	0.992057	38.13	87.9	112.1	17.94	207.92	6.01806e+07	7.27969e+07	7.60082e+07	6.41295e+07	9.57718e+07	6.4505e+07	8.5251e+07	9.03099e+07	2.8899e+09	8.95182e+07	7.35763e+07	7.7872e+07	3.40457e+07	4.38416e+07	4.93565e+07	2.37539e+07	6.76895e+07	3.70991e+07	7.26219e+07	7.69908e+07	2.8899e+09	5.80849e+07	4.21674e+07	5.1021e+07	High
FALSE	High	Master Protein	Q9JIF0	Protein arginine N-methyltransferase 1 OS=Mus musculus OX=10090 GN=Prmt1 PE=1 SV=1	0	198.451	69	24	184	24	371	42.4	5.43	295.86	24	0	0	0.737	0.944818	37.44	114.9	85.1	8.76	9.6	2.39242e+08	2.69621e+08	2.32606e+08	2.1264e+08	2.64363e+08	2.55047e+08	1.85383e+08	2.00138e+08	2.03327e+08	1.59569e+08	1.80661e+08	1.66544e+08	1.35346e+08	1.62378e+08	1.51044e+08	7.8763e+07	1.86846e+08	1.46686e+08	1.5792e+08	1.70621e+08	2.03327e+08	1.03538e+08	1.03539e+08	1.09118e+08	High
FALSE	High	Master Protein	O88844	Isocitrate dehydrogenase [NADP] cytoplasmic OS=Mus musculus OX=10090 GN=Idh1 PE=1 SV=2	0	198.086	65	24	197	23	414	46.6	7.17	293.98	24	0	1	4.644	0.0473149	48.48	35.1	164.9	6.28	5.13	1.08152e+08	1.16131e+08	1.27882e+08	1.15684e+08	1.23729e+08	1.11824e+08	5.49661e+08	5.83465e+08	557933791	5.08324e+08	5.15631e+08	5.3907e+08	6.11845e+07	6.99392e+07	8.30415e+07	4.28498e+07	8.74491e+07	64313938	4.68234e+08	4.97414e+08	557933791	3.29832e+08	2.95514e+08	353193760	High
FALSE	High	Master Protein	G5E829	Plasma membrane calcium-transporting ATPase 1 OS=Mus musculus OX=10090 GN=Atp2b1 PE=1 SV=1	0	197.898	29	28	163	16	1220	134.7	5.91	234.18	28	0	12	1.803	0.931704	39.85	71.1	128.9	14.8	10.03	6.24029e+07	6.09514e+07	7.66613e+07	5.11405e+07	6.91165e+07	5.52242e+07	1.16743e+08	1.31026e+08	1.25722e+08	1.06115e+08	1.02877e+08	1.07005e+08	3.53029e+07	3.67078e+07	4.97806e+07	1.89427e+07	4.885e+07	3.17613e+07	9.94485e+07	1.11702e+08	1.25722e+08	6.8854e+07	5.89601e+07	7.0109e+07	High
FALSE	High	Master Protein	P16045	Galectin-1 OS=Mus musculus OX=10090 GN=Lgals1 PE=1 SV=3	0	197.881	95	14	586	14	135	14.9	5.49	978.51	14	0	0	1.127	0.987683	40.89	96.3	103.7	5.06	6.02	4.43863e+09	4.87833e+09	4.60373e+09	4.80086e+09	5.08419e+09	4.99662e+09	5.89321e+09	5.11923e+09	5.3046e+09	5.11685e+09	5.33149e+09	5.0024e+09	2.51105e+09	2.93795e+09	2.98947e+09	1.77826e+09	3.5934e+09	2.87373e+09	5.02019e+09	4.36423e+09	5.3046e+09	3.32013e+09	3.05554e+09	3.27753e+09	High
FALSE	High	Master Protein	P10605	Cathepsin B OS=Mus musculus OX=10090 GN=Ctsb PE=1 SV=2	0	197.813	50	16	205	16	339	37.3	5.91	400.48	16	0	0	4.339	0.06823	48.94	35.5	164.5	9.09	9.89	9.4524e+07	1.11178e+08	9.76495e+07	9.1252e+07	1.11687e+08	1.10513e+08	5.70119e+08	4.93769e+08	5.08087e+08	4.50368e+08	4.36382e+08	4.68675e+08	5.34747e+07	6.69568e+07	6.34095e+07	3.38002e+07	7.89377e+07	6.35598e+07	4.85661e+08	4.20947e+08	5.08087e+08	2.92227e+08	2.50096e+08	3.07072e+08	High
FALSE	High	Master Protein	Q99KC8	von Willebrand factor A domain-containing protein 5A OS=Mus musculus OX=10090 GN=Vwa5a PE=1 SV=2	0	197.726	55	29	141	29	793	87.1	6.58	207.42	29	0	0	4.963	0.0324979	120.61	92.3	107.7	7.49	5.17	5.59587e+08	5.04655e+08	4.71957e+08	5.73468e+08	5.51074e+08	5.05119e+08	6.40492e+08	5.62431e+08	5.78414e+08	6.03585e+08	6.30354e+08	6.28285e+08	3.16573e+08	3.03927e+08	3.06469e+08	2.12415e+08	3.89487e+08	2.90511e+08	5.45609e+08	4.79482e+08	5.78414e+08	3.91643e+08	361262962	4.11646e+08	Peak Found
FALSE	High	Master Protein	Q61171	Peroxiredoxin-2 OS=Mus musculus OX=10090 GN=Prdx2 PE=1 SV=3	0	197.652	83	12	202	12	198	21.8	5.41	434.69	12	0	0	1.321	0.964268	26.02	87.2	112.8	3.32	2.57	5.97827e+08	6.18747e+08	6.17512e+08	6.11625e+08	6.47555e+08	5.88638e+08	8.27632e+08	7.76919e+08	7.86628e+08	7.92948e+08	8.23908e+08	7.95545e+08	3.38206e+08	3.72638e+08	4.00986e+08	2.26549e+08	4.57678e+08	3.38546e+08	7.05027e+08	6.62337e+08	7.86628e+08	5.14514e+08	4.72191e+08	5.21233e+08	High
FALSE	High	Master Protein	P97311	DNA replication licensing factor MCM6 OS=Mus musculus OX=10090 GN=Mcm6 PE=1 SV=1	0	197.54	38	28	184	28	821	92.8	5.45	258.29	28	0	0	0.173	0.0122767	57.25	167.8	32.2	1.7	9.08	2.5004e+08	2.48531e+08	2.52796e+08	2.60364e+08	2.50095e+08	2.50747e+08	4.79401e+07	5.42631e+07	4.42284e+07	5.14581e+07	4.25223e+07	4.81574e+07	1.41454e+08	1.49677e+08	1.64155e+08	9.64401e+07	1.76762e+08	1.44213e+08	4.08383e+07	4.62602e+07	4.42284e+07	3.33892e+07	2.43701e+07	3.15523e+07	High
FALSE	High	Master Protein	P61982	14-3-3 protein gamma OS=Mus musculus OX=10090 GN=Ywhag PE=1 SV=2	0	197.148	70	16	319	10	247	28.3	4.89	624.21	16	0	0	1.823	0.872194	54.47	68.3	131.7	19.85	11.97	1.62109e+08	1.57899e+08	2.19256e+08	1.74717e+08	1.16312e+08	1.74845e+08	3.3141e+08	3.90225e+08	3.49784e+08	3.17178e+08	2.90201e+08	2.85891e+08	9.17093e+07	9.50942e+07	1.42376e+08	6.4716e+07	82207009	1.00559e+08	2.82315e+08	3.32674e+08	3.49784e+08	2.05805e+08	1.66317e+08	1.87313e+08	High
FALSE	High	Master Protein	Q8R050	Eukaryotic peptide chain release factor GTP-binding subunit ERF3A OS=Mus musculus OX=10090 GN=Gspt1 PE=1 SV=2	0	197.094	52	26	177	26	636	68.6	5.21	283.05	26	0	0	0.712	0.934565	42.04	115	85	5.07	8.58	1.74512e+08	1.77108e+08	1.61546e+08	1.60668e+08	1.79634e+08	1.79297e+08	1.29723e+08	1.16874e+08	1.22677e+08	1.47732e+08	1.30337e+08	1.40172e+08	9.87258e+07	1.06662e+08	1.04901e+08	5.95124e+07	1.26961e+08	1.0312e+08	1.10506e+08	9.96367e+07	1.22677e+08	9.58579e+07	7.46976e+07	9.18396e+07	High
FALSE	High	Master Protein	P27659	Large ribosomal subunit protein uL3 OS=Mus musculus OX=10090 GN=Rpl3 PE=1 SV=3	0	197.038	49	21	268	21	403	46.1	10.21	441.47	21	0	0	1.156	0.983298	45.5	94.1	105.9	16.35	20.11	4.63897e+08	4.35402e+08	3.7725e+08	3.68047e+08	3.836e+08	5.51538e+08	3.83387e+08	4.12216e+08	4.01318e+08	5.61989e+08	5.13331e+08	6.17753e+08	2.62439e+08	2.62219e+08	2.44971e+08	1.36327e+08	2.7112e+08	3.17209e+08	3.26592e+08	3.51421e+08	4.01318e+08	3.64653e+08	294195755	4.04746e+08	High
FALSE	High	Master Protein	Q7TMB8	Cytoplasmic FMR1-interacting protein 1 OS=Mus musculus OX=10090 GN=Cyfip1 PE=1 SV=1	0	196.793	30	32	191	32	1253	145.1	6.9	295.57	32	0	0	1.307	0.975388	40.57	89.6	110.4	7.32	2.83	1.16877e+08	1.164e+08	1.13517e+08	1.31303e+08	1.12161e+08	1.31571e+08	1.47461e+08	1.40954e+08	1.4375e+08	1.37632e+08	1.43924e+08	1.48623e+08	6.61201e+07	7.01013e+07	7.37135e+07	4.86354e+07	7.9273e+07	7.5671e+07	1.25616e+08	1.20166e+08	1.4375e+08	8.93042e+07	8.24843e+07	9.73767e+07	High
FALSE	High	Master Protein	P17742	Peptidyl-prolyl cis-trans isomerase A OS=Mus musculus OX=10090 GN=Ppia PE=1 SV=2	0	196.723	86	16	639	15	164	18	7.9	865.17	16	0	1	1.046	0.999819	30.99	97.7	102.3	4.66	4.79	3.14395e+09	3.30485e+09	3.38436e+09	3.13506e+09	3.00939e+09	3.36579e+09	3.67919e+09	3.22632e+09	3.53426e+09	3.40232e+09	3.34627e+09	3.3166e+09	1.77861e+09	1.99033e+09	2.19767e+09	1.16124e+09	2.12697e+09	1.93578e+09	3.13415e+09	2.75049e+09	3.53426e+09	2207636837	1917785696	2.173e+09	High
FALSE	High	Master Protein	Q6ZQ73	Cullin-associated NEDD8-dissociated protein 2 OS=Mus musculus OX=10090 GN=Cand2 PE=1 SV=2	0	196.675	41	35	117	34	1235	135.5	5.58	156.08	35	0	0	2.734	0.5871	94.74	33.4	166.6	40.27	5.54	1.65359e+07	1.87862e+07	2.1585e+07	3.30604e+07	1.05129e+07	1.48419e+07	7.92793e+07	9.11197e+07	8.78918e+07	8.90832e+07	8.80433e+07	8.09958e+07	9.35477e+06	1.13139e+07	1.40164e+07	1.22457e+07	7.43033e+06	8.53608e+06	6.75348e+07	7.76812e+07	8.78918e+07	5.78027e+07	5.04586e+07	5.30677e+07	High
FALSE	High	Master Protein	P42227	Signal transducer and activator of transcription 3 OS=Mus musculus OX=10090 GN=Stat3 PE=1 SV=2	0	196.462	48	23	113	23	770	88	6.3	230.27	23	0	0	3.921	0.246168	52.89	20.7	179.3	21.7	9.07	1.36457e+07	1.32235e+07	7.08955e+06	1.21651e+07	9.84605e+06	1.16546e+07	1.11268e+08	8.44776e+07	1.04421e+08	1.01744e+08	9.78395e+07	1.05239e+08	7.71972e+06	7.96381e+06	4.60366e+06	4.50603e+06	6.95898e+06	6.70298e+06	9.47844e+07	7.20186e+07	1.04421e+08	6.60175e+07	5.60729e+07	6.89513e+07	High
FALSE	High	Master Protein	Q91YE6	Importin-9 OS=Mus musculus OX=10090 GN=Ipo9 PE=1 SV=3	0	196.368	29	21	182	21	1041	116	4.81	408.01	21	0	0	0.698	0.934565	37.43	111.1	88.9	9.05	11.65	9.87435e+07	1.18993e+08	1.12727e+08	9.33649e+07	1.02784e+08	1.01203e+08	8.72215e+07	8.23231e+07	6.84012e+07	6.48423e+07	8.39742e+07	8.07641e+07	5.58618e+07	7.16629e+07	7.32005e+07	3.45828e+07	7.26456e+07	5.82051e+07	7.43005e+07	70181915	6.84012e+07	4.20737e+07	4.81266e+07	5.29159e+07	High
FALSE	High	Master Protein	Q9R0P3	S-formylglutathione hydrolase OS=Mus musculus OX=10090 GN=Esd PE=1 SV=1	0	195.772	81	14	272	14	282	31.3	7.12	439.73	14	0	0	0.763	0.949567	38.18	112.7	87.3	4.83	4.17	5.48323e+08	5.81738e+08	5.95774e+08	5.41269e+08	6.08917e+08	5.98182e+08	4.34918e+08	4.75671e+08	4.80458e+08	4.54708e+08	4.56709e+08	4.36391e+08	3.10201e+08	3.5035e+08	3.86871e+08	2.00489e+08	4.30369e+08	3.44035e+08	3.70489e+08	4.05518e+08	4.80458e+08	2.95043e+08	2.61745e+08	285919547	High
FALSE	High	Master Protein	Q8R1B4	Eukaryotic translation initiation factor 3 subunit C OS=Mus musculus OX=10090 GN=Eif3c PE=1 SV=1	0	195.588	38	29	241	29	911	105.5	5.78	361.5	29	0	0	0.721	0.937724	34.12	122.6	77.4	9.78	5.47	3.49619e+08	3.56495e+08	4.40921e+08	3.59646e+08	3.57393e+08	3.45409e+08	2.30557e+08	2.41979e+08	2.39136e+08	2.10568e+08	2.20579e+08	2.18435e+08	1.97789e+08	2.14698e+08	2.86316e+08	1.33215e+08	2.52598e+08	1.98657e+08	196402428	2.06291e+08	2.39136e+08	1.3663e+08	1.26417e+08	1.43116e+08	High
FALSE	High	Master Protein	P14211	Calreticulin OS=Mus musculus OX=10090 GN=Calr PE=1 SV=1	0	195.502	68	21	323	21	416	48	4.49	474.4	21	0	0	1.265	0.973714	38	89.8	110.2	6.31	7.77	8.46594e+08	8.1321e+08	7.99834e+08	8.88719e+08	7.33722e+08	8.24907e+08	1.06032e+09	1.14365e+09	9.39392e+08	9.87732e+08	1.0225e+09	9.37574e+08	4.7894e+08	4.89752e+08	5.19379e+08	3.29186e+08	5.18579e+08	4.74433e+08	9.03247e+08	9.7498e+08	9.39392e+08	6.40902e+08	5.86004e+08	6.1429e+08	High
FALSE	High	Master Protein	P11087	Collagen alpha-1(I) chain OS=Mus musculus OX=10090 GN=Col1a1 PE=1 SV=4	0	195.027	36	29	132	29	1453	137.9	5.85	203.17	29	0	0	3.113	0.336347	64.36	53.6	146.4	13.88	9.68	8.68252e+07	9.17243e+07	1.152e+08	9.38215e+07	9.43216e+07	7.57793e+07	3.03285e+08	2.63701e+08	2.5236e+08	2.2825e+08	2.47673e+08	2.53916e+08	4.91193e+07	5.52406e+07	7.48063e+07	3.4752e+07	6.66645e+07	4.35833e+07	2.58356e+08	2.2481e+08	2.5236e+08	1.48103e+08	1.41944e+08	1.66364e+08	High
FALSE	High	Master Protein	Q9DBG5	Perilipin-3 OS=Mus musculus OX=10090 GN=Plin3 PE=1 SV=1	0	194.563	62	15	187	15	437	47.2	5.62	377.47	15	0	0	2.325	0.710952	33.25	56.9	143.1	13.84	7.69	7.53007e+07	7.82649e+07	6.9417e+07	5.48224e+07	8.43709e+07	7.31843e+07	2.01476e+08	1.86174e+08	1.87215e+08	1.73819e+08	1.63365e+08	1.96802e+08	4.25996e+07	4.71347e+07	4.50765e+07	2.03065e+07	5.96316e+07	4.20908e+07	1.71629e+08	1.58717e+08	1.87215e+08	1.12784e+08	9.36266e+07	1.28943e+08	High
FALSE	High	Master Protein	Q8BL66	Early endosome antigen 1 OS=Mus musculus OX=10090 GN=Eea1 PE=1 SV=2	0	194.24	31	38	154	38	1411	160.8	5.77	216.07	38	0	0	1.88	0.89704	37.57	66.9	133.1	13.62	8.89	8.5587e+07	7.33547e+07	1.02932e+08	7.66798e+07	9.71664e+07	8.06401e+07	1.70856e+08	1.93866e+08	1.7692e+08	1.55989e+08	1.55292e+08	1.59817e+08	4.84188e+07	4.41775e+07	6.68399e+07	2.84026e+07	6.86752e+07	4.63789e+07	1.45546e+08	1.65275e+08	1.7692e+08	1.01215e+08	8.89996e+07	1.04711e+08	High
FALSE	High	Master Protein	Q61937	Nucleophosmin OS=Mus musculus OX=10090 GN=Npm1 PE=1 SV=1	0	194.032	52	13	220	13	292	32.5	4.77	426.85	13	0	0	0.374	0.352147	45.03	143.1	56.9	11.4	11.64	1.48954e+09	1.42519e+09	1.16088e+09	1.42838e+09	1.22042e+09	1.56481e+09	5.65072e+08	5.17246e+08	4.3249e+08	5.81742e+08	5.70955e+08	6.11348e+08	8.42673e+08	8.58314e+08	7.53829e+08	5.29078e+08	8.62564e+08	8.99974e+08	4.81362e+08	4.40961e+08	4.3249e+08	3.77471e+08	3.27221e+08	4.0055e+08	High
FALSE	High	Master Protein	Q99LF4	RNA-splicing ligase RtcB homolog OS=Mus musculus OX=10090 GN=Rtcb PE=1 SV=1	0	193.36	58	24	175	24	505	55.2	7.23	236.32	24	0	0	1.023	0.991695	36.34	97.9	102.1	10.63	8.5	1.52897e+08	1.57568e+08	1.38489e+08	1.33208e+08	1.70863e+08	1.73437e+08	1.63955e+08	1.47831e+08	1.63182e+08	1.60512e+08	1.46684e+08	1.84372e+08	8.64979e+07	9.48945e+07	8.99292e+07	4.93409e+07	1.20762e+08	99749607	1.39667e+08	1.26028e+08	1.63182e+08	1.0415e+08	8.40661e+07	1.20799e+08	High
FALSE	High	Master Protein	P51660	Peroxisomal multifunctional enzyme type 2 OS=Mus musculus OX=10090 GN=Hsd17b4 PE=1 SV=3	0	193.27	52	26	202	26	735	79.4	8.57	322.02	26	0	0	1.669	0.932044	32.76	73.1	126.9	10.48	3.22	1.11029e+08	1.07828e+08	1.21737e+08	1.12023e+08	1.41979e+08	1.17781e+08	1.90238e+08	2.05978e+08	2.04383e+08	1.91844e+08	1.99046e+08	1.99481e+08	6.28123e+07	6.49393e+07	7.9051e+07	4.14937e+07	1.00348e+08	6.77398e+07	1.62056e+08	1.756e+08	2.04383e+08	1.2448e+08	114075530	1.30698e+08	High
FALSE	High	Master Protein	Q8R1A4	Dedicator of cytokinesis protein 7 OS=Mus musculus OX=10090 GN=Dock7 PE=1 SV=3	0	191.846	26	39	167	39	2130	241.3	6.71	225.9	39	0	0	1.148	0.996384	33.09	84	116	10.5	8.86	6.61818e+07	7.20506e+07	7.52201e+07	6.38288e+07	8.546e+07	7.28542e+07	9.8733e+07	8.86092e+07	1.0132e+08	1.02327e+08	1.08272e+08	8.57285e+07	3.74407e+07	4.33922e+07	4.88448e+07	2.36425e+07	6.04013e+07	4.1901e+07	8.41067e+07	7.55409e+07	1.0132e+08	6.63959e+07	6.20519e+07	5.61685e+07	High
FALSE	High	Master Protein	Q9EQP2	EH domain-containing protein 4 OS=Mus musculus OX=10090 GN=Ehd4 PE=1 SV=1	0	191.358	67	32	236	25	541	61.4	6.76	349.04	32	0	4	2.364	0.590418	39.14	46.2	153.8	9.41	4.45	1.01995e+08	8.45259e+07	1.12011e+08	1.00748e+08	9.46453e+07	9.44062e+07	3.12176e+08	3.37546e+08	3.26657e+08	2.96555e+08	3.25856e+08	3.24996e+08	5.77014e+07	5.09054e+07	7.27354e+07	3.73177e+07	6.68933e+07	5.42963e+07	2.6593e+08	287763608	3.26657e+08	1.92423e+08	1.86752e+08	212934333	High
FALSE	High	Master Protein	P13595	Neural cell adhesion molecule 1 OS=Mus musculus OX=10090 GN=Ncam1 PE=1 SV=3	0	190.452	31	23	155	23	1115	119.4	4.83	189.75	23	0	0	3.054	0.350595	43.55	52.4	147.6	3.46	9.16	9.76959e+07	9.87929e+07	9.64632e+07	9.61399e+07	1.05474e+08	9.95141e+07	2.53952e+08	3.24456e+08	2.79935e+08	2.75667e+08	2.78301e+08	2.55737e+08	5.52691e+07	5.94977e+07	6.26392e+07	3.56107e+07	7.45466e+07	5.7234e+07	2.16331e+08	2.76605e+08	2.79935e+08	178869529	1.59498e+08	1.67557e+08	High
FALSE	High	Master Protein	Q3U0V1	Far upstream element-binding protein 2 OS=Mus musculus OX=10090 GN=Khsrp PE=1 SV=2	0	189.724	45	26	238	24	748	76.7	7.33	376.65	26	0	2	0.785	0.95881	29.7	110.9	89.1	3.91	6.46	2.8284e+08	2.92856e+08	3.06307e+08	2.86329e+08	3.09172e+08	3.07653e+08	2.66136e+08	2.52272e+08	2.42099e+08	2.21433e+08	2.31581e+08	2.39557e+08	1.6001e+08	1.76371e+08	1.98903e+08	1.06058e+08	2.18516e+08	1.76942e+08	2.26711e+08	2.15067e+08	2.42099e+08	1.4368e+08	1.32722e+08	1.56956e+08	High
FALSE	High	Master Protein	P46471	26S proteasome regulatory subunit 7 OS=Mus musculus OX=10090 GN=Psmc2 PE=1 SV=5	0	189.279	71	28	257	28	433	48.6	5.95	407.69	28	0	0	1.073	0.994341	34.75	94	106	8.78	7.35	2.77116e+08	2.8939e+08	3.42938e+08	2.85348e+08	3.09536e+08	2.73882e+08	3.47958e+08	3.55486e+08	3.31326e+08	3.01929e+08	3.17002e+08	2.97328e+08	1.56772e+08	1.74284e+08	2.2269e+08	1.05694e+08	2.18774e+08	1.57519e+08	2.96411e+08	3.03058e+08	3.31326e+08	1.95911e+08	1.81678e+08	1.94807e+08	High
FALSE	High	Master Protein	Q61207	Prosaposin OS=Mus musculus OX=10090 GN=Psap PE=1 SV=2	0	188.638	39	18	212	18	557	61.4	5.19	337.02	18	0	0	5.626	0.0153325	69.31	26.8	173.2	5.99	2.67	1.52301e+08	1.76296e+08	1.55367e+08	1.55958e+08	1.61649e+08	1.71618e+08	1.03559e+09	1.01949e+09	1.06351e+09	9.83754e+08	1.02051e+09	1.0472e+09	8.61609e+07	1.06174e+08	1.00889e+08	5.77675e+07	1.1425e+08	98703543	8.82177e+08	8.69135e+08	1.06351e+09	6.38321e+08	5.84868e+08	6.86115e+08	High
FALSE	High	Master Protein	Q9D0K2	Succinyl-CoA:3-ketoacid coenzyme A transferase 1, mitochondrial OS=Mus musculus OX=10090 GN=Oxct1 PE=1 SV=1	0	188.532	50	17	161	17	520	56	8.53	315.82	17	0	0	1.932	0.826864	55.75	56.6	143.4	9.16	14.96	9.96482e+07	9.71041e+07	1.07306e+08	1.10314e+08	9.73945e+07	1.21978e+08	2.51622e+08	2.18208e+08	2.28253e+08	3.0567e+08	2.72318e+08	3.14362e+08	5.63736e+07	5.84806e+07	6.96801e+07	4.08609e+07	6.88363e+07	7.0154e+07	2.14347e+08	1.86026e+08	2.28253e+08	1.98338e+08	1.56068e+08	2.05967e+08	High
FALSE	High	Master Protein	P14602	Heat shock protein beta-1 OS=Mus musculus OX=10090 GN=Hspb1 PE=1 SV=3	0	188.532	83	17	333	17	209	23	6.55	618.85	17	0	0	0.878	0.975314	31.15	105.3	94.7	7.37	2.64	1.40789e+09	1.37927e+09	1.61774e+09	1.36478e+09	1.55404e+09	1.38511e+09	1.26557e+09	1.29627e+09	1.21698e+09	1.22065e+09	1.2456e+09	1.28574e+09	7.96477e+08	8.30659e+08	1.05049e+09	5.05521e+08	1.09837e+09	7.96622e+08	1.07808e+09	1.10509e+09	1.21698e+09	7.92033e+08	7.13868e+08	8.42407e+08	High
FALSE	High	Master Protein	P97457	Myosin regulatory light chain 11 OS=Mus musculus OX=10090 GN=Myl11 PE=1 SV=3	0	188.528	86	16	171	16	169	18.9	4.92	311.67	16	0	0	28.182	2.74306e-09	36.95	4.3	195.7	29.02	16.56	1.62281e+07	2.12641e+07	1.46315e+07	1.58776e+07	7.54636e+06	1.70371e+07	4.80684e+08	7.03807e+08	6.80037e+08	8.06794e+08	7.68061e+08	7.47116e+08	9.18064e+06	1.28062e+07	9.50109e+06	5.88116e+06	5.33361e+06	9.79862e+06	4.09475e+08	6.00008e+08	6.80037e+08	5.23498e+08	4.40185e+08	489503239	Peak Found
FALSE	High	Master Protein	P62137	Serine/threonine-protein phosphatase PP1-alpha catalytic subunit OS=Mus musculus OX=10090 GN=Ppp1ca PE=1 SV=1	0	188.439	64	19	229	5	330	37.5	6.33	404.48	19	0	14	1.01	0.992057	35.81	100.6	99.4	12.14	12.36	3.11006e+08	3.17625e+08	3.9573e+08	3.55037e+08	2.78329e+08	3.34016e+08	3.39407e+08	3.26268e+08	4.2108e+08	3.1769e+08	3.11257e+08	3.13958e+08	1.75944e+08	191288626	2.5697e+08	1.31507e+08	1.96717e+08	1.92104e+08	2.89127e+08	2.78149e+08	4.2108e+08	2.06137e+08	1.78385e+08	2.05702e+08	High
FALSE	High	Master Protein	Q02248	Catenin beta-1 OS=Mus musculus OX=10090 GN=Ctnnb1 PE=1 SV=1	0	187.599	42	24	192	20	781	85.4	5.86	286.28	24	0	4	1.751	0.932044	36.39	69.5	130.5	6.7	6.65	9.44986e+07	9.32605e+07	8.37877e+07	1.01382e+08	9.95705e+07	9.12828e+07	1.71087e+08	2.02663e+08	1.80956e+08	1.78408e+08	1.71069e+08	1.7385e+08	5.34603e+07	5.61658e+07	5.44082e+07	3.75523e+07	70374334	5.24999e+07	1.45742e+08	1.72773e+08	1.80956e+08	1.15762e+08	9.80418e+07	1.13905e+08	High
FALSE	High	Master Protein	Q9JJ28	Protein flightless-1 homolog OS=Mus musculus OX=10090 GN=Flii PE=1 SV=1	0	187.519	36	33	185	33	1271	144.7	6.06	276.23	33	0	0	0.818	0.961614	39.76	111.7	88.3	5.31	7.39	1.43503e+08	1.38003e+08	1.34409e+08	1.43718e+08	1.27737e+08	1.48088e+08	1.1653e+08	1.02187e+08	9.69308e+07	1.07852e+08	1.15304e+08	1.14872e+08	8.11835e+07	8.31117e+07	8.72798e+07	5.32338e+07	9.0282e+07	8.51703e+07	9.92675e+07	8.71158e+07	9.69308e+07	6.99814e+07	6.60818e+07	7.52632e+07	High
FALSE	High	Master Protein	P63087	Serine/threonine-protein phosphatase PP1-gamma catalytic subunit OS=Mus musculus OX=10090 GN=Ppp1cc PE=1 SV=1	0	187.467	58	18	207	3	323	37	6.54	364.15	18	0	1	0.773	0.943987	37.2	106.2	93.8	7.43	6.75	4.80971e+07	4.57531e+07	4.51159e+07	5.19561e+07	4.50263e+07	4.17672e+07	4.49156e+07	4.11914e+07	39442753	3.84575e+07	3.70591e+07	4.08847e+07	2.72098e+07	2.75546e+07	2.92964e+07	1.92448e+07	3.18236e+07	2.40217e+07	3.82618e+07	3.51164e+07	39442753	2.49536e+07	2.1239e+07	26787285	High
FALSE	High	Master Protein	Q0GNC1	Inverted formin-2 OS=Mus musculus OX=10090 GN=Inf2 PE=1 SV=1	0	187.272	31	22	148	22	1273	138.5	5.21	258.05	22	0	0	0.936	0.973714	29.3	91.9	108.1	9.83	7.19	6.96408e+07	6.04414e+07	6.07378e+07	6.49352e+07	7.7385e+07	6.31196e+07	7.69569e+07	7.99141e+07	6.92227e+07	7.36806e+07	6.63221e+07	7.7993e+07	3.93976e+07	3.64006e+07	3.94406e+07	2.40523e+07	5.4694e+07	3.63023e+07	6.55565e+07	6.81282e+07	6.92227e+07	4.78086e+07	3.801e+07	5.11003e+07	High
FALSE	High	Master Protein	Q8CG48	Structural maintenance of chromosomes protein 2 OS=Mus musculus OX=10090 GN=Smc2 PE=1 SV=2	0	186.929	35	34	99	34	1191	134.2	8.41	137.74	34	0	0	0.233	0.0653325	97.87	157.8	42.2	7.62	4.09	1.85849e+08	2.03506e+08	2.21984e+08	1.8145e+08	1.88252e+08	1.93272e+08	4.71039e+07	5.05713e+07	5.14518e+07	5.13716e+07	5.24957e+07	4.84254e+07	1.0514e+08	1.22561e+08	1.44147e+08	6.721e+07	1.33053e+08	1.11158e+08	4.01259e+07	4.31129e+07	5.14518e+07	3.33331e+07	3.00859e+07	3.17279e+07	High
FALSE	High	Master Protein	Q9Z2W0	Aspartyl aminopeptidase OS=Mus musculus OX=10090 GN=Dnpep PE=1 SV=2	0	186.41	59	19	187	19	473	52.2	7.25	288.15	19	0	0	1.927	0.826864	30.76	127.1	72.9	19.16	6.67	4.05529e+08	4.96132e+08	6.52974e+08	4.12038e+08	4.33594e+08	4.90269e+08	2.86651e+08	2.85482e+08	2.7623e+08	2.50034e+08	2.53492e+08	2.49691e+08	2.29418e+08	2.98793e+08	4.24014e+08	1.52621e+08	3.06455e+08	2.8197e+08	2.44187e+08	2.43379e+08	2.7623e+08	1.62237e+08	1.45279e+08	1.63595e+08	High
FALSE	High	Master Protein	Q9ERG0	LIM domain and actin-binding protein 1 OS=Mus musculus OX=10090 GN=Lima1 PE=1 SV=3	0	186.378	43	25	192	25	753	84	6.6	293.58	25	0	0	3.399	0.203344	33.64	45.9	154.1	7.18	10.99	8.88714e+07	9.65377e+07	1.02644e+08	1.00822e+08	1.09439e+08	9.48065e+07	3.29086e+08	4.17487e+08	3.61333e+08	3.15871e+08	3.22162e+08	3.33703e+08	5.02768e+07	5.81395e+07	66652418	3.73451e+07	7.73493e+07	5.45265e+07	2.80335e+08	3.55915e+08	3.61333e+08	2.04957e+08	1.84635e+08	2.18639e+08	High
FALSE	High	Master Protein	Q8QZY1	Eukaryotic translation initiation factor 3 subunit L OS=Mus musculus OX=10090 GN=Eif3l PE=1 SV=1	0	186.273	51	25	235	25	564	66.6	6.44	387.11	25	0	0	0.682	0.932044	35.7	118	82	2.25	8.28	3.43278e+08	3.3745e+08	3.32368e+08	3.35371e+08	3.41531e+08	3.22289e+08	2.79622e+08	2.26524e+08	2.28274e+08	2.35813e+08	2.41108e+08	2.31286e+08	1.94201e+08	2.03228e+08	215825897	1.24223e+08	2.41387e+08	1.8536e+08	2.38199e+08	1.93115e+08	2.28274e+08	1.5301e+08	1.38182e+08	1.51536e+08	High
FALSE	High	Master Protein	O08709	Peroxiredoxin-6 OS=Mus musculus OX=10090 GN=Prdx6 PE=1 SV=3	0	186.14	84	17	235	17	224	24.9	6.01	477.63	17	0	0	1.238	0.975388	21.74	90.3	109.7	5.76	4	4.267e+08	4.27067e+08	4.69073e+08	4.63125e+08	4.81886e+08	4.23055e+08	5.84492e+08	5.62161e+08	5.25071e+08	5.33274e+08	5.4172e+08	5.38786e+08	2.41395e+08	2.57199e+08	3.04596e+08	1.71544e+08	3.40586e+08	2.43314e+08	4.97906e+08	4.79252e+08	5.25071e+08	3.46021e+08	310466314	3.53008e+08	High
FALSE	High	Master Protein	P54071	Isocitrate dehydrogenase [NADP], mitochondrial OS=Mus musculus OX=10090 GN=Idh2 PE=1 SV=3	0	186.121	59	23	263	22	452	50.9	8.69	370.47	23	0	0	1.898	0.845206	25.04	62.6	137.4	7.27	4.64	2.26414e+08	2.28494e+08	2.33977e+08	2.70977e+08	2.50616e+08	2.56728e+08	4.95258e+08	5.45555e+08	4.94688e+08	5.24469e+08	5.39792e+08	5.47769e+08	1.28088e+08	1.3761e+08	1.51935e+08	1.00371e+08	1.7713e+08	1.47653e+08	4.2189e+08	4.65095e+08	4.94688e+08	3.40308e+08	3.09361e+08	3.58893e+08	High
FALSE	High	Master Protein	P70402	Myosin-binding protein H OS=Mus musculus OX=10090 GN=Mybph PE=2 SV=2	0	185.724	63	18	112	18	483	52.6	6.1	223.71	18	0	0	5.201	0.0362005	81.65	4	196	48.48	6.33	1.96019e+06	4.33697e+06	4.19925e+06	6.70645e+06	8.69108e+06	9.20698e+06	2.35123e+08	2.45776e+08	2.53423e+08	2.72048e+08	2.76083e+08	2.69091e+08	1.10893e+06	2.61192e+06	2.72682e+06	2.4841e+06	6.14267e+06	5.29525e+06	2.00292e+08	2.09528e+08	2.53423e+08	1.76522e+08	1.58226e+08	1.76306e+08	Peak Found
FALSE	High	Master Protein	Q8CI51	PDZ and LIM domain protein 5 OS=Mus musculus OX=10090 GN=Pdlim5 PE=1 SV=4	0	185.688	55	23	199	23	591	63.3	8.25	255.05	23	0	0	1.054	0.993779	34.52	94.9	105.1	8.04	11.27	1.4378e+08	1.53194e+08	1.34356e+08	1.23022e+08	1.47362e+08	1.31703e+08	1.88902e+08	1.56579e+08	1.53751e+08	1.41873e+08	1.40178e+08	1.53941e+08	8.13403e+07	9.22606e+07	8.72449e+07	4.55681e+07	1.04152e+08	7.57467e+07	1.60918e+08	1.33487e+08	1.53751e+08	9.20558e+07	8.03379e+07	1.00861e+08	High
FALSE	High	Master Protein	O88685	26S proteasome regulatory subunit 6A OS=Mus musculus OX=10090 GN=Psmc3 PE=1 SV=2	0	185.394	65	22	187	22	442	49.5	5.19	370.81	22	0	0	1.182	0.982153	33.34	92.4	107.6	8.9	6.24	2.21786e+08	2.41545e+08	2.35598e+08	1.88132e+08	2.35973e+08	2.38693e+08	3.04252e+08	2.50469e+08	2.71681e+08	2.73068e+08	2.76816e+08	2.75724e+08	1.2547e+08	1.4547e+08	1.52987e+08	6.96849e+07	1.66781e+08	1.37281e+08	2.5918e+08	2.13529e+08	2.71681e+08	1.77183e+08	1.58646e+08	1.80652e+08	High
FALSE	High	Master Protein	P97449	Aminopeptidase N OS=Mus musculus OX=10090 GN=Anpep PE=1 SV=4	0	185.351	33	22	111	22	966	109.6	5.9	184.52	22	0	0	3.267	0.432706	61.33	36.3	163.7	19.89	9.05	2.07292e+07	2.48337e+07	2.86975e+07	1.83518e+07	2.54103e+07	1.72207e+07	1.09897e+08	8.70579e+07	9.74029e+07	1.0348e+08	1.00898e+08	1.12747e+08	1.1727e+07	1.4956e+07	1.8635e+07	6.7976e+06	1.79595e+07	9.90421e+06	9.3617e+07	7.42184e+07	9.74029e+07	6.71441e+07	5.78256e+07	7.38707e+07	Peak Found
FALSE	High	Master Protein	Q922R8	Protein disulfide-isomerase A6 OS=Mus musculus OX=10090 GN=Pdia6 PE=1 SV=3	0	184.777	55	18	180	18	440	48.1	5.14	374.18	18	0	0	1.297	0.971728	24.51	88.3	111.7	3.7	5.11	3.94741e+08	4.00046e+08	4.08409e+08	4.11479e+08	4.25248e+08	4.35234e+08	5.39998e+08	4.85125e+08	5.0581e+08	5.16343e+08	5.61777e+08	5.21708e+08	2.23315e+08	2.40926e+08	2.65204e+08	1.52414e+08	3.00557e+08	2.50318e+08	4.60002e+08	4.13577e+08	5.0581e+08	3.35035e+08	3.21961e+08	3.41818e+08	High
FALSE	High	Master Protein	O35286	ATP-dependent RNA helicase DHX15 OS=Mus musculus OX=10090 GN=Dhx15 PE=1 SV=2	0	184.209	44	29	232	29	795	90.9	7.46	226.96	29	0	0	0.637	0.900784	41.85	144.9	55.1	8.59	4.97	3.42375e+08	3.27555e+08	3.62172e+08	2.88318e+08	2.96833e+08	3.1841e+08	1.24154e+08	1.19073e+08	1.24543e+08	1.21759e+08	1.36399e+08	1.20987e+08	1.9369e+08	1.97269e+08	2.3518e+08	1.06794e+08	2.09795e+08	1.83128e+08	105761491	1.01512e+08	1.24543e+08	7.90051e+07	7.81718e+07	7.92693e+07	High
FALSE	High	Master Protein	Q04447	Creatine kinase B-type OS=Mus musculus OX=10090 GN=Ckb PE=1 SV=1	0	184.11	69	19	161	19	381	42.7	5.67	323.53	19	0	0	4.611	0.0491327	30.88	37.1	162.9	4.93	5.19	9.20693e+07	8.97854e+07	9.14211e+07	8.87963e+07	1.00082e+08	9.80281e+07	3.91482e+08	3.62115e+08	403328446	4.1184e+08	4.01667e+08	4.22026e+08	52085981	5.40729e+07	5.9365e+07	3.28906e+07	7.07361e+07	5.63793e+07	3.33488e+08	3.08709e+08	403328446	2.67227e+08	2.302e+08	2.76507e+08	High
FALSE	High	Master Protein	O55029	Coatomer subunit beta' OS=Mus musculus OX=10090 GN=Copb2 PE=1 SV=2	0	184.062	46	30	213	30	905	102.4	5.3	280.4	30	0	0	1.333	0.962606	27.08	119.4	80.6	8.76	4.66	3.13612e+08	3.059e+08	3.6038e+08	2.85616e+08	3.36672e+08	2.95651e+08	2.24238e+08	1.97244e+08	2.10526e+08	2.07531e+08	2.16212e+08	2.01833e+08	177418556	1.84227e+08	2.34016e+08	1.05793e+08	2.37952e+08	1.70039e+08	1.91019e+08	1.68154e+08	2.10526e+08	134658681	1.23913e+08	1.32239e+08	High
FALSE	High	Master Protein	P37040	NADPH--cytochrome P450 reductase OS=Mus musculus OX=10090 GN=Por PE=1 SV=2	0	183.085	54	29	177	29	678	77	5.53	263.21	29	0	0	1.317	0.974107	35.86	79	121	7.37	7.77	1.02516e+08	1.05333e+08	9.83301e+07	1.2057e+08	1.09904e+08	1.1314e+08	1.43187e+08	1.59963e+08	1.48328e+08	1.70936e+08	1.69743e+08	1.72241e+08	5.79961e+07	6.34362e+07	6.38515e+07	4.46597e+07	7.76778e+07	6.50705e+07	1.21975e+08	1.36371e+08	1.48328e+08	1.10914e+08	9.72818e+07	1.12851e+08	High
FALSE	High	Master Protein	P26516	26S proteasome non-ATPase regulatory subunit 7 OS=Mus musculus OX=10090 GN=Psmd7 PE=1 SV=2	0	182.457	60	14	171	14	321	36.5	6.77	363.93	14	0	0	1.153	0.990519	32.47	77.7	122.3	15.45	9.11	1.26e+08	1.05181e+08	1.24199e+08	1.64461e+08	1.23638e+08	1.42725e+08	1.74987e+08	2.01179e+08	1.82666e+08	2.19377e+08	2.17056e+08	1.92447e+08	7.12815e+07	6.33449e+07	8.06495e+07	6.09171e+07	8.73849e+07	8.20858e+07	1.49064e+08	1.71509e+08	1.82666e+08	1.42345e+08	1.24397e+08	1.2609e+08	High
FALSE	High	Master Protein	Q9Z2U0	Proteasome subunit alpha type-7 OS=Mus musculus OX=10090 GN=Psma7 PE=1 SV=1	0	182.316	64	15	179	15	248	27.8	8.46	307.94	15	0	0	1.039	0.999234	24.77	96.1	103.9	8.58	5.38	2.88096e+08	2.85341e+08	3.41936e+08	2.75604e+08	2.85262e+08	2.75611e+08	2.98955e+08	3.26814e+08	3.15518e+08	3.01801e+08	3.15305e+08	2.79908e+08	1.62983e+08	1.71846e+08	2.22039e+08	1.02085e+08	2.01617e+08	1.58514e+08	254667956	2.78614e+08	3.15518e+08	1.95827e+08	180704731	183393044	High
FALSE	High	Master Protein	P62192	26S proteasome regulatory subunit 4 OS=Mus musculus OX=10090 GN=Psmc1 PE=1 SV=1	0	182.078	52	20	174	19	440	49.2	6.21	306.7	20	0	0	1.172	0.982153	33.17	92	108	9.52	8.58	2.45221e+08	2.47274e+08	2.39611e+08	1.88146e+08	2.26553e+08	2.29587e+08	2.79086e+08	3.10292e+08	2.79928e+08	2.63583e+08	2.38358e+08	2.72133e+08	1.38728e+08	1.4892e+08	1.55593e+08	6.96903e+07	1.60123e+08	1.32043e+08	2.37742e+08	2.64529e+08	2.79928e+08	1.71029e+08	1.36606e+08	1.78299e+08	High
FALSE	High	Master Protein	P51174	Long-chain specific acyl-CoA dehydrogenase, mitochondrial OS=Mus musculus OX=10090 GN=Acadl PE=1 SV=2	0	181.652	42	17	139	17	430	47.9	8.31	231.6	17	0	0	2.474	0.581501	29.3	48.9	151.1	15.96	12.5	8.63944e+07	9.39059e+07	1.26783e+08	8.83455e+07	8.80864e+07	9.27969e+07	2.16462e+08	2.6404e+08	2.74484e+08	2.85931e+08	3.20186e+08	2.89265e+08	4.88755e+07	5.65545e+07	8.23276e+07	3.27236e+07	6.22576e+07	5.33707e+07	1.84395e+08	2.25099e+08	2.74484e+08	1.8553e+08	1.83502e+08	1.89524e+08	High
FALSE	High	Master Protein	Q8K4L3	Supervillin OS=Mus musculus OX=10090 GN=Svil PE=1 SV=1	0	181.265	24	37	109	37	2170	243	6.87	126.49	37	0	0	1.356	0.973714	68.29	66.3	133.7	21.17	8.22	5.29041e+07	8.40852e+07	5.91813e+07	4.97967e+07	5.3824e+07	5.58494e+07	1.10704e+08	1.18961e+08	1.17463e+08	1.10199e+08	9.35055e+07	1.09357e+08	2.99292e+07	5.064e+07	38429874	1.84449e+07	38041668	3.21209e+07	9.43045e+07	1.01416e+08	1.17463e+08	7.15042e+07	5.35891e+07	7.16495e+07	Peak Found
FALSE	High	Master Protein	P26043	Radixin OS=Mus musculus OX=10090 GN=Rdx PE=1 SV=3	0	181.26	38	23	296	11	583	68.5	6.2	445.69	23	0	0	0.97	0.982153	32.69	104.8	95.2	24.8	38.17	1.35689e+08	1.33531e+08	6.1543e+07	1.32609e+08	1.42291e+08	1.37504e+08	1.40123e+08	5.37653e+07	5.44438e+07	1.15898e+08	1.34289e+08	1.29024e+08	7.67631e+07	8.04183e+07	3.99635e+07	4.91191e+07	1.00569e+08	7.9083e+07	1.19365e+08	4.58358e+07	5.44438e+07	7.52016e+07	7.69627e+07	8.45356e+07	High
FALSE	High	Master Protein	Q05D44	Eukaryotic translation initiation factor 5B OS=Mus musculus OX=10090 GN=Eif5b PE=1 SV=2	0	180.797	30	23	112	23	1216	137.5	5.59	165.44	23	0	0	0.957	0.976564	38.23	102.4	97.6	9.52	5.29	6.98862e+07	7.74241e+07	7.19338e+07	7.19347e+07	8.83956e+07	8.31204e+07	6.58663e+07	7.09473e+07	7.14381e+07	7.20882e+07	7.76741e+07	7.0592e+07	3.95364e+07	4.66284e+07	4.67108e+07	2.6645e+07	6.24761e+07	4.78054e+07	5.61089e+07	6.04838e+07	7.14381e+07	4.67753e+07	4.45159e+07	4.62512e+07	High
FALSE	High	Master Protein	P60335	Poly(rC)-binding protein 1 OS=Mus musculus OX=10090 GN=Pcbp1 PE=1 SV=1	0	180.685	85	16	197	13	356	37.5	7.09	437.57	16	0	3	1.136	0.985566	38.85	98.5	101.5	6.24	5.77	4.81811e+08	5.06465e+08	5.55545e+08	4.8985e+08	5.49483e+08	4.92422e+08	5.20225e+08	5.69762e+08	5.30596e+08	4.90762e+08	4.89342e+08	5.09852e+08	2.72573e+08	3.05017e+08	3.60748e+08	1.81443e+08	3.88363e+08	2.83209e+08	4.43158e+08	4.85732e+08	5.30596e+08	3.18437e+08	2.80448e+08	3.3405e+08	High
FALSE	High	Master Protein	A2AGT5	Cytoskeleton-associated protein 5 OS=Mus musculus OX=10090 GN=Ckap5 PE=1 SV=1	0	180.212	22	40	203	40	2032	225.5	7.96	272.89	40	0	0	0.53	0.763411	30.54	138.5	61.5	6.12	6.98	2.02412e+08	1.97249e+08	2.32129e+08	2.01745e+08	2.10749e+08	2.02308e+08	8.85224e+07	1.00435e+08	9.13093e+07	8.71184e+07	9.86265e+07	8.46611e+07	1.1451e+08	1.18792e+08	1.50735e+08	7.47273e+07	1.48953e+08	1.16355e+08	7.54087e+07	8.56227e+07	9.13093e+07	5.65278e+07	5.6524e+07	5.54692e+07	High
FALSE	High	Master Protein	A2AAJ9	Obscurin OS=Mus musculus OX=10090 GN=Obscn PE=1 SV=3	0	180.049	11	37	92	37	8886	966	5.9	124.07	37	0	0	2.506	0.676547	65.09	13.4	186.6	23.46	20.61	6.12112e+06	5.09489e+06	5.31376e+06	8.01234e+06	8.15362e+06	4.89172e+06	6.1997e+07	6.62273e+07	6.90247e+07	9.09134e+07	1.01554e+08	9.24069e+07	3.46288e+06	3.06837e+06	3.45054e+06	2.96781e+06	5.7628e+06	2.8134e+06	5.28127e+07	5.64599e+07	6.90247e+07	5.89902e+07	5.8202e+07	6.05442e+07	High
FALSE	High	Master Protein	Q920E5	Farnesyl pyrophosphate synthase OS=Mus musculus OX=10090 GN=Fdps PE=1 SV=1	0	178.655	75	16	122	16	353	40.6	5.66	179.73	16	0	0	1.937	0.826813	37.11	68.1	131.9	12.39	3.22	1.06109e+08	1.53257e+08	1.41725e+08	1.25887e+08	1.41307e+08	1.43349e+08	2.79621e+08	2.69811e+08	2.91476e+08	2.75469e+08	2.72791e+08	2.66355e+08	6.00286e+07	9.22987e+07	9.20306e+07	4.66292e+07	9.98726e+07	8.24448e+07	2.38198e+08	2.30019e+08	2.91476e+08	178741502	1.56339e+08	1.74513e+08	High
FALSE	High	Master Protein	P50396	Rab GDP dissociation inhibitor alpha OS=Mus musculus OX=10090 GN=Gdi1 PE=1 SV=3	0	178.618	55	18	175	14	447	50.5	5.08	343.49	18	0	0	1.809	0.89704	49.56	105.8	94.2	18.58	3.46	1.58718e+08	1.67957e+08	2.14831e+08	1.494e+08	1.2525e+08	1.50311e+08	1.43131e+08	1.4519e+08	1.37069e+08	1.32501e+08	1.38008e+08	1.35256e+08	8.97907e+07	1.01152e+08	1.39502e+08	5.53386e+07	8.85238e+07	8.64493e+07	1.21927e+08	1.23777e+08	1.37069e+08	8.59747e+07	7.90942e+07	8.86182e+07	High
FALSE	High	Master Protein	P13864	DNA (cytosine-5)-methyltransferase 1 OS=Mus musculus OX=10090 GN=Dnmt1 PE=1 SV=5	0	178.08	23	33	135	33	1620	183.1	7.74	183.45	33	0	0	0.252	0.0672731	86.71	132.6	67.4	10.17	10.37	4.04002e+08	3.84383e+08	3.24575e+08	3.199e+08	3.88861e+08	3.98022e+08	2.06709e+08	2.09097e+08	1.86671e+08	1.80791e+08	2.16796e+08	1.64222e+08	2.28554e+08	2.31493e+08	2.10765e+08	1.18493e+08	2.74838e+08	2.28916e+08	1.76087e+08	1.78259e+08	1.86671e+08	1.17309e+08	1.24248e+08	1.07597e+08	High
FALSE	High	Master Protein	Q9WVA4	Transgelin-2 OS=Mus musculus OX=10090 GN=Tagln2 PE=1 SV=4	0	177.975	81	16	332	16	199	22.4	8.24	608.39	16	0	0	0.584	0.851969	54.77	121.9	78.1	9.55	7.3	1.16483e+09	1.22417e+09	1.17021e+09	1.26118e+09	1.15891e+09	1.46915e+09	8.79859e+08	7.41446e+08	7.81793e+08	7.51152e+08	7.24772e+08	8.10989e+08	6.58974e+08	7.3725e+08	7.59886e+08	4.67148e+08	8.1909e+08	8.44959e+08	7.49516e+08	6.32096e+08	7.81793e+08	4.87394e+08	4.15376e+08	5.31353e+08	High
FALSE	High	Master Protein	Q91W50	Cold shock domain-containing protein E1 OS=Mus musculus OX=10090 GN=Csde1 PE=1 SV=1	0	177.925	41	31	233	31	798	88.7	6.37	329.67	31	0	0	0.666	0.930178	31.84	123.1	76.9	3.8	5.68	2.61871e+08	2.78515e+08	2.62246e+08	2.83468e+08	2.83452e+08	2.82672e+08	1.88002e+08	1.87615e+08	1.6849e+08	1.76744e+08	1.63388e+08	1.73495e+08	1.48147e+08	1.67735e+08	1.70291e+08	1.04998e+08	2.00338e+08	1.62574e+08	1.60152e+08	1.59945e+08	1.6849e+08	1.14682e+08	9.36396e+07	1.13672e+08	High
FALSE	High	Master Protein	Q3TW96	UDP-N-acetylhexosamine pyrophosphorylase-like protein 1 OS=Mus musculus OX=10090 GN=Uap1l1 PE=1 SV=1	0	177.446	53	24	213	22	507	56.6	5.43	438.58	24	0	1	3.015	0.322357	29.08	73.7	126.3	8.38	4.77	2.50098e+08	2.56065e+08	3.1295e+08	2.80392e+08	2.68005e+08	2.62359e+08	4.1793e+08	4.72107e+08	4.51975e+08	4.57424e+08	4.57423e+08	4.23538e+08	1.41487e+08	1.54214e+08	2.03217e+08	1.03859e+08	1.89421e+08	1.50892e+08	3.56017e+08	4.02479e+08	4.51975e+08	2.96805e+08	262154529	2.77498e+08	High
FALSE	High	Master Protein	Q52KR3	Protein prune homolog 2 OS=Mus musculus OX=10090 GN=Prune2 PE=1 SV=2	0	176.527	13	28	137	27	3084	339.3	4.46	196.18	28	0	1	2.513	0.544323	50.33	84.5	115.5	7.87	6.07	1.63583e+08	1.70322e+08	1.39945e+08	1.59008e+08	1.53881e+08	1.75374e+08	2.38457e+08	2.07363e+08	2.16729e+08	2.15657e+08	2.41773e+08	2.24121e+08	9.25431e+07	1.02575e+08	9.08743e+07	5.88972e+07	1.0876e+08	1.00864e+08	2.03132e+08	1.76781e+08	2.16729e+08	1.39932e+08	1.38563e+08	1.46842e+08	High
FALSE	High	Master Protein	P97310	DNA replication licensing factor MCM2 OS=Mus musculus OX=10090 GN=Mcm2 PE=1 SV=3	0	175.997	36	26	152	26	904	102	5.72	250.26	26	0	0	0.2	0.0166437	46.97	150.2	49.8	19.5	48.36	3.35747e+08	2.92171e+08	2.10732e+08	3.4557e+08	2.28646e+08	3.12853e+08	9.20943e+07	3.29602e+07	2.91388e+07	1.08906e+08	1.11044e+08	1.08966e+08	1.89941e+08	1.75959e+08	1.36841e+08	128000805	1.61602e+08	1.79933e+08	7.84514e+07	2.80992e+07	2.91388e+07	7.0665e+07	6.36405e+07	7.13935e+07	High
FALSE	High	Master Protein	P14206	Small ribosomal subunit protein uS2 OS=Mus musculus OX=10090 GN=Rpsa PE=1 SV=4	0	175.904	64	15	223	15	295	32.8	4.87	489.6	15	0	0	0.638	0.900784	32.74	125	75	4.82	4.76	1.43846e+09	1.26749e+09	1.37462e+09	1.39896e+09	1.35961e+09	1.28907e+09	8.31898e+08	7.72717e+08	7.36712e+08	8.25167e+08	8.19958e+08	8.22267e+08	8.13771e+08	7.6334e+08	8.92618e+08	5.1818e+08	9.60941e+08	7.41387e+08	7.08661e+08	658754824	7.36712e+08	5.3542e+08	4.69927e+08	5.38742e+08	High
FALSE	High	Master Protein	O35737	Heterogeneous nuclear ribonucleoprotein H OS=Mus musculus OX=10090 GN=Hnrnph1 PE=1 SV=3	0	175.683	50	14	196	7	449	49.2	6.3	336.18	14	0	7	0.844	0.970809	37.13	116.2	83.8	2.41	6.74	5.05957e+08	4.89338e+08	5.13806e+08	5.23184e+08	5.12177e+08	4.97085e+08	4.00001e+08	3.94159e+08	3.7941e+08	3.46839e+08	3.42311e+08	3.55014e+08	2.86233e+08	2.94702e+08	3.33644e+08	1.9379e+08	3.61996e+08	2.85891e+08	3.40745e+08	3.36027e+08	3.7941e+08	2.25051e+08	1.96182e+08	2.32602e+08	High
FALSE	High	Master Protein	Q8VI75	Importin-4 OS=Mus musculus OX=10090 GN=Ipo4 PE=1 SV=1	0	175.597	33	27	187	27	1082	119.2	5.03	314.06	27	0	0	0.586	0.865816	36.15	129.9	70.1	5.13	2.7	1.15517e+08	1.20394e+08	1.24634e+08	1.2391e+08	1.13424e+08	1.09549e+08	6.32884e+07	6.72845e+07	6.28263e+07	6.49578e+07	6.4122e+07	6.27115e+07	6.53512e+07	7.25067e+07	8.09322e+07	4.58969e+07	8.01654e+07	63005206	5.39129e+07	5.73612e+07	6.28263e+07	4.21486e+07	3.6749e+07	4.1088e+07	High
FALSE	High	Master Protein	Q99LC5	Electron transfer flavoprotein subunit alpha, mitochondrial OS=Mus musculus OX=10090 GN=Etfa PE=1 SV=2	0	174.977	65	15	151	15	333	35	8.38	282.31	15	0	0	2.558	0.503462	35.76	55.6	144.4	6.95	8.1	1.24485e+08	1.28767e+08	1.10687e+08	1.07049e+08	1.16292e+08	1.17251e+08	3.2277e+08	2.52552e+08	2.94113e+08	2.99153e+08	3.09134e+08	3.07434e+08	7.04243e+07	77549373	7.18757e+07	3.96515e+07	8.21924e+07	6.7435e+07	2.74955e+08	2.15305e+08	2.94113e+08	1.94109e+08	1.77168e+08	2.01428e+08	High
FALSE	High	Master Protein	Q9WVJ2	26S proteasome non-ATPase regulatory subunit 13 OS=Mus musculus OX=10090 GN=Psmd13 PE=1 SV=1	0	174.693	72	24	193	24	376	42.8	5.71	330.07	24	0	0	1.097	0.991695	33.12	92.8	107.2	11.54	9.7	2.1923e+08	2.10997e+08	2.56937e+08	1.86915e+08	2.43889e+08	2.07972e+08	2.58875e+08	2.91057e+08	2.62253e+08	2.38557e+08	2.34258e+08	2.23647e+08	1.24024e+08	1.27072e+08	1.66844e+08	6.92343e+07	1.72376e+08	1.19612e+08	2.20525e+08	2.48131e+08	2.62253e+08	1.5479e+08	1.34256e+08	1.46531e+08	High
FALSE	High	Master Protein	P05977	Myosin light chain 1/3, skeletal muscle isoform OS=Mus musculus OX=10090 GN=Myl1 PE=1 SV=2	0	174.629	61	15	110	14	188	20.6	5.03	243.49	15	0	1	54.052	3.05902e-13	143.23	4.2	195.8	24.95	7.31	1.83084e+07	1.25685e+07	2.3378e+07	2.26975e+07	1.44801e+07	1.55208e+07	6.87659e+08	8.59614e+08	8.18592e+08	7.75336e+08	7.8579e+08	7.73716e+08	1.03575e+07	7.56935e+06	1.51807e+07	8.40726e+06	1.02342e+07	8.92654e+06	5.85789e+08	7.32836e+08	8.18592e+08	5.03086e+08	4.50346e+08	5.06932e+08	Peak Found
FALSE	High	Master Protein	Q3UJB9	Enhancer of mRNA-decapping protein 4 OS=Mus musculus OX=10090 GN=Edc4 PE=1 SV=2	0	173.416	29	25	136	25	1406	152.4	5.78	196.56	25	0	0	1.059	0.992057	42.23	106.7	93.3	7.12	3.72	9.34728e+07	9.13858e+07	8.18067e+07	9.6289e+07	9.95897e+07	9.95497e+07	8.72006e+07	8.73642e+07	8.20096e+07	8.13451e+07	8.40704e+07	7.99438e+07	5.288e+07	5.50367e+07	5.31219e+07	3.56659e+07	7.03879e+07	5.72545e+07	7.42827e+07	7.44795e+07	8.20096e+07	5.27817e+07	4.81817e+07	5.23784e+07	High
FALSE	High	Master Protein	P54775	26S proteasome regulatory subunit 6B OS=Mus musculus OX=10090 GN=Psmc4 PE=1 SV=2	0	172.955	58	17	195	17	418	47.4	5.21	323.02	17	0	0	1.34	0.962129	37.74	89.5	110.5	9.41	8.31	2.1202e+08	2.07758e+08	1.87563e+08	1.74445e+08	1.84137e+08	2.22264e+08	2.58351e+08	2.44315e+08	2.78278e+08	2.30219e+08	2.20898e+08	2.42845e+08	1.19945e+08	1.25121e+08	1.21796e+08	6.46151e+07	1.30144e+08	1.27832e+08	2.20079e+08	2.08283e+08	2.78278e+08	1.4938e+08	1.26599e+08	1.5911e+08	High
FALSE	High	Master Protein	Q61753	D-3-phosphoglycerate dehydrogenase OS=Mus musculus OX=10090 GN=Phgdh PE=1 SV=3	0	172.829	47	21	262	21	533	56.5	6.54	459.72	21	0	0	0.527	0.752984	28.13	133.4	66.6	3.39	4.79	7.19275e+08	7.52838e+08	7.7661e+08	7.33416e+08	7.87443e+08	7.512e+08	3.91723e+08	4.07982e+08	3.84336e+08	3.64497e+08	3.65994e+08	3.63356e+08	4.06912e+08	453393839	5.04298e+08	2.71661e+08	5.56548e+08	4.32041e+08	3.33693e+08	3.47812e+08	3.84336e+08	2.36508e+08	2.09756e+08	2.38067e+08	High
FALSE	High	Master Protein	Q9DAW9	Calponin-3 OS=Mus musculus OX=10090 GN=Cnn3 PE=1 SV=1	0	172.355	64	15	218	14	330	36.4	5.72	453.28	15	0	1	2.203	0.686271	46.12	70	130	8.86	7	4.39427e+08	4.60841e+08	5.15658e+08	4.30298e+08	5.35957e+08	4.69374e+08	8.91257e+08	9.02672e+08	9.18161e+08	7.97503e+08	7.73382e+08	8.37207e+08	2.48595e+08	2.77539e+08	3.34847e+08	1.59384e+08	3.78803e+08	2.69953e+08	7.59226e+08	7.69543e+08	9.18161e+08	5.1747e+08	4.43234e+08	5.4853e+08	High
FALSE	High	Master Protein	Q5SWU9	Acetyl-CoA carboxylase 1 OS=Mus musculus OX=10090 GN=Acaca PE=1 SV=1	0	172.318	22	40	193	40	2345	265.1	6.39	224.55	40	0	0	0.707	0.93544	34.79	137.2	62.8	18.29	8.62	1.80309e+08	1.75872e+08	2.6881e+08	2.02187e+08	1.768e+08	1.82157e+08	7.76302e+07	8.71802e+07	7.31611e+07	8.47931e+07	9.32863e+07	8.12539e+07	1.02006e+08	1.05918e+08	1.74554e+08	7.4891e+07	1.24958e+08	1.04765e+08	6.613e+07	7.43227e+07	7.31611e+07	5.5019e+07	5.34635e+07	5.32368e+07	High
FALSE	High	Master Protein	Q80UM3	N-alpha-acetyltransferase 15, NatA auxiliary subunit OS=Mus musculus OX=10090 GN=Naa15 PE=1 SV=1	0	172.258	42	30	202	30	865	100.9	7.62	211.74	30	0	0	0.73	0.940042	30.89	108.4	91.6	7.65	8.76	2.19162e+08	2.21912e+08	2.61088e+08	2.2895e+08	2.41216e+08	2.13023e+08	1.96504e+08	2.26903e+08	1.97502e+08	1.82074e+08	1.84365e+08	1.82682e+08	1.23985e+08	1.33646e+08	1.6954e+08	8.48043e+07	1.70487e+08	1.22517e+08	1.67394e+08	1.93439e+08	1.97502e+08	1.18141e+08	1.05662e+08	119691629	High
FALSE	High	Master Protein	P61164	Alpha-centractin OS=Mus musculus OX=10090 GN=Actr1a PE=1 SV=1	0	172.159	66	16	153	6	376	42.6	6.64	274.58	16	0	10	1.474	0.945374	42.2	66.1	133.9	7.87	17.74	1.38835e+08	1.30223e+08	1.31909e+08	1.59989e+08	1.46336e+08	1.48229e+08	3.10372e+08	2.09268e+08	203133924	2.97586e+08	2.89513e+08	2.87665e+08	7.85427e+07	7.84263e+07	8.56562e+07	5.92607e+07	1.03427e+08	8.52518e+07	2.64393e+08	178404510	203133924	193092226	1.65923e+08	1.88476e+08	High
FALSE	High	Master Protein	Q9R0X4	Acyl-coenzyme A thioesterase 9, mitochondrial OS=Mus musculus OX=10090 GN=Acot9 PE=1 SV=1	0	172.038	61	23	230	23	439	50.5	8.59	310.68	23	0	0	2.045	0.763411	33.83	68	132	3.04	4.94	1.34269e+08	1.42855e+08	1.37438e+08	1.32927e+08	1.32673e+08	1.40117e+08	2.41617e+08	2.8214e+08	2.63128e+08	2.63999e+08	2.66788e+08	2.60828e+08	7.59597e+07	8.60337e+07	8.92462e+07	4.92368e+07	9.37705e+07	8.05859e+07	2.05824e+08	2.4053e+08	2.63128e+08	1.71299e+08	1.52899e+08	1.70892e+08	High
FALSE	High	Master Protein	Q62523	Zyxin OS=Mus musculus OX=10090 GN=Zyx PE=1 SV=2	0	171.795	46	17	154	17	564	60.5	6.4	315.47	17	0	0	1.464	0.945374	28.87	76.8	123.2	60.91	6.22	1.98507e+08	1.90302e+08	2.25297e+08	1.9711e+08	6.01169e+08	1.97964e+08	3.52663e+08	2.94195e+08	3.15252e+08	3.20275e+08	3.04922e+08	3.20336e+08	112300321	1.14608e+08	1.46299e+08	7.30105e+07	4.24894e+08	1.13856e+08	3.0042e+08	2.50806e+08	3.15252e+08	2.07815e+08	1.74754e+08	2.09881e+08	High
FALSE	High	Master Protein	Q9QZ47	Troponin T, fast skeletal muscle OS=Mus musculus OX=10090 GN=Tnnt3 PE=1 SV=3	0	171.529	34	12	107	12	272	32.2	5.31	215.11	12	0	0	3.292	0.2334	84.47	16.6	183.4	13.97	3.78	3.04987e+07	2.74898e+07	4.10932e+07	3.33428e+07	3.31108e+07	3.126e+07	3.41836e+08	3.68944e+08	3.4922e+08	3.78829e+08	3.52845e+08	3.57587e+08	1.72539e+07	1.65556e+07	2.66842e+07	1.23503e+07	2.3402e+07	1.79787e+07	2.91197e+08	3.14531e+08	3.4922e+08	2.45808e+08	2.0222e+08	2.34288e+08	Peak Found
FALSE	High	Master Protein	Q9WUA3	ATP-dependent 6-phosphofructokinase, platelet type OS=Mus musculus OX=10090 GN=Pfkp PE=1 SV=1	0	171.464	41	21	174	19	784	85.4	7.11	293.24	21	0	0	1.179	0.990168	34.29	92.4	107.6	13.67	6.62	7.64863e+07	8.82762e+07	8.76518e+07	8.7927e+07	1.04352e+08	7.02201e+07	1.11143e+08	9.15163e+07	1.03375e+08	9.62412e+07	1.01957e+08	1.0257e+08	4.32703e+07	5.3164e+07	5.69175e+07	3.25686e+07	7.37537e+07	4.0386e+07	9.46779e+07	7.80192e+07	1.03375e+08	62447249	5.84328e+07	6.72031e+07	High
FALSE	High	Master Protein	P84078	ADP-ribosylation factor 1 OS=Mus musculus OX=10090 GN=Arf1 PE=1 SV=2	0	171.287	86	15	249	2	181	20.7	6.8	390.76	15	0	15	1.256	0.974107	57.79	89.4	110.6	8.97	45.7	5.66221e+08	5.13957e+08	5.82838e+08	4.88086e+08	5.48822e+08	4.60961e+08	5.92269e+08	6.87287e+08	1.51794e+09	6.69065e+08	6.4528e+08	6.11276e+08	3.20326e+08	309528823	3.78471e+08	1.8079e+08	3.87896e+08	2.65115e+08	5.0453e+08	5.85924e+08	1.51794e+09	4.34131e+08	3.69817e+08	4.00503e+08	High
FALSE	High	Master Protein	Q9DCL9	Bifunctional phosphoribosylaminoimidazole carboxylase/phosphoribosylaminoimidazole succinocarboxamide synthetase OS=Mus musculus OX=10090 GN=Paics PE=1 SV=4	0	171.181	72	23	199	23	425	47	7.23	326.2	23	0	0	0.791	0.960579	30.22	112.5	87.5	2.94	4.18	2.60491e+08	2.65385e+08	2.51537e+08	2.7401e+08	2.63107e+08	2.69564e+08	2.22478e+08	2.04246e+08	2.1369e+08	2.04868e+08	2.06324e+08	1.97514e+08	1.47367e+08	1.59827e+08	1.63338e+08	1.01495e+08	1.85959e+08	1.55036e+08	1.8952e+08	174123465	2.1369e+08	1.32931e+08	1.18247e+08	1.29409e+08	High
FALSE	High	Master Protein	P62827	GTP-binding nuclear protein Ran OS=Mus musculus OX=10090 GN=Ran PE=1 SV=3	0	171.077	63	16	232	16	216	24.4	7.49	443.9	16	0	0	0.562	0.816269	37.48	127.7	72.3	4.99	7.88	1.4574e+09	1.37447e+09	1.33991e+09	1.53626e+09	1.38274e+09	1.43888e+09	7.85086e+08	6.9085e+08	7.1864e+08	8.12342e+08	8.20745e+08	8.46203e+08	8.24491e+08	8.27771e+08	8.70083e+08	5.69037e+08	9.77294e+08	8.2755e+08	6.68783e+08	5.88962e+08	7.1864e+08	5.27098e+08	4.70378e+08	5.54424e+08	High
FALSE	High	Master Protein	P62141	Serine/threonine-protein phosphatase PP1-beta catalytic subunit OS=Mus musculus OX=10090 GN=Ppp1cb PE=1 SV=3	0	171.047	62	18	187	6	327	37.2	6.19	343.83	18	0	0	1.675	0.940042	29.19	79.7	120.3	14.3	20.26	3.61593e+07	4.41761e+07	4.10234e+07	5.33392e+07	4.21215e+07	3.78666e+07	9.49479e+07	6.49779e+07	7.1619e+07	6.06641e+07	5.92674e+07	5.8931e+07	2.04562e+07	2.66049e+07	2.66389e+07	1.97571e+07	2.97706e+07	2.17784e+07	8.08823e+07	5.53948e+07	7.1619e+07	3.93626e+07	3.39669e+07	3.86111e+07	High
FALSE	High	Master Protein	P61222	ATP-binding cassette sub-family E member 1 OS=Mus musculus OX=10090 GN=Abce1 PE=1 SV=1	0	170.924	48	22	157	22	599	67.3	8.34	262.37	22	0	0	0.692	0.932044	37.86	114.3	85.7	20.65	12.78	1.85874e+08	1.81562e+08	2.03997e+08	1.72181e+08	2.82232e+08	1.77899e+08	1.5445e+08	1.3175e+08	1.69838e+08	1.2594e+08	1.23501e+08	1.43868e+08	1.05154e+08	1.09345e+08	1.32467e+08	6.37766e+07	1.99476e+08	1.02316e+08	1.3157e+08	1.12319e+08	1.69838e+08	8.17174e+07	7.07798e+07	9.42612e+07	High
FALSE	High	Master Protein	Q6GQT9	BOS complex subunit NOMO1 OS=Mus musculus OX=10090 GN=Nomo1 PE=1 SV=1	0	170.874	38	31	175	31	1214	133.3	6.09	218.4	31	0	0	1.036	0.99841	32.02	182.9	17.1	71.99	19.43	1.25946e+09	8.55669e+08	8.13138e+07	1.22675e+09	8.32546e+07	1.24978e+09	8.42719e+07	8.54787e+07	7.90563e+07	1.17536e+08	1.25049e+08	1.06715e+08	7.12507e+08	5.15324e+08	5.28018e+07	4.54394e+08	5.88426e+07	7.18793e+08	7.17878e+07	7.28721e+07	7.90563e+07	7.62649e+07	7.16672e+07	6.99185e+07	High
FALSE	High	Master Protein	Q8BIJ6	Isoleucine--tRNA ligase, mitochondrial OS=Mus musculus OX=10090 GN=Iars2 PE=1 SV=1	0	170.557	34	23	122	23	1012	112.7	6.81	173.77	23	0	0	1.812	0.926193	52.45	77.8	122.2	7.53	2.91	7.01055e+07	6.53909e+07	6.37355e+07	7.77249e+07	7.30266e+07	6.69536e+07	1.13442e+08	1.10828e+08	1.04397e+08	1.07576e+08	1.07867e+08	1.07101e+08	3.96605e+07	3.93814e+07	4.13872e+07	2.87897e+07	5.16136e+07	3.85073e+07	9.66368e+07	9.44832e+07	1.04397e+08	6.98022e+07	6.18198e+07	7.01715e+07	High
FALSE	High	Master Protein	P17156	Heat shock-related 70 kDa protein 2 OS=Mus musculus OX=10090 GN=Hspa2 PE=1 SV=2	0	170.548	35	18	291	8	633	69.6	5.67	609.35	18	0	0	0.881	0.964069	43.58	63.1	136.9	36.1	9.39	1.51668e+07	1.00422e+07	2.20473e+07	9.48355e+06	1.56346e+07	9.77587e+06	2.74975e+07	2.45149e+07	3.00094e+07	2.61201e+07	2.86116e+07	2.33737e+07	8.58028e+06	6.04785e+06	1.43166e+07	3.51275e+06	1.10502e+07	5.62244e+06	2.3424e+07	20899393	3.00094e+07	1.69483e+07	1.63976e+07	1.53143e+07	High
FALSE	High	Master Protein	Q9R0Y5	Adenylate kinase isoenzyme 1 OS=Mus musculus OX=10090 GN=Ak1 PE=1 SV=1	0	170.505	63	12	129	12	194	21.5	5.81	287.45	12	0	0	3.409	0.201837	47.83	39.6	160.4	14.15	3.85	6.59387e+07	7.00328e+07	9.00827e+07	7.0106e+07	9.00522e+07	7.18887e+07	2.86791e+08	2.80964e+08	2.99166e+08	2.88876e+08	2.76322e+08	3.06068e+08	3.73032e+07	4.2177e+07	5.8496e+07	2.59676e+07	6.3647e+07	4.13457e+07	244305416	2.39527e+08	2.99166e+08	1.8744e+08	1.58363e+08	2.00533e+08	High
FALSE	High	Master Protein	Q1XH17	Tripartite motif-containing protein 72 OS=Mus musculus OX=10090 GN=Trim72 PE=1 SV=1	0	170.431	68	18	99	18	477	52.8	6.42	217.46	18	0	0	3.391	0.328111	135.07	49.5	150.5	16.22	4.12	5.30478e+07	5.30885e+07	6.30443e+07	6.16668e+07	3.94178e+07	4.93567e+07	1.62521e+08	1.56971e+08	1.60259e+08	1.68767e+08	1.58305e+08	1.74352e+08	3.00105e+07	3.19723e+07	4.09383e+07	2.28417e+07	2.78597e+07	2.83867e+07	1.38445e+08	1.33821e+08	1.60259e+08	1.09506e+08	9.07263e+07	1.14234e+08	Peak Found
FALSE	High	Master Protein	P97855	Ras GTPase-activating protein-binding protein 1 OS=Mus musculus OX=10090 GN=G3bp1 PE=1 SV=1	0	170.282	52	19	220	18	465	51.8	5.59	276.59	19	0	1	0.586	0.854573	37.86	122.7	77.3	3.49	5.81	2.84141e+08	2.75348e+08	2.84003e+08	2.65403e+08	2.94495e+08	2.79058e+08	1.89568e+08	1.79023e+08	1.82675e+08	1.65702e+08	1.62636e+08	1.75846e+08	1.60746e+08	1.65827e+08	1.8442e+08	9.83064e+07	2.08143e+08	1.60496e+08	1.61485e+08	1.52621e+08	1.82675e+08	1.07518e+08	9.32086e+07	1.15212e+08	High
FALSE	High	Master Protein	Q9D819	Inorganic pyrophosphatase OS=Mus musculus OX=10090 GN=Ppa1 PE=1 SV=1	0	170.083	79	20	206	20	289	32.6	5.6	364.01	20	0	0	0.537	0.764923	39.7	127.1	72.9	8.73	4.99	3.22601e+08	3.51163e+08	3.67051e+08	3.04054e+08	3.84477e+08	3.67742e+08	2.03085e+08	2.06082e+08	187818868	2.19805e+08	2.06592e+08	2.05415e+08	1.82504e+08	2.11486e+08	2.38348e+08	1.12623e+08	2.7174e+08	2.11501e+08	1.73e+08	1.75688e+08	187818868	1.42623e+08	1.18401e+08	1.34586e+08	High
FALSE	High	Master Protein	Q61543	Golgi apparatus protein 1 OS=Mus musculus OX=10090 GN=Glg1 PE=1 SV=1	0	169.726	31	30	143	30	1175	133.6	6.84	234.64	30	0	0	2.148	0.758662	48.04	49.6	150.4	19.42	51.2	7.23012e+07	7.44143e+07	6.29682e+07	9.73764e+07	5.86046e+07	8.74307e+07	1.38371e+08	1.43274e+08	1.29793e+08	3.84723e+08	3.46094e+08	3.92355e+08	4.09027e+07	4.48157e+07	4.08889e+07	3.60687e+07	4.14205e+07	5.02844e+07	117873103	1.22144e+08	1.29793e+08	2.49632e+08	198350274	257067042	High
FALSE	High	Master Protein	P42208	Septin-2 OS=Mus musculus OX=10090 GN=Septin2 PE=1 SV=2	0	169.533	68	18	137	17	361	41.5	6.55	262.58	18	0	1	1.192	0.982063	31.67	89.8	110.2	4.44	6.05	2.62467e+08	2.6191e+08	2.5827e+08	2.68539e+08	2.54037e+08	2.87428e+08	3.20809e+08	2.87138e+08	2.94687e+08	3.34723e+08	3.26413e+08	3.23215e+08	1.48484e+08	1.57734e+08	1.6771e+08	9.94682e+07	1.79548e+08	1.6531e+08	2.73284e+08	2.4479e+08	2.94687e+08	2.17189e+08	1.87071e+08	2.11767e+08	High
FALSE	High	Master Protein	Q8C129	Leucyl-cystinyl aminopeptidase OS=Mus musculus OX=10090 GN=Lnpep PE=1 SV=1	0	169.492	29	26	125	26	1025	117.2	5.96	157.09	26	0	0	2.833	0.576165	38.58	48.7	151.3	18.75	10.54	3.74299e+07	4.04063e+07	5.61021e+07	3.5675e+07	5.15202e+07	4.11731e+07	1.15627e+08	1.3948e+08	1.5455e+08	1.27486e+08	1.23382e+08	1.26277e+08	2.11751e+07	2.43345e+07	3.64304e+07	1.32142e+07	3.64134e+07	2.36801e+07	9.84984e+07	1.18909e+08	1.5455e+08	8.27206e+07	7.07116e+07	8.27358e+07	High
FALSE	High	Master Protein	P62631	Elongation factor 1-alpha 2 OS=Mus musculus OX=10090 GN=Eef1a2 PE=1 SV=1	0	169.192	41	13	504	2	463	50.4	9.03	1102.21	13	0	0	0.895	0.974107	29.47	106.6	93.4	15.58	10.31	1.46886e+08	1.27011e+08	1.22509e+08	8.80681e+07	1.22881e+08	1.25959e+08	1.04895e+08	1.26637e+08	92489887	1.10091e+08	1.15048e+08	1.07984e+08	8.30973e+07	7.64917e+07	7.95525e+07	32620851	8.685e+07	7.24434e+07	89355738	1.0796e+08	92489887	7.14336e+07	6.59353e+07	7.07498e+07	High
FALSE	High	Master Protein	P63085	Mitogen-activated protein kinase 1 OS=Mus musculus OX=10090 GN=Mapk1 PE=1 SV=3	0	169.115	87	23	206	16	358	41.2	6.98	271.79	23	0	7	0.943	0.982063	35.06	101.4	98.6	9.75	10.66	1.63466e+08	1.66963e+08	1.93615e+08	1.49222e+08	1.87427e+08	1.63383e+08	1.66959e+08	1.89406e+08	1.86369e+08	1.54331e+08	1.49187e+08	1.52183e+08	9.24771e+07	1.00553e+08	1.25726e+08	5.52726e+07	1.3247e+08	9.39674e+07	1.42225e+08	1.61472e+08	1.86369e+08	1.0014e+08	8.55007e+07	9.97088e+07	High
FALSE	High	Master Protein	Q9ER72	Cysteine--tRNA ligase, cytoplasmic OS=Mus musculus OX=10090 GN=Cars1 PE=1 SV=2	0	168.799	41	30	173	30	831	94.8	6.76	219.32	30	0	0	0.792	0.958812	41.08	112.2	87.8	7.34	4.78	1.21471e+08	1.24559e+08	1.49025e+08	1.32514e+08	1.32176e+08	1.28693e+08	1.07131e+08	1.03373e+08	1.06483e+08	9.65943e+07	1.00866e+08	9.56915e+07	6.87195e+07	7.50151e+07	9.67708e+07	4.9084e+07	93418853	7.40155e+07	9.12603e+07	8.81276e+07	1.06483e+08	6.26764e+07	5.78076e+07	6.26962e+07	High
FALSE	High	Master Protein	P60229	Eukaryotic translation initiation factor 3 subunit E OS=Mus musculus OX=10090 GN=Eif3e PE=1 SV=1	0	168.734	71	25	230	25	445	52.2	6.04	351.95	25	0	0	0.704	0.93544	39.99	129.7	70.3	14.46	7.91	4.50393e+08	3.87058e+08	3.09743e+08	4.09982e+08	3.18296e+08	3.66028e+08	1.99976e+08	2.41873e+08	2.14056e+08	1.97142e+08	2.01582e+08	2.06239e+08	2.54799e+08	2.33104e+08	2.01134e+08	1.51859e+08	2.24965e+08	2.10515e+08	1.70352e+08	2.06201e+08	2.14056e+08	1.27918e+08	1.15529e+08	1.35126e+08	High
FALSE	High	Master Protein	Q62351	Transferrin receptor protein 1 OS=Mus musculus OX=10090 GN=Tfrc PE=1 SV=1	0	168.701	39	26	193	26	763	85.7	6.57	324.32	26	0	0	0.578	0.845942	27.36	123.5	76.5	5.51	9.3	3.16186e+08	2.96295e+08	3.10007e+08	3.14922e+08	3.05038e+08	2.71761e+08	1.757e+08	2.2813e+08	2.02803e+08	1.8587e+08	1.90572e+08	1.90265e+08	1.78875e+08	1.78443e+08	2.01305e+08	1.16649e+08	2.15594e+08	1.56299e+08	1.49672e+08	1.94484e+08	2.02803e+08	1.20604e+08	109219139	1.2466e+08	High
FALSE	High	Master Protein	Q9R1J0	Sterol-4-alpha-carboxylate 3-dehydrogenase, decarboxylating OS=Mus musculus OX=10090 GN=Nsdhl PE=1 SV=1	0	168.642	62	17	162	17	362	40.7	7.85	321.42	17	0	0	2.593	0.534044	46.15	54.8	145.2	5.44	4.88	8.16355e+07	7.61262e+07	7.57491e+07	7.7927e+07	8.66446e+07	8.33636e+07	2.12427e+08	2.10108e+08	2.34148e+08	2.07299e+08	2.17242e+08	2.05679e+08	4.61833e+07	4.58467e+07	4.91883e+07	2.88646e+07	6.12386e+07	4.79453e+07	1.80958e+08	1.79121e+08	2.34148e+08	1.34508e+08	1.24504e+08	1.34759e+08	High
FALSE	High	Master Protein	P28658	Ataxin-10 OS=Mus musculus OX=10090 GN=Atxn10 PE=1 SV=2	0	168.579	55	22	149	22	475	53.7	5.25	256.37	22	0	0	0.789	0.956701	29.4	108.2	91.8	8.77	6.95	1.17366e+08	1.16865e+08	1.15664e+08	1.05018e+08	1.37088e+08	1.20487e+08	1.00752e+08	9.88359e+07	1.12948e+08	9.99367e+07	9.45651e+07	9.34426e+07	6.63968e+07	7.03816e+07	7.51072e+07	3.88992e+07	9.68908e+07	6.92965e+07	8.58268e+07	8.42594e+07	1.12948e+08	6.48451e+07	5.41963e+07	6.12227e+07	High
FALSE	High	Master Protein	Q8BH64	EH domain-containing protein 2 OS=Mus musculus OX=10090 GN=Ehd2 PE=1 SV=1	0	168.542	59	26	168	23	543	61.1	6.51	241.81	26	0	0	1.693	0.935285	29.83	69.4	130.6	8.7	28.93	6.76592e+07	6.80908e+07	6.86168e+07	8.24655e+07	7.837e+07	6.98321e+07	2.33316e+08	1.39472e+08	1.31531e+08	1.25708e+08	1.23899e+08	1.28881e+08	3.82766e+07	4.10074e+07	4.45569e+07	3.05456e+07	5.53903e+07	4.01628e+07	1.98752e+08	1.18902e+08	1.31531e+08	8.1567e+07	7.1008e+07	8.44419e+07	High
FALSE	High	Master Protein	Q9JLV1	BAG family molecular chaperone regulator 3 OS=Mus musculus OX=10090 GN=Bag3 PE=1 SV=2	0	168.374	57	22	159	22	577	61.8	7.27	236.77	22	0	0	1.332	0.971728	30	87.5	112.5	6.94	6.62	1.22413e+08	1.3224e+08	1.08282e+08	1.15524e+08	1.1849e+08	1.25974e+08	1.4363e+08	1.51063e+08	1.5862e+08	1.61094e+08	1.48379e+08	1.72236e+08	6.92524e+07	79640929	7.03137e+07	4.27908e+07	8.37465e+07	7.24519e+07	1.22353e+08	1.28784e+08	1.5862e+08	1.04528e+08	8.50379e+07	1.12847e+08	High
FALSE	High	Master Protein	P49717	DNA replication licensing factor MCM4 OS=Mus musculus OX=10090 GN=Mcm4 PE=1 SV=1	0	167.881	33	22	120	22	862	96.7	7.2	236.48	22	0	0	0.154	0.00910281	50.15	178	22	10.47	21.23	2.01635e+08	1.64091e+08	1.61808e+08	1.6761e+08	1.55747e+08	1.53723e+08	2.55827e+07	1.52971e+07	1.74754e+07	2.37751e+07	1.68291e+07	2.32014e+07	1.1407e+08	9.88229e+07	1.05072e+08	6.20837e+07	1.10079e+08	8.84112e+07	2.17929e+07	1.3041e+07	1.74754e+07	1.54268e+07	9.64498e+06	1.52013e+07	High
FALSE	High	Master Protein	P97807	Fumarate hydratase, mitochondrial OS=Mus musculus OX=10090 GN=Fh PE=1 SV=3	0	167.849	61	20	203	20	507	54.3	9.04	353.59	20	0	0	1.749	0.89704	29.76	67.6	132.4	12.52	16.81	1.5951e+08	1.64413e+08	1.2201e+08	1.41046e+08	1.46524e+08	1.75226e+08	3.0671e+08	2.24781e+08	2.20815e+08	3.12758e+08	2.92552e+08	3.32166e+08	9.0239e+07	9.90172e+07	7.92285e+07	5.22443e+07	1.0356e+08	1.00779e+08	2.61274e+08	1.9163e+08	2.20815e+08	2.02937e+08	1.67665e+08	2.17632e+08	High
FALSE	High	Master Protein	Q9D8W5	26S proteasome non-ATPase regulatory subunit 12 OS=Mus musculus OX=10090 GN=Psmd12 PE=1 SV=4	0	167.494	55	22	181	22	456	52.9	7.06	292.45	22	0	0	1.072	0.99775	39.5	103.5	96.5	16.47	8.06	1.8135e+08	1.70034e+08	1.52178e+08	2.1355e+08	1.3052e+08	1.70194e+08	1.49144e+08	1.37439e+08	1.64323e+08	1.70057e+08	1.67822e+08	1.53236e+08	1.02595e+08	1.02402e+08	9.8818e+07	7.91002e+07	9.22486e+07	9.78843e+07	1.2705e+08	1.17169e+08	1.64323e+08	1.10344e+08	9.61807e+07	1.00399e+08	High
FALSE	High	Master Protein	Q8VEM8	Solute carrier family 25 member 3 OS=Mus musculus OX=10090 GN=Slc25a3 PE=1 SV=1	0	167.269	61	18	232	18	357	39.6	9.26	372.21	18	0	0	1.52	0.937188	28.91	78.6	121.4	6.7	8.18	5.38603e+08	5.48444e+08	5.11786e+08	4.80543e+08	5.70164e+08	4.89697e+08	7.75562e+08	7.21649e+08	8.35892e+08	7.97812e+08	8.24697e+08	9.19914e+08	3.04702e+08	3.30298e+08	3.32332e+08	1.77996e+08	4.0298e+08	2.81641e+08	6.6067e+08	615218782	8.35892e+08	5.1767e+08	4.72644e+08	6.02719e+08	High
FALSE	High	Master Protein	P35700	Peroxiredoxin-1 OS=Mus musculus OX=10090 GN=Prdx1 PE=1 SV=1	0	167.151	88	19	329	17	199	22.2	8.12	476.55	19	0	2	1.212	0.981127	30.94	86.5	113.5	6.39	5.69	1.16856e+09	1.23031e+09	1.34129e+09	1.18637e+09	1.33934e+09	1.18283e+09	1.61435e+09	1.73066e+09	1.68302e+09	1.4971e+09	1.55903e+09	1.52839e+09	6.61085e+08	7.40949e+08	8.7098e+08	4.39438e+08	9.46615e+08	6.80285e+08	1.3752e+09	1.47542e+09	1.68302e+09	9.71414e+08	8.93497e+08	1.00139e+09	High
FALSE	High	Master Protein	P37889	Fibulin-2 OS=Mus musculus OX=10090 GN=Fbln2 PE=1 SV=2	0	167.005	23	24	120	24	1221	131.7	4.68	189.55	24	0	0	4.755	0.110958	58.83	37.1	162.9	18.93	13.55	2.68724e+07	1.92714e+07	3.30314e+07	3.27678e+07	2.95697e+07	2.48166e+07	1.03871e+08	1.08857e+08	1.11665e+08	1.36892e+08	1.40274e+08	1.37342e+08	1.52024e+07	11606136	2.14492e+07	1.21373e+07	2.08993e+07	1.42729e+07	8.84833e+07	9.28027e+07	1.11665e+08	8.88241e+07	8.03928e+07	8.99849e+07	High
FALSE	High	Master Protein	Q9D662	Protein transport protein Sec23B OS=Mus musculus OX=10090 GN=Sec23b PE=1 SV=1	0	166.873	38	22	161	17	767	86.4	6.96	278.86	22	0	0	0.913	0.96497	46.47	99.3	100.7	38.51	28.7	5.10194e+07	5.44481e+07	5.65753e+07	1.13395e+08	5.70154e+07	4.9691e+07	5.5834e+07	5.6824e+07	5.34728e+07	8.91608e+07	9.37864e+07	5.21237e+07	2.8863e+07	3.27911e+07	3.67376e+07	4.20021e+07	4.02973e+07	2.8579e+07	4.75627e+07	4.84435e+07	5.34728e+07	5.7853e+07	5.37501e+07	3.4151e+07	High
FALSE	High	Master Protein	Q6PDQ2	Chromodomain-helicase-DNA-binding protein 4 OS=Mus musculus OX=10090 GN=Chd4 PE=1 SV=1	0	166.62	21	31	150	31	1915	217.6	5.81	229.1	31	0	0	1.013	0.982153	41.56	102.3	97.7	24.91	13.34	7.06168e+07	1.03643e+08	5.80876e+07	5.42352e+07	6.49732e+07	7.29374e+07	6.79147e+07	7.71385e+07	7.01312e+07	5.34372e+07	5.82594e+07	6.15189e+07	3.99498e+07	6.24186e+07	3.77196e+07	2.0089e+07	4.59217e+07	4.19488e+07	5.78538e+07	6.57619e+07	7.01312e+07	3.46734e+07	3.33891e+07	4.03066e+07	High
FALSE	High	Master Protein	Q8BWY3	Eukaryotic peptide chain release factor subunit 1 OS=Mus musculus OX=10090 GN=Etf1 PE=1 SV=4	0	166.535	43	17	189	17	437	49	5.71	342.84	17	0	0	0.628	0.89704	32.34	124.2	75.8	5.17	7.13	2.70503e+08	2.3716e+08	2.58869e+08	2.65523e+08	2.76259e+08	2.63608e+08	1.47387e+08	1.67879e+08	1.76075e+08	1.61828e+08	1.60989e+08	1.47023e+08	1.53031e+08	1.42829e+08	1.68099e+08	9.83509e+07	1.95254e+08	1.5161e+08	125552726	1.4312e+08	1.76075e+08	1.05004e+08	9.22645e+07	9.63281e+07	High
FALSE	High	Master Protein	P97351	Small ribosomal subunit protein eS1 OS=Mus musculus OX=10090 GN=Rps3a PE=1 SV=3	0	166.115	62	21	285	21	264	29.9	9.73	383.81	21	0	0	0.708	0.93544	35.34	117.3	82.7	7.88	7.05	1.13564e+09	1.13759e+09	1.2909e+09	1.07383e+09	1.2701e+09	1.09094e+09	8.36167e+08	8.85512e+08	8.65387e+08	7.53567e+08	7.68638e+08	7.64243e+08	6.42462e+08	6.85109e+08	838254542	3.97752e+08	8.97677e+08	6.2744e+08	7.12297e+08	7.54914e+08	8.65387e+08	488961042	4.40516e+08	5.00725e+08	High
FALSE	High	Master Protein	Q9CZ13	Cytochrome b-c1 complex subunit 1, mitochondrial OS=Mus musculus OX=10090 GN=Uqcrc1 PE=1 SV=2	0	165.926	48	16	169	15	480	52.8	6.21	342.44	16	0	1	1.395	0.962129	36.56	76.5	123.5	10.33	6.75	1.05124e+08	1.1317e+08	1.02213e+08	1.02142e+08	1.32012e+08	1.17112e+08	1.58373e+08	1.76865e+08	1.88607e+08	1.752e+08	1.60107e+08	1.79189e+08	5.94716e+07	6.8156e+07	6.6373e+07	3.78341e+07	9.33032e+07	6.7355e+07	134911265	1.50781e+08	1.88607e+08	1.13681e+08	9.17592e+07	1.17403e+08	High
FALSE	High	Master Protein	Q8BFW7	Lipoma-preferred partner homolog OS=Mus musculus OX=10090 GN=Lpp PE=1 SV=1	0	165.87	47	19	161	19	613	65.8	7.37	184.08	19	0	0	1.832	0.932044	34	66.6	133.4	15.89	9.7	4.56888e+07	5.49568e+07	5.72111e+07	4.74356e+07	6.99059e+07	5.24868e+07	1.22158e+08	1.02416e+08	1.19933e+08	9.67345e+07	1.01231e+08	1.12883e+08	2.58473e+07	3.30975e+07	3.71505e+07	1.75704e+07	4.9408e+07	3.0187e+07	1.04061e+08	8.73116e+07	1.19933e+08	6.27673e+07	5.80166e+07	7.39598e+07	High
FALSE	High	Master Protein	Q99K85	Phosphoserine aminotransferase OS=Mus musculus OX=10090 GN=Psat1 PE=1 SV=1	0	165.67	66	18	219	18	370	40.4	8.03	359.77	18	0	0	0.673	0.932044	25.95	120.4	79.6	4.39	3.78	5.70448e+08	5.22105e+08	5.80629e+08	5.38862e+08	5.80844e+08	5.4548e+08	3.64641e+08	3.96938e+08	3.89587e+08	3.64135e+08	3.6763e+08	3.6923e+08	3.22717e+08	3.14436e+08	3.77036e+08	1.99597e+08	4.10528e+08	3.13724e+08	3.10623e+08	3.38397e+08	3.89587e+08	2.36274e+08	2.10693e+08	2.41916e+08	High
FALSE	High	Master Protein	P23927	Alpha-crystallin B chain OS=Mus musculus OX=10090 GN=Cryab PE=1 SV=2	0	165.476	86	13	213	13	175	20.1	7.33	386.48	13	0	0	2.094	0.746569	32.79	58.9	141.1	10.96	15.51	2.45255e+08	2.44119e+08	2.04339e+08	2.54952e+08	2.58622e+08	2.88701e+08	5.42686e+08	5.06366e+08	5.04729e+08	6.8878e+08	6.60184e+08	7.04258e+08	1.38747e+08	1.4702e+08	1.32689e+08	9.44357e+07	1.82789e+08	1.66042e+08	4.62293e+08	4.31686e+08	5.04729e+08	446923338	3.78359e+08	4.61423e+08	High
FALSE	High	Master Protein	P08003	Protein disulfide-isomerase A4 OS=Mus musculus OX=10090 GN=Pdia4 PE=1 SV=3	0	164.518	45	26	188	26	638	71.9	5.31	294.07	26	0	0	1.217	0.979191	24.76	94.4	105.6	12.12	5.78	2.37487e+08	2.49718e+08	2.9316e+08	2.1257e+08	2.78843e+08	2.31149e+08	2.96848e+08	2.91249e+08	2.7253e+08	2.5852e+08	2.59625e+08	2.72221e+08	1.34353e+08	1.50392e+08	1.90366e+08	7.87368e+07	1.9708e+08	1.32942e+08	2.52873e+08	2.48295e+08	2.7253e+08	1.67744e+08	1.48794e+08	1.78357e+08	High
FALSE	High	Master Protein	Q61029	Lamina-associated polypeptide 2, isoforms beta/delta/epsilon/gamma OS=Mus musculus OX=10090 GN=Tmpo PE=1 SV=4	0	164.222	55	16	150	7	452	50.3	9.45	315.06	16	0	0	0.778	0.949567	18.18	111.5	88.5	5.57	5.31	1.10281e+08	1.21434e+08	1.29592e+08	1.18943e+08	1.2215e+08	1.14628e+08	1.01632e+08	9.53194e+07	9.42477e+07	9.56068e+07	9.07556e+07	1.04732e+08	6.23888e+07	7.31329e+07	8.41516e+07	4.40572e+07	8.63327e+07	6.59263e+07	8.6576e+07	8.12615e+07	9.42477e+07	6.20356e+07	5.20131e+07	6.86191e+07	High
FALSE	High	Master Protein	P62334	26S proteasome regulatory subunit 10B OS=Mus musculus OX=10090 GN=Psmc6 PE=1 SV=1	0	164.083	65	21	180	21	389	44.1	7.49	335.63	21	0	0	1.193	0.982063	41.46	92.3	107.7	6.06	4.83	1.85187e+08	2.08268e+08	1.80916e+08	1.92807e+08	2.02004e+08	2.08949e+08	2.20784e+08	2.11214e+08	2.34803e+08	2.26078e+08	2.34112e+08	2.41659e+08	1.04765e+08	1.25428e+08	1.17479e+08	7.14166e+07	1.42772e+08	1.20174e+08	188077201	1.80064e+08	2.34803e+08	1.46693e+08	1.34172e+08	1.58333e+08	High
FALSE	High	Master Protein	P62962	Profilin-1 OS=Mus musculus OX=10090 GN=Pfn1 PE=1 SV=2	0	163.448	92	13	426	13	140	14.9	8.28	508.06	13	0	0	0.993	0.991695	47.34	103	97	11.35	11.99	1.76047e+09	1.69833e+09	1.33173e+09	1.55135e+09	1.69024e+09	1.8694e+09	1.56539e+09	1.2469e+09	1.34928e+09	1.67848e+09	1.62606e+09	1.67739e+09	9.95944e+08	1.02281e+09	8.6477e+08	5.74629e+08	1.19462e+09	1.07516e+09	1.33349e+09	1.063e+09	1.34928e+09	1.0891e+09	9.31911e+08	1.09901e+09	High
FALSE	High	Master Protein	Q9Z2X1	Heterogeneous nuclear ribonucleoprotein F OS=Mus musculus OX=10090 GN=Hnrnpf PE=1 SV=3	0	163.354	53	13	182	11	415	45.7	5.49	308.51	13	0	0	0.787	0.949567	53.85	117.7	82.3	6.17	12.6	1.99009e+08	2.10609e+08	1.80807e+08	1.84751e+08	1.96968e+08	2.08704e+08	1.61295e+08	1.44237e+08	1.15454e+08	1.40775e+08	1.36242e+08	1.1821e+08	1.12584e+08	1.26839e+08	1.17408e+08	6.84327e+07	1.39213e+08	1.20033e+08	1.374e+08	1.22964e+08	1.15454e+08	9.13437e+07	7.80818e+07	7.74503e+07	High
FALSE	High	Master Protein	Q9Z0X1	Apoptosis-inducing factor 1, mitochondrial OS=Mus musculus OX=10090 GN=Aifm1 PE=1 SV=1	0	163.26	39	19	155	19	612	66.7	9.17	322.67	19	0	0	1.662	0.93544	27.54	75.1	124.9	6.25	6.44	9.04578e+07	9.05502e+07	8.46208e+07	9.29805e+07	8.11923e+07	9.65194e+07	1.32649e+08	1.56401e+08	1.50976e+08	1.60742e+08	1.5029e+08	1.47256e+08	5.11743e+07	5.45335e+07	5.49492e+07	3.44404e+07	5.7385e+07	5.55117e+07	112998018	1.33334e+08	1.50976e+08	1.04299e+08	8.61331e+07	96480537	High
FALSE	High	Master Protein	P70296	Phosphatidylethanolamine-binding protein 1 OS=Mus musculus OX=10090 GN=Pebp1 PE=1 SV=3	0	163.156	94	13	208	13	187	20.8	5.4	371.42	13	0	0	1.929	0.826864	21.45	68.8	131.2	7.96	3.95	4.14907e+08	4.32044e+08	4.76205e+08	3.72001e+08	4.19106e+08	4.16174e+08	8.46536e+08	7.5006e+08	7.92134e+08	7.82352e+08	8.03466e+08	8.01861e+08	2.34724e+08	2.60197e+08	3.09228e+08	1.37791e+08	296215140	2.39356e+08	7.2113e+08	6.3944e+08	7.92134e+08	5.07638e+08	4.60476e+08	5.25372e+08	High
FALSE	High	Master Protein	P61750	ADP-ribosylation factor 4 OS=Mus musculus OX=10090 GN=Arf4 PE=1 SV=2	0	163.09	87	13	191	5	180	20.4	7.14	407.35	13	0	0	1.297	0.978175	58.42	92	108	8.31	10.87	7.8252e+07	8.74923e+07	9.21332e+07	9.08828e+07	9.7368e+07	8.04055e+07	1.05671e+08	1.13036e+08	1.18726e+08	1.03762e+08	9.27444e+07	8.94934e+07	4.42692e+07	5.26919e+07	5.98275e+07	3.36635e+07	6.88176e+07	4.6244e+07	9.00166e+07	9.6365e+07	1.18726e+08	6.73274e+07	5.31529e+07	5.86353e+07	High
FALSE	High	Master Protein	P28271	Cytoplasmic aconitate hydratase OS=Mus musculus OX=10090 GN=Aco1 PE=1 SV=3	0	162.743	38	24	163	23	889	98.1	7.5	263.19	24	0	1	1.72	0.932263	35.22	72.4	127.6	4.67	5.36	7.63579e+07	7.49298e+07	7.58687e+07	7.61049e+07	8.43866e+07	7.51005e+07	1.33574e+08	1.46661e+08	1.27086e+08	1.3401e+08	1.28066e+08	1.38429e+08	4.31977e+07	4.51262e+07	4.9266e+07	2.81897e+07	5.96427e+07	4.31929e+07	1.13786e+08	1.25031e+08	1.27086e+08	8.6954e+07	7.33959e+07	9.06975e+07	High
FALSE	High	Master Protein	O88456	Calpain small subunit 1 OS=Mus musculus OX=10090 GN=Capns1 PE=1 SV=2	0	162.658	78	12	154	12	268	28.4	5.63	297.53	12	0	0	1.211	0.982153	44.08	97.8	102.2	6.52	12.81	1.37166e+08	1.42823e+08	1.29583e+08	1.30796e+08	1.27643e+08	1.17827e+08	1.41926e+08	1.6923e+08	131607148	1.27062e+08	1.17838e+08	1.4045e+08	7.75986e+07	8.60148e+07	8.4146e+07	4.84473e+07	9.02151e+07	6.77662e+07	1.20901e+08	1.44271e+08	131607148	8.24454e+07	6.75343e+07	9.20217e+07	High
FALSE	High	Master Protein	Q91VC3	Eukaryotic initiation factor 4A-III OS=Mus musculus OX=10090 GN=Eif4a3 PE=1 SV=3	0	162.538	66	26	207	22	411	46.8	6.73	367.19	26	0	0	0.676	0.923559	30.36	114.5	85.5	10.69	6.27	1.76367e+08	1.82483e+08	1.95551e+08	1.68615e+08	2.22928e+08	1.74436e+08	1.23401e+08	1.32125e+08	1.477e+08	1.35568e+08	1.28246e+08	1.37882e+08	9.97756e+07	1.099e+08	1.26983e+08	6.2456e+07	1.57561e+08	1.00324e+08	1.0512e+08	1.12638e+08	1.477e+08	8.79649e+07	7.34995e+07	9.0339e+07	High
FALSE	High	Master Protein	Q8BMD8	Mitochondrial adenyl nucleotide antiporter SLC25A24 OS=Mus musculus OX=10090 GN=Slc25a24 PE=1 SV=1	0	162.304	70	23	175	23	475	52.9	7.43	263.11	23	0	0	1.365	0.971728	41.66	86.1	113.9	15.63	10.57	1.0912e+08	1.22487e+08	1.14999e+08	7.84042e+07	1.26418e+08	1.05757e+08	1.45307e+08	1.5138e+08	1.65432e+08	1.39704e+08	1.23624e+08	1.63495e+08	6.17321e+07	7.37673e+07	7.46753e+07	2.90413e+07	8.93497e+07	6.08245e+07	1.23781e+08	1.29054e+08	1.65432e+08	9.06488e+07	7.08501e+07	1.07121e+08	High
FALSE	High	Master Protein	Q921C5	Protein bicaudal D homolog 2 OS=Mus musculus OX=10090 GN=Bicd2 PE=1 SV=1	0	162.295	36	25	119	23	820	93.3	5.44	207.04	25	0	2	1.582	0.945374	44.41	70.1	129.9	22	19.47	6.0939e+07	6.75533e+07	7.50422e+07	8.86779e+07	1.02696e+08	6.10118e+07	1.62599e+08	1.71017e+08	1.20803e+08	1.00199e+08	1.36754e+08	1.27017e+08	3.44748e+07	4.06837e+07	4.87293e+07	3.28467e+07	7.2583e+07	3.509e+07	1.38511e+08	1.45795e+08	1.20803e+08	6.50151e+07	7.83752e+07	8.32205e+07	High
FALSE	High	Master Protein	P62908	Small ribosomal subunit protein uS3 OS=Mus musculus OX=10090 GN=Rps3 PE=1 SV=1	0	161.97	76	21	330	21	243	26.7	9.66	546.16	21	0	0	0.651	0.920268	23.75	119.8	80.2	7.2	8.36	1.28637e+09	1.34627e+09	1.48735e+09	1.21993e+09	1.42111e+09	1.30336e+09	8.35691e+08	1.03305e+09	9.53753e+08	8.85594e+08	8.88918e+08	8.3829e+08	7.27735e+08	8.10785e+08	9.65824e+08	4.5187e+08	1.00441e+09	7.49608e+08	7.11891e+08	8.80697e+08	9.53753e+08	5.74628e+08	5.0945e+08	5.4924e+08	High
FALSE	High	Master Protein	P54822	Adenylosuccinate lyase OS=Mus musculus OX=10090 GN=Adsl PE=1 SV=2	0	161.334	58	18	153	18	484	54.8	7.27	254.16	18	0	0	0.964	0.982153	36.49	103.9	96.1	4.29	8.31	1.61375e+08	1.59339e+08	1.47853e+08	1.48569e+08	1.62185e+08	1.61482e+08	1.48937e+08	1.33253e+08	1.64412e+08	1.44372e+08	1.47925e+08	1.66268e+08	9.12942e+07	9.59614e+07	9.60097e+07	5.50309e+07	1.14629e+08	9.28736e+07	1.26873e+08	1.136e+08	1.64412e+08	9.36773e+07	8.47776e+07	1.08937e+08	High
FALSE	High	Master Protein	P25444	Small ribosomal subunit protein uS5 OS=Mus musculus OX=10090 GN=Rps2 PE=1 SV=3	0	161.154	50	16	216	16	293	31.2	10.24	369.69	16	0	0	0.787	0.959613	28.82	110.3	89.7	4.97	5.62	8.61403e+08	8.68018e+08	8.9624e+08	9.16654e+08	7.92153e+08	8.89383e+08	7.1001e+08	6.70683e+08	6.80377e+08	7.60201e+08	7.69578e+08	7.19153e+08	4.87318e+08	5.2276e+08	5.81981e+08	3.39533e+08	5.59877e+08	5.11515e+08	6.04829e+08	5.71769e+08	6.80377e+08	4.93266e+08	4.41054e+08	4.71182e+08	High
FALSE	High	Master Protein	Q91W90	Thioredoxin domain-containing protein 5 OS=Mus musculus OX=10090 GN=Txndc5 PE=1 SV=2	0	160.002	56	17	175	17	417	46.4	5.78	289.55	17	0	0	1.18	0.982153	27.57	94.1	105.9	3.07	6.51	2.23524e+08	2.20076e+08	2.2174e+08	2.29706e+08	2.27807e+08	2.1042e+08	2.80645e+08	2.67389e+08	2.52027e+08	2.37906e+08	2.48749e+08	2.40088e+08	1.26453e+08	132539854	1.43989e+08	8.50842e+07	1.61009e+08	1.2102e+08	2.3907e+08	2.27954e+08	2.52027e+08	1.54368e+08	1.42561e+08	1.57303e+08	High
FALSE	High	Master Protein	P14069	Protein S100-A6 OS=Mus musculus OX=10090 GN=S100a6 PE=1 SV=3	0	159.527	72	8	178	8	89	10	5.48	297.37	8	0	0	3.033	0.316416	97.53	63.4	136.6	42.67	19.01	7.11287e+08	6.73177e+08	1.79564e+08	7.10462e+08	3.19564e+08	6.34561e+08	1.58744e+09	9.83758e+08	1.39532e+09	1.77925e+09	1.42446e+09	1.30658e+09	4.02394e+08	4.05418e+08	1.16601e+08	2.63159e+08	2.25861e+08	3.64958e+08	1352276207	8.38671e+08	1.39532e+09	1.15449e+09	8.16377e+08	8.5606e+08	High
FALSE	High	Master Protein	P08752	Guanine nucleotide-binding protein G(i) subunit alpha-2 OS=Mus musculus OX=10090 GN=Gnai2 PE=1 SV=5	0	159.272	52	15	164	10	355	40.5	5.45	276.59	15	0	4	1.275	0.981127	60.75	87.8	112.2	7.13	4.48	9.95585e+07	9.58318e+07	1.11932e+08	1.02643e+08	9.56025e+07	9.18378e+07	1.20657e+08	1.24956e+08	1.24856e+08	1.32564e+08	1.31463e+08	1.18526e+08	5.63228e+07	5.77143e+07	7.26837e+07	3.80196e+07	6.75698e+07	5.28191e+07	1.02783e+08	1.06527e+08	1.24856e+08	8.60158e+07	75342870	7.76569e+07	High
FALSE	High	Master Protein	P16015	Carbonic anhydrase 3 OS=Mus musculus OX=10090 GN=Ca3 PE=1 SV=3	0	159.108	78	18	114	18	260	29.3	7.37	178.25	18	0	0	9.257	0.000687861	36.35	14.6	185.4	15.94	3.06	1.51896e+07	1.88222e+07	2.34648e+07	2.05385e+07	2.20771e+07	1.70544e+07	2.61297e+08	2.46537e+08	2.58919e+08	2.51402e+08	2.49564e+08	2.40662e+08	8.59316e+06	1.13356e+07	1.5237e+07	7.60757e+06	1.56037e+07	9.80855e+06	2.22588e+08	2.10178e+08	2.58919e+08	1.63125e+08	1.43028e+08	157679476	High
FALSE	High	Master Protein	Q8VDW0	ATP-dependent RNA helicase DDX39A OS=Mus musculus OX=10090 GN=Ddx39a PE=1 SV=1	0	159.098	56	20	181	8	427	49	5.68	316.89	20	0	0	0.475	0.586441	35.11	138.5	61.5	7.91	11.17	9.05247e+07	8.40786e+07	7.54432e+07	9.46502e+07	9.18429e+07	8.59668e+07	3.68881e+07	4.2766e+07	4.39369e+07	3.86524e+07	3.96459e+07	3.18488e+07	5.12122e+07	5.0636e+07	48989677	3.50589e+07	6.49126e+07	4.94424e+07	3.14235e+07	36458800	4.39369e+07	25080061	2.27215e+07	2.0867e+07	High
FALSE	High	Master Protein	P28352	DNA repair nuclease/redox regulator APEX1 OS=Mus musculus OX=10090 GN=Apex1 PE=1 SV=2	0	159.042	56	14	156	14	317	35.5	7.91	331.1	14	0	0	0.952	0.983298	28.2	101.2	98.8	1.12	7.51	2.20045e+08	2.22235e+08	2.19381e+08	2.22114e+08	2.15624e+08	2.18564e+08	1.92063e+08	2.36487e+08	2.13187e+08	2.15905e+08	2.34441e+08	2.13238e+08	1.24485e+08	1.3384e+08	1.42457e+08	8.22721e+07	1.52399e+08	1.25704e+08	1.6361e+08	2.01609e+08	2.13187e+08	1.40092e+08	1.34361e+08	1.39712e+08	High
FALSE	High	Master Protein	O70194	Eukaryotic translation initiation factor 3 subunit D OS=Mus musculus OX=10090 GN=Eif3d PE=1 SV=2	0	158.806	54	20	198	20	548	63.9	6.05	361.43	20	0	0	0.749	0.942576	29.43	114.7	85.3	8.07	3.02	1.83148e+08	2.08152e+08	1.93105e+08	1.67984e+08	1.83155e+08	2.06212e+08	1.36573e+08	1.40843e+08	1.49065e+08	1.40119e+08	1.39348e+08	1.39375e+08	1.03611e+08	1.25358e+08	1.25394e+08	6.22222e+07	1.2945e+08	1.186e+08	1.16341e+08	120070819	1.49065e+08	9.09181e+07	7.98618e+07	9.13169e+07	High
FALSE	High	Master Protein	Q64511	DNA topoisomerase 2-beta OS=Mus musculus OX=10090 GN=Top2b PE=1 SV=2	0	158.551	24	35	197	25	1612	181.8	8.29	251.35	35	0	10	1.209	0.983752	75.3	114.1	85.9	3.86	4.71	1.472e+08	1.34251e+08	1.4271e+08	1.48284e+08	1.3959e+08	1.37806e+08	1.08878e+08	1.14594e+08	1.00648e+08	1.02242e+08	1.07399e+08	1.05342e+08	8.32747e+07	8.08521e+07	9.26698e+07	5.4925e+07	9.8659e+07	7.92571e+07	9.27488e+07	9.7693e+07	1.00648e+08	6.63411e+07	6.15516e+07	6.90194e+07	High
FALSE	High	Master Protein	Q8VIJ6	Splicing factor, proline- and glutamine-rich OS=Mus musculus OX=10090 GN=Sfpq PE=1 SV=1	0	158.524	29	19	184	18	699	75.4	9.44	368.45	19	0	1	0.803	0.960579	33.98	107.8	92.2	3.59	5.13	3.5841e+08	3.94803e+08	3.87957e+08	3.66598e+08	3.82432e+08	3.81429e+08	3.33793e+08	3.46554e+08	3.29555e+08	2.97146e+08	3.1819e+08	3.23686e+08	2.02762e+08	2.37769e+08	2.51923e+08	1.3579e+08	2.70295e+08	2.19373e+08	2.84345e+08	2.95443e+08	3.29555e+08	1.92807e+08	1.82359e+08	2.12076e+08	High
FALSE	High	Master Protein	Q9DB77	Cytochrome b-c1 complex subunit 2, mitochondrial OS=Mus musculus OX=10090 GN=Uqcrc2 PE=1 SV=1	0	158.521	54	15	144	15	453	48.2	9.25	218	15	0	0	1.27	0.976785	35.2	86.5	113.5	15.21	8.02	1.36711e+08	1.51146e+08	1.42189e+08	1.09763e+08	1.73737e+08	1.30162e+08	1.54832e+08	1.67326e+08	1.86182e+08	1.93808e+08	1.82989e+08	1.83184e+08	7.73409e+07	9.10273e+07	9.23313e+07	4.06567e+07	1.22794e+08	7.48606e+07	1.31895e+08	1.42648e+08	1.86182e+08	1.25755e+08	1.04873e+08	1.2002e+08	High
FALSE	High	Master Protein	Q8VDP3	[F-actin]-monooxygenase MICAL1 OS=Mus musculus OX=10090 GN=Mical1 PE=1 SV=1	0	158.179	36	26	140	26	1048	116.7	6.05	172.7	26	0	0	1.851	0.932044	39.05	70.7	129.3	15.6	8.54	4.82439e+07	4.68019e+07	6.66431e+07	4.60544e+07	5.8271e+07	4.92662e+07	9.76492e+07	9.58976e+07	9.28573e+07	8.03991e+07	8.08399e+07	8.57592e+07	2.72928e+07	28186263	4.32753e+07	1.70588e+07	4.11847e+07	2.83347e+07	83183467	8.17544e+07	9.28573e+07	5.21679e+07	4.63303e+07	5.61886e+07	High
FALSE	High	Master Protein	P46061	Ran GTPase-activating protein 1 OS=Mus musculus OX=10090 GN=Rangap1 PE=1 SV=2	0	158.038	46	19	105	19	589	63.5	4.68	180.34	19	0	0	0.249	0.0965244	39.34	160.4	39.6	7.23	19.77	1.87203e+08	1.84757e+08	2.13481e+08	1.8829e+08	1.73195e+08	1.99493e+08	5.70185e+07	4.58532e+07	3.28093e+07	4.69944e+07	4.69625e+07	3.58227e+07	1.05906e+08	1.11269e+08	1.38626e+08	6.97436e+07	1.2241e+08	1.14735e+08	4.85717e+07	3.90907e+07	3.28093e+07	3.04929e+07	2.69148e+07	2.34707e+07	High
FALSE	High	Master Protein	Q9D6Z1	Nucleolar protein 56 OS=Mus musculus OX=10090 GN=Nop56 PE=1 SV=2	0	157.796	52	24	198	24	580	64.4	9.14	306.28	24	0	0	0.815	0.960579	24.33	108.1	91.9	5.01	6.28	2.00744e+08	1.78428e+08	1.90683e+08	2.00778e+08	1.88689e+08	1.80759e+08	1.62169e+08	1.76145e+08	1.72641e+08	1.4999e+08	1.60518e+08	1.54056e+08	1.13566e+08	1.07458e+08	1.23821e+08	7.43692e+07	1.33362e+08	1.03961e+08	1.38145e+08	1.50167e+08	1.72641e+08	9.7323e+07	9.19947e+07	1.00936e+08	High
FALSE	High	Master Protein	E9Q8Q6	Coiled-coil domain-containing protein 141 OS=Mus musculus OX=10090 GN=Ccdc141 PE=1 SV=2	0	157.43	28	29	109	29	1531	173.5	5.88	141.83	29	0	0	1.119	0.99904	91.27	42.5	157.5	66.32	9.51	1.10355e+07	2.66546e+07	4.64954e+07	1.02268e+07	2.68127e+07	9.89421e+06	5.98275e+07	6.41341e+07	7.70931e+07	6.77163e+07	6.31329e+07	6.15451e+07	6.2431e+06	1.60526e+07	3.01922e+07	3.78807e+06	1.89506e+07	5.6905e+06	5.09647e+07	5.46755e+07	7.70931e+07	4.39385e+07	3.61822e+07	4.03238e+07	Peak Found
FALSE	High	Master Protein	O70318	Band 4.1-like protein 2 OS=Mus musculus OX=10090 GN=Epb41l2 PE=1 SV=2	0	157.362	38	29	156	25	988	109.9	5.43	195.65	29	0	4	1.409	0.965324	39.02	81.2	118.8	10.75	5.75	8.30982e+07	8.07935e+07	9.58299e+07	6.96294e+07	8.90186e+07	7.93953e+07	1.26299e+08	1.23081e+08	1.27236e+08	1.09655e+08	1.16616e+08	1.15785e+08	4.70108e+07	4.86575e+07	6.22279e+07	2.57911e+07	6.29165e+07	4.5663e+07	1.07589e+08	104928942	1.27236e+08	7.11511e+07	6.68338e+07	7.5861e+07	High
FALSE	High	Master Protein	Q8R1Q8	Cytoplasmic dynein 1 light intermediate chain 1 OS=Mus musculus OX=10090 GN=Dync1li1 PE=1 SV=1	0	157.22	52	19	140	18	523	56.6	6.42	237.69	19	0	1	1.332	0.974107	41.9	86.8	113.2	13.74	41.68	8.57914e+07	9.02542e+07	1.23272e+08	1.05187e+08	9.69169e+07	9.24803e+07	1.18051e+08	2.63215e+08	2.38792e+08	1.17619e+08	1.29306e+08	1.1523e+08	4.85344e+07	5.43552e+07	8.00477e+07	3.8962e+07	6.84988e+07	5.31886e+07	1.00563e+08	2.24395e+08	2.38792e+08	7.63184e+07	7.41067e+07	7.54974e+07	High
FALSE	High	Master Protein	Q8BX70	Intermembrane lipid transfer protein VPS13C OS=Mus musculus OX=10090 GN=Vps13c PE=1 SV=2	0	157.175	13	35	79	35	3748	419.8	6.81	85.38	35	0	0	1.67	0.936127	87.7	43.6	156.4	21.99	11.21	1.73853e+07	1.77012e+07	1.73472e+07	1.21454e+07	1.55009e+07	9.77242e+06	7.00533e+07	6.00669e+07	5.10316e+07	5.35357e+07	5.89572e+07	5.85574e+07	9.8353e+06	1.06605e+07	1.12645e+07	4.49873e+06	1.09557e+07	5.62045e+06	5.96756e+07	5.12081e+07	5.10316e+07	3.47373e+07	3.37891e+07	3.83663e+07	Peak Found
FALSE	High	Master Protein	P29758	Ornithine aminotransferase, mitochondrial OS=Mus musculus OX=10090 GN=Oat PE=1 SV=1	0	157.089	68	17	150	17	439	48.3	6.62	261.13	17	0	0	0.921	0.976831	34.16	105.8	94.2	8	7.51	1.41279e+08	1.33275e+08	1.33887e+08	1.30638e+08	1.50111e+08	1.59467e+08	1.37118e+08	1.28967e+08	1.21387e+08	1.13719e+08	1.23711e+08	1.12899e+08	7.9925e+07	8.02644e+07	8.69406e+07	4.8389e+07	1.06095e+08	9.17149e+07	1.16805e+08	1.09946e+08	1.21387e+08	7.37878e+07	7.09004e+07	7.39704e+07	High
FALSE	High	Master Protein	Q501J6	Probable ATP-dependent RNA helicase DDX17 OS=Mus musculus OX=10090 GN=Ddx17 PE=1 SV=1	0	156.922	46	27	220	18	650	72.4	8.59	355.64	27	0	0	1.13	0.985871	33.12	134.6	65.4	28.51	10.25	2.68472e+08	1.60207e+08	3.3784e+08	1.64576e+08	2.31058e+08	2.5788e+08	1.35211e+08	1.05331e+08	1.02589e+08	1.1914e+08	1.2356e+08	1.18107e+08	1.51881e+08	9.64841e+07	2.19379e+08	6.09598e+07	1.63307e+08	1.48316e+08	1.15181e+08	8.97966e+07	1.02589e+08	7.73056e+07	7.08136e+07	7.73826e+07	High
FALSE	High	Master Protein	Q60737	Casein kinase II subunit alpha OS=Mus musculus OX=10090 GN=Csnk2a1 PE=1 SV=2	0	156.591	51	15	136	14	391	45.1	7.74	288.27	15	0	1	0.904	0.975388	27.07	103	97	6.32	8.78	1.15928e+08	1.30158e+08	1.25183e+08	1.38043e+08	1.29197e+08	1.37096e+08	1.32693e+08	1.03815e+08	1.13922e+08	1.1789e+08	1.27218e+08	1.26468e+08	6.55836e+07	7.83874e+07	8.12885e+07	5.11318e+07	91313922	7.88487e+07	1.13036e+08	8.85042e+07	1.13922e+08	76494568	7.29099e+07	8.28608e+07	High
FALSE	High	Master Protein	P61205	ADP-ribosylation factor 3 OS=Mus musculus OX=10090 GN=Arf3 PE=2 SV=2	0	156.512	80	14	236	1	181	20.6	7.43	382.24	14	0	0	100	2.11795e-16			200										2.13228e+06												1.81781e+06					Not Found
FALSE	High	Master Protein	P47739	Aldehyde dehydrogenase, dimeric NADP-preferring OS=Mus musculus OX=10090 GN=Aldh3a1 PE=1 SV=2	0	156.493	56	23	153	21	453	50.4	6.95	254.27	23	0	2	8.401	0.000852853	47.74	15.4	184.6	15.56	4.27	3.16337e+07	3.20743e+07	4.34764e+07	3.8428e+07	4.33794e+07	3.18546e+07	4.33868e+08	3.91077e+08	3.95715e+08	4.24271e+08	4.28368e+08	4.16746e+08	1.7896e+07	1.93166e+07	2.82317e+07	1.42339e+07	3.06596e+07	1.83207e+07	3.69594e+08	3.334e+08	3.95715e+08	2.75294e+08	2.45502e+08	2.73048e+08	High
FALSE	High	Master Protein	Q924C1	Exportin-5 OS=Mus musculus OX=10090 GN=Xpo5 PE=1 SV=1	0	156.488	31	28	128	28	1204	136.9	5.82	181.63	28	0	0	0.348	0.28742	47.83	158.1	41.9	9.21	4.17	1.36661e+08	1.24187e+08	1.35972e+08	1.45101e+08	1.15211e+08	1.47403e+08	3.78925e+07	3.59238e+07	3.44171e+07	3.62596e+07	3.42333e+07	3.74076e+07	7.73125e+07	7.47912e+07	8.82944e+07	5.3746e+07	8.14288e+07	8.47767e+07	3.22791e+07	3.06257e+07	3.44171e+07	2.35275e+07	1.96195e+07	2.45091e+07	High
FALSE	High	Master Protein	P21107	Tropomyosin alpha-3 chain OS=Mus musculus OX=10090 GN=Tpm3 PE=1 SV=3	0	156.134	43	19	221	6	285	33	4.72	408.4	19	0	0	0.653	0.919942	28.31	115.7	84.3	16.59	13.34	1.70059e+08	1.53632e+08	2.06483e+08	1.34537e+08	2.03164e+08	1.60267e+08	1.14956e+08	1.54539e+08	124242454	1.19413e+08	1.21357e+08	1.06236e+08	9.62068e+07	9.25246e+07	1.34082e+08	4.98332e+07	143592202	9.21749e+07	9.79264e+07	1.31747e+08	124242454	7.74826e+07	6.95509e+07	6.96051e+07	High
FALSE	High	Master Protein	Q8K411	Presequence protease, mitochondrial OS=Mus musculus OX=10090 GN=Pitrm1 PE=1 SV=1	0	155.886	36	28	177	28	1036	117.3	7.2	189.9	28	0	0	1.495	0.956701	36.81	82.4	117.6	6.26	3.23	1.0376e+08	9.45e+07	1.05145e+08	1.06531e+08	1.12183e+08	9.71169e+07	1.49142e+08	1.4031e+08	1.49224e+08	1.43305e+08	1.5236e+08	1.51385e+08	5.86999e+07	5.69122e+07	6.82766e+07	3.94598e+07	7.92885e+07	5.58553e+07	1.27048e+08	1.19617e+08	1.49224e+08	9.29852e+07	8.73192e+07	9.91861e+07	High
FALSE	High	Master Protein	Q9CXW3	Calcyclin-binding protein OS=Mus musculus OX=10090 GN=Cacybp PE=1 SV=1	0	155.795	68	14	155	14	229	26.5	7.87	274.82	14	0	0	0.567	0.826864	31.1	129.1	70.9	6.07	3.96	2.53598e+08	2.15562e+08	2.3117e+08	2.17661e+08	2.38863e+08	2.31631e+08	1.33204e+08	1.27058e+08	1.35511e+08	1.22946e+08	1.23731e+08	1.26861e+08	1.43467e+08	1.29821e+08	1.50112e+08	8.06227e+07	1.68824e+08	133218948	1.13472e+08	1.08319e+08	1.35511e+08	7.9775e+07	7.09117e+07	8.31184e+07	High
FALSE	High	Master Protein	Q99JY9	Actin-related protein 3 OS=Mus musculus OX=10090 GN=Actr3 PE=1 SV=3	0	155.433	72	20	198	20	418	47.3	5.88	358.72	20	0	0	1.001	0.991695	57.75	118.6	81.4	12.94	14.12	4.7317e+08	4.19478e+08	4.4032e+08	3.17801e+08	3.90588e+08	4.02399e+08	3.16252e+08	2.20501e+08	2.29319e+08	2.8478e+08	2.79171e+08	2.98398e+08	2.67684e+08	2.52629e+08	2.85926e+08	117714946	2.76059e+08	2.31434e+08	2.69403e+08	1.87981e+08	2.29319e+08	1.84783e+08	1.59996e+08	1.95508e+08	High
FALSE	High	Master Protein	O70209	PDZ and LIM domain protein 3 OS=Mus musculus OX=10090 GN=Pdlim3 PE=1 SV=1	0	154.659	80	15	116	15	316	34.3	7.91	198.16	15	0	0	9.851	0.000341936	71.29	23.2	176.8	12.85	6.99	3.23157e+07	3.16444e+07	3.54738e+07	2.47368e+07	3.01474e+07	2.68657e+07	2.34381e+08	2.75127e+08	2.33084e+08	2.29913e+08	2.38498e+08	2.36509e+08	1.82818e+07	1.90577e+07	2.30352e+07	9.16264e+06	2.13075e+07	1.54514e+07	1.9966e+08	2.34551e+08	2.33084e+08	1.49182e+08	1.36686e+08	1.54958e+08	Peak Found
FALSE	High	Master Protein	Q99JY0	Trifunctional enzyme subunit beta, mitochondrial OS=Mus musculus OX=10090 GN=Hadhb PE=1 SV=1	0	154.253	63	23	197	23	475	51.4	9.38	299.16	23	0	0	3.072	0.302602	52.12	50.7	149.3	5.35	3.83	1.39992e+08	1.42216e+08	1.26235e+08	1.4833e+08	1.35708e+08	1.36771e+08	4.14082e+08	4.25946e+08	4.24631e+08	4.00509e+08	3.94605e+08	3.89252e+08	7.91971e+07	8.5649e+07	8.19714e+07	5.49422e+07	9.59158e+07	7.86618e+07	3.5274e+08	3.63126e+08	4.24631e+08	2.59875e+08	2.26153e+08	2.55034e+08	High
FALSE	High	Master Protein	D3YYU8	Obscurin-like protein 1 OS=Mus musculus OX=10090 GN=Obsl1 PE=1 SV=1	0	154.147	29	36	113	36	1804	197.8	5.41	106.94	36	0	0	2.593	0.614215	93.86	95.9	104.1	11.57	25.8	1.22547e+08	1.04925e+08	1.32512e+08	1.06762e+08	1.14638e+08	9.63844e+07	1.01329e+08	1.31389e+08	1.19177e+08	1.16607e+08	1.9728e+08	1.20905e+08	6.93278e+07	6.31908e+07	86047578	3.95452e+07	8.10234e+07	5.5434e+07	8.6318e+07	1.12011e+08	1.19177e+08	75661855	1.13063e+08	7.92159e+07	Peak Found
FALSE	High	Master Protein	Q80X50	Ubiquitin-associated protein 2-like OS=Mus musculus OX=10090 GN=Ubap2l PE=1 SV=1	0	153.627	23	17	178	17	1107	116.7	7.11	356.02	17	0	0	0.78	0.949567	31.01	109.3	90.7	4.26	13.14	1.60334e+08	1.73976e+08	1.59634e+08	1.7049e+08	1.63046e+08	1.75889e+08	1.57948e+08	1.18197e+08	1.10216e+08	1.36333e+08	1.40236e+08	1.45782e+08	9.07053e+07	1.04777e+08	1.0366e+08	6.31504e+07	1.15237e+08	1.0116e+08	1.3455e+08	1.00765e+08	1.10216e+08	8.84614e+07	8.03707e+07	9.5515e+07	High
FALSE	High	Master Protein	Q60932	Voltage-dependent anion-selective channel protein 1 OS=Mus musculus OX=10090 GN=Vdac1 PE=1 SV=3	0	152.754	63	14	144	13	296	32.3	8.43	274.72	14	0	1	0.26	0.0774877	24.29	161.1	38.9	4.11	7.47	4.30301e+08	3.87221e+08	3.8506e+08	4.05133e+08	3.9826e+08	4.08428e+08	9.82027e+07	9.13493e+07	9.24537e+07	1.11622e+08	9.95774e+07	9.55823e+07	2.43432e+08	2.33202e+08	2.50042e+08	1.50063e+08	281481401	2.34901e+08	8.3655e+07	7.78769e+07	9.24537e+07	7.24276e+07	5.70689e+07	6.26246e+07	High
FALSE	High	Master Protein	O35343	Importin subunit alpha-3 OS=Mus musculus OX=10090 GN=Kpna4 PE=1 SV=1	0	152.747	58	16	130	13	521	57.9	4.94	286.02	16	0	3	0.863	0.970253	38.99	103.9	96.1	13	3.88	9.98042e+07	1.02758e+08	7.61813e+07	9.37162e+07	1.14745e+08	1.01686e+08	9.70093e+07	8.6979e+07	9.00205e+07	9.27152e+07	9.49642e+07	9.36554e+07	5.64618e+07	6.18857e+07	49468979	3.47129e+07	8.10995e+07	58483156	8.26383e+07	7.41511e+07	9.00205e+07	6.01594e+07	5.44251e+07	6.13621e+07	High
FALSE	High	Master Protein	Q02257	Junction plakoglobin OS=Mus musculus OX=10090 GN=Jup PE=1 SV=3	0	152.473	42	22	135	18	745	81.7	6.14	202.07	22	0	0	2.582	0.698023	33.45	80.5	119.5	7.09	7.27	5.54627e+07	5.47405e+07	5.63094e+07	5.36158e+07	4.61113e+07	5.56492e+07	8.64152e+07	9.38089e+07	8.3991e+07	7.91749e+07	7.7565e+07	7.96189e+07	3.13767e+07	3.29672e+07	3.6565e+07	1.98595e+07	3.25905e+07	32005785	7.36136e+07	7.99737e+07	8.3991e+07	5.13736e+07	4.44534e+07	5.21656e+07	High
FALSE	High	Master Protein	Q9ET54	Palladin OS=Mus musculus OX=10090 GN=Palld PE=1 SV=2	0	152.424	24	23	173	23	1408	152	6.25	291.59	23	0	0	1.194	0.984872	28.77	88.4	111.6	3.51	8.12	1.04877e+08	9.71653e+07	9.88095e+07	9.56809e+07	9.60845e+07	1.00671e+08	1.40405e+08	1.31888e+08	1.12348e+08	1.17711e+08	1.21079e+08	1.26429e+08	5.93318e+07	5.85174e+07	6.41627e+07	3.54407e+07	6.79105e+07	5.78994e+07	1.19605e+08	1.12437e+08	1.12348e+08	76378319	6.93917e+07	8.28348e+07	High
FALSE	High	Master Protein	Q8C1A5	Thimet oligopeptidase OS=Mus musculus OX=10090 GN=Thop1 PE=1 SV=1	0	152.207	48	28	181	28	687	78	6.06	261.77	28	0	0	1.376	0.960579	31.54	90.9	109.1	11.45	4.16	1.85512e+08	1.48885e+08	1.50912e+08	1.75907e+08	1.38138e+08	1.51503e+08	1.81036e+08	1.82098e+08	181758591	1.87879e+08	1.6559e+08	1.78888e+08	1.04949e+08	8.96653e+07	9.79958e+07	6.51568e+07	9.76331e+07	8.71344e+07	1.54217e+08	1.55242e+08	181758591	1.21908e+08	9.49018e+07	1.17206e+08	High
FALSE	High	Master Protein	Q6A0A9	Constitutive coactivator of PPAR-gamma-like protein 1 OS=Mus musculus OX=10090 GN=FAM120A PE=1 SV=2	0	151.872	34	26	149	25	1112	121.6	8.92	178.44	26	0	1	1.233	0.982153	34.84	88.1	111.9	16.89	2.51	1.00306e+08	8.54814e+07	8.62772e+07	1.27048e+08	8.50408e+07	9.26683e+07	1.14226e+08	1.1816e+08	1.13038e+08	1.13051e+08	1.17409e+08	1.10592e+08	5.67456e+07	5.14808e+07	5.60249e+07	4.70593e+07	6.01051e+07	5.32967e+07	9.73048e+07	1.00734e+08	1.13038e+08	7.33545e+07	6.72884e+07	7.24589e+07	High
FALSE	High	Master Protein	Q5XJY5	Coatomer subunit delta OS=Mus musculus OX=10090 GN=Arcn1 PE=1 SV=2	0	151.412	59	26	153	26	511	57.2	6.21	213.78	26	0	0	1.25	0.974107	33.01	83.9	116.1	2.36	2.71	1.72189e+08	1.80108e+08	1.84017e+08	1.81741e+08	1.80616e+08	1.76361e+08	2.5095e+08	2.51126e+08	2.51866e+08	2.34534e+08	2.47861e+08	2.43459e+08	9.74119e+07	1.08469e+08	1.19493e+08	6.73176e+07	1.27656e+08	101431516	2.13774e+08	2.14089e+08	2.51866e+08	1.5218e+08	1.42052e+08	1.59512e+08	High
FALSE	High	Master Protein	P24452	Macrophage-capping protein OS=Mus musculus OX=10090 GN=Capg PE=1 SV=2	0	150.729	52	10	152	10	352	39.2	7.2	305.23	10	0	0	1.282	0.971728	33.04	85.7	114.3	12.9	9.92	3.63409e+08	3.84917e+08	2.86568e+08	2.81447e+08	3.24801e+08	3.6056e+08	5.21762e+08	4.02073e+08	4.26223e+08	4.65008e+08	4.48042e+08	5.04797e+08	2.0559e+08	2.31815e+08	1.86086e+08	1.0425e+08	2.29562e+08	2.0737e+08	4.44468e+08	3.42774e+08	4.26223e+08	3.01726e+08	2.56778e+08	3.30738e+08	High
FALSE	High	Master Protein	P63028	Translationally-controlled tumor protein OS=Mus musculus OX=10090 GN=Tpt1 PE=1 SV=1	0	150.485	84	9	187	9	172	19.5	4.86	366.76	9	0	0	0.837	0.968872	43.67	110.8	89.2	8.95	5.89	8.74552e+08	9.30945e+08	1.03542e+09	8.11441e+08	9.70404e+08	1.00621e+09	8.42757e+08	7.87419e+08	7.38103e+08	7.43918e+08	7.32055e+08	8.1449e+08	4.94757e+08	5.60658e+08	6.72356e+08	3.00562e+08	6.85861e+08	5.78706e+08	7.17911e+08	6.71288e+08	7.38103e+08	4.827e+08	4.19549e+08	5.33646e+08	High
FALSE	High	Master Protein	Q1HFZ0	RNA cytosine C(5)-methyltransferase NSUN2 OS=Mus musculus OX=10090 GN=Nsun2 PE=1 SV=2	0	150.33	42	24	128	24	757	85.4	6.58	166.09	24	0	0	0.443	0.521165	39.45	136.8	63.2	6.15	5.38	1.12752e+08	1.06326e+08	1.04958e+08	9.8965e+07	1.15533e+08	1.15617e+08	5.32784e+07	4.8399e+07	5.0315e+07	5.08624e+07	4.55682e+07	5.15571e+07	6.3787e+07	6.40344e+07	6.81552e+07	3.66571e+07	8.16566e+07	6.64953e+07	4.53857e+07	4.1261e+07	5.0315e+07	3.30027e+07	2.61157e+07	3.37797e+07	High
FALSE	High	Master Protein	Q9CVB6	Actin-related protein 2/3 complex subunit 2 OS=Mus musculus OX=10090 GN=Arpc2 PE=1 SV=3	0	150.247	67	20	194	20	300	34.3	7.36	237.93	20	0	0	0.989	0.991695	34.69	106.3	93.7	6.52	5.87	2.43457e+08	2.43368e+08	2.45464e+08	2.06014e+08	2.41123e+08	2.45305e+08	2.16867e+08	2.28908e+08	2.36199e+08	2.07019e+08	2.03337e+08	2.12665e+08	1.3773e+08	1.46568e+08	1.59394e+08	7.63085e+07	1.70421e+08	1.41083e+08	1.84741e+08	1.95148e+08	2.36199e+08	1.34327e+08	1.16535e+08	1.39336e+08	High
FALSE	High	Master Protein	Q8BFY9	Transportin-1 OS=Mus musculus OX=10090 GN=Tnpo1 PE=1 SV=2	0	150.073	39	23	162	17	898	102.3	4.98	262.18	23	0	6	0.846	0.962606	46.2	108.8	91.2	3.1	6.68	1.66229e+08	1.68217e+08	1.5805e+08	1.72935e+08	1.71159e+08	1.67363e+08	1.33201e+08	1.58887e+08	1.40872e+08	1.40338e+08	1.41663e+08	1.32967e+08	9.40398e+07	1.01308e+08	1.02631e+08	6.40559e+07	1.20972e+08	9.62563e+07	1.13469e+08	1.35454e+08	1.40872e+08	9.10598e+07	8.11888e+07	8.71189e+07	High
FALSE	High	Master Protein	Q7TNP2	Serine/threonine-protein phosphatase 2A 65 kDa regulatory subunit A beta isoform OS=Mus musculus OX=10090 GN=Ppp2r1b PE=1 SV=2	0	149.954	41	15	135	8	601	65.9	5.1	266.04	15	0	0	0.504	0.670104	46.67	146.9	53.1	11.67	8.79	2.34754e+07	1.88772e+07	2.65813e+07	2.57004e+07	2.49431e+07	2.26562e+07	9.12662e+06	9.27487e+06	7.5674e+06	7.61278e+06	8.85989e+06	8.6473e+06	1.32806e+07	1.13687e+07	1.72608e+07	9.51956e+06	1.76293e+07	1.30304e+07	7.7746e+06	7.90699e+06	7.5674e+06	4.93964e+06	5.0777e+06	5.66563e+06	High
FALSE	High	Master Protein	P70333	Heterogeneous nuclear ribonucleoprotein H2 OS=Mus musculus OX=10090 GN=Hnrnph2 PE=1 SV=1	0	149.89	42	12	175	6	449	49.2	6.3	285.23	12	0	0	2.36	0.752984	43.47	53.4	146.6	35.16	14.37	1.36077e+07	1.95376e+07	1.42722e+07	5.62171e+06	1.94894e+07	1.82138e+07	5.13346e+07	3.72388e+07	4.90586e+07	4.04742e+07	3.74316e+07	4.83494e+07	7.69822e+06	1.17664e+07	9.2678e+06	2.08231e+06	1.37747e+07	10475407	4.37299e+07	3.17467e+07	4.90586e+07	2.62622e+07	2.14525e+07	3.16781e+07	High
FALSE	High	Master Protein	P97461	Small ribosomal subunit protein uS7 OS=Mus musculus OX=10090 GN=Rps5 PE=1 SV=4	0	149.662	61	13	136	13	204	22.9	9.72	301.45	13	0	0	0.732	0.940447	43.93	116.8	83.2	15.85	7.28	6.40338e+08	5.34251e+08	5.96167e+08	8.29737e+08	6.04039e+08	6.15337e+08	4.40649e+08	4.02113e+08	4.24051e+08	4.75992e+08	4.86194e+08	4.28783e+08	3.62256e+08	3.21751e+08	3.87126e+08	3.07339e+08	4.26922e+08	3.53902e+08	3.75371e+08	3.42808e+08	4.24051e+08	308853382	2.78643e+08	2.80935e+08	High
FALSE	High	Master Protein	P11440	Cyclin-dependent kinase 1 OS=Mus musculus OX=10090 GN=Cdk1 PE=1 SV=3	0	149.606	74	19	121	17	297	34.1	8.43	168.7	19	0	2	0.095	5.33407e-05	86.03	176.4	23.6	5.25	9.53	2.94282e+08	2.82773e+08	3.11448e+08	3.16372e+08	2.90705e+08	2.77464e+08	4.34074e+07	4.3182e+07	4.03594e+07	3.79237e+07	3.74505e+07	3.36532e+07	1.66483e+08	1.70299e+08	2.02241e+08	1.17186e+08	2.05464e+08	1.59579e+08	3.6977e+07	3.68134e+07	4.03594e+07	2.46072e+07	2.14633e+07	2.20493e+07	High
FALSE	High	Master Protein	O08638	Myosin-11 OS=Mus musculus OX=10090 GN=Myh11 PE=1 SV=1	0	149.603	12	21	216	1	1972	226.9	5.45	400.67	21	0	0																																High
FALSE	High	Master Protein	P50752	Troponin T, cardiac muscle OS=Mus musculus OX=10090 GN=Tnnt2 PE=1 SV=2	0	149.179	42	15	94	13	301	35.8	5.01	169.55	15	0	2	16.393	4.06769e-06	91.39	4.7	195.3	52.03	7.79	5.18054e+06	8.70868e+06	4.09151e+06	1.27223e+07	2.91303e+06	8.0061e+06	2.65825e+08	3.14716e+08	2.97678e+08	2.67914e+08	2.60151e+08	2.69509e+08	2.93077e+06	5.24477e+06	2.65686e+06	4.71239e+06	2.05887e+06	4.60458e+06	2.26446e+08	2.68301e+08	2.97678e+08	1.7384e+08	1.49096e+08	1.7658e+08	Peak Found
FALSE	High	Master Protein	G5E870	E3 ubiquitin-protein ligase TRIP12 OS=Mus musculus OX=10090 GN=Trip12 PE=1 SV=1	0	148.679	20	30	115	30	2025	224	8.35	131.09	30	0	0	1.092	0.992057	29.53	110.8	89.2	10.7	7.98	2.11467e+08	2.00783e+08	2.01883e+08	2.48239e+08	1.81093e+08	2.03038e+08	1.59141e+08	1.61933e+08	1.4314e+08	1.64021e+08	1.82182e+08	1.71812e+08	1.19632e+08	1.20921e+08	1.31095e+08	9.19491e+07	1.27993e+08	1.16774e+08	1.35566e+08	1.38051e+08	1.4314e+08	1.06427e+08	1.04411e+08	1.12569e+08	High
FALSE	High	Master Protein	Q80WJ7	Protein LYRIC OS=Mus musculus OX=10090 GN=Mtdh PE=1 SV=1	0	147.915	44	19	123	19	579	63.8	9.33	232.82	19	0	0	1.895	0.932044	38.48	60.8	139.2	7.58	9.17	4.06012e+07	4.06375e+07	3.49005e+07	4.21724e+07	3.57605e+07	3.80256e+07	8.67908e+07	1.08832e+08	8.82833e+07	9.94553e+07	9.09295e+07	8.88143e+07	2.29692e+07	2.44738e+07	2.26629e+07	1.56209e+07	2.52748e+07	2.18698e+07	7.39336e+07	9.27811e+07	8.82833e+07	6.45328e+07	5.21127e+07	5.81903e+07	High
FALSE	High	Master Protein	Q8R0G9	Nuclear pore complex protein Nup133 OS=Mus musculus OX=10090 GN=Nup133 PE=1 SV=2	0	147.671	34	26	104	26	1155	128.5	5.2	110.79	26	0	0	0.645	0.894924	43.19	117.6	82.4	9.83	8.02	8.66038e+07	8.74847e+07	9.16476e+07	7.199e+07	9.65571e+07	9.33537e+07	7.03715e+07	6.84979e+07	6.28634e+07	6.25066e+07	5.78582e+07	5.86093e+07	4.8994e+07	5.26873e+07	5.95121e+07	2.66655e+07	6.82445e+07	53690920	5.99467e+07	5.83956e+07	6.28634e+07	4.05582e+07	3.31592e+07	3.84003e+07	High
FALSE	High	Master Protein	P45952	Medium-chain specific acyl-CoA dehydrogenase, mitochondrial OS=Mus musculus OX=10090 GN=Acadm PE=1 SV=1	0	147.499	46	17	131	17	421	46.5	8.37	256.45	17	0	0	3.886	0.136276	37.87	37	163	10.09	4.27	6.23666e+07	5.14669e+07	6.30483e+07	6.40837e+07	5.41194e+07	5.23871e+07	2.56879e+08	2.67007e+08	2.77602e+08	2.49271e+08	2.54895e+08	2.49744e+08	3.52824e+07	3.09957e+07	4.0941e+07	2.37369e+07	3.82505e+07	3.01296e+07	2.18825e+08	2.27628e+08	2.77602e+08	1.61743e+08	1.46083e+08	1.6363e+08	High
FALSE	High	Master Protein	O55131	Septin-7 OS=Mus musculus OX=10090 GN=Septin7 PE=1 SV=1	0	147.444	48	16	130	14	436	50.5	8.57	222.98	16	0	0	1.193	0.982063	38.46	85.3	114.7	13.66	10.33	2.38241e+08	2.23055e+08	1.86729e+08	1.91688e+08	1.87399e+08	1.64061e+08	2.56332e+08	2.22393e+08	2.05248e+08	2.53525e+08	2.57587e+08	2.72245e+08	1.34779e+08	1.34334e+08	1.21254e+08	7.10023e+07	1.3245e+08	9.43572e+07	2.18359e+08	1.89594e+08	2.05248e+08	1.64503e+08	1.47626e+08	1.78372e+08	High
FALSE	High	Master Protein	Q99JX4	Eukaryotic translation initiation factor 3 subunit M OS=Mus musculus OX=10090 GN=Eif3m PE=1 SV=1	0	147.338	45	11	117	11	374	42.5	5.74	251.48	11	0	0	0.567	0.826864	35.98	133	67	8.76	9.26	1.81432e+08	1.81921e+08	1.79474e+08	1.44471e+08	1.82827e+08	1.66513e+08	1.05689e+08	8.14394e+07	9.47139e+07	8.68892e+07	8.73887e+07	9.48444e+07	1.02641e+08	1.09561e+08	1.16543e+08	5.35129e+07	1.29218e+08	9.57675e+07	9.0032e+07	6.94285e+07	9.47139e+07	5.63791e+07	5.00835e+07	6.21412e+07	High
FALSE	High	Master Protein	Q8CAY6	Acetyl-CoA acetyltransferase, cytosolic OS=Mus musculus OX=10090 GN=Acat2 PE=1 SV=2	0	146.329	58	14	150	14	397	41.3	7.5	270.57	14	0	0	2.49	0.585468	47.29	57.4	142.6	8.36	9.22	8.97118e+07	8.23588e+07	7.75914e+07	9.152e+07	8.00409e+07	9.58e+07	2.09833e+08	1.77036e+08	2.06106e+08	2.16867e+08	2.2913e+08	2.30038e+08	5.07523e+07	4.96003e+07	5.03846e+07	3.38995e+07	5.65712e+07	5.50979e+07	1.78749e+08	1.50926e+08	2.06106e+08	1.40717e+08	1.31317e+08	1.50719e+08	High
FALSE	High	Master Protein	P14148	Large ribosomal subunit protein uL30 OS=Mus musculus OX=10090 GN=Rpl7 PE=1 SV=2	0	146.217	54	24	185	24	270	31.4	10.89	317.12	24	0	0	1.148	0.983767	30.42	91.7	108.3	10	9.99	3.61599e+08	3.80011e+08	4.3498e+08	3.53302e+08	4.49636e+08	3.84876e+08	4.54473e+08	5.62299e+08	4.87323e+08	4.49478e+08	4.37048e+08	4.45084e+08	204565835	2.2886e+08	2.82458e+08	1.30865e+08	3.17794e+08	2.21356e+08	3.87147e+08	4.7937e+08	4.87323e+08	2.9165e+08	2.50477e+08	2.91615e+08	High
FALSE	High	Master Protein	Q9QUJ7	Long-chain-fatty-acid--CoA ligase 4 OS=Mus musculus OX=10090 GN=Acsl4 PE=1 SV=2	0	145.855	41	22	113	21	711	79	8.28	187.17	22	0	1	1.996	0.826864	64.78	91.3	108.7	11.46	9.79	1.89839e+08	1.82682e+08	1.42382e+08	1.5204e+08	1.78545e+08	1.56865e+08	2.06668e+08	1.83985e+08	2.00937e+08	1.97417e+08	2.37746e+08	1.84445e+08	1.07397e+08	1.1002e+08	9.24572e+07	5.63165e+07	1.26192e+08	9.02187e+07	1.76052e+08	156850228	2.00937e+08	1.28097e+08	1.36255e+08	1.20847e+08	High
FALSE	High	Master Protein	P54823	Probable ATP-dependent RNA helicase DDX6 OS=Mus musculus OX=10090 GN=Ddx6 PE=1 SV=1	0	145.75	61	22	160	22	483	54.2	8.66	192.38	22	0	0	0.882	0.975388	37.25	104	96	9.17	4.69	2.83823e+08	2.79901e+08	3.38633e+08	3.15308e+08	2.71768e+08	2.74276e+08	2.51247e+08	2.77092e+08	2.65708e+08	2.54512e+08	2.66723e+08	2.43708e+08	1.60566e+08	1.68569e+08	2.19894e+08	1.16792e+08	1.9208e+08	1.57745e+08	2.14027e+08	2.36226e+08	2.65708e+08	1.65143e+08	1.52862e+08	1.59675e+08	High
FALSE	High	Master Protein	P51150	Ras-related protein Rab-7a OS=Mus musculus OX=10090 GN=Rab7a PE=1 SV=2	0	145.735	77	15	191	15	207	23.5	6.7	412.19	15	0	0	1.481	0.945374	22.47	78.6	121.4	13.39	4.77	3.20429e+08	3.11339e+08	2.96015e+08	3.42252e+08	4.2032e+08	3.14978e+08	5.06732e+08	4.56168e+08	490895798	4.89521e+08	5.20846e+08	4.71361e+08	1.81275e+08	1.87502e+08	1.9222e+08	1.26772e+08	2.97073e+08	1.81155e+08	4.31665e+08	3.88891e+08	490895798	3.17632e+08	2.98503e+08	3.08831e+08	High
FALSE	High	Master Protein	P28474	Alcohol dehydrogenase class-3 OS=Mus musculus OX=10090 GN=Adh5 PE=1 SV=3	0	145.707	71	17	135	15	374	39.5	7.25	245.38	17	0	2	1.565	0.945374	33.62	66	134	8.07	6.22	6.75897e+07	7.49138e+07	7.2471e+07	6.90345e+07	8.40063e+07	7.09224e+07	1.48065e+08	1.45854e+08	1.55859e+08	1.44671e+08	1.28354e+08	1.45495e+08	3.82372e+07	4.51165e+07	4.70596e+07	2.55707e+07	5.93739e+07	4.07899e+07	1.26131e+08	1.24343e+08	1.55859e+08	9.38712e+07	7.35609e+07	9.5327e+07	High
FALSE	High	Master Protein	Q9QZD9	Eukaryotic translation initiation factor 3 subunit I OS=Mus musculus OX=10090 GN=Eif3i PE=1 SV=1	0	145.39	78	17	183	17	325	36.4	5.64	359.98	17	0	0	0.826	0.960579	31.68	106	94	5.11	5.85	1.56393e+08	1.61572e+08	1.60791e+08	1.39704e+08	1.54894e+08	1.55557e+08	1.41787e+08	1.22257e+08	1.34832e+08	1.32451e+08	1.42618e+08	1.42018e+08	8.84756e+07	9.73062e+07	1.04411e+08	5.17471e+07	1.09476e+08	8.9466e+07	1.20783e+08	1.04226e+08	1.34832e+08	8.59427e+07	8.1736e+07	9.30486e+07	High
FALSE	High	Master Protein	P45376	Aldo-keto reductase family 1 member B1 OS=Mus musculus OX=10090 GN=Akr1b1 PE=1 SV=3	0	145.286	64	19	230	18	316	35.7	7.18	354.92	19	0	1	2.496	0.52865	28.71	57.3	142.7	4.24	3.14	4.75433e+08	4.79874e+08	5.00339e+08	4.53024e+08	5.10776e+08	4.75603e+08	1.15019e+09	1.25109e+09	1.17801e+09	1.1543e+09	1.20096e+09	1.20169e+09	2.68965e+08	2.89002e+08	3.24899e+08	1.67802e+08	3.61006e+08	2.73536e+08	9.798e+08	1.06658e+09	1.17801e+09	7.48979e+08	6.88284e+08	7.87334e+08	High
FALSE	High	Master Protein	P68510	14-3-3 protein eta OS=Mus musculus OX=10090 GN=Ywhah PE=1 SV=2	0	145.271	70	19	282	14	246	28.2	4.89	417.02	19	0	2	0.781	0.956701	40.53	94.8	105.2	8.78	23.1	3.31547e+08	3.54358e+08	3.03227e+08	3.0229e+08	3.05254e+08	3.68431e+08	4.16353e+08	2.42251e+08	2.32712e+08	3.65344e+08	3.41268e+08	3.86611e+08	1.87565e+08	2.13411e+08	1.96903e+08	1.1197e+08	2.15747e+08	2.11897e+08	3.54674e+08	2.06523e+08	2.32712e+08	2.37058e+08	1.95584e+08	2.53304e+08	High
FALSE	High	Master Protein	Q8C1B7	Septin-11 OS=Mus musculus OX=10090 GN=Septin11 PE=1 SV=4	0	145.164	53	20	205	15	431	49.7	6.68	288.49	20	0	5	1.282	0.971728	30.8	85.5	114.5	6.54	4.72	2.47172e+08	2.32586e+08	2.13422e+08	2.40735e+08	2.19481e+08	2.51888e+08	3.27191e+08	3.50811e+08	3.0755e+08	3.15187e+08	3.16786e+08	3.17388e+08	1.39831e+08	1.40074e+08	1.38587e+08	8.91693e+07	1.55125e+08	1.4487e+08	2.78721e+08	2.99073e+08	3.0755e+08	2.04513e+08	1.81554e+08	2.07949e+08	High
FALSE	High	Master Protein	O88544	COP9 signalosome complex subunit 4 OS=Mus musculus OX=10090 GN=Cops4 PE=1 SV=1	0	144.971	65	22	165	22	406	46.3	5.83	267.82	22	0	0	1.102	0.99775	28.73	95.9	104.1	6.62	9.5	1.07245e+08	1.0443e+08	9.51317e+07	1.16029e+08	1.09583e+08	1.11043e+08	1.1255e+08	1.02074e+08	1.13895e+08	1.27157e+08	1.33382e+08	1.21749e+08	6.0671e+07	6.28926e+07	6.17746e+07	4.29778e+07	7.7451e+07	6.38649e+07	9.58769e+07	8.70197e+07	1.13895e+08	8.2507e+07	7.64426e+07	7.97687e+07	High
FALSE	High	Master Protein	O88487	Cytoplasmic dynein 1 intermediate chain 2 OS=Mus musculus OX=10090 GN=Dync1i2 PE=1 SV=1	0	144.893	56	18	99	17	612	68.4	5.29	219.73	18	0	1	1.162	0.982153	73.98	117.6	82.4	10.12	11.91	3.05678e+08	2.91766e+08	3.7701e+08	3.12199e+08	3.45094e+08	3.00219e+08	2.06729e+08	2.73604e+08	2.40049e+08	2.07682e+08	2.04528e+08	2.25306e+08	1.7293e+08	1.75715e+08	2.44815e+08	1.1564e+08	2.43905e+08	1.72667e+08	1.76104e+08	2.33252e+08	2.40049e+08	1.34757e+08	1.17217e+08	1.47619e+08	High
FALSE	High	Master Protein	P47757	F-actin-capping protein subunit beta OS=Mus musculus OX=10090 GN=Capzb PE=1 SV=3	0	144.846	78	17	176	17	277	31.3	5.74	300.94	17	0	0	1.762	0.894924	44.79	71.5	128.5	12.78	7.42	1.28045e+08	1.4053e+08	1.63321e+08	1.33658e+08	1.77343e+08	1.42985e+08	2.5942e+08	2.79292e+08	2.85851e+08	2.50118e+08	2.44021e+08	2.38543e+08	7.24385e+07	8.46339e+07	1.06054e+08	4.95075e+07	1.25342e+08	8.22356e+07	2.20989e+08	2.38101e+08	2.85851e+08	1.62292e+08	1.39851e+08	1.56291e+08	High
FALSE	High	Master Protein	Q61024	Asparagine synthetase [glutamine-hydrolyzing] OS=Mus musculus OX=10090 GN=Asns PE=1 SV=3	0	144.66	47	22	201	22	561	64.2	6.58	208.53	22	0	0	0.522	0.743361	26.95	133.9	66.1	6.69	7.68	2.59909e+08	2.35057e+08	2.74295e+08	2.30435e+08	2.47357e+08	2.39954e+08	1.18432e+08	1.35412e+08	122398470	1.16472e+08	1.07284e+08	1.23248e+08	1.47038e+08	1.41562e+08	1.78115e+08	8.53544e+07	1.74827e+08	1.38006e+08	1.00887e+08	1.15441e+08	122398470	7.55741e+07	6.14858e+07	8.07511e+07	High
FALSE	High	Master Protein	Q60972	Histone-binding protein RBBP4 OS=Mus musculus OX=10090 GN=Rbbp4 PE=1 SV=5	0	144.449	68	16	130	11	425	47.6	4.89	205.3	16	0	0	0.66	0.89704	40.45	119.5	80.5	19.48	17.77	5.95567e+07	6.80121e+07	6.13738e+07	3.89316e+07	7.12702e+07	6.9587e+07	4.05278e+07	5.6873e+07	4.82329e+07	3.98591e+07	3.43876e+07	4.6751e+07	3.36928e+07	4.096e+07	3.98536e+07	1.44205e+07	50372272	4.00219e+07	3.4524e+07	4.84852e+07	4.82329e+07	2.58631e+07	1.9708e+07	3.06308e+07	High
FALSE	High	Master Protein	Q8R5C5	Beta-centractin OS=Mus musculus OX=10090 GN=Actr1b PE=1 SV=1	0	144.258	61	15	124	5	376	42.3	6.4	198.01	15	0	0	1.24	0.991695	40.13	93	107	21.63	6.23	1.47805e+07	2.41296e+07	2.28492e+07	1.51817e+07	2.42132e+07	1.91504e+07	2.56018e+07	2.43536e+07	2.65825e+07	2.37679e+07	2.26842e+07	2.29998e+07	8.36173e+06	1.4532e+07	1.48373e+07	5.62338e+06	1.71134e+07	1.1014e+07	2.18091e+07	2.07619e+07	2.65825e+07	1.54221e+07	1.30006e+07	1.50693e+07	Peak Found
FALSE	High	Master Protein	P15532	Nucleoside diphosphate kinase A OS=Mus musculus OX=10090 GN=Nme1 PE=1 SV=1	0	144.146	80	12	339	7	152	17.2	7.37	549.82	12	0	6	0.751	0.945374	38.26	121.7	78.3	16	5.26	1.83848e+09	1.98456e+09	1.37588e+09	1.73416e+09	1.33772e+09	1.86939e+09	1.23549e+09	1.07352e+09	1.09143e+09	1.13192e+09	1.16612e+09	1.18285e+09	1.04007e+09	1195196195	8.93437e+08	6.42343e+08	9.45469e+08	1.07515e+09	1.05247e+09	9.15198e+08	1.09143e+09	7.3446e+08	6.68316e+08	774991095	High
FALSE	High	Master Protein	P62702	Small ribosomal subunit protein eS4 OS=Mus musculus OX=10090 GN=Rps4x PE=1 SV=2	0	144.131	54	16	306	16	263	29.6	10.15	491.87	16	0	0	0.754	0.945374	40.98	117.8	82.2	6.44	8.27	1.22931e+09	1.21889e+09	1.06637e+09	1.15614e+09	1.27183e+09	1.12564e+09	8.99765e+08	7.3683e+08	7.41745e+08	8.475e+08	8.11092e+08	8.71697e+08	6.95452e+08	7.34074e+08	6.92457e+08	4.2824e+08	8.98904e+08	6.47395e+08	7.66474e+08	6.2816e+08	7.41745e+08	5.49911e+08	4.64846e+08	5.71128e+08	High
FALSE	High	Master Protein	Q9Z1T1	AP-3 complex subunit beta-1 OS=Mus musculus OX=10090 GN=Ap3b1 PE=1 SV=2	0	144.115	29	27	161	27	1105	122.7	5.66	166.08	27	0	0	1.698	0.935205	29.38	77	123	11.08	9.46	7.433e+07	7.30393e+07	8.12836e+07	7.83311e+07	7.85444e+07	5.84315e+07	1.22632e+08	1.39091e+08	1.34696e+08	1.16462e+08	1.214e+08	1.07364e+08	4.20504e+07	4.39876e+07	5.27822e+07	2.90142e+07	5.55135e+07	3.3606e+07	1.04465e+08	1.18578e+08	1.34696e+08	7.55676e+07	6.9576e+07	7.0344e+07	High
FALSE	High	Master Protein	Q9Z1Z2	Serine-threonine kinase receptor-associated protein OS=Mus musculus OX=10090 GN=Strap PE=1 SV=2	0	144.073	65	18	169	18	350	38.4	5.12	203.89	18	0	0	0.718	0.935285	32.69	110.5	89.5	10.92	8.5	1.84204e+08	1.79135e+08	2.22454e+08	1.70143e+08	2.16996e+08	1.90081e+08	1.66054e+08	1.68435e+08	1.61481e+08	1.42364e+08	1.41069e+08	1.4211e+08	1.04209e+08	1.07883e+08	1.44453e+08	6.30217e+07	1.53368e+08	1.09322e+08	1.41455e+08	1.43594e+08	1.61481e+08	9.23746e+07	8.08481e+07	9.31092e+07	High
FALSE	High	Master Protein	Q8C2Q3	RNA-binding protein 14 OS=Mus musculus OX=10090 GN=Rbm14 PE=1 SV=1	0	143.993	31	20	170	20	669	69.4	9.67	288.65	20	0	0	0.751	0.945374	30.18	118	82	12.54	13.34	1.20264e+08	1.49889e+08	1.45114e+08	1.18286e+08	1.63348e+08	1.43176e+08	1.24101e+08	1.15221e+08	1.05877e+08	9.36861e+07	9.45714e+07	8.88804e+07	6.80363e+07	9.027e+07	9.42312e+07	4.38136e+07	115450570	8.23455e+07	1.05717e+08	9.82277e+07	1.05877e+08	6.07894e+07	5.41999e+07	5.82336e+07	High
FALSE	High	Master Protein	Q9Z1Q5	Chloride intracellular channel protein 1 OS=Mus musculus OX=10090 GN=Clic1 PE=1 SV=3	0	143.966	83	16	181	16	241	27	5.17	327.22	16	0	0	0.715	0.936127	28.34	115.2	84.8	4.8	7.91	6.24625e+08	6.10426e+08	6.5241e+08	6.87568e+08	6.08053e+08	6.23256e+08	4.6946e+08	5.274e+08	460266661	4.3671e+08	4.57393e+08	4.21055e+08	3.53367e+08	3.67627e+08	4.23648e+08	2.54679e+08	4.29759e+08	3.58456e+08	3.99914e+08	4.49618e+08	460266661	2.83365e+08	2.62137e+08	2.75871e+08	High
FALSE	High	Master Protein	Q9CPV4	Glyoxalase domain-containing protein 4 OS=Mus musculus OX=10090 GN=Glod4 PE=1 SV=1	0	143.87	74	17	143	17	298	33.3	5.47	229.94	17	0	0	2.245	0.717064	26.26	60.4	139.6	5.08	3.07	8.77867e+07	8.27468e+07	8.25801e+07	7.8269e+07	8.52487e+07	9.04383e+07	1.89668e+08	1.93953e+08	2.00477e+08	1.85319e+08	1.94163e+08	2.00402e+08	4.96632e+07	4.98339e+07	5.36241e+07	2.89912e+07	6.0252e+07	5.20142e+07	1.6157e+08	1.65348e+08	2.00477e+08	1.20246e+08	1.11277e+08	1.31302e+08	High
FALSE	High	Master Protein	P14869	Large ribosomal subunit protein uL10 OS=Mus musculus OX=10090 GN=Rplp0 PE=1 SV=3	0	143.641	54	14	211	14	317	34.2	6.25	437.4	14	0	0	0.678	0.932044	24.33	124.2	75.8	4.62	7.81	1.30666e+09	1.25492e+09	1.19404e+09	1.34204e+09	1.34657e+09	1.25472e+09	7.06939e+08	8.3611e+08	8.13788e+08	8.17872e+08	6.98034e+08	7.50957e+08	7.39211e+08	7.55768e+08	7.75363e+08	4.97099e+08	9.51726e+08	7.21634e+08	6.02213e+08	7.12799e+08	8.13788e+08	5.30686e+08	4.00052e+08	4.9202e+08	High
FALSE	High	Master Protein	Q9CZW4	Fatty acid CoA ligase Acsl3 OS=Mus musculus OX=10090 GN=Acsl3 PE=1 SV=2	0	143.29	39	21	93	20	720	80.4	8.54	147.54	21	0	0	3.057	0.518875	91.63	50.3	149.7	9.95	12.95	3.76532e+07	3.69447e+07	4.20817e+07	4.65027e+07	4.26202e+07	4.67628e+07	1.07617e+08	1.13231e+08	1.37719e+08	1.25619e+08	1.52982e+08	1.26167e+08	2.13014e+07	2.22498e+07	2.73261e+07	17224846	3.0123e+07	2.68949e+07	9.16742e+07	9.65315e+07	1.37719e+08	8.15096e+07	8.7676e+07	8.26637e+07	Peak Found
FALSE	High	Master Protein	Q8BK67	Protein RCC2 OS=Mus musculus OX=10090 GN=Rcc2 PE=1 SV=1	0	143.262	49	19	192	19	520	55.9	8.72	372.31	19	0	0	0.523	0.718384	40.08	132.6	67.4	5.81	7.14	2.06136e+08	1.97746e+08	2.24846e+08	2.22185e+08	2.2869e+08	2.06968e+08	1.18962e+08	1.21914e+08	1.12888e+08	1.05079e+08	1.03889e+08	1.04363e+08	1.16617e+08	1.19092e+08	1.46005e+08	8.22983e+07	1.61633e+08	1.19034e+08	101338705	1.03934e+08	1.12888e+08	6.8182e+07	5.95402e+07	6.83774e+07	High
FALSE	High	Master Protein	P28798	Progranulin OS=Mus musculus OX=10090 GN=Grn PE=1 SV=2	0	142.992	30	11	98	11	589	63.4	6.8	186.35	11	0	0	7.654	0.00878658	35.55	16.5	183.5	12.64	8.38	1.33934e+07	1.71209e+07	1.56819e+07	1.2572e+07	1.68132e+07	1.67688e+07	1.90483e+08	1.64781e+08	161478200	1.79994e+08	2.01193e+08	1.81587e+08	7.57698e+06	1.0311e+07	1.01832e+07	4.65673e+06	1.18832e+07	9.64434e+06	1.62265e+08	1.40479e+08	161478200	1.16791e+08	1.15306e+08	1.18974e+08	High
FALSE	High	Master Protein	Q9JKS4	LIM domain-binding protein 3 OS=Mus musculus OX=10090 GN=Ldb3 PE=1 SV=1	0	142.263	39	19	98	19	723	76.4	7.75	147.86	19	0	0	3.937	0.248776	119.76	20.5	179.5	19.09	4.4	1.46876e+07	1.21478e+07	1.32537e+07	2.0124e+07	1.68411e+07	1.80238e+07	1.33767e+08	1.51103e+08	1.3961e+08	1.3703e+08	1.38328e+08	1.3593e+08	8.30915e+06	7.31597e+06	8.60637e+06	7.45402e+06	1.19029e+07	1.03661e+07	1.1395e+08	1.28818e+08	1.3961e+08	8.89136e+07	7.92775e+07	8.90599e+07	Peak Found
FALSE	High	Master Protein	P49722	Proteasome subunit alpha type-2 OS=Mus musculus OX=10090 GN=Psma2 PE=1 SV=3	0	142.207	47	10	117	10	234	25.9	7.43	297.73	10	0	0	1.16	0.982153	30.89	88	112	14.09	19.87	2.1486e+08	2.00831e+08	1.5475e+08	2.39118e+08	1.94788e+08	2.20148e+08	2.47341e+08	1.68162e+08	213508742	2.88139e+08	2.82826e+08	2.90311e+08	1.21552e+08	1.2095e+08	1.00488e+08	8.85705e+07	1.37672e+08	1.26614e+08	2.107e+08	1.43361e+08	213508742	186962174	1.62091e+08	1.90209e+08	High
FALSE	High	Master Protein	Q8C0C7	Phenylalanine--tRNA ligase alpha subunit OS=Mus musculus OX=10090 GN=Farsa PE=1 SV=1	0	142.181	46	18	147	18	508	57.6	8.28	269.9	18	0	0	1.016	0.989235	28.35	97.3	102.7	6.62	7.61	1.08082e+08	9.68535e+07	1.1564e+08	1.12316e+08	1.01144e+08	1.03981e+08	1.12713e+08	1.21496e+08	1.18102e+08	1.01148e+08	1.11287e+08	1.01215e+08	6.11446e+07	5.83296e+07	7.50915e+07	4.16024e+07	71486515	5.98032e+07	9.60157e+07	103577408	1.18102e+08	6.56313e+07	6.378e+07	6.6315e+07	High
FALSE	High	Master Protein	Q8VD75	Huntingtin-interacting protein 1 OS=Mus musculus OX=10090 GN=Hip1 PE=1 SV=2	0	141.979	32	26	107	24	1029	115.1	5.43	140.85	26	0	1	1.849	0.920268	45.52	73.7	126.3	13.19	15.83	7.86291e+07	6.48868e+07	6.62009e+07	9.14549e+07	7.10039e+07	7.82915e+07	1.24402e+08	1.10818e+08	1.31103e+08	1.65437e+08	1.56941e+08	1.22044e+08	4.44825e+07	3.90778e+07	4.29881e+07	3.38753e+07	50184078	4.50281e+07	1.05973e+08	9.44741e+07	1.31103e+08	1.07346e+08	8.99446e+07	7.99621e+07	High
FALSE	High	Master Protein	P84084	ADP-ribosylation factor 5 OS=Mus musculus OX=10090 GN=Arf5 PE=1 SV=2	0	141.872	87	15	208	6	180	20.5	6.79	364.79	15	0	1	1.684	0.942363	68.35	80.2	119.8	11.46	11.55	6.94298e+07	5.99417e+07	5.62446e+07	7.60033e+07	6.98668e+07	7.32595e+07	1.00208e+08	8.88606e+07	9.03342e+07	1.17958e+08	1.12424e+08	1.08135e+08	3.92782e+07	3.60996e+07	3.65229e+07	2.8152e+07	4.93804e+07	4.21341e+07	8.53629e+07	7.57552e+07	9.03342e+07	7.65386e+07	6.44318e+07	7.0849e+07	High
FALSE	High	Master Protein	O88738	Baculoviral IAP repeat-containing protein 6 OS=Mus musculus OX=10090 GN=Birc6 PE=1 SV=2	0	141.831	10	32	115	32	4882	531.8	6.07	107.07	32	0	0	0.833	0.956701	34.62	98.8	101.2	15.81	11.11	6.00696e+07	6.49143e+07	6.16839e+07	8.16068e+07	5.37401e+07	5.5938e+07	6.52803e+07	7.04165e+07	5.21419e+07	5.9591e+07	6.61667e+07	5.62174e+07	3.39829e+07	3.90944e+07	4.0055e+07	3.02276e+07	3.79823e+07	3.21719e+07	5.56096e+07	6.00313e+07	5.21419e+07	3.86664e+07	3.79209e+07	3.68331e+07	High
FALSE	High	Master Protein	P32067	Lupus La protein homolog OS=Mus musculus OX=10090 GN=Ssb PE=1 SV=1	0	141.616	43	18	200	18	415	47.7	9.77	340.19	18	0	0	0.758	0.947557	29.94	109.8	90.2	13.45	9.02	2.62027e+08	2.39721e+08	2.15279e+08	3.19027e+08	2.48386e+08	2.62933e+08	2.07048e+08	1.76595e+08	1.80571e+08	2.17157e+08	2.159e+08	2.11935e+08	1.48235e+08	1.44371e+08	1.39793e+08	1.18169e+08	1.75554e+08	1.51222e+08	1.76376e+08	1.5055e+08	1.80571e+08	1.40905e+08	1.23735e+08	1.38858e+08	High
FALSE	High	Master Protein	Q08943	FACT complex subunit SSRP1 OS=Mus musculus OX=10090 GN=Ssrp1 PE=1 SV=2	0	141.527	37	22	166	22	708	80.8	6.76	219.72	22	0	0	0.414	0.507035	26.2	140.6	59.4	8.33	3.09	1.82511e+08	1.82487e+08	1.64943e+08	2.03138e+08	1.61499e+08	1.81607e+08	7.80545e+07	7.20148e+07	7.61726e+07	7.83584e+07	7.75733e+07	7.56209e+07	1.03251e+08	1.09902e+08	1.07107e+08	7.52435e+07	1.14144e+08	1.04448e+08	6.64915e+07	6.13938e+07	7.61726e+07	5.08438e+07	4.44582e+07	4.95461e+07	High
FALSE	High	Master Protein	Q01768	Nucleoside diphosphate kinase B OS=Mus musculus OX=10090 GN=Nme2 PE=1 SV=1	0	141.239	63	9	343	4	152	17.4	7.5	602.65	9	0	0	0.854	0.971728	31.29	112	88	11.16	11.57	4.20867e+08	3.85925e+08	4.36905e+08	3.52693e+08	4.89506e+08	4.32652e+08	3.21709e+08	4.11401e+08	349369216	3.13428e+08	3.03586e+08	3.60051e+08	238095286	2.32422e+08	2.83708e+08	1.30639e+08	3.45972e+08	2.48833e+08	2.74051e+08	350726951	349369216	203371209	1.73989e+08	2.35902e+08	High
FALSE	High	Master Protein	P09541	Myosin light chain 4 OS=Mus musculus OX=10090 GN=Myl4 PE=1 SV=3	0	141.146	65	11	116	10	193	21.1	5.03	177.77	11	0	0	3.745	0.134448	136.26	6.4	193.6	64.44	5.31	1.34229e+07	9.95714e+06	1.46377e+06	2.09338e+07		9.10837e+06	2.97129e+08	3.21243e+08	3.2507e+08	2.96394e+08	2.8285e+08	3.09913e+08	7.5937e+06	5.99665e+06	950514	7.754e+06		5.23854e+06	2.53113e+08	2.73865e+08	3.2507e+08	1.92319e+08	1.62105e+08	2.03052e+08	Peak Found
FALSE	High	Master Protein	P21619	Lamin-B2 OS=Mus musculus OX=10090 GN=Lmnb2 PE=1 SV=2	0	140.979	46	24	153	20	596	67.3	5.5	225.52	24	0	0	1.617	0.949567	32.32	76.1	123.9	3.12	6.37	6.12066e+07	6.43824e+07	6.46836e+07	6.25647e+07	6.59864e+07	6.12112e+07	1.03525e+08	9.14689e+07	9.72719e+07	1.08158e+08	1.08018e+08	1.02935e+08	3.46262e+07	3.8774e+07	4.20029e+07	2.31743e+07	4.66378e+07	3.52047e+07	8.81886e+07	7.79789e+07	9.72719e+07	7.01795e+07	6.19063e+07	6.74422e+07	High
FALSE	High	Master Protein	Q3UEB3	Poly(U)-binding-splicing factor PUF60 OS=Mus musculus OX=10090 GN=Puf60 PE=1 SV=2	0	140.45	51	18	127	18	564	60.2	5.29	219.02	18	0	0	0.669	0.932044	46.17	123.6	76.4	14.06	7.64	1.18029e+08	1.48935e+08	1.56184e+08	1.06672e+08	1.40672e+08	1.41838e+08	8.88871e+07	1.0149e+08	92070329	8.33752e+07	8.55999e+07	8.41037e+07	6.67719e+07	8.96956e+07	1.0142e+08	3.95118e+07	9.94239e+07	8.15761e+07	7.57194e+07	8.6522e+07	92070329	54099010	4.90583e+07	55103957	High
FALSE	High	Master Protein	Q60847	Collagen alpha-1(XII) chain OS=Mus musculus OX=10090 GN=Col12a1 PE=2 SV=3	0	140.44	15	34	78	34	3120	340	5.64	69.79	34	0	0	1.778	0.934565	64.53	63.6	136.4	15.33	16.08	3.8484e+07	3.29328e+07	4.33672e+07	3.78562e+07	3.05557e+07	2.91797e+07	1.01267e+08	8.14245e+07	7.074e+07	6.50181e+07	7.78146e+07	7.36264e+07	2.17714e+07	1.98336e+07	2.81608e+07	1.40221e+07	2.15962e+07	1.67822e+07	8.6265e+07	6.94158e+07	7.074e+07	4.21878e+07	4.45964e+07	4.82393e+07	Peak Found
FALSE	High	Master Protein	P70698	CTP synthase 1 OS=Mus musculus OX=10090 GN=Ctps1 PE=1 SV=2	0	140.397	46	23	182	21	591	66.6	6.58	202.58	23	0	2	0.519	0.704737	37.09	131.3	68.7	5.18	6.66	2.0963e+08	2.19257e+08	2.40098e+08	2.30366e+08	2.37637e+08	2.21226e+08	1.20112e+08	1.32601e+08	1.29319e+08	1.13808e+08	1.14423e+08	1.15949e+08	1.18593e+08	1.32047e+08	1.5591e+08	8.53288e+07	1.67957e+08	1.27235e+08	1.02319e+08	1.13045e+08	1.29319e+08	7.38454e+07	6.55769e+07	7.59688e+07	High
FALSE	High	Master Protein	Q3TVI8	Pre-B-cell leukemia transcription factor-interacting protein 1 OS=Mus musculus OX=10090 GN=Pbxip1 PE=1 SV=2	0	140.361	37	18	98	18	727	81.1	5.36	188.99	18	0	0	5.677	0.0542817	80.39	42	158	14.64	14.9	3.2797e+07	2.91822e+07	2.89052e+07	2.30162e+07	2.96973e+07	2.25404e+07	1.1948e+08	8.64827e+07	8.72933e+07	1.16211e+08	1.20386e+08	1.02596e+08	1.85541e+07	1.75749e+07	1.87699e+07	8.5253e+06	2.09894e+07	1.29638e+07	1.0178e+08	7.3728e+07	8.72933e+07	7.54049e+07	6.89945e+07	6.72199e+07	High
FALSE	High	Master Protein	P70699	Lysosomal alpha-glucosidase OS=Mus musculus OX=10090 GN=Gaa PE=1 SV=2	0	140.26	25	19	88	19	953	106.2	5.83	168.09	19	0	0	3.26	0.383474	51.12	29.7	170.3	23.43	6.11	1.71917e+07	1.25279e+07	1.62761e+07	1.81512e+07	2.52072e+07	1.69461e+07	9.557e+07	1.08128e+08	108133544	9.98622e+07	9.52055e+07	9.61071e+07	9.7258e+06	7.54488e+06	1.0569e+07	6.72329e+06	1.78159e+07	9.74629e+06	8.14122e+07	9.21809e+07	108133544	6.47968e+07	5.45634e+07	6.29685e+07	Peak Found
FALSE	High	Master Protein	Q6DFW4	Nucleolar protein 58 OS=Mus musculus OX=10090 GN=Nop58 PE=1 SV=1	0	140.052	43	17	168	17	536	60.3	8.34	207.11	17	0	0	0.788	0.949567	27.67	110.5	89.5	13.26	8.68	9.45061e+07	8.545e+07	9.03964e+07	8.16587e+07	1.15279e+08	1.04964e+08	7.19946e+07	7.82754e+07	7.78397e+07	6.70875e+07	6.70212e+07	8.25819e+07	5.34646e+07	5.14619e+07	5.86996e+07	3.02468e+07	8.14768e+07	6.03684e+07	6.13293e+07	6.67311e+07	7.78397e+07	4.35306e+07	3.84107e+07	5.41069e+07	High
FALSE	High	Master Protein	O88447	Kinesin light chain 1 OS=Mus musculus OX=10090 GN=Klc1 PE=1 SV=3	0	139.964	35	16	145	11	541	61.4	5.68	273.78	16	0	4	1.862	0.923773	31.54	68.3	131.7	10.29	6.61	5.70972e+07	6.06297e+07	5.55096e+07	4.98483e+07	5.91279e+07	4.61119e+07	9.99106e+07	1.01858e+08	1.11221e+08	1.19231e+08	1.11811e+08	1.0619e+08	3.23014e+07	3.6514e+07	3.60456e+07	1.84641e+07	4.17903e+07	2.65205e+07	8.51098e+07	8.68357e+07	1.11221e+08	7.73646e+07	6.40801e+07	6.95745e+07	High
FALSE	High	Master Protein	Q62448	Eukaryotic translation initiation factor 4 gamma 2 OS=Mus musculus OX=10090 GN=Eif4g2 PE=1 SV=2	0	139.709	40	29	176	29	906	102	7.14	194.32	29	0	0	0.872	0.971728	36.08	101.9	98.1	2.53	4.41	1.17688e+08	1.18978e+08	1.16784e+08	1.23648e+08	1.21871e+08	1.15976e+08	1.15727e+08	1.13427e+08	114200457	1.04095e+08	1.06283e+08	1.14589e+08	6.6579e+07	71654113	7.58345e+07	4.58e+07	8.61358e+07	6.67021e+07	9.85828e+07	9.66983e+07	114200457	6.75435e+07	6.09123e+07	7.50778e+07	High
FALSE	High	Master Protein	O70400	PDZ and LIM domain protein 1 OS=Mus musculus OX=10090 GN=Pdlim1 PE=1 SV=4	0	139.515	70	17	171	17	327	35.8	6.84	337.04	17	0	0	0.698	0.932044	30.42	118.9	81.1	3.63	5.3	1.70318e+08	1.69183e+08	1.58579e+08	1.71813e+08	1.73906e+08	1.76409e+08	1.22131e+08	1.08729e+08	1.08864e+08	1.13362e+08	1.20281e+08	1.20645e+08	96353044	1.0189e+08	1.02975e+08	6.36403e+07	1.22913e+08	1.01459e+08	1.04039e+08	9.26935e+07	1.08864e+08	7.35564e+07	6.89344e+07	7.90452e+07	High
FALSE	High	Master Protein	Q8C7R4	Ubiquitin-like modifier-activating enzyme 6 OS=Mus musculus OX=10090 GN=Uba6 PE=1 SV=1	0	139.351	27	21	128	21	1053	117.9	6.11	192.31	21	0	0	0.931	0.971728	38.32	107.2	92.8	6.51	5.63	7.35331e+07	7.35041e+07	7.68462e+07	7.34488e+07	7.92848e+07	6.51195e+07	6.42552e+07	6.56881e+07	6.93132e+07	5.84542e+07	6.31488e+07	6.25359e+07	4.15996e+07	4.42676e+07	4.99007e+07	2.72058e+07	5.60368e+07	3.74525e+07	5.47364e+07	5.60002e+07	6.93132e+07	3.79287e+07	3.61913e+07	4.0973e+07	High
FALSE	High	Master Protein	Q01320	DNA topoisomerase 2-alpha OS=Mus musculus OX=10090 GN=Top2a PE=1 SV=2	0	139.123	23	29	122	19	1528	172.7	8.6	159.49	29	0	0	0.2	0.0186589	111.41	178.1	21.9	13.99	22.84	1.09491e+08	1.12431e+08	7.37766e+07	1.00814e+08	9.53759e+07	9.70115e+07	1.23544e+07	1.23017e+07	1.19814e+07	7.2483e+06	1.14063e+07	1.56779e+07	6.19419e+07	6.77111e+07	4.79074e+07	3.73419e+07	6.74097e+07	5.57947e+07	1.05242e+07	1.04874e+07	1.19814e+07	4.70315e+06	6.53708e+06	1.0272e+07	High
FALSE	High	Master Protein	Q8BMF4	Dihydrolipoyllysine-residue acetyltransferase component of pyruvate dehydrogenase complex, mitochondrial OS=Mus musculus OX=10090 GN=Dlat PE=1 SV=2	0	139.044	37	18	127	18	642	67.9	8.57	208.62	18	0	0	1.778	0.924652	25.45	69.1	130.9	6.27	6.6	1.00376e+08	8.66051e+07	9.26693e+07	9.85404e+07	1.0354e+08	9.53763e+07	1.62483e+08	1.79942e+08	1.85162e+08	1.88114e+08	1.99371e+08	1.82409e+08	5.67855e+07	5.21576e+07	6.01756e+07	3.64999e+07	7.31801e+07	5.48542e+07	1.38413e+08	1.53404e+08	1.85162e+08	1.2206e+08	1.14262e+08	1.19513e+08	High
FALSE	High	Master Protein	P19157	Glutathione S-transferase P 1 OS=Mus musculus OX=10090 GN=Gstp1 PE=1 SV=2	0	138.605	77	10	159	10	210	23.6	7.87	274.84	10	0	0	1.435	0.949567	32.14	86	114	4.02	1.24	4.10254e+08	4.29488e+08	4.39017e+08	4.41063e+08	4.63635e+08	4.30714e+08	5.81113e+08	5.82821e+08	5.78123e+08	5.63813e+08	5.70481e+08	5.74608e+08	2.32091e+08	2.58657e+08	2.8508e+08	1.63372e+08	3.27687e+08	2.47718e+08	4.95026e+08	4.96865e+08	5.78123e+08	3.65837e+08	3.26949e+08	3.76478e+08	High
FALSE	High	Master Protein	P21956	Lactadherin OS=Mus musculus OX=10090 GN=Mfge8 PE=1 SV=3	0	138.553	45	17	153	17	463	51.2	6.52	189.99	17	0	0	4.645	0.0473149	56.16	57.6	142.4	8.55	9.15	1.44449e+08	1.3428e+08	1.48377e+08	1.27572e+08	1.5247e+08	1.23161e+08	2.92735e+08	3.27885e+08	3.15631e+08	3.61789e+08	3.70246e+08	3.60971e+08	8.17186e+07	8.08694e+07	9.63499e+07	4.72532e+07	1.07763e+08	7.08343e+07	2.4937e+08	2.79528e+08	3.15631e+08	2.34751e+08	2.12192e+08	2.36505e+08	High
FALSE	High	Master Protein	P05132	cAMP-dependent protein kinase catalytic subunit alpha OS=Mus musculus OX=10090 GN=Prkaca PE=1 SV=3	0	138.35	58	15	100	5	351	40.5	8.79	173.85	15	0	9	1.943	0.878718	47.78	68.2	131.8	9.83	9.84	8.76689e+07	7.65941e+07	9.06567e+07	1.02388e+08	8.32518e+07	8.56527e+07	1.56023e+08	1.77171e+08	1.91325e+08	1.64319e+08	1.70536e+08	1.44218e+08	4.95966e+07	4.61285e+07	5.88687e+07	3.7925e+07	5.88406e+07	4.92618e+07	1.3291e+08	1.51041e+08	1.91325e+08	1.0662e+08	9.77362e+07	9.44906e+07	High
FALSE	High	Master Protein	P47754	F-actin-capping protein subunit alpha-2 OS=Mus musculus OX=10090 GN=Capza2 PE=1 SV=3	0	138.253	64	13	129	11	286	32.9	5.85	258.63	13	0	2	1.282	0.971728	26.19	86.7	113.3	10.4	5.27	2.04217e+08	1.99124e+08	2.60172e+08	2.09225e+08	2.18293e+08	2.06034e+08	2.65201e+08	2.77387e+08	2.49869e+08	2.7463e+08	2.92863e+08	2.67591e+08	1.15531e+08	1.19922e+08	1.68945e+08	7.74979e+07	1.54285e+08	1.18497e+08	2.25914e+08	2.36477e+08	2.49869e+08	1.78197e+08	1.67843e+08	1.75323e+08	High
FALSE	High	Master Protein	P10852	Amino acid transporter heavy chain SLC3A2 OS=Mus musculus OX=10090 GN=Slc3a2 PE=1 SV=1	0	138.15	47	19	139	19	526	58.3	5.91	264.96	19	0	0	0.617	0.871408	30.78	121.2	78.8	5.8	5.75	1.8798e+08	1.91705e+08	1.88292e+08	1.6583e+08	1.79684e+08	1.70898e+08	1.12546e+08	1.30876e+08	1.18212e+08	1.20551e+08	1.12291e+08	1.21191e+08	1.06345e+08	1.15453e+08	1.22269e+08	6.14243e+07	1.26997e+08	9.82894e+07	9.58733e+07	1.11574e+08	1.18212e+08	7.82213e+07	6.43556e+07	7.9403e+07	High
FALSE	High	Master Protein	Q923T9	Calcium/calmodulin-dependent protein kinase type II subunit gamma OS=Mus musculus OX=10090 GN=Camk2g PE=1 SV=1	0	138.106	49	16	113	12	529	59.6	7.58	143.45	16	0	4	2.471	0.701734	40.97	49.3	150.7	7.9	6.4	3.89691e+07	4.25488e+07	4.15341e+07	3.56256e+07	4.1442e+07	3.55007e+07	1.17381e+08	1.21972e+08	1.33825e+08	1.23436e+08	1.15849e+08	1.34341e+08	2.20458e+07	2.56248e+07	2.69705e+07	1.31959e+07	2.92903e+07	2.04177e+07	9.99918e+07	1.03983e+08	1.33825e+08	8.00931e+07	6.63943e+07	8.80188e+07	High
FALSE	High	Master Protein	Q99MN1	Lysine--tRNA ligase OS=Mus musculus OX=10090 GN=Kars1 PE=1 SV=1	0	138.002	42	21	179	21	595	67.8	5.94	268.83	21	0	0	0.873	0.973741	39.86	104.1	95.9	6.84	5.86	1.99831e+08	2.08072e+08	2.30577e+08	1.94627e+08	2.02612e+08	1.91713e+08	1.82709e+08	1.99886e+08	1.93862e+08	1.88329e+08	1.70757e+08	1.76536e+08	1.13049e+08	1.25311e+08	1.49727e+08	7.2091e+07	1.43202e+08	1.10261e+08	1.55643e+08	1.70407e+08	1.93862e+08	1.222e+08	9.78626e+07	1.15665e+08	High
FALSE	High	Master Protein	P04247	Myoglobin OS=Mus musculus OX=10090 GN=Mb PE=1 SV=3	0	137.07	70	9	83	9	154	17.1	7.62	188.08	9	0	0	3.902	0.134448	113.26	56.2	143.8	13.2	24.88	8.16576e+07	8.5885e+07	1.12095e+08	8.1287e+07	9.8102e+07	8.67813e+07	1.14874e+08	2.26401e+08	2.647e+08	2.4397e+08	2.15695e+08	1.96162e+08	4.61958e+07	5.17239e+07	7.27901e+07	3.01091e+07	6.93364e+07	4.99109e+07	9.78563e+07	193010583	2.647e+08	1.58303e+08	1.23617e+08	1.28524e+08	Peak Found
FALSE	High	Master Protein	Q921F2	TAR DNA-binding protein 43 OS=Mus musculus OX=10090 GN=Tardbp PE=1 SV=1	0	136.996	43	14	152	14	414	44.5	6.7	288.1	14	0	0	0.921	0.982063	32.29	107	93	4.69	5.09	2.48772e+08	2.24048e+08	2.20466e+08	2.34261e+08	2.24226e+08	2.38991e+08	2.13974e+08	1.88388e+08	1.98775e+08	1.99906e+08	1.86902e+08	2.04274e+08	1.40737e+08	1.34932e+08	1.43161e+08	8.67715e+07	1.58478e+08	1.37452e+08	182276045	1.60604e+08	1.98775e+08	129711199	1.07116e+08	1.33839e+08	High
FALSE	High	Master Protein	Q8BSL7	ADP-ribosylation factor 2 OS=Mus musculus OX=10090 GN=Arf2 PE=1 SV=2	0	136.617	80	14	193	3	181	20.7	6.58	308.67	14	0	0	1.494	0.956701	47.71	71.5	128.5	67.26	67.27	1.20088e+06		1.76795e+06	4.50477e+06		1.55026e+06	775682	2.86009e+06	5.3404e+06	4.82771e+06	3.09586e+06	638698	679368		1.14803e+06	1.66859e+06		891610	660772	2.43828e+06	5.3404e+06	3.13252e+06	1.77427e+06	418469	Peak Found
FALSE	High	Master Protein	Q9CQ60	6-phosphogluconolactonase OS=Mus musculus OX=10090 GN=Pgls PE=1 SV=1	0	136.511	73	12	154	12	257	27.2	5.85	286.92	12	0	0	1.578	0.936912	35.14	72.2	127.8	6.03	5.21	1.1825e+08	1.1071e+08	1.15377e+08	1.32024e+08	1.20859e+08	1.17388e+08	2.18928e+08	1.87064e+08	212021182	2.09865e+08	2.04221e+08	2.07593e+08	6.68972e+07	6.66747e+07	7.49211e+07	4.89025e+07	8.54205e+07	6.75137e+07	1.86496e+08	1.59476e+08	212021182	1.36173e+08	117041605	1.36013e+08	High
FALSE	High	Master Protein	Q60973	Histone-binding protein RBBP7 OS=Mus musculus OX=10090 GN=Rbbp7 PE=1 SV=1	0	136.319	76	17	126	12	425	47.8	5.05	150.83	17	0	5	0.557	0.79088	48.23	135.6	64.4	12.42	11.07	1.98547e+08	2.0069e+08	2.484e+08	2.38163e+08	2.65544e+08	2.07307e+08	1.18605e+08	1.30894e+08	1.09002e+08	1.01515e+08	1.00032e+08	1.02002e+08	1.12323e+08	1.20865e+08	1.61301e+08	8.82166e+07	1.87681e+08	1.19229e+08	1.01035e+08	1.1159e+08	1.09002e+08	6.58694e+07	5.73297e+07	6.68305e+07	High
FALSE	High	Master Protein	Q3THE2	Myosin regulatory light chain 12B OS=Mus musculus OX=10090 GN=Myl12b PE=1 SV=2	0	136.252	63	10	176	5	172	19.8	4.84	292.91	10	0	8	1.484	0.945374	41.06	79.5	120.5	12.19	14.89	4.35913e+08	4.63487e+08	4.99332e+08	3.45749e+08	4.74625e+08	4.76547e+08	8.66207e+08	7.83615e+08	754106110	6.36112e+08	5.7635e+08	6.69626e+08	2.46607e+08	2.79133e+08	3.24245e+08	1.28067e+08	3.35455e+08	2.74079e+08	737886768	6.68046e+08	754106110	4.12749e+08	3.30313e+08	4.38733e+08	High
FALSE	High	Master Protein	Q9JMA1	Ubiquitin carboxyl-terminal hydrolase 14 OS=Mus musculus OX=10090 GN=Usp14 PE=1 SV=3	0	135.868	51	19	129	19	493	56	5.24	199.04	19	0	0	0.727	0.93544	37.12	125.6	74.4	8.22	8.99	1.93226e+08	1.91361e+08	2.14197e+08	1.8328e+08	2.21011e+08	1.82318e+08	1.17378e+08	1.31561e+08	1.23197e+08	1.1045e+08	1.05205e+08	1.06108e+08	1.09313e+08	1.15247e+08	1.3909e+08	6.7888e+07	156205626	1.04857e+08	9.99894e+07	1.12158e+08	1.23197e+08	7.16667e+07	6.02944e+07	6.95209e+07	High
FALSE	High	Master Protein	Q8BTI8	Serine/arginine repetitive matrix protein 2 OS=Mus musculus OX=10090 GN=Srrm2 PE=1 SV=3	0	135.675	10	20	139	20	2703	294.7	12.03	260.26	20	0	0	0.764	0.945374	37.91	124.3	75.7	6.68	4.9	2.13249e+08	2.12929e+08	2.46786e+08	2.17989e+08	2.23728e+08	2.04255e+08	1.3057e+08	1.41967e+08	1.31943e+08	1.25683e+08	1.33257e+08	1.23771e+08	1.2064e+08	1.28235e+08	1.60253e+08	8.07444e+07	1.58126e+08	1.17474e+08	1.11227e+08	1.2103e+08	1.31943e+08	8.15509e+07	7.63712e+07	8.10937e+07	High
FALSE	High	Master Protein	P45377	Aldose reductase-related protein 2 OS=Mus musculus OX=10090 GN=Akr1b8 PE=1 SV=2	0	135.389	69	16	172	11	316	36.1	6.37	280.53	16	0	4	2.869	0.413139	32.72	49.7	150.3	8.21	4.82	8.28804e+07	8.15717e+07	8.72981e+07	9.92242e+07	8.8723e+07	9.74459e+07	2.52618e+08	2.62267e+08	2.54624e+08	2.80755e+08	2.82801e+08	2.69714e+08	4.68876e+07	4.91262e+07	5.66878e+07	3.67531e+07	6.27076e+07	5.60445e+07	2.15195e+08	2.23587e+08	2.54624e+08	1.82172e+08	1.62077e+08	1.76714e+08	High
FALSE	High	Master Protein	O54734	Dolichyl-diphosphooligosaccharide--protein glycosyltransferase 48 kDa subunit OS=Mus musculus OX=10090 GN=Ddost PE=1 SV=2	0	135.247	52	14	131	14	441	49	5.83	245.31	14	0	0	1.064	0.996421	35.14	95.3	104.7	9.45	6.09	1.69796e+08	1.45998e+08	1.4334e+08	1.53342e+08	1.44119e+08	1.27347e+08	1.48325e+08	1.78314e+08	1.57882e+08	1.58398e+08	1.6249e+08	1.60204e+08	9.60581e+07	8.79264e+07	9.30791e+07	5.67988e+07	101860209	7.32416e+07	1.26352e+08	1.52016e+08	1.57882e+08	1.02779e+08	9.31249e+07	1.04964e+08	High
FALSE	High	Master Protein	P97434	Myosin phosphatase Rho-interacting protein OS=Mus musculus OX=10090 GN=Mprip PE=1 SV=2	0	134.879	33	29	96	28	1024	116.3	6.21	79.07	29	0	1	1.806	0.923879	35.73	105.4	94.6	8.25	14.36	1.27907e+08	1.09895e+08	1.34622e+08	1.15068e+08	1.27227e+08	1.12668e+08	1.13744e+08	1.31258e+08	1.28893e+08	9.03139e+07	1.02552e+08	1.03705e+08	7.23603e+07	6.61836e+07	8.74176e+07	4.26216e+07	8.99212e+07	6.4799e+07	9.68941e+07	1.119e+08	1.28893e+08	5.86013e+07	5.87739e+07	6.79466e+07	High
FALSE	High	Master Protein	Q9Z1R2	Large proline-rich protein BAG6 OS=Mus musculus OX=10090 GN=Bag6 PE=1 SV=1	0	134.601	22	18	133	18	1154	121	5.71	232.69	18	0	0	0.859	0.968657	26.82	107.8	92.2	3.38	4.37	1.01471e+08	1.04174e+08	1.04164e+08	9.59991e+07	1.05807e+08	1.0296e+08	8.82305e+07	9.31212e+07	9.31225e+07	8.28086e+07	8.73426e+07	8.90321e+07	5.74048e+07	6.27385e+07	6.76395e+07	3.55586e+07	7.47822e+07	5.9216e+07	7.516e+07	7.93874e+07	9.31225e+07	5.37314e+07	5.00571e+07	5.8333e+07	High
FALSE	High	Master Protein	Q9JLM8	Serine/threonine-protein kinase DCLK1 OS=Mus musculus OX=10090 GN=Dclk1 PE=1 SV=1	0	134.428	25	20	114	20	756	84.1	8.87	168.49	20	0	0	19.012	3.09829e-07	122.32	15.3	184.7	54.96	18.14	3.57605e+07	2.52326e+07	4.14626e+07	8.03595e+07	2.4181e+07	2.66145e+07	2.92951e+08	3.76943e+08	3.66866e+08	3.75741e+08	4.91322e+08	3.25542e+08	2.02306e+07	1.51962e+07	2.69241e+07	2.97656e+07	1.70906e+07	1.53069e+07	2.49553e+08	3.21351e+08	3.66866e+08	2.43804e+08	2.81582e+08	2.13292e+08	Peak Found
FALSE	High	Master Protein	O09061	Proteasome subunit beta type-1 OS=Mus musculus OX=10090 GN=Psmb1 PE=1 SV=1	0	134.35	59	11	142	11	240	26.4	7.81	277.69	11	0	0	1.253	0.974107	38.05	85.1	114.9	10.8	10.72	1.61363e+08	1.68508e+08	1.96675e+08	1.56909e+08	2.00079e+08	1.6389e+08	2.35283e+08	2.46719e+08	2.57603e+08	2.01854e+08	1.99541e+08	2.14342e+08	9.12872e+07	1.01484e+08	1.27713e+08	5.81198e+07	1.41411e+08	9.42591e+07	2.00429e+08	2.10333e+08	2.57603e+08	1.30975e+08	1.14359e+08	1.40435e+08	High
FALSE	High	Master Protein	P46664	Adenylosuccinate synthetase isozyme 2 OS=Mus musculus OX=10090 GN=Adss2 PE=1 SV=2	0	134.216	43	16	132	15	456	50	6.38	220.02	16	0	1	0.365	0.381172	51.73	142.4	57.6	4.75	22.75	1.67409e+08	1.71464e+08	1.80443e+08	1.78526e+08	1.60879e+08	1.62665e+08	8.6782e+07	4.48683e+07	6.14791e+07	7.63007e+07	7.78999e+07	5.8597e+07	9.47074e+07	1.03263e+08	1.17172e+08	6.6127e+07	1.13706e+08	9.35543e+07	7.39261e+07	3.8251e+07	6.14791e+07	4.95086e+07	4.46454e+07	3.83922e+07	High
FALSE	High	Master Protein	Q9DBC7	cAMP-dependent protein kinase type I-alpha regulatory subunit OS=Mus musculus OX=10090 GN=Prkar1a PE=1 SV=3	0	134.034	51	17	144	17	381	43.2	5.35	244.68	17	0	0	1.424	0.949567	38.04	85.5	114.5	5.37	6.29	1.56064e+08	1.5562e+08	1.37212e+08	1.60731e+08	1.56267e+08	1.5527e+08	1.83726e+08	2.15742e+08	2.17151e+08	2.15079e+08	2.00397e+08	2.02919e+08	8.82894e+07	9.37213e+07	8.90996e+07	5.95357e+07	1.10446e+08	8.93012e+07	1.56509e+08	1.83924e+08	2.17151e+08	1.39557e+08	1.1485e+08	1.32951e+08	High
FALSE	High	Master Protein	P32921	Tryptophan--tRNA ligase, cytoplasmic OS=Mus musculus OX=10090 GN=Wars1 PE=1 SV=2	0	133.988	54	16	97	16	481	54.3	6.89	161.31	16	0	0	1.122	0.994616	50.59	97.2	102.8	9.37	9.58	8.43245e+07	9.63959e+07	1.05577e+08	8.55336e+07	1.03843e+08	9.76556e+07	1.09899e+08	8.54698e+07	9.25745e+07	1.05994e+08	9.92507e+07	1.07734e+08	4.77045e+07	5.8054e+07	6.85572e+07	3.16821e+07	7.3394e+07	5.61651e+07	9.36188e+07	7.28645e+07	9.25745e+07	6.87757e+07	5.68817e+07	7.05863e+07	High
FALSE	High	Master Protein	Q7TQI3	Ubiquitin thioesterase OTUB1 OS=Mus musculus OX=10090 GN=Otub1 PE=1 SV=2	0	133.761	68	13	160	13	271	31.3	4.94	246.11	13	0	0	1.434	0.960579	41.32	74.5	125.5	4.92	11.31	1.09189e+08	1.04789e+08	1.16059e+08	1.18003e+08	1.1917e+08	1.12032e+08	1.60773e+08	1.81753e+08	1.75525e+08	2.03182e+08	2.16561e+08	2.0809e+08	6.17709e+07	6.31085e+07	7.53638e+07	4.37089e+07	8.42265e+07	6.44333e+07	1.36956e+08	1.54948e+08	1.75525e+08	1.31837e+08	1.24114e+08	1.36339e+08	High
FALSE	High	Master Protein	Q6P1B1	Xaa-Pro aminopeptidase 1 OS=Mus musculus OX=10090 GN=Xpnpep1 PE=1 SV=1	0	133.635	46	20	137	20	623	69.5	5.54	242.08	20	0	0	1.374	0.971728	29.28	83.7	116.3	4.23	1.95	8.12542e+07	8.33652e+07	8.89409e+07	8.76755e+07	8.96248e+07	8.24249e+07	1.19014e+08	1.16374e+08	1.17072e+08	1.18761e+08	1.19594e+08	1.23e+08	4.59676e+07	5.02064e+07	5.77545e+07	3.24754e+07	6.33449e+07	4.74054e+07	1.01383e+08	9.92109e+07	1.17072e+08	7.70596e+07	6.85408e+07	8.05882e+07	High
FALSE	High	Master Protein	Q9D6R2	Isocitrate dehydrogenase [NAD] subunit alpha, mitochondrial OS=Mus musculus OX=10090 GN=Idh3a PE=1 SV=1	0	133.501	45	14	150	14	366	39.6	6.73	302.95	14	0	0	1.438	0.949567	20.84	79.9	120.1	3.86	4.39	1.86071e+08	1.86684e+08	1.75715e+08	1.76483e+08	1.79316e+08	1.93842e+08	2.61241e+08	2.53002e+08	2.74044e+08	2.79491e+08	2.74921e+08	2.84909e+08	1.05265e+08	1.1243e+08	1.14102e+08	6.53702e+07	1.26737e+08	1.11485e+08	2.22541e+08	2.15689e+08	2.74044e+08	1.81351e+08	1.57561e+08	1.8667e+08	High
FALSE	High	Master Protein	Q8R010	Aminoacyl tRNA synthase complex-interacting multifunctional protein 2 OS=Mus musculus OX=10090 GN=Aimp2 PE=1 SV=2	0	133.415	64	10	125	10	320	35.4	7.83	327.03	10	0	0	0.873	0.962606	36.97	100.2	99.8	19.52	19.38	8.94918e+07	8.47139e+07	4.86495e+07	7.85472e+07	8.94711e+07	8.01809e+07	8.69434e+07	4.73665e+07	8.2679e+07	8.16263e+07	8.64816e+07	7.99113e+07	5.06278e+07	5.10186e+07	3.1591e+07	2.90943e+07	6.32363e+07	4.61148e+07	7.40636e+07	4.03808e+07	8.2679e+07	5.29642e+07	4.95636e+07	5.23571e+07	High
FALSE	High	Master Protein	Q61425	Hydroxyacyl-coenzyme A dehydrogenase, mitochondrial OS=Mus musculus OX=10090 GN=Hadh PE=1 SV=2	0	133.407	70	14	110	14	314	34.4	8.65	203.74	14	0	0	2.41	0.711746	44.3	52	148	11.28	6.73	5.14643e+07	5.18776e+07	4.27869e+07	5.96204e+07	4.65397e+07	5.22223e+07	1.55531e+08	1.46471e+08	1.33988e+08	1.47742e+08	1.41895e+08	1.6225e+08	2.91147e+07	3.12431e+07	2.7784e+07	2.20837e+07	3.28933e+07	3.00348e+07	1.32491e+08	1.24869e+08	1.33988e+08	9.58642e+07	8.13219e+07	1.06304e+08	High
FALSE	High	Master Protein	Q9WV92	Band 4.1-like protein 3 OS=Mus musculus OX=10090 GN=Epb41l3 PE=1 SV=1	0	133.392	35	25	121	20	929	103.3	5.31	108.63	25	0	1	1.095	0.992057	33.32	93	107	8.57	7.36	5.74033e+07	5.5792e+07	4.5175e+07	5.31475e+07	4.91573e+07	5.17974e+07	5.98209e+07	6.14632e+07	6.08447e+07	6.18346e+07	5.81786e+07	5.03337e+07	3.24745e+07	3.36005e+07	2.93348e+07	1.96861e+07	3.47434e+07	2.97905e+07	5.09591e+07	5.23985e+07	6.08447e+07	4.01221e+07	3.33429e+07	3.29782e+07	High
FALSE	High	Master Protein	Q8K298	Anillin OS=Mus musculus OX=10090 GN=Anln PE=1 SV=2	0	133.349	27	23	86	23	1121	122.7	6.98	113.22	23	0	0	0.375	0.369787	75.7	193	7	10.41	40.4	1.42178e+08	1.51708e+08	1.83711e+08	1.43356e+08	1.45887e+08	1.4576e+08	5.00913e+06	1.00719e+07	6.64358e+06	3.44404e+06	5.52938e+06	4.23256e+06	8.04339e+07	91365244	1.19294e+08	5.30997e+07	1.0311e+08	8.38318e+07	4.26708e+06	8586510	6.64358e+06	2.23471e+06	3.16895e+06	2.77314e+06	High
FALSE	High	Master Protein	P35235	Tyrosine-protein phosphatase non-receptor type 11 OS=Mus musculus OX=10090 GN=Ptpn11 PE=1 SV=3	0	133.059	44	21	138	21	593	68	7.3	176.7	21	0	0	1.432	0.971728	38.79	97.8	102.2	31.49	6.02	5.35771e+07	9.38921e+07	1.21078e+08	7.71058e+07	1.03459e+08	5.73727e+07	9.0761e+07	8.72616e+07	8.60083e+07	9.1938e+07	9.96109e+07	8.47978e+07	3.031e+07	5.65461e+07	7.8623e+07	2.85604e+07	7.31228e+07	3.2997e+07	7.73157e+07	7.4392e+07	8.60083e+07	5.96551e+07	5.70881e+07	5.55588e+07	High
FALSE	High	Master Protein	Q8BWB1	Synaptopodin 2-like protein OS=Mus musculus OX=10090 GN=Synpo2l PE=1 SV=1	0	132.747	34	17	94	17	975	102.9	9.79	149.3	17	0	0	9.241	0.0023471	24.91	3.9	196.1	215.6	7.48	1.87304e+06	1.57261e+06	2.77987e+06	1.01249e+08	3.42583e+06	1.59463e+06	1.05544e+08	9.83918e+07	1.17258e+08	1.11225e+08	1.19597e+08	1.18054e+08	1.05963e+06	947097	1.80513e+06	37503316	2.4213e+06	917127	89908672	8.38807e+07	1.17258e+08	7.21699e+07	6.85427e+07	7.7348e+07	Peak Found
FALSE	High	Master Protein	Q9D051	Pyruvate dehydrogenase E1 component subunit beta, mitochondrial OS=Mus musculus OX=10090 GN=Pdhb PE=1 SV=1	0	132.688	51	12	127	12	359	38.9	6.87	260.21	12	0	0	2.457	0.581501	41.14	62	138	10.88	9.16	9.71346e+07	1.00813e+08	9.80151e+07	7.82442e+07	1.07027e+08	8.73237e+07	2.06193e+08	2.37959e+08	2.27994e+08	2.06692e+08	2.00712e+08	2.50882e+08	5.49516e+07	6.07145e+07	6.36469e+07	2.8982e+07	7.56444e+07	5.02229e+07	1.75647e+08	2.02864e+08	2.27994e+08	134114872	1.1503e+08	1.64375e+08	High
FALSE	High	Master Protein	P24270	Catalase OS=Mus musculus OX=10090 GN=Cat PE=1 SV=4	0	132.667	46	19	153	19	527	59.8	7.88	236.41	19	0	0	0.815	0.950997	29.51	109.9	90.1	12.08	8.03	7.56996e+07	7.86888e+07	9.45869e+07	7.27929e+07	9.37062e+07	9.41127e+07	7.16443e+07	7.67108e+07	64037450	6.52982e+07	7.76494e+07	6.91725e+07	4.28252e+07	4.739e+07	6.14208e+07	2.69628e+07	6.62296e+07	5.41275e+07	6.10309e+07	65397286	64037450	4.23695e+07	44501796	4.53212e+07	High
FALSE	High	Master Protein	Q63844	Mitogen-activated protein kinase 3 OS=Mus musculus OX=10090 GN=Mapk3 PE=1 SV=5	0	132.518	61	18	147	11	380	43	6.61	188.54	18	0	0	1.801	0.932044	29.04	68.3	131.7	10.37	6.98	2.95211e+07	3.28343e+07	3.01842e+07	2.61573e+07	3.48185e+07	2.8148e+07	6.07868e+07	5.90809e+07	6.30916e+07	5.61961e+07	5.19602e+07	5.53341e+07	1.67009e+07	1.97743e+07	1.96004e+07	9.6888e+06	2.4609e+07	1.61889e+07	5.17818e+07	5.03675e+07	6.30916e+07	36463524	2.9779e+07	3.62544e+07	High
FALSE	High	Master Protein	P62880	Guanine nucleotide-binding protein G(I)/G(S)/G(T) subunit beta-2 OS=Mus musculus OX=10090 GN=Gnb2 PE=1 SV=3	0	132.423	44	11	145	5	340	37.3	6	289.04	11	0	1	1.831	0.932044	25.81	74.2	125.8	8.27	10.15	4.89889e+07	5.01874e+07	5.01139e+07	4.25976e+07	5.16827e+07	5.51229e+07	8.37068e+07	7.91295e+07	1.00322e+08	8.36938e+07	8.62617e+07	9.98468e+07	2.77143e+07	3.02252e+07	3.25419e+07	1.57784e+07	3.65282e+07	3.17031e+07	7.13065e+07	6.74593e+07	1.00322e+08	5.43057e+07	4.94376e+07	6.54187e+07	High
FALSE	High	Master Protein	Q9WUM4	Coronin-1C OS=Mus musculus OX=10090 GN=Coro1c PE=1 SV=2	0	132.392	38	15	127	14	474	53.1	7.08	231.8	15	0	1	0.941	0.982153	20.96	101.2	98.8	6.17	7.77	1.83693e+08	1.87343e+08	1.77301e+08	2.08344e+08	1.98525e+08	1.81714e+08	1.86505e+08	1.61686e+08	1.75557e+08	1.63164e+08	1.95398e+08	1.87652e+08	1.0392e+08	1.12826e+08	1.15132e+08	7.71716e+07	1.40313e+08	1.0451e+08	1.58876e+08	1.3784e+08	1.75557e+08	1.05871e+08	1.11985e+08	1.22948e+08	High
FALSE	High	Master Protein	Q8BH04	Phosphoenolpyruvate carboxykinase [GTP], mitochondrial OS=Mus musculus OX=10090 GN=Pck2 PE=1 SV=1	0	132.205	51	23	138	23	640	70.5	7.28	227.54	23	0	0	1.147	0.991695	35.11	89.8	110.2	8.43	5.05	8.92614e+07	1.01397e+08	9.8326e+07	8.85889e+07	1.10655e+08	1.00191e+08	1.22053e+08	1.13182e+08	1.10928e+08	1.21802e+08	1.21931e+08	1.26608e+08	5.04975e+07	6.10662e+07	6.38488e+07	3.28138e+07	78208754	5.76233e+07	1.03972e+08	9.64893e+07	1.10928e+08	7.9033e+07	6.98801e+07	8.29523e+07	High
FALSE	High	Master Protein	P17918	Proliferating cell nuclear antigen OS=Mus musculus OX=10090 GN=Pcna PE=1 SV=2	0	132.081	85	15	142	15	261	28.8	4.77	245.08	15	0	0	0.191	0.0133678	47.35	171.3	28.7	8.39	17.29	4.22364e+08	4.33814e+08	4.29231e+08	3.69357e+08	4.77074e+08	4.04604e+08	9.66283e+07	7.16977e+07	70758547	5.9932e+07	6.51786e+07	7.5243e+07	2.38942e+08	261262623	2.78725e+08	1.36812e+08	3.37186e+08	2.32702e+08	8.23138e+07	61123570	70758547	3.88876e+07	3.73546e+07	4.92985e+07	High
FALSE	High	Master Protein	Q6DFZ1	Golgi-specific brefeldin A-resistance guanine nucleotide exchange factor 1 OS=Mus musculus OX=10090 GN=Gbf1 PE=1 SV=1	0	131.997	20	27	110	27	1861	206.7	5.8	123.5	27	0	0	1.666	0.940042	40.65	73.3	126.7	11.27	4.78	4.34839e+07	4.47936e+07	5.48056e+07	4.56161e+07	3.93455e+07	4.41558e+07	8.24091e+07	7.24776e+07	7.34164e+07	7.67251e+07	7.92161e+07	7.6898e+07	2.46e+07	2.69768e+07	3.55885e+07	1.68964e+07	2.78086e+07	2.53955e+07	7.0201e+07	6.17884e+07	7.34164e+07	4.9784e+07	4.53997e+07	5.03829e+07	High
FALSE	High	Master Protein	Q80TV8	CLIP-associating protein 1 OS=Mus musculus OX=10090 GN=Clasp1 PE=1 SV=2	0	131.88	22	27	114	23	1535	169.1	9.03	130.78	27	0	4	1.213	0.991695	33.27	79.5	120.5	8.23	5.64	4.79949e+07	4.49218e+07	4.29663e+07	5.29907e+07	4.51159e+07	4.3108e+07	6.68796e+07	6.76948e+07	7.16807e+07	6.5512e+07	7.62393e+07	6.86892e+07	2.7152e+07	2.7054e+07	2.79005e+07	1.9628e+07	3.18869e+07	2.47929e+07	5.69721e+07	5.7711e+07	7.16807e+07	4.25083e+07	4.36936e+07	4.50045e+07	High
FALSE	High	Master Protein	P47856	Glutamine--fructose-6-phosphate aminotransferase [isomerizing] 1 OS=Mus musculus OX=10090 GN=Gfpt1 PE=1 SV=3	0	131.858	45	21	122	21	697	78.5	6.84	140.21	21	0	0	0.864	0.962129	31.69	93	107	10.4	13.03	5.15349e+07	5.23519e+07	5.517e+07	5.81026e+07	6.78021e+07	5.96258e+07	5.44488e+07	7.46832e+07	7.11462e+07	6.58997e+07	6.42658e+07	5.45431e+07	2.91546e+07	3.15287e+07	3.58251e+07	2.15215e+07	4.79211e+07	3.42928e+07	4.63827e+07	6.36687e+07	7.11462e+07	4.27598e+07	3.68315e+07	3.57361e+07	High
FALSE	High	Master Protein	Q6P542	ATP-binding cassette sub-family F member 1 OS=Mus musculus OX=10090 GN=Abcf1 PE=1 SV=1	0	131.583	35	19	122	19	837	94.9	6.51	190.68	19	0	0	1.023	0.99162	34.22	97.1	102.9	10.26	5.72	9.18441e+07	8.34987e+07	8.81454e+07	7.62371e+07	1.01957e+08	9.65223e+07	9.49282e+07	1.00101e+08	9.9387e+07	8.91059e+07	9.56591e+07	8.67529e+07	5.19586e+07	5.02868e+07	5.7238e+07	2.82386e+07	7.2061e+07	5.55133e+07	8.08655e+07	8.5338e+07	9.9387e+07	57817430	5.48234e+07	5.68397e+07	High
FALSE	High	Master Protein	Q6ZWX6	Eukaryotic translation initiation factor 2 subunit 1 OS=Mus musculus OX=10090 GN=Eif2s1 PE=1 SV=3	0	131.572	67	19	167	19	315	36.1	5.08	251.58	19	0	0	0.773	0.954033	36.49	112.3	87.7	8.47	8.61	2.1593e+08	2.27047e+08	2.39117e+08	1.90169e+08	2.3871e+08	2.36091e+08	1.84369e+08	2.02822e+08	2.08075e+08	1.67772e+08	1.76141e+08	1.76976e+08	1.22157e+08	1.36738e+08	1.55273e+08	7.04394e+07	1.68715e+08	1.35784e+08	157056527	1.7291e+08	2.08075e+08	1.08861e+08	1.00949e+08	115953283	High
FALSE	High	Master Protein	Q91YH5	Atlastin-3 OS=Mus musculus OX=10090 GN=Atl3 PE=1 SV=1	0	131.543	51	18	112	18	541	60.5	6.1	161.79	18	0	0	1.004	0.982153	43.51	97.5	102.5	13.68	10.38	4.96951e+07	4.67369e+07	3.71807e+07	5.38608e+07	5.14815e+07	5.61698e+07	5.67283e+07	4.66184e+07	4.3188e+07	5.51143e+07	5.18426e+07	5.44506e+07	2.81138e+07	2.81471e+07	2.41436e+07	1.99503e+07	3.6386e+07	3.23052e+07	4.83246e+07	3.9743e+07	4.3188e+07	3.57616e+07	2.97116e+07	3.56755e+07	High
FALSE	High	Master Protein	P53994	Ras-related protein Rab-2A OS=Mus musculus OX=10090 GN=Rab2a PE=1 SV=1	0	131.382	64	14	166	14	212	23.5	6.54	354.91	14	0	0	1.435	0.949567	31.45	69.5	130.5	8.84	9	1.48044e+08	1.42228e+08	1.493e+08	1.79055e+08	1.44179e+08	1.54985e+08	2.44034e+08	2.77e+08	2.84679e+08	2.81853e+08	3.10733e+08	2.49072e+08	8.37523e+07	8.56563e+07	9.6949e+07	6.63229e+07	1.01903e+08	8.91372e+07	2.07883e+08	2.36147e+08	2.84679e+08	1.82883e+08	1.78085e+08	1.6319e+08	High
FALSE	High	Master Protein	Q9R1P0	Proteasome subunit alpha type-4 OS=Mus musculus OX=10090 GN=Psma4 PE=1 SV=1	0	131.303	66	11	146	11	261	29.5	7.72	403.25	11	0	0	1.098	0.991695	25.44	94.8	105.2	4.27	5.81	1.68197e+08	1.71024e+08	1.56297e+08	1.68904e+08	1.64868e+08	1.78002e+08	1.98366e+08	1.66566e+08	1.8479e+08	1.9293e+08	1.8822e+08	1.8602e+08	9.51534e+07	1.02998e+08	1.01493e+08	6.25631e+07	1.16525e+08	1.02375e+08	1.6898e+08	1.42e+08	1.8479e+08	1.25185e+08	1.07871e+08	1.21878e+08	High
FALSE	High	Master Protein	O09161	Calsequestrin-2 OS=Mus musculus OX=10090 GN=Casq2 PE=1 SV=3	0	131.116	51	14	61	14	415	48.1	4.27	104.42	14	0	0	23.273	3.15136e-06	20.23	1.7	198.3	33.24	25.43	1.79427e+06	1.1127e+06				993138	7.21848e+07	1.34184e+08	1.55181e+08	1.27706e+08	9.9423e+07	1.46012e+08	1.01506e+06	670116				571188	6.14913e+07	1.14394e+08	1.55181e+08	8.28635e+07	5.69805e+07	9.56656e+07	Peak Found
FALSE	High	Master Protein	Q5SW19	Clustered mitochondria protein homolog OS=Mus musculus OX=10090 GN=Cluh PE=1 SV=2	0	130.81	23	24	159	24	1315	148	6.02	201.84	24	0	0	0.705	0.93544	31.46	119.8	80.2	5.19	12.65	1.05167e+08	1.08626e+08	1.18705e+08	1.17474e+08	1.08246e+08	1.06856e+08	6.93514e+07	8.41548e+07	7.60254e+07	5.97639e+07	6.51691e+07	7.91574e+07	5.94959e+07	6.54196e+07	7.70821e+07	4.3513e+07	7.65062e+07	6.14567e+07	5.90777e+07	7.17435e+07	7.60254e+07	3.87785e+07	3.73491e+07	5.18632e+07	High
FALSE	High	Master Protein	P28656	Nucleosome assembly protein 1-like 1 OS=Mus musculus OX=10090 GN=Nap1l1 PE=1 SV=2	0	130.797	38	11	193	10	391	45.3	4.46	331.16	11	0	0	0.344	0.261398	37.91	143.8	56.2	3.05	7.29	4.97553e+08	5.21579e+08	5.20044e+08	5.43358e+08	5.34941e+08	5.32504e+08	2.38396e+08	1.9522e+08	1.996e+08	2.10171e+08	2.07049e+08	2.05026e+08	2.81479e+08	3.14119e+08	3.37695e+08	2.01262e+08	3.78085e+08	3.06262e+08	2.0308e+08	1.66429e+08	1.996e+08	1.36372e+08	1.18662e+08	134331266	High
FALSE	High	Master Protein	O08532	Voltage-dependent calcium channel subunit alpha-2/delta-1 OS=Mus musculus OX=10090 GN=Cacna2d1 PE=1 SV=1	0	130.786	28	25	97	25	1103	124.6	5.3	121.43	25	0	0	3.302	0.414116	54.24	41.1	158.9	24.48	12.11	3.24673e+07	2.80808e+07	2.37558e+07	3.03652e+07	4.60388e+07	2.81139e+07	9.62959e+07	9.99179e+07	1.04108e+08	1.2283e+08	1.23956e+08	1.26471e+08	1.83676e+07	1.69115e+07	1.5426e+07	1.12474e+07	3.25393e+07	1.61693e+07	8.20306e+07	8.51818e+07	1.04108e+08	7.96994e+07	7.10406e+07	8.28627e+07	High
FALSE	High	Master Protein	P51125	Calpastatin OS=Mus musculus OX=10090 GN=Cast PE=1 SV=2	0	130.519	27	10	110	10	788	84.9	5.52	292.41	10	0	0	1.141	0.999819	24.08	90.9	109.1	10.18	12.83	5.48912e+07	4.87966e+07	5.34944e+07	6.19429e+07	4.80036e+07	5.91991e+07	6.55789e+07	5.90707e+07	52828644	7.54438e+07	7.23913e+07	6.45443e+07	3.10534e+07	2.93876e+07	3.4737e+07	2.2944e+07	3.39279e+07	3.40475e+07	5.5864e+07	5.03588e+07	52828644	4.89526e+07	4.14883e+07	4.22888e+07	High
FALSE	High	Master Protein	O55234	Proteasome subunit beta type-5 OS=Mus musculus OX=10090 GN=Psmb5 PE=1 SV=3	0	130.156	53	13	167	13	264	28.5	7.02	252.24	13	0	0	1.287	0.971728	33.28	91.6	108.4	8.47	10.49	2.06578e+08	2.22877e+08	2.57389e+08	2.16964e+08	2.47796e+08	2.22836e+08	2.30879e+08	3.05641e+08	3.0249e+08	2.64635e+08	2.59794e+08	2.6257e+08	1.16866e+08	1.34227e+08	1.67138e+08	8.03645e+07	1.75137e+08	1.28161e+08	1.96677e+08	2.60564e+08	3.0249e+08	1.71712e+08	1.48891e+08	1.72034e+08	High
FALSE	High	Master Protein	Q8K2Z4	Condensin complex subunit 1 OS=Mus musculus OX=10090 GN=Ncapd2 PE=1 SV=2	0	129.949	23	23	89	23	1392	155.6	6.38	132.26	23	0	0	0.249	0.0807247	46	175.7	24.3	6.31	14.19	6.96304e+07	6.09251e+07	6.92471e+07	7.3425e+07	6.79267e+07	6.51611e+07	9.37612e+06	1.08061e+07	8.52412e+06	9.61753e+06	1.22158e+07	8.71938e+06	3.93917e+07	3.66919e+07	4.49662e+07	2.7197e+07	48009121	3.74764e+07	7.98714e+06	9.21241e+06	8.52412e+06	6240450	7.00104e+06	5.71285e+06	High
FALSE	High	Master Protein	O55222	Integrin-linked protein kinase OS=Mus musculus OX=10090 GN=Ilk PE=1 SV=2	0	129.736	47	17	123	17	452	51.3	8.07	212.03	17	0	0	1.653	0.945374	38.49	69.8	130.2	19.03	13.08	5.52041e+07	5.75109e+07	6.40913e+07	3.72644e+07	6.88138e+07	5.74689e+07	1.19061e+08	1.0998e+08	1.15004e+08	8.98445e+07	8.55306e+07	1.04629e+08	3.12304e+07	3.46357e+07	4.16182e+07	1.38029e+07	48636115	3.30524e+07	1.01424e+08	9.37595e+07	1.15004e+08	5.82967e+07	4.90186e+07	68552213	High
FALSE	High	Master Protein	Q9JK48	Endophilin-B1 OS=Mus musculus OX=10090 GN=Sh3glb1 PE=1 SV=1	0	129.666	44	15	147	14	365	40.8	6.04	308.44	15	0	1	2.51	0.521165	32.52	52.1	147.9	3.49	14.43	1.39905e+08	1.40092e+08	1.43185e+08	1.49197e+08	1.49699e+08	1.38016e+08	3.80912e+08	3.20368e+08	3.20153e+08	4.23918e+08	4.32176e+08	4.43971e+08	7.91477e+07	8.43698e+07	9.29783e+07	5.52633e+07	1.05804e+08	7.93778e+07	3.24484e+08	2.73119e+08	3.20153e+08	2.75064e+08	2.47685e+08	2.90886e+08	High
FALSE	High	Master Protein	O08579	Emerin OS=Mus musculus OX=10090 GN=Emd PE=1 SV=1	0	128.865	67	13	133	13	259	29.4	5.01	220.06	13	0	0	0.75	0.940042	29.64	114.7	85.3	6.42	8.77	1.01634e+08	9.69995e+07	1.00137e+08	8.55473e+07	1.00353e+08	9.24243e+07	8.32365e+07	7.69843e+07	7.73993e+07	6.93027e+07	6.59312e+07	6.99085e+07	5.74972e+07	5.84176e+07	6.50249e+07	3.16872e+07	7.0927e+07	5.31564e+07	7.09058e+07	6.56305e+07	7.73993e+07	4.49679e+07	3.7786e+07	4.58034e+07	High
FALSE	High	Master Protein	Q8QZT1	Acetyl-CoA acetyltransferase, mitochondrial OS=Mus musculus OX=10090 GN=Acat1 PE=1 SV=1	0	128.835	42	12	119	12	424	44.8	8.51	207.17	12	0	0	2.157	0.826813	27.79	60.2	139.8	10.57	4.02	5.19779e+07	5.47303e+07	4.53537e+07	5.31152e+07	6.29762e+07	5.5312e+07	1.19993e+08	1.32504e+08	125150219	1.18377e+08	1.26112e+08	1.25372e+08	2.94052e+07	3.29611e+07	2.94508e+07	1.96741e+07	4.45103e+07	3.18118e+07	1.02218e+08	1.12962e+08	125150219	7.681e+07	7.22765e+07	8.21426e+07	High
FALSE	High	Master Protein	P31938	Dual specificity mitogen-activated protein kinase kinase 1 OS=Mus musculus OX=10090 GN=Map2k1 PE=1 SV=2	0	128.746	53	15	120	11	393	43.4	6.7	158.83	15	0	4	1.295	0.982153	35.56	78.2	121.8	6.77	9.74	4.88836e+07	4.61764e+07	4.60677e+07	4.1782e+07	4.31252e+07	4.97473e+07	6.61467e+07	8.45875e+07	7.25254e+07	7.38189e+07	6.49164e+07	7.11225e+07	2.76547e+07	2.78095e+07	2.99145e+07	1.54763e+07	3.048e+07	2.86114e+07	5.63477e+07	72112303	7.25254e+07	4.78983e+07	3.72043e+07	4.65988e+07	High
FALSE	High	Master Protein	P35486	Pyruvate dehydrogenase E1 component subunit alpha, somatic form, mitochondrial OS=Mus musculus OX=10090 GN=Pdha1 PE=1 SV=1	0	128.575	49	19	133	19	390	43.2	8.19	225.74	19	0	0	2.325	0.616546	41.48	65.5	134.5	11.65	9.46	1.64852e+08	1.61046e+08	1.80797e+08	2.16006e+08	1.70959e+08	1.65205e+08	3.10723e+08	3.24541e+08	3.11995e+08	3.70786e+08	3.83989e+08	3.66247e+08	9.32612e+07	9.69894e+07	1.17402e+08	8.00097e+07	1.2083e+08	9.5015e+07	2.64692e+08	2.76677e+08	3.11995e+08	2.40589e+08	2.20068e+08	2.39962e+08	High
FALSE	High	Master Protein	P99027	Large ribosomal subunit protein P2 OS=Mus musculus OX=10090 GN=Rplp2 PE=1 SV=3	0	128.517	81	8	151	8	115	11.6	4.54	373.05	8	0	0	0.651	0.920268	28.19	122.4	77.6	6.9	7.21	7.37031e+08	6.72497e+08	7.89653e+08	8.02196e+08	7.27591e+08	6.96114e+08	5.10141e+08	5.16066e+08	4.64895e+08	4.57569e+08	4.63896e+08	4.26146e+08	4.16958e+08	4.05009e+08	5.12768e+08	2.97137e+08	5.14246e+08	4.00359e+08	4.34569e+08	4.39955e+08	4.64895e+08	2.96899e+08	2.65864e+08	2.79207e+08	High
FALSE	High	Master Protein	P62806	Histone H4 OS=Mus musculus OX=10090 GN=H4c1 PE=1 SV=2	0	128.484	57	12	520	12	103	11.4	11.36	792.35	12	0	0	0.4	0.414798	48.47	148.7	51.3	9.54	11.89	4.60157e+09	4.41337e+09	5.14965e+09	5.60838e+09	4.987e+09	4.46795e+09	1.59797e+09	1.60549e+09	1.49097e+09	2.05007e+09	1.85643e+09	1.69948e+09	2.60323e+09	2.65794e+09	3.34397e+09	2.07737e+09	3.5247e+09	2.56967e+09	1.36125e+09	1.36871e+09	1.49097e+09	1.33021e+09	1.06394e+09	1.11348e+09	High
FALSE	High	Master Protein	P63005	Platelet-activating factor acetylhydrolase IB subunit beta OS=Mus musculus OX=10090 GN=Pafah1b1 PE=1 SV=2	0	128.008	61	19	134	18	410	46.6	7.37	166.55	19	0	1	1.083	0.999819	52.26	97.7	102.3	10.07	4.03	1.38532e+08	1.68729e+08	1.48417e+08	1.70521e+08	1.83082e+08	1.57279e+08	1.68512e+08	1.8314e+08	1.71648e+08	1.62242e+08	1.73666e+08	1.69635e+08	7.83713e+07	1.01616e+08	9.63759e+07	6.31619e+07	1.29399e+08	9.04569e+07	1.43549e+08	1.5613e+08	1.71648e+08	1.05273e+08	9.95298e+07	1.11143e+08	High
FALSE	High	Master Protein	P49718	DNA replication licensing factor MCM5 OS=Mus musculus OX=10090 GN=Mcm5 PE=1 SV=2	0	127.962	46	23	114	23	734	82.4	8.29	147	23	0	0	0.19	0.0254166	37.83	171.7	28.3	3.57	4.28	1.74145e+08	1.78043e+08	1.66528e+08	1.83084e+08	1.82891e+08	1.73979e+08	2.89175e+07	2.78571e+07	2.91872e+07	2.79523e+07	2.94206e+07	3.12831e+07	9.85183e+07	1.07226e+08	1.08136e+08	6.78153e+07	1.29263e+08	1.00061e+08	2.46337e+07	2.37487e+07	2.91872e+07	1.81372e+07	1.68613e+07	2.04964e+07	High
FALSE	High	Master Protein	Q9EP71	Ankycorbin OS=Mus musculus OX=10090 GN=Rai14 PE=1 SV=1	0	127.662	29	24	105	24	979	108.8	6.27	97.19	24	0	0	1.59	0.958812	39.96	70.2	129.8	9.92	13.55	5.61214e+07	5.19058e+07	4.26111e+07	5.52925e+07	4.79734e+07	5.29803e+07	1.00901e+08	7.0924e+07	8.26738e+07	9.56022e+07	1.02455e+08	9.84115e+07	3.17493e+07	3.12601e+07	2.76699e+07	2.04806e+07	3.39066e+07	3.04708e+07	8.59538e+07	60463965	8.26738e+07	6.20326e+07	58718305	6.44783e+07	High
FALSE	High	Master Protein	P57776	Elongation factor 1-delta OS=Mus musculus OX=10090 GN=Eef1d PE=1 SV=3	0	127.572	59	13	160	12	281	31.3	5.02	277.72	13	0	0	0.721	0.937188	46.66	113.8	86.2	6.03	2.86	6.97375e+08	7.8412e+08	7.47508e+08	6.64868e+08	7.59318e+08	7.52491e+08	5.69664e+08	5.38634e+08	5.43588e+08	5.6663e+08	5.72265e+08	5.76724e+08	3.94523e+08	4.72233e+08	4.854e+08	2.46271e+08	5.3667e+08	4.32783e+08	4.85274e+08	4.59195e+08	5.43588e+08	3.67665e+08	3.27972e+08	3.77864e+08	High
FALSE	High	Master Protein	Q9R0E1	Multifunctional procollagen lysine hydroxylase and glycosyltransferase LH3 OS=Mus musculus OX=10090 GN=Plod3 PE=1 SV=1	0	127.513	26	15	135	14	741	84.9	6.23	203.83	15	0	0	0.94	0.974107	54.31	107.8	92.2	15.34	18.97	6.70677e+07	6.82098e+07	8.89067e+07	7.02891e+07	6.16425e+07	5.86897e+07	8.57778e+07	5.91025e+07	5.52085e+07	5.65995e+07	5.93394e+07	5.60323e+07	3.79419e+07	4.10791e+07	57732284	2.60354e+07	4.35676e+07	3.37544e+07	7.30707e+07	5.03859e+07	5.52085e+07	3.67253e+07	3.40081e+07	3.67119e+07	High
FALSE	High	Master Protein	Q8BJY1	26S proteasome non-ATPase regulatory subunit 5 OS=Mus musculus OX=10090 GN=Psmd5 PE=1 SV=4	0	127.072	46	18	168	18	504	55.9	5.21	263.84	18	0	0	0.796	0.958812	25.33	103	97	7.17	4.09	1.88338e+08	1.76077e+08	1.97189e+08	2.18716e+08	1.93451e+08	1.93649e+08	1.687e+08	1.83638e+08	1.71522e+08	1.86263e+08	1.84232e+08	1.81232e+08	1.06547e+08	1.06042e+08	1.28046e+08	81013475	1.36727e+08	1.11374e+08	1.43709e+08	1.56554e+08	1.71522e+08	1.20859e+08	1.05585e+08	1.18741e+08	High
FALSE	High	Master Protein	Q9DC61	Mitochondrial-processing peptidase subunit alpha OS=Mus musculus OX=10090 GN=Pmpca PE=1 SV=1	0	127.014	38	15	114	15	524	58.2	6.83	191.11	15	0	0	1.732	0.940042	39.57	70	130	18.28	5.32	4.27889e+07	3.90756e+07	3.39312e+07	4.7844e+07	5.76913e+07	4.61852e+07	8.3868e+07	9.0445e+07	8.70834e+07	8.05477e+07	7.86357e+07	8.11724e+07	2.42068e+07	2.35331e+07	2.20335e+07	1.77217e+07	4.0775e+07	2.65627e+07	7.14438e+07	7.71059e+07	8.70834e+07	5.22643e+07	4.5067e+07	5.31834e+07	High
FALSE	High	Master Protein	Q9QYJ0	DnaJ homolog subfamily A member 2 OS=Mus musculus OX=10090 GN=Dnaja2 PE=1 SV=1	0	126.847	50	16	147	16	412	45.7	6.48	248.25	16	0	0	0.961	0.982153	42.06	101.7	98.3	8.01	5.66	1.43633e+08	1.54371e+08	1.60756e+08	1.26991e+08	1.54187e+08	1.5043e+08	1.5446e+08	1.34509e+08	1.58274e+08	1.47226e+08	1.46919e+08	1.43596e+08	8.12568e+07	9.29695e+07	1.04389e+08	4.70383e+07	1.08976e+08	8.65174e+07	1.31579e+08	1.14671e+08	1.58274e+08	9.55295e+07	8.42012e+07	9.40824e+07	High
FALSE	High	Master Protein	P16110	Galectin-3 OS=Mus musculus OX=10090 GN=Lgals3 PE=1 SV=3	0	126.818	33	7	296	7	264	27.5	8.38	472.16	7	0	0	1	0.991695	25.64	98.9	101.1	8.36	3.49	7.37572e+08	7.41145e+08	8.35848e+08	8.77139e+08	8.83945e+08	7.63404e+08	8.54872e+08	8.22396e+08	8.74774e+08	8.1097e+08	8.04295e+08	8.07829e+08	4.17264e+08	4.46351e+08	5.42765e+08	3.24897e+08	6.24753e+08	4.3906e+08	7.28231e+08	7.01107e+08	8.74774e+08	5.26207e+08	4.60951e+08	5.29282e+08	High
FALSE	High	Master Protein	Q9D154	Leukocyte elastase inhibitor A OS=Mus musculus OX=10090 GN=Serpinb1a PE=1 SV=1	0	126.613	42	16	108	16	379	42.5	6.21	147.63	16	0	0	5.679	0.0549029	85.97	15.9	184.1	36.21	4.27	1.12075e+07	6.29652e+06	1.25481e+07	2.03425e+07	1.2372e+07	1.20319e+07	1.49017e+08	1.47775e+08	1.37025e+08	1.45492e+08	1.37358e+08	1.35472e+08	6.34036e+06	3.79206e+06	8.14819e+06	7.53495e+06	8.74425e+06	6.91994e+06	1.26941e+08	1.25981e+08	1.37025e+08	9.44039e+07	7.87216e+07	8.87599e+07	High
FALSE	High	Master Protein	Q61191	Host cell factor 1 OS=Mus musculus OX=10090 GN=Hcfc1 PE=1 SV=2	0	126.605	17	25	128	25	2045	210.3	7.18	174.66	25	0	0	0.843	0.960579	46.27	110.8	89.2	15.56	15.92	8.09693e+07	9.78253e+07	6.66082e+07	1.00331e+08	8.20966e+07	1.00127e+08	6.93482e+07	5.50681e+07	5.86924e+07	7.50011e+07	8.1565e+07	8.05885e+07	4.58065e+07	5.89149e+07	4.32526e+07	3.71631e+07	5.80241e+07	5.75867e+07	59074910	4.69466e+07	5.86924e+07	4.86653e+07	4.67459e+07	5.28008e+07	High
FALSE	High	Master Protein	Q91VD9	NADH-ubiquinone oxidoreductase 75 kDa subunit, mitochondrial OS=Mus musculus OX=10090 GN=Ndufs1 PE=1 SV=2	0	126.429	36	20	93	20	727	79.7	5.72	125.45	20	0	0	0.601	0.851969	38.71	118.6	81.4	3.77	6.76	1.05828e+08	9.9293e+07	9.93713e+07	1.02958e+08	1.0901e+08	1.00977e+08	6.94217e+07	5.96754e+07	6.91476e+07	7.1437e+07	7.25957e+07	7.0595e+07	5.98694e+07	5.97988e+07	6.45276e+07	3.8136e+07	7.70459e+07	5.80753e+07	5.91375e+07	5.08743e+07	6.91476e+07	4.63528e+07	4.16055e+07	46253167	High
FALSE	High	Master Protein	Q9R1P4	Proteasome subunit alpha type-1 OS=Mus musculus OX=10090 GN=Psma1 PE=1 SV=1	0	126.406	69	15	132	15	263	29.5	6.46	201.66	15	0	0	1.08	0.992057	51.34	98.4	101.6	9.36	9.63	2.31112e+08	2.32429e+08	1.86723e+08	2.31831e+08	2.46701e+08	2.13624e+08	2.42214e+08	2.8515e+08	2.59498e+08	2.35397e+08	2.24035e+08	2.24372e+08	1.30746e+08	1.3998e+08	1.2125e+08	8.58713e+07	1.74363e+08	1.22862e+08	2.06332e+08	243095217	2.59498e+08	1.5274e+08	1.28397e+08	1.47007e+08	High
FALSE	High	Master Protein	Q91V61	Sideroflexin-3 OS=Mus musculus OX=10090 GN=Sfxn3 PE=1 SV=1	0	126.029	57	12	114	10	321	35.4	9.51	218.01	12	0	2	5.048	0.0724474	56.76	42.3	157.7	11.32	3.99	5.09367e+07	4.83364e+07	5.16751e+07	4.90884e+07	5.01351e+07	3.70965e+07	1.73582e+08	1.94664e+08	1.84552e+08	1.77484e+08	1.85528e+08	1.85583e+08	2.88162e+07	2.91104e+07	3.35556e+07	1.81826e+07	3.54344e+07	2.13355e+07	1.47868e+08	1.65954e+08	1.84552e+08	1.15163e+08	1.06328e+08	1.21592e+08	High
FALSE	High	Master Protein	Q921G7	Electron transfer flavoprotein-ubiquinone oxidoreductase, mitochondrial OS=Mus musculus OX=10090 GN=Etfdh PE=1 SV=1	0	125.738	43	22	106	22	616	68	7.58	145.6	22	0	0	3.487	0.367901	32.59	43.3	156.7	18.12	7.7	3.42567e+07	2.78536e+07	2.91172e+07	2.06838e+07	2.73031e+07	2.23923e+07	9.26466e+07	1.08748e+08	1.12322e+08	9.67604e+07	1.02956e+08	9.57459e+07	1.93799e+07	1.67747e+07	1.89075e+07	7.66139e+06	1.92972e+07	1.28786e+07	7.89219e+07	9.27093e+07	1.12322e+08	6.27841e+07	5.90055e+07	6.27318e+07	High
FALSE	High	Master Protein	Q91XV3	Brain acid soluble protein 1 OS=Mus musculus OX=10090 GN=Basp1 PE=1 SV=3	0	125.565	71	9	76	9	226	22.1	4.51	219.51	9	0	0	1.315	0.975388	26.77	82.8	117.2	9.41	46.14	8.28312e+07	7.14995e+07	8.89683e+07	6.97013e+07	8.35562e+07	8.15645e+07	1.0564e+08	2.73172e+08	1.14425e+08	1.16051e+08	1.19192e+08	1.1665e+08	4.68598e+07	4.30603e+07	5.77723e+07	2.58177e+07	5.90558e+07	4.69105e+07	8.99904e+07	2.32884e+08	1.14425e+08	7.53012e+07	6.83105e+07	7.64281e+07	High
FALSE	High	Master Protein	P97429	Annexin A4 OS=Mus musculus OX=10090 GN=Anxa4 PE=1 SV=4	0	125.144	70	19	97	19	319	35.9	5.57	172.93	19	0	0	0.645	0.893728	61.61	131.9	68.1	12.58	81.25	9.38882e+07	1.04121e+08	8.58881e+07	9.95624e+07	1.23971e+08	1.02496e+08	2.15472e+08	4.90458e+07	5.48021e+07	4.66052e+07	4.96224e+07	7.42965e+07	5.3115e+07	6.27064e+07	5.57722e+07	3.68784e+07	8.76199e+07	5.89487e+07	1.83552e+08	4.18124e+07	5.48021e+07	30240368	28439202	4.86784e+07	High
FALSE	High	Master Protein	P51410	Large ribosomal subunit protein uL6 OS=Mus musculus OX=10090 GN=Rpl9 PE=1 SV=2	0	125.034	66	11	143	11	192	21.9	9.95	328.16	11	0	0	0.742	0.945374	37.74	117.9	82.1	16.3	10.84	3.18285e+08	3.28874e+08	2.23689e+08	2.3062e+08	2.89164e+08	3.16539e+08	2.23808e+08	1.63785e+08	2.10284e+08	2.2544e+08	2.09318e+08	2.11346e+08	1.80062e+08	1.98063e+08	1.45255e+08	8.5423e+07	2.04375e+08	1.82052e+08	1.90653e+08	1.3963e+08	2.10284e+08	1.4628e+08	1.19963e+08	1.38472e+08	High
FALSE	High	Master Protein	Q8CG47	Structural maintenance of chromosomes protein 4 OS=Mus musculus OX=10090 GN=Smc4 PE=1 SV=1	0	125.032	24	26	98	26	1286	146.8	7.3	133.25	26	0	0	0.184	0.0135261	63.49	175.8	24.2	11.25	4.24	1.10955e+08	1.01382e+08	1.20221e+08	1.32341e+08	1.03711e+08	1.29505e+08	1.59168e+07	1.58534e+07	1.64021e+07	1.57582e+07	1.51446e+07	1.71557e+07	62769950	6.10567e+07	7.80662e+07	4.90199e+07	7.33008e+07	7.44828e+07	1.35589e+07	1.35153e+07	1.64021e+07	1.02249e+07	8.67954e+06	1.12403e+07	High
FALSE	High	Master Protein	Q8VHY0	Chondroitin sulfate proteoglycan 4 OS=Mus musculus OX=10090 GN=Cspg4 PE=1 SV=3	0	124.954	18	26	97	26	2327	252.2	5.44	149.69	26	0	0	0.649	0.921274	43.68	141.6	58.4	9.92	14.03	1.44264e+08	1.23056e+08	1.63068e+08	1.37902e+08	1.33961e+08	1.31188e+08	6.51059e+07	5.39788e+07	5.81833e+07	5.16037e+07	4.31502e+07	6.1377e+07	8.16141e+07	7.41099e+07	1.05889e+08	5.10795e+07	9.46808e+07	7.54507e+07	5.54611e+07	4.60179e+07	5.81833e+07	3.34837e+07	2.47299e+07	4.02136e+07	High
FALSE	High	Master Protein	Q5FWK3	Rho GTPase-activating protein 1 OS=Mus musculus OX=10090 GN=Arhgap1 PE=1 SV=1	0	124.647	65	17	116	17	439	50.4	6.44	177.03	17	0	0	0.986	0.982153	32.71	97	103	6.96	4.93	9.31587e+07	1.06568e+08	1.00148e+08	9.67947e+07	1.11036e+08	9.51473e+07	1.13273e+08	1.0314e+08	1.06116e+08	1.0586e+08	9.74725e+07	1.03152e+08	5.27023e+07	6.41799e+07	6.50321e+07	3.58533e+07	7.84776e+07	5.47225e+07	9.64928e+07	8.79287e+07	1.06116e+08	6.86888e+07	5.58626e+07	6.75844e+07	High
FALSE	High	Master Protein	Q3V1L4	Cytosolic purine 5'-nucleotidase OS=Mus musculus OX=10090 GN=Nt5c2 PE=1 SV=2	0	124.631	49	18	142	18	560	64.8	6.21	176.91	18	0	0	1.364	0.975388	31.87	81.5	118.5	5.26	3.63	4.44875e+07	4.6803e+07	5.14422e+07	4.97098e+07	4.8968e+07	4.64747e+07	6.44217e+07	7.0555e+07	7.13348e+07	6.97055e+07	6.75945e+07	6.94006e+07	2.51678e+07	2.81869e+07	3.34045e+07	18412751	3.46095e+07	2.67292e+07	5.48783e+07	60149396	7.13348e+07	4.52293e+07	3.87392e+07	4.54707e+07	High
FALSE	High	Master Protein	Q9WV32	Actin-related protein 2/3 complex subunit 1B OS=Mus musculus OX=10090 GN=Arpc1b PE=1 SV=4	0	124.603	50	13	166	12	372	41	8.35	254.36	13	0	1	0.817	0.962129	20.45	109.7	90.3	2.4	4.16	2.37923e+08	2.42764e+08	2.34902e+08	2.35668e+08	2.43587e+08	2.28115e+08	2.09127e+08	2.00472e+08	1.91222e+08	1.92641e+08	1.97062e+08	1.85726e+08	1.34599e+08	1.46204e+08	1.52536e+08	8.72927e+07	1.72162e+08	1.31197e+08	1.78147e+08	1.70906e+08	1.91222e+08	1.24997e+08	1.12939e+08	1.21686e+08	High
FALSE	High	Master Protein	Q99MN9	Propionyl-CoA carboxylase beta chain, mitochondrial OS=Mus musculus OX=10090 GN=Pccb PE=1 SV=2	0	124.564	42	15	84	15	541	58.4	7.66	138.82	15	0	0	4.285	0.136441	40.79	15.2	184.8	25.05	5.85	6.68523e+06	5.02341e+06	3.71485e+06	4.85088e+06	6.77574e+06	4.02888e+06	6.08228e+07	5.94378e+07	5.53083e+07	6.46647e+07	6.44314e+07	5.90946e+07	3.78201e+06	3.02533e+06	2.41227e+06	1.79679e+06	4.78895e+06	2.31715e+06	5.18125e+07	5.06717e+07	5.53083e+07	4.19585e+07	3.69264e+07	3.87183e+07	High
FALSE	High	Master Protein	O35344	Importin subunit alpha-4 OS=Mus musculus OX=10090 GN=Kpna3 PE=1 SV=1	0	124.551	49	15	106	12	521	57.7	4.94	220.78	15	0	0	0.771	0.940042	35.78	114.5	85.5	5.8	9.34	7.46054e+07	7.33732e+07	7.46397e+07	6.74922e+07	6.47945e+07	6.95974e+07	4.79463e+07	6.05643e+07	5.62736e+07	5.58362e+07	5.10409e+07	4.85719e+07	4.22062e+07	4.41887e+07	4.84679e+07	2.49995e+07	4.57954e+07	4.00278e+07	4.08435e+07	51632121	5.62736e+07	3.623e+07	2.92521e+07	3.18239e+07	High
FALSE	High	Master Protein	Q8BX02	KN motif and ankyrin repeat domain-containing protein 2 OS=Mus musculus OX=10090 GN=Kank2 PE=1 SV=1	0	124.539	29	20	104	20	843	90.2	5.55	160.08	20	0	0	2.286	0.795238	35.56	93.7	106.3	55.72	8.17	9.39627e+07	5.58335e+07	3.12459e+07	1.07206e+08	3.48482e+07	1.37149e+08	9.49354e+07	9.2141e+07	8.09784e+07	8.10901e+07	7.74153e+07	8.34199e+07	5.31572e+07	3.36255e+07	2.02898e+07	3.97095e+07	2.46299e+07	7.88793e+07	8.08717e+07	7.85518e+07	8.09784e+07	5.26163e+07	4.43676e+07	5.46559e+07	High
FALSE	High	Master Protein	Q6P5D8	Structural maintenance of chromosomes flexible hinge domain-containing protein 1 OS=Mus musculus OX=10090 GN=Smchd1 PE=1 SV=2	0	124.319	18	30	129	30	2007	225.5	7.24	113.51	30	0	0	0.601	0.826864	36.33	128.1	71.9	7.08	11.5	7.87339e+07	7.52231e+07	6.72692e+07	7.22049e+07	6.55728e+07	6.86987e+07	4.77793e+07	3.99004e+07	4.03772e+07	3.42007e+07	3.68741e+07	3.91623e+07	4.45418e+07	4.53028e+07	4.36818e+07	2.67451e+07	4.63455e+07	3.9511e+07	4.07012e+07	3.40158e+07	4.03772e+07	2.21915e+07	2.1133e+07	2.56588e+07	High
FALSE	High	Master Protein	P43406	Integrin alpha-V OS=Mus musculus OX=10090 GN=Itgav PE=1 SV=2	0	124.302	27	23	120	23	1044	115.3	5.63	157.71	23	0	0	2.324	0.616546	56.02	160.2	39.8	14.76	3.03	4.25716e+08	4.66041e+08	5.2743e+08	4.26742e+08	3.32075e+08	4.20673e+08	1.00402e+08	1.09217e+08	1.05856e+08	1.06139e+08	1.02784e+08	1.07366e+08	2.40838e+08	2.80671e+08	3.42491e+08	1.58068e+08	2.34704e+08	2.41943e+08	8.55283e+07	9.31092e+07	1.05856e+08	6.88694e+07	5.89067e+07	7.03449e+07	High
FALSE	High	Master Protein	P08030	Adenine phosphoribosyltransferase OS=Mus musculus OX=10090 GN=Aprt PE=1 SV=2	0	124.235	82	11	154	11	180	19.7	6.79	266.43	11	0	0	0.471	0.614288	34.07	135.3	64.7	4.36	4.08	3.66226e+08	3.6948e+08	3.80812e+08	4.02075e+08	3.72728e+08	4.04363e+08	1.8287e+08	1.88721e+08	1.77848e+08	1.77368e+08	1.70302e+08	1.89483e+08	2.07183e+08	2.22518e+08	2.47284e+08	1.48931e+08	2.63436e+08	2.32563e+08	1.55779e+08	1.60888e+08	1.77848e+08	1.15087e+08	9.76022e+07	1.24147e+08	High
FALSE	High	Master Protein	O35129	Prohibitin-2 OS=Mus musculus OX=10090 GN=Phb2 PE=1 SV=1	0	124.195	59	15	88	15	299	33.3	9.83	156.03	15	0	0	0.081	1.13283e-05	64.54	187.2	12.8	4.82	12.44	3.54956e+08	3.54848e+08	3.20095e+08	3.56539e+08	3.41169e+08	3.23699e+08	2.25383e+07	2.54482e+07	2.28269e+07	3.0324e+07	2.2111e+07	2.46754e+07	2.00808e+08	2.13706e+08	2.07857e+08	1.32064e+08	2.41131e+08	1.8617e+08	1.91995e+07	2.1695e+07	2.28269e+07	1.96761e+07	1.26721e+07	1.61671e+07	High
FALSE	High	Master Protein	P19123	Troponin C, slow skeletal and cardiac muscles OS=Mus musculus OX=10090 GN=Tnnc1 PE=1 SV=1	0	124.157	86	12	65	12	161	18.4	4.18	140.97	12	0	0	38.935	7.32712e-11	54.21	1.8	198.2	43.04	16.04	1.78594e+06	993972		3.27376e+06	2.91669e+06	3.54554e+06	2.64805e+08	3.85087e+08	3.41675e+08	3.27553e+08	3.28761e+08	2.48867e+08	1010353	598616		1.21262e+06	2.06146e+06	2.03916e+06	225576476	3.28294e+08	3.41675e+08	2.12537e+08	1.88417e+08	1.63055e+08	Peak Found
FALSE	High	Master Protein	P97372	Proteasome activator complex subunit 2 OS=Mus musculus OX=10090 GN=Psme2 PE=1 SV=4	0	124.098	50	11	125	11	239	27	5.76	221.87	11	0	0	2.43	0.736057	46.57	53.3	146.7	9.7	5.21	3.67253e+07	3.08242e+07	3.10406e+07	3.71479e+07	3.02749e+07	3.10545e+07	7.93133e+07	8.79955e+07	9.19108e+07	8.20725e+07	8.64514e+07	8.45805e+07	2.07765e+07	1.85637e+07	2.01565e+07	1.37598e+07	2.13977e+07	1.78605e+07	6.75638e+07	75017699	9.19108e+07	5.32537e+07	4.95463e+07	5.54163e+07	High
FALSE	High	Master Protein	P63158	High mobility group protein B1 OS=Mus musculus OX=10090 GN=Hmgb1 PE=1 SV=2	0	124.016	48	12	197	10	215	24.9	5.74	252.6	12	0	3	0.882	0.975388	54.04	113	87	7.29	10.27	3.0135e+08	2.84494e+08	3.31412e+08	3.36631e+08	3.46645e+08	3.19733e+08	2.76437e+08	2.10289e+08	2.71445e+08	2.28305e+08	2.56392e+08	2.45213e+08	1.70482e+08	1.71335e+08	215205462	1.2469e+08	2.45001e+08	1.83889e+08	2.35486e+08	1.79275e+08	2.71445e+08	1.48139e+08	1.46941e+08	1.60661e+08	High
FALSE	High	Master Protein	P56959	RNA-binding protein FUS OS=Mus musculus OX=10090 GN=Fus PE=1 SV=1	0	123.99	22	9	128	9	518	52.6	9.36	235.9	9	0	0	0.733	0.936127	41.91	114.2	85.8	10.35	11.13	1.61356e+08	1.70806e+08	1.89764e+08	1.52038e+08	2.00752e+08	1.70844e+08	1.43289e+08	1.47695e+08	137860389	1.19386e+08	1.14034e+08	1.18573e+08	9.12832e+07	1.02867e+08	123224845	5.63155e+07	1.41888e+08	98258335	1.22062e+08	1.25913e+08	137860389	7.74653e+07	6.5354e+07	77687926	High
FALSE	High	Master Protein	Q61990	Poly(rC)-binding protein 2 OS=Mus musculus OX=10090 GN=Pcbp2 PE=1 SV=1	0	123.55	63	12	178	9	362	38.2	6.79	315.21	12	0	0	0.75	0.945374	35.15	112.5	87.5	6.91	6.66	3.18096e+08	3.29153e+08	3.01691e+08	3.66896e+08	3.40705e+08	3.1695e+08	2.70567e+08	2.61973e+08	2.25742e+08	2.35398e+08	2.49819e+08	2.53519e+08	1.79955e+08	1.98231e+08	195905423	1.359e+08	2.40803e+08	182288988	2.30485e+08	2.23336e+08	2.25742e+08	1.52741e+08	1.43174e+08	1.66103e+08	High
FALSE	High	Master Protein	Q99K48	Non-POU domain-containing octamer-binding protein OS=Mus musculus OX=10090 GN=Nono PE=1 SV=3	0	123.513	38	16	137	14	473	54.5	8.95	274.03	16	0	1	0.898	0.976831	46.34	107.6	92.4	17.81	10.84	2.8308e+08	3.16879e+08	2.00088e+08	2.15793e+08	2.73545e+08	3.0296e+08	2.7452e+08	2.17188e+08	2.52742e+08	2.25654e+08	2.08144e+08	2.56471e+08	160145572	1.90839e+08	1.29929e+08	79930990	1.93336e+08	1.74243e+08	2.33852e+08	1.85157e+08	2.52742e+08	1.46418e+08	1.1929e+08	1.68038e+08	High
FALSE	High	Master Protein	Q6ZQ08	CCR4-NOT transcription complex subunit 1 OS=Mus musculus OX=10090 GN=Cnot1 PE=1 SV=2	0	123.459	15	30	154	30	2375	266.6	7.11	160.56	30	0	0	0.825	0.945792	26.21	106.4	93.6	3.64	7.09	6.95732e+07	6.97871e+07	6.55351e+07	6.70283e+07	6.85091e+07	6.35562e+07	6.14027e+07	6.68369e+07	5.56225e+07	5.9484e+07	5.53075e+07	5.98254e+07	3.93594e+07	4.2029e+07	4.25558e+07	2.48276e+07	4.84208e+07	3.65534e+07	5.23065e+07	5.69796e+07	5.56225e+07	3.85969e+07	3.16974e+07	3.9197e+07	High
FALSE	High	Master Protein	B2RXS4	Plexin-B2 OS=Mus musculus OX=10090 GN=Plxnb2 PE=1 SV=1	0	123.39	20	27	138	27	1842	206.1	5.87	109.34	27	0	0	1.358	0.975498	30.4	77.1	122.9	6.42	6.38	4.05183e+07	4.11244e+07	3.90142e+07	4.45381e+07	4.5772e+07	4.00864e+07	6.9862e+07	6.82641e+07	6.69917e+07	5.97456e+07	6.08912e+07	6.32886e+07	2.29223e+07	2.4767e+07	2.53342e+07	1.64972e+07	3.23507e+07	2.30551e+07	59512622	5.81963e+07	6.69917e+07	3.87667e+07	3.48975e+07	4.14661e+07	High
FALSE	High	Master Protein	Q8K009	Mitochondrial 10-formyltetrahydrofolate dehydrogenase OS=Mus musculus OX=10090 GN=Aldh1l2 PE=1 SV=2	0	123.367	33	23	130	23	923	101.5	6.29	144.62	23	0	0	1.041	0.984872	35.46	97.1	102.9	4.7	5.87	7.05846e+07	6.90072e+07	6.98337e+07	7.63872e+07	7.20429e+07	6.65302e+07	6.97371e+07	7.16659e+07	7.39663e+07	7.48362e+07	8.02908e+07	8.0448e+07	3.99315e+07	4.15593e+07	4.53471e+07	2.82942e+07	5.09184e+07	3.82638e+07	5.94062e+07	6.10964e+07	7.39663e+07	4.85584e+07	4.60156e+07	5.27088e+07	High
FALSE	High	Master Protein	Q6PIE5	Sodium/potassium-transporting ATPase subunit alpha-2 OS=Mus musculus OX=10090 GN=Atp1a2 PE=1 SV=1	0	123.283	20	18	125	2	1020	112.1	5.55	175.13	18	0	1	0.999	0.985566	107.41	88.2	111.8	40.56	9.61	1.14535e+07	1.35145e+07	9.93324e+06	3.18781e+06	1.65508e+07	1.41562e+07	1.75397e+07	1.61745e+07	1.68786e+07	1.41827e+07	1.37162e+07	1.54062e+07	6.47953e+06	8139072	6.45023e+06	1.18078e+06	11697784	8141725	1.49414e+07	1.37891e+07	1.68786e+07	9.20263e+06	7.86094e+06	1.0094e+07	Peak Found
FALSE	High	Master Protein	O54724	Caveolae-associated protein 1 OS=Mus musculus OX=10090 GN=Cavin1 PE=1 SV=1	0	123.178	40	12	148	12	392	43.9	5.52	245.01	12	0	0	2.611	0.480827	27.66	52.9	147.1	12.84	14.59	8.48287e+07	9.19398e+07	1.14135e+08	9.24603e+07	1.11983e+08	8.86509e+07	2.65408e+08	2.83413e+08	2.7039e+08	2.01389e+08	2.47614e+08	2.01032e+08	4.79898e+07	5.53704e+07	7.41144e+07	3.42478e+07	7.91469e+07	5.09862e+07	2.26091e+08	2.41614e+08	2.7039e+08	1.30674e+08	1.41911e+08	131714087	High
FALSE	High	Master Protein	Q9CZ30	Obg-like ATPase 1 OS=Mus musculus OX=10090 GN=Ola1 PE=1 SV=1	0	123.05	60	20	158	20	396	44.7	7.81	236.13	20	0	0	1.09	0.997214	29.44	96	104	8.01	4.98	1.60224e+08	1.59505e+08	1.35471e+08	1.71219e+08	1.49712e+08	1.64258e+08	1.70993e+08	1.70819e+08	1.61544e+08	1.85669e+08	1.82062e+08	1.75728e+08	9.06427e+07	9.60613e+07	8.79689e+07	6.34204e+07	1.05813e+08	9.44706e+07	1.45662e+08	1.45626e+08	1.61544e+08	1.20474e+08	1.04342e+08	1.15135e+08	High
FALSE	High	Master Protein	P16627	Heat shock 70 kDa protein 1-like OS=Mus musculus OX=10090 GN=Hspa1l PE=1 SV=4	0	122.937	22	13	218	3	641	70.6	6.24	379.67	13	0	0	0.994	0.982153	42.25	91.7	108.3	48.31	21.03	3.0616e+07	5.50581e+07	3.38166e+07	7.87976e+06	5.81097e+07	4.62866e+07	5.73414e+07	3.67556e+07	5.31384e+07	4.1146e+07	3.60025e+07	5.58323e+07	1.73203e+07	3.31585e+07	2.19591e+07	2.9187e+06	4.10707e+07	2.6621e+07	4.88468e+07	3.13348e+07	5.31384e+07	2.6698e+07	2.06334e+07	3.65808e+07	High
FALSE	High	Master Protein	Q8CJG0	Protein argonaute-2 OS=Mus musculus OX=10090 GN=Ago2 PE=1 SV=3	0	122.92	30	19	93	19	860	97.2	9.19	136.73	19	0	0	1.477	0.959613	51.27	78.6	121.4	14.37	10.33	3.55076e+07	2.80604e+07	3.98524e+07	3.25974e+07	3.81091e+07	2.87443e+07	5.90632e+07	4.60748e+07	5.04225e+07	5.1104e+07	5.40957e+07	6.0687e+07	2.00876e+07	1.68993e+07	25878507	1.20742e+07	2.69347e+07	1.65318e+07	5.03136e+07	3.92796e+07	5.04225e+07	33159474	3.10029e+07	3.97616e+07	High
FALSE	High	Master Protein	Q9CY58	SERPINE1 mRNA-binding protein 1 OS=Mus musculus OX=10090 GN=Serbp1 PE=1 SV=2	0	122.904	33	16	170	16	407	44.7	8.54	254.52	16	0	0	0.567	0.826864	34.95	126.1	73.9	2.37	5.17	3.76015e+08	3.64997e+08	3.89614e+08	3.72014e+08	3.79958e+08	3.85319e+08	2.29085e+08	2.31625e+08	2.31394e+08	2.10842e+08	2.14089e+08	2.06337e+08	2.12722e+08	2.19818e+08	2.52999e+08	1.37796e+08	2.68546e+08	2.2161e+08	1.95149e+08	1.97465e+08	2.31394e+08	1.36808e+08	1.22697e+08	1.3519e+08	High
FALSE	High	Master Protein	P61161	Actin-related protein 2 OS=Mus musculus OX=10090 GN=Actr2 PE=1 SV=1	0	122.903	43	12	165	12	394	44.7	6.74	324.26	12	0	0	0.993	0.984872	52.13	100.2	99.8	12.54	15.34	1.10408e+08	1.22202e+08	1.00041e+08	1.37596e+08	1.20341e+08	1.39387e+08	1.12897e+08	9.26844e+07	108799678	1.296e+08	1.29039e+08	1.44219e+08	6.24608e+07	7.35957e+07	6.49627e+07	5.09661e+07	8.50543e+07	8.01664e+07	9.61727e+07	7.90151e+07	108799678	8.40923e+07	7.39537e+07	9.44913e+07	High
FALSE	High	Master Protein	Q921F4	Heterogeneous nuclear ribonucleoprotein L-like OS=Mus musculus OX=10090 GN=Hnrnpll PE=1 SV=3	0	122.897	34	14	108	14	591	64.1	5.85	175.2	14	0	0	1.028	0.983298	34.78	105.2	94.8	15.39	7.46	5.65742e+07	5.03816e+07	7.85455e+07	5.9794e+07	6.52312e+07	6.11405e+07	5.94755e+07	6.11554e+07	5.20353e+07	5.37128e+07	5.5309e+07	5.07689e+07	3.20055e+07	3.03421e+07	5.10042e+07	2.2148e+07	4.61041e+07	3.5164e+07	5.06648e+07	5.21361e+07	5.20353e+07	3.48522e+07	3.16982e+07	33263306	High
FALSE	High	Master Protein	P10518	Delta-aminolevulinic acid dehydratase OS=Mus musculus OX=10090 GN=Alad PE=1 SV=1	0	122.806	74	17	143	17	330	36	6.79	203.24	17	0	0	0.827	0.962129	43.55	108.5	91.5	14.45	11.9	8.91085e+07	1.00171e+08	9.89741e+07	7.68887e+07	1.19368e+08	9.73227e+07	8.30983e+07	8.3339e+07	8.30397e+07	7.09491e+07	6.13566e+07	8.24611e+07	5.0411e+07	6.03279e+07	6.42697e+07	2.848e+07	8.43668e+07	5.59736e+07	7.07881e+07	7.10479e+07	8.30397e+07	4.60362e+07	3.51642e+07	5.40278e+07	High
FALSE	High	Master Protein	P51855	Glutathione synthetase OS=Mus musculus OX=10090 GN=Gss PE=1 SV=1	0	122.793	51	18	109	18	474	52.2	5.8	221.48	18	0	0	1.797	0.931367	34.95	70.9	129.1	11.31	7.9	6.19464e+07	6.57389e+07	6.21847e+07	6.4292e+07	6.45459e+07	4.7225e+07	1.29177e+08	1.12479e+08	1.0772e+08	1.1549e+08	1.30707e+08	1.14925e+08	3.50447e+07	3.9591e+07	4.03802e+07	2.38141e+07	4.56196e+07	2.71607e+07	1.10041e+08	9.58901e+07	1.0772e+08	7.49368e+07	7.49098e+07	7.52981e+07	High
FALSE	High	Master Protein	O35074	Prostacyclin synthase OS=Mus musculus OX=10090 GN=Ptgis PE=1 SV=1	0	122.766	43	17	92	17	501	57	6.73	155.79	17	0	0	2.824	0.426777	112.89	101.1	98.9	9.47	12.84	1.93683e+08	1.75444e+08	2.18016e+08	1.69521e+08	1.83204e+08	1.77069e+08	1.34591e+08	2.02078e+08	1.87504e+08	1.73878e+08	1.76432e+08	1.75871e+08	1.09571e+08	1.05661e+08	1.41571e+08	6.27915e+07	1.29485e+08	101838594	1.14653e+08	1.72275e+08	1.87504e+08	1.12823e+08	1.01116e+08	1.15229e+08	Peak Found
FALSE	High	Master Protein	O35969	Guanidinoacetate N-methyltransferase OS=Mus musculus OX=10090 GN=Gamt PE=1 SV=1	0	122.701	84	10	98	10	236	26.3	5.71	170.91	10	0	0	4.78	0.109017	52.96	35.2	164.8	20.66	8.49	2.43933e+07	3.85525e+07	3.09372e+07	2.42796e+07	2.59146e+07	3.61396e+07	1.39972e+08	1.31381e+08	1.33396e+08	1.19277e+08	1.1262e+08	1.38657e+08	1.37999e+07	2.32181e+07	2.00893e+07	8.99329e+06	1.83159e+07	2.07851e+07	1.19236e+08	1.12005e+08	1.33396e+08	7.73943e+07	6.45439e+07	9.08465e+07	High
FALSE	High	Master Protein	P06802	Ectonucleotide pyrophosphatase/phosphodiesterase family member 1 OS=Mus musculus OX=10090 GN=Enpp1 PE=1 SV=4	0	122.68	30	19	84	19	906	103.1	6.6	163.82	19	0	0	5.028	0.0961285	87.88	43.8	156.2	16.32	9.37	3.83513e+07	3.63406e+07	3.26563e+07	4.06744e+07	2.60277e+07	2.96323e+07	1.14136e+08	1.07228e+08	1.19177e+08	1.26734e+08	1.37765e+08	1.32449e+08	2.16963e+07	2.1886e+07	2.12057e+07	1.5066e+07	1.83958e+07	1.70426e+07	9.72276e+07	9.14134e+07	1.19177e+08	8.22326e+07	7.89547e+07	86779616	Peak Found
FALSE	High	Master Protein	Q6PB44	Tyrosine-protein phosphatase non-receptor type 23 OS=Mus musculus OX=10090 GN=Ptpn23 PE=1 SV=2	0	122.598	17	22	112	22	1692	185.1	6.8	164.59	22	0	0	1.374	0.975388	26.99	78.2	121.8	9.38	5.41	4.80962e+07	4.69528e+07	4.95582e+07	4.21858e+07	3.83166e+07	4.36865e+07	7.44938e+07	7.52225e+07	6.94944e+07	6.56768e+07	7.15759e+07	6.74166e+07	2.72093e+07	2.82772e+07	3.2181e+07	1.56258e+07	2.70814e+07	2.51256e+07	63458312	64128533	6.94944e+07	4.26152e+07	4.1021e+07	4.41707e+07	High
FALSE	High	Master Protein	Q69ZR2	E3 ubiquitin-protein ligase HECTD1 OS=Mus musculus OX=10090 GN=Hectd1 PE=1 SV=2	0	122.409	11	22	91	22	2618	289.9	5.41	111.44	22	0	0	0.918	0.971728	42.29	110.1	89.9	19.77	11.28	5.7505e+07	5.44289e+07	4.41964e+07	4.31611e+07	7.20426e+07	5.05539e+07	4.94756e+07	4.34928e+07	40210382	3.94651e+07	4.21648e+07	5.16141e+07	3.25321e+07	3.27796e+07	2.86993e+07	1.59871e+07	5.09181e+07	2.90753e+07	4.21463e+07	37078348	40210382	2.56074e+07	2.41652e+07	3.38171e+07	High
FALSE	High	Master Protein	Q91YR1	Twinfilin-1 OS=Mus musculus OX=10090 GN=Twf1 PE=1 SV=2	0	122.33	55	16	141	15	350	40.1	6.67	238.62	16	0	1	0.997	0.985566	32.43	94.2	105.8	74.28	5.06	9.51982e+07	3.87395e+08	1.14148e+08	1.2123e+08	1.00891e+08	1.06694e+08	1.23682e+08	1.24333e+08	1.22283e+08	1.28759e+08	1.33867e+08	1.1514e+08	5.38561e+07	2.33307e+08	74123080	4.4904e+07	7.13076e+07	6.13636e+07	1.05359e+08	105995730	1.22283e+08	8.3547e+07	7.67209e+07	7.54388e+07	High
FALSE	High	Master Protein	Q9D379	Epoxide hydrolase 1 OS=Mus musculus OX=10090 GN=Ephx1 PE=1 SV=2	0	122.314	56	21	99	21	455	52.5	8.35	123.42	21	0	0	3.06	0.503614	56.32	40.6	159.4	9.05	15.99	2.95492e+07	2.77893e+07	2.271e+07	2.8391e+07	2.91349e+07	2.84013e+07	7.64047e+07	1.25021e+08	1.1261e+08	9.77052e+07	1.14298e+08	1.10264e+08	1.67167e+07	1.6736e+07	1.4747e+07	1.05162e+07	2.05919e+07	1.63346e+07	6.50861e+07	1.06583e+08	1.1261e+08	6.33972e+07	6.55057e+07	7.22438e+07	High
FALSE	High	Master Protein	Q9QZM0	Ubiquilin-2 OS=Mus musculus OX=10090 GN=Ubqln2 PE=1 SV=2	0	122.311	23	10	99	6	638	67.3	5.22	253.52	10	0	4	0.751	0.934565	48.05	112.6	87.4	6.79	15.67	7.5274e+07	7.55505e+07	8.6397e+07	7.36893e+07	7.72001e+07	8.46204e+07	7.3517e+07	4.90068e+07	6.913e+07	6.1124e+07	5.75732e+07	5.24967e+07	4.25845e+07	4.55e+07	56102609	27294889	5.45634e+07	4.86681e+07	6.26262e+07	4.17791e+07	6.913e+07	3.9661e+07	3.29959e+07	3.43953e+07	High
FALSE	High	Master Protein	Q61576	Peptidyl-prolyl cis-trans isomerase FKBP10 OS=Mus musculus OX=10090 GN=Fkbp10 PE=1 SV=2	0	122.223	40	18	122	18	581	64.7	5.64	217.2	18	0	0	0.836	0.962129	37.25	106.2	93.8	6.38	8.99	1.07922e+08	1.05139e+08	1.00717e+08	1.15002e+08	1.09996e+08	1.20313e+08	1.07557e+08	8.34533e+07	9.37709e+07	1.00591e+08	8.91617e+07	9.85687e+07	6.10542e+07	6.33197e+07	6.54017e+07	4.25975e+07	7.77427e+07	6.91961e+07	9.16235e+07	7.11454e+07	9.37709e+07	6.52697e+07	5.10996e+07	6.45813e+07	High
FALSE	High	Master Protein	P0DP27	Calmodulin-2 OS=Mus musculus OX=10090 GN=Calm2 PE=1 SV=1	0	122.161	74	12	157	11	149	16.8	4.22	332.2	12	0	1	1.223	0.976564	30.29	89.5	110.5	4.54	5.88	4.48307e+08	4.74658e+08	4.91473e+08	4.39064e+08	4.69137e+08	4.89066e+08	6.36795e+08	6.14335e+08	589117802	5.76056e+08	5.62659e+08	5.42165e+08	2.53619e+08	2.85861e+08	319141900	1.62631e+08	3.31576e+08	2.81279e+08	5.4246e+08	5.23732e+08	589117802	3.73781e+08	3.22466e+08	3.55222e+08	High
FALSE	High	Master Protein	P21981	Protein-glutamine gamma-glutamyltransferase 2 OS=Mus musculus OX=10090 GN=Tgm2 PE=1 SV=4	0	122.146	41	19	77	19	686	77	5.1	114.41	19	0	0	2.201	0.805642	93.4	29.7	170.3	29.22	8.87	1.80933e+07	9.63394e+06	1.93597e+07	1.08394e+07	1.13587e+07	1.65164e+07	7.04376e+07	8.15548e+07	8.72124e+07	7.47192e+07	8.75543e+07	7.56084e+07	1.02358e+07	5.802e+06	1.25714e+07	4.01496e+06	8.02806e+06	9.49918e+06	6.0003e+07	69526872	8.72124e+07	4.84825e+07	5.01784e+07	4.95379e+07	Peak Found
FALSE	High	Master Protein	O09174	Alpha-methylacyl-CoA racemase OS=Mus musculus OX=10090 GN=Amacr PE=1 SV=4	0	122.089	56	15	78	15	381	41.7	7.4	103.43	15	0	0	5.129	0.0761655	39.77	28.3	171.7	8.64	2.17	1.44836e+07	1.55898e+07	1.60803e+07	1.60454e+07	1.86491e+07	1.70064e+07	9.73658e+07	9.39217e+07	9.73673e+07	9.6119e+07	9.95397e+07	9.9424e+07	8.19372e+06	9.3889e+06	1.04419e+07	5.9433e+06	1.31808e+07	9.78094e+06	8.2942e+07	8.00699e+07	9.73673e+07	6.2368e+07	5.70474e+07	6.51417e+07	High
FALSE	High	Master Protein	P39054	Dynamin-2 OS=Mus musculus OX=10090 GN=Dnm2 PE=1 SV=2	0	122.069	28	24	144	19	870	98.1	7.43	156.39	24	0	5	1.857	0.902816	30.07	62.3	137.7	7.07	9.11	6.90607e+07	6.86193e+07	8.02962e+07	6.71771e+07	7.60101e+07	7.0848e+07	1.38345e+08	1.78113e+08	1.5085e+08	1.58255e+08	1.43063e+08	1.58092e+08	3.90694e+07	4.13257e+07	5.2141e+07	2.48827e+07	5.37224e+07	4.07471e+07	1.1785e+08	1.51844e+08	1.5085e+08	1.02686e+08	8.19912e+07	1.0358e+08	High
FALSE	High	Master Protein	Q9QYB1	Chloride intracellular channel protein 4 OS=Mus musculus OX=10090 GN=Clic4 PE=1 SV=3	0	121.983	69	14	113	13	253	28.7	5.59	203.69	14	0	1	1.215	0.982153	38.37	90.3	109.7	6.73	5.39	1.50506e+08	1.40181e+08	1.6982e+08	1.56386e+08	1.53556e+08	1.45069e+08	1.93736e+08	1.96436e+08	1.8708e+08	1.75367e+08	1.71466e+08	1.82083e+08	8.5145e+07	8.44236e+07	1.10274e+08	5.79261e+07	1.0853e+08	8.34345e+07	1.65036e+08	1.67465e+08	1.8708e+08	1.13789e+08	9.82691e+07	1.19299e+08	High
FALSE	High	Master Protein	Q61166	Microtubule-associated protein RP/EB family member 1 OS=Mus musculus OX=10090 GN=Mapre1 PE=1 SV=3	0	121.982	65	15	152	13	268	30	5.22	239.14	15	0	2	0.784	0.958812	39.57	112.3	87.7	6.95	6.98	1.97502e+08	1.95133e+08	2.29885e+08	2.15302e+08	1.92619e+08	2.06543e+08	1.58055e+08	1.68617e+08	1.66096e+08	1.53358e+08	1.57688e+08	1.37842e+08	1.11732e+08	1.17518e+08	1.49278e+08	7.9749e+07	1.36139e+08	1.1879e+08	1.34641e+08	1.43749e+08	1.66096e+08	9.95083e+07	9.03727e+07	9.03131e+07	High
FALSE	High	Master Protein	Q91WK2	Eukaryotic translation initiation factor 3 subunit H OS=Mus musculus OX=10090 GN=Eif3h PE=1 SV=1	0	121.919	59	16	123	16	352	39.8	6.67	213.05	16	0	0	0.698	0.934565	37.33	119.5	80.5	12.72	12.2	1.47287e+08	1.56118e+08	1.38612e+08	1.08734e+08	1.58611e+08	1.40607e+08	9.2249e+07	7.96702e+07	104009556	1.01924e+08	8.28244e+07	1.0713e+08	8.33242e+07	9.40215e+07	9.00087e+07	4.02755e+07	1.12103e+08	8.08681e+07	7.85832e+07	6.79203e+07	104009556	6.61346e+07	4.74676e+07	7.01904e+07	High
FALSE	High	Master Protein	P63330	Serine/threonine-protein phosphatase 2A catalytic subunit alpha isoform OS=Mus musculus OX=10090 GN=Ppp2ca PE=1 SV=1	0	121.678	67	14	131	1	309	35.6	5.54	217.75	14	0	0	1.05	0.999819	19.2	95.5	104.5	19.4	11.9	7.29824e+06	7.80787e+06	8.15973e+06	8.76247e+06	5.33436e+06	9.87549e+06	9.26112e+06	9.02721e+06	6862658	8.43583e+06	9.1464e+06	7.45113e+06	4.1288e+06	4.70226e+06	5298591	3.24566e+06	3.77022e+06	5679732	7.88918e+06	7.69585e+06	6862658	5.47369e+06	5.24191e+06	4881913	High
FALSE	High	Master Protein	Q9DBR7	Protein phosphatase 1 regulatory subunit 12A OS=Mus musculus OX=10090 GN=Ppp1r12a PE=1 SV=2	0	121.516	23	22	102	22	1029	114.9	5.49	153.58	22	0	0	1.681	0.945374	33.6	73.9	126.1	12.21	10.25	3.98443e+07	4.50051e+07	5.46709e+07	5.08493e+07	5.4993e+07	5.30645e+07	8.05279e+07	1.0537e+08	8.17993e+07	8.67726e+07	9.46112e+07	9.05997e+07	2.25409e+07	2.71041e+07	3.5501e+07	1.88349e+07	3.88679e+07	3.05192e+07	6.85984e+07	8.98297e+07	8.17993e+07	5.63034e+07	5.42228e+07	5.93601e+07	High
FALSE	High	Master Protein	P47962	Large ribosomal subunit protein uL18 OS=Mus musculus OX=10090 GN=Rpl5 PE=1 SV=3	0	121.483	42	14	184	14	297	34.4	9.77	277.44	14	0	0	0.84	0.970253	47.26	92.5	107.5	6.65	12.14	4.36691e+08	4.4413e+08	4.97039e+08	4.45887e+08	4.9378e+08	4.25872e+08	3.80728e+08	5.47165e+08	5.09555e+08	5.15758e+08	5.37371e+08	5.19041e+08	2.47048e+08	2.67475e+08	3.22757e+08	1.65159e+08	3.48994e+08	2.44934e+08	3.24327e+08	4.66467e+08	5.09555e+08	3.34656e+08	307973422	3.40071e+08	High
FALSE	High	Master Protein	Q8BJ71	Nuclear pore complex protein Nup93 OS=Mus musculus OX=10090 GN=Nup93 PE=1 SV=1	0	121.438	42	26	159	26	819	93.2	5.72	211.4	26	0	0	0.615	0.89447	40.1	115	85	11.2	7.3	1.29201e+08	1.39635e+08	1.36687e+08	1.19966e+08	1.57854e+08	1.16946e+08	9.82317e+07	1.10753e+08	1.00091e+08	9.02401e+07	9.24493e+07	9.8374e+07	7.30924e+07	8.40945e+07	8.87589e+07	4.4436e+07	1.11568e+08	6.72595e+07	8.36797e+07	9.44192e+07	1.00091e+08	5.85534e+07	5.29838e+07	6.44537e+07	High
FALSE	High	Master Protein	P84091	AP-2 complex subunit mu OS=Mus musculus OX=10090 GN=Ap2m1 PE=1 SV=1	0	121.311	57	18	107	18	435	49.6	9.54	165.42	18	0	0	1.3	0.982063	35.67	89.5	110.5	17.87	7.11	8.17408e+07	7.93362e+07	6.84863e+07	5.3121e+07	6.12991e+07	5.63013e+07	8.79975e+07	7.15371e+07	8.06957e+07	7.93214e+07	7.89794e+07	8.54415e+07	4.62429e+07	4.77799e+07	4.44721e+07	1.96763e+07	4.33249e+07	3.23808e+07	7.49616e+07	6.09866e+07	8.06957e+07	5.14687e+07	4.5264e+07	5.59805e+07	High
FALSE	High	Master Protein	Q78ZA7	Nucleosome assembly protein 1-like 4 OS=Mus musculus OX=10090 GN=Nap1l4 PE=1 SV=1	0	121.281	50	13	131	12	375	42.7	4.67	209.63	13	0	1	1.173	0.988109	60.24	109.7	90.3	13.82	8.75	1.25774e+08	1.30839e+08	1.70087e+08	1.37708e+08	1.22556e+08	1.19746e+08	1.04362e+08	1.09292e+08	1.12772e+08	1.06866e+08	9.44333e+07	8.95803e+07	7.11539e+07	7.87972e+07	1.10447e+08	5.10075e+07	8.66202e+07	6.88701e+07	8.89016e+07	9.31732e+07	1.12772e+08	6.9341e+07	5.41208e+07	5.86922e+07	High
FALSE	High	Master Protein	Q64337	Sequestosome-1 OS=Mus musculus OX=10090 GN=Sqstm1 PE=1 SV=1	0	121.173	56	13	94	13	442	48.1	5.21	151.73	13	0	0	0.482	0.618448	31.19	136.3	63.7	15.13	13.25	9.04667e+07	7.03057e+07	7.05016e+07	1.02248e+08	8.01699e+07	9.11134e+07	4.32356e+07	3.31028e+07	3.6361e+07	4.53916e+07	3.6704e+07	4.54309e+07	5.11794e+07	4.23413e+07	4.57808e+07	37873206	5.66624e+07	5.24025e+07	3.68306e+07	2.82207e+07	3.6361e+07	2.94529e+07	2.10355e+07	2.97659e+07	High
FALSE	High	Master Protein	P70336	Rho-associated protein kinase 2 OS=Mus musculus OX=10090 GN=Rock2 PE=1 SV=1	0	121.081	22	26	122	20	1388	160.5	5.99	127.83	26	0	6	1.279	0.973496	50.74	109.8	90.2	13.51	6.83	5.73154e+08	5.62497e+08	7.40896e+08	5.00943e+08	6.30377e+08	5.89466e+08	4.92318e+08	5.1219e+08	4.93168e+08	4.27406e+08	4.62345e+08	4.46448e+08	3.24248e+08	3.38762e+08	4.81107e+08	1.85552e+08	4.45537e+08	3.39022e+08	4.19386e+08	4.36651e+08	4.93168e+08	2.77327e+08	2.64975e+08	2.92509e+08	High
FALSE	High	Master Protein	P07742	Ribonucleoside-diphosphate reductase large subunit OS=Mus musculus OX=10090 GN=Rrm1 PE=1 SV=2	0	121.053	33	18	120	18	792	90.2	6.7	202.45	18	0	0	0.429	0.544323	38.13	141.7	58.3	4.88	5.49	1.51022e+08	1.47489e+08	1.45631e+08	1.66745e+08	1.53694e+08	1.53781e+08	5.64762e+07	6.22359e+07	6.30208e+07	6.16441e+07	6.5971e+07	6.55814e+07	8.54368e+07	8.88248e+07	94566856	61763191	108627734	8.84449e+07	4.81098e+07	5.30572e+07	6.30208e+07	3.99985e+07	3.78087e+07	4.29683e+07	High
FALSE	High	Master Protein	Q6ZQ58	La-related protein 1 OS=Mus musculus OX=10090 GN=Larp1 PE=1 SV=3	0	120.67	24	21	145	21	1072	121.1	8.79	184.24	21	0	0	0.577	0.832716	35.93	116.6	83.4	34.76	9.22	9.6416e+07	9.54571e+07	1.0208e+08	1.97578e+08	1.02321e+08	1.00304e+08	5.97446e+07	7.14675e+07	7.98245e+07	7.25237e+07	7.46614e+07	7.21128e+07	54545054	5.74887e+07	6.62863e+07	7.31839e+07	7.23186e+07	5.76881e+07	5.0894e+07	6.09273e+07	7.98245e+07	4.70579e+07	4.27893e+07	4.72476e+07	High
FALSE	High	Master Protein	Q9DB20	ATP synthase subunit O, mitochondrial OS=Mus musculus OX=10090 GN=Atp5po PE=1 SV=1	0	120.577	58	9	111	9	213	23.3	9.99	255.75	9	0	0	2.525	0.512947	29.51	52.5	147.5	8.04	7.14	1.41289e+08	1.30905e+08	1.3962e+08	1.39136e+08	1.63027e+08	1.33686e+08	3.38967e+08	4.19578e+08	3.87684e+08	3.72642e+08	3.98743e+08	3.96484e+08	7.9931e+07	7.8837e+07	9.06637e+07	5.15367e+07	115223808	7.68875e+07	2.88752e+08	3.57698e+08	3.87684e+08	2.41793e+08	2.28524e+08	2.59773e+08	High
FALSE	High	Master Protein	P70349	Adenosine 5'-monophosphoramidase HINT1 OS=Mus musculus OX=10090 GN=Hint1 PE=1 SV=3	0	120.335	79	9	128	9	126	13.8	6.87	265.45	9	0	0	0.815	0.962129	43.76	127.5	72.5	3.58	7.87	3.90312e+08	3.83538e+08	3.98905e+08	3.63152e+08	3.67612e+08	3.7674e+08	2.33666e+08	1.923e+08	2.11779e+08	2.06867e+08	2.20685e+08	2.37727e+08	2.2081e+08	2.30984e+08	2.59032e+08	1.34513e+08	259820338	2.16676e+08	1.99051e+08	1.63939e+08	2.11779e+08	1.34228e+08	1.26477e+08	1.55757e+08	High
FALSE	High	Master Protein	Q60710	Deoxynucleoside triphosphate triphosphohydrolase SAMHD1 OS=Mus musculus OX=10090 GN=Samhd1 PE=1 SV=3	0	120.296	34	17	100	17	658	75.8	7.93	161.31	17	0	0	1.535	0.962016	37.36	74.6	125.4	28.16	8.52	4.37549e+07	4.30745e+07	5.09388e+07	8.41929e+07	5.13286e+07	5.12598e+07	9.67044e+07	8.07427e+07	9.07643e+07	7.89584e+07	8.13916e+07	9.25302e+07	2.47533e+07	25941459	3.30775e+07	3.11855e+07	3.6278e+07	2.94813e+07	8.23786e+07	6.88345e+07	9.07643e+07	5.12331e+07	4.66465e+07	6.06249e+07	High
FALSE	High	Master Protein	Q62418	Drebrin-like protein OS=Mus musculus OX=10090 GN=Dbnl PE=1 SV=2	0	119.604	39	14	105	14	436	48.7	4.92	219.02	14	0	0	1.52	0.960579	42.18	110.7	89.3	10.21	19.55	9.4887e+07	9.40903e+07	1.06863e+08	8.36982e+07	1.00866e+08	8.22025e+07	7.11422e+07	5.29932e+07	6.2118e+07	8.89937e+07	8.71068e+07	8.17328e+07	5.36801e+07	5.66655e+07	6.93925e+07	3.10022e+07	7.12899e+07	47277487	60603178	4.51777e+07	6.2118e+07	5.77447e+07	4.99219e+07	5.35506e+07	High
FALSE	High	Master Protein	P62715	Serine/threonine-protein phosphatase 2A catalytic subunit beta isoform OS=Mus musculus OX=10090 GN=Ppp2cb PE=1 SV=1	0	119.586	67	14	130	1	309	35.6	5.43	199.45	14	0	12	1.046	0.992057	28.92	96.7	103.3	4	8.57	1.32087e+08	1.45478e+08	1.39232e+08	1.44172e+08	1.32837e+08	1.3877e+08	1.55839e+08	1.52434e+08	151892454	1.40112e+08	1.22086e+08	1.44994e+08	7.47248e+07	8.76135e+07	9.04112e+07	5.34021e+07	9.38863e+07	7.98113e+07	1.32753e+08	1.29952e+08	151892454	9.09135e+07	6.99687e+07	9.49989e+07	High
FALSE	High	Master Protein	Q9DCX2	ATP synthase subunit d, mitochondrial OS=Mus musculus OX=10090 GN=Atp5pd PE=1 SV=3	0	119.373	77	11	152	11	161	18.7	5.69	221.03	11	0	0	2.394	0.58051	33.19	57.2	142.8	4.23	4.08	1.43723e+08	1.32533e+08	1.38787e+08	1.38305e+08	1.48e+08	1.47336e+08	3.56466e+08	3.58576e+08	3.78936e+08	3.35929e+08	3.48586e+08	3.47549e+08	8.13078e+07	7.98176e+07	9.01222e+07	5.12288e+07	1.04604e+08	8.47382e+07	3.03659e+08	3.05692e+08	3.78936e+08	2.17971e+08	1.99779e+08	2.27711e+08	High
FALSE	High	Master Protein	Q9WUM3	Coronin-1B OS=Mus musculus OX=10090 GN=Coro1b PE=1 SV=1	0	119.079	48	17	147	17	484	53.9	5.78	216.62	17	0	0	2.227	0.718384	30.8	51.2	148.8	11.8	8.6	7.57122e+07	7.76709e+07	9.72224e+07	8.32551e+07	9.81983e+07	7.88134e+07	2.0374e+08	2.41376e+08	2.1031e+08	2.35524e+08	2.56437e+08	2.35416e+08	4.28323e+07	4.6777e+07	6.31322e+07	3.08381e+07	6.94045e+07	4.53283e+07	1.73558e+08	205777639	2.1031e+08	1.52823e+08	1.46967e+08	1.54242e+08	High
FALSE	High	Master Protein	Q9WTM5	RuvB-like 2 OS=Mus musculus OX=10090 GN=Ruvbl2 PE=1 SV=3	0	118.982	54	22	124	22	463	51.1	5.64	200.46	22	0	0	0.525	0.758662	49.54	126.8	73.2	7.74	8.33	1.69292e+08	1.61465e+08	1.78784e+08	1.41103e+08	1.59349e+08	1.59998e+08	1.05779e+08	9.06518e+07	8.96398e+07	9.50596e+07	9.06112e+07	1.07415e+08	9.57728e+07	9.72414e+07	1.16095e+08	5.22652e+07	1.12624e+08	9.20205e+07	9.01089e+07	7.72823e+07	8.96398e+07	6.16805e+07	5.19303e+07	7.03774e+07	High
FALSE	High	Master Protein	P67778	Prohibitin 1 OS=Mus musculus OX=10090 GN=Phb1 PE=1 SV=1	0	118.918	72	14	129	14	272	29.8	5.76	213.28	14	0	0	0.083	1.40697e-05	36.81	187.6	12.4	4.54	24.72	4.38732e+08	4.02526e+08	4.00254e+08	4.36256e+08	4.09033e+08	3.96363e+08	2.56391e+07	2.01224e+07	2.37394e+07	4.02085e+07	3.02493e+07	2.81783e+07	2.48202e+08	2.42419e+08	2.59909e+08	1.61591e+08	2.89096e+08	2.27962e+08	2.18409e+07	1.71547e+07	2.37394e+07	2.60898e+07	1.73363e+07	1.84621e+07	High
FALSE	High	Master Protein	Q9D964	Glycine amidinotransferase, mitochondrial OS=Mus musculus OX=10090 GN=Gatm PE=1 SV=1	0	118.903	56	17	113	17	423	48.3	7.88	180.23	17	0	0	1.19	0.991695	43.47	84.2	115.8	11.01	18.87	7.25522e+07	8.29795e+07	6.21413e+07	6.44433e+07	7.31541e+07	7.83589e+07	1.00463e+08	6.35369e+07	8.56613e+07	1.04072e+08	1.00058e+08	1.14589e+08	4.10447e+07	4.9974e+07	4.03519e+07	2.38701e+07	5.17038e+07	4.50669e+07	8.55805e+07	5.41663e+07	8.56613e+07	6.75282e+07	5.73445e+07	7.50779e+07	High
FALSE	High	Master Protein	P22437	Prostaglandin G/H synthase 1 OS=Mus musculus OX=10090 GN=Ptgs1 PE=1 SV=1	0	118.767	40	17	125	16	602	69	6.83	149.38	17	0	1	0.644	0.89447	37.96	123.7	76.3	10.43	13.25	9.81187e+07	1.0748e+08	7.80889e+07	9.72278e+07	8.99825e+07	9.77397e+07	5.49903e+07	5.96303e+07	6.84677e+07	5.75229e+07	7.74679e+07	6.06764e+07	5.55083e+07	64729155	5.07077e+07	3.60137e+07	6.35977e+07	5.62135e+07	4.6844e+07	5.08359e+07	6.84677e+07	3.73244e+07	4.43978e+07	3.97546e+07	High
FALSE	High	Master Protein	P14152	Malate dehydrogenase, cytoplasmic OS=Mus musculus OX=10090 GN=Mdh1 PE=1 SV=3	0	118.513	55	13	131	13	334	36.5	6.58	245.42	13	0	0	2.094	0.746569	36.39	58.4	141.6	5.54	15.93	2.04783e+08	2.10292e+08	2.25356e+08	2.36806e+08	2.16542e+08	2.30053e+08	4.1682e+08	4.45886e+08	4.87145e+08	6.08754e+08	5.88461e+08	5.90417e+08	1.15851e+08	1.26648e+08	1.46337e+08	8.7714e+07	1.53047e+08	1.32311e+08	3.55072e+08	3.80125e+08	4.87145e+08	3.94998e+08	3.37254e+08	3.86836e+08	High
FALSE	High	Master Protein	P60122	RuvB-like 1 OS=Mus musculus OX=10090 GN=Ruvbl1 PE=1 SV=1	0	118.49	43	15	110	15	456	50.2	6.42	212.93	15	0	0	0.543	0.791345	27.2	125.2	74.8	3.71	2.86	1.73887e+08	1.81387e+08	1.69809e+08	1.77631e+08	1.7908e+08	1.64097e+08	1.04676e+08	1.05034e+08	9.93501e+07	1.05082e+08	1.08677e+08	1.05138e+08	9.83726e+07	1.09239e+08	1.10267e+08	6.57953e+07	1.2657e+08	9.4378e+07	89169517	8.95432e+07	9.93501e+07	6.81836e+07	6.2284e+07	6.88853e+07	High
FALSE	High	Master Protein	O88543	COP9 signalosome complex subunit 3 OS=Mus musculus OX=10090 GN=Cops3 PE=1 SV=3	0	118.43	55	14	95	14	423	47.8	6.65	199.02	14	0	0	1.133	0.992057	31.91	99	101	10.93	10.06	9.88378e+07	9.98476e+07	7.83785e+07	1.02713e+08	1.06454e+08	1.08611e+08	1.21476e+08	9.10171e+07	9.92257e+07	1.01964e+08	1.04773e+08	1.12029e+08	5.59151e+07	6.01328e+07	5.08957e+07	3.80454e+07	7.52392e+07	6.24661e+07	1.03481e+08	7.75937e+07	9.92257e+07	6.61605e+07	6.00464e+07	73400523	High
FALSE	High	Master Protein	P11157	Ribonucleoside-diphosphate reductase subunit M2 OS=Mus musculus OX=10090 GN=Rrm2 PE=1 SV=1	0	118.386	53	18	78	16	390	45.1	5.45	145.79	18	0	2	0.081	3.7965e-05	39.97	194.7	5.3	10.8	47.25	1.73289e+08	1.78578e+08	1.34929e+08	1.48337e+08	1.48363e+08	1.67621e+08	5.12666e+06	2.39426e+06	827144	5.21917e+06	3.96731e+06	4.61574e+06	9.80343e+07	1.07548e+08	8.76176e+07	54944611	104859901	9.64043e+07	4.36719e+06	2.04115e+06	827144	3.38652e+06	2.27371e+06	3.02419e+06	High
FALSE	High	Master Protein	Q9JIG7	Coiled-coil domain-containing protein 22 OS=Mus musculus OX=10090 GN=Ccdc22 PE=1 SV=1	0	118.364	43	20	111	20	627	70.8	6.01	130.05	20	0	0	1.426	0.973496	36.73	111.4	88.6	11.16	4.11	8.37325e+07	8.22968e+07	1.02579e+08	7.99451e+07	7.5772e+07	8.09349e+07	6.55947e+07	6.58123e+07	6.48103e+07	6.5101e+07	6.09369e+07	5.9779e+07	4.73697e+07	4.95629e+07	6.66106e+07	2.96121e+07	5.3554e+07	4.65484e+07	5.58775e+07	5.61061e+07	6.48103e+07	4.22416e+07	3.49236e+07	3.91667e+07	High
FALSE	High	Master Protein	P60670	Nuclear protein localization protein 4 homolog OS=Mus musculus OX=10090 GN=Nploc4 PE=1 SV=3	0	118.358	36	17	96	17	608	68	6.46	151.51	17	0	0	1.196	0.991695	38.79	82	118	15.88	8.04	4.52702e+07	3.72423e+07	5.03313e+07	3.40506e+07	3.50924e+07	3.87899e+07	6.20908e+07	5.0312e+07	4.999e+07	5.48543e+07	5.49016e+07	5.45111e+07	2.56105e+07	2.2429e+07	3.26831e+07	1.26125e+07	2.48026e+07	2.23094e+07	5.28927e+07	4.28919e+07	4.999e+07	3.55929e+07	3.14647e+07	3.57152e+07	High
FALSE	High	Master Protein	Q9CX34	Protein SGT1 homolog OS=Mus musculus OX=10090 GN=Sugt1 PE=1 SV=3	0	118.332	51	13	123	13	336	38.1	5.45	199.79	13	0	0	0.711	0.93544	29.13	111.1	88.9	6.87	7.14	1.23924e+08	1.11387e+08	1.35977e+08	1.16259e+08	1.21939e+08	1.19634e+08	9.78025e+07	1.01445e+08	8.52869e+07	8.59175e+07	9.66491e+07	9.66647e+07	7.01071e+07	6.70827e+07	8.82977e+07	4.30628e+07	8.61838e+07	6.88055e+07	83314005	8.64835e+07	8.52869e+07	5.57486e+07	5.53907e+07	6.33338e+07	High
FALSE	High	Master Protein	P68181	cAMP-dependent protein kinase catalytic subunit beta OS=Mus musculus OX=10090 GN=Prkacb PE=1 SV=2	0	118.141	58	14	97	4	351	40.7	8.56	154.22	14	0	0	1.658	0.934565	32.21	73.6	126.4	14.21	13.67	1.12238e+07	1.07346e+07	9.07409e+06	1.10561e+07	1.17537e+07	7.95773e+06	1.36913e+07	2.03889e+07	1.72107e+07	1.8309e+07	2.01547e+07	1.91337e+07	6.34957e+06	6464843	5.89233e+06	4.09525e+06	8.30724e+06	4.57676e+06	1.16631e+07	1.73819e+07	1.72107e+07	1.188e+07	1.15509e+07	12536253	High
FALSE	High	Master Protein	Q91ZA3	Propionyl-CoA carboxylase alpha chain, mitochondrial OS=Mus musculus OX=10090 GN=Pcca PE=1 SV=2	0	118.102	43	24	75	24	724	79.9	7.25	99.29	24	0	0	3.301	0.391674	55.3	41.8	158.2	13.42	7.99	1.72107e+07	2.00135e+07	2.22443e+07	2.31421e+07	2.47144e+07	2.48371e+07	8.0197e+07	8.36948e+07	7.92005e+07	9.42731e+07	9.52746e+07	8.82795e+07	9.73652e+06	1.20531e+07	1.44446e+07	8.57196e+06	1.74676e+07	1.42847e+07	6.83166e+07	7.13513e+07	7.92005e+07	6.11702e+07	5.4603e+07	5.78399e+07	Peak Found
FALSE	High	Master Protein	O35350	Calpain-1 catalytic subunit OS=Mus musculus OX=10090 GN=Capn1 PE=1 SV=1	0	118.083	40	21	97	21	713	82.1	5.87	106.07	21	0	0	1.83	0.932044	24.98	62.4	137.6	3.71	7.96	4.43233e+07	4.33799e+07	4.49773e+07	4.81554e+07	4.44893e+07	4.60358e+07	8.49833e+07	9.75506e+07	1.0291e+08	1.03466e+08	9.99472e+07	8.88521e+07	2.50748e+07	2.61254e+07	2.92064e+07	1.7837e+07	31444075	2.64768e+07	7.23939e+07	8.31636e+07	1.0291e+08	6.71353e+07	5.72809e+07	5.82151e+07	High
FALSE	High	Master Protein	Q8VCM8	BOS complex subunit NCLN OS=Mus musculus OX=10090 GN=Ncln PE=1 SV=2	0	117.811	36	16	103	16	563	62.9	6.49	175.77	16	0	0	1.101	0.999819	34.19	85.2	114.8	15.25	8.82	4.15719e+07	3.60205e+07	3.46548e+07	4.73912e+07	3.52957e+07	3.14665e+07	4.41684e+07	4.7005e+07	4.84669e+07	5.14235e+07	5.67015e+07	4.76322e+07	2.35183e+07	2.16932e+07	2.25034e+07	1.75539e+07	2.49462e+07	1.80975e+07	3.76253e+07	4.00726e+07	4.84669e+07	3.33667e+07	3.24963e+07	3.12082e+07	High
FALSE	High	Master Protein	Q9WV80	Sorting nexin-1 OS=Mus musculus OX=10090 GN=Snx1 PE=1 SV=1	0	117.635	39	20	133	18	522	58.9	5.22	149.55	20	0	2	1.702	0.932044	44.38	79.6	120.4	9.69	4.91	1.15079e+08	1.05146e+08	1.09218e+08	1.31747e+08	1.00275e+08	1.12158e+08	1.63965e+08	1.83062e+08	1.66086e+08	1.68457e+08	1.77419e+08	1.61717e+08	6.5103e+07	6.33241e+07	70921537	4.87996e+07	7.08722e+07	64505842	1.39675e+08	1.56064e+08	1.66086e+08	1.09305e+08	1.01681e+08	1.05956e+08	High
FALSE	High	Master Protein	Q6P1F6	Serine/threonine-protein phosphatase 2A 55 kDa regulatory subunit B alpha isoform OS=Mus musculus OX=10090 GN=Ppp2r2a PE=1 SV=1	0	117.607	59	17	134	17	447	51.7	6.2	230.44	17	0	0	0.937	0.981127	28.17	99.8	100.2	10.34	8.06	8.47002e+07	8.54774e+07	1.05887e+08	9.49656e+07	1.07282e+08	9.10505e+07	8.66968e+07	8.96117e+07	85740549	1.01824e+08	9.74409e+07	1.02533e+08	4.79171e+07	51478414	6.87584e+07	3.51757e+07	75824663	5.23663e+07	73853478	7.63955e+07	85740549	6.607e+07	5.58445e+07	6.71786e+07	High
FALSE	High	Master Protein	Q9Z0W3	Nuclear pore complex protein Nup160 OS=Mus musculus OX=10090 GN=Nup160 PE=1 SV=2	0	117.527	22	22	107	22	1402	158.1	5.52	141.05	22	0	0	0.659	0.924512	37.65	108.4	91.6	5.81	8.17	3.61467e+08	3.53425e+08	3.91374e+08	4.13583e+08	3.73269e+08	3.70054e+08	3.09675e+08	2.93059e+08	2.8029e+08	3.36915e+08	3.48076e+08	3.18614e+08	2.04491e+08	2.12849e+08	2.54142e+08	1.53193e+08	2.63818e+08	2.12831e+08	2.638e+08	2.49838e+08	2.8029e+08	2.18611e+08	1.99486e+08	2.08753e+08	High
FALSE	High	Master Protein	Q9CQ65	S-methyl-5'-thioadenosine phosphorylase OS=Mus musculus OX=10090 GN=Mtap PE=1 SV=1	0	117.017	63	13	165	13	283	31	7.14	275.19	13	0	0	0.599	0.871408	34.42	125.1	74.9	6.19	3.29	2.16793e+08	2.24969e+08	2.29938e+08	1.93925e+08	2.26983e+08	2.28156e+08	1.35773e+08	1.31038e+08	1.25899e+08	1.34678e+08	1.35805e+08	1.38086e+08	1.22645e+08	1.35487e+08	1.49312e+08	7.18308e+07	1.60427e+08	1.3122e+08	1.1566e+08	1.11713e+08	1.25899e+08	8.73876e+07	7.78315e+07	90472592	High
FALSE	High	Master Protein	P62264	Small ribosomal subunit protein uS11 OS=Mus musculus OX=10090 GN=Rps14 PE=1 SV=3	0	116.997	70	12	149	12	151	16.3	10.05	231	12	0	0	0.718	0.936127	31.29	118.5	81.5	8.58	9.45	4.74432e+08	4.8116e+08	5.39045e+08	4.18509e+08	5.0558e+08	4.57572e+08	3.53087e+08	3.75577e+08	3.45962e+08	3.02359e+08	2.99094e+08	3.11888e+08	2.68399e+08	289776439	350033592	1.55018e+08	3.57334e+08	2.63166e+08	3.00781e+08	3.20186e+08	3.45962e+08	1.96189e+08	1.71414e+08	2.04346e+08	High
FALSE	High	Master Protein	Q07417	Short-chain specific acyl-CoA dehydrogenase, mitochondrial OS=Mus musculus OX=10090 GN=Acads PE=1 SV=2	0	116.965	42	12	99	12	412	44.9	8.47	184.25	12	0	0	3.214	0.383005	49.24	52.7	147.3	3.53	3.39	6.05048e+07	5.77291e+07	6.06915e+07	5.79463e+07	6.21275e+07	5.68061e+07	1.54634e+08	1.71009e+08	1.68169e+08	1.65377e+08	1.63755e+08	1.65787e+08	3.42291e+07	3.47671e+07	3.94105e+07	2.14636e+07	4.39104e+07	3.26711e+07	1.31726e+08	1.45788e+08	1.68169e+08	1.07307e+08	9.38499e+07	1.08622e+08	High
FALSE	High	Master Protein	A2A432	Cullin-4B OS=Mus musculus OX=10090 GN=Cul4b PE=1 SV=1	0	116.856	21	18	122	9	970	110.6	8.37	186.48	18	0	9	1.051	0.987683	37.02	100.2	99.8	7.03	4.93	6.25339e+07	5.91755e+07	6.086e+07	5.17099e+07	5.46258e+07	5.94836e+07	5.84421e+07	6.21448e+07	5.76182e+07	5.97e+07	6.30932e+07	5.52235e+07	3.5377e+07	3.56382e+07	3.95199e+07	1.91536e+07	3.86084e+07	3.4211e+07	4.97845e+07	5.29795e+07	5.76182e+07	3.8737e+07	3.61595e+07	3.61819e+07	High
FALSE	High	Master Protein	Q99020	Heterogeneous nuclear ribonucleoprotein A/B OS=Mus musculus OX=10090 GN=Hnrnpab PE=1 SV=1	0	116.807	40	14	187	13	285	30.8	7.91	270.06	14	0	0	0.64	0.903234	39.24	124.9	75.1	10.5	4.91	4.97063e+08	4.64211e+08	5.52244e+08	5.97957e+08	4.56625e+08	5.23074e+08	3.05998e+08	3.14932e+08	3.04576e+08	3.07104e+08	3.13501e+08	2.74208e+08	2.81201e+08	2.79569e+08	3.58604e+08	2.21486e+08	3.22733e+08	3.00838e+08	2.60667e+08	268485026	3.04576e+08	1.99268e+08	1.79671e+08	1.79659e+08	High
FALSE	High	Master Protein	P62960	Y-box-binding protein 1 OS=Mus musculus OX=10090 GN=Ybx1 PE=1 SV=3	0	116.748	66	11	96	7	322	35.7	9.88	196.85	11	0	0	0.714	0.932044	39.14	108.5	91.5	14.76	56.56	4.28627e+07	3.8707e+07	4.67205e+07	3.31884e+07	4.88313e+07	3.6459e+07	3.64188e+07	9.06028e+07	3.43312e+07	2.78841e+07	3.43526e+07	2.99274e+07	2.42486e+07	2.33111e+07	3.03383e+07	1.22931e+07	3.45129e+07	2.09688e+07	3.10237e+07	7.72404e+07	3.43312e+07	1.80929e+07	1.96879e+07	1.96081e+07	High
FALSE	High	Master Protein	P08553	Neurofilament medium polypeptide OS=Mus musculus OX=10090 GN=Nefm PE=1 SV=4	0	116.665	23	17	105	14	848	95.9	4.77	165.61	17	0	0	0.14	0.00211791	97.21	184	16	8.1	33.2	9.20358e+07	8.95247e+07	8.85444e+07	7.24551e+07	8.80394e+07	8.58472e+07	9.04769e+06	8.91346e+06	6.97267e+06	5.44613e+06	3.18124e+06	8.48748e+06	5.2067e+07	5.39159e+07	5.74971e+07	2.68377e+07	6.22244e+07	4.93737e+07	7.70737e+06	7.59888e+06	6.97267e+06	3.53379e+06	1.8232e+06	5.56092e+06	High
FALSE	High	Master Protein	D3Z7P3	Glutaminase kidney isoform, mitochondrial OS=Mus musculus OX=10090 GN=Gls PE=1 SV=1	0	116.528	32	15	100	15	674	73.9	7.99	150.31	15	0	0	0.895	0.968872	38.2	104.8	95.2	5.26	9.19	6.48591e+07	6.53173e+07	6.71655e+07	7.09465e+07	7.25494e+07	6.37941e+07	5.82045e+07	6.44653e+07	6.8355e+07	5.20682e+07	6.0762e+07	5.94861e+07	3.66925e+07	3.93371e+07	43614449	2.6279e+07	5.12764e+07	3.66902e+07	4.95821e+07	5.49578e+07	6.8355e+07	3.37851e+07	3.48234e+07	3.89747e+07	High
FALSE	High	Master Protein	Q9Z1X4	Interleukin enhancer-binding factor 3 OS=Mus musculus OX=10090 GN=Ilf3 PE=1 SV=2	0	116.392	28	21	133	21	898	96	8.76	105.97	21	0	0	1.059	0.990519	25.18	98.8	101.2	9.41	11.33	8.16945e+07	7.41535e+07	9.36795e+07	7.48932e+07	8.95556e+07	8.2142e+07	8.77495e+07	1.05052e+08	9.08167e+07	8.00077e+07	8.03718e+07	7.95568e+07	4.62167e+07	4.46587e+07	6.08315e+07	2.77408e+07	6.3296e+07	4.72427e+07	7.47503e+07	8.95583e+07	9.08167e+07	5.1914e+07	4.6062e+07	5.21249e+07	High
FALSE	High	Master Protein	P35550	rRNA 2'-O-methyltransferase fibrillarin OS=Mus musculus OX=10090 GN=Fbl PE=1 SV=2	0	116.304	52	13	140	10	327	34.3	10.24	255.27	13	0	3	0.779	0.945792	38.4	111.8	88.2	7.93	6.47	1.96943e+08	1.69023e+08	1.66672e+08	1.61224e+08	1.8118e+08	1.62739e+08	1.33572e+08	1.51597e+08	1.39571e+08	1.31155e+08	1.28707e+08	1.29118e+08	1.11416e+08	1.01794e+08	1.0823e+08	5.97183e+07	1.28054e+08	9.35969e+07	1.13785e+08	1.29239e+08	1.39571e+08	8.51013e+07	7.37634e+07	8.45966e+07	High
FALSE	High	Master Protein	Q8K4Z5	Splicing factor 3A subunit 1 OS=Mus musculus OX=10090 GN=Sf3a1 PE=1 SV=1	0	116.044	33	19	154	19	791	88.5	5.22	209.23	19	0	0	0.826	0.962129	34.13	112.2	87.8	9.51	7.52	1.12809e+08	1.08481e+08	8.86731e+07	1.13286e+08	1.09421e+08	1.18319e+08	8.60338e+07	7.96962e+07	7.61738e+07	9.06624e+07	8.77983e+07	9.28669e+07	6.38189e+07	6.5332e+07	5.75806e+07	4.19618e+07	7.73367e+07	6.80495e+07	7.32887e+07	6.79424e+07	7.61738e+07	5.88274e+07	5.03182e+07	6.08455e+07	High
FALSE	High	Master Protein	P97346	Nucleoredoxin OS=Mus musculus OX=10090 GN=Nxn PE=1 SV=1	0	116.043	46	14	92	14	435	48.3	4.93	196.6	14	0	0	1.5	0.958373	35.8	77.5	122.5	19.09	11.38	3.38136e+07	3.38555e+07	3.95189e+07	2.55565e+07	2.44766e+07	2.75172e+07	6.10467e+07	5.3799e+07	4.80934e+07	4.83046e+07	4.57926e+07	4.70739e+07	1.91293e+07	2.03893e+07	2.56619e+07	9.46626e+06	1.72996e+07	1.58261e+07	5.20033e+07	4.58646e+07	4.80934e+07	3.1343e+07	2.62443e+07	3.08424e+07	High
FALSE	High	Master Protein	Q6PIC6	Sodium/potassium-transporting ATPase subunit alpha-3 OS=Mus musculus OX=10090 GN=Atp1a3 PE=1 SV=1	0	115.893	19	16	119	1	1013	111.6	5.41	175.13	16	0	0	100	2.11795e-16			200		24.82							1.29935e+06	2.11573e+06	1.98253e+06		2.46264e+06								1.10686e+06	1803695	1.98253e+06		1.41137e+06		Not Found
FALSE	High	Master Protein	Q3TLH4	Protein PRRC2C OS=Mus musculus OX=10090 GN=Prrc2c PE=1 SV=3	0	115.861	12	23	107	22	2846	310.7	9.1	154.22	23	0	1	0.778	0.943987	28.75	99.7	100.3	16.21	15.23	8.48532e+07	7.7779e+07	6.69754e+07	1.0286e+08	7.40669e+07	9.57462e+07	7.4464e+07	6.69603e+07	6.55296e+07	9.00328e+07	8.95664e+07	9.1636e+07	4.80037e+07	4.68421e+07	4.34911e+07	3.80998e+07	5.23489e+07	5.50669e+07	6.34329e+07	5.70848e+07	6.55296e+07	5.84188e+07	5.13315e+07	6.0039e+07	High
FALSE	High	Master Protein	P97447	Four and a half LIM domains protein 1 OS=Mus musculus OX=10090 GN=Fhl1 PE=1 SV=3	0	115.834	54	11	169	11	280	31.9	8.37	275.8	11	0	0	2.279	0.645683	28.83	62.3	137.7	9.22	8.57	1.40355e+08	1.46494e+08	1.72619e+08	1.33671e+08	1.58906e+08	1.52467e+08	3.36612e+08	3.9307e+08	3.61575e+08	3.21275e+08	3.23817e+08	3.18879e+08	7.94027e+07	8.82251e+07	1.12091e+08	4.95124e+07	1.12312e+08	8.76891e+07	2.86746e+08	3.35099e+08	3.61575e+08	2.08463e+08	1.85583e+08	2.08927e+08	High
FALSE	High	Master Protein	Q9WUZ5	Troponin I, slow skeletal muscle OS=Mus musculus OX=10090 GN=Tnni1 PE=1 SV=3	0	115.816	49	14	80	13	187	21.7	9.58	146.78	14	0	1	22.707	3.96107e-08	142.45	1.1	198.9	26.07	15.11	3.02456e+06	1.34336e+06	2.43622e+06	3.00383e+06	2.15116e+06	2.75608e+06	3.9718e+08	6.07373e+08	5.29488e+08	4.5983e+08	4.6961e+08	4.48256e+08	1.71107e+06	809035	1.58198e+06	1.11263e+06	1.5204e+06	1.58512e+06	3.38342e+08	5.17796e+08	5.29488e+08	2.98366e+08	2.69139e+08	2.93693e+08	Peak Found
FALSE	High	Master Protein	P02469	Laminin subunit beta-1 OS=Mus musculus OX=10090 GN=Lamb1 PE=1 SV=3	0	115.73	18	24	96	24	1786	197	4.94	57.17	24	0	0	0.74	0.93544	42.85	113.1	86.9	9.26	5.95	8.86184e+07	9.0858e+07	8.26353e+07	7.16676e+07	9.25229e+07	9.1463e+07	6.87559e+07	6.65495e+07	6.40739e+07	7.1897e+07	7.58822e+07	6.90487e+07	5.01337e+07	5.47189e+07	5.36599e+07	2.6546e+07	6.53933e+07	5.26035e+07	5.85704e+07	5.67346e+07	6.40739e+07	46651239	4.3489e+07	4.52401e+07	High
FALSE	High	Master Protein	Q9JK81	MYG1 exonuclease OS=Mus musculus OX=10090 GN=Myg1 PE=1 SV=1	0	115.719	51	14	107	14	380	42.7	7.02	179.66	14	0	0	0.989	0.983767	34.66	98.8	101.2	7.31	5.24	8.23144e+07	8.09295e+07	9.6314e+07	9.30512e+07	9.4383e+07	9.24829e+07	9.99966e+07	1.02602e+08	9.58019e+07	9.02223e+07	9.43524e+07	9.04609e+07	4.65674e+07	4.87395e+07	6.25423e+07	3.44666e+07	6.67079e+07	5.31901e+07	8.51831e+07	8.74696e+07	9.58019e+07	5.85418e+07	5.40745e+07	5.92691e+07	High
FALSE	High	Master Protein	Q8C0I1	Alkyldihydroxyacetonephosphate synthase, peroxisomal OS=Mus musculus OX=10090 GN=Agps PE=1 SV=1	0	115.645	46	20	93	20	645	71.6	7.5	124.98	20	0	0	0.774	0.936127	34.06	108.7	91.3	6.74	18.66	7.91745e+07	7.45461e+07	7.02798e+07	7.72656e+07	6.85035e+07	8.14354e+07	6.57185e+07	4.45711e+07	4.36049e+07	6.62111e+07	6.2468e+07	6.50608e+07	4.47911e+07	4.48951e+07	4.56368e+07	2.86196e+07	4.84168e+07	46836318	5.5983e+07	3.79977e+07	4.36049e+07	4.29619e+07	3.58011e+07	4.26272e+07	High
FALSE	High	Master Protein	P46460	Vesicle-fusing ATPase OS=Mus musculus OX=10090 GN=Nsf PE=1 SV=2	0	115.642	40	22	112	22	744	82.6	6.95	115.77	22	0	0	1.033	0.991695	36.81	136.5	63.5	29.77	5.26	1.71026e+08	1.31957e+08	1.8676e+08	2.72078e+08	1.42016e+08	1.43591e+08	7.28413e+07	7.82891e+07	7.82526e+07	7.03995e+07	7.29958e+07	6.91036e+07	9.67539e+07	7.94705e+07	1.21274e+08	1.00779e+08	1.00374e+08	8.25842e+07	6.20506e+07	6.67429e+07	7.82526e+07	4.56796e+07	4.18347e+07	4.5276e+07	High
FALSE	High	Master Protein	P18242	Cathepsin D OS=Mus musculus OX=10090 GN=Ctsd PE=1 SV=1	0	115.64	44	15	96	15	410	44.9	7.15	160.82	15	0	0	2.895	0.367901	57.68	58.6	141.4	11.61	18.55	1.02825e+08	1.03475e+08	1.28194e+08	1.10738e+08	1.09387e+08	9.02424e+07	2.70594e+08	2.66051e+08	2.47635e+08	2.24989e+08	2.2487e+08	3.57518e+08	5.81705e+07	6.23176e+07	8.32438e+07	4.10179e+07	7.73122e+07	5.19015e+07	2.30508e+08	2.26813e+08	2.47635e+08	1.45987e+08	1.28876e+08	2.34242e+08	High
FALSE	High	Master Protein	Q8CIB5	Fermitin family homolog 2 OS=Mus musculus OX=10090 GN=Fermt2 PE=1 SV=1	0	115.553	37	20	106	20	680	77.8	6.7	153.51	20	0	0	1.633	0.943987	28.88	76.4	123.6	9.13	3.25	7.20613e+07	5.63821e+07	6.47533e+07	6.12898e+07	6.14406e+07	6.99748e+07	1.0323e+08	1.07789e+08	9.95133e+07	9.93211e+07	1.04765e+08	1.00769e+08	4.07669e+07	3.39559e+07	4.20481e+07	2.2702e+07	4.34249e+07	4.02449e+07	8.79374e+07	9.18923e+07	9.95133e+07	64445667	6.00422e+07	6.60229e+07	High
FALSE	High	Master Protein	O88346	Troponin T, slow skeletal muscle OS=Mus musculus OX=10090 GN=Tnnt1 PE=2 SV=3	0	115.108	36	10	66	8	262	31.3	5.9	130.47	10	0	0	9.347	0.00385953	106.65	26.9	173.1	69.87	6.92	2.38717e+07	1.94296e+07	1.48781e+06	2.84416e+07	3.31497e+06	2.91726e+07	1.30495e+08	1.34425e+08	1.26146e+08	1.49864e+08	1.47309e+08	1.42879e+08	1.35049e+07	1.17014e+07	966120	1.05349e+07	2.34295e+06	1.67782e+07	1.11163e+08	1.14599e+08	1.26146e+08	9.72414e+07	8.44246e+07	9.36133e+07	Peak Found
FALSE	High	Master Protein	O70503	Very-long-chain 3-oxoacyl-CoA reductase OS=Mus musculus OX=10090 GN=Hsd17b12 PE=1 SV=1	0	114.908	63	15	118	15	312	34.7	9.52	199.82	15	0	0	0.919	0.975388	31.63	108.1	91.9	5.37	10.67	1.1274e+08	1.19892e+08	1.05158e+08	1.09959e+08	1.21254e+08	1.12141e+08	9.59697e+07	8.64454e+07	7.52476e+07	1.00306e+08	1.00944e+08	9.5158e+07	6.378e+07	7.22043e+07	68285244	4.07294e+07	8.56998e+07	6.44964e+07	8.17527e+07	7.36962e+07	7.52476e+07	6.50845e+07	5.7852e+07	6.23466e+07	High
FALSE	High	Master Protein	Q91WQ3	Tyrosine--tRNA ligase, cytoplasmic OS=Mus musculus OX=10090 GN=Yars1 PE=1 SV=3	0	114.892	46	22	160	22	528	59.1	7.01	226.58	22	0	0	1.016	0.990519	34.21	95.4	104.6	8.3	6.63	1.40095e+08	1.20345e+08	1.27561e+08	1.37112e+08	1.12746e+08	1.35501e+08	1.42213e+08	1.46274e+08	1.23058e+08	1.38982e+08	1.46152e+08	1.48416e+08	7.92556e+07	7.24775e+07	8.28326e+07	5.07871e+07	7.96867e+07	7.79314e+07	1.21145e+08	1.24701e+08	1.23058e+08	9.01801e+07	8.37615e+07	9.7241e+07	High
FALSE	High	Master Protein	Q3TCH7	Cullin-4A OS=Mus musculus OX=10090 GN=Cul4a PE=1 SV=1	0	114.814	29	18	113	9	759	87.7	8.35	186.35	18	0	0	1.481	0.964102	49.95	83.9	116.1	12.52	11.2	1.83754e+07	1.85624e+07	2.27256e+07	1.56668e+07	1.85421e+07	1.7454e+07	2.12929e+07	2.81012e+07	2.68329e+07	2.57862e+07	2.16228e+07	2.53032e+07	1.03954e+07	1.11791e+07	1.47571e+07	5.80305e+06	1.31052e+07	1.00384e+07	1.81386e+07	2.39567e+07	2.68329e+07	1.67317e+07	1.23923e+07	1.65784e+07	High
FALSE	High	Master Protein	Q9JHR7	Insulin-degrading enzyme OS=Mus musculus OX=10090 GN=Ide PE=1 SV=1	0	114.81	34	27	142	27	1019	117.7	6.54	129.28	27	0	0	0.95	0.982063	31.03	96.9	103.1	9.07	3.29	1.01148e+08	1.09477e+08	1.15728e+08	1.26406e+08	1.01706e+08	1.20409e+08	1.1975e+08	1.20727e+08	1.16372e+08	1.20283e+08	1.19848e+08	1.10695e+08	5.72218e+07	6.59322e+07	75148722	4.68212e+07	7.18834e+07	6.92514e+07	1.0201e+08	1.02922e+08	1.16372e+08	7.80472e+07	6.86862e+07	7.25261e+07	High
FALSE	High	Master Protein	Q9QUI0	Transforming protein RhoA OS=Mus musculus OX=10090 GN=Rhoa PE=1 SV=1	0	114.594	63	10	149	3	193	21.8	6.1	282.27	10	0	7	1.398	0.962129	61.11	74.9	125.1	18.95	7.06	1.24772e+08	1.05347e+08	9.74306e+07	1.33617e+08	8.67438e+07	1.42031e+08	1.83359e+08	1.77617e+08	2.17007e+08	1.96897e+08	1.90086e+08	1.93136e+08	7.05866e+07	6.34448e+07	6.32674e+07	4.94923e+07	6.13087e+07	8.16872e+07	1.56196e+08	1.51422e+08	2.17007e+08	1.27759e+08	1.08941e+08	1.26541e+08	High
FALSE	High	Master Protein	Q9CQF9	Prenylcysteine oxidase 1 OS=Mus musculus OX=10090 GN=Pcyox1 PE=1 SV=1	0	114.502	41	13	76	13	505	56.5	6.92	167.05	13	0	0	4.139	0.178812	45.44	30	170	29.24	8.65	2.15811e+07	1.72249e+07	1.59377e+07	2.85715e+07	1.38844e+07	1.52997e+07	7.65013e+07	8.67321e+07	9.45347e+07	9.65599e+07	9.33561e+07	9.65456e+07	1.2209e+07	1.03736e+07	1.03493e+07	1.0583e+07	9.81319e+06	8.79937e+06	6.51684e+07	7.39406e+07	9.45347e+07	6.2654e+07	5.35035e+07	63255773	High
FALSE	High	Master Protein	P50637	Translocator protein OS=Mus musculus OX=10090 GN=Tspo PE=1 SV=1	0	114.381	55	6	53	6	169	18.8	9.52	134.26	6	0	0	3.533	0.383474	71.4	45.1	154.9	16.91	32.59	1.15564e+07	1.08836e+07	9.78506e+06	7.71183e+06	8.87645e+06	1.23016e+07	3.00174e+07	4.15831e+07	6.20546e+07	4.70423e+07	3.02176e+07	2.92011e+07	6.53778e+06	6.55463e+06	6.35401e+06	2.8565e+06	6.27368e+06	7.07505e+06	2.55706e+07	3.54503e+07	6.20546e+07	3.05239e+07	1.7318e+07	1.91323e+07	High
FALSE	High	Master Protein	P70460	Vasodilator-stimulated phosphoprotein OS=Mus musculus OX=10090 GN=Vasp PE=1 SV=4	0	114.233	52	15	90	15	375	39.6	8.53	118.7	15	0	0	2.315	0.806377	42.05	55.4	144.6	10.44	10.02	3.48043e+07	4.15239e+07	4.14902e+07	3.81285e+07	3.20504e+07	3.49605e+07	8.40708e+07	1.13763e+08	9.53809e+07	9.52945e+07	1.01541e+08	9.49786e+07	1.96897e+07	2.50076e+07	2.6942e+07	1.4123e+07	22652538	2.0107e+07	7.16165e+07	9.69848e+07	9.53809e+07	6.1833e+07	5.81942e+07	6.22291e+07	High
FALSE	High	Master Protein	Q9QYR6	Microtubule-associated protein 1A OS=Mus musculus OX=10090 GN=Map1a PE=1 SV=2	0	114.1	12	25	101	23	2776	300	5	129.3	25	0	0	1.537	0.962129	36.06	41.2	158.8	17.12	5.12	2.97828e+07	2.54724e+07	2.96166e+07	3.50087e+07	2.21589e+07	2.38405e+07	1.01653e+08	1.11203e+08	1.04996e+08	1.09703e+08	1.0696e+08	9.66438e+07	1.68489e+07	1.53407e+07	19231790	1.29674e+07	1.56615e+07	1.37115e+07	8.65945e+07	9.48026e+07	1.04996e+08	7.11822e+07	6.12998e+07	6.33201e+07	High
FALSE	High	Master Protein	Q99KJ8	Dynactin subunit 2 OS=Mus musculus OX=10090 GN=Dctn2 PE=1 SV=3	0	114.063	54	16	145	16	402	44.1	5.26	249.55	16	0	0	1.24	0.975498	28.11	92	108	8.94	5.9	1.64003e+08	1.53141e+08	1.39384e+08	1.71189e+08	1.39139e+08	1.66244e+08	2.08456e+08	1.78342e+08	1.83012e+08	1.89044e+08	1.92706e+08	1.80184e+08	9.27807e+07	9.22286e+07	9.05103e+07	6.34094e+07	9.83407e+07	9.56125e+07	1.77575e+08	1.5204e+08	1.83012e+08	1.22664e+08	1.10442e+08	1.18055e+08	High
FALSE	High	Master Protein	O89079	Coatomer subunit epsilon OS=Mus musculus OX=10090 GN=Cope PE=1 SV=3	0	113.84	71	13	95	13	308	34.5	5.06	137.7	13	0	0	1.884	0.910751	53.82	69.3	130.7	11.26	9.95	2.99112e+07	3.0339e+07	3.44858e+07	2.85419e+07	3.7845e+07	2.97788e+07	6.08915e+07	6.29898e+07	5.57995e+07	4.98695e+07	4.94888e+07	5.77776e+07	16921535	1.82716e+07	2.23937e+07	1.0572e+07	2.67481e+07	1.71268e+07	5.1871e+07	5.36999e+07	5.57995e+07	3.23584e+07	2.83626e+07	3.78554e+07	High
FALSE	High	Master Protein	Q3UMB9	WASH complex subunit 4 OS=Mus musculus OX=10090 GN=Washc4 PE=1 SV=2	0	113.548	23	21	80	21	1173	136.3	7.37	80.93	21	0	0	1.464	0.962303	32.16	85.1	114.9	31.64	25.87	2.94872e+07	3.67738e+07	3.17065e+07	1.51567e+07	2.36432e+07	4.1514e+07	3.05467e+07	3.56541e+07	3.29473e+07	5.68088e+07	4.77598e+07	5.23085e+07	1.66817e+07	2.21469e+07	2.05889e+07	5.61411e+06	1.67105e+07	2.38761e+07	2.60215e+07	3.03958e+07	3.29473e+07	3.68611e+07	2.73717e+07	3.4272e+07	High
FALSE	High	Master Protein	P62918	Large ribosomal subunit protein uL2 OS=Mus musculus OX=10090 GN=Rpl8 PE=1 SV=2	0	113.517	54	12	144	12	257	28	11.03	296.15	12	0	0	1.286	0.971728	38.92	87.9	112.1	9.46	4.59	3.04649e+08	2.98181e+08	3.32839e+08	3.7776e+08	3.26713e+08	3.63635e+08	3.84239e+08	4.19845e+08	4.08386e+08	4.26015e+08	4.40954e+08	4.21737e+08	1.72348e+08	1.79578e+08	2.16132e+08	1.39924e+08	2.30914e+08	2.09139e+08	3.27318e+08	357925529	4.08386e+08	2.76425e+08	2.52716e+08	2.76318e+08	High
FALSE	High	Master Protein	O70310	Glycylpeptide N-tetradecanoyltransferase 1 OS=Mus musculus OX=10090 GN=Nmt1 PE=1 SV=1	0	113.472	42	16	157	13	496	56.9	8	175.93	16	0	3	1.178	0.989688	30.41	87.2	112.8	8.49	3.48	8.40489e+07	8.57773e+07	9.64013e+07	7.4667e+07	8.49285e+07	8.04293e+07	1.08314e+08	1.15624e+08	1.15659e+08	1.09328e+08	1.06747e+08	1.09215e+08	4.75486e+07	5.1659e+07	6.2599e+07	2.7657e+07	6.00257e+07	4.62577e+07	9.22682e+07	9.85713e+07	1.15659e+08	7.09385e+07	6.11777e+07	7.15564e+07	High
FALSE	High	Master Protein	Q64133	Amine oxidase [flavin-containing] A OS=Mus musculus OX=10090 GN=Maoa PE=1 SV=3	0	113.42	45	16	113	16	526	59.6	7.81	163.66	16	0	0	1.83	0.935285	22.14	57.6	142.4	3.75	5.6	3.81227e+07	3.75471e+07	3.73837e+07	4.07244e+07	4.00696e+07	3.76212e+07	9.05318e+07	1.0261e+08	8.79532e+07	9.62521e+07	9.58879e+07	9.12859e+07	2.1567e+07	2.26126e+07	2.42754e+07	1.50845e+07	2.83203e+07	2.16373e+07	7.71204e+07	8.74769e+07	8.79532e+07	6.24543e+07	5.49544e+07	59809686	High
FALSE	High	Master Protein	O35295	Transcriptional regulator protein Pur-beta OS=Mus musculus OX=10090 GN=Purb PE=1 SV=3	0	113.381	51	13	117	13	324	33.9	5.43	220.39	13	0	0	2.801	0.513935	36.73	48.9	151.1	5.43	8.26	5.46272e+07	5.77519e+07	5.99284e+07	6.08449e+07	5.2814e+07	5.61269e+07	1.68335e+08	1.96559e+08	1.55067e+08	1.72782e+08	1.87098e+08	1.79352e+08	3.0904e+07	3.47808e+07	3.8915e+07	2.25373e+07	3.73278e+07	3.22805e+07	1.43398e+08	1.6757e+08	1.55067e+08	1.12112e+08	1.07228e+08	1.1751e+08	High
FALSE	High	Master Protein	P32233	Developmentally-regulated GTP-binding protein 1 OS=Mus musculus OX=10090 GN=Drg1 PE=1 SV=1	0	113.258	65	19	109	18	367	40.5	8.9	186.14	19	0	1	0.727	0.939277	29.62	121.7	78.3	3.7	5.88	1.11313e+08	1.07754e+08	1.08405e+08	1.13747e+08	1.01955e+08	1.07247e+08	7.34617e+07	6.78884e+07	6.51678e+07	6.89848e+07	7.67655e+07	7.00384e+07	6.29725e+07	6.48942e+07	7.03937e+07	4.21324e+07	7.20599e+07	6.16814e+07	6.2579e+07	5.7876e+07	6.51678e+07	4.47616e+07	4.39952e+07	4.58885e+07	High
FALSE	High	Master Protein	Q8R5H1	Ubiquitin carboxyl-terminal hydrolase 15 OS=Mus musculus OX=10090 GN=Usp15 PE=1 SV=1	0	113.012	29	24	130	22	981	112.3	5.17	129.38	24	0	2	0.643	0.877277	46.18	116.2	83.8	13.03	12.93	4.63075e+07	5.99303e+07	7.05972e+07	5.91391e+07	5.93194e+07	5.93062e+07	3.92205e+07	4.00702e+07	4.40807e+07	5.18658e+07	4.15466e+07	5.21124e+07	2.61974e+07	3.60928e+07	4.58429e+07	2.19054e+07	4.19257e+07	3.4109e+07	3.34104e+07	3.41605e+07	4.40807e+07	3.36538e+07	2.38109e+07	3.41436e+07	High
FALSE	High	Master Protein	P48024	Eukaryotic translation initiation factor 1 OS=Mus musculus OX=10090 GN=Eif1 PE=1 SV=2	0	113.002	57	8	104	8	113	12.7	7.44	246.73	8	0	0	0.665	0.930178	44.49	122.4	77.6	7.95	9.5	1.48148e+08	1.49424e+08	1.40455e+08	1.18559e+08	1.40032e+08	1.41437e+08	8.38203e+07	8.6879e+07	9.92228e+07	7.50867e+07	9.1718e+07	9.32759e+07	8.38109e+07	8.99898e+07	9.12059e+07	4.3915e+07	9.89714e+07	8.13452e+07	7.14032e+07	7.40658e+07	9.92228e+07	4.87209e+07	5.25646e+07	6.11135e+07	High
FALSE	High	Master Protein	Q920B9	FACT complex subunit SPT16 OS=Mus musculus OX=10090 GN=Supt16h PE=1 SV=2	0	112.99	27	20	103	20	1047	119.7	5.66	164.38	20	0	0	0.413	0.446142	30.44	146.8	53.2	6.44	7.23	1.16698e+08	1.18609e+08	1.04694e+08	1.16364e+08	1.08731e+08	1.25574e+08	4.82984e+07	4.20141e+07	4.2539e+07	4.03538e+07	4.14694e+07	4.65706e+07	6.6019e+07	7.1432e+07	6.7984e+07	4.31017e+07	7.68485e+07	7.22222e+07	4.11435e+07	3.58178e+07	4.2539e+07	2.6184e+07	2.37666e+07	3.05126e+07	High
FALSE	High	Master Protein	Q99LX0	Parkinson disease protein 7 homolog OS=Mus musculus OX=10090 GN=Park7 PE=1 SV=1	0	112.805	75	11	106	11	189	20	6.77	210.93	11	0	0	1.625	0.937188	46.42	73.9	126.1	3.22	9.67	9.40702e+07	8.93224e+07	9.56075e+07	8.758e+07	9.19904e+07	9.18765e+07	1.46065e+08	1.61789e+08	1.68598e+08	1.6786e+08	1.51911e+08	1.29894e+08	5.32179e+07	5.3794e+07	6.20835e+07	3.24401e+07	65016857	5.28414e+07	1.24427e+08	1.37928e+08	1.68598e+08	1.08918e+08	87061986	8.5105e+07	High
FALSE	High	Master Protein	P61202	COP9 signalosome complex subunit 2 OS=Mus musculus OX=10090 GN=Cops2 PE=1 SV=1	0	112.558	48	18	124	18	443	51.6	5.53	140.72	18	0	0	1.053	0.987719	29.01	84.6	115.4	11.78	29.52	6.07329e+07	6.57442e+07	6.00369e+07	5.54336e+07	7.53837e+07	7.2051e+07	8.61364e+07	5.67626e+07	7.28833e+07	8.94263e+07	1.34179e+08	8.62111e+07	34358153	3.95942e+07	3.89855e+07	2.05329e+07	5.32796e+07	4.1439e+07	7.33762e+07	4.83911e+07	7.28833e+07	5.80253e+07	7.68993e+07	5.64847e+07	High
FALSE	High	Master Protein	P35441	Thrombospondin-1 OS=Mus musculus OX=10090 GN=Thbs1 PE=1 SV=1	0	112.361	25	22	140	21	1170	129.6	4.96	219.31	22	0	1	1.006	0.987683	69.45	106.1	93.9	12.68	13.92	1.55192e+08	1.36447e+08	1.89921e+08	1.60605e+08	1.36112e+08	1.55844e+08	1.82164e+08	1.42073e+08	1.33256e+08	1.31386e+08	1.43242e+08	1.27968e+08	8.77964e+07	8.21749e+07	1.23327e+08	5.94888e+07	9.6201e+07	8.96313e+07	1.55178e+08	1.2112e+08	1.33256e+08	8.52514e+07	8.20934e+07	8.38436e+07	High
FALSE	High	Master Protein	Q8CI43	Myosin light chain 6B OS=Mus musculus OX=10090 GN=Myl6b PE=1 SV=1	0	112.188	62	16	103	15	207	22.7	5.53	168.95	16	0	1	9.909	0.000214039	101.74	55	145	18.89	10.29	1.70589e+08	1.64617e+08	2.55316e+08	1.76478e+08	1.9897e+08	1.62073e+08	4.90767e+08	4.95556e+08	4.95654e+08	4.26471e+08	3.98663e+08	4.0699e+08	9.65066e+07	9.91399e+07	1.65792e+08	6.53682e+07	1.40628e+08	9.32136e+07	4.18064e+08	4.22471e+08	4.95654e+08	2.76721e+08	2.28479e+08	2.66656e+08	Peak Found
FALSE	High	Master Protein	Q9CZ44	NSFL1 cofactor p47 OS=Mus musculus OX=10090 GN=Nsfl1c PE=1 SV=1	0	112.158	52	15	141	15	370	40.7	5.15	266.81	15	0	0	1.046	0.992057	25.09	97.3	102.7	8.2	8.2	1.56241e+08	1.57435e+08	1.88136e+08	1.78573e+08	1.64168e+08	1.5521e+08	1.60141e+08	1.997e+08	1.68396e+08	1.71048e+08	1.72335e+08	1.63148e+08	8.83898e+07	9.48148e+07	1.22168e+08	6.61443e+07	1.1603e+08	8.92668e+07	1.36418e+08	1.70248e+08	1.68396e+08	1.10987e+08	9.87669e+07	1.06893e+08	High
FALSE	High	Master Protein	E9Q912	Rap1 GTPase-GDP dissociation stimulator 1 OS=Mus musculus OX=10090 GN=Rap1gds1 PE=2 SV=1	0	112.104	38	16	110	16	607	66	5.35	189.45	16	0	0	0.894	0.964886	51.85	98.1	101.9	162.93	18.92	4.58374e+07	4.53907e+07	5.00935e+07	6.60401e+08	5.96723e+07	5.47883e+07	6.1831e+07	6.85958e+07	6.79157e+07	4.63807e+07	4.78809e+07	4.69413e+07	2.59314e+07	2.73364e+07	32528649	2.44616e+08	4.21751e+07	3.15106e+07	5.26713e+07	5.84791e+07	6.79157e+07	3.00947e+07	2.74411e+07	3.07555e+07	High
FALSE	High	Master Protein	Q9R0N0	Galactokinase OS=Mus musculus OX=10090 GN=Galk1 PE=1 SV=2	0	112.028	56	15	106	15	392	42.3	5.26	220.23	15	0	0	1.429	0.962606	36.97	82.6	117.4	11.74	14.02	8.22824e+07	8.26292e+07	6.57721e+07	8.00562e+07	6.32879e+07	8.15792e+07	1.26274e+08	8.60129e+07	9.46569e+07	1.13445e+08	1.16673e+08	1.16353e+08	4.65493e+07	4.97631e+07	4.27097e+07	2.96532e+07	4.47305e+07	4.6919e+07	1.07568e+08	7.33275e+07	9.46569e+07	7.36098e+07	6.68668e+07	7.62331e+07	High
FALSE	High	Master Protein	P97315	Cysteine and glycine-rich protein 1 OS=Mus musculus OX=10090 GN=Csrp1 PE=1 SV=3	0	111.964	60	9	133	9	193	20.6	8.57	202.21	9	0	0	1.101	0.997214	31.84	96.4	103.6	11.46	12.02	1.35635e+08	1.41829e+08	1.59161e+08	1.41533e+08	1.83388e+08	1.57591e+08	2.03764e+08	1.84214e+08	1.63118e+08	1.58244e+08	1.52325e+08	1.54642e+08	7.67325e+07	8.54158e+07	1.03353e+08	5.24245e+07	1.29615e+08	9.0636e+07	173578310	1.57045e+08	1.63118e+08	1.02678e+08	8.72995e+07	1.0132e+08	High
FALSE	High	Master Protein	Q8BVY0	Ribosomal L1 domain-containing protein 1 OS=Mus musculus OX=10090 GN=Rsl1d1 PE=1 SV=1	0	111.858	42	15	113	15	452	50.4	9.98	193.1	15	0	0	0.613	0.851969	33.34	121.8	78.2	25.67	29.52	1.11601e+08	9.52624e+07	6.19293e+07	1.15267e+08	6.53779e+07	1.10064e+08	6.48599e+07	3.3644e+07	4.17061e+07	6.65199e+07	7.31463e+07	7.64656e+07	6.31356e+07	57371390	4.02143e+07	4.26954e+07	4.62077e+07	6.33014e+07	5.52516e+07	2.86821e+07	4.17061e+07	4.31623e+07	4.1921e+07	5.00995e+07	High
FALSE	High	Master Protein	Q60865	Caprin-1 OS=Mus musculus OX=10090 GN=Caprin1 PE=1 SV=2	0	111.852	27	12	108	12	707	78.1	5.25	182.59	12	0	0	0.495	0.645683	34.66	130.2	69.8	6.88	6.46	2.16947e+08	2.26497e+08	2.17828e+08	2.00231e+08	2.41711e+08	2.38584e+08	1.21044e+08	1.0208e+08	1.1739e+08	1.20632e+08	1.11976e+08	1.2058e+08	1.22732e+08	1.36407e+08	1.41449e+08	7.41666e+07	1.70836e+08	1.37218e+08	1.03113e+08	8.7025e+07	1.1739e+08	7.82736e+07	6.41745e+07	7.90031e+07	High
FALSE	High	Master Protein	O88448	Kinesin light chain 2 OS=Mus musculus OX=10090 GN=Klc2 PE=1 SV=1	0	111.748	35	15	116	11	599	66.6	7.21	193.29	15	0	1	1.645	0.936127	40.29	73.5	126.5	47.24	9.5	2.92733e+07	3.01857e+07	3.39385e+07	2.19025e+07	7.03694e+07	3.24844e+07	4.98612e+07	6.22414e+07	5.61015e+07	5.22666e+07	5.5662e+07	4.79637e+07	1.65606e+07	1.81792e+07	22038217	8.1128e+06	4.97356e+07	1.86829e+07	4.24748e+07	5.30618e+07	5.61015e+07	3.39138e+07	3.19005e+07	3.14254e+07	High
FALSE	High	Master Protein	O88712	C-terminal-binding protein 1 OS=Mus musculus OX=10090 GN=Ctbp1 PE=1 SV=2	0	111.71	42	14	131	11	441	47.7	6.77	212.45	14	0	3	1.681	0.940447	35.19	73.1	126.9	13.61	13.12	5.58537e+07	6.05893e+07	4.44223e+07	6.51289e+07	5.41376e+07	6.48151e+07	9.94827e+07	7.6182e+07	8.35442e+07	1.06788e+08	1.02721e+08	1.0404e+08	3.15979e+07	3.64896e+07	2.8846e+07	2.41241e+07	3.82633e+07	3.72774e+07	8.47453e+07	6.49465e+07	8.35442e+07	6.92908e+07	5.88705e+07	6.81663e+07	High
FALSE	High	Master Protein	Q04750	DNA topoisomerase 1 OS=Mus musculus OX=10090 GN=Top1 PE=1 SV=2	0	111.634	31	21	132	21	767	90.8	9.33	166.5	21	0	0	0.806	0.960579	26.39	107.4	92.6	5.18	8.87	9.92265e+07	9.7204e+07	9.37839e+07	1.07452e+08	9.35026e+07	9.81723e+07	8.8785e+07	8.75242e+07	6.85864e+07	8.29942e+07	8.55053e+07	8.18801e+07	5.6135e+07	5.85407e+07	6.08993e+07	3.98008e+07	6.60856e+07	5.64623e+07	7.56324e+07	74615923	6.85864e+07	5.38518e+07	4.90041e+07	5.36471e+07	High
FALSE	High	Master Protein	Q9EP69	Phosphatidylinositol-3-phosphatase SAC1 OS=Mus musculus OX=10090 GN=Sacm1l PE=1 SV=1	0	111.612	39	21	115	21	587	66.9	7.3	133.3	21	0	0	1.549	0.958812	38.81	67.2	132.8	12.49	6.61	5.03338e+07	4.86618e+07	6.64468e+07	5.04417e+07	5.82862e+07	5.20742e+07	9.00256e+07	1.06995e+08	9.9644e+07	9.38608e+07	1.04695e+08	1.0303e+08	2.84751e+07	2.93064e+07	4.31478e+07	1.86839e+07	4.11955e+07	2.99496e+07	7.66892e+07	9.1215e+07	9.9644e+07	6.09027e+07	6.0002e+07	6.75042e+07	High
FALSE	High	Master Protein	O35841	Apoptosis inhibitor 5 OS=Mus musculus OX=10090 GN=Api5 PE=1 SV=2	0	111.589	39	15	124	15	504	56.8	5.92	217.06	15	0	0	0.746	0.936127	30.41	114.8	85.2	14.95	5.87	1.05171e+08	7.66701e+07	1.08609e+08	1.01407e+08	1.04502e+08	7.84717e+07	8.58815e+07	7.60884e+07	7.87799e+07	7.66206e+07	7.59119e+07	7.23374e+07	5.94982e+07	4.61743e+07	7.05262e+07	3.75615e+07	7.38595e+07	4.51318e+07	7.3159e+07	6.48667e+07	7.87799e+07	4.97162e+07	4.3506e+07	4.73948e+07	High
FALSE	High	Master Protein	P28660	Nck-associated protein 1 OS=Mus musculus OX=10090 GN=Nckap1 PE=1 SV=2	0	111.585	28	22	70	22	1128	128.7	6.62	86.21	22	0	0	1.28	0.982153	40.77	97.8	102.2	17.98	50.29	4.35736e+07	3.73672e+07	5.14249e+07	5.42336e+07	4.81438e+07	3.37161e+07	4.27287e+07	4.77704e+07	4.78837e+07	1.12617e+08	1.0283e+08	3.94834e+07	2.46507e+07	2.25042e+07	3.33932e+07	2.00884e+07	3.4027e+07	1.93913e+07	3.63989e+07	4.07251e+07	4.78837e+07	7.30731e+07	5.8933e+07	2.58691e+07	High
FALSE	High	Master Protein	Q8BK64	Activator of 90 kDa heat shock protein ATPase homolog 1 OS=Mus musculus OX=10090 GN=Ahsa1 PE=1 SV=2	0	111.512	58	15	131	15	338	38.1	5.53	220.22	15	0	0	0.701	0.934565	33.19	119.6	80.4	5	12.99	2.34718e+08	2.22707e+08	2.1106e+08	2.43763e+08	2.25246e+08	2.21882e+08	1.61861e+08	1.25578e+08	1.1743e+08	1.49001e+08	1.51993e+08	1.61651e+08	1.32786e+08	1.34125e+08	1.37054e+08	9.02909e+07	1.59199e+08	1.27612e+08	1.37883e+08	1.07057e+08	1.1743e+08	9.66811e+07	8.71092e+07	105912443	High
FALSE	High	Master Protein	P62983	Ubiquitin-ribosomal protein eS31 fusion protein OS=Mus musculus OX=10090 GN=Rps27a PE=1 SV=2	0	111.427	56	11	271	11	156	17.9	9.64	413.24	11	0	0	0.909	0.981127	50.16	109.9	90.1	5.03	11.42	1.70702e+09	1.59142e+09	1.76161e+09	1.57321e+09	1.71631e+09	1.57685e+09	1.38088e+09	1.6151e+09	1.47447e+09	1.19164e+09	1.23823e+09	1.32315e+09	9.65706e+08	9.58428e+08	1.14392e+09	5.82726e+08	1.21305e+09	9.06898e+08	1.17632e+09	1376900452	1.47447e+09	7.73211e+08	7.09647e+08	8.66913e+08	High
FALSE	High	Master Protein	Q3TCN2	Putative phospholipase B-like 2 OS=Mus musculus OX=10090 GN=Plbd2 PE=1 SV=2	0	111.333	34	15	89	15	594	66.2	6.13	161.04	15	0	0	3.522	0.209704	45.59	102.2	97.8	17.49	9.55	1.83773e+08	1.74483e+08	2.23112e+08	1.37432e+08	1.59081e+08	1.52294e+08	1.56626e+08	1.89902e+08	1.65469e+08	1.51721e+08	1.45561e+08	1.62079e+08	1.03965e+08	1.05082e+08	1.4488e+08	5.09054e+07	1.12435e+08	8.75898e+07	1.33424e+08	1.61895e+08	1.65469e+08	9.84458e+07	8.34227e+07	1.06192e+08	High
FALSE	High	Master Protein	P08551	Neurofilament light polypeptide OS=Mus musculus OX=10090 GN=Nefl PE=1 SV=5	0	111.302	41	19	115	16	543	61.5	4.64	183.06	19	0	2	0.068	8.99106e-06	105.45	192.1	7.9	9.78	34.25	1.73686e+08	1.59528e+08	1.33191e+08	1.66018e+08	1.4316e+08	1.63983e+08	4.88424e+06	2.09278e+06	7.06256e+06	6.30869e+06	6.9481e+06	7.00806e+06	9.82588e+07	9.60752e+07	8.64889e+07	6.14937e+07	1.01182e+08	9.43125e+07	4160688	1.78413e+06	7.06256e+06	4.09347e+06	3.98204e+06	4.59161e+06	High
FALSE	High	Master Protein	P70195	Proteasome subunit beta type-7 OS=Mus musculus OX=10090 GN=Psmb7 PE=1 SV=1	0	111.229	74	15	114	15	277	29.9	7.99	154.1	15	0	0	1.258	0.982153	48.62	83.1	116.9	9.16	14.56	7.24675e+07	8.49362e+07	6.53871e+07	7.50833e+07	8.10889e+07	7.98819e+07	9.86549e+07	9.89453e+07	9.83937e+07	1.36521e+08	1.20201e+08	1.24278e+08	4.09968e+07	5.11525e+07	4.24596e+07	2.78112e+07	5.73119e+07	4.59428e+07	84040185	8.43526e+07	9.83937e+07	8.8583e+07	6.88884e+07	8.1426e+07	High
FALSE	High	Master Protein	Q9CQM9	Glutaredoxin-3 OS=Mus musculus OX=10090 GN=Glrx3 PE=1 SV=1	0	111.197	46	11	119	11	337	37.8	5.59	217.59	11	0	0	0.884	0.973678	28.23	104.1	95.9	10.9	11.48	1.28882e+08	1.20595e+08	1.23969e+08	1.30753e+08	9.5063e+07	1.26497e+08	1.1396e+08	1.16915e+08	8.68475e+07	1.20712e+08	1.18955e+08	1.06318e+08	7.29117e+07	7.2628e+07	8.05006e+07	4.84317e+07	6.71885e+07	7.27529e+07	9.70776e+07	9.96717e+07	8.68475e+07	7.83254e+07	68174266	6.96588e+07	High
FALSE	High	Master Protein	Q8CIN4	Serine/threonine-protein kinase PAK 2 OS=Mus musculus OX=10090 GN=Pak2 PE=1 SV=1	0	110.894	42	15	100	10	524	57.9	5.77	160.55	15	0	5	0.845	0.960579	34.91	114.1	85.9	14.02	10.71	5.56298e+07	7.07512e+07	7.2543e+07	6.89498e+07	8.50093e+07	6.39787e+07	6.17529e+07	5.59323e+07	5.49029e+07	4.72185e+07	5.03986e+07	4.73718e+07	3.14712e+07	4.26096e+07	4.71064e+07	2.55393e+07	6.00828e+07	3.67964e+07	5.26048e+07	4.76833e+07	5.49029e+07	3.06383e+07	2.8884e+07	3.10376e+07	High
FALSE	High	Master Protein	Q60967	Bifunctional 3'-phosphoadenosine 5'-phosphosulfate synthase 1 OS=Mus musculus OX=10090 GN=Papss1 PE=1 SV=1	0	110.887	35	16	111	16	624	70.7	6.77	176.87	16	0	0	0.676	0.897113	50.37	121.6	78.4	7.41	12.63	8.00619e+07	8.3182e+07	7.66272e+07	8.56928e+07	7.34089e+07	8.98953e+07	5.99702e+07	4.58023e+07	4.90827e+07	5.63862e+07	6.19765e+07	4.81923e+07	4.52931e+07	5.00961e+07	4.97585e+07	3.1741e+07	5.18839e+07	5.17019e+07	5.10862e+07	3.90472e+07	4.90827e+07	3.65868e+07	3.55194e+07	3.15752e+07	High
FALSE	High	Master Protein	Q9R1P3	Proteasome subunit beta type-2 OS=Mus musculus OX=10090 GN=Psmb2 PE=1 SV=1	0	110.74	83	12	108	12	201	22.9	7.02	202.67	12	0	0	1.199	0.982153	43.49	87.2	112.8	111.29	8.52	1.60748e+08	9.34434e+08	1.48442e+08	1.52526e+08	1.68606e+08	1.49249e+08	2.02582e+08	2.31582e+08	2.25292e+08	2.02557e+08	1.92129e+08	1.88095e+08	9.09392e+07	5.62759e+08	9.6392e+07	5.64964e+07	1.19167e+08	8.58382e+07	1.72571e+08	1.97427e+08	2.25292e+08	1.31432e+08	1.10111e+08	1.23238e+08	High
FALSE	High	Master Protein	P47911	Large ribosomal subunit protein eL6 OS=Mus musculus OX=10090 GN=Rpl6 PE=1 SV=3	0	110.621	38	15	185	15	296	33.5	10.7	286.31	15	0	0	1.085	0.992057	31.99	92.2	107.8	9.89	10.78	4.45143e+08	4.04701e+08	5.19439e+08	5.2564e+08	4.71676e+08	4.51219e+08	4.55163e+08	6.20141e+08	5.18128e+08	5.60815e+08	5.72146e+08	5.03957e+08	2.51829e+08	2.4373e+08	3.37302e+08	1.947e+08	3.3337e+08	259511392	3.87735e+08	5.28681e+08	5.18128e+08	3.63892e+08	3.27903e+08	330187746	High
FALSE	High	Master Protein	Q9Z1F9	SUMO-activating enzyme subunit 2 OS=Mus musculus OX=10090 GN=Uba2 PE=1 SV=1	0	110.577	40	19	124	19	638	70.5	5.24	181.39	19	0	0	0.752	0.945374	26.94	111.9	88.1	4.74	9.62	3.23965e+08	3.40039e+08	3.66959e+08	3.29767e+08	3.3804e+08	3.56297e+08	2.70577e+08	3.14878e+08	2.70043e+08	2.51764e+08	2.64175e+08	2.38891e+08	1.83275e+08	2.04787e+08	2.38288e+08	1.22147e+08	2.3892e+08	2.04919e+08	2.30494e+08	2.68439e+08	2.70043e+08	1.6336e+08	1.51402e+08	1.56519e+08	High
FALSE	High	Master Protein	Q9R1T2	SUMO-activating enzyme subunit 1 OS=Mus musculus OX=10090 GN=Sae1 PE=1 SV=1	0	110.534	69	16	120	16	350	38.6	5.36	146.13	16	0	0	0.863	0.960579	46.92	104.2	95.8	6.82	4.66	7.47763e+07	7.36622e+07	6.31981e+07	6.5268e+07	7.25701e+07	6.85542e+07	6.46337e+07	6.59615e+07	7.07513e+07	6.37644e+07	6.1661e+07	6.51024e+07	4.23029e+07	4.43628e+07	4.10382e+07	2.41756e+07	5.1291e+07	3.94279e+07	5.50589e+07	5.62333e+07	7.07513e+07	4.13743e+07	3.53386e+07	4.26545e+07	High
FALSE	High	Master Protein	P63323	Small ribosomal subunit protein eS12 OS=Mus musculus OX=10090 GN=Rps12 PE=1 SV=3	0	110.416	72	9	186	9	132	14.5	7.21	308.28	9	0	0	0.65	0.919175	28.34	124.4	75.6	8.07	6.67	6.559e+08	7.01799e+08	7.08796e+08	5.6651e+08	7.03062e+08	6.65815e+08	4.50568e+08	4.30755e+08	4.45666e+08	4.00244e+08	3.93684e+08	3.86541e+08	3.7106e+08	4.22656e+08	4.60263e+08	2.09838e+08	4.96909e+08	3.82933e+08	3.83821e+08	3.67226e+08	4.45666e+08	2.59703e+08	2.25625e+08	2.53258e+08	High
FALSE	High	Master Protein	Q99KE1	NAD-dependent malic enzyme, mitochondrial OS=Mus musculus OX=10090 GN=Me2 PE=1 SV=1	0	110.388	50	16	88	16	589	65.8	7.61	145.1	16	0	0	0.868	0.962129	44.08	103.9	96.1	4.99	9.67	5.46892e+07	5.44092e+07	5.18463e+07	5.24535e+07	5.76065e+07	4.99433e+07	4.4469e+07	4.42374e+07	5.20925e+07	5.52974e+07	5.32246e+07	4.68649e+07	3.09391e+07	3.27677e+07	3.36668e+07	1.94291e+07	4.07151e+07	2.87241e+07	37881324	3.77131e+07	5.20925e+07	3.58804e+07	3.05036e+07	3.07054e+07	High
[truncated: 4,524 more rows]
[truncated: 13 more columns]

## Sheet: OE-M3-GM
Checked	Protein FDR Confidence: Combined	Master	Accession	Description	Exp. q-value: Combined	Sum PEP Score	Coverage [%]	# Peptides	# PSMs	# Unique Peptides	# AAs	MW [kDa]	calc. pI	Score Sequest HT: Sequest HT	# Peptides (by Search Engine): Sequest HT	# Protein Pathway Groups	# Razor Peptides	Abundance Ratio: (Sample) / (Control)	Abundance Ratio Adj. P-Value: (Sample) / (Control)	Abundance Ratio Variability [%]: (Sample) / (Control)	Abundances (Grouped): Control	Abundances (Grouped): Sample	Abundances (Grouped) CV [%]: Control	Abundances (Grouped) CV [%]: Sample	Abundances (Normalized): F629: Control, n/a, n/a, n/a	Abundances (Normalized): F630: Control, n/a, n/a, n/a	Abundances (Normalized): F631: Control, n/a, n/a, n/a	Abundances (Normalized): F632: Control, n/a, n/a, n/a	Abundances (Normalized): F633: Control, n/a, n/a, n/a	Abundances (Normalized): F634: Control, n/a, n/a, n/a	Abundances (Normalized): F635: Sample, n/a, n/a, n/a	Abundances (Normalized): F636: Sample, n/a, n/a, n/a	Abundances (Normalized): F637: Sample, n/a, n/a, n/a	Abundances (Normalized): F638: Sample, n/a, n/a, n/a	Abundances (Normalized): F639: Sample, n/a, n/a, n/a	Abundances (Normalized): F640: Sample, n/a, n/a, n/a	Abundance: F629: Control, n/a, n/a, n/a	Abundance: F630: Control, n/a, n/a, n/a	Abundance: F631: Control, n/a, n/a, n/a	Abundance: F632: Control, n/a, n/a, n/a	Abundance: F633: Control, n/a, n/a, n/a	Abundance: F634: Control, n/a, n/a, n/a	Abundance: F635: Sample, n/a, n/a, n/a	Abundance: F636: Sample, n/a, n/a, n/a	Abundance: F637: Sample, n/a, n/a, n/a	Abundance: F638: Sample, n/a, n/a, n/a	Abundance: F639: Sample, n/a, n/a, n/a	Abundance: F640: Sample, n/a, n/a, n/a	Found in Sample: [S629] F629: Control, n/a, n/a, n/a
[truncated: 4,375 more rows]
[truncated: 13 more columns]

[truncated: 1 more sheets: OE-M3-DM4]
