# Supplementary material for: Stage-specific requirement for METTL3-dependent m6A epitranscriptomic regulation during myogenesis
Source: Commun Biol. 2025 Aug 30;8:1317. doi: 10.1038/s42003-025-08759-5 (PMC12398539; doi:10.1038/s42003-025-08759-5)
Supplement: Supplementary file 6 — Dataset 5 [file 42003_2025_8759_MOESM6_ESM.xlsx]

## Sheet: GFP_GM_peak_fdr005_ann
chr	start	end	strand	lg.p	lg.fdr	fold_enrchment	featuretype	feature	geneid	transcriptid	genename	genetype	transcripttype
1	6238426	6241045	+	-102	-100	7.47	CDS	CDS	ENSMUSG00000025907	ENSMUST00000027040	Rb1cc1	protein_coding	protein_coding
1	6248141	6251057	+	-329	#NAME?	12.3	CDS	CDS	ENSMUSG00000025907	ENSMUST00000027040	Rb1cc1	protein_coding	protein_coding
1	6251205	6260912	+	-2.68	-2.02	1.94	ncRNA	exon	ENSMUSG00000025907	ENSMUST00000159206	Rb1cc1	protein_coding	processed_transcript
1	6274998	6275509	+	-4.65	-3.9	5.38	three_prime_utr	three_prime_utr	ENSMUSG00000025907	ENSMUST00000027040	Rb1cc1	protein_coding	protein_coding
1	6802491	6802791	+	-5.89	-5.11	23.7	CDS	CDS	ENSMUSG00000033740	ENSMUST00000140079	St18	protein_coding	protein_coding
1	6923408	6923588	+	-2.29	-1.65	4.31	ncRNA	exon	ENSMUSG00000102135	ENSMUST00000194605	Gm37108	processed_pseudogene	processed_pseudogene
1	7089189	7147637	+	-45.9	-44.7	4.91	CDS	CDS	ENSMUSG00000051285	ENSMUST00000061280	Pcmtd1	protein_coding	protein_coding
1	7163349	7170032	+	-127	-125	9.03	three_prime_utr	three_prime_utr	ENSMUSG00000051285	ENSMUST00000182675	Pcmtd1	protein_coding	nonsense_mediated_decay
1	7172518	7172639	+	-2.88	-2.21	1.95	three_prime_utr	three_prime_utr	ENSMUSG00000051285	ENSMUST00000061280	Pcmtd1	protein_coding	protein_coding
1	9545793	9547069	+	-1530	#NAME?	12.7	CDS	CDS	ENSMUSG00000061024	ENSMUST00000072079	Rrs1	protein_coding	protein_coding
1	9547276	9547425	+	-3.27	-2.58	1.65	three_prime_utr	three_prime_utr	ENSMUSG00000061024	ENSMUST00000072079	Rrs1	protein_coding	protein_coding
1	9575202	9575411	+	-4.43	-3.69	12.9	ncRNA	exon	ENSMUSG00000081441	ENSMUST00000121942	Gm6161	processed_pseudogene	processed_pseudogene
1	9575469	9575649	+	-2.91	-2.24	2.78	ncRNA	exon	ENSMUSG00000081441	ENSMUST00000121942	Gm6161	processed_pseudogene	processed_pseudogene
1	9747647	9748453	+	-104	-103	15.6	ncRNA	exon	ENSMUSG00000097893	ENSMUST00000181821	1700034P13Rik	antisense	antisense
1	10038226	10038436	+	-2.37	-1.73	2.96	five_prime_utr	five_prime_utr	ENSMUSG00000056763	ENSMUST00000071087	Cspp1	protein_coding	protein_coding
1	10065389	10066873	+	-13.1	-12.2	3.03	CDS	CDS	ENSMUSG00000056763	ENSMUST00000117415	Cspp1	protein_coding	protein_coding
1	10108540	10113012	+	-11.7	-10.8	2.16	CDS	CDS	ENSMUSG00000056763	ENSMUST00000071087	Cspp1	protein_coding	protein_coding
1	10136587	10136768	+	-5.88	-5.1	3.41	three_prime_utr	three_prime_utr	ENSMUSG00000056763	ENSMUST00000071087	Cspp1	protein_coding	protein_coding
1	12692486	12718500	+	-9.85	-8.99	3.16	five_prime_utr	five_prime_utr	ENSMUSG00000016918	ENSMUST00000177608	Sulf1	protein_coding	protein_coding
1	12848365	12851066	+	-13.6	-12.6	5.19	three_prime_utr	three_prime_utr	ENSMUSG00000016918	ENSMUST00000186051	Sulf1	protein_coding	protein_coding
1	12858825	12859455	+	-201	-199	8.21	CDS	CDS	ENSMUSG00000016918	ENSMUST00000185780	Sulf1	protein_coding	protein_coding
1	12859573	12859874	+	-10.6	-9.72	2.49	three_prime_utr	three_prime_utr	ENSMUSG00000016918	ENSMUST00000177608	Sulf1	protein_coding	protein_coding
1	12860502	12860743	+	-3.07	-2.39	2.38	three_prime_utr	three_prime_utr	ENSMUSG00000016918	ENSMUST00000177608	Sulf1	protein_coding	protein_coding
1	14755865	14755986	+	-2.16	-1.53	3.59	ncRNA	exon	ENSMUSG00000054493	ENSMUST00000067599	Gm9947	antisense	antisense
1	15805645	15805766	+	-7.35	-6.53	4.47	CDS	CDS	ENSMUSG00000025925	ENSMUST00000188371	Terf1	protein_coding	protein_coding
1	15819960	15820140	+	-3.13	-2.45	10.8	ncRNA	exon	ENSMUSG00000025925	ENSMUST00000188684	Terf1	protein_coding	retained_intron
1	15842944	15843394	+	-20.4	-19.4	2.12	three_prime_utr	three_prime_utr	ENSMUSG00000025925	ENSMUST00000188371	Terf1	protein_coding	protein_coding
1	16105803	16105983	+	-3.13	-2.45	11.8	five_prime_utr	five_prime_utr	ENSMUSG00000025921	ENSMUST00000027053	Rdh10	protein_coding	protein_coding
1	16677230	16677470	+	-33.9	-32.8	2.37	CDS	CDS	ENSMUSG00000025940	ENSMUST00000177501	Tmem70	protein_coding	protein_coding
1	16678006	16678186	+	-3.24	-2.56	2.26	three_prime_utr	three_prime_utr	ENSMUSG00000025940	ENSMUST00000177501	Tmem70	protein_coding	protein_coding
1	20932210	20934763	+	-5.76	-4.99	2.44	CDS	CDS	ENSMUSG00000025931	ENSMUST00000189400	Paqr8	protein_coding	protein_coding
1	20935241	20938421	+	-98.9	-97.4	16.2	three_prime_utr	three_prime_utr	ENSMUSG00000025931	ENSMUST00000189400	Paqr8	protein_coding	protein_coding
1	23844913	23845443	+	-7.4	-6.58	29.1	three_prime_utr	three_prime_utr	ENSMUSG00000026156	ENSMUST00000063663	B3gat2	protein_coding	protein_coding
1	23845532	23845712	+	-6.32	-5.53	11.8	three_prime_utr	three_prime_utr	ENSMUSG00000026156	ENSMUST00000063663	B3gat2	protein_coding	protein_coding
1	24762647	24762977	+	-12.6	-11.7	4.9	three_prime_utr	three_prime_utr	ENSMUSG00000073725	ENSMUST00000191471	Lmbrd1	protein_coding	protein_coding
1	24765971	24766151	+	-2.55	-1.9	2.6	three_prime_utr	three_prime_utr	ENSMUSG00000073725	ENSMUST00000095062	Lmbrd1	protein_coding	protein_coding
1	33670356	33670475	+	-2.95	-2.28	12.9	ncRNA	exon	ENSMUSG00000103746	ENSMUST00000191779	1700001G17Rik	TEC	TEC
1	33738312	33740710	+	-246	-244	19.8	three_prime_utr	three_prime_utr	ENSMUSG00000004768	ENSMUST00000138024	Rab23	protein_coding	nonsense_mediated_decay
1	34121463	34121674	+	-5.69	-4.91	11.3	five_prime_utr	five_prime_utr	ENSMUSG00000026131	ENSMUST00000183006	Dst	protein_coding	protein_coding
1	34121943	34122244	+	-4.28	-3.55	7.54	CDS	CDS	ENSMUSG00000026131	ENSMUST00000183006	Dst	protein_coding	protein_coding
1	34177877	34178088	+	-5.91	-5.13	2.52	CDS	CDS	ENSMUSG00000026131	ENSMUST00000183302	Dst	protein_coding	protein_coding
1	34178147	34178298	+	-2.73	-2.06	4.31	CDS	CDS	ENSMUSG00000026131	ENSMUST00000183302	Dst	protein_coding	protein_coding
1	34178537	34178838	+	-2.84	-2.17	2.51	CDS	CDS	ENSMUSG00000026131	ENSMUST00000183302	Dst	protein_coding	protein_coding
1	34179886	34180727	+	-16.1	-15.2	12.9	CDS	CDS	ENSMUSG00000026131	ENSMUST00000183302	Dst	protein_coding	protein_coding
1	34181116	34181806	+	-9.43	-8.58	19.9	CDS	CDS	ENSMUSG00000026131	ENSMUST00000183302	Dst	protein_coding	protein_coding
1	34181865	34182286	+	-8.01	-7.18	31.2	CDS	CDS	ENSMUSG00000026131	ENSMUST00000183302	Dst	protein_coding	protein_coding
1	34187980	34189000	+	-88.8	-87.4	8.38	CDS	CDS	ENSMUSG00000026131	ENSMUST00000183034	Dst	protein_coding	protein_coding
1	34189329	34189660	+	-24.6	-23.5	2.91	CDS	CDS	ENSMUSG00000026131	ENSMUST00000183034	Dst	protein_coding	protein_coding
1	34190019	34190679	+	-79.7	-78.3	5.03	CDS	CDS	ENSMUSG00000026131	ENSMUST00000183034	Dst	protein_coding	protein_coding
1	34190858	34191219	+	-46.7	-45.4	2.43	CDS	CDS	ENSMUSG00000026131	ENSMUST00000183034	Dst	protein_coding	protein_coding
1	34191608	34192239	+	-203	-201	6.59	CDS	CDS	ENSMUSG00000026131	ENSMUST00000183034	Dst	protein_coding	protein_coding
1	34192447	34193078	+	-51.5	-50.2	3.57	CDS	CDS	ENSMUSG00000026131	ENSMUST00000183034	Dst	protein_coding	protein_coding
1	34198568	34199468	+	-22.1	-21.1	1.79	CDS	CDS	ENSMUSG00000026131	ENSMUST00000183034	Dst	protein_coding	protein_coding
1	34201018	34201349	+	-16	-15	1.88	CDS	CDS	ENSMUSG00000026131	ENSMUST00000183034	Dst	protein_coding	protein_coding
1	34225686	34229106	+	-245	-243	3.79	CDS	CDS	ENSMUSG00000026131	ENSMUST00000183034	Dst	protein_coding	protein_coding
1	34236814	34237265	+	-6.19	-5.41	24.8	five_prime_utr	five_prime_utr	ENSMUSG00000026131	ENSMUST00000194192	Dst	protein_coding	protein_coding
1	34237593	34237984	+	-5.84	-5.06	5.92	CDS	CDS	ENSMUSG00000026131	ENSMUST00000194192	Dst	protein_coding	protein_coding
1	34238613	34238734	+	-2.74	-2.08	3.23	CDS	CDS	ENSMUSG00000026131	ENSMUST00000194192	Dst	protein_coding	protein_coding
1	34307491	34307971	+	-25.9	-24.9	1.67	three_prime_utr	three_prime_utr	ENSMUSG00000026131	ENSMUST00000097786	Dst	protein_coding	protein_coding
1	34308150	34308541	+	-12.1	-11.2	2.86	three_prime_utr	three_prime_utr	ENSMUSG00000026131	ENSMUST00000097786	Dst	protein_coding	protein_coding
1	34439880	34440090	+	-2.25	-1.61	1.69	CDS	CDS	ENSMUSG00000026127	ENSMUST00000027303	Imp4	protein_coding	protein_coding
1	34444810	34444960	+	-8.71	-7.87	1.61	three_prime_utr	three_prime_utr	ENSMUSG00000026127	ENSMUST00000027303	Imp4	protein_coding	protein_coding
1	34447860	34448010	+	-4.13	-3.41	2.01	three_prime_utr	three_prime_utr	ENSMUSG00000026127	ENSMUST00000027303	Imp4	protein_coding	protein_coding
1	34812469	34812680	+	-2.88	-2.22	7.54	three_prime_utr	three_prime_utr	ENSMUSG00000037509	ENSMUST00000159747	Arhgef4	protein_coding	protein_coding
1	36069118	36101804	+	-4.5	-3.76	2.47	CDS	CDS	ENSMUSG00000045216	ENSMUST00000088174	Hs6st1	protein_coding	protein_coding
1	36103540	36104649	+	-195	-193	10.2	CDS	CDS	ENSMUSG00000045216	ENSMUST00000088174	Hs6st1	protein_coding	protein_coding
1	36105876	36106416	+	-134	-132	8.31	three_prime_utr	three_prime_utr	ENSMUSG00000045216	ENSMUST00000088174	Hs6st1	protein_coding	protein_coding
1	36307732	36307973	+	-4.76	-4.01	2.6	five_prime_utr	five_prime_utr	ENSMUSG00000037447	ENSMUST00000126413	Arid5a	protein_coding	protein_coding
1	36318530	36321209	+	-185	-183	25	three_prime_utr	three_prime_utr	ENSMUSG00000037447	ENSMUST00000116629	Arid5a	protein_coding	nonsense_mediated_decay
1	36321298	36321569	+	-3.38	-2.69	2.73	three_prime_utr	three_prime_utr	ENSMUSG00000037447	ENSMUST00000115032	Arid5a	protein_coding	protein_coding
1	36321658	36321989	+	-3.39	-2.69	5.38	three_prime_utr	three_prime_utr	ENSMUSG00000037447	ENSMUST00000115032	Arid5a	protein_coding	protein_coding
1	36322768	36322979	+	-10.7	-9.87	10.8	three_prime_utr	three_prime_utr	ENSMUSG00000037447	ENSMUST00000115032	Arid5a	protein_coding	protein_coding
1	36323488	36323639	+	-2.95	-2.28	12.9	three_prime_utr	three_prime_utr	ENSMUSG00000037447	ENSMUST00000137906	Arid5a	protein_coding	protein_coding
1	36471829	36473029	+	-85.8	-84.3	29.4	CDS	CDS	ENSMUSG00000037408	ENSMUST00000153128	Cnnm4	protein_coding	protein_coding
1	36506724	36507295	+	-25.7	-24.7	5.26	three_prime_utr	three_prime_utr	ENSMUSG00000037408	ENSMUST00000153128	Cnnm4	protein_coding	protein_coding
1	36511896	36512167	+	-7.73	-6.91	15.1	CDS	CDS	ENSMUSG00000001138	ENSMUST00000001166	Cnnm3	protein_coding	protein_coding
1	36512856	36518602	+	-26.5	-25.4	44.1	CDS	CDS	ENSMUSG00000001138	ENSMUST00000001166	Cnnm3	protein_coding	protein_coding
1	36524083	36525357	+	-2.29	-1.65	3.66	three_prime_utr	three_prime_utr	ENSMUSG00000001138	ENSMUST00000097776	Cnnm3	protein_coding	protein_coding
1	36526706	36527187	+	-31.6	-30.5	8.88	three_prime_utr	three_prime_utr	ENSMUSG00000001138	ENSMUST00000001166	Cnnm3	protein_coding	protein_coding
1	36558028	36558326	+	-7.4	-6.58	29.1	ncRNA	exon	ENSMUSG00000087589	ENSMUST00000194426	D430040D24Rik	processed_transcript	retained_intron
1	36558564	36559458	+	-6.75	-5.95	20.5	ncRNA	exon	ENSMUSG00000087589	ENSMUST00000194426	D430040D24Rik	processed_transcript	retained_intron
1	36691568	36691808	+	-14.7	-13.7	1.44	CDS	CDS	ENSMUSG00000061518	ENSMUST00000081180	Cox5b	protein_coding	protein_coding
1	36692465	36693382	+	-46.1	-44.9	2	three_prime_utr	three_prime_utr	ENSMUSG00000061518	ENSMUST00000081180	Cox5b	protein_coding	protein_coding
1	37408131	37408312	+	-3.57	-2.87	9.69	CDS	CDS	ENSMUSG00000026113	ENSMUST00000027287	Inpp4a	protein_coding	protein_coding
1	37430138	37431474	+	-21.3	-20.3	4.94	five_prime_utr	five_prime_utr	ENSMUSG00000026111	ENSMUST00000027285	Unc50	protein_coding	protein_coding
1	37437607	37439005	+	-10.7	-9.78	8.61	three_prime_utr	three_prime_utr	ENSMUSG00000026111	ENSMUST00000027285	Unc50	protein_coding	protein_coding
1	37872208	37872465	+	-2.81	-2.15	2.84	five_prime_utr	five_prime_utr	ENSMUSG00000037216	ENSMUST00000041621	Lipt1	protein_coding	protein_coding
1	37875098	37876198	+	-130	-128	14.6	CDS	CDS	ENSMUSG00000037216	ENSMUST00000041621	Lipt1	protein_coding	protein_coding
1	37898235	37898386	+	-4.42	-3.68	1.64	three_prime_utr	three_prime_utr	ENSMUSG00000026087	ENSMUST00000027256	Mrpl30	protein_coding	protein_coding
1	37998129	38033348	+	-622	#NAME?	6.35	CDS	CDS	ENSMUSG00000026083	ENSMUST00000027252	Eif5b	protein_coding	protein_coding
1	38033976	38037273	+	-359	#NAME?	2.73	CDS	CDS	ENSMUSG00000026083	ENSMUST00000027252	Eif5b	protein_coding	protein_coding
1	38051629	38052019	+	-102	-100	4.23	three_prime_utr	three_prime_utr	ENSMUSG00000026083	ENSMUST00000027252	Eif5b	protein_coding	protein_coding
1	38052617	38052797	+	-3.97	-3.25	2.22	three_prime_utr	three_prime_utr	ENSMUSG00000026083	ENSMUST00000027252	Eif5b	protein_coding	protein_coding
1	38053394	38053545	+	-4.39	-3.65	3.03	three_prime_utr	three_prime_utr	ENSMUSG00000026083	ENSMUST00000027252	Eif5b	protein_coding	protein_coding
1	38987761	38995169	+	-86.9	-85.5	2.27	five_prime_utr	five_prime_utr	ENSMUSG00000026078	ENSMUST00000194552	Pdcl3	protein_coding	protein_coding
1	38995933	38996640	+	-19.1	-18.1	2.13	three_prime_utr	three_prime_utr	ENSMUSG00000026078	ENSMUST00000027247	Pdcl3	protein_coding	protein_coding
1	39371050	39371199	+	-46.9	-45.7	1.63	three_prime_utr	three_prime_utr	ENSMUSG00000073702	ENSMUST00000194746	Rpl31	protein_coding	protein_coding
1	39544980	39545330	+	-41.6	-40.4	3.14	CDS	CDS	ENSMUSG00000003135	ENSMUST00000161515	Cnot11	protein_coding	protein_coding
1	39546378	39546829	+	-113	-112	12.6	three_prime_utr	three_prime_utr	ENSMUSG00000003135	ENSMUST00000161515	Cnot11	protein_coding	protein_coding
1	39989024	39999772	+	-159	-157	2.29	CDS	CDS	ENSMUSG00000026074	ENSMUST00000168431	Map4k4	protein_coding	protein_coding
1	39999861	40000568	+	-2.52	-1.87	1.47	CDS	CDS	ENSMUSG00000026074	ENSMUST00000168431	Map4k4	protein_coding	protein_coding
1	40024723	40025412	+	-77.7	-76.3	2.95	three_prime_utr	three_prime_utr	ENSMUSG00000026074	ENSMUST00000168431	Map4k4	protein_coding	protein_coding
1	40026099	40026220	+	-2.87	-2.2	1.3	three_prime_utr	three_prime_utr	ENSMUSG00000026074	ENSMUST00000168431	Map4k4	protein_coding	protein_coding
1	40313015	40313882	+	-383	#NAME?	20.2	three_prime_utr	three_prime_utr	ENSMUSG00000026072	ENSMUST00000027241	Il1r1	protein_coding	protein_coding
1	40315105	40315644	+	-42.4	-41.2	5.61	three_prime_utr	three_prime_utr	ENSMUSG00000026072	ENSMUST00000027241	Il1r1	protein_coding	protein_coding
1	40315912	40316122	+	-4.2	-3.47	3.5	three_prime_utr	three_prime_utr	ENSMUSG00000026072	ENSMUST00000027241	Il1r1	protein_coding	protein_coding
1	40446598	40446748	+	-2.04	-1.42	2.8	CDS	CDS	ENSMUSG00000026069	ENSMUST00000174335	Il1rl1	protein_coding	protein_coding
1	40462057	40462178	+	-2.88	-2.22	7.54	CDS	CDS	ENSMUSG00000026069	ENSMUST00000097772	Il1rl1	protein_coding	protein_coding
1	40463736	40463946	+	-2.66	-2	3.95	three_prime_utr	three_prime_utr	ENSMUSG00000026069	ENSMUST00000097772	Il1rl1	protein_coding	protein_coding
1	40464725	40464906	+	-2.94	-2.27	3.38	three_prime_utr	three_prime_utr	ENSMUSG00000026069	ENSMUST00000097772	Il1rl1	protein_coding	protein_coding
1	40548687	40549345	+	-44.9	-43.6	11.9	CDS	CDS	ENSMUSG00000026068	ENSMUST00000027237	Il18rap	protein_coding	protein_coding
1	40551495	40551645	+	-2.82	-2.16	2.87	three_prime_utr	three_prime_utr	ENSMUSG00000026068	ENSMUST00000027237	Il18rap	protein_coding	protein_coding
1	40583882	40584003	+	-2.39	-1.75	5.92	CDS	CDS	ENSMUSG00000026065	ENSMUST00000027233	Slc9a4	protein_coding	protein_coding
1	40629383	40629741	+	-2.62	-1.97	10.8	CDS	CDS	ENSMUSG00000026065	ENSMUST00000027233	Slc9a4	protein_coding	protein_coding
1	40766302	40768614	+	-87.6	-86.1	13.4	three_prime_utr	three_prime_utr	ENSMUSG00000026062	ENSMUST00000027231	Slc9a2	protein_coding	protein_coding
1	40772102	40772791	+	-33.5	-32.4	20.5	ncRNA	exon	ENSMUSG00000103270	ENSMUST00000195134	Gm37915	antisense	antisense
1	40772850	40773239	+	-17.7	-16.7	9.04	ncRNA	exon	ENSMUSG00000103270	ENSMUST00000195134	Gm37915	antisense	antisense
1	40773627	40780592	+	-9.51	-8.65	14	ncRNA	exon	ENSMUSG00000103270	ENSMUST00000195134	Gm37915	antisense	antisense
1	40854947	40855157	+	-3.24	-2.55	14	three_prime_utr	three_prime_utr	ENSMUSG00000079588	ENSMUST00000114765	Tmem182	protein_coding	protein_coding
1	42898827	42899067	+	-2.17	-1.54	5.38	ncRNA	exon	ENSMUSG00000060679	ENSMUST00000185376	Mrps9	protein_coding	processed_transcript
1	43111005	43113265	+	-22.3	-21.3	3.52	CDS	CDS	ENSMUSG00000010290	ENSMUST00000010434	AI597479	protein_coding	protein_coding
1	43115588	43115887	+	-16.1	-15.2	3.97	three_prime_utr	three_prime_utr	ENSMUSG00000010290	ENSMUST00000010434	AI597479	protein_coding	protein_coding
1	43554036	43554575	+	-67.4	-66	9.2	CDS	CDS	ENSMUSG00000066877	ENSMUST00000086421	Nck2	protein_coding	protein_coding
1	43569468	43570067	+	-15.1	-14.2	4.9	three_prime_utr	three_prime_utr	ENSMUSG00000066877	ENSMUST00000086421	Nck2	protein_coding	protein_coding
1	43570365	43570515	+	-2.96	-2.28	2.03	three_prime_utr	three_prime_utr	ENSMUSG00000066877	ENSMUST00000086421	Nck2	protein_coding	protein_coding
1	44002729	44003000	+	-17.7	-16.7	3.73	three_prime_utr	three_prime_utr	ENSMUSG00000041763	ENSMUST00000188313	Tpp2	protein_coding	protein_coding
1	44118956	44119512	+	-21.9	-20.8	9.69	five_prime_utr	five_prime_utr	ENSMUSG00000041684	ENSMUST00000155917	Bivm	protein_coding	protein_coding
1	44126306	44126665	+	-16.3	-15.4	2.83	CDS	CDS	ENSMUSG00000041684	ENSMUST00000035991	Bivm	protein_coding	protein_coding
1	44138589	44143398	+	-212	-210	8.26	CDS	CDS	ENSMUSG00000041684	ENSMUST00000035991	Bivm	protein_coding	protein_coding
1	44164025	44167797	+	-94	-92.5	7.97	CDS	CDS	ENSMUSG00000026048	ENSMUST00000027214	Ercc5	protein_coding	protein_coding
1	44179152	44181230	+	-137	-135	14.5	CDS	CDS	ENSMUSG00000026048	ENSMUST00000027214	Ercc5	protein_coding	protein_coding
1	45315793	45315973	+	-2.88	-2.22	11.8	ncRNA	exon	ENSMUSG00000026043	ENSMUST00000189818	Col3a1	protein_coding	processed_transcript
1	45348867	45348988	+	-15.9	-15	1.38	three_prime_utr	three_prime_utr	ENSMUSG00000026043	ENSMUST00000087883	Col3a1	protein_coding	protein_coding
1	45349466	45349676	+	-3.99	-3.27	2.51	three_prime_utr	three_prime_utr	ENSMUSG00000026043	ENSMUST00000087883	Col3a1	protein_coding	protein_coding
1	45823349	45823619	+	-30.5	-29.4	2.85	three_prime_utr	three_prime_utr	ENSMUSG00000025995	ENSMUST00000186651	Wdr75	protein_coding	protein_coding
1	50815463	50815703	+	-5.3	-4.53	21.5	ncRNA	exon	ENSMUSG00000100816	ENSMUST00000187677	Gm28321	lincRNA	lincRNA
1	50816239	50817075	+	-10.5	-9.66	10.8	ncRNA	exon	ENSMUSG00000100816	ENSMUST00000187677	Gm28321	lincRNA	lincRNA
1	51185443	51185683	+	-10	-9.17	7.89	three_prime_utr	three_prime_utr	ENSMUSG00000026109	ENSMUST00000081851	Tmeff2	protein_coding	protein_coding
1	51300713	51302152	+	-523	#NAME?	15.8	three_prime_utr	three_prime_utr	ENSMUSG00000045954	ENSMUST00000051572	Cavin2	protein_coding	protein_coding
1	51302570	51302960	+	-51.6	-50.3	5.75	three_prime_utr	three_prime_utr	ENSMUSG00000045954	ENSMUST00000051572	Cavin2	protein_coding	protein_coding
1	52155127	52155397	+	-6.81	-6.01	7	three_prime_utr	three_prime_utr	ENSMUSG00000026104	ENSMUST00000186574	Stat1	protein_coding	protein_coding
1	52159286	52159887	+	-57.3	-56	6.88	three_prime_utr	three_prime_utr	ENSMUSG00000026104	ENSMUST00000070968	Stat1	protein_coding	protein_coding
1	52584954	52585130	+	-3.24	-2.55	14	ncRNA	exon	ENSMUSG00000100007	ENSMUST00000179821	Gm5527	processed_pseudogene	processed_pseudogene
1	52645417	52648861	+	-2.39	-1.75	10.8	CDS	CDS	ENSMUSG00000043015	ENSMUST00000165859	Nemp2	protein_coding	protein_coding
1	52648920	52650210	+	-32.4	-31.3	21.5	three_prime_utr	three_prime_utr	ENSMUSG00000043015	ENSMUST00000188507	Nemp2	protein_coding	nonsense_mediated_decay
1	52920445	52920836	+	-29.1	-28	6.5	three_prime_utr	three_prime_utr	ENSMUSG00000041426	ENSMUST00000044478	Hibch	protein_coding	protein_coding
1	53196878	53197517	+	-3.63	-2.92	2.45	ncRNA	exon	ENSMUSG00000100763	ENSMUST00000191402	Gm28777	antisense	antisense
1	53317978	53318129	+	-2.87	-2.21	1.6	CDS	CDS	ENSMUSG00000026096	ENSMUST00000027265	Osgepl1	protein_coding	protein_coding
1	53319897	53320198	+	-9	-8.15	2.26	CDS	CDS	ENSMUSG00000026096	ENSMUST00000027265	Osgepl1	protein_coding	protein_coding
1	55071806	55071986	+	-4.21	-3.48	1.24	three_prime_utr	three_prime_utr	ENSMUSG00000025981	ENSMUST00000027125	Coq10b	protein_coding	protein_coding
1	55089888	55091307	+	-155	-153	1.84	three_prime_utr	three_prime_utr	ENSMUSG00000073676	ENSMUST00000075242	Hspe1	protein_coding	protein_coding
1	55226340	55228504	+	-20.8	-19.8	7	ncRNA	exon	ENSMUSG00000097649	ENSMUST00000181563	Gm10561	antisense	antisense
1	55234874	55235502	+	-23.4	-22.3	3.81	ncRNA	exon	ENSMUSG00000097649	ENSMUST00000181563	Gm10561	antisense	antisense
1	55237835	55239244	+	-174	-172	54.3	CDS	CDS	ENSMUSG00000046994	ENSMUST00000061334	Mars2	protein_coding	protein_coding
1	55695784	55696234	+	-6.58	-5.78	6	CDS	CDS	ENSMUSG00000038349	ENSMUST00000042986	Plcl1	protein_coding	protein_coding
1	55696353	55696534	+	-4.65	-3.9	4.77	CDS	CDS	ENSMUSG00000038349	ENSMUST00000042986	Plcl1	protein_coding	protein_coding
1	55697073	55697374	+	-3.23	-2.55	2.65	CDS	CDS	ENSMUSG00000038349	ENSMUST00000042986	Plcl1	protein_coding	protein_coding
1	55697582	55698003	+	-6.94	-6.13	3.77	CDS	CDS	ENSMUSG00000038349	ENSMUST00000042986	Plcl1	protein_coding	protein_coding
1	56973169	56973409	+	-4.13	-3.41	8.61	ncRNA	exon	ENSMUSG00000087022	ENSMUST00000187927	9130024F11Rik	processed_transcript	antisense
1	57377859	57380058	+	-4.65	-3.9	5.74	CDS	CDS	ENSMUSG00000038323	ENSMUST00000042734	1700066M21Rik	protein_coding	protein_coding
1	57380117	57383686	+	-180	-178	18.3	CDS	CDS	ENSMUSG00000038323	ENSMUST00000042734	1700066M21Rik	protein_coding	protein_coding
1	57385272	57385423	+	-4.89	-4.14	4.46	three_prime_utr	three_prime_utr	ENSMUSG00000038323	ENSMUST00000042734	1700066M21Rik	protein_coding	protein_coding
1	57406477	57406657	+	-2.41	-1.76	2.51	five_prime_utr	five_prime_utr	ENSMUSG00000025971	ENSMUST00000027114	Maip1	protein_coding	protein_coding
1	57415676	57415856	+	-6.73	-5.93	1.94	three_prime_utr	three_prime_utr	ENSMUSG00000025971	ENSMUST00000027114	Maip1	protein_coding	protein_coding
1	58015601	58017908	+	-316	-314	5.56	CDS	CDS	ENSMUSG00000026039	ENSMUST00000027202	Sgo2a	protein_coding	protein_coding
1	58106232	58106413	+	-3.39	-2.69	7.54	three_prime_utr	three_prime_utr	ENSMUSG00000063558	ENSMUST00000001027	Aox1	protein_coding	protein_coding
1	58407233	58407353	+	-25.6	-24.6	2.65	three_prime_utr	three_prime_utr	ENSMUSG00000051223	ENSMUST00000050552	Bzw1	protein_coding	protein_coding
1	58445510	58447917	+	-37.4	-36.2	6.07	CDS	CDS	ENSMUSG00000026036	ENSMUST00000087521	Nif3l1	protein_coding	protein_coding
1	58457862	58462219	+	-302	-300	10.6	three_prime_utr	three_prime_utr	ENSMUSG00000026036	ENSMUST00000087521	Nif3l1	protein_coding	protein_coding
1	58655421	58655831	+	-13.4	-12.5	10	ncRNA	exon	ENSMUSG00000102059	ENSMUST00000185352	Gm20257	transcribed_unprocessed_pseudogene	processed_transcript
1	58711567	58713928	+	-11.2	-10.3	16.1	five_prime_utr	five_prime_utr	ENSMUSG00000026031	ENSMUST00000114309	Cflar	protein_coding	protein_coding
1	58717011	58717222	+	-2.73	-2.06	4.09	ncRNA	exon	ENSMUSG00000026031	ENSMUST00000189858	Cflar	protein_coding	retained_intron
1	58722556	58726451	+	-13	-12.1	12.1	five_prime_utr	five_prime_utr	ENSMUSG00000026031	ENSMUST00000097722	Cflar	protein_coding	protein_coding
1	58726510	58726690	+	-2.94	-2.27	2.23	CDS	CDS	ENSMUSG00000026031	ENSMUST00000097722	Cflar	protein_coding	protein_coding
1	58740964	58754032	+	-239	-237	10	CDS	CDS	ENSMUSG00000026031	ENSMUST00000097722	Cflar	protein_coding	protein_coding
1	58756607	58756758	+	-6.11	-5.32	2.61	three_prime_utr	three_prime_utr	ENSMUSG00000026031	ENSMUST00000114313	Cflar	protein_coding	protein_coding
1	58795433	58795642	+	-6.11	-5.33	3.41	five_prime_utr	five_prime_utr	ENSMUSG00000026029	ENSMUST00000027189	Casp8	protein_coding	protein_coding
1	58833756	58844654	+	-36.2	-35.1	2.3	CDS	CDS	ENSMUSG00000026029	ENSMUST00000027189	Casp8	protein_coding	protein_coding
1	58846786	58847086	+	-68.6	-67.2	6.4	three_prime_utr	three_prime_utr	ENSMUSG00000026029	ENSMUST00000027189	Casp8	protein_coding	protein_coding
1	58847323	58847443	+	-2.67	-2.01	11.8	three_prime_utr	three_prime_utr	ENSMUSG00000026029	ENSMUST00000027189	Casp8	protein_coding	protein_coding
1	58994935	58995085	+	-2.97	-2.29	2.74	three_prime_utr	three_prime_utr	ENSMUSG00000026027	ENSMUST00000153990	Stradb	protein_coding	nonsense_mediated_decay
1	59120551	59120731	+	-3.24	-2.55	14	ncRNA	exon	ENSMUSG00000097573	ENSMUST00000189096	G730003C15Rik	antisense	antisense
1	59482453	59482692	+	-8.7	-7.85	8.07	five_prime_utr	five_prime_utr	ENSMUSG00000041075	ENSMUST00000114246	Fzd7	protein_coding	protein_coding
1	59483079	59485166	+	-391	#NAME?	11.3	CDS	CDS	ENSMUSG00000041075	ENSMUST00000114246	Fzd7	protein_coding	protein_coding
1	59706714	59711493	+	-1440	#NAME?	4.16	three_prime_utr	three_prime_utr	ENSMUSG00000026020	ENSMUST00000191142	Nop58	protein_coding	protein_coding
1	59764268	59764419	+	-2.84	-2.17	2.51	five_prime_utr	five_prime_utr	ENSMUSG00000067336	ENSMUST00000087435	Bmpr2	protein_coding	protein_coding
1	59867444	59870652	+	-119	-117	6.32	CDS	CDS	ENSMUSG00000067336	ENSMUST00000087435	Bmpr2	protein_coding	protein_coding
1	59877485	59877605	+	-4.28	-3.55	2.78	three_prime_utr	three_prime_utr	ENSMUSG00000067336	ENSMUST00000087435	Bmpr2	protein_coding	protein_coding
1	59981536	59982346	+	-107	-106	15.4	three_prime_utr	three_prime_utr	ENSMUSG00000041040	ENSMUST00000036540	Fam117b	protein_coding	protein_coding
1	60148070	60150688	+	-6.33	-5.54	5.02	three_prime_utr	three_prime_utr	ENSMUSG00000026017	ENSMUST00000130075	Carf	protein_coding	nonsense_mediated_decay
1	60235129	60235400	+	-4.97	-4.22	3.4	CDS	CDS	ENSMUSG00000073664	ENSMUST00000160834	Nbeal1	protein_coding	protein_coding
1	60258690	60260545	+	-14.7	-13.8	8.07	CDS	CDS	ENSMUSG00000073664	ENSMUST00000160834	Nbeal1	protein_coding	protein_coding
1	60330955	60331136	+	-2.91	-2.24	2.32	three_prime_utr	three_prime_utr	ENSMUSG00000073664	ENSMUST00000162291	Nbeal1	protein_coding	nonsense_mediated_decay
1	60387881	60388060	+	-30.7	-29.6	6.14	three_prime_utr	three_prime_utr	ENSMUSG00000049439	ENSMUST00000060608	Cyp20a1	protein_coding	protein_coding
1	60470761	60477412	+	-155	-153	13.8	three_prime_utr	three_prime_utr	ENSMUSG00000026782	ENSMUST00000052332	Abi2	protein_coding	protein_coding
1	60480977	60481158	+	-9.75	-8.89	4.02	three_prime_utr	three_prime_utr	ENSMUSG00000026782	ENSMUST00000052332	Abi2	protein_coding	protein_coding
1	60769685	60769866	+	-2.67	-2.01	11.8	CDS	CDS	ENSMUSG00000026012	ENSMUST00000027165	Cd28	protein_coding	protein_coding
1	60769954	60770134	+	-3.24	-2.55	14	three_prime_utr	three_prime_utr	ENSMUSG00000026012	ENSMUST00000027165	Cd28	protein_coding	protein_coding
1	60770939	60771329	+	-4.11	-3.39	17.2	three_prime_utr	three_prime_utr	ENSMUSG00000026012	ENSMUST00000027165	Cd28	protein_coding	protein_coding
1	62345056	62479577	+	-3.57	-2.87	8.07	CDS	CDS	ENSMUSG00000052062	ENSMUST00000075374	Pard3b	protein_coding	protein_coding
1	62638089	62638269	+	-3.15	-2.47	8.07	three_prime_utr	three_prime_utr	ENSMUSG00000052062	ENSMUST00000075374	Pard3b	protein_coding	protein_coding
1	62639137	62639408	+	-7.45	-6.63	24.8	three_prime_utr	three_prime_utr	ENSMUSG00000052062	ENSMUST00000075374	Pard3b	protein_coding	protein_coding
1	62703374	62718986	+	-154	-152	10.5	five_prime_utr	five_prime_utr	ENSMUSG00000025969	ENSMUST00000102822	Nrp2	protein_coding	protein_coding
1	62799100	62799281	+	-4.66	-3.92	2.8	three_prime_utr	three_prime_utr	ENSMUSG00000025969	ENSMUST00000114155	Nrp2	protein_coding	protein_coding
1	62815546	62815997	+	-234	-232	5.67	three_prime_utr	three_prime_utr	ENSMUSG00000025969	ENSMUST00000102822	Nrp2	protein_coding	protein_coding
1	62817495	62817646	+	-6.24	-5.45	2.87	three_prime_utr	three_prime_utr	ENSMUSG00000025969	ENSMUST00000102822	Nrp2	protein_coding	protein_coding
1	62818484	62818695	+	-13.8	-12.9	3.55	three_prime_utr	three_prime_utr	ENSMUSG00000025969	ENSMUST00000102822	Nrp2	protein_coding	protein_coding
1	63114583	63115124	+	-3.63	-2.93	5.65	ncRNA	exon	ENSMUSG00000084799	ENSMUST00000186436	Ino80dos	lincRNA	lincRNA
1	63179359	63179890	+	-75.6	-74.2	7.31	three_prime_utr	three_prime_utr	ENSMUSG00000025967	ENSMUST00000129339	Eef1b2	protein_coding	protein_coding
1	63180247	63180397	+	-5.78	-5	9.69	three_prime_utr	three_prime_utr	ENSMUSG00000025967	ENSMUST00000129339	Eef1b2	protein_coding	protein_coding
1	63730613	63731532	+	-3.49	-2.79	2.06	five_prime_utr	five_prime_utr	ENSMUSG00000025962	ENSMUST00000027103	Fastkd2	protein_coding	protein_coding
1	63731591	63732161	+	-180	-178	4.76	CDS	CDS	ENSMUSG00000025962	ENSMUST00000027103	Fastkd2	protein_coding	protein_coding
1	63751309	63752408	+	-3.95	-3.23	2.48	CDS	CDS	ENSMUSG00000025962	ENSMUST00000027103	Fastkd2	protein_coding	protein_coding
1	64574203	64574868	+	-3.44	-2.75	2.2	CDS	CDS	ENSMUSG00000025958	ENSMUST00000185594	Creb1	protein_coding	protein_coding
1	64575249	64576556	+	-89.7	-88.2	13.9	CDS	CDS	ENSMUSG00000025958	ENSMUST00000185594	Creb1	protein_coding	protein_coding
1	64579100	64597692	+	-316	-313	38.2	three_prime_utr	three_prime_utr	ENSMUSG00000025958	ENSMUST00000185594	Creb1	protein_coding	protein_coding
1	64597781	64597902	+	-1.99	-1.38	1.51	three_prime_utr	three_prime_utr	ENSMUSG00000025958	ENSMUST00000049932	Creb1	protein_coding	protein_coding
1	64718288	64724036	+	-261	-259	10.5	three_prime_utr	three_prime_utr	ENSMUSG00000070871	ENSMUST00000114077	Ccnyl1	protein_coding	protein_coding
1	64736538	64736838	+	-3.39	-2.69	7	ncRNA	exon	ENSMUSG00000102140	ENSMUST00000194323	Gm38058	TEC	TEC
1	65208812	65209353	+	-8.87	-8.02	15.1	ncRNA	exon	ENSMUSG00000025949	ENSMUST00000213081	Pikfyve	protein_coding	processed_transcript
1	65246232	65247192	+	-59.7	-58.4	14.3	CDS	CDS	ENSMUSG00000025949	ENSMUST00000081154	Pikfyve	protein_coding	protein_coding
1	65273034	65273870	+	-15.6	-14.7	4.8	CDS	CDS	ENSMUSG00000025949	ENSMUST00000081154	Pikfyve	protein_coding	protein_coding
1	66414753	66414994	+	-3.53	-2.83	15.1	CDS	CDS	ENSMUSG00000015222	ENSMUST00000114013	Map2	protein_coding	protein_coding
1	71579062	71579422	+	-76.7	-75.3	6.75	three_prime_utr	three_prime_utr	ENSMUSG00000026192	ENSMUST00000027384	Atic	protein_coding	protein_coding
1	71579480	71579631	+	-2.51	-1.86	5.02	three_prime_utr	three_prime_utr	ENSMUSG00000026192	ENSMUST00000027384	Atic	protein_coding	protein_coding
1	72298114	72300799	+	-2.07	-1.45	4.31	CDS	CDS	ENSMUSG00000026188	ENSMUST00000027380	Tmem169	protein_coding	protein_coding
1	72301217	72301607	+	-4.7	-3.96	19.4	three_prime_utr	three_prime_utr	ENSMUSG00000026188	ENSMUST00000027380	Tmem169	protein_coding	protein_coding
1	72394741	72394952	+	-54.7	-53.4	5.86	three_prime_utr	three_prime_utr	ENSMUSG00000026187	ENSMUST00000027379	Xrcc5	protein_coding	protein_coding
1	72585979	72591096	+	-55.2	-53.9	5.72	CDS	CDS	ENSMUSG00000039354	ENSMUST00000047615	Smarcal1	protein_coding	protein_coding
1	72712200	72712410	+	-43.4	-42.2	2.97	CDS	CDS	ENSMUSG00000046330	ENSMUST00000059980	Rpl37a	protein_coding	protein_coding
1	72852324	72852474	+	-89.8	-88.3	3.76	three_prime_utr	three_prime_utr	ENSMUSG00000039323	ENSMUST00000047328	Igfbp2	protein_coding	protein_coding
1	74267820	74268179	+	-53.9	-52.7	1.99	three_prime_utr	three_prime_utr	ENSMUSG00000006304	ENSMUST00000113820	Arpc2	protein_coding	protein_coding
1	74285019	74285808	+	-2.77	-2.11	7	CDS	CDS	ENSMUSG00000026179	ENSMUST00000113805	Pnkd	protein_coding	protein_coding
1	74287131	74332616	+	-22.7	-21.7	4.99	three_prime_utr	three_prime_utr	ENSMUSG00000026179	ENSMUST00000113805	Pnkd	protein_coding	protein_coding
1	74352049	74352379	+	-7.25	-6.44	3.97	three_prime_utr	three_prime_utr	ENSMUSG00000026179	ENSMUST00000027370	Pnkd	protein_coding	protein_coding
1	74385523	74386002	+	-8.97	-8.12	5.05	three_prime_utr	three_prime_utr	ENSMUSG00000026177	ENSMUST00000027368	Slc11a1	protein_coding	protein_coding
1	74396867	74397285	+	-99.9	-98.4	5	three_prime_utr	three_prime_utr	ENSMUSG00000026176	ENSMUST00000027367	Ctdsp1	protein_coding	protein_coding
1	74506087	74506417	+	-42.9	-41.7	6.95	five_prime_utr	five_prime_utr	ENSMUSG00000026174	ENSMUST00000087215	Cnot9	protein_coding	protein_coding
1	74528899	74529079	+	-10.4	-9.49	1.9	three_prime_utr	three_prime_utr	ENSMUSG00000026174	ENSMUST00000087215	Cnot9	protein_coding	protein_coding
1	74530632	74530842	+	-28.1	-27	3.95	three_prime_utr	three_prime_utr	ENSMUSG00000026174	ENSMUST00000087215	Cnot9	protein_coding	protein_coding
1	74566474	74567254	+	-127	-125	33.5	three_prime_utr	three_prime_utr	ENSMUSG00000026173	ENSMUST00000141412	Plcd4	protein_coding	nonsense_mediated_decay
1	74588347	74588496	+	-2.04	-1.42	2.46	five_prime_utr	five_prime_utr	ENSMUSG00000026172	ENSMUST00000027358	Bcs1l	protein_coding	protein_coding
1	74634199	74634529	+	-3.69	-2.99	9.15	CDS	CDS	ENSMUSG00000033276	ENSMUST00000087183	Stk36	protein_coding	protein_coding
1	74635785	74636116	+	-5.61	-4.84	5.38	three_prime_utr	three_prime_utr	ENSMUSG00000033276	ENSMUST00000087183	Stk36	protein_coding	protein_coding
1	74636564	74636684	+	-2.67	-2.01	11.8	three_prime_utr	three_prime_utr	ENSMUSG00000033276	ENSMUST00000087183	Stk36	protein_coding	protein_coding
1	74679029	74680317	+	-132	-131	6.52	CDS	CDS	ENSMUSG00000033257	ENSMUST00000042125	Ttll4	protein_coding	protein_coding
1	74697592	74697802	+	-13.5	-12.6	4	CDS	CDS	ENSMUSG00000033257	ENSMUST00000042125	Ttll4	protein_coding	protein_coding
1	74698460	74698611	+	-3.36	-2.67	1.59	three_prime_utr	three_prime_utr	ENSMUSG00000033257	ENSMUST00000042125	Ttll4	protein_coding	protein_coding
1	74701484	74701814	+	-55.2	-53.9	5.29	three_prime_utr	three_prime_utr	ENSMUSG00000033257	ENSMUST00000042125	Ttll4	protein_coding	protein_coding
1	74800720	74800899	+	-3.79	-3.08	4	CDS	CDS	ENSMUSG00000026167	ENSMUST00000006718	Wnt10a	protein_coding	protein_coding
1	74803732	74804179	+	-69	-67.7	17.5	three_prime_utr	three_prime_utr	ENSMUSG00000026167	ENSMUST00000006718	Wnt10a	protein_coding	protein_coding
1	75146473	75147074	+	-60	-58.7	5.35	three_prime_utr	three_prime_utr	ENSMUSG00000049339	ENSMUST00000188873	Retreg2	protein_coding	nonsense_mediated_decay
1	75147672	75147913	+	-28.8	-27.7	8.02	three_prime_utr	three_prime_utr	ENSMUSG00000049339	ENSMUST00000097694	Retreg2	protein_coding	protein_coding
1	75171392	75171599	+	-4.81	-4.06	3.23	three_prime_utr	three_prime_utr	ENSMUSG00000026197	ENSMUST00000160439	Zfand2b	protein_coding	protein_coding
1	75192210	75192390	+	-2.79	-2.13	2.46	five_prime_utr	five_prime_utr	ENSMUSG00000026199	ENSMUST00000152233	Ankzf1	protein_coding	protein_coding
1	75197907	75198117	+	-5.1	-4.34	2.96	CDS	CDS	ENSMUSG00000026199	ENSMUST00000152233	Ankzf1	protein_coding	protein_coding
1	75199177	75199387	+	-7.79	-6.96	6.46	three_prime_utr	three_prime_utr	ENSMUSG00000026199	ENSMUST00000145459	Ankzf1	protein_coding	nonsense_mediated_decay
1	75210897	75211108	+	-4.09	-3.37	1.42	five_prime_utr	five_prime_utr	ENSMUSG00000026201	ENSMUST00000027401	Stk16	protein_coding	protein_coding
1	75211278	75212259	+	-19.4	-18.4	7.54	CDS	CDS	ENSMUSG00000026201	ENSMUST00000144355	Stk16	protein_coding	protein_coding
1	75213870	75214559	+	-469	#NAME?	11.3	three_prime_utr	three_prime_utr	ENSMUSG00000026201	ENSMUST00000027401	Stk16	protein_coding	protein_coding
1	75214977	75215606	+	-206	-204	13.5	three_prime_utr	three_prime_utr	ENSMUSG00000026201	ENSMUST00000027401	Stk16	protein_coding	protein_coding
1	75245452	75245662	+	-2.37	-1.73	1.79	three_prime_utr	three_prime_utr	ENSMUSG00000026203	ENSMUST00000188931	Dnajb2	protein_coding	protein_coding
1	75360328	75360508	+	-4.98	-4.23	1.96	CDS	CDS	ENSMUSG00000026208	ENSMUST00000027409	Des	protein_coding	protein_coding
1	75367446	75367805	+	-1610	#NAME?	9.62	three_prime_utr	three_prime_utr	ENSMUSG00000026208	ENSMUST00000027409	Des	protein_coding	protein_coding
1	75387845	75388235	+	-9.02	-8.17	8.97	CDS	CDS	ENSMUSG00000026207	ENSMUST00000087122	Speg	protein_coding	protein_coding
1	75388384	75391009	+	-35.6	-34.4	18.8	CDS	CDS	ENSMUSG00000026207	ENSMUST00000087122	Speg	protein_coding	protein_coding
1	75404363	75404927	+	-8.88	-8.04	2.76	three_prime_utr	three_prime_utr	ENSMUSG00000026207	ENSMUST00000113590	Speg	protein_coding	protein_coding
1	75420265	75422025	+	-46.9	-45.7	35	CDS	CDS	ENSMUSG00000026207	ENSMUST00000087122	Speg	protein_coding	protein_coding
1	75422413	75422834	+	-7.34	-6.52	2.24	CDS	CDS	ENSMUSG00000026207	ENSMUST00000087122	Speg	protein_coding	protein_coding
1	75422953	75423104	+	-2.2	-1.57	2.42	CDS	CDS	ENSMUSG00000026207	ENSMUST00000087122	Speg	protein_coding	protein_coding
1	75431390	75432320	+	-168	-167	21.2	three_prime_utr	three_prime_utr	ENSMUSG00000026207	ENSMUST00000087122	Speg	protein_coding	protein_coding
1	75435959	75436199	+	-18.9	-17.9	4.83	five_prime_utr	five_prime_utr	ENSMUSG00000033021	ENSMUST00000145166	Gmppa	protein_coding	protein_coding
1	75442909	75443179	+	-262	-260	11.5	three_prime_utr	three_prime_utr	ENSMUSG00000033021	ENSMUST00000037796	Gmppa	protein_coding	protein_coding
1	75507076	75507372	+	-5.78	-5	22.6	five_prime_utr	five_prime_utr	ENSMUSG00000032968	ENSMUST00000037330	Inha	protein_coding	protein_coding
1	75536736	75536976	+	-3.93	-3.21	3.23	three_prime_utr	three_prime_utr	ENSMUSG00000026213	ENSMUST00000027414	Stk11ip	protein_coding	protein_coding
1	75558846	75559026	+	-1.97	-1.35	3.23	three_prime_utr	three_prime_utr	ENSMUSG00000006576	ENSMUST00000124341	Slc4a3	protein_coding	protein_coding
1	78706310	78706579	+	-5.62	-4.85	1.51	three_prime_utr	three_prime_utr	ENSMUSG00000032883	ENSMUST00000035779	Acsl3	protein_coding	protein_coding
1	78706787	78706937	+	-3.95	-3.23	2.48	three_prime_utr	three_prime_utr	ENSMUSG00000032883	ENSMUST00000035779	Acsl3	protein_coding	protein_coding
1	78664373	78664614	+	-9.71	-8.85	4.4	CDS	CDS	ENSMUSG00000079470	ENSMUST00000053760	Utp14b	protein_coding	protein_coding
1	78664853	78667883	+	-77.8	-76.3	15.3	CDS	CDS	ENSMUSG00000079470	ENSMUST00000053760	Utp14b	protein_coding	protein_coding
1	78669921	78670162	+	-8.22	-7.39	3	three_prime_utr	three_prime_utr	ENSMUSG00000079470	ENSMUST00000053760	Utp14b	protein_coding	protein_coding
1	79776136	79778371	+	-78.8	-77.4	5.29	CDS	CDS	ENSMUSG00000026248	ENSMUST00000027464	Mrpl44	protein_coding	protein_coding
1	79781056	79781266	+	-2.86	-2.19	1.49	three_prime_utr	three_prime_utr	ENSMUSG00000026248	ENSMUST00000027464	Mrpl44	protein_coding	protein_coding
1	82340348	82340768	+	-12.7	-11.8	4.03	CDS	CDS	ENSMUSG00000026142	ENSMUST00000027322	Rhbdd1	protein_coding	protein_coding
1	82752184	82752394	+	-13.6	-12.6	3.17	three_prime_utr	three_prime_utr	ENSMUSG00000026150	ENSMUST00000162003	Mff	protein_coding	protein_coding
1	84839870	84847961	+	-2.36	-1.72	6.46	CDS	CDS	ENSMUSG00000073633	ENSMUST00000097672	Fbxo36	protein_coding	protein_coding
1	84900277	84900487	+	-12.3	-11.4	8.61	three_prime_utr	three_prime_utr	ENSMUSG00000073633	ENSMUST00000097672	Fbxo36	protein_coding	protein_coding
1	85512526	85514545	+	-14.9	-13.9	2.97	ncRNA	exon	ENSMUSG00000101751	ENSMUST00000189121	Gm2427	unprocessed_pseudogene	unprocessed_pseudogene
1	85849176	85849717	+	-215	-213	5.25	three_prime_utr	three_prime_utr	ENSMUSG00000036707	ENSMUST00000113360	Cab39	protein_coding	protein_coding
1	85907844	85908052	+	-35.1	-33.9	9.58	three_prime_utr	three_prime_utr	ENSMUSG00000026223	ENSMUST00000027425	Itm2c	protein_coding	protein_coding
1	86064476	86064686	+	-4.65	-3.9	4.77	five_prime_utr	five_prime_utr	ENSMUSG00000026229	ENSMUST00000139715	Psmd1	protein_coding	nonsense_mediated_decay
1	86132724	86133741	+	-62	-60.6	1.45	CDS	CDS	ENSMUSG00000094638	ENSMUST00000135197	Gm21972	protein_coding	nonsense_mediated_decay
1	86137112	86156960	+	-21	-20	1.75	three_prime_utr	three_prime_utr	ENSMUSG00000094638	ENSMUST00000135197	Gm21972	protein_coding	nonsense_mediated_decay
1	86257478	86257629	+	-3.37	-2.68	3.5	ncRNA	exon	ENSMUSG00000062590	ENSMUST00000135973	Armc9	protein_coding	retained_intron
1	86367166	86367855	+	-7.1	-6.29	28	ncRNA	exon	ENSMUSG00000073627	ENSMUST00000127284	C130036L24Rik	processed_transcript	retained_intron
1	86372233	86372893	+	-7.59	-6.77	9.42	ncRNA	exon	ENSMUSG00000073627	ENSMUST00000137643	C130036L24Rik	processed_transcript	processed_transcript
1	86526904	86530235	+	-3820	#NAME?	2.86	three_prime_utr	three_prime_utr	ENSMUSG00000026238	ENSMUST00000186255	Ptma	protein_coding	protein_coding
1	86605838	86606588	+	-34	-32.8	11.6	three_prime_utr	three_prime_utr	ENSMUSG00000026240	ENSMUST00000121534	Cops7b	protein_coding	protein_coding
1	87199890	87200070	+	-10.8	-9.88	7.54	three_prime_utr	three_prime_utr	ENSMUSG00000026251	ENSMUST00000073252	Chrnd	protein_coding	protein_coding
1	87213913	87214184	+	-74.6	-73.2	3.6	five_prime_utr	five_prime_utr	ENSMUSG00000026254	ENSMUST00000113230	Eif4e2	protein_coding	protein_coding
1	87226295	87226416	+	-2.52	-1.87	1.61	three_prime_utr	three_prime_utr	ENSMUSG00000026254	ENSMUST00000113232	Eif4e2	protein_coding	protein_coding
1	87227848	87228089	+	-10.5	-9.58	1.95	three_prime_utr	three_prime_utr	ENSMUSG00000026254	ENSMUST00000113233	Eif4e2	protein_coding	protein_coding
1	87237938	87239558	+	-62.2	-60.9	8.43	three_prime_utr	three_prime_utr	ENSMUSG00000026254	ENSMUST00000076362	Eif4e2	protein_coding	protein_coding
1	87240067	87240278	+	-9.96	-9.09	8.07	three_prime_utr	three_prime_utr	ENSMUSG00000026254	ENSMUST00000076362	Eif4e2	protein_coding	protein_coding
1	87264392	87264632	+	-6.09	-5.3	8.61	CDS	CDS	ENSMUSG00000026255	ENSMUST00000118687	Efhd1	protein_coding	nonsense_mediated_decay
1	87326997	87327238	+	-6.3	-5.51	2.15	five_prime_utr	five_prime_utr	ENSMUSG00000048000	ENSMUST00000027475	Gigyf2	protein_coding	protein_coding
1	87374058	87386441	+	-8.03	-7.2	1.7	CDS	CDS	ENSMUSG00000048000	ENSMUST00000027475	Gigyf2	protein_coding	protein_coding
1	87423211	87433780	+	-48	-46.7	2.24	CDS	CDS	ENSMUSG00000048000	ENSMUST00000027475	Gigyf2	protein_coding	protein_coding
1	87449445	87450046	+	-14.2	-13.2	2.4	three_prime_utr	three_prime_utr	ENSMUSG00000048000	ENSMUST00000027475	Gigyf2	protein_coding	protein_coding
1	87450165	87450796	+	-44.4	-43.2	36.2	three_prime_utr	three_prime_utr	ENSMUSG00000048000	ENSMUST00000027475	Gigyf2	protein_coding	protein_coding
1	87791287	87791648	+	-36.1	-34.9	3.18	three_prime_utr	three_prime_utr	ENSMUSG00000026289	ENSMUST00000027512	Atg16l1	protein_coding	protein_coding
1	87943355	87943475	+	-2.47	-1.82	1.77	three_prime_utr	three_prime_utr	ENSMUSG00000070738	ENSMUST00000027517	Dgkd	protein_coding	protein_coding
1	87944282	87944462	+	-6.43	-5.63	2.92	three_prime_utr	three_prime_utr	ENSMUSG00000070738	ENSMUST00000027517	Dgkd	protein_coding	protein_coding
1	87944700	87944851	+	-2.36	-1.72	6.46	three_prime_utr	three_prime_utr	ENSMUSG00000070738	ENSMUST00000190061	Dgkd	protein_coding	protein_coding
1	88138744	88139194	+	-5	-4.25	20.5	CDS	CDS	ENSMUSG00000090124	ENSMUST00000113135	Ugt1a7c	protein_coding	protein_coding
1	88138759	88139209	+	-4.7	-3.96	19.4	CDS	CDS	ENSMUSG00000090124	ENSMUST00000113135	Ugt1a7c	protein_coding	protein_coding
1	88388573	88388754	+	-3.53	-2.83	15.1	three_prime_utr	three_prime_utr	ENSMUSG00000036251	ENSMUST00000113114	Trpm8	protein_coding	protein_coding
1	88559972	88562078	+	-64.7	-63.4	11.4	ncRNA	exon	ENSMUSG00000100798	ENSMUST00000189394	Gm19589	lincRNA	lincRNA
1	89137657	89143912	+	-81	-79.6	5.97	CDS	CDS	ENSMUSG00000036206	ENSMUST00000066279	Sh3bp4	protein_coding	protein_coding
1	89144150	89145108	+	-28.8	-27.7	3.15	CDS	CDS	ENSMUSG00000036206	ENSMUST00000066279	Sh3bp4	protein_coding	protein_coding
1	89145167	89153783	+	-291	-289	23.5	CDS	CDS	ENSMUSG00000036206	ENSMUST00000066279	Sh3bp4	protein_coding	protein_coding
1	89580881	89581152	+	-3.82	-3.11	16.1	CDS	CDS	ENSMUSG00000055013	ENSMUST00000074945	Agap1	protein_coding	protein_coding
1	89581211	89581512	+	-6.67	-5.87	10.4	CDS	CDS	ENSMUSG00000055013	ENSMUST00000074945	Agap1	protein_coding	protein_coding
1	89888980	89889311	+	-74.5	-73.1	4.98	three_prime_utr	three_prime_utr	ENSMUSG00000055013	ENSMUST00000027521	Agap1	protein_coding	protein_coding
1	89890359	89890930	+	-58	-56.7	16.1	three_prime_utr	three_prime_utr	ENSMUSG00000055013	ENSMUST00000027521	Agap1	protein_coding	protein_coding
1	90203979	90209749	+	-53.5	-52.3	4.17	five_prime_utr	five_prime_utr	ENSMUSG00000044337	ENSMUST00000159654	Ackr3	protein_coding	protein_coding
1	90209838	90215466	+	-197	-195	5.75	CDS	CDS	ENSMUSG00000044337	ENSMUST00000065587	Ackr3	protein_coding	protein_coding
1	90283529	90283853	+	-3.82	-3.11	16.1	ncRNA	exon	ENSMUSG00000101028	ENSMUST00000188640	Gm28723	lincRNA	lincRNA
1	90611586	90613341	+	-735	#NAME?	11.2	three_prime_utr	three_prime_utr	ENSMUSG00000034432	ENSMUST00000036153	Cops8	protein_coding	protein_coding
1	90998796	91053556	+	-8.24	-7.41	2.45	five_prime_utr	five_prime_utr	ENSMUSG00000026305	ENSMUST00000068167	Lrrfip1	protein_coding	protein_coding
1	91111295	91116178	+	-627	#NAME?	5.01	CDS	CDS	ENSMUSG00000026305	ENSMUST00000097649	Lrrfip1	protein_coding	protein_coding
1	91117045	91117286	+	-12.8	-11.9	2.13	three_prime_utr	three_prime_utr	ENSMUSG00000026305	ENSMUST00000097649	Lrrfip1	protein_coding	protein_coding
1	91122490	91125526	+	-10.1	-9.21	1.99	CDS	CDS	ENSMUSG00000026305	ENSMUST00000068116	Lrrfip1	protein_coding	protein_coding
1	91125645	91128944	+	-253	-251	8.41	three_prime_utr	three_prime_utr	ENSMUSG00000026305	ENSMUST00000068167	Lrrfip1	protein_coding	protein_coding
1	91285481	91285902	+	-529	#NAME?	7.41	three_prime_utr	three_prime_utr	ENSMUSG00000034343	ENSMUST00000178627	Ube2f	protein_coding	protein_coding
1	91296787	91296936	+	-3.64	-2.94	8.07	ncRNA	exon	ENSMUSG00000083064	ENSMUST00000117121	Gm7785	processed_pseudogene	processed_pseudogene
1	91298397	91299421	+	-2.55	-1.9	2.69	CDS	CDS	ENSMUSG00000026307	ENSMUST00000027532	Scly	protein_coding	protein_coding
1	91310740	91311280	+	-4.7	-3.96	19.4	ncRNA	exon	ENSMUSG00000026307	ENSMUST00000153621	Scly	protein_coding	retained_intron
1	91320835	91321075	+	-3.88	-3.17	8.61	three_prime_utr	three_prime_utr	ENSMUSG00000026307	ENSMUST00000027532	Scly	protein_coding	protein_coding
1	91351045	91354355	+	-110	-108	8.44	CDS	CDS	ENSMUSG00000026308	ENSMUST00000027533	Klhl30	protein_coding	protein_coding
1	91362145	91362416	+	-148	-147	8.91	three_prime_utr	three_prime_utr	ENSMUSG00000026308	ENSMUST00000027533	Klhl30	protein_coding	protein_coding
1	91372659	91372960	+	-15.1	-14.1	3.72	three_prime_utr	three_prime_utr	ENSMUSG00000047443	ENSMUST00000086861	Erfe	protein_coding	protein_coding
1	91373947	91374187	+	-25	-23.9	5.1	three_prime_utr	three_prime_utr	ENSMUSG00000047443	ENSMUST00000086861	Erfe	protein_coding	protein_coding
1	91500778	91505469	+	-270	-268	10.3	CDS	CDS	ENSMUSG00000034292	ENSMUST00000189341	Traf3ip1	protein_coding	protein_coding
1	91520939	91522906	+	-2.9	-2.23	1.48	CDS	CDS	ENSMUSG00000034292	ENSMUST00000189341	Traf3ip1	protein_coding	protein_coding
1	91525935	91527960	+	-13	-12	3.58	three_prime_utr	three_prime_utr	ENSMUSG00000034292	ENSMUST00000047242	Traf3ip1	protein_coding	protein_coding
1	91540693	91541118	+	-3.96	-3.24	12.9	five_prime_utr	five_prime_utr	ENSMUSG00000026311	ENSMUST00000027538	Asb1	protein_coding	protein_coding
1	91554802	91555162	+	-16.1	-15.1	6.14	three_prime_utr	three_prime_utr	ENSMUSG00000026311	ENSMUST00000086843	Asb1	protein_coding	protein_coding
1	91801460	91801970	+	-49.4	-48.1	4.65	CDS	CDS	ENSMUSG00000007805	ENSMUST00000007949	Twist2	protein_coding	protein_coding
1	91847398	91848028	+	-39.8	-38.6	5.03	three_prime_utr	three_prime_utr	ENSMUSG00000007805	ENSMUST00000007949	Twist2	protein_coding	protein_coding
1	92858379	92858920	+	-311	-309	2.78	three_prime_utr	three_prime_utr	ENSMUSG00000034220	ENSMUST00000045970	Gpc1	protein_coding	protein_coding
1	92859848	92860269	+	-102	-100	3.53	three_prime_utr	three_prime_utr	ENSMUSG00000034220	ENSMUST00000045970	Gpc1	protein_coding	protein_coding
1	92907807	92907958	+	-1.93	-1.31	2.15	three_prime_utr	three_prime_utr	ENSMUSG00000047067	ENSMUST00000060913	Dusp28	protein_coding	protein_coding
1	92911379	92911649	+	-2.25	-1.62	3.5	CDS	CDS	ENSMUSG00000026269	ENSMUST00000027487	Rnpepl1	protein_coding	protein_coding
1	92911797	92912306	+	-13.9	-13	11.5	ncRNA	exon	ENSMUSG00000026269	ENSMUST00000180306	Rnpepl1	protein_coding	retained_intron
1	92912365	92912844	+	-6.33	-5.54	14	ncRNA	exon	ENSMUSG00000026269	ENSMUST00000180306	Rnpepl1	protein_coding	retained_intron
1	92913082	92915121	+	-9.73	-8.87	14.7	CDS	CDS	ENSMUSG00000026269	ENSMUST00000027487	Rnpepl1	protein_coding	protein_coding
1	92919142	92920811	+	-100	-98.9	12.4	three_prime_utr	three_prime_utr	ENSMUSG00000026269	ENSMUST00000027487	Rnpepl1	protein_coding	protein_coding
1	92947670	92947911	+	-7.41	-6.6	3.84	three_prime_utr	three_prime_utr	ENSMUSG00000026270	ENSMUST00000027488	Capn10	protein_coding	protein_coding
1	92983553	92984002	+	-5	-4.25	20.5	three_prime_utr	three_prime_utr	ENSMUSG00000026271	ENSMUST00000186298	Gpr35	protein_coding	protein_coding
1	92984419	92984778	+	-3.38	-2.69	10.8	three_prime_utr	three_prime_utr	ENSMUSG00000026271	ENSMUST00000186298	Gpr35	protein_coding	protein_coding
1	93296274	93297173	+	-13.8	-12.9	51.7	three_prime_utr	three_prime_utr	ENSMUSG00000047793	ENSMUST00000062202	Sned1	protein_coding	protein_coding
1	93298100	93298550	+	-9.62	-8.76	13.6	three_prime_utr	three_prime_utr	ENSMUSG00000047793	ENSMUST00000062202	Sned1	protein_coding	protein_coding
1	93298968	93299149	+	-2.34	-1.71	2.63	three_prime_utr	three_prime_utr	ENSMUSG00000047793	ENSMUST00000062202	Sned1	protein_coding	protein_coding
1	93299537	93299868	+	-2.63	-1.98	3.08	three_prime_utr	three_prime_utr	ENSMUSG00000047793	ENSMUST00000062202	Sned1	protein_coding	protein_coding
1	93300825	93301005	+	-2.67	-2.01	4.58	three_prime_utr	three_prime_utr	ENSMUSG00000047793	ENSMUST00000062202	Sned1	protein_coding	protein_coding
1	93343033	93343184	+	-2.67	-2.01	11.8	five_prime_utr	five_prime_utr	ENSMUSG00000026275	ENSMUST00000027494	Ppp1r7	protein_coding	protein_coding
1	93343333	93350982	+	-116	-114	8.61	five_prime_utr	five_prime_utr	ENSMUSG00000026275	ENSMUST00000027494	Ppp1r7	protein_coding	protein_coding
1	93365033	93365514	+	-26.2	-25.1	4.93	three_prime_utr	three_prime_utr	ENSMUSG00000026275	ENSMUST00000027494	Ppp1r7	protein_coding	protein_coding
1	93365662	93366533	+	-82.1	-80.7	8.76	three_prime_utr	three_prime_utr	ENSMUSG00000026275	ENSMUST00000027494	Ppp1r7	protein_coding	protein_coding
1	93366682	93367073	+	-4.49	-3.75	2.34	three_prime_utr	three_prime_utr	ENSMUSG00000026275	ENSMUST00000027494	Ppp1r7	protein_coding	protein_coding
1	93509629	93509750	+	-5.75	-4.97	1.68	three_prime_utr	three_prime_utr	ENSMUSG00000026276	ENSMUST00000027495	Septin2	protein_coding	protein_coding
1	93621287	93621647	+	-4.95	-4.2	5.81	three_prime_utr	three_prime_utr	ENSMUSG00000034066	ENSMUST00000120301	Farp2	protein_coding	protein_coding
1	93695555	93695764	+	-58.6	-57.3	4.04	three_prime_utr	three_prime_utr	ENSMUSG00000026278	ENSMUST00000027499	Bok	protein_coding	protein_coding
1	93750447	93751072	+	-94.1	-92.6	6.71	ncRNA	exon	ENSMUSG00000101952	ENSMUST00000188846	Gm10550	antisense	antisense
1	93787790	93788151	+	-39	-37.8	5.02	three_prime_utr	three_prime_utr	ENSMUSG00000026280	ENSMUST00000027502	Atg4b	protein_coding	protein_coding
1	93816659	93819348	+	-39	-37.8	7.26	three_prime_utr	three_prime_utr	ENSMUSG00000026283	ENSMUST00000188402	Ing5	protein_coding	nonsense_mediated_decay
1	93820125	93820306	+	-5.06	-4.31	2.41	three_prime_utr	three_prime_utr	ENSMUSG00000026283	ENSMUST00000027505	Ing5	protein_coding	protein_coding
1	93985665	93985816	+	-3.97	-3.25	9.69	ncRNA	exon	ENSMUSG00000099624	ENSMUST00000185591	Gm7889	unprocessed_pseudogene	unprocessed_pseudogene
1	97777866	97782983	+	-13.7	-12.8	15.6	three_prime_utr	three_prime_utr	ENSMUSG00000026333	ENSMUST00000112842	Gin1	protein_coding	protein_coding
1	97786233	97792571	+	-18	-17	7	three_prime_utr	three_prime_utr	ENSMUSG00000026333	ENSMUST00000138142	Gin1	protein_coding	nonsense_mediated_decay
1	98606964	98607205	+	-4.34	-3.61	14	ncRNA	exon	ENSMUSG00000100009	ENSMUST00000191409	Gm7967	lincRNA	lincRNA
1	105663890	105664191	+	-15.7	-14.8	12.4	five_prime_utr	five_prime_utr	ENSMUSG00000026319	ENSMUST00000186807	Relch	protein_coding	nonsense_mediated_decay
1	105991064	105991365	+	-7.1	-6.29	28	CDS	CDS	ENSMUSG00000038866	ENSMUST00000118196	Zcchc2	protein_coding	protein_coding
1	105991424	105991635	+	-5.37	-4.6	12.4	CDS	CDS	ENSMUSG00000038866	ENSMUST00000118196	Zcchc2	protein_coding	protein_coding
1	106030117	106031407	+	-97.6	-96.1	12.8	CDS	CDS	ENSMUSG00000038866	ENSMUST00000119166	Zcchc2	protein_coding	protein_coding
1	106171841	106171991	+	-2.11	-1.48	5.92	five_prime_utr	five_prime_utr	ENSMUSG00000044340	ENSMUST00000061047	Phlpp1	protein_coding	protein_coding
1	106173155	106173395	+	-6.33	-5.54	7	CDS	CDS	ENSMUSG00000044340	ENSMUST00000061047	Phlpp1	protein_coding	protein_coding
1	106392546	106393563	+	-66.3	-64.9	15.2	CDS	CDS	ENSMUSG00000044340	ENSMUST00000061047	Phlpp1	protein_coding	protein_coding
1	106393980	106394250	+	-21.1	-20.1	24.8	three_prime_utr	three_prime_utr	ENSMUSG00000044340	ENSMUST00000061047	Phlpp1	protein_coding	protein_coding
1	106541942	106558137	+	-19.1	-18.1	10.8	ncRNA	exon	ENSMUSG00000054006	ENSMUST00000144260	D630008O14Rik	antisense	antisense
1	107524699	107525057	+	-47	-45.8	2.77	CDS	CDS	ENSMUSG00000062345	ENSMUST00000009356	Serpinb2	protein_coding	protein_coding
1	107525472	107529034	+	-8.47	-7.63	2.83	three_prime_utr	three_prime_utr	ENSMUSG00000062345	ENSMUST00000009356	Serpinb2	protein_coding	protein_coding
1	107607187	107607638	+	-40.6	-39.4	17.8	three_prime_utr	three_prime_utr	ENSMUSG00000026315	ENSMUST00000000514	Serpinb8	protein_coding	protein_coding
1	118332750	118333495	+	-476	#NAME?	5.18	three_prime_utr	three_prime_utr	ENSMUSG00000026377	ENSMUST00000027626	Nifk	protein_coding	protein_coding
1	118333672	118333792	+	-2.79	-2.13	2.2	three_prime_utr	three_prime_utr	ENSMUSG00000026377	ENSMUST00000027626	Nifk	protein_coding	protein_coding
1	118389417	118459664	+	-93.9	-92.4	10.3	five_prime_utr	five_prime_utr	ENSMUSG00000064302	ENSMUST00000190571	Clasp1	protein_coding	protein_coding
1	118608093	118608303	+	-13.2	-12.3	2.01	three_prime_utr	three_prime_utr	ENSMUSG00000064302	ENSMUST00000190571	Clasp1	protein_coding	protein_coding
1	118608662	118609442	+	-189	-188	10.3	three_prime_utr	three_prime_utr	ENSMUSG00000064302	ENSMUST00000190571	Clasp1	protein_coding	protein_coding
1	119526261	119527229	+	-33.9	-32.8	25.8	CDS	CDS	ENSMUSG00000098923	ENSMUST00000183952	Tmem185b	protein_coding	protein_coding
1	120171420	120173206	+	-3.82	-3.11	16.1	CDS	CDS	ENSMUSG00000026388	ENSMUST00000112644	3110009E18Rik	protein_coding	protein_coding
1	120602685	120602865	+	-2.35	-1.71	2.69	five_prime_utr	five_prime_utr	ENSMUSG00000058665	ENSMUST00000079721	En1	protein_coding	protein_coding
1	120603311	120603700	+	-4.82	-4.07	9.15	CDS	CDS	ENSMUSG00000058665	ENSMUST00000079721	En1	protein_coding	protein_coding
1	120603758	120607992	+	-253	-251	25.8	three_prime_utr	three_prime_utr	ENSMUSG00000058665	ENSMUST00000079721	En1	protein_coding	protein_coding
1	121497006	121501697	+	-84.6	-83.1	6.68	three_prime_utr	three_prime_utr	ENSMUSG00000026339	ENSMUST00000036025	Ccdc93	protein_coding	protein_coding
1	125677113	125677264	+	-2.34	-1.71	2.33	five_prime_utr	five_prime_utr	ENSMUSG00000026343	ENSMUST00000027581	Gpr39	protein_coding	protein_coding
1	125677621	125840118	+	-27.5	-26.4	6.01	CDS	CDS	ENSMUSG00000026343	ENSMUST00000027581	Gpr39	protein_coding	protein_coding
1	125840296	125873802	+	-104	-102	10.8	three_prime_utr	three_prime_utr	ENSMUSG00000026343	ENSMUST00000027581	Gpr39	protein_coding	protein_coding
1	127479568	127483370	+	-40.6	-39.4	20.5	three_prime_utr	three_prime_utr	ENSMUSG00000036155	ENSMUST00000171405	Mgat5	protein_coding	protein_coding
1	127802218	127803926	+	-283	-281	36.3	CDS	CDS	ENSMUSG00000026349	ENSMUST00000027587	Ccnt2	protein_coding	protein_coding
1	127805543	127805904	+	-10.4	-9.51	3.39	three_prime_utr	three_prime_utr	ENSMUSG00000026349	ENSMUST00000027587	Ccnt2	protein_coding	protein_coding
1	127806023	127806173	+	-3.63	-2.92	2.15	three_prime_utr	three_prime_utr	ENSMUSG00000026349	ENSMUST00000027587	Ccnt2	protein_coding	protein_coding
1	127807850	127808061	+	-3.18	-2.5	3.5	three_prime_utr	three_prime_utr	ENSMUSG00000026349	ENSMUST00000027587	Ccnt2	protein_coding	protein_coding
1	127942549	127942730	+	-10.6	-9.77	4.45	three_prime_utr	three_prime_utr	ENSMUSG00000036104	ENSMUST00000037649	Rab3gap1	protein_coding	protein_coding
1	127943687	127943868	+	-6.84	-6.03	4.7	three_prime_utr	three_prime_utr	ENSMUSG00000036104	ENSMUST00000037649	Rab3gap1	protein_coding	protein_coding
1	128236715	128236956	+	-6.4	-5.61	1.59	three_prime_utr	three_prime_utr	ENSMUSG00000056211	ENSMUST00000036288	R3hdm1	protein_coding	protein_coding
1	128244082	128244542	+	-8.79	-7.95	12.9	five_prime_utr	five_prime_utr	ENSMUSG00000026353	ENSMUST00000027592	Ubxn4	protein_coding	protein_coding
1	128259517	128262957	+	-122	-121	2.32	CDS	CDS	ENSMUSG00000026353	ENSMUST00000027592	Ubxn4	protein_coding	protein_coding
1	128274977	128277139	+	-21.8	-20.8	1.49	CDS	CDS	ENSMUSG00000026353	ENSMUST00000027592	Ubxn4	protein_coding	protein_coding
1	128279198	128279378	+	-9.43	-8.58	9.69	three_prime_utr	three_prime_utr	ENSMUSG00000026353	ENSMUST00000027592	Ubxn4	protein_coding	protein_coding
1	130718738	130720054	+	-157	-155	17.1	CDS	CDS	ENSMUSG00000046404	ENSMUST00000049813	Yod1	protein_coding	protein_coding
1	130742742	130742981	+	-2.91	-2.24	4.84	CDS	CDS	ENSMUSG00000042510	ENSMUST00000039323	AA986860	protein_coding	protein_coding
1	130743338	130743936	+	-7.57	-6.75	21.5	CDS	CDS	ENSMUSG00000042510	ENSMUST00000039323	AA986860	protein_coding	protein_coding
1	130744024	130744622	+	-7.17	-6.36	14	three_prime_utr	three_prime_utr	ENSMUSG00000042510	ENSMUST00000039323	AA986860	protein_coding	protein_coding
1	131179369	131180359	+	-25.2	-24.1	21	three_prime_utr	three_prime_utr	ENSMUSG00000026427	ENSMUST00000068791	Eif2d	protein_coding	protein_coding
1	131527932	131528820	+	-40.9	-39.7	6.41	five_prime_utr	five_prime_utr	ENSMUSG00000055184	ENSMUST00000068613	Fam72a	protein_coding	protein_coding
1	131711650	131713530	+	-191	-189	16.5	three_prime_utr	three_prime_utr	ENSMUSG00000052688	ENSMUST00000064679	Rab7b	protein_coding	protein_coding
1	131713738	131714842	+	-7.67	-6.85	29.1	three_prime_utr	three_prime_utr	ENSMUSG00000052688	ENSMUST00000064679	Rab7b	protein_coding	protein_coding
1	131828259	131839139	+	-34.2	-33.1	7.14	five_prime_utr	five_prime_utr	ENSMUSG00000013275	ENSMUST00000086559	Slc41a1	protein_coding	protein_coding
1	131848325	131848805	+	-10.3	-9.39	4.09	three_prime_utr	three_prime_utr	ENSMUSG00000013275	ENSMUST00000086559	Slc41a1	protein_coding	protein_coding
1	131910533	131910714	+	-48.8	-47.5	39.5	five_prime_utr	five_prime_utr	ENSMUSG00000026434	ENSMUST00000189946	Nucks1	protein_coding	protein_coding
1	131928084	131929331	+	-27.2	-26.1	1.78	CDS	CDS	ENSMUSG00000026434	ENSMUST00000189946	Nucks1	protein_coding	protein_coding
1	131929570	131929961	+	-106	-104	6.46	CDS	CDS	ENSMUSG00000026434	ENSMUST00000062264	Nucks1	protein_coding	protein_coding
1	131930050	131931462	+	-50	-48.7	4.14	three_prime_utr	three_prime_utr	ENSMUSG00000026434	ENSMUST00000189946	Nucks1	protein_coding	protein_coding
1	131935150	131935271	+	-9.39	-8.53	2.22	three_prime_utr	three_prime_utr	ENSMUSG00000026434	ENSMUST00000062264	Nucks1	protein_coding	protein_coding
1	131936170	131936321	+	-5.29	-4.53	1.63	three_prime_utr	three_prime_utr	ENSMUSG00000026434	ENSMUST00000062264	Nucks1	protein_coding	protein_coding
1	131977610	131978090	+	-6.51	-5.71	24.8	CDS	CDS	ENSMUSG00000026435	ENSMUST00000177943	Slc45a3	protein_coding	protein_coding
1	132014530	132024025	+	-163	-162	15.4	CDS	CDS	ENSMUSG00000026436	ENSMUST00000086556	Elk4	protein_coding	protein_coding
1	132032372	132032612	+	-8.96	-8.11	2.8	three_prime_utr	three_prime_utr	ENSMUSG00000026436	ENSMUST00000147218	Elk4	protein_coding	nonsense_mediated_decay
1	132299192	132299551	+	-11.4	-10.5	7.4	CDS	CDS	ENSMUSG00000042115	ENSMUST00000046071	Klhdc8a	protein_coding	protein_coding
1	132304670	132304880	+	-5.19	-4.43	2.36	CDS	CDS	ENSMUSG00000042115	ENSMUST00000046071	Klhdc8a	protein_coding	protein_coding
1	132305356	132305596	+	-18	-17	5.28	three_prime_utr	three_prime_utr	ENSMUSG00000042115	ENSMUST00000046071	Klhdc8a	protein_coding	protein_coding
1	132307147	132307357	+	-3.39	-2.69	5.38	three_prime_utr	three_prime_utr	ENSMUSG00000042115	ENSMUST00000046071	Klhdc8a	protein_coding	protein_coding
1	132331752	132333279	+	-63.3	-61.9	10.8	three_prime_utr	three_prime_utr	ENSMUSG00000009772	ENSMUST00000072177	Nuak2	protein_coding	protein_coding
1	132345765	132345945	+	-2.88	-2.22	7.54	ncRNA	exon	ENSMUSG00000100658	ENSMUST00000189288	F730311O21Rik	lincRNA	lincRNA
1	132434140	132449863	+	-34.6	-33.5	15.1	CDS	CDS	ENSMUSG00000042046	ENSMUST00000045110	Dstyk	protein_coding	protein_coding
1	132503858	132504429	+	-55.5	-54.2	4.88	three_prime_utr	three_prime_utr	ENSMUSG00000026439	ENSMUST00000190825	Rbbp5	protein_coding	protein_coding
1	132504488	132504849	+	-47.9	-46.6	3.75	three_prime_utr	three_prime_utr	ENSMUSG00000026439	ENSMUST00000190997	Rbbp5	protein_coding	protein_coding
1	132505478	132505599	+	-2.32	-1.69	1.86	three_prime_utr	three_prime_utr	ENSMUSG00000026439	ENSMUST00000027700	Rbbp5	protein_coding	protein_coding
1	132507125	132508253	+	-19.4	-18.4	20.7	CDS	CDS	ENSMUSG00000048174	ENSMUST00000058167	Tmem81	protein_coding	protein_coding
1	132508312	132508609	+	-2.91	-2.24	9.69	three_prime_utr	three_prime_utr	ENSMUSG00000048174	ENSMUST00000058167	Tmem81	protein_coding	protein_coding
1	133066357	133066868	+	-6.8	-6	20.5	CDS	CDS	ENSMUSG00000026447	ENSMUST00000153707	Pik3c2b	protein_coding	protein_coding
1	133066927	133067167	+	-5.11	-4.35	5.56	CDS	CDS	ENSMUSG00000026447	ENSMUST00000153707	Pik3c2b	protein_coding	protein_coding
1	133131292	133137031	+	-673	#NAME?	22.2	CDS	CDS	ENSMUSG00000046062	ENSMUST00000052529	Ppp1r15b	protein_coding	protein_coding
1	134292248	134292399	+	-2.39	-1.75	10.8	three_prime_utr	three_prime_utr	ENSMUSG00000026459	ENSMUST00000027730	Myog	protein_coding	protein_coding
1	134411439	134411740	+	-39.3	-38.1	4.72	three_prime_utr	three_prime_utr	ENSMUSG00000026456	ENSMUST00000027726	Cyb5r1	protein_coding	protein_coding
1	134433141	134433291	+	-4.93	-4.18	2.45	three_prime_utr	three_prime_utr	ENSMUSG00000026457	ENSMUST00000027727	Adipor1	protein_coding	protein_coding
1	134464172	134464472	+	-3.82	-3.11	16.1	ncRNA	exon	ENSMUSG00000026455	ENSMUST00000133721	Klhl12	protein_coding	retained_intron
1	134494647	134506659	+	-381	#NAME?	17.8	three_prime_utr	three_prime_utr	ENSMUSG00000042229	ENSMUST00000047978	Rabif	protein_coding	protein_coding
1	134507224	134507880	+	-28.6	-27.5	4	three_prime_utr	three_prime_utr	ENSMUSG00000042229	ENSMUST00000047978	Rabif	protein_coding	protein_coding
1	134624883	134625124	+	-1.93	-1.32	2.56	CDS	CDS	ENSMUSG00000042207	ENSMUST00000047714	Kdm5b	protein_coding	protein_coding
1	134628716	134630907	+	-22.4	-21.4	5.17	CDS	CDS	ENSMUSG00000042207	ENSMUST00000112198	Kdm5b	protein_coding	protein_coding
1	134631205	134631596	+	-30.1	-29	11	three_prime_utr	three_prime_utr	ENSMUSG00000042207	ENSMUST00000112198	Kdm5b	protein_coding	protein_coding
1	134632705	134632886	+	-2.67	-2.01	11.8	three_prime_utr	three_prime_utr	ENSMUSG00000042207	ENSMUST00000047714	Kdm5b	protein_coding	protein_coding
1	135325135	135364342	+	-7.78	-6.96	11.5	CDS	CDS	ENSMUSG00000048096	ENSMUST00000059352	Lmod1	protein_coding	protein_coding
1	135364610	135364791	+	-3.24	-2.55	14	CDS	CDS	ENSMUSG00000048096	ENSMUST00000059352	Lmod1	protein_coding	protein_coding
1	135365119	135366181	+	-2.15	-1.52	5.38	three_prime_utr	three_prime_utr	ENSMUSG00000048096	ENSMUST00000059352	Lmod1	protein_coding	protein_coding
1	135366419	135366690	+	-5.89	-5.11	23.7	three_prime_utr	three_prime_utr	ENSMUSG00000048096	ENSMUST00000059352	Lmod1	protein_coding	protein_coding
1	135584772	135585278	+	-58.3	-56.9	7.87	ncRNA	exon	ENSMUSG00000054412	ENSMUST00000067468	Gm4793	antisense	antisense
1	135751935	135752232	+	-108	-107	51.7	three_prime_utr	three_prime_utr	ENSMUSG00000026421	ENSMUST00000097561	Csrp1	protein_coding	protein_coding
1	135766118	135766359	+	-10.6	-9.71	6.89	five_prime_utr	five_prime_utr	ENSMUSG00000041801	ENSMUST00000038945	Phlda3	protein_coding	protein_coding
1	135766537	135769136	+	-725	#NAME?	12.9	three_prime_utr	three_prime_utr	ENSMUSG00000041801	ENSMUST00000038945	Phlda3	protein_coding	protein_coding
1	135840744	135842031	+	-4.27	-3.54	3.41	five_prime_utr	five_prime_utr	ENSMUSG00000026414	ENSMUST00000189826	Tnnt2	protein_coding	protein_coding
1	135844723	135847767	+	-30.7	-29.6	4.94	CDS	CDS	ENSMUSG00000026414	ENSMUST00000112085	Tnnt2	protein_coding	protein_coding
1	135848033	135849627	+	-144	-142	1.86	CDS	CDS	ENSMUSG00000026414	ENSMUST00000188028	Tnnt2	protein_coding	protein_coding
1	135850736	135851388	+	-8.93	-8.08	1.36	CDS	CDS	ENSMUSG00000026414	ENSMUST00000188028	Tnnt2	protein_coding	protein_coding
1	135852109	135852260	+	-18.7	-17.7	2.03	three_prime_utr	three_prime_utr	ENSMUSG00000026414	ENSMUST00000188028	Tnnt2	protein_coding	protein_coding
1	136018059	136018240	+	-2.95	-2.28	4.31	five_prime_utr	five_prime_utr	ENSMUSG00000026411	ENSMUST00000117950	Tmem9	protein_coding	protein_coding
1	136034173	136034444	+	-8.04	-7.21	2.25	three_prime_utr	three_prime_utr	ENSMUSG00000026411	ENSMUST00000063719	Tmem9	protein_coding	protein_coding
1	136034832	136035043	+	-14.3	-13.4	3.86	three_prime_utr	three_prime_utr	ENSMUSG00000026411	ENSMUST00000063719	Tmem9	protein_coding	protein_coding
1	136175692	136175843	+	-2.67	-2.01	11.8	three_prime_utr	three_prime_utr	ENSMUSG00000041642	ENSMUST00000075164	Kif21b	protein_coding	protein_coding
1	136176680	136177040	+	-2.95	-2.28	12.9	three_prime_utr	three_prime_utr	ENSMUSG00000041642	ENSMUST00000075164	Kif21b	protein_coding	protein_coding
1	136415330	136417443	+	-70.1	-68.7	7.54	CDS	CDS	ENSMUSG00000026404	ENSMUST00000027655	Ddx59	protein_coding	protein_coding
1	136417591	136417771	+	-3.53	-2.83	15.1	ncRNA	exon	ENSMUSG00000026404	ENSMUST00000129218	Ddx59	protein_coding	retained_intron
1	136439799	136440098	+	-9.04	-8.19	2.78	CDS	CDS	ENSMUSG00000026404	ENSMUST00000027655	Ddx59	protein_coding	protein_coding
1	136467851	136469109	+	-129	-128	8.6	CDS	CDS	ENSMUSG00000041498	ENSMUST00000201676	Kif14	protein_coding	nonsense_mediated_decay
1	136526802	136527769	+	-94.1	-92.6	12.4	three_prime_utr	three_prime_utr	ENSMUSG00000041498	ENSMUST00000201676	Kif14	protein_coding	nonsense_mediated_decay
1	136530552	136530793	+	-6.1	-5.31	5.74	three_prime_utr	three_prime_utr	ENSMUSG00000041498	ENSMUST00000189413	Kif14	protein_coding	protein_coding
1	136624960	136625416	+	-2.17	-1.54	7.54	CDS	CDS	ENSMUSG00000041483	ENSMUST00000047734	Zfp281	protein_coding	protein_coding
1	136625535	136628049	+	-256	-254	10.7	CDS	CDS	ENSMUSG00000041483	ENSMUST00000047734	Zfp281	protein_coding	protein_coding
1	136690563	136690804	+	-8.49	-7.65	5.38	ncRNA	exon	ENSMUSG00000097113	ENSMUST00000181524	Gm19705	lincRNA	lincRNA
1	139168953	139169841	+	-3.1	-2.42	2.69	CDS	CDS	ENSMUSG00000056268	ENSMUST00000168527	Dennd1b	protein_coding	protein_coding
1	139170050	139170351	+	-5.59	-4.82	4.09	three_prime_utr	three_prime_utr	ENSMUSG00000056268	ENSMUST00000200429	Dennd1b	protein_coding	nonsense_mediated_decay
1	139170560	139170801	+	-6.83	-6.03	3.28	three_prime_utr	three_prime_utr	ENSMUSG00000056268	ENSMUST00000168527	Dennd1b	protein_coding	protein_coding
1	139175749	139176020	+	-8.49	-7.65	5.56	three_prime_utr	three_prime_utr	ENSMUSG00000056268	ENSMUST00000168527	Dennd1b	protein_coding	protein_coding
1	139423132	139429251	+	-139	-138	15.3	CDS	CDS	ENSMUSG00000033964	ENSMUST00000200243	Zbtb41	protein_coding	protein_coding
1	139441818	139447816	+	-199	-197	6.64	three_prime_utr	three_prime_utr	ENSMUSG00000033964	ENSMUST00000199011	Zbtb41	protein_coding	nonsense_mediated_decay
1	139451714	139452015	+	-15.4	-14.4	5.33	three_prime_utr	three_prime_utr	ENSMUSG00000033964	ENSMUST00000039867	Zbtb41	protein_coding	protein_coding
1	139456747	139457590	+	-59.5	-58.2	4.58	CDS	CDS	ENSMUSG00000033952	ENSMUST00000200083	Aspm	protein_coding	protein_coding
1	139457769	139458429	+	-11.8	-10.9	2.56	CDS	CDS	ENSMUSG00000033952	ENSMUST00000200083	Aspm	protein_coding	protein_coding
1	139477672	139478601	+	-76.7	-75.3	5.27	CDS	CDS	ENSMUSG00000033952	ENSMUST00000053364	Aspm	protein_coding	protein_coding
1	139478660	139479021	+	-6.82	-6.01	1.98	CDS	CDS	ENSMUSG00000033952	ENSMUST00000053364	Aspm	protein_coding	protein_coding
1	139479589	139481117	+	-264	-262	8.67	CDS	CDS	ENSMUSG00000033952	ENSMUST00000053364	Aspm	protein_coding	protein_coding
1	143746089	143746832	+	-100	-98.6	7.14	three_prime_utr	three_prime_utr	ENSMUSG00000018196	ENSMUST00000050491	Glrx2	protein_coding	nonsense_mediated_decay
1	143748029	143748149	+	-2.39	-1.75	5.02	three_prime_utr	three_prime_utr	ENSMUSG00000018196	ENSMUST00000185362	Glrx2	protein_coding	protein_coding
1	143748478	143748658	+	-2.88	-2.22	7.54	three_prime_utr	three_prime_utr	ENSMUSG00000018196	ENSMUST00000185362	Glrx2	protein_coding	protein_coding
1	143802152	143806989	+	-168	-167	6.84	three_prime_utr	three_prime_utr	ENSMUSG00000018189	ENSMUST00000189936	Uchl5	protein_coding	protein_coding
1	146495657	146497643	+	-23	-22	12.9	five_prime_utr	five_prime_utr	ENSMUSG00000035131	ENSMUST00000074622	Brinp3	protein_coding	protein_coding
1	146901095	146902382	+	-164	-163	11.8	three_prime_utr	three_prime_utr	ENSMUSG00000035131	ENSMUST00000128345	Brinp3	protein_coding	nonsense_mediated_decay
1	146726960	146727380	+	-3.24	-2.55	14	ncRNA	exon	ENSMUSG00000080078	ENSMUST00000116191	Gm15583	processed_pseudogene	processed_pseudogene
1	146727439	146727890	+	-5.6	-4.82	22.6	ncRNA	exon	ENSMUSG00000080078	ENSMUST00000116191	Gm15583	processed_pseudogene	processed_pseudogene
1	150105383	150105504	+	-3.89	-3.18	1.36	CDS	CDS	ENSMUSG00000032487	ENSMUST00000035065	Ptgs2	protein_coding	protein_coding
1	150105592	150105893	+	-31.9	-30.8	2.5	CDS	CDS	ENSMUSG00000032487	ENSMUST00000035065	Ptgs2	protein_coding	protein_coding
1	150107957	150108167	+	-6.1	-5.31	2.09	three_prime_utr	three_prime_utr	ENSMUSG00000032487	ENSMUST00000035065	Ptgs2	protein_coding	protein_coding
1	150439198	150440288	+	-93.6	-92.1	1.93	CDS	CDS	ENSMUSG00000006005	ENSMUST00000151563	Tpr	protein_coding	protein_coding
1	150449171	150449875	+	-8.66	-7.82	2.3	three_prime_utr	three_prime_utr	ENSMUSG00000006005	ENSMUST00000119161	Tpr	protein_coding	protein_coding
1	151364122	151364303	+	-15.6	-14.7	1.7	three_prime_utr	three_prime_utr	ENSMUSG00000023150	ENSMUST00000023918	Ivns1abp	protein_coding	protein_coding
1	151457980	151458161	+	-2.47	-1.83	2.61	three_prime_utr	three_prime_utr	ENSMUSG00000053286	ENSMUST00000065625	Trmt1l	protein_coding	protein_coding
1	151717589	151717830	+	-2.95	-2.28	12.9	CDS	CDS	ENSMUSG00000026483	ENSMUST00000148810	Fam129a	protein_coding	protein_coding
1	151811689	151819295	+	-356	#NAME?	13.1	three_prime_utr	three_prime_utr	ENSMUSG00000043019	ENSMUST00000059498	Edem3	protein_coding	protein_coding
1	152766601	152766722	+	-26.2	-25.1	3.32	five_prime_utr	five_prime_utr	ENSMUSG00000008475	ENSMUST00000077755	Arpc5	protein_coding	protein_coding
1	152775237	152775567	+	-100	-98.7	2.4	three_prime_utr	three_prime_utr	ENSMUSG00000008475	ENSMUST00000077755	Arpc5	protein_coding	protein_coding
1	153119140	153119261	+	-2.65	-1.99	2.57	three_prime_utr	three_prime_utr	ENSMUSG00000042751	ENSMUST00000043313	Nmnat2	protein_coding	protein_coding
1	153440078	153440218	+	-5	-4.25	20.5	ncRNA	exon	ENSMUSG00000064435	ENSMUST00000082501	Gm25588	snoRNA	1
1	153443509	153443656	+	-2.73	-2.06	4.09	ncRNA	exon	ENSMUSG00000103543	ENSMUST00000192184	Gm37669	TEC	TEC
1	153742105	153744479	+	-182	-180	12.5	three_prime_utr	three_prime_utr	ENSMUSG00000026475	ENSMUST00000027748	Rgs16	protein_coding	protein_coding
1	153744927	153745318	+	-15.1	-14.1	3.34	three_prime_utr	three_prime_utr	ENSMUSG00000026475	ENSMUST00000027748	Rgs16	protein_coding	protein_coding
1	153753890	153754101	+	-4.41	-3.67	18.3	CDS	CDS	ENSMUSG00000066800	ENSMUST00000086209	Rnasel	protein_coding	protein_coding
1	153754518	153756004	+	-9.22	-8.37	35.5	CDS	CDS	ENSMUSG00000066800	ENSMUST00000086209	Rnasel	protein_coding	protein_coding
1	153762635	153762785	+	-3.69	-2.99	10.8	three_prime_utr	three_prime_utr	ENSMUSG00000066800	ENSMUST00000182538	Rnasel	protein_coding	protein_coding
1	153899925	153900036	+	-5.64	-4.87	2.98	five_prime_utr	five_prime_utr	ENSMUSG00000026473	ENSMUST00000086199	Glul	protein_coding	protein_coding
1	153899943	153900677	+	-9.19	-8.33	1.88	five_prime_utr	five_prime_utr	ENSMUSG00000026473	ENSMUST00000086199	Glul	protein_coding	protein_coding
1	153907965	153908294	+	-43.7	-42.5	2.16	CDS	CDS	ENSMUSG00000026473	ENSMUST00000086199	Glul	protein_coding	protein_coding
1	153909514	153909723	+	-13.7	-12.7	4.14	three_prime_utr	three_prime_utr	ENSMUSG00000026473	ENSMUST00000086199	Glul	protein_coding	protein_coding
1	155202079	155202799	+	-117	-116	7.31	three_prime_utr	three_prime_utr	ENSMUSG00000026470	ENSMUST00000027743	Stx6	protein_coding	protein_coding
1	155205345	155205466	+	-1.96	-1.35	3.05	three_prime_utr	three_prime_utr	ENSMUSG00000026470	ENSMUST00000027743	Stx6	protein_coding	protein_coding
1	155232959	155233159	+	-5.95	-5.17	9.69	ncRNA	exon	ENSMUSG00000103670	ENSMUST00000192162	Gm37622	antisense	antisense
1	155687028	155687238	+	-10.7	-9.77	5.63	three_prime_utr	three_prime_utr	ENSMUSG00000033701	ENSMUST00000035560	Acbd6	protein_coding	protein_coding
1	155687655	155687805	+	-2.39	-1.75	10.8	three_prime_utr	three_prime_utr	ENSMUSG00000033701	ENSMUST00000035560	Acbd6	protein_coding	protein_coding
1	156036533	156051956	+	-501	#NAME?	13.5	five_prime_utr	five_prime_utr	ENSMUSG00000050565	ENSMUST00000111754	Tor1aip2	protein_coding	protein_coding
1	156061634	156062084	+	-28.3	-27.2	3.84	CDS	CDS	ENSMUSG00000050565	ENSMUST00000111757	Tor1aip2	protein_coding	protein_coding
1	156064700	156065928	+	-220	-218	22.6	CDS	CDS	ENSMUSG00000050565	ENSMUST00000111757	Tor1aip2	protein_coding	protein_coding
1	156068680	156068801	+	-2.97	-2.29	2.69	three_prime_utr	three_prime_utr	ENSMUSG00000050565	ENSMUST00000111757	Tor1aip2	protein_coding	protein_coding
1	156558875	156559146	+	-4.43	-3.69	7.89	five_prime_utr	five_prime_utr	ENSMUSG00000026596	ENSMUST00000173929	Abl2	protein_coding	protein_coding
1	156640608	156642939	+	-263	-261	19.7	CDS	CDS	ENSMUSG00000026596	ENSMUST00000027888	Abl2	protein_coding	protein_coding
1	156649327	156649568	+	-16.1	-15.1	3.19	three_prime_utr	three_prime_utr	ENSMUSG00000026596	ENSMUST00000166172	Abl2	protein_coding	protein_coding
1	156678544	156678773	+	-24.8	-23.7	7.84	ncRNA	exon	ENSMUSG00000102961	ENSMUST00000194858	Gm19918	TEC	TEC
1	157412501	157412742	+	-6.51	-5.71	20.5	ncRNA	exon	ENSMUSG00000049881	ENSMUST00000061537	2810025M15Rik	transcribed_processed_pseudogene	processed_transcript
1	157413752	157420236	+	-78.5	-77	3.7	ncRNA	exon	ENSMUSG00000049881	ENSMUST00000061537	2810025M15Rik	transcribed_processed_pseudogene	processed_transcript
1	157526194	157529403	+	-14.9	-14	4.64	CDS	CDS	ENSMUSG00000026589	ENSMUST00000086130	Sec16b	protein_coding	protein_coding
1	157567557	157567768	+	-10.2	-9.35	3.98	three_prime_utr	three_prime_utr	ENSMUSG00000026589	ENSMUST00000086130	Sec16b	protein_coding	protein_coding
1	159328748	159342522	+	-8.71	-7.87	2.14	CDS	CDS	ENSMUSG00000040782	ENSMUST00000076894	Cop1	protein_coding	protein_coding
1	159342761	159345211	+	-54	-52.7	6.68	three_prime_utr	three_prime_utr	ENSMUSG00000040782	ENSMUST00000076894	Cop1	protein_coding	protein_coding
1	160075350	160075891	+	-26.9	-25.8	30.1	three_prime_utr	three_prime_utr	ENSMUSG00000090394	ENSMUST00000163892	4930523C07Rik	protein_coding	protein_coding
1	160076789	160077300	+	-5.37	-4.6	12.4	three_prime_utr	three_prime_utr	ENSMUSG00000090394	ENSMUST00000163892	4930523C07Rik	protein_coding	protein_coding
1	160077599	160078469	+	-13.2	-12.3	23.7	three_prime_utr	three_prime_utr	ENSMUSG00000090394	ENSMUST00000163892	4930523C07Rik	protein_coding	protein_coding
1	160906417	160930282	+	-11.1	-10.2	5.58	five_prime_utr	five_prime_utr	ENSMUSG00000040423	ENSMUST00000239200	Rc3h1	protein_coding	nonsense_mediated_decay
1	160967752	160968023	+	-7.16	-6.35	2.15	three_prime_utr	three_prime_utr	ENSMUSG00000040423	ENSMUST00000239200	Rc3h1	protein_coding	nonsense_mediated_decay
1	161037494	161037704	+	-12.4	-11.5	1.83	ncRNA	exon	ENSMUSG00000053332	ENSMUST00000160152	Gas5	processed_transcript	retained_intron
1	161070772	161071133	+	-5.24	-4.48	8.61	five_prime_utr	five_prime_utr	ENSMUSG00000026708	ENSMUST00000028035	Cenpl	protein_coding	protein_coding
1	161074782	161083637	+	-217	-215	16.5	three_prime_utr	three_prime_utr	ENSMUSG00000026708	ENSMUST00000195571	Cenpl	protein_coding	nonsense_mediated_decay
1	161085914	161086364	+	-94.6	-93.1	9.77	three_prime_utr	three_prime_utr	ENSMUSG00000026708	ENSMUST00000028035	Cenpl	protein_coding	protein_coding
1	161969185	161969455	+	-10.4	-9.53	5.74	five_prime_utr	five_prime_utr	ENSMUSG00000026698	ENSMUST00000193784	Pigc	protein_coding	protein_coding
1	161970202	161971640	+	-192	-190	34.1	CDS	CDS	ENSMUSG00000026698	ENSMUST00000111594	Pigc	protein_coding	protein_coding
1	161972297	161972448	+	-2.39	-1.75	2.75	three_prime_utr	three_prime_utr	ENSMUSG00000026698	ENSMUST00000111594	Pigc	protein_coding	protein_coding
1	161969199	162026777	+	-9.7	-8.84	7.54	three_prime_utr	three_prime_utr	ENSMUSG00000026698	ENSMUST00000111594	Pigc	protein_coding	protein_coding
1	163951908	163953900	+	-70.2	-68.8	6.05	CDS	CDS	ENSMUSG00000026584	ENSMUST00000161908	Scyl3	protein_coding	protein_coding
1	163954019	163954169	+	-3.7	-3	1.71	three_prime_utr	three_prime_utr	ENSMUSG00000026584	ENSMUST00000161908	Scyl3	protein_coding	protein_coding
1	163994918	163997243	+	-90.6	-89.1	21.5	CDS	CDS	ENSMUSG00000041396	ENSMUST00000045694	Mettl18	protein_coding	protein_coding
1	164115293	164127279	+	-176	-174	5.04	CDS	CDS	ENSMUSG00000026580	ENSMUST00000162746	Selp	protein_coding	protein_coding
1	164149131	164149370	+	-21	-20	1.98	three_prime_utr	three_prime_utr	ENSMUSG00000026580	ENSMUST00000162746	Selp	protein_coding	protein_coding
1	164149608	164150026	+	-25	-24	7.16	three_prime_utr	three_prime_utr	ENSMUSG00000026580	ENSMUST00000162746	Selp	protein_coding	protein_coding
1	164249375	164256936	+	-6.34	-5.54	9.69	CDS	CDS	ENSMUSG00000040918	ENSMUST00000044021	Slc19a2	protein_coding	protein_coding
1	164263555	164263946	+	-24.6	-23.5	4.71	three_prime_utr	three_prime_utr	ENSMUSG00000040918	ENSMUST00000044021	Slc19a2	protein_coding	protein_coding
1	164275614	164279996	+	-9.23	-8.37	3.62	five_prime_utr	five_prime_utr	ENSMUSG00000026578	ENSMUST00000027867	Ccdc181	protein_coding	protein_coding
1	164280055	164286348	+	-65.4	-64	10.8	CDS	CDS	ENSMUSG00000026578	ENSMUST00000027867	Ccdc181	protein_coding	protein_coding
1	164437142	164437293	+	-4.73	-3.99	1.76	three_prime_utr	three_prime_utr	ENSMUSG00000026575	ENSMUST00000193683	Nme7	protein_coding	protein_coding
1	165310522	165322234	+	-89.9	-88.4	14.2	three_prime_utr	three_prime_utr	ENSMUSG00000040836	ENSMUST00000111450	Gpr161	protein_coding	protein_coding
1	165322382	165322772	+	-8.13	-7.29	2.69	three_prime_utr	three_prime_utr	ENSMUSG00000040836	ENSMUST00000111450	Gpr161	protein_coding	protein_coding
1	165461235	165461386	+	-3.37	-2.68	2.46	five_prime_utr	five_prime_utr	ENSMUSG00000026568	ENSMUST00000027853	Mpc2	protein_coding	protein_coding
1	165481033	165481184	+	-3.67	-2.96	2.69	three_prime_utr	three_prime_utr	ENSMUSG00000026568	ENSMUST00000027853	Mpc2	protein_coding	protein_coding
1	165775098	165775308	+	-11.8	-10.9	3.23	three_prime_utr	three_prime_utr	ENSMUSG00000040713	ENSMUST00000111432	Creg1	protein_coding	protein_coding
1	166166122	166166391	+	-3.82	-3.11	16.1	three_prime_utr	three_prime_utr	ENSMUSG00000000544	ENSMUST00000060833	Gpa33	protein_coding	protein_coding
1	166307848	166308941	+	-2.91	-2.24	3.01	CDS	CDS	ENSMUSG00000040612	ENSMUST00000111416	Ildr2	protein_coding	protein_coding
1	166309508	166312668	+	-167	-165	16.7	three_prime_utr	three_prime_utr	ENSMUSG00000040612	ENSMUST00000111416	Ildr2	protein_coding	protein_coding
1	166316583	166316793	+	-6.07	-5.29	4.31	three_prime_utr	three_prime_utr	ENSMUSG00000040612	ENSMUST00000111416	Ildr2	protein_coding	protein_coding
1	167001746	167079773	+	-29.7	-28.6	107	three_prime_utr	three_prime_utr	ENSMUSG00000060568	ENSMUST00000165874	Fam78b	protein_coding	protein_coding
1	167368052	167368293	+	-16.7	-15.8	2.61	three_prime_utr	three_prime_utr	ENSMUSG00000026687	ENSMUST00000028004	Aldh9a1	protein_coding	protein_coding
1	169972216	169972396	+	-3.09	-2.41	7	ncRNA	exon	ENSMUSG00000097503	ENSMUST00000180638	3110045C21Rik	antisense	antisense
1	170250156	170251904	+	-83.3	-81.8	15.4	three_prime_utr	three_prime_utr	ENSMUSG00000073494	ENSMUST00000162752	Sh2d1b2	protein_coding	protein_coding
1	170279832	170285483	+	-428	#NAME?	23.5	three_prime_utr	three_prime_utr	ENSMUSG00000102418	ENSMUST00000179976	Sh2d1b1	protein_coding	protein_coding
1	170286499	170286769	+	-21.1	-20.1	18.7	three_prime_utr	three_prime_utr	ENSMUSG00000102418	ENSMUST00000179976	Sh2d1b1	protein_coding	protein_coding
1	170669018	170681148	+	-8.27	-7.43	1.7	CDS	CDS	ENSMUSG00000038463	ENSMUST00000046792	Olfml2b	protein_coding	protein_coding
1	170681747	170682492	+	-383	#NAME?	6.39	CDS	CDS	ENSMUSG00000038463	ENSMUST00000046792	Olfml2b	protein_coding	protein_coding
1	171029222	171029402	+	-7.08	-6.27	6.31	CDS	CDS	ENSMUSG00000059089	ENSMUST00000078825	Fcgr4	protein_coding	protein_coding
1	171029491	171029731	+	-6.61	-5.81	11.3	three_prime_utr	three_prime_utr	ENSMUSG00000059089	ENSMUST00000078825	Fcgr4	protein_coding	protein_coding
1	171217778	171218405	+	-93.2	-91.7	8.61	ncRNA	exon	ENSMUSG00000005677	ENSMUST00000152865	Nr1i3	protein_coding	retained_intron
1	171218762	171219478	+	-13.7	-12.8	3.26	three_prime_utr	three_prime_utr	ENSMUSG00000005677	ENSMUST00000155126	Nr1i3	protein_coding	protein_coding
1	171258904	171259144	+	-3.6	-2.89	2.87	CDS	CDS	ENSMUSG00000006403	ENSMUST00000111315	Adamts4	protein_coding	protein_coding
1	171259710	171259890	+	-8.27	-7.43	4.8	three_prime_utr	three_prime_utr	ENSMUSG00000006403	ENSMUST00000111315	Adamts4	protein_coding	protein_coding
1	171260427	171260577	+	-2.36	-1.72	6.46	three_prime_utr	three_prime_utr	ENSMUSG00000006403	ENSMUST00000111315	Adamts4	protein_coding	protein_coding
1	171276238	171276597	+	-14.7	-13.8	3.75	three_prime_utr	three_prime_utr	ENSMUSG00000052423	ENSMUST00000064272	B4galt3	protein_coding	protein_coding
1	171329634	171330381	+	-2.43	-1.78	1.88	five_prime_utr	five_prime_utr	ENSMUSG00000013973	ENSMUST00000135150	Dedd	protein_coding	protein_coding
1	171340228	171341703	+	-277	-274	10.9	three_prime_utr	three_prime_utr	ENSMUSG00000013973	ENSMUST00000111300	Dedd	protein_coding	protein_coding
1	171342091	171342331	+	-22.8	-21.8	8.3	three_prime_utr	three_prime_utr	ENSMUSG00000013973	ENSMUST00000111300	Dedd	protein_coding	protein_coding
1	171345669	171358122	+	-298	-296	23.3	three_prime_utr	three_prime_utr	ENSMUSG00000006412	ENSMUST00000006579	Pfdn2	protein_coding	protein_coding
1	171411312	171411822	+	-20.5	-19.5	4.84	five_prime_utr	five_prime_utr	ENSMUSG00000026641	ENSMUST00000167546	Usf1	protein_coding	protein_coding
1	171417510	171418814	+	-265	-262	20.3	three_prime_utr	three_prime_utr	ENSMUSG00000026641	ENSMUST00000160486	Usf1	protein_coding	protein_coding
1	171463376	171463945	+	-34.4	-33.2	16.9	three_prime_utr	three_prime_utr	ENSMUSG00000038235	ENSMUST00000043839	F11r	protein_coding	protein_coding
1	171503714	171504720	+	-31.8	-30.7	15.1	CDS	CDS	ENSMUSG00000060244	ENSMUST00000081527	Alyref2	protein_coding	protein_coding
1	171711087	171711282	+	-61.3	-59.9	4.12	ncRNA	exon	ENSMUSG00000059058	ENSMUST00000118448	Tma7-ps	processed_pseudogene	processed_pseudogene
1	172122209	172122330	+	-14	-13.1	1.83	three_prime_utr	three_prime_utr	ENSMUSG00000026553	ENSMUST00000027833	Copa	protein_coding	protein_coding
1	172126754	172128686	+	-7.34	-6.53	3.13	CDS	CDS	ENSMUSG00000003464	ENSMUST00000075895	Pex19	protein_coding	protein_coding
1	172135956	172136314	+	-5.78	-5	11.3	three_prime_utr	three_prime_utr	ENSMUSG00000003464	ENSMUST00000111252	Pex19	protein_coding	protein_coding
1	172149281	172172966	+	-267	-264	6.7	CDS	CDS	ENSMUSG00000026554	ENSMUST00000193638	Dcaf8	protein_coding	nonsense_mediated_decay
1	172194625	172194985	+	-60.2	-58.9	3.42	three_prime_utr	three_prime_utr	ENSMUSG00000026554	ENSMUST00000191689	Dcaf8	protein_coding	protein_coding
1	172317567	172318268	+	-7.65	-6.83	1.91	CDS	CDS	ENSMUSG00000038034	ENSMUST00000139528	Igsf8	protein_coding	protein_coding
1	172319540	172319811	+	-11.3	-10.4	2.49	three_prime_utr	three_prime_utr	ENSMUSG00000038034	ENSMUST00000139528	Igsf8	protein_coding	protein_coding
1	172376575	172377175	+	-13.7	-12.8	10.8	CDS	CDS	ENSMUSG00000050229	ENSMUST00000052455	Pigm	protein_coding	protein_coding
1	172377354	172378464	+	-107	-105	10.8	CDS	CDS	ENSMUSG00000050229	ENSMUST00000052455	Pigm	protein_coding	protein_coding
1	172383828	172384039	+	-3.47	-2.78	3.05	three_prime_utr	three_prime_utr	ENSMUSG00000050229	ENSMUST00000052455	Pigm	protein_coding	protein_coding
1	172478186	172478307	+	-2.39	-1.75	10.8	CDS	CDS	ENSMUSG00000026548	ENSMUST00000027830	Slamf9	protein_coding	protein_coding
1	172497206	172497446	+	-5.38	-4.61	6.46	CDS	CDS	ENSMUSG00000037995	ENSMUST00000052629	Igsf9	protein_coding	protein_coding
1	172498548	172498728	+	-2.88	-2.21	7.54	three_prime_utr	three_prime_utr	ENSMUSG00000037995	ENSMUST00000052629	Igsf9	protein_coding	protein_coding
1	173459756	173462173	+	-3.01	-2.33	2.31	CDS	CDS	ENSMUSG00000037860	ENSMUST00000147604	Aim2	protein_coding	protein_coding
1	173462232	173465831	+	-85.3	-83.8	8.77	three_prime_utr	three_prime_utr	ENSMUSG00000037860	ENSMUST00000147604	Aim2	protein_coding	protein_coding
1	175899590	175901347	+	-34.8	-33.6	4.12	CDS	CDS	ENSMUSG00000039748	ENSMUST00000039725	Exo1	protein_coding	protein_coding
1	175905965	175906146	+	-8.03	-7.2	3.98	three_prime_utr	three_prime_utr	ENSMUSG00000039748	ENSMUST00000194816	Exo1	protein_coding	protein_coding
1	175907641	175908874	+	-6.88	-6.08	13.5	three_prime_utr	three_prime_utr	ENSMUSG00000039748	ENSMUST00000039725	Exo1	protein_coding	protein_coding
1	175909083	175909383	+	-8.31	-7.48	32.3	three_prime_utr	three_prime_utr	ENSMUSG00000039748	ENSMUST00000039725	Exo1	protein_coding	protein_coding
1	176853861	176862010	+	-3.07	-2.39	1.66	CDS	CDS	ENSMUSG00000026504	ENSMUST00000056773	Sdccag8	protein_coding	protein_coding
1	176868247	176872176	+	-2.72	-2.06	2.09	CDS	CDS	ENSMUSG00000026504	ENSMUST00000027785	Sdccag8	protein_coding	protein_coding
1	176874567	176878099	+	-4.89	-4.14	1.83	CDS	CDS	ENSMUSG00000026504	ENSMUST00000027785	Sdccag8	protein_coding	protein_coding
1	177020167	177020437	+	-6.78	-5.97	2.4	three_prime_utr	three_prime_utr	ENSMUSG00000026504	ENSMUST00000027785	Sdccag8	protein_coding	protein_coding
1	177442560	177443330	+	-2.82	-2.16	2.65	five_prime_utr	five_prime_utr	ENSMUSG00000063659	ENSMUST00000192699	Zbtb18	protein_coding	protein_coding
1	177446961	177448758	+	-377	#NAME?	18.8	CDS	CDS	ENSMUSG00000063659	ENSMUST00000094276	Zbtb18	protein_coding	protein_coding
1	177449865	177450165	+	-27	-25.9	3.27	three_prime_utr	three_prime_utr	ENSMUSG00000063659	ENSMUST00000094276	Zbtb18	protein_coding	protein_coding
1	178244470	178249672	+	-21.3	-20.2	3.18	CDS	CDS	ENSMUSG00000026502	ENSMUST00000161075	Desi2	protein_coding	protein_coding
1	178252393	178252634	+	-21.3	-20.3	9.49	three_prime_utr	three_prime_utr	ENSMUSG00000026502	ENSMUST00000027783	Desi2	protein_coding	protein_coding
1	178254278	178254459	+	-3.24	-2.55	14	three_prime_utr	three_prime_utr	ENSMUSG00000026502	ENSMUST00000027783	Desi2	protein_coding	protein_coding
1	178254518	178255177	+	-5	-4.25	20.5	three_prime_utr	three_prime_utr	ENSMUSG00000026502	ENSMUST00000027783	Desi2	protein_coding	protein_coding
1	178322486	178322693	+	-58.9	-57.6	3.35	CDS	CDS	ENSMUSG00000026500	ENSMUST00000027781	Cox20	protein_coding	protein_coding
1	178340549	178341322	+	-5.94	-5.15	23.7	ncRNA	exon	ENSMUSG00000104279	ENSMUST00000194245	Gm38300	TEC	TEC
1	178529394	178529605	+	-2.55	-1.9	3.08	five_prime_utr	five_prime_utr	ENSMUSG00000026494	ENSMUST00000161017	Kif26b	protein_coding	protein_coding
1	178914794	178915275	+	-5.12	-4.36	6.24	CDS	CDS	ENSMUSG00000026494	ENSMUST00000161017	Kif26b	protein_coding	protein_coding
1	178915543	178916084	+	-3.41	-2.72	11.8	CDS	CDS	ENSMUSG00000026494	ENSMUST00000161017	Kif26b	protein_coding	protein_coding
1	178917043	178917164	+	-2.15	-1.52	4.66	CDS	CDS	ENSMUSG00000026494	ENSMUST00000161017	Kif26b	protein_coding	protein_coding
1	178918063	178928315	+	-4.24	-3.51	10.2	CDS	CDS	ENSMUSG00000026494	ENSMUST00000161017	Kif26b	protein_coding	protein_coding
1	178932211	178932752	+	-31.6	-30.5	28.5	three_prime_utr	three_prime_utr	ENSMUSG00000026494	ENSMUST00000161017	Kif26b	protein_coding	protein_coding
1	179606438	179626012	+	-89.8	-88.3	23.5	CDS	CDS	ENSMUSG00000038949	ENSMUST00000040706	Cnst	protein_coding	protein_coding
1	179627208	179627478	+	-7.55	-6.73	2.74	three_prime_utr	three_prime_utr	ENSMUSG00000038949	ENSMUST00000040706	Cnst	protein_coding	protein_coding
1	179686979	179687099	+	-6.83	-6.03	2.03	three_prime_utr	three_prime_utr	ENSMUSG00000038936	ENSMUST00000040538	Sccpdh	protein_coding	protein_coding
1	179960471	179960652	+	-2.55	-1.9	5.38	five_prime_utr	five_prime_utr	ENSMUSG00000026490	ENSMUST00000097453	Cdc42bpa	protein_coding	protein_coding
1	180142286	180144714	+	-83	-81.6	4.5	CDS	CDS	ENSMUSG00000026490	ENSMUST00000097453	Cdc42bpa	protein_coding	protein_coding
1	180161608	180162426	+	-44.6	-43.4	3.47	three_prime_utr	three_prime_utr	ENSMUSG00000026490	ENSMUST00000097453	Cdc42bpa	protein_coding	protein_coding
1	180165392	180165543	+	-2.99	-2.32	1.86	three_prime_utr	three_prime_utr	ENSMUSG00000026490	ENSMUST00000111117	Cdc42bpa	protein_coding	protein_coding
1	180332925	180333975	+	-8.3	-7.46	26.9	CDS	CDS	ENSMUSG00000038855	ENSMUST00000070181	Itpkb	protein_coding	protein_coding
1	180568923	180569133	+	-17.9	-16.9	5.06	five_prime_utr	five_prime_utr	ENSMUSG00000026496	ENSMUST00000194608	Parp1	protein_coding	nonsense_mediated_decay
1	180601104	180601254	+	-3.44	-2.75	2.24	three_prime_utr	three_prime_utr	ENSMUSG00000026496	ENSMUST00000027777	Parp1	protein_coding	protein_coding
1	180688856	180690155	+	-54.7	-53.4	4.52	three_prime_utr	three_prime_utr	ENSMUSG00000058729	ENSMUST00000193892	Lin9	protein_coding	nonsense_mediated_decay
1	180726042	180726283	+	-6.57	-5.77	16.1	CDS	CDS	ENSMUSG00000026499	ENSMUST00000027780	Acbd3	protein_coding	protein_coding
1	180734458	180738545	+	-30.5	-29.4	1.93	CDS	CDS	ENSMUSG00000026499	ENSMUST00000027780	Acbd3	protein_coding	protein_coding
1	180745157	180752794	+	-371	#NAME?	7.88	three_prime_utr	three_prime_utr	ENSMUSG00000026499	ENSMUST00000027780	Acbd3	protein_coding	protein_coding
1	180814730	180814880	+	-2.88	-2.22	9.69	ncRNA	exon	ENSMUSG00000073485	ENSMUST00000097448	H3f3aos	antisense	antisense
1	180861099	180862280	+	-20	-19	5.28	CDS	CDS	ENSMUSG00000038806	ENSMUST00000038091	Sde2	protein_coding	protein_coding
1	180862339	180866557	+	-260	-257	12.5	CDS	CDS	ENSMUSG00000038806	ENSMUST00000038091	Sde2	protein_coding	protein_coding
1	180867274	180867604	+	-7.26	-6.45	2.02	three_prime_utr	three_prime_utr	ENSMUSG00000038806	ENSMUST00000038091	Sde2	protein_coding	protein_coding
1	180974782	180975052	+	-5.93	-5.14	1.96	three_prime_utr	three_prime_utr	ENSMUSG00000026519	ENSMUST00000027800	Tmem63a	protein_coding	protein_coding
1	181091128	181092175	+	-57	-55.7	8.35	ncRNA	exon	ENSMUSG00000103178	ENSMUST00000195511	Fgfr3-ps	processed_pseudogene	processed_pseudogene
1	181168785	181168934	+	-2.29	-1.66	1.93	three_prime_utr	three_prime_utr	ENSMUSG00000062169	ENSMUST00000134115	Cnih4	protein_coding	protein_coding
1	182131388	182131718	+	-73.2	-71.8	2.8	three_prime_utr	three_prime_utr	ENSMUSG00000026511	ENSMUST00000111018	Srp9	protein_coding	protein_coding
1	182131927	182132377	+	-75	-73.5	5.42	three_prime_utr	three_prime_utr	ENSMUSG00000026511	ENSMUST00000027792	Srp9	protein_coding	protein_coding
1	182446691	182449131	+	-80	-78.6	8.02	CDS	CDS	ENSMUSG00000026510	ENSMUST00000117245	Trp53bp2	protein_coding	protein_coding
1	182458958	182462253	+	-75.2	-73.8	9.85	three_prime_utr	three_prime_utr	ENSMUSG00000026510	ENSMUST00000117245	Trp53bp2	protein_coding	protein_coding
1	183297368	183297579	+	-17	-16.1	17.8	five_prime_utr	five_prime_utr	ENSMUSG00000042901	ENSMUST00000109166	Aida	protein_coding	protein_coding
1	183322331	183323258	+	-237	-235	4.91	three_prime_utr	three_prime_utr	ENSMUSG00000042901	ENSMUST00000109166	Aida	protein_coding	protein_coding
1	183323377	183323588	+	-19.7	-18.7	1.88	three_prime_utr	three_prime_utr	ENSMUSG00000042901	ENSMUST00000109166	Aida	protein_coding	protein_coding
1	183409573	183409752	+	-4.85	-4.1	2.25	three_prime_utr	three_prime_utr	ENSMUSG00000072258	ENSMUST00000195798	Taf1a	protein_coding	protein_coding
1	184034428	184037614	+	-95.6	-94.1	6.82	CDS	CDS	ENSMUSG00000039384	ENSMUST00000048655	Dusp10	protein_coding	protein_coding
1	184069170	184075457	+	-155	-153	8.07	three_prime_utr	three_prime_utr	ENSMUSG00000039384	ENSMUST00000048655	Dusp10	protein_coding	protein_coding
1	185283938	185284149	+	-5.91	-5.13	3	three_prime_utr	three_prime_utr	ENSMUSG00000039318	ENSMUST00000194740	Rab3gap2	protein_coding	protein_coding
1	185286608	185286729	+	-3.14	-2.45	2.45	three_prime_utr	three_prime_utr	ENSMUSG00000039318	ENSMUST00000069652	Rab3gap2	protein_coding	protein_coding
1	185401257	185401858	+	-263	-261	5.17	CDS	CDS	ENSMUSG00000026615	ENSMUST00000046514	Eprs	protein_coding	protein_coding
1	185403505	185407852	+	-519	#NAME?	4.61	CDS	CDS	ENSMUSG00000026615	ENSMUST00000046514	Eprs	protein_coding	protein_coding
1	185428149	185428360	+	-146	-144	4.2	three_prime_utr	three_prime_utr	ENSMUSG00000026615	ENSMUST00000046514	Eprs	protein_coding	protein_coding
1	186750106	186752802	+	-7.96	-7.13	28	ncRNA	exon	ENSMUSG00000097784	ENSMUST00000180869	A430105J06Rik	lincRNA	lincRNA
1	187225588	187230838	+	-95.3	-93.8	6.84	CDS	CDS	ENSMUSG00000039210	ENSMUST00000160481	Gpatch2	protein_coding	nonsense_mediated_decay
1	187341544	187348804	+	-28.3	-27.2	6.63	three_prime_utr	three_prime_utr	ENSMUSG00000039210	ENSMUST00000160481	Gpatch2	protein_coding	nonsense_mediated_decay
1	187349820	187350359	+	-36.3	-35.1	9.48	three_prime_utr	three_prime_utr	ENSMUSG00000039210	ENSMUST00000160471	Gpatch2	protein_coding	protein_coding
1	189850208	189851617	+	-85.2	-83.7	6.03	CDS	CDS	ENSMUSG00000026604	ENSMUST00000097442	Ptpn14	protein_coding	protein_coding
1	189876275	189876396	+	-3.47	-2.77	1.89	three_prime_utr	three_prime_utr	ENSMUSG00000026604	ENSMUST00000097442	Ptpn14	protein_coding	protein_coding
1	189880442	189880950	+	-155	-153	5.57	ncRNA	exon	ENSMUSG00000104435	ENSMUST00000193794	Gm37422	antisense	antisense
1	190928555	190928858	+	-4.12	-3.4	2.77	five_prime_utr	five_prime_utr	ENSMUSG00000026634	ENSMUST00000123384	Angel2	protein_coding	nonsense_mediated_decay
1	191025767	191026156	+	-5.48	-4.71	10.8	ncRNA	exon	ENSMUSG00000097845	ENSMUST00000181050	A230020J21Rik	antisense	antisense
1	191082219	191082610	+	-10.6	-9.74	3.05	CDS	CDS	ENSMUSG00000062510	ENSMUST00000078259	Nsl1	protein_coding	protein_coding
1	191084346	191084557	+	-6.66	-5.86	3.66	three_prime_utr	three_prime_utr	ENSMUSG00000062510	ENSMUST00000078259	Nsl1	protein_coding	protein_coding
1	191349805	191350285	+	-43.9	-42.7	5.61	three_prime_utr	three_prime_utr	ENSMUSG00000026627	ENSMUST00000027940	Pacc1	protein_coding	protein_coding
1	191619755	191621829	+	-111	-109	4.1	three_prime_utr	three_prime_utr	ENSMUSG00000037461	ENSMUST00000194785	Ints7	protein_coding	nonsense_mediated_decay
1	191622367	191622668	+	-46	-44.7	4.06	three_prime_utr	three_prime_utr	ENSMUSG00000037461	ENSMUST00000045450	Ints7	protein_coding	protein_coding
1	191719431	191719732	+	-15.9	-15	1.94	CDS	CDS	ENSMUSG00000026623	ENSMUST00000110855	Lpgat1	protein_coding	protein_coding
1	191778382	191779013	+	-201	-199	5.25	three_prime_utr	three_prime_utr	ENSMUSG00000026623	ENSMUST00000110855	Lpgat1	protein_coding	protein_coding
1	191832810	191832960	+	-3.64	-2.94	2.76	three_prime_utr	three_prime_utr	ENSMUSG00000026622	ENSMUST00000027931	Nek2	protein_coding	protein_coding
1	191908872	191910101	+	-95.3	-93.8	18.2	CDS	CDS	ENSMUSG00000037434	ENSMUST00000044954	Slc30a1	protein_coding	protein_coding
1	192505790	192506838	+	-13.6	-12.7	24.8	three_prime_utr	three_prime_utr	ENSMUSG00000058248	ENSMUST00000151152	Kcnh1	protein_coding	protein_coding
1	192507256	192507436	+	-2.67	-2.01	11.8	three_prime_utr	three_prime_utr	ENSMUSG00000058248	ENSMUST00000078470	Kcnh1	protein_coding	protein_coding
1	192509410	192509620	+	-2.67	-2.01	11.8	three_prime_utr	three_prime_utr	ENSMUSG00000058248	ENSMUST00000078470	Kcnh1	protein_coding	protein_coding
1	192509829	192510099	+	-3.01	-2.33	8.61	three_prime_utr	three_prime_utr	ENSMUSG00000058248	ENSMUST00000078470	Kcnh1	protein_coding	protein_coding
1	192855011	192856246	+	-11.7	-10.8	7.54	ncRNA	exon	ENSMUSG00000089812	ENSMUST00000159407	Gm15867	antisense	antisense
1	193173641	193173972	+	-24.6	-23.5	44.1	five_prime_utr	five_prime_utr	ENSMUSG00000079144	ENSMUST00000193307	A130010J15Rik	protein_coding	protein_coding
1	193174091	193175107	+	-89.1	-87.6	35.3	CDS	CDS	ENSMUSG00000079144	ENSMUST00000160822	A130010J15Rik	protein_coding	protein_coding
1	193280382	193294413	+	-8.92	-8.07	34.4	five_prime_utr	five_prime_utr	ENSMUSG00000026639	ENSMUST00000194677	Lamb3	protein_coding	protein_coding
1	193340896	193343878	+	-85.2	-83.7	17.3	three_prime_utr	three_prime_utr	ENSMUSG00000026639	ENSMUST00000194677	Lamb3	protein_coding	protein_coding
1	193283423	193283574	+	-2.95	-2.28	12.9	ncRNA	exon	ENSMUSG00000104348	ENSMUST00000192147	Gm37691	TEC	TEC
1	194620015	194620526	+	-35.8	-34.6	8.44	five_prime_utr	five_prime_utr	ENSMUSG00000026640	ENSMUST00000027952	Plxna2	protein_coding	protein_coding
1	194643702	194644572	+	-35.4	-34.2	6.61	CDS	CDS	ENSMUSG00000026640	ENSMUST00000027952	Plxna2	protein_coding	protein_coding
1	194810955	194813303	+	-132	-131	36.2	three_prime_utr	three_prime_utr	ENSMUSG00000026640	ENSMUST00000027952	Plxna2	protein_coding	protein_coding
1	194813601	194813902	+	-8.26	-7.42	5.54	three_prime_utr	three_prime_utr	ENSMUSG00000026640	ENSMUST00000027952	Plxna2	protein_coding	protein_coding
1	194814111	194814411	+	-3.23	-2.55	2.45	three_prime_utr	three_prime_utr	ENSMUSG00000026640	ENSMUST00000027952	Plxna2	protein_coding	protein_coding
1	194816658	194816779	+	-2.04	-1.42	2.03	three_prime_utr	three_prime_utr	ENSMUSG00000026640	ENSMUST00000027952	Plxna2	protein_coding	protein_coding
1	194959838	194960229	+	-5.79	-5.01	2.4	three_prime_utr	three_prime_utr	ENSMUSG00000016494	ENSMUST00000110815	Cd34	protein_coding	protein_coding
1	194961068	194961279	+	-16.1	-15.2	4.72	three_prime_utr	three_prime_utr	ENSMUSG00000016494	ENSMUST00000016638	Cd34	protein_coding	protein_coding
1	195036854	195037065	+	-5.51	-4.74	20.5	ncRNA	exon	ENSMUSG00000065412	ENSMUST00000083478	Mir29b-2	miRNA	3
1	195037214	195037514	+	-4.42	-3.68	6.46	ncRNA	exon	ENSMUSG00000096929	ENSMUST00000194584	A330023F24Rik	processed_transcript	retained_intron
1	4776264	4776774	-	-170	-168	7.8	CDS	CDS	ENSMUSG00000033845	ENSMUST00000156816	Mrpl15	protein_coding	protein_coding
1	4781374	4782214	-	-25.4	-24.3	19.4	three_prime_utr	three_prime_utr	ENSMUSG00000033845	ENSMUST00000146665	Mrpl15	protein_coding	protein_coding
1	4880535	4880651	-	-2.95	-2.28	12.9	ncRNA	exon	ENSMUSG00000062588	ENSMUST00000078030	Gm6104	processed_pseudogene	processed_pseudogene
1	4906276	4906510	-	-3.82	-3.11	16.1	ncRNA	exon	ENSMUSG00000103280	ENSMUST00000194052	Gm37277	TEC	TEC
1	4906568	4906744	-	-4.13	-3.41	6.19	ncRNA	exon	ENSMUSG00000103280	ENSMUST00000194052	Gm37277	TEC	TEC
1	4909873	4909994	-	-2.04	-1.42	1.41	three_prime_utr	three_prime_utr	ENSMUSG00000002459	ENSMUST00000002533	Rgs20	protein_coding	protein_coding
1	4910232	4910561	-	-6.04	-5.26	2.42	three_prime_utr	three_prime_utr	ENSMUSG00000002459	ENSMUST00000002533	Rgs20	protein_coding	protein_coding
1	9719491	9719672	-	-2.88	-2.22	9.69	three_prime_utr	three_prime_utr	ENSMUSG00000045210	ENSMUST00000057438	Vcpip1	protein_coding	protein_coding
1	9724410	9745563	-	-396	#NAME?	9.93	CDS	CDS	ENSMUSG00000045210	ENSMUST00000057438	Vcpip1	protein_coding	protein_coding
1	9745742	9748382	-	-345	#NAME?	28.5	CDS	CDS	ENSMUSG00000045210	ENSMUST00000057438	Vcpip1	protein_coding	protein_coding
1	9941987	9942282	-	-30.8	-29.7	4.49	ncRNA	exon	ENSMUSG00000098234	ENSMUST00000182580	Snhg6	lincRNA	lincRNA
1	10024809	10025019	-	-20.3	-19.3	1.98	three_prime_utr	three_prime_utr	ENSMUSG00000025917	ENSMUST00000190155	Cops5	protein_coding	nonsense_mediated_decay
1	10037689	10037899	-	-6.42	-5.63	1.31	CDS	CDS	ENSMUSG00000025917	ENSMUST00000027050	Cops5	protein_coding	protein_coding
1	10137570	10137721	-	-3.57	-2.87	2.1	three_prime_utr	three_prime_utr	ENSMUSG00000067851	ENSMUST00000088615	Arfgef1	protein_coding	protein_coding
1	10209454	10209605	-	-3.22	-2.53	1.93	CDS	CDS	ENSMUSG00000067851	ENSMUST00000088615	Arfgef1	protein_coding	protein_coding
1	12866638	12866759	-	-2.62	-1.97	10.8	three_prime_utr	three_prime_utr	ENSMUSG00000025938	ENSMUST00000188454	Slco5a1	protein_coding	protein_coding
1	12871706	12872127	-	-4.24	-3.51	10.2	three_prime_utr	three_prime_utr	ENSMUSG00000025938	ENSMUST00000115402	Slco5a1	protein_coding	protein_coding
1	12989650	12989920	-	-3.24	-2.55	14	CDS	CDS	ENSMUSG00000025938	ENSMUST00000188454	Slco5a1	protein_coding	protein_coding
1	12990129	12990340	-	-3.24	-2.55	14	CDS	CDS	ENSMUSG00000025938	ENSMUST00000188454	Slco5a1	protein_coding	protein_coding
1	13167015	13175336	-	-79.8	-78.4	28.7	CDS	CDS	ENSMUSG00000005886	ENSMUST00000081713	Ncoa2	protein_coding	protein_coding
1	13564786	13564907	-	-3.09	-2.41	1.5	three_prime_utr	three_prime_utr	ENSMUSG00000025935	ENSMUST00000027068	Tram1	protein_coding	protein_coding
1	13624910	13625150	-	-10.8	-9.88	3.23	three_prime_utr	three_prime_utr	ENSMUSG00000025937	ENSMUST00000027071	Lactb2	protein_coding	protein_coding
1	14170179	14179561	-	-137	-135	13.5	three_prime_utr	three_prime_utr	ENSMUSG00000025932	ENSMUST00000027066	Eya1	protein_coding	protein_coding
1	14309995	14310145	-	-3.15	-2.47	10.8	five_prime_utr	five_prime_utr	ENSMUSG00000025932	ENSMUST00000027066	Eya1	protein_coding	protein_coding
1	14753375	14753732	-	-6.22	-5.43	21.5	three_prime_utr	three_prime_utr	ENSMUSG00000025930	ENSMUST00000027062	Msc	protein_coding	protein_coding
1	14753910	14754475	-	-16.3	-15.3	8.93	three_prime_utr	three_prime_utr	ENSMUSG00000025930	ENSMUST00000190719	Msc	protein_coding	protein_coding
1	14755870	14755990	-	-2.16	-1.53	4.84	five_prime_utr	five_prime_utr	ENSMUSG00000025930	ENSMUST00000027062	Msc	protein_coding	protein_coding
1	16101294	16101504	-	-130	-129	2.4	three_prime_utr	three_prime_utr	ENSMUSG00000043716	ENSMUST00000058437	Rpl7	protein_coding	protein_coding
1	16228913	16229214	-	-4.13	-3.41	17.2	three_prime_utr	three_prime_utr	ENSMUSG00000025920	ENSMUST00000162751	Stau2	protein_coding	protein_coding
1	16229632	16229753	-	-3.18	-2.5	4.52	three_prime_utr	three_prime_utr	ENSMUSG00000025920	ENSMUST00000162751	Stau2	protein_coding	protein_coding
1	16344613	16345033	-	-15.5	-14.5	4.38	three_prime_utr	three_prime_utr	ENSMUSG00000025920	ENSMUST00000159558	Stau2	protein_coding	protein_coding
1	16641784	16641905	-	-2.84	-2.17	1.7	three_prime_utr	three_prime_utr	ENSMUSG00000079658	ENSMUST00000188641	Eloc	protein_coding	protein_coding
1	16643251	16647005	-	-67.3	-66	2.07	CDS	CDS	ENSMUSG00000079658	ENSMUST00000188641	Eloc	protein_coding	protein_coding
1	16996693	16997412	-	-19.8	-18.8	7.4	three_prime_utr	three_prime_utr	ENSMUSG00000042686	ENSMUST00000038382	Jph1	protein_coding	protein_coding
1	17003922	17091644	-	-23.8	-22.8	4.35	CDS	CDS	ENSMUSG00000042686	ENSMUST00000038382	Jph1	protein_coding	protein_coding
1	17092032	17097380	-	-4.87	-4.12	5.38	CDS	CDS	ENSMUSG00000042686	ENSMUST00000038382	Jph1	protein_coding	protein_coding
1	17097589	17097799	-	-4.9	-4.15	10.8	five_prime_utr	five_prime_utr	ENSMUSG00000042686	ENSMUST00000038382	Jph1	protein_coding	protein_coding
1	18251066	18260576	-	-3.37	-2.68	8.61	three_prime_utr	three_prime_utr	ENSMUSG00000067773	ENSMUST00000088463	Defb41	protein_coding	protein_coding
1	20802967	20803444	-	-99	-97.5	3.29	three_prime_utr	three_prime_utr	ENSMUSG00000041859	ENSMUST00000053266	Mcm3	protein_coding	protein_coding
1	20996298	20996807	-	-23.5	-22.5	8.47	three_prime_utr	three_prime_utr	ENSMUSG00000041779	ENSMUST00000037998	Tram2	protein_coding	protein_coding
1	21000300	21001137	-	-40.5	-39.3	25.8	three_prime_utr	three_prime_utr	ENSMUSG00000041779	ENSMUST00000037998	Tram2	protein_coding	protein_coding
1	23369475	23370433	-	-143	-141	31.7	CDS	CDS	ENSMUSG00000026158	ENSMUST00000027343	Ogfrl1	protein_coding	protein_coding
1	23844905	23845709	-	-9.53	-8.67	36.6	three_prime_utr	three_prime_utr	ENSMUSG00000026155	ENSMUST00000027339	Smap1	protein_coding	protein_coding
1	23859053	23876399	-	-33.6	-32.4	2.14	CDS	CDS	ENSMUSG00000026155	ENSMUST00000027339	Smap1	protein_coding	protein_coding
1	24028343	24030376	-	-108	-107	10.8	CDS	CDS	ENSMUSG00000026153	ENSMUST00000027337	Fam135a	protein_coding	protein_coding
1	24612030	24612381	-	-3.18	-2.5	4.84	ncRNA	exon	ENSMUSG00000100131	ENSMUST00000187714	Gm28439	unprocessed_pseudogene	unprocessed_pseudogene
1	24612465	24612700	-	-4.72	-3.98	10.8	ncRNA	exon	ENSMUSG00000067736	ENSMUST00000088336	Gm10222	unprocessed_pseudogene	unprocessed_pseudogene
1	24613003	24613119	-	-2.77	-2.11	2.54	ncRNA	exon	ENSMUSG00000101939	ENSMUST00000188299	Gm28438	unprocessed_pseudogene	unprocessed_pseudogene
1	24613973	24614386	-	-10.6	-9.75	5.92	ncRNA	exon	ENSMUSG00000100862	ENSMUST00000189941	Gm10925	unprocessed_pseudogene	unprocessed_pseudogene
1	24614532	24614651	-	-2.3	-1.66	1.67	ncRNA	exon	ENSMUSG00000100862	ENSMUST00000189941	Gm10925	unprocessed_pseudogene	unprocessed_pseudogene
1	24615357	24615535	-	-5.19	-4.43	2.41	ncRNA	exon	ENSMUSG00000102070	ENSMUST00000188231	Gm28661	unprocessed_pseudogene	unprocessed_pseudogene
1	30802368	30802729	-	-10.5	-9.62	20.5	three_prime_utr	three_prime_utr	ENSMUSG00000048874	ENSMUST00000186733	Phf3	protein_coding	protein_coding
1	30803628	30805909	-	-552	#NAME?	17.1	three_prime_utr	three_prime_utr	ENSMUSG00000048874	ENSMUST00000191329	Phf3	protein_coding	protein_coding
1	30824377	30831449	-	-190	-188	9.04	CDS	CDS	ENSMUSG00000048874	ENSMUST00000186733	Phf3	protein_coding	protein_coding
1	30946053	30949099	-	-202	-200	8.16	five_prime_utr	five_prime_utr	ENSMUSG00000117310	ENSMUST00000027232	Ptp4a1	protein_coding	protein_coding
1	30946115	30949651	-	-202	-200	8.88	five_prime_utr	five_prime_utr	ENSMUSG00000117310	ENSMUST00000027232	Ptp4a1	protein_coding	protein_coding
1	33453839	33454050	-	-10.9	-10.1	2.35	three_prime_utr	three_prime_utr	ENSMUSG00000026134	ENSMUST00000027312	Prim2	protein_coding	protein_coding
1	33745783	33746773	-	-178	-176	5.56	three_prime_utr	three_prime_utr	ENSMUSG00000042215	ENSMUST00000044691	Bag2	protein_coding	protein_coding
1	33761544	33761725	-	-4.16	-3.44	8.61	three_prime_utr	three_prime_utr	ENSMUSG00000042197	ENSMUST00000139143	Zfp451	protein_coding	nonsense_mediated_decay
1	33776548	33779079	-	-127	-125	14.4	three_prime_utr	three_prime_utr	ENSMUSG00000042197	ENSMUST00000139143	Zfp451	protein_coding	nonsense_mediated_decay
1	33800749	33803510	-	-161	-159	21.4	CDS	CDS	ENSMUSG00000042197	ENSMUST00000044455	Zfp451	protein_coding	protein_coding
1	33853181	33862706	-	-8.42	-7.58	2.21	three_prime_utr	three_prime_utr	ENSMUSG00000042182	ENSMUST00000129464	Bend6	protein_coding	protein_coding
1	34178151	34178271	-	-2.44	-1.79	7.54	ncRNA	exon	ENSMUSG00000096992	ENSMUST00000181692	Gm26788	processed_transcript	antisense
1	34816757	34818009	-	-72.9	-71.5	3.73	three_prime_utr	three_prime_utr	ENSMUSG00000037503	ENSMUST00000167518	Fam168b	protein_coding	protein_coding
1	36105413	36106416	-	-97.5	-95.9	7.93	ncRNA	exon	ENSMUSG00000104523	ENSMUST00000192656	Gm37335	antisense	antisense
1	36140056	36140356	-	-5.84	-5.06	5.81	three_prime_utr	three_prime_utr	ENSMUSG00000037470	ENSMUST00000046875	Uggt1	protein_coding	protein_coding
1	36143589	36143770	-	-4.6	-3.86	1.51	three_prime_utr	three_prime_utr	ENSMUSG00000037470	ENSMUST00000174266	Uggt1	protein_coding	nonsense_mediated_decay
1	36143888	36146178	-	-264	-262	7.3	three_prime_utr	three_prime_utr	ENSMUSG00000037470	ENSMUST00000174266	Uggt1	protein_coding	nonsense_mediated_decay
1	36335729	36336569	-	-314	-312	10.4	three_prime_utr	three_prime_utr	ENSMUSG00000010453	ENSMUST00000185912	Kansl3	protein_coding	protein_coding
1	36423215	36424472	-	-62.2	-60.9	6.55	three_prime_utr	three_prime_utr	ENSMUSG00000001143	ENSMUST00000001171	Lman2l	protein_coding	nonsense_mediated_decay
1	36424653	36424773	-	-4.13	-3.41	6.19	three_prime_utr	three_prime_utr	ENSMUSG00000001143	ENSMUST00000152088	Lman2l	protein_coding	protein_coding
1	36530187	36530458	-	-4.91	-4.16	10.8	three_prime_utr	three_prime_utr	ENSMUSG00000067653	ENSMUST00000193083	Ankrd23	protein_coding	protein_coding
1	36530192	36530432	-	-3.69	-2.99	9.69	three_prime_utr	three_prime_utr	ENSMUSG00000067653	ENSMUST00000193083	Ankrd23	protein_coding	protein_coding
1	36548638	36550535	-	-189	-187	51.7	three_prime_utr	three_prime_utr	ENSMUSG00000026121	ENSMUST00000191677	Sema4c	protein_coding	protein_coding
1	36557473	36558289	-	-6.5	-5.7	25.8	five_prime_utr	five_prime_utr	ENSMUSG00000026121	ENSMUST00000191677	Sema4c	protein_coding	protein_coding
1	36698113	36698293	-	-32.1	-31	9.8	three_prime_utr	three_prime_utr	ENSMUSG00000037351	ENSMUST00000043951	Actr1b	protein_coding	protein_coding
1	36698531	36698652	-	-2.7	-2.04	1.31	three_prime_utr	three_prime_utr	ENSMUSG00000037351	ENSMUST00000043951	Actr1b	protein_coding	protein_coding
1	36792340	36792910	-	-14.5	-13.6	2.02	three_prime_utr	three_prime_utr	ENSMUSG00000026116	ENSMUST00000027290	Tmem131	protein_coding	protein_coding
1	36804569	36808137	-	-39.3	-38.1	3.24	CDS	CDS	ENSMUSG00000026116	ENSMUST00000027290	Tmem131	protein_coding	protein_coding
1	37420022	37420623	-	-180	-178	4.84	three_prime_utr	three_prime_utr	ENSMUSG00000026112	ENSMUST00000027286	Coa5	protein_coding	protein_coding
1	37875098	37879622	-	-93.1	-91.6	6.43	three_prime_utr	three_prime_utr	ENSMUSG00000026088	ENSMUST00000027257	Mitd1	protein_coding	protein_coding
1	37986176	37986536	-	-7.14	-6.33	3.23	three_prime_utr	three_prime_utr	ENSMUSG00000058407	ENSMUST00000162031	Txndc9	protein_coding	protein_coding
1	37986685	37987344	-	-26.6	-25.6	5.42	three_prime_utr	three_prime_utr	ENSMUSG00000058407	ENSMUST00000162031	Txndc9	protein_coding	protein_coding
1	37995278	37995429	-	-1.98	-1.36	2.24	ncRNA	exon	ENSMUSG00000058407	ENSMUST00000194747	Txndc9	protein_coding	retained_intron
1	38053174	38053546	-	-4.2	-3.47	2.96	CDS	CDS	ENSMUSG00000026082	ENSMUST00000027251	Rev1	protein_coding	protein_coding
1	38085617	38098857	-	-182	-180	12.2	CDS	CDS	ENSMUSG00000026082	ENSMUST00000027251	Rev1	protein_coding	protein_coding
1	38865545	38865846	-	-4.52	-3.78	17.2	CDS	CDS	ENSMUSG00000026080	ENSMUST00000027249	Chst10	protein_coding	protein_coding
1	39372064	39372433	-	-2.17	-1.54	3.23	three_prime_utr	three_prime_utr	ENSMUSG00000003134	ENSMUST00000054462	Tbc1d8	protein_coding	protein_coding
1	40582894	40583015	-	-2.06	-1.44	3.95	ncRNA	exon	ENSMUSG00000102676	ENSMUST00000192078	Gm37435	TEC	TEC
1	40583671	40584001	-	-5.42	-4.65	16.1	ncRNA	exon	ENSMUSG00000102676	ENSMUST00000192078	Gm37435	TEC	TEC
1	40772127	40772787	-	-34	-32.9	20.5	three_prime_utr	three_prime_utr	ENSMUSG00000041945	ENSMUST00000039672	Mfsd9	protein_coding	protein_coding
1	40772846	40773237	-	-18	-17.1	9.26	three_prime_utr	three_prime_utr	ENSMUSG00000041945	ENSMUST00000039672	Mfsd9	protein_coding	protein_coding
1	40773625	40774465	-	-14.7	-13.7	14.5	three_prime_utr	three_prime_utr	ENSMUSG00000041945	ENSMUST00000131390	Mfsd9	protein_coding	nonsense_mediated_decay
1	43049387	43051650	-	-56.3	-54.9	6.58	three_prime_utr	three_prime_utr	ENSMUSG00000070939	ENSMUST00000095014	Tgfbrap1	protein_coding	protein_coding
1	43051859	43051979	-	-2.71	-2.05	1.73	CDS	CDS	ENSMUSG00000070939	ENSMUST00000095014	Tgfbrap1	protein_coding	protein_coding
1	43075273	43092422	-	-70.7	-69.3	9.89	CDS	CDS	ENSMUSG00000070939	ENSMUST00000095014	Tgfbrap1	protein_coding	protein_coding
1	43123073	43123281	-	-5.58	-4.81	2.35	three_prime_utr	three_prime_utr	ENSMUSG00000008136	ENSMUST00000008280	Fhl2	protein_coding	protein_coding
1	43749663	43749844	-	-18.2	-17.2	2.51	three_prime_utr	three_prime_utr	ENSMUSG00000057363	ENSMUST00000126008	Uxs1	protein_coding	protein_coding
1	43750113	43753737	-	-36.4	-35.2	2.29	three_prime_utr	three_prime_utr	ENSMUSG00000057363	ENSMUST00000076997	Uxs1	protein_coding	nonsense_mediated_decay
1	44059871	44059991	-	-2.11	-1.48	5.92	CDS	CDS	ENSMUSG00000091844	ENSMUST00000238662	Gm8251	protein_coding	protein_coding
1	44086730	44087028	-	-12.7	-11.8	2.4	three_prime_utr	three_prime_utr	ENSMUSG00000026049	ENSMUST00000027215	Tex30	protein_coding	protein_coding
1	44106874	44107774	-	-25	-24	3.7	three_prime_utr	three_prime_utr	ENSMUSG00000026047	ENSMUST00000065767	Poglut2	protein_coding	protein_coding
1	44118478	44118778	-	-16.2	-15.2	2.67	five_prime_utr	five_prime_utr	ENSMUSG00000026047	ENSMUST00000065767	Poglut2	protein_coding	protein_coding
1	45375818	45376209	-	-3580	#NAME?	13.1	three_prime_utr	three_prime_utr	ENSMUSG00000026042	ENSMUST00000086430	Col5a2	protein_coding	protein_coding
1	45503041	45503282	-	-8.41	-7.57	3.8	five_prime_utr	five_prime_utr	ENSMUSG00000026042	ENSMUST00000086430	Col5a2	protein_coding	protein_coding
1	45911064	45912248	-	-5.3	-4.53	21.5	CDS	CDS	ENSMUSG00000025993	ENSMUST00000027137	Slc40a1	protein_coding	protein_coding
1	46809724	46810023	-	-14.3	-13.3	2.79	three_prime_utr	three_prime_utr	ENSMUSG00000025986	ENSMUST00000027131	Slc39a10	protein_coding	protein_coding
1	46832617	46853585	-	-125	-123	8.41	CDS	CDS	ENSMUSG00000025986	ENSMUST00000027131	Slc39a10	protein_coding	protein_coding
1	51478244	51478425	-	-3.46	-2.76	8.61	five_prime_utr	five_prime_utr	ENSMUSG00000026107	ENSMUST00000189542	Nabp1	protein_coding	nonsense_mediated_decay
1	52108570	52108720	-	-2.39	-1.75	10.8	ncRNA	exon	ENSMUSG00000109599	ENSMUST00000210323	Gm31812	lincRNA	lincRNA
1	52187654	52188720	-	-12.6	-11.7	1.52	three_prime_utr	three_prime_utr	ENSMUSG00000026103	ENSMUST00000155587	Gls	protein_coding	protein_coding
1	52233021	52233232	-	-6.8	-6	22.6	five_prime_utr	five_prime_utr	ENSMUSG00000026103	ENSMUST00000114510	Gls	protein_coding	protein_coding
1	52457293	52457474	-	-4.55	-3.81	3.09	three_prime_utr	three_prime_utr	ENSMUSG00000002881	ENSMUST00000186764	Nab1	protein_coding	protein_coding
1	52458939	52459269	-	-122	-121	4.49	three_prime_utr	three_prime_utr	ENSMUSG00000002881	ENSMUST00000186764	Nab1	protein_coding	protein_coding
1	52480990	52490685	-	-67.3	-65.9	5.4	CDS	CDS	ENSMUSG00000002881	ENSMUST00000186764	Nab1	protein_coding	protein_coding
1	52656674	52656795	-	-2.07	-1.45	2.63	three_prime_utr	three_prime_utr	ENSMUSG00000041439	ENSMUST00000156876	Mfsd6	protein_coding	protein_coding
1	52657871	52658351	-	-10.6	-9.74	3.96	three_prime_utr	three_prime_utr	ENSMUSG00000041439	ENSMUST00000147758	Mfsd6	protein_coding	protein_coding
1	52708309	52708609	-	-4.15	-3.43	4.84	CDS	CDS	ENSMUSG00000041439	ENSMUST00000156876	Mfsd6	protein_coding	protein_coding
1	52708907	52709716	-	-10.4	-9.55	7.13	CDS	CDS	ENSMUSG00000041439	ENSMUST00000156876	Mfsd6	protein_coding	protein_coding
1	52788655	52789045	-	-15.8	-14.8	5.44	three_prime_utr	three_prime_utr	ENSMUSG00000026102	ENSMUST00000027271	Inpp1	protein_coding	protein_coding
1	52789493	52791801	-	-94.9	-93.4	15.9	three_prime_utr	three_prime_utr	ENSMUSG00000026102	ENSMUST00000177279	Inpp1	protein_coding	nonsense_mediated_decay
1	53189186	53189426	-	-12.1	-11.2	15.6	three_prime_utr	three_prime_utr	ENSMUSG00000026098	ENSMUST00000027267	Pms1	protein_coding	protein_coding
1	53196906	53207303	-	-58.5	-57.2	6.72	CDS	CDS	ENSMUSG00000026098	ENSMUST00000027267	Pms1	protein_coding	protein_coding
1	53263463	53263584	-	-2.39	-1.75	10.8	ncRNA	exon	ENSMUSG00000026098	ENSMUST00000142922	Pms1	protein_coding	processed_transcript
1	53264451	53264781	-	-2.67	-2.01	11.8	ncRNA	exon	ENSMUSG00000026098	ENSMUST00000142922	Pms1	protein_coding	processed_transcript
1	53346687	53347779	-	-374	#NAME?	9.79	CDS	CDS	ENSMUSG00000099913	ENSMUST00000144660	Gm28551	protein_coding	nonsense_mediated_decay
1	53347957	53348407	-	-7.99	-7.16	1.58	CDS	CDS	ENSMUSG00000099913	ENSMUST00000144660	Gm28551	protein_coding	nonsense_mediated_decay
1	53344616	53344886	-	-38.6	-37.4	7.73	CDS	CDS	ENSMUSG00000026095	ENSMUST00000027264	Asnsd1	protein_coding	protein_coding
1	53346694	53347755	-	-371	#NAME?	9.66	CDS	CDS	ENSMUSG00000099913	ENSMUST00000144660	Gm28551	protein_coding	nonsense_mediated_decay
1	53347963	53348413	-	-8.24	-7.41	1.6	CDS	CDS	ENSMUSG00000099913	ENSMUST00000144660	Gm28551	protein_coding	nonsense_mediated_decay
1	53757333	53757604	-	-7.73	-6.91	2.42	three_prime_utr	three_prime_utr	ENSMUSG00000026094	ENSMUST00000027263	Stk17b	protein_coding	protein_coding
1	53812839	53826921	-	-7.03	-6.22	9.15	three_prime_utr	three_prime_utr	ENSMUSG00000042807	ENSMUST00000120904	Hecw2	protein_coding	protein_coding
1	53925658	53926588	-	-6.8	-6	15.1	CDS	CDS	ENSMUSG00000042807	ENSMUST00000120904	Hecw2	protein_coding	protein_coding
1	54396779	54397078	-	-9.93	-9.07	3.09	three_prime_utr	three_prime_utr	ENSMUSG00000041303	ENSMUST00000041638	Gtf3c3	protein_coding	protein_coding
1	54397644	54397854	-	-5.45	-4.69	2.15	three_prime_utr	three_prime_utr	ENSMUSG00000041303	ENSMUST00000041638	Gtf3c3	protein_coding	protein_coding
1	54480518	54480699	-	-3.19	-2.51	3.03	three_prime_utr	three_prime_utr	ENSMUSG00000073678	ENSMUST00000097739	Pgap1	protein_coding	protein_coding
1	54645339	54645580	-	-10.3	-9.4	4.69	three_prime_utr	three_prime_utr	ENSMUSG00000052331	ENSMUST00000179030	Ankrd44	protein_coding	protein_coding
1	55019362	55027481	-	-17.4	-16.4	6.46	five_prime_utr	five_prime_utr	ENSMUSG00000025982	ENSMUST00000027127	Sf3b1	protein_coding	protein_coding
1	55078160	55078576	-	-564	#NAME?	2.87	CDS	CDS	ENSMUSG00000025980	ENSMUST00000027123	Hspd1	protein_coding	protein_coding
1	55171775	55172016	-	-11.6	-10.7	3.89	three_prime_utr	three_prime_utr	ENSMUSG00000025978	ENSMUST00000132055	Rftn2	protein_coding	nonsense_mediated_decay
1	55201769	55201890	-	-2.95	-2.28	12.9	three_prime_utr	three_prime_utr	ENSMUSG00000025978	ENSMUST00000114428	Rftn2	protein_coding	protein_coding
1	55226152	55226782	-	-20	-19	7.03	five_prime_utr	five_prime_utr	ENSMUSG00000025978	ENSMUST00000027121	Rftn2	protein_coding	protein_coding
1	56795834	56797031	-	-40.2	-39	10.5	three_prime_utr	three_prime_utr	ENSMUSG00000038331	ENSMUST00000042857	Satb2	protein_coding	protein_coding
1	57388236	57388685	-	-37.1	-35.9	10.5	three_prime_utr	three_prime_utr	ENSMUSG00000048495	ENSMUST00000079998	Tyw5	protein_coding	nonsense_mediated_decay
1	57406533	57406653	-	-2.47	-1.83	2.48	five_prime_utr	five_prime_utr	ENSMUSG00000048495	ENSMUST00000162686	Tyw5	protein_coding	protein_coding
1	57956628	57960118	-	-19.6	-18.6	7.27	CDS	CDS	ENSMUSG00000054770	ENSMUST00000164963	Kctd18	protein_coding	protein_coding
1	58015690	58017907	-	-318	-316	5.56	five_prime_utr	five_prime_utr	ENSMUSG00000054770	ENSMUST00000163061	Kctd18	protein_coding	nonsense_mediated_decay
1	58383600	58383870	-	-5.37	-4.61	14	ncRNA	exon	ENSMUSG00000103839	ENSMUST00000194925	Gm37607	TEC	TEC
1	58384792	58385538	-	-42.7	-41.4	15.8	ncRNA	exon	ENSMUSG00000103839	ENSMUST00000194925	Gm37607	TEC	TEC
1	58385597	58385806	-	-4.27	-3.54	3.41	ncRNA	exon	ENSMUSG00000103839	ENSMUST00000194925	Gm37607	TEC	TEC
1	58421751	58424066	-	-43.6	-42.4	3.2	CDS	CDS	ENSMUSG00000026034	ENSMUST00000034868	Clk1	protein_coding	protein_coding
1	58430993	58431232	-	-44.5	-43.3	3.81	three_prime_utr	three_prime_utr	ENSMUSG00000026035	ENSMUST00000117069	Ppil3	protein_coding	protein_coding
1	58463517	58466029	-	-414	#NAME?	6.05	three_prime_utr	three_prime_utr	ENSMUSG00000026037	ENSMUST00000027198	Orc2	protein_coding	protein_coding
1	58529634	58530234	-	-10.9	-10	4.62	three_prime_utr	three_prime_utr	ENSMUSG00000038174	ENSMUST00000187717	Fam126b	protein_coding	nonsense_mediated_decay
1	58900448	58900628	-	-3.57	-2.87	3.23	three_prime_utr	three_prime_utr	ENSMUSG00000026028	ENSMUST00000027186	Trak2	protein_coding	protein_coding
1	58902691	58904097	-	-475	#NAME?	7.91	three_prime_utr	three_prime_utr	ENSMUSG00000026028	ENSMUST00000027186	Trak2	protein_coding	protein_coding
1	59162790	59163389	-	-56.3	-55	19.2	five_prime_utr	five_prime_utr	ENSMUSG00000079550	ENSMUST00000114275	Mpp4	protein_coding	protein_coding
1	59162925	59164214	-	-57.1	-55.8	19.5	three_prime_utr	three_prime_utr	ENSMUSG00000026024	ENSMUST00000027178	Als2	protein_coding	protein_coding
1	59211218	59211339	-	-2.7	-2.04	2.03	CDS	CDS	ENSMUSG00000026024	ENSMUST00000027178	Als2	protein_coding	protein_coding
1	59215220	59216412	-	-7.27	-6.45	3.32	CDS	CDS	ENSMUSG00000026024	ENSMUST00000027178	Als2	protein_coding	protein_coding
1	59489435	59489586	-	-2.67	-2.01	11.8	ncRNA	exon	ENSMUSG00000097819	ENSMUST00000180778	Gm26813	lincRNA	lincRNA
1	59619595	59640102	-	-576	#NAME?	8.89	three_prime_utr	three_prime_utr	ENSMUSG00000026021	ENSMUST00000091374	Sumo1	protein_coding	protein_coding
1	59644556	59670834	-	-30.7	-29.6	1.57	five_prime_utr	five_prime_utr	ENSMUSG00000026021	ENSMUST00000091374	Sumo1	protein_coding	protein_coding
1	59982575	59982747	-	-2.36	-1.72	1.88	ncRNA	exon	ENSMUSG00000026018	ENSMUST00000185891	Ica1l	protein_coding	processed_transcript
1	60070443	60071193	-	-18.8	-17.8	12.2	three_prime_utr	three_prime_utr	ENSMUSG00000026019	ENSMUST00000027173	Wdr12	protein_coding	protein_coding
1	60077903	60078144	-	-6.02	-5.23	2.02	three_prime_utr	three_prime_utr	ENSMUSG00000026019	ENSMUST00000027173	Wdr12	protein_coding	protein_coding
1	60483160	60483461	-	-76.4	-75	20.3	three_prime_utr	three_prime_utr	ENSMUSG00000026014	ENSMUST00000140485	Raph1	protein_coding	protein_coding
1	60487595	60487836	-	-10.5	-9.58	2.26	three_prime_utr	three_prime_utr	ENSMUSG00000026014	ENSMUST00000140485	Raph1	protein_coding	protein_coding
1	60488045	60490023	-	-228	-226	17.7	CDS	CDS	ENSMUSG00000026014	ENSMUST00000140485	Raph1	protein_coding	protein_coding
1	60490082	60490293	-	-3.55	-2.85	1.43	CDS	CDS	ENSMUSG00000026014	ENSMUST00000140485	Raph1	protein_coding	protein_coding
1	60522272	60526083	-	-97.7	-96.2	4.81	CDS	CDS	ENSMUSG00000026014	ENSMUST00000140485	Raph1	protein_coding	protein_coding
1	63057849	63058689	-	-27.4	-26.3	9.58	CDS	CDS	ENSMUSG00000040865	ENSMUST00000133236	Ino80d	protein_coding	nonsense_mediated_decay
1	63058778	63060248	-	-37.5	-36.3	10.5	CDS	CDS	ENSMUSG00000040865	ENSMUST00000133236	Ino80d	protein_coding	nonsense_mediated_decay
1	63085701	63093288	-	-34	-32.9	9.87	CDS	CDS	ENSMUSG00000040865	ENSMUST00000165066	Ino80d	protein_coding	protein_coding
1	63143655	63143776	-	-5.94	-5.16	1.55	three_prime_utr	three_prime_utr	ENSMUSG00000025968	ENSMUST00000027111	Ndufs1	protein_coding	protein_coding
1	64034438	64042094	-	-208	-206	9.43	three_prime_utr	three_prime_utr	ENSMUSG00000025959	ENSMUST00000114086	Klf7	protein_coding	protein_coding
1	64042272	64121482	-	-81.7	-80.3	13.7	CDS	CDS	ENSMUSG00000025959	ENSMUST00000114086	Klf7	protein_coding	protein_coding
1	64607454	64614234	-	-101	-99.9	7.57	CDS	CDS	ENSMUSG00000025956	ENSMUST00000114079	Mettl21a	protein_coding	protein_coding
1	64679870	64680315	-	-284	-282	24.2	ncRNA	exon	ENSMUSG00000087213	ENSMUST00000150749	2810408I11Rik	processed_transcript	antisense
1	64730767	64731127	-	-4.23	-3.5	4.17	three_prime_utr	three_prime_utr	ENSMUSG00000045005	ENSMUST00000063982	Fzd5	protein_coding	protein_coding
1	64734687	64735826	-	-10.4	-9.58	29.1	CDS	CDS	ENSMUSG00000045005	ENSMUST00000063982	Fzd5	protein_coding	protein_coding
1	64736543	64737152	-	-3.14	-2.46	6.46	five_prime_utr	five_prime_utr	ENSMUSG00000045005	ENSMUST00000063982	Fzd5	protein_coding	protein_coding
1	64791776	64791957	-	-3.23	-2.54	3.35	three_prime_utr	three_prime_utr	ENSMUSG00000051344	ENSMUST00000097713	Plekhm3	protein_coding	protein_coding
1	64792584	64792794	-	-4.1	-3.37	4.09	three_prime_utr	three_prime_utr	ENSMUSG00000051344	ENSMUST00000097713	Plekhm3	protein_coding	protein_coding
1	64794199	64794948	-	-30.7	-29.6	11	three_prime_utr	three_prime_utr	ENSMUSG00000051344	ENSMUST00000139649	Plekhm3	protein_coding	nonsense_mediated_decay
1	64795007	64795158	-	-2.25	-1.62	3.5	CDS	CDS	ENSMUSG00000051344	ENSMUST00000139649	Plekhm3	protein_coding	nonsense_mediated_decay
1	64921860	64953219	-	-34.5	-33.4	76.4	CDS	CDS	ENSMUSG00000051344	ENSMUST00000139649	Plekhm3	protein_coding	nonsense_mediated_decay
1	66720771	66720921	-	-3.68	-2.97	2.35	CDS	CDS	ENSMUSG00000026004	ENSMUST00000129190	Kansl1l	protein_coding	protein_coding
1	66801104	66802151	-	-60.7	-59.4	16.9	CDS	CDS	ENSMUSG00000026004	ENSMUST00000068168	Kansl1l	protein_coding	protein_coding
1	66800676	66800797	-	-2.15	-1.52	4.66	ncRNA	exon	ENSMUSG00000026004	ENSMUST00000189846	Kansl1l	protein_coding	retained_intron
1	66830838	66830989	-	-11.1	-10.2	2.61	three_prime_utr	three_prime_utr	ENSMUSG00000026003	ENSMUST00000027153	Acadl	protein_coding	protein_coding
1	67003393	67004384	-	-7.3	-6.48	3.14	three_prime_utr	three_prime_utr	ENSMUSG00000026000	ENSMUST00000027149	Lancl1	protein_coding	protein_coding
1	69538485	69542238	-	-7.3	-6.49	12.9	CDS	CDS	ENSMUSG00000025997	ENSMUST00000027146	Ikzf2	protein_coding	protein_coding
1	71030341	71030671	-	-15.7	-14.7	2.76	three_prime_utr	three_prime_utr	ENSMUSG00000026196	ENSMUST00000027393	Bard1	protein_coding	protein_coding
1	71074781	71088158	-	-76.6	-75.2	9.88	CDS	CDS	ENSMUSG00000026196	ENSMUST00000027393	Bard1	protein_coding	protein_coding
1	71585549	71585790	-	-56.8	-55.5	1.76	three_prime_utr	three_prime_utr	ENSMUSG00000026193	ENSMUST00000188894	Fn1	protein_coding	protein_coding
1	72160479	72160776	-	-12.6	-11.7	3.52	three_prime_utr	three_prime_utr	ENSMUSG00000039395	ENSMUST00000048860	Mreg	protein_coding	protein_coding
1	72857961	72858261	-	-30.4	-29.3	4.94	three_prime_utr	three_prime_utr	ENSMUSG00000026185	ENSMUST00000027377	Igfbp5	protein_coding	protein_coding
1	72858738	72861069	-	-1320	#NAME?	9.28	three_prime_utr	three_prime_utr	ENSMUSG00000026185	ENSMUST00000027377	Igfbp5	protein_coding	protein_coding
1	72861904	72862294	-	-193	-191	2.4	three_prime_utr	three_prime_utr	ENSMUSG00000026185	ENSMUST00000027377	Igfbp5	protein_coding	protein_coding
1	73910230	73910411	-	-7.26	-6.45	2.01	three_prime_utr	three_prime_utr	ENSMUSG00000055322	ENSMUST00000169786	Tns1	protein_coding	protein_coding
1	73913619	73914639	-	-743	#NAME?	10.8	three_prime_utr	three_prime_utr	ENSMUSG00000055322	ENSMUST00000169786	Tns1	protein_coding	protein_coding
1	73924746	73925197	-	-120	-118	4.15	CDS	CDS	ENSMUSG00000055322	ENSMUST00000169786	Tns1	protein_coding	protein_coding
1	73953010	73953941	-	-275	-273	10.6	CDS	CDS	ENSMUSG00000055322	ENSMUST00000169786	Tns1	protein_coding	protein_coding
1	74288576	74288847	-	-38.1	-36.9	3.29	three_prime_utr	three_prime_utr	ENSMUSG00000006301	ENSMUST00000016309	Tmbim1	protein_coding	protein_coding
1	74300285	74300406	-	-2.39	-1.75	10.8	five_prime_utr	five_prime_utr	ENSMUSG00000006301	ENSMUST00000113796	Tmbim1	protein_coding	protein_coding
1	74437906	74438116	-	-5.17	-4.41	2.69	three_prime_utr	three_prime_utr	ENSMUSG00000033364	ENSMUST00000044260	Usp37	protein_coding	protein_coding
1	74438864	74439404	-	-7.54	-6.72	3.54	three_prime_utr	three_prime_utr	ENSMUSG00000033364	ENSMUST00000044260	Usp37	protein_coding	protein_coding
1	74505800	74544284	-	-21.8	-20.7	22.1	five_prime_utr	five_prime_utr	ENSMUSG00000033364	ENSMUST00000189257	Usp37	protein_coding	protein_coding
1	74566474	74567254	-	-127	-125	33.5	three_prime_utr	three_prime_utr	ENSMUSG00000026135	ENSMUST00000156613	Zfp142	protein_coding	nonsense_mediated_decay
1	74569688	74570018	-	-21	-20	6.31	CDS	CDS	ENSMUSG00000026135	ENSMUST00000113737	Zfp142	protein_coding	protein_coding
1	74570287	74571336	-	-13.1	-12.2	4.66	CDS	CDS	ENSMUSG00000026135	ENSMUST00000113737	Zfp142	protein_coding	protein_coding
1	74571575	74572535	-	-62.2	-60.9	8	CDS	CDS	ENSMUSG00000026135	ENSMUST00000113737	Zfp142	protein_coding	protein_coding
1	74585586	74587437	-	-3.57	-2.87	2.55	CDS	CDS	ENSMUSG00000026135	ENSMUST00000113737	Zfp142	protein_coding	protein_coding
1	74587706	74587857	-	-2.74	-2.08	3.23	five_prime_utr	five_prime_utr	ENSMUSG00000026135	ENSMUST00000113737	Zfp142	protein_coding	protein_coding
1	74593747	74594286	-	-155	-153	17.2	three_prime_utr	three_prime_utr	ENSMUSG00000026171	ENSMUST00000135140	Rnf25	protein_coding	nonsense_mediated_decay
1	74739220	74739550	-	-4.15	-3.43	5.17	three_prime_utr	three_prime_utr	ENSMUSG00000006542	ENSMUST00000160732	Prkag3	protein_coding	nonsense_mediated_decay
1	74945672	74945883	-	-2.67	-2.01	11.8	three_prime_utr	three_prime_utr	ENSMUSG00000006538	ENSMUST00000164097	Ihh	protein_coding	protein_coding
1	74967313	74967753	-	-20.1	-19.1	15.1	three_prime_utr	three_prime_utr	ENSMUSG00000026162	ENSMUST00000152855	Nhej1	protein_coding	protein_coding
1	75134613	75134764	-	-4.41	-3.67	18.3	three_prime_utr	three_prime_utr	ENSMUSG00000033159	ENSMUST00000168720	Cnppd1	protein_coding	protein_coding
1	75142286	75142497	-	-4.2	-3.47	2.96	five_prime_utr	five_prime_utr	ENSMUSG00000033159	ENSMUST00000168720	Cnppd1	protein_coding	protein_coding
1	75171716	75172170	-	-50.3	-49.1	8.81	three_prime_utr	three_prime_utr	ENSMUSG00000026198	ENSMUST00000027396	Abcb6	protein_coding	protein_coding
1	75178994	75179765	-	-5.77	-5	11.8	CDS	CDS	ENSMUSG00000026198	ENSMUST00000027396	Abcb6	protein_coding	protein_coding
1	75171730	75172155	-	-41.9	-40.7	7.61	three_prime_utr	three_prime_utr	ENSMUSG00000026198	ENSMUST00000027396	Abcb6	protein_coding	protein_coding
1	75178961	75179792	-	-6.02	-5.24	11.8	CDS	CDS	ENSMUSG00000026198	ENSMUST00000027396	Abcb6	protein_coding	protein_coding
1	75181584	75181824	-	-12.9	-12	2.69	three_prime_utr	three_prime_utr	ENSMUSG00000033124	ENSMUST00000189702	Atg9a	protein_coding	protein_coding
1	75181605	75181845	-	-13.5	-12.5	2.74	three_prime_utr	three_prime_utr	ENSMUSG00000033124	ENSMUST00000189702	Atg9a	protein_coding	protein_coding
1	75192046	75192196	-	-2.29	-1.65	4.31	five_prime_utr	five_prime_utr	ENSMUSG00000033124	ENSMUST00000188347	Atg9a	protein_coding	protein_coding
1	75199201	75199831	-	-8.5	-7.66	9.33	three_prime_utr	three_prime_utr	ENSMUSG00000026200	ENSMUST00000155716	Glb1l	protein_coding	nonsense_mediated_decay
1	75214227	75214586	-	-17.3	-16.3	7.54	three_prime_utr	three_prime_utr	ENSMUSG00000026202	ENSMUST00000186213	Tuba4a	protein_coding	protein_coding
1	75214973	75216705	-	-1390	#NAME?	13.4	three_prime_utr	three_prime_utr	ENSMUSG00000026202	ENSMUST00000188593	Tuba4a	protein_coding	protein_coding
1	75247056	75247236	-	-8.74	-7.9	4.92	three_prime_utr	three_prime_utr	ENSMUSG00000026204	ENSMUST00000027404	Ptprn	protein_coding	protein_coding
1	75474568	75476093	-	-97.8	-96.2	14.3	three_prime_utr	three_prime_utr	ENSMUSG00000032997	ENSMUST00000138683	Chpf	protein_coding	nonsense_mediated_decay
1	75477319	75477887	-	-93.6	-92.1	8.39	CDS	CDS	ENSMUSG00000032997	ENSMUST00000079205	Chpf	protein_coding	protein_coding
1	75485882	75486742	-	-2.95	-2.28	12.9	CDS	CDS	ENSMUSG00000026211	ENSMUST00000113567	Obsl1	protein_coding	protein_coding
1	75490925	75491076	-	-2.5	-1.85	4.04	three_prime_utr	three_prime_utr	ENSMUSG00000026211	ENSMUST00000155084	Obsl1	protein_coding	protein_coding
1	75496379	75496560	-	-3.84	-3.13	2	three_prime_utr	three_prime_utr	ENSMUSG00000026211	ENSMUST00000113565	Obsl1	protein_coding	protein_coding
1	75505583	75505854	-	-3.71	-3	4	CDS	CDS	ENSMUSG00000026211	ENSMUST00000113567	Obsl1	protein_coding	protein_coding
1	75505942	75506093	-	-3.24	-2.55	14	CDS	CDS	ENSMUSG00000026211	ENSMUST00000113567	Obsl1	protein_coding	protein_coding
1	77368621	77374790	-	-47.9	-46.7	15.3	three_prime_utr	three_prime_utr	ENSMUSG00000026235	ENSMUST00000027451	Epha4	protein_coding	protein_coding
1	77506797	77515028	-	-36.2	-35	7.77	CDS	CDS	ENSMUSG00000026235	ENSMUST00000027451	Epha4	protein_coding	protein_coding
1	78596016	78596315	-	-2.95	-2.28	12.9	ncRNA	exon	ENSMUSG00000099364	ENSMUST00000190504	5730419F03Rik	lincRNA	lincRNA
1	79435177	79435298	-	-2.39	-1.75	10.8	CDS	CDS	ENSMUSG00000050711	ENSMUST00000185234	Scg2	protein_coding	protein_coding
1	79436135	79436285	-	-2.39	-1.75	10.8	CDS	CDS	ENSMUSG00000050711	ENSMUST00000185234	Scg2	protein_coding	protein_coding
1	79606875	79607086	-	-3.24	-2.56	2.51	three_prime_utr	three_prime_utr	ENSMUSG00000054702	ENSMUST00000162342	Ap1s3	protein_coding	protein_coding
1	79705221	79705401	-	-4.18	-3.46	1.99	three_prime_utr	three_prime_utr	ENSMUSG00000073643	ENSMUST00000113512	Wdfy1	protein_coding	protein_coding
1	80266865	80269266	-	-436	#NAME?	5.75	three_prime_utr	three_prime_utr	ENSMUSG00000004364	ENSMUST00000164108	Cul3	protein_coding	protein_coding
1	82236967	82288059	-	-557	#NAME?	10.7	CDS	CDS	ENSMUSG00000055980	ENSMUST00000069799	Irs1	protein_coding	protein_coding
1	82288118	82288748	-	-49.9	-48.6	4.86	CDS	CDS	ENSMUSG00000055980	ENSMUST00000069799	Irs1	protein_coding	protein_coding
1	82288867	82290427	-	-98.4	-96.9	9.28	CDS	CDS	ENSMUSG00000055980	ENSMUST00000069799	Irs1	protein_coding	protein_coding
1	82290636	82291416	-	-45.8	-44.6	26.9	five_prime_utr	five_prime_utr	ENSMUSG00000055980	ENSMUST00000069799	Irs1	protein_coding	protein_coding
1	84037043	84037344	-	-4.24	-3.51	11.8	three_prime_utr	three_prime_utr	ENSMUSG00000045658	ENSMUST00000168574	Pid1	protein_coding	protein_coding
1	84037462	84038152	-	-6.8	-5.99	26.9	three_prime_utr	three_prime_utr	ENSMUSG00000045658	ENSMUST00000168574	Pid1	protein_coding	protein_coding
1	84721188	84721369	-	-2.41	-1.76	5.38	three_prime_utr	three_prime_utr	ENSMUSG00000026219	ENSMUST00000186465	Trip12	protein_coding	protein_coding
1	84724364	84725426	-	-287	-285	7.19	three_prime_utr	three_prime_utr	ENSMUSG00000026219	ENSMUST00000189670	Trip12	protein_coding	protein_coding
1	84786194	84840516	-	-372	#NAME?	24.8	CDS	CDS	ENSMUSG00000026219	ENSMUST00000186465	Trip12	protein_coding	protein_coding
1	85067393	85068044	-	-2.67	-2.01	7.54	ncRNA	exon	ENSMUSG00000101279	ENSMUST00000186987	Gm18342	unprocessed_pseudogene	unprocessed_pseudogene
1	85512794	85513092	-	-14.3	-13.4	5.38	ncRNA	exon	ENSMUSG00000089714	ENSMUST00000161449	Gm16092	lincRNA	lincRNA
1	86014491	86014670	-	-2.54	-1.89	4.31	ncRNA	exon	ENSMUSG00000099342	ENSMUST00000187562	Gm18180	processed_pseudogene	processed_pseudogene
1	86015440	86015560	-	-3.15	-2.47	8.07	ncRNA	exon	ENSMUSG00000099342	ENSMUST00000187562	Gm18180	processed_pseudogene	processed_pseudogene
1	86099202	86099470	-	-4.7	-3.96	19.4	three_prime_utr	three_prime_utr	ENSMUSG00000026228	ENSMUST00000027431	Htr2b	protein_coding	protein_coding
1	86099735	86100002	-	-4.87	-4.12	10.8	CDS	CDS	ENSMUSG00000026228	ENSMUST00000027431	Htr2b	protein_coding	protein_coding
1	86110734	86110971	-	-5.51	-4.74	20.5	CDS	CDS	ENSMUSG00000026228	ENSMUST00000027431	Htr2b	protein_coding	protein_coding
1	86350261	86351066	-	-13100	#NAME?	16.2	three_prime_utr	three_prime_utr	ENSMUSG00000026234	ENSMUST00000027438	Ncl	protein_coding	protein_coding
1	86356178	86357238	-	-1440	#NAME?	1.95	CDS	CDS	ENSMUSG00000026234	ENSMUST00000027438	Ncl	protein_coding	protein_coding
1	86358161	86359400	-	-37.8	-36.6	7.64	five_prime_utr	five_prime_utr	ENSMUSG00000026234	ENSMUST00000185785	Ncl	protein_coding	protein_coding
1	86543053	86543412	-	-47.6	-46.3	5.35	three_prime_utr	three_prime_utr	ENSMUSG00000026239	ENSMUST00000027444	Pde6d	protein_coding	protein_coding
1	86582300	86582599	-	-38.4	-37.2	7.38	five_prime_utr	five_prime_utr	ENSMUSG00000026239	ENSMUST00000143674	Pde6d	protein_coding	nonsense_mediated_decay
1	87476833	87477400	-	-28.1	-27	9.69	three_prime_utr	three_prime_utr	ENSMUSG00000026259	ENSMUST00000027477	Ngef	protein_coding	protein_coding
1	87503307	87509247	-	-9.23	-8.37	3.68	CDS	CDS	ENSMUSG00000026259	ENSMUST00000027477	Ngef	protein_coding	protein_coding
1	87945148	87945389	-	-6.78	-5.98	5.17	three_prime_utr	three_prime_utr	ENSMUSG00000005501	ENSMUST00000189409	Usp40	protein_coding	nonsense_mediated_decay
1	87945807	87946588	-	-19.5	-18.5	4.52	three_prime_utr	three_prime_utr	ENSMUSG00000005501	ENSMUST00000189409	Usp40	protein_coding	nonsense_mediated_decay
1	88264418	88264568	-	-2.65	-1.99	1.25	three_prime_utr	three_prime_utr	ENSMUSG00000044783	ENSMUST00000054674	Hjurp	protein_coding	protein_coding
1	88265017	88267985	-	-893	#NAME?	8.98	three_prime_utr	three_prime_utr	ENSMUSG00000044783	ENSMUST00000147393	Hjurp	protein_coding	protein_coding
1	88277214	88277513	-	-2.94	-2.27	1.3	CDS	CDS	ENSMUSG00000044783	ENSMUST00000054674	Hjurp	protein_coding	protein_coding
1	88500700	88510066	-	-44.8	-43.6	9.11	three_prime_utr	three_prime_utr	ENSMUSG00000062310	ENSMUST00000067625	Glrp1	protein_coding	protein_coding
1	88674681	88701667	-	-3050	#NAME?	25.3	three_prime_utr	three_prime_utr	ENSMUSG00000049866	ENSMUST00000159814	Arl4c	protein_coding	protein_coding
1	90765922	90768436	-	-166	-164	5.77	three_prime_utr	three_prime_utr	ENSMUSG00000048126	ENSMUST00000097653	Col6a3	protein_coding	protein_coding
1	90778845	90780069	-	-1170	#NAME?	7.69	CDS	CDS	ENSMUSG00000048126	ENSMUST00000188587	Col6a3	protein_coding	protein_coding
1	90801535	90802380	-	-87.2	-85.7	3.45	CDS	CDS	ENSMUSG00000048126	ENSMUST00000188587	Col6a3	protein_coding	protein_coding
1	90802589	90804106	-	-383	#NAME?	4.38	CDS	CDS	ENSMUSG00000048126	ENSMUST00000188587	Col6a3	protein_coding	protein_coding
1	90810480	90821805	-	-238	-236	12.5	CDS	CDS	ENSMUSG00000048126	ENSMUST00000056925	Col6a3	protein_coding	protein_coding
1	90828069	90828339	-	-8.07	-7.23	2.38	CDS	CDS	ENSMUSG00000048126	ENSMUST00000056925	Col6a3	protein_coding	protein_coding
1	91373920	91374190	-	-23.8	-22.8	4.81	three_prime_utr	three_prime_utr	ENSMUSG00000026309	ENSMUST00000187049	Ilkap	protein_coding	nonsense_mediated_decay
1	91411482	91412401	-	-73.5	-72.1	5.3	three_prime_utr	three_prime_utr	ENSMUSG00000067071	ENSMUST00000086851	Hes6	protein_coding	protein_coding
1	91412963	91414008	-	-9.75	-8.88	5.65	five_prime_utr	five_prime_utr	ENSMUSG00000067071	ENSMUST00000086851	Hes6	protein_coding	protein_coding
1	91416489	91417386	-	-9.09	-8.24	12.9	three_prime_utr	three_prime_utr	ENSMUSG00000055866	ENSMUST00000069620	Per2	protein_coding	protein_coding
1	91417445	91417954	-	-12.7	-11.8	8.48	three_prime_utr	three_prime_utr	ENSMUSG00000055866	ENSMUST00000069620	Per2	protein_coding	protein_coding
1	91800627	91800957	-	-7.7	-6.88	30.1	ncRNA	exon	ENSMUSG00000100980	ENSMUST00000187564	Gm29100	antisense	antisense
1	91801436	91801977	-	-49.2	-47.9	4.56	ncRNA	exon	ENSMUSG00000100980	ENSMUST00000187564	Gm29100	antisense	antisense
1	91928808	91928959	-	-2.1	-1.48	2.48	three_prime_utr	three_prime_utr	ENSMUSG00000026313	ENSMUST00000097644	Hdac4	protein_coding	protein_coding
1	91932402	91933241	-	-65.2	-63.8	15.3	three_prime_utr	three_prime_utr	ENSMUSG00000026313	ENSMUST00000097644	Hdac4	protein_coding	protein_coding
1	92439455	92439753	-	-134	-133	4.3	three_prime_utr	three_prime_utr	ENSMUSG00000026260	ENSMUST00000027478	Ndufa10	protein_coding	protein_coding
1	92637144	92639530	-	-528	#NAME?	10.8	three_prime_utr	three_prime_utr	ENSMUSG00000073616	ENSMUST00000148508	Cops9	protein_coding	nonsense_mediated_decay
1	92639679	92639860	-	-2.67	-2.01	1.79	CDS	CDS	ENSMUSG00000073616	ENSMUST00000112999	Cops9	protein_coding	protein_coding
1	92859862	92860252	-	-105	-103	3.63	three_prime_utr	three_prime_utr	ENSMUSG00000034212	ENSMUST00000212504	Ankmy1	protein_coding	protein_coding
1	92909240	92909390	-	-2.67	-2.01	11.8	ncRNA	exon	ENSMUSG00000097251	ENSMUST00000181575	5033417F24Rik	antisense	antisense
1	93299240	93299391	-	-2.07	-1.45	2.69	three_prime_utr	three_prime_utr	ENSMUSG00000026273	ENSMUST00000112944	Mterf4	protein_coding	protein_coding
1	93299569	93299870	-	-2.61	-1.95	3.08	three_prime_utr	three_prime_utr	ENSMUSG00000026273	ENSMUST00000112944	Mterf4	protein_coding	protein_coding
1	93300827	93301038	-	-2.67	-2.01	4.84	three_prime_utr	three_prime_utr	ENSMUSG00000026273	ENSMUST00000112944	Mterf4	protein_coding	protein_coding
1	93301216	93302027	-	-87.9	-86.4	9.69	CDS	CDS	ENSMUSG00000026273	ENSMUST00000027492	Mterf4	protein_coding	protein_coding
1	93304178	93304838	-	-9.84	-8.97	37.7	CDS	CDS	ENSMUSG00000026273	ENSMUST00000112944	Mterf4	protein_coding	protein_coding
1	93320883	93322174	-	-22	-20.9	5.38	CDS	CDS	ENSMUSG00000026274	ENSMUST00000027493	Pask	protein_coding	protein_coding
1	93343331	93343482	-	-2.79	-2.13	3.77	five_prime_utr	five_prime_utr	ENSMUSG00000026274	ENSMUST00000128253	Pask	protein_coding	protein_coding
1	93405939	93406150	-	-14.1	-13.1	3.27	three_prime_utr	three_prime_utr	ENSMUSG00000034088	ENSMUST00000170883	Hdlbp	protein_coding	protein_coding
1	93621248	93621638	-	-5.26	-4.5	6.03	three_prime_utr	three_prime_utr	ENSMUSG00000026277	ENSMUST00000027498	Stk25	protein_coding	protein_coding
1	93622086	93623406	-	-8.28	-7.45	1.88	three_prime_utr	three_prime_utr	ENSMUSG00000026277	ENSMUST00000027498	Stk25	protein_coding	protein_coding
1	93626844	93626995	-	-8.5	-7.66	8.61	ncRNA	exon	ENSMUSG00000026277	ENSMUST00000151068	Stk25	protein_coding	retained_intron
1	93750166	93754565	-	-92.7	-91.2	6.74	CDS	CDS	ENSMUSG00000026279	ENSMUST00000190116	Thap4	protein_coding	protein_coding
1	93792575	93792815	-	-19.4	-18.4	3.79	three_prime_utr	three_prime_utr	ENSMUSG00000026281	ENSMUST00000027503	Dtymk	protein_coding	protein_coding
1	93800907	93801904	-	-9.98	-9.11	3.77	CDS	CDS	ENSMUSG00000026281	ENSMUST00000027503	Dtymk	protein_coding	protein_coding
1	95627550	95627731	-	-2.11	-1.48	7.54	CDS	CDS	ENSMUSG00000040710	ENSMUST00000043336	St8sia4	protein_coding	protein_coding
1	97643952	97644072	-	-3.01	-2.34	2.58	three_prime_utr	three_prime_utr	ENSMUSG00000044768	ENSMUST00000153115	D1Ertd622e	protein_coding	protein_coding
1	97645451	97654650	-	-365	#NAME?	14.8	CDS	CDS	ENSMUSG00000044768	ENSMUST00000053033	D1Ertd622e	protein_coding	protein_coding
1	97706167	97706378	-	-11.9	-11	3.09	three_prime_utr	three_prime_utr	ENSMUSG00000040648	ENSMUST00000042509	Ppip5k2	protein_coding	protein_coding
1	97759358	97761779	-	-18.3	-17.3	3.25	five_prime_utr	five_prime_utr	ENSMUSG00000040648	ENSMUST00000112845	Ppip5k2	protein_coding	protein_coding
1	97821233	97821534	-	-10.8	-9.94	2.26	three_prime_utr	three_prime_utr	ENSMUSG00000026335	ENSMUST00000058762	Pam	protein_coding	protein_coding
1	98058545	98058815	-	-6.19	-5.41	24.8	ncRNA	exon	ENSMUSG00000026335	ENSMUST00000163007	Pam	protein_coding	processed_transcript
1	98031175	98031295	-	-2.88	-2.22	7.54	ncRNA	exon	ENSMUSG00000089706	ENSMUST00000160588	B230216N24Rik	processed_transcript	retained_intron
1	98031772	98032101	-	-4.24	-3.51	14	ncRNA	exon	ENSMUSG00000089706	ENSMUST00000160588	B230216N24Rik	processed_transcript	retained_intron
1	101880534	101880682	-	-2.88	-2.22	9.69	ncRNA	exon	ENSMUSG00000100349	ENSMUST00000190483	Gm28188	processed_pseudogene	processed_pseudogene
1	101892987	101893847	-	-8.17	-7.33	15.1	ncRNA	exon	ENSMUSG00000099375	ENSMUST00000186885	Gm28187	lincRNA	lincRNA
1	101894260	101895061	-	-7.05	-6.25	5.38	ncRNA	exon	ENSMUSG00000099375	ENSMUST00000186885	Gm28187	lincRNA	lincRNA
1	105521296	105521446	-	-3.41	-2.71	1.9	three_prime_utr	three_prime_utr	ENSMUSG00000056536	ENSMUST00000070699	Pign	protein_coding	protein_coding
1	105521745	105521985	-	-8.69	-7.85	1.57	three_prime_utr	three_prime_utr	ENSMUSG00000056536	ENSMUST00000070699	Pign	protein_coding	protein_coding
1	105566661	105566901	-	-2.88	-2.22	7.54	ncRNA	exon	ENSMUSG00000056536	ENSMUST00000190945	Pign	protein_coding	processed_transcript
1	105567110	105567500	-	-2.67	-2.01	11.8	ncRNA	exon	ENSMUSG00000056536	ENSMUST00000190945	Pign	protein_coding	processed_transcript
1	105567768	105567889	-	-2.39	-1.75	10.8	ncRNA	exon	ENSMUSG00000056536	ENSMUST00000190945	Pign	protein_coding	processed_transcript
1	105979496	105989249	-	-3.24	-2.55	14	ncRNA	exon	ENSMUSG00000099843	ENSMUST00000185535	Gm7160	lincRNA	lincRNA
1	105989750	105990253	-	-4.16	-3.44	11.8	ncRNA	exon	ENSMUSG00000099843	ENSMUST00000185535	Gm7160	lincRNA	lincRNA
1	106541648	106543115	-	-33.3	-32.1	112	three_prime_utr	three_prime_utr	ENSMUSG00000057329	ENSMUST00000112751	Bcl2	protein_coding	protein_coding
1	106543174	106710444	-	-4.38	-3.64	5.74	CDS	CDS	ENSMUSG00000057329	ENSMUST00000112751	Bcl2	protein_coding	protein_coding
1	106712208	106713406	-	-35.2	-34	21.2	CDS	CDS	ENSMUSG00000057329	ENSMUST00000189999	Bcl2	protein_coding	protein_coding
1	106713465	106713885	-	-7.64	-6.82	3.52	five_prime_utr	five_prime_utr	ENSMUSG00000057329	ENSMUST00000112751	Bcl2	protein_coding	protein_coding
1	106724591	106734554	-	-102	-101	7.39	three_prime_utr	three_prime_utr	ENSMUSG00000009905	ENSMUST00000010049	Kdsr	protein_coding	protein_coding
1	106766259	106766469	-	-4.87	-4.12	5.38	three_prime_utr	three_prime_utr	ENSMUSG00000009907	ENSMUST00000112736	Vps4b	protein_coding	protein_coding
1	106767008	106769549	-	-2.44	-1.79	4.66	three_prime_utr	three_prime_utr	ENSMUSG00000009907	ENSMUST00000094646	Vps4b	protein_coding	protein_coding
1	111858701	111859478	-	-20.8	-19.8	6.89	three_prime_utr	three_prime_utr	ENSMUSG00000038702	ENSMUST00000035462	Dsel	protein_coding	protein_coding
1	111859567	111860344	-	-51.7	-50.5	5.43	CDS	CDS	ENSMUSG00000038702	ENSMUST00000035462	Dsel	protein_coding	protein_coding
1	111861119	111862374	-	-31.9	-30.8	8.61	CDS	CDS	ENSMUSG00000038702	ENSMUST00000035462	Dsel	protein_coding	protein_coding
1	111862493	111862792	-	-9.06	-8.21	2.92	CDS	CDS	ENSMUSG00000038702	ENSMUST00000035462	Dsel	protein_coding	protein_coding
1	111863090	111864201	-	-111	-109	19.7	five_prime_utr	five_prime_utr	ENSMUSG00000038702	ENSMUST00000035462	Dsel	protein_coding	protein_coding
1	119416303	119420990	-	-599	#NAME?	14	three_prime_utr	three_prime_utr	ENSMUSG00000037035	ENSMUST00000038765	Inhbb	protein_coding	protein_coding
1	119421708	119422248	-	-78	-76.5	21.5	five_prime_utr	five_prime_utr	ENSMUSG00000037035	ENSMUST00000038765	Inhbb	protein_coding	protein_coding
1	119470394	119470544	-	-5.36	-4.6	1.52	three_prime_utr	three_prime_utr	ENSMUSG00000004451	ENSMUST00000004565	Ralb	protein_coding	protein_coding
1	119470901	119471082	-	-6.78	-5.98	1.64	three_prime_utr	three_prime_utr	ENSMUSG00000004451	ENSMUST00000004565	Ralb	protein_coding	protein_coding
1	119471260	119472207	-	-139	-137	4.23	three_prime_utr	three_prime_utr	ENSMUSG00000004451	ENSMUST00000004565	Ralb	protein_coding	protein_coding
1	119526214	119526359	-	-2.39	-1.75	10.8	ncRNA	exon	ENSMUSG00000098447	ENSMUST00000185095	Gm27184	antisense	antisense
1	119548605	119549146	-	-9.93	-9.06	5.38	three_prime_utr	three_prime_utr	ENSMUSG00000026383	ENSMUST00000052404	Epb41l5	protein_coding	protein_coding
1	119652496	119652617	-	-3.23	-2.54	3.77	three_prime_utr	three_prime_utr	ENSMUSG00000026384	ENSMUST00000064091	Ptpn4	protein_coding	protein_coding
1	119659084	119667610	-	-51.8	-50.5	11.2	three_prime_utr	three_prime_utr	ENSMUSG00000026384	ENSMUST00000166624	Ptpn4	protein_coding	nonsense_mediated_decay
1	119837193	119837493	-	-4.24	-3.51	15.1	five_prime_utr	five_prime_utr	ENSMUSG00000026384	ENSMUST00000064091	Ptpn4	protein_coding	protein_coding
1	119909529	119913148	-	-34.7	-33.5	8.77	CDS	CDS	ENSMUSG00000036975	ENSMUST00000037906	Tmem177	protein_coding	protein_coding
1	120067495	120073806	-	-460	#NAME?	11.7	CDS	CDS	ENSMUSG00000050777	ENSMUST00000056089	Tmem37	protein_coding	protein_coding
1	120113279	120113517	-	-79.5	-78.1	2.79	three_prime_utr	three_prime_utr	ENSMUSG00000026385	ENSMUST00000132118	Dbi	protein_coding	nonsense_mediated_decay
1	120224464	120224644	-	-2.73	-2.06	6.46	three_prime_utr	three_prime_utr	ENSMUSG00000026389	ENSMUST00000112641	Steap3	protein_coding	protein_coding
1	120226737	120227007	-	-14.2	-13.2	2.61	three_prime_utr	three_prime_utr	ENSMUSG00000026389	ENSMUST00000112640	Steap3	protein_coding	protein_coding
1	120243918	120269999	-	-19.7	-18.7	4.61	CDS	CDS	ENSMUSG00000026389	ENSMUST00000112643	Steap3	protein_coding	protein_coding
1	121319816	121327581	-	-31.6	-30.5	12.2	five_prime_utr	five_prime_utr	ENSMUSG00000003721	ENSMUST00000003818	Insig2	protein_coding	protein_coding
1	121355823	121356473	-	-6.49	-5.69	24.8	ncRNA	exon	ENSMUSG00000101791	ENSMUST00000190690	2210011K15Rik	lincRNA	lincRNA
1	121356649	121359841	-	-2.67	-2.01	11.8	ncRNA	exon	ENSMUSG00000101791	ENSMUST00000190690	2210011K15Rik	lincRNA	lincRNA
1	121553834	121554134	-	-269	-267	7.09	three_prime_utr	three_prime_utr	ENSMUSG00000001674	ENSMUST00000001724	Ddx18	protein_coding	protein_coding
1	121565893	121567810	-	-75	-73.6	1.98	CDS	CDS	ENSMUSG00000001674	ENSMUST00000001724	Ddx18	protein_coding	protein_coding
1	125435355	125435727	-	-50.7	-49.4	19.5	five_prime_utr	five_prime_utr	ENSMUSG00000026341	ENSMUST00000178474	Actr3	protein_coding	protein_coding
1	125872352	125910520	-	-103	-102	10.5	three_prime_utr	three_prime_utr	ENSMUSG00000026344	ENSMUST00000159417	Lypd1	protein_coding	protein_coding
1	127976350	127987306	-	-22	-20.9	5.18	CDS	CDS	ENSMUSG00000036086	ENSMUST00000086614	Zranb3	protein_coding	protein_coding
1	128299877	128300267	-	-4.11	-3.39	17.2	CDS	CDS	ENSMUSG00000026354	ENSMUST00000073490	Lct	protein_coding	protein_coding
1	128300386	128300596	-	-3.24	-2.55	14	CDS	CDS	ENSMUSG00000026354	ENSMUST00000073490	Lct	protein_coding	protein_coding
1	128331589	128332128	-	-196	-194	4.67	three_prime_utr	three_prime_utr	ENSMUSG00000026355	ENSMUST00000190495	Mcm6	protein_coding	protein_coding
1	128363706	128363856	-	-6.21	-5.42	1.84	three_prime_utr	three_prime_utr	ENSMUSG00000026356	ENSMUST00000027602	Dars	protein_coding	protein_coding
1	128417158	128417368	-	-54.9	-53.6	3.4	five_prime_utr	five_prime_utr	ENSMUSG00000026356	ENSMUST00000064309	Dars	protein_coding	protein_coding
1	128588465	128588703	-	-5.61	-4.84	2.69	three_prime_utr	three_prime_utr	ENSMUSG00000045382	ENSMUST00000052172	Cxcr4	protein_coding	protein_coding
1	128588761	128592263	-	-29.6	-28.5	7.72	CDS	CDS	ENSMUSG00000045382	ENSMUST00000052172	Cxcr4	protein_coding	protein_coding
1	130448481	130448781	-	-8.29	-7.46	4.72	ncRNA	exon	ENSMUSG00000026399	ENSMUST00000122830	Cd55	protein_coding	retained_intron
1	130690560	130691340	-	-27.4	-26.3	22.4	three_prime_utr	three_prime_utr	ENSMUSG00000026409	ENSMUST00000185233	Pfkfb2	protein_coding	nonsense_mediated_decay
1	130716785	130729253	-	-39.5	-38.3	10	five_prime_utr	five_prime_utr	ENSMUSG00000026409	ENSMUST00000186777	Pfkfb2	protein_coding	nonsense_mediated_decay
1	131053729	131053938	-	-6.15	-5.36	4.4	three_prime_utr	three_prime_utr	ENSMUSG00000016528	ENSMUST00000016672	Mapkapk2	protein_coding	protein_coding
1	131055040	131055160	-	-6.08	-5.3	1.43	CDS	CDS	ENSMUSG00000016528	ENSMUST00000016672	Mapkapk2	protein_coding	protein_coding
1	131128413	131130152	-	-148	-146	16	CDS	CDS	ENSMUSG00000016526	ENSMUST00000016670	Dyrk3	protein_coding	protein_coding
1	131176409	131176619	-	-3.9	-3.19	10.8	three_prime_utr	three_prime_utr	ENSMUSG00000026430	ENSMUST00000068564	Rassf5	protein_coding	protein_coding
1	131177125	131177633	-	-10.2	-9.31	4.84	three_prime_utr	three_prime_utr	ENSMUSG00000026430	ENSMUST00000068564	Rassf5	protein_coding	protein_coding
1	131177900	131178617	-	-5.6	-4.83	6.03	three_prime_utr	three_prime_utr	ENSMUSG00000026430	ENSMUST00000112442	Rassf5	protein_coding	protein_coding
1	131254642	131254912	-	-3.88	-3.17	9.69	three_prime_utr	three_prime_utr	ENSMUSG00000042349	ENSMUST00000062108	Ikbke	protein_coding	protein_coding
1	131254971	131255332	-	-14.6	-13.6	8.61	three_prime_utr	three_prime_utr	ENSMUSG00000042349	ENSMUST00000062108	Ikbke	protein_coding	protein_coding
1	131286479	131287049	-	-72	-70.7	10.9	three_prime_utr	three_prime_utr	ENSMUSG00000026425	ENSMUST00000097588	Srgap2	protein_coding	protein_coding
1	131289147	131291632	-	-12.4	-11.5	3.01	three_prime_utr	three_prime_utr	ENSMUSG00000026425	ENSMUST00000187042	Srgap2	protein_coding	protein_coding
1	131292671	131294994	-	-3.8	-3.09	1.98	CDS	CDS	ENSMUSG00000026425	ENSMUST00000097588	Srgap2	protein_coding	protein_coding
1	131295232	131295533	-	-11.4	-10.5	5.58	three_prime_utr	three_prime_utr	ENSMUSG00000026425	ENSMUST00000188770	Srgap2	protein_coding	protein_coding
1	131296815	131297086	-	-5.08	-4.33	11.8	three_prime_utr	three_prime_utr	ENSMUSG00000026425	ENSMUST00000185596	Srgap2	protein_coding	protein_coding
1	132023524	132026748	-	-14.7	-13.7	5.33	three_prime_utr	three_prime_utr	ENSMUSG00000059149	ENSMUST00000112370	Mfsd4a	protein_coding	protein_coding
1	132113554	132113944	-	-79.9	-78.4	23.7	three_prime_utr	three_prime_utr	ENSMUSG00000026437	ENSMUST00000027697	Cdk18	protein_coding	protein_coding
1	132114782	132114903	-	-5.01	-4.26	1.78	three_prime_utr	three_prime_utr	ENSMUSG00000026437	ENSMUST00000027697	Cdk18	protein_coding	protein_coding
1	132357123	132357393	-	-19.9	-18.9	3.43	three_prime_utr	three_prime_utr	ENSMUSG00000042066	ENSMUST00000045473	Tmcc2	protein_coding	protein_coding
1	132358927	132359197	-	-49.5	-48.2	4.66	CDS	CDS	ENSMUSG00000042066	ENSMUST00000045473	Tmcc2	protein_coding	protein_coding
1	132359615	132359796	-	-2.66	-2	3.38	ncRNA	exon	ENSMUSG00000042066	ENSMUST00000138717	Tmcc2	protein_coding	retained_intron
1	132359855	132364720	-	-193	-191	14.7	CDS	CDS	ENSMUSG00000042066	ENSMUST00000045473	Tmcc2	protein_coding	protein_coding
1	132391100	132391281	-	-4.64	-3.89	1.9	five_prime_utr	five_prime_utr	ENSMUSG00000042066	ENSMUST00000045473	Tmcc2	protein_coding	protein_coding
1	132515117	132515298	-	-2.67	-2.01	11.8	three_prime_utr	three_prime_utr	ENSMUSG00000053024	ENSMUST00000189528	Cntn2	protein_coding	nonsense_mediated_decay
1	132991761	132996647	-	-302	-300	8.18	CDS	CDS	ENSMUSG00000054387	ENSMUST00000188090	Mdm4	protein_coding	protein_coding
1	133131094	133131782	-	-19.8	-18.8	17.2	ncRNA	exon	ENSMUSG00000102425	ENSMUST00000195676	Gm26616	TEC	TEC
1	133382332	133382513	-	-3.53	-2.83	15.1	three_prime_utr	three_prime_utr	ENSMUSG00000070643	ENSMUST00000144386	Sox13	protein_coding	protein_coding
1	133383350	133383830	-	-7.57	-6.75	9.69	three_prime_utr	three_prime_utr	ENSMUSG00000070643	ENSMUST00000144386	Sox13	protein_coding	protein_coding
1	133603870	133604020	-	-14.5	-13.6	1.48	three_prime_utr	three_prime_utr	ENSMUSG00000090553	ENSMUST00000166915	Snrpe	protein_coding	protein_coding
1	133609873	133610082	-	-11.4	-10.5	8.07	five_prime_utr	five_prime_utr	ENSMUSG00000090553	ENSMUST00000164574	Snrpe	protein_coding	protein_coding
1	133619921	133620758	-	-778	#NAME?	9.41	three_prime_utr	three_prime_utr	ENSMUSG00000102976	ENSMUST00000191896	Zc3h11a	protein_coding	protein_coding
1	133621025	133622147	-	-674	#NAME?	11.5	three_prime_utr	three_prime_utr	ENSMUSG00000094410	ENSMUST00000179598	Gm38394	protein_coding	protein_coding
1	133625881	133627226	-	-196	-194	3.18	CDS	CDS	ENSMUSG00000102976	ENSMUST00000191896	Zc3h11a	protein_coding	protein_coding
1	133619870	133620768	-	-781	#NAME?	9.5	three_prime_utr	three_prime_utr	ENSMUSG00000102976	ENSMUST00000191896	Zc3h11a	protein_coding	protein_coding
1	133621006	133622159	-	-679	#NAME?	11.6	three_prime_utr	three_prime_utr	ENSMUSG00000094410	ENSMUST00000179598	Gm38394	protein_coding	protein_coding
1	133625864	133627239	-	-196	-194	3.14	CDS	CDS	ENSMUSG00000102976	ENSMUST00000191896	Zc3h11a	protein_coding	protein_coding
1	133619939	133620779	-	-748	#NAME?	9.39	three_prime_utr	three_prime_utr	ENSMUSG00000102976	ENSMUST00000191896	Zc3h11a	protein_coding	protein_coding
1	133621017	133622172	-	-697	#NAME?	11.3	three_prime_utr	three_prime_utr	ENSMUSG00000094410	ENSMUST00000179598	Gm38394	protein_coding	protein_coding
1	133625878	133627225	-	-196	-194	3.17	CDS	CDS	ENSMUSG00000102976	ENSMUST00000191896	Zc3h11a	protein_coding	protein_coding
1	133656614	133656944	-	-39.1	-37.9	5.96	CDS	CDS	ENSMUSG00000094410	ENSMUST00000179598	Gm38394	protein_coding	protein_coding
1	133657183	133660359	-	-264	-261	11.7	CDS	CDS	ENSMUSG00000094410	ENSMUST00000179598	Gm38394	protein_coding	protein_coding
1	133679899	133680080	-	-2.67	-2.01	11.8	CDS	CDS	ENSMUSG00000051998	ENSMUST00000169295	Lax1	protein_coding	protein_coding
1	133701638	133701881	-	-8.25	-7.42	24.8	three_prime_utr	three_prime_utr	ENSMUSG00000026463	ENSMUST00000143567	Atp2b4	protein_coding	protein_coding
1	133897408	133897708	-	-5	-4.25	20.5	three_prime_utr	three_prime_utr	ENSMUSG00000010311	ENSMUST00000124051	Optc	protein_coding	protein_coding
1	134076957	134079090	-	-39.2	-38	9.42	three_prime_utr	three_prime_utr	ENSMUSG00000020423	ENSMUST00000020692	Btg2	protein_coding	protein_coding
1	134346096	134346247	-	-12.4	-11.4	4.75	three_prime_utr	three_prime_utr	ENSMUSG00000042305	ENSMUST00000049470	Tmem183a	protein_coding	protein_coding
1	134755597	134755748	-	-2.66	-2	4.66	three_prime_utr	three_prime_utr	ENSMUSG00000073557	ENSMUST00000045665	Ppp1r12b	protein_coding	protein_coding
1	134983300	134983510	-	-20.5	-19.5	7.38	three_prime_utr	three_prime_utr	ENSMUSG00000042793	ENSMUST00000044828	Lgr6	protein_coding	protein_coding
1	134986052	134987937	-	-105	-104	10.9	CDS	CDS	ENSMUSG00000042793	ENSMUST00000044828	Lgr6	protein_coding	protein_coding
1	135295212	135295362	-	-2.36	-1.72	7.54	three_prime_utr	three_prime_utr	ENSMUSG00000062580	ENSMUST00000081104	Timm17a	protein_coding	protein_coding
1	135301520	135301969	-	-334	#NAME?	4.62	three_prime_utr	three_prime_utr	ENSMUSG00000062580	ENSMUST00000081104	Timm17a	protein_coding	protein_coding
1	135371056	135371863	-	-89.4	-87.9	11.5	three_prime_utr	three_prime_utr	ENSMUSG00000041889	ENSMUST00000041240	Shisa4	protein_coding	protein_coding
1	135373445	135374242	-	-4.27	-3.54	4.31	ncRNA	exon	ENSMUSG00000041889	ENSMUST00000159918	Shisa4	protein_coding	retained_intron
1	135375027	135375237	-	-3.38	-2.69	6.46	five_prime_utr	five_prime_utr	ENSMUSG00000041889	ENSMUST00000041240	Shisa4	protein_coding	protein_coding
1	135382311	135382641	-	-46.8	-45.5	3.71	three_prime_utr	three_prime_utr	ENSMUSG00000041879	ENSMUST00000041023	Ipo9	protein_coding	protein_coding
1	135383089	135383479	-	-17	-16	1.87	three_prime_utr	three_prime_utr	ENSMUSG00000041879	ENSMUST00000041023	Ipo9	protein_coding	protein_coding
1	135385035	135385846	-	-413	#NAME?	5.11	three_prime_utr	three_prime_utr	ENSMUSG00000041879	ENSMUST00000161032	Ipo9	protein_coding	nonsense_mediated_decay
1	135430288	135430469	-	-3.95	-3.24	1.69	CDS	CDS	ENSMUSG00000041879	ENSMUST00000041023	Ipo9	protein_coding	protein_coding
1	135438413	135439553	-	-108	-106	5.45	three_prime_utr	three_prime_utr	ENSMUSG00000009418	ENSMUST00000067414	Nav1	protein_coding	protein_coding
1	135440600	135441680	-	-337	#NAME?	7.4	three_prime_utr	three_prime_utr	ENSMUSG00000009418	ENSMUST00000067414	Nav1	protein_coding	protein_coding
1	135470047	135470910	-	-20.9	-19.9	2.76	CDS	CDS	ENSMUSG00000009418	ENSMUST00000067414	Nav1	protein_coding	protein_coding
1	135584577	135585267	-	-60.9	-59.5	8.69	CDS	CDS	ENSMUSG00000009418	ENSMUST00000067414	Nav1	protein_coding	protein_coding
1	135607461	135607732	-	-20.9	-19.9	4.12	CDS	CDS	ENSMUSG00000009418	ENSMUST00000190298	Nav1	protein_coding	protein_coding
1	135871424	135871784	-	-24.2	-23.1	3.38	three_prime_utr	three_prime_utr	ENSMUSG00000026413	ENSMUST00000027667	Pkp1	protein_coding	protein_coding
1	136213560	136213741	-	-3.13	-2.45	10.8	three_prime_utr	three_prime_utr	ENSMUSG00000041605	ENSMUST00000120339	Inava	protein_coding	protein_coding
1	136233903	136234084	-	-3.82	-3.11	16.1	CDS	CDS	ENSMUSG00000041605	ENSMUST00000120339	Inava	protein_coding	protein_coding
1	136268242	136268482	-	-5.5	-4.73	8.61	three_prime_utr	three_prime_utr	ENSMUSG00000041570	ENSMUST00000048309	Camsap2	protein_coding	protein_coding
1	136270428	136273780	-	-226	-224	7.62	three_prime_utr	three_prime_utr	ENSMUSG00000041570	ENSMUST00000048309	Camsap2	protein_coding	protein_coding
1	136276621	136277297	-	-20.3	-19.2	1.88	CDS	CDS	ENSMUSG00000041570	ENSMUST00000048309	Camsap2	protein_coding	protein_coding
1	136280330	136281619	-	-358	#NAME?	10.2	CDS	CDS	ENSMUSG00000041570	ENSMUST00000194808	Camsap2	protein_coding	protein_coding
1	136282038	136282218	-	-2.91	-2.24	1.38	CDS	CDS	ENSMUSG00000041570	ENSMUST00000048309	Camsap2	protein_coding	protein_coding
1	136413335	136413516	-	-3.89	-3.17	5.17	ncRNA	exon	ENSMUSG00000097403	ENSMUST00000181746	9230116N13Rik	processed_transcript	antisense
1	136415339	136415519	-	-3.02	-2.35	3.23	ncRNA	exon	ENSMUSG00000097403	ENSMUST00000181746	9230116N13Rik	processed_transcript	antisense
1	138483833	138484074	-	-7.29	-6.48	3.29	three_prime_utr	three_prime_utr	ENSMUSG00000026393	ENSMUST00000186017	Nek7	protein_coding	protein_coding
1	138486532	138486832	-	-15.8	-14.8	1.84	three_prime_utr	three_prime_utr	ENSMUSG00000026393	ENSMUST00000186017	Nek7	protein_coding	protein_coding
1	138828180	138828360	-	-2.95	-2.28	12.9	three_prime_utr	three_prime_utr	ENSMUSG00000019230	ENSMUST00000019374	Lhx9	protein_coding	protein_coding
1	138852012	138852161	-	-2.79	-2.13	2.57	three_prime_utr	three_prime_utr	ENSMUSG00000079283	ENSMUST00000193374	2310009B15Rik	protein_coding	nonsense_mediated_decay
1	143757428	143757788	-	-44.2	-43	5.65	three_prime_utr	three_prime_utr	ENSMUSG00000018199	ENSMUST00000159879	Ro60	protein_coding	protein_coding
1	143770455	143776978	-	-146	-144	10.9	CDS	CDS	ENSMUSG00000018199	ENSMUST00000159879	Ro60	protein_coding	protein_coding
1	144001435	144001953	-	-4.7	-3.95	15.1	three_prime_utr	three_prime_utr	ENSMUSG00000026360	ENSMUST00000127206	Rgs2	protein_coding	protein_coding
1	150076700	150077000	-	-3.73	-3.02	8.07	ncRNA	exon	ENSMUSG00000097028	ENSMUST00000181915	Ptgs2os	processed_transcript	antisense
1	150159101	150159782	-	-42.9	-41.7	20.3	ncRNA	exon	ENSMUSG00000097754	ENSMUST00000181308	Ptgs2os2	lincRNA	lincRNA
1	150160106	150160255	-	-2.63	-1.98	3.23	ncRNA	exon	ENSMUSG00000097754	ENSMUST00000181308	Ptgs2os2	lincRNA	lincRNA
1	150361304	150362023	-	-52	-50.7	5.38	three_prime_utr	three_prime_utr	ENSMUSG00000006010	ENSMUST00000111913	Odr4	protein_coding	protein_coding
1	150454178	150454419	-	-4.7	-3.96	19.4	CDS	CDS	ENSMUSG00000006014	ENSMUST00000164600	Prg4	protein_coding	protein_coding
1	150455944	150456094	-	-2.39	-1.75	10.8	CDS	CDS	ENSMUSG00000006014	ENSMUST00000111901	Prg4	protein_coding	protein_coding
1	151339929	151344082	-	-3.18	-2.5	7.54	ncRNA	exon	ENSMUSG00000100954	ENSMUST00000185848	Gm10138	antisense	antisense
1	151411006	151412849	-	-25.1	-24	7.54	CDS	CDS	ENSMUSG00000052748	ENSMUST00000064771	Swt1	protein_coding	protein_coding
1	151458003	151458183	-	-2.66	-2	3.95	three_prime_utr	three_prime_utr	ENSMUSG00000026484	ENSMUST00000190070	Rnf2	protein_coding	protein_coding
1	151471208	151471638	-	-6.72	-5.92	1.69	three_prime_utr	three_prime_utr	ENSMUSG00000026484	ENSMUST00000186415	Rnf2	protein_coding	protein_coding
1	151749682	151750065	-	-4.43	-3.69	14	ncRNA	exon	ENSMUSG00000100594	ENSMUST00000186444	2810414N06Rik	lincRNA	lincRNA
1	151891309	151891550	-	-3.67	-2.96	3.38	three_prime_utr	three_prime_utr	ENSMUSG00000032666	ENSMUST00000044581	1700025G04Rik	protein_coding	protein_coding
1	151891609	151891880	-	-9.23	-8.38	4.84	three_prime_utr	three_prime_utr	ENSMUSG00000032666	ENSMUST00000044581	1700025G04Rik	protein_coding	protein_coding
1	151892628	151892869	-	-10.6	-9.75	3.23	three_prime_utr	three_prime_utr	ENSMUSG00000032666	ENSMUST00000044581	1700025G04Rik	protein_coding	protein_coding
1	151892988	151893409	-	-15.4	-14.5	3.77	three_prime_utr	three_prime_utr	ENSMUSG00000032666	ENSMUST00000044581	1700025G04Rik	protein_coding	protein_coding
1	152055275	152090125	-	-2.51	-1.86	3.23	five_prime_utr	five_prime_utr	ENSMUSG00000032666	ENSMUST00000044581	1700025G04Rik	protein_coding	protein_coding
1	152370734	152370945	-	-30.7	-29.6	5.81	three_prime_utr	three_prime_utr	ENSMUSG00000014980	ENSMUST00000015124	Tsen15	protein_coding	protein_coding
1	152518493	152521369	-	-38	-36.9	8.47	three_prime_utr	three_prime_utr	ENSMUSG00000026482	ENSMUST00000111859	Rgl1	protein_coding	protein_coding
1	152836994	152837234	-	-8.37	-7.53	4.07	three_prime_utr	three_prime_utr	ENSMUSG00000042772	ENSMUST00000073441	Smg7	protein_coding	protein_coding
1	152837772	152838221	-	-29.9	-28.8	3.56	three_prime_utr	three_prime_utr	ENSMUSG00000042772	ENSMUST00000073441	Smg7	protein_coding	protein_coding
1	152848650	152848830	-	-16.7	-15.7	2.37	CDS	CDS	ENSMUSG00000042772	ENSMUST00000073441	Smg7	protein_coding	protein_coding
1	153122785	153122996	-	-5.08	-4.33	4.04	three_prime_utr	three_prime_utr	ENSMUSG00000026479	ENSMUST00000185356	Lamc2	protein_coding	protein_coding
1	153123685	153124256	-	-31.1	-30	4.69	three_prime_utr	three_prime_utr	ENSMUSG00000026479	ENSMUST00000185356	Lamc2	protein_coding	protein_coding
1	153127028	153127209	-	-3.05	-2.37	1.56	CDS	CDS	ENSMUSG00000026479	ENSMUST00000185356	Lamc2	protein_coding	protein_coding
1	153221049	153223698	-	-127	-125	3.42	three_prime_utr	three_prime_utr	ENSMUSG00000026478	ENSMUST00000027752	Lamc1	protein_coding	protein_coding
1	153455847	153458053	-	-1720	#NAME?	1230	CDS	CDS	ENSMUSG00000042699	ENSMUST00000186380	Dhx9	protein_coding	protein_coding
1	153743609	153749207	-	-20.6	-19.6	20.5	ncRNA	exon	ENSMUSG00000099568	ENSMUST00000191474	Gm28513	antisense	antisense
1	155097521	155099636	-	-739	#NAME?	18.7	three_prime_utr	three_prime_utr	ENSMUSG00000056708	ENSMUST00000055322	Ier5	protein_coding	protein_coding
1	155129130	155130677	-	-2.04	-1.42	2.33	three_prime_utr	three_prime_utr	ENSMUSG00000026471	ENSMUST00000194612	Mr1	protein_coding	nonsense_mediated_decay
1	155137687	155146784	-	-3.95	-3.23	5.38	five_prime_utr	five_prime_utr	ENSMUSG00000026471	ENSMUST00000194612	Mr1	protein_coding	nonsense_mediated_decay
1	155213486	155213637	-	-2.3	-1.67	2.4	CDS	CDS	ENSMUSG00000033722	ENSMUST00000186156	BC034090	protein_coding	protein_coding
1	155225486	155226354	-	-26	-24.9	8.31	CDS	CDS	ENSMUSG00000033722	ENSMUST00000186156	BC034090	protein_coding	protein_coding
1	155240781	155244235	-	-41.6	-40.4	17.2	CDS	CDS	ENSMUSG00000033722	ENSMUST00000186156	BC034090	protein_coding	protein_coding
1	155275760	155276031	-	-8.31	-7.48	3.82	three_prime_utr	three_prime_utr	ENSMUSG00000026469	ENSMUST00000027741	Xpr1	protein_coding	protein_coding
1	155276510	155276721	-	-2.94	-2.27	1.93	three_prime_utr	three_prime_utr	ENSMUSG00000026469	ENSMUST00000027741	Xpr1	protein_coding	protein_coding
1	155280350	155280921	-	-50	-48.7	8.32	three_prime_utr	three_prime_utr	ENSMUSG00000026469	ENSMUST00000027741	Xpr1	protein_coding	protein_coding
1	155282362	155282663	-	-4.15	-3.43	14	ncRNA	exon	ENSMUSG00000026469	ENSMUST00000139925	Xpr1	protein_coding	retained_intron
1	155417174	155417415	-	-18.1	-17.2	39.8	five_prime_utr	five_prime_utr	ENSMUSG00000026469	ENSMUST00000111774	Xpr1	protein_coding	protein_coding
1	155778123	155778513	-	-20.1	-19.1	5.42	three_prime_utr	three_prime_utr	ENSMUSG00000033684	ENSMUST00000035325	Qsox1	protein_coding	protein_coding
1	155778931	155781345	-	-385	#NAME?	8.03	CDS	CDS	ENSMUSG00000033684	ENSMUST00000035325	Qsox1	protein_coding	protein_coding
1	155845023	155845324	-	-12.3	-11.4	3.95	three_prime_utr	three_prime_utr	ENSMUSG00000033671	ENSMUST00000138762	Cep350	protein_coding	protein_coding
1	155846852	155858066	-	-63.2	-61.8	7.35	three_prime_utr	three_prime_utr	ENSMUSG00000033671	ENSMUST00000138762	Cep350	protein_coding	protein_coding
1	155861726	155862057	-	-11.3	-10.4	2.54	CDS	CDS	ENSMUSG00000033671	ENSMUST00000138762	Cep350	protein_coding	protein_coding
1	155862206	155863316	-	-55.8	-54.5	5.85	CDS	CDS	ENSMUSG00000033671	ENSMUST00000138762	Cep350	protein_coding	protein_coding
1	155928119	155929110	-	-47	-45.8	13.2	CDS	CDS	ENSMUSG00000033671	ENSMUST00000138762	Cep350	protein_coding	protein_coding
1	155932812	155933382	-	-5.65	-4.87	2.12	CDS	CDS	ENSMUSG00000033671	ENSMUST00000138762	Cep350	protein_coding	protein_coding
1	155933441	155940771	-	-4.65	-3.9	2.58	CDS	CDS	ENSMUSG00000033671	ENSMUST00000138762	Cep350	protein_coding	protein_coding
1	155944158	155953759	-	-67.1	-65.7	11.3	CDS	CDS	ENSMUSG00000033671	ENSMUST00000138762	Cep350	protein_coding	protein_coding
1	156006718	156017381	-	-391	#NAME?	15.9	three_prime_utr	three_prime_utr	ENSMUSG00000026466	ENSMUST00000136331	Tor1aip1	protein_coding	nonsense_mediated_decay
1	156428506	156428686	-	-6.94	-6.13	4.63	three_prime_utr	three_prime_utr	ENSMUSG00000026600	ENSMUST00000189661	Soat1	protein_coding	protein_coding
1	156653676	156654156	-	-29.8	-28.7	6.39	three_prime_utr	three_prime_utr	ENSMUSG00000060519	ENSMUST00000156861	Tor3a	protein_coding	nonsense_mediated_decay
1	156655023	156655892	-	-76.5	-75.1	9.9	three_prime_utr	three_prime_utr	ENSMUSG00000060519	ENSMUST00000156861	Tor3a	protein_coding	nonsense_mediated_decay
1	156678531	156678771	-	-24.8	-23.7	7.32	three_prime_utr	three_prime_utr	ENSMUSG00000033557	ENSMUST00000122424	Fam20b	protein_coding	protein_coding
1	156679728	156679939	-	-16.8	-15.8	2.46	three_prime_utr	three_prime_utr	ENSMUSG00000033557	ENSMUST00000122424	Fam20b	protein_coding	protein_coding
1	156681165	156686078	-	-95.3	-93.8	4.46	three_prime_utr	three_prime_utr	ENSMUSG00000033557	ENSMUST00000122424	Fam20b	protein_coding	protein_coding
1	156702382	156702652	-	-46.7	-45.5	3.96	CDS	CDS	ENSMUSG00000033557	ENSMUST00000122424	Fam20b	protein_coding	protein_coding
1	156705464	156716964	-	-201	-199	12.1	CDS	CDS	ENSMUSG00000033557	ENSMUST00000122424	Fam20b	protein_coding	protein_coding
1	156808813	156811484	-	-18.9	-17.9	5.53	three_prime_utr	three_prime_utr	ENSMUSG00000026594	ENSMUST00000192343	Ralgps2	protein_coding	nonsense_mediated_decay
1	157139981	157140282	-	-12.4	-11.5	2.87	three_prime_utr	three_prime_utr	ENSMUSG00000070565	ENSMUST00000078308	Rasal2	protein_coding	protein_coding
1	157140491	157157446	-	-61.3	-59.9	6.6	CDS	CDS	ENSMUSG00000070565	ENSMUST00000078308	Rasal2	protein_coding	protein_coding
1	157157505	157157745	-	-5.79	-5.01	2.4	CDS	CDS	ENSMUSG00000070565	ENSMUST00000078308	Rasal2	protein_coding	protein_coding
1	157175790	157177669	-	-14	-13.1	2.57	CDS	CDS	ENSMUSG00000070565	ENSMUST00000078308	Rasal2	protein_coding	protein_coding
1	160077805	160077985	-	-4.9	-4.15	7	ncRNA	exon	ENSMUSG00000026729	ENSMUST00000028061	4930562F07Rik	lincRNA	lincRNA
1	160223969	160226213	-	-37.7	-36.5	19	three_prime_utr	three_prime_utr	ENSMUSG00000026721	ENSMUST00000028052	Rabgap1l	protein_coding	protein_coding
1	160226451	160238534	-	-12.3	-11.4	7.54	CDS	CDS	ENSMUSG00000026721	ENSMUST00000028052	Rabgap1l	protein_coding	protein_coding
1	160256603	160256814	-	-5.89	-5.11	23.7	three_prime_utr	three_prime_utr	ENSMUSG00000026721	ENSMUST00000191941	Rabgap1l	protein_coding	nonsense_mediated_decay
1	160256963	160257500	-	-30.5	-29.4	10.6	three_prime_utr	three_prime_utr	ENSMUSG00000026721	ENSMUST00000191941	Rabgap1l	protein_coding	nonsense_mediated_decay
1	161019158	161020267	-	-41.1	-39.9	12	three_prime_utr	three_prime_utr	ENSMUSG00000043467	ENSMUST00000171748	Zbtb37	protein_coding	protein_coding
1	161031834	161034176	-	-37.8	-36.7	11.4	CDS	CDS	ENSMUSG00000043467	ENSMUST00000162226	Zbtb37	protein_coding	protein_coding
1	161041466	161041795	-	-17.5	-16.5	6.46	three_prime_utr	three_prime_utr	ENSMUSG00000026709	ENSMUST00000035430	Dars2	protein_coding	protein_coding
1	161070090	161070658	-	-40.2	-39	9.39	five_prime_utr	five_prime_utr	ENSMUSG00000026709	ENSMUST00000035430	Dars2	protein_coding	protein_coding
1	161088793	161089154	-	-48.7	-47.4	7.65	three_prime_utr	three_prime_utr	ENSMUSG00000026705	ENSMUST00000111611	Klhl20	protein_coding	protein_coding
1	161090350	161093730	-	-6.52	-5.73	1.99	CDS	CDS	ENSMUSG00000026705	ENSMUST00000111611	Klhl20	protein_coding	protein_coding
1	161109228	161109649	-	-70.4	-69	11.1	CDS	CDS	ENSMUSG00000026705	ENSMUST00000111611	Klhl20	protein_coding	protein_coding
1	161241066	161241186	-	-3.45	-2.75	1.23	three_prime_utr	three_prime_utr	ENSMUSG00000026701	ENSMUST00000071718	Prdx6	protein_coding	protein_coding
1	161816832	161817013	-	-5.61	-4.84	8.61	three_prime_utr	three_prime_utr	ENSMUSG00000040297	ENSMUST00000048377	Suco	protein_coding	protein_coding
1	161818150	161820455	-	-193	-191	10.2	CDS	CDS	ENSMUSG00000040297	ENSMUST00000048377	Suco	protein_coding	protein_coding
1	161834190	161837734	-	-196	-194	7.52	CDS	CDS	ENSMUSG00000040297	ENSMUST00000048377	Suco	protein_coding	protein_coding
1	162533624	162535875	-	-123	-122	10.6	three_prime_utr	three_prime_utr	ENSMUSG00000026694	ENSMUST00000159817	Eef1aknmt	protein_coding	nonsense_mediated_decay
1	162544324	162544505	-	-3.99	-3.27	4.15	CDS	CDS	ENSMUSG00000026694	ENSMUST00000028017	Eef1aknmt	protein_coding	protein_coding
1	162545793	162546903	-	-8.21	-7.37	3.52	CDS	CDS	ENSMUSG00000026694	ENSMUST00000028017	Eef1aknmt	protein_coding	protein_coding
1	162671773	162672253	-	-9.95	-9.09	3.29	three_prime_utr	three_prime_utr	ENSMUSG00000040225	ENSMUST00000182149	Prrc2c	protein_coding	protein_coding
1	162673151	162674133	-	-343	#NAME?	4.89	three_prime_utr	three_prime_utr	ENSMUSG00000040225	ENSMUST00000182393	Prrc2c	protein_coding	protein_coding
1	162705082	162706581	-	-689	#NAME?	7.25	CDS	CDS	ENSMUSG00000040225	ENSMUST00000182149	Prrc2c	protein_coding	protein_coding
1	162709679	162710726	-	-349	#NAME?	3.38	CDS	CDS	ENSMUSG00000040225	ENSMUST00000182149	Prrc2c	protein_coding	protein_coding
1	163245148	163245419	-	-5.33	-4.56	2.82	three_prime_utr	three_prime_utr	ENSMUSG00000026586	ENSMUST00000075805	Prrx1	protein_coding	protein_coding
1	163247937	163252946	-	-428	#NAME?	6.4	three_prime_utr	three_prime_utr	ENSMUSG00000026586	ENSMUST00000075805	Prrx1	protein_coding	protein_coding
1	163257144	163257924	-	-113	-112	24.7	three_prime_utr	three_prime_utr	ENSMUSG00000026586	ENSMUST00000174397	Prrx1	protein_coding	protein_coding
1	163261940	163282954	-	-6.07	-5.29	1.66	CDS	CDS	ENSMUSG00000026586	ENSMUST00000075805	Prrx1	protein_coding	protein_coding
1	163289190	163312601	-	-7.14	-6.33	1.88	CDS	CDS	ENSMUSG00000026586	ENSMUST00000075805	Prrx1	protein_coding	protein_coding
1	163312689	163313710	-	-50.9	-49.6	11.8	five_prime_utr	five_prime_utr	ENSMUSG00000026586	ENSMUST00000027878	Prrx1	protein_coding	protein_coding
1	163386126	163386632	-	-226	-224	9.67	three_prime_utr	three_prime_utr	ENSMUSG00000040124	ENSMUST00000186402	Gorab	protein_coding	nonsense_mediated_decay
1	163945992	163946262	-	-4.91	-4.16	6.1	three_prime_utr	three_prime_utr	ENSMUSG00000041406	ENSMUST00000097493	BC055324	protein_coding	protein_coding
1	163953827	163953948	-	-2.47	-1.83	1.56	three_prime_utr	three_prime_utr	ENSMUSG00000041406	ENSMUST00000045876	BC055324	protein_coding	protein_coding
1	163954006	163954156	-	-3.77	-3.06	1.68	three_prime_utr	three_prime_utr	ENSMUSG00000041406	ENSMUST00000045876	BC055324	protein_coding	protein_coding
1	164149614	164152038	-	-4.28	-3.55	2.27	ncRNA	exon	ENSMUSG00000086593	ENSMUST00000133341	Gm16548	lincRNA	lincRNA
1	164302296	164302507	-	-8.49	-7.66	1.87	CDS	CDS	ENSMUSG00000026577	ENSMUST00000027866	Blzf1	protein_coding	protein_coding
1	164437108	164437259	-	-4.56	-3.82	2.56	three_prime_utr	three_prime_utr	ENSMUSG00000026576	ENSMUST00000027863	Atp1b1	protein_coding	protein_coding
1	165178336	165178993	-	-16.8	-15.9	4.59	three_prime_utr	three_prime_utr	ENSMUSG00000040848	ENSMUST00000043338	Sft2d2	protein_coding	protein_coding
1	165213780	165214200	-	-5.95	-5.17	21.5	three_prime_utr	three_prime_utr	ENSMUSG00000040843	ENSMUST00000043235	Tiprl	protein_coding	protein_coding
1	165214916	165215186	-	-12.8	-11.9	2.81	three_prime_utr	three_prime_utr	ENSMUSG00000040843	ENSMUST00000043235	Tiprl	protein_coding	protein_coding
1	165215604	165215964	-	-45	-43.7	2.11	three_prime_utr	three_prime_utr	ENSMUSG00000040843	ENSMUST00000192436	Tiprl	protein_coding	nonsense_mediated_decay
1	165329653	165329893	-	-3.15	-2.47	3.5	three_prime_utr	three_prime_utr	ENSMUSG00000026571	ENSMUST00000027856	Dcaf6	protein_coding	protein_coding
1	165350982	165351162	-	-5.13	-4.37	1.72	CDS	CDS	ENSMUSG00000026571	ENSMUST00000027856	Dcaf6	protein_coding	protein_coding
1	165592388	165592807	-	-14.2	-13.3	3.39	three_prime_utr	three_prime_utr	ENSMUSG00000026566	ENSMUST00000068705	Mpzl1	protein_coding	protein_coding
1	165593402	165593612	-	-42.6	-41.4	3.83	three_prime_utr	three_prime_utr	ENSMUSG00000026566	ENSMUST00000195410	Mpzl1	protein_coding	protein_coding
1	165634328	165634538	-	-2.07	-1.45	3.5	five_prime_utr	five_prime_utr	ENSMUSG00000026566	ENSMUST00000193023	Mpzl1	protein_coding	protein_coding
1	165875338	165877016	-	-73.6	-72.2	21.1	three_prime_utr	three_prime_utr	ENSMUSG00000026565	ENSMUST00000184799	Pou2f1	protein_coding	protein_coding
1	165916958	165929773	-	-3.64	-2.94	6.82	CDS	CDS	ENSMUSG00000026565	ENSMUST00000160260	Pou2f1	protein_coding	protein_coding
1	166098207	166098958	-	-42.8	-41.6	16.7	three_prime_utr	three_prime_utr	ENSMUSG00000026564	ENSMUST00000192369	Dusp27	protein_coding	protein_coding
1	166100246	166100457	-	-2.3	-1.67	2.01	CDS	CDS	ENSMUSG00000026564	ENSMUST00000192369	Dusp27	protein_coding	protein_coding
1	166100786	166100997	-	-4.62	-3.87	4.07	CDS	CDS	ENSMUSG00000026564	ENSMUST00000192369	Dusp27	protein_coding	protein_coding
1	166307848	166308028	-	-3.01	-2.33	3.95	ncRNA	exon	ENSMUSG00000091393	ENSMUST00000168347	5330438I03Rik	antisense	antisense
1	166378476	166378717	-	-4.38	-3.64	5.6	ncRNA	exon	ENSMUSG00000103400	ENSMUST00000195518	Gm15853	antisense	antisense
1	166379764	166380124	-	-5.95	-5.17	19.4	ncRNA	exon	ENSMUSG00000103400	ENSMUST00000195518	Gm15853	antisense	antisense
1	166396558	166396679	-	-2.16	-1.54	1.96	three_prime_utr	three_prime_utr	ENSMUSG00000040596	ENSMUST00000128861	Pogk	protein_coding	protein_coding
1	166398475	166401944	-	-34.8	-33.7	17.4	CDS	CDS	ENSMUSG00000040596	ENSMUST00000135673	Pogk	protein_coding	protein_coding
1	167225987	167226376	-	-867	#NAME?	8.58	three_prime_utr	three_prime_utr	ENSMUSG00000026558	ENSMUST00000053686	Uck2	protein_coding	protein_coding
1	168121191	168153552	-	-7.98	-7.16	3.23	three_prime_utr	three_prime_utr	ENSMUSG00000052534	ENSMUST00000188912	Pbx1	protein_coding	protein_coding
1	168155529	168155680	-	-6.16	-5.38	2.43	three_prime_utr	three_prime_utr	ENSMUSG00000052534	ENSMUST00000176540	Pbx1	protein_coding	protein_coding
1	168424463	168424614	-	-5.98	-5.2	2.44	ncRNA	exon	ENSMUSG00000052534	ENSMUST00000176791	Pbx1	protein_coding	retained_intron
1	168427819	168431671	-	-62	-60.7	14.7	CDS	CDS	ENSMUSG00000052534	ENSMUST00000188912	Pbx1	protein_coding	protein_coding
1	168431939	168432120	-	-5.57	-4.8	4.11	five_prime_utr	five_prime_utr	ENSMUSG00000052534	ENSMUST00000188912	Pbx1	protein_coding	protein_coding
1	169497963	169498712	-	-151	-149	11.8	three_prime_utr	three_prime_utr	ENSMUSG00000026683	ENSMUST00000111368	Nuf2	protein_coding	protein_coding
1	169510231	169510352	-	-5.31	-4.55	2.32	three_prime_utr	three_prime_utr	ENSMUSG00000026683	ENSMUST00000192248	Nuf2	protein_coding	protein_coding
1	169952667	169953116	-	-16.6	-15.6	4.82	three_prime_utr	three_prime_utr	ENSMUSG00000026675	ENSMUST00000027989	Hsd17b7	protein_coding	protein_coding
1	169972306	169972817	-	-101	-99.9	6.75	three_prime_utr	three_prime_utr	ENSMUSG00000026674	ENSMUST00000194690	Ddr2	protein_coding	protein_coding
1	169973175	169973446	-	-41	-39.8	2.01	three_prime_utr	three_prime_utr	ENSMUSG00000026674	ENSMUST00000194690	Ddr2	protein_coding	protein_coding
1	169974764	169974975	-	-17.6	-16.6	1.77	three_prime_utr	three_prime_utr	ENSMUSG00000026674	ENSMUST00000194690	Ddr2	protein_coding	protein_coding
1	169977492	169977973	-	-184	-182	8.75	three_prime_utr	three_prime_utr	ENSMUSG00000026674	ENSMUST00000194690	Ddr2	protein_coding	protein_coding
1	170110311	170110522	-	-6.24	-5.45	2.87	five_prime_utr	five_prime_utr	ENSMUSG00000026674	ENSMUST00000194690	Ddr2	protein_coding	protein_coding
1	170141997	170142417	-	-14.8	-13.8	4.42	three_prime_utr	three_prime_utr	ENSMUSG00000026670	ENSMUST00000111350	Uap1	protein_coding	protein_coding
1	170166669	170169382	-	-27.5	-26.4	3.22	CDS	CDS	ENSMUSG00000026670	ENSMUST00000111350	Uap1	protein_coding	protein_coding
1	170704733	170704884	-	-4.47	-3.73	2.98	three_prime_utr	three_prime_utr	ENSMUSG00000026663	ENSMUST00000027974	Atf6	protein_coding	protein_coding
1	170709678	170710068	-	-19.3	-18.3	2.57	three_prime_utr	three_prime_utr	ENSMUSG00000026663	ENSMUST00000027974	Atf6	protein_coding	protein_coding
1	170874153	170874511	-	-44.7	-43.5	4.45	three_prime_utr	three_prime_utr	ENSMUSG00000026659	ENSMUST00000170420	Dusp12	protein_coding	nonsense_mediated_decay
1	171129191	171129311	-	-9.3	-8.44	2.76	three_prime_utr	three_prime_utr	ENSMUSG00000058076	ENSMUST00000111336	Sdhc	protein_coding	protein_coding
1	171143601	171150573	-	-19	-18	2.71	five_prime_utr	five_prime_utr	ENSMUSG00000058076	ENSMUST00000155798	Sdhc	protein_coding	protein_coding
1	171217771	171218399	-	-96.3	-94.8	9.69	three_prime_utr	three_prime_utr	ENSMUSG00000005674	ENSMUST00000005817	Tomm40l	protein_coding	protein_coding
1	171218756	171219473	-	-13.8	-12.9	3.4	three_prime_utr	three_prime_utr	ENSMUSG00000005674	ENSMUST00000005817	Tomm40l	protein_coding	protein_coding
1	171221995	171222484	-	-25.8	-24.7	15.1	five_prime_utr	five_prime_utr	ENSMUSG00000005674	ENSMUST00000111327	Tomm40l	protein_coding	protein_coding
1	171234852	171235001	-	-7.54	-6.72	2.5	three_prime_utr	three_prime_utr	ENSMUSG00000013593	ENSMUST00000013737	Ndufs2	protein_coding	protein_coding
1	171276228	171276588	-	-14.9	-14	3.79	ncRNA	exon	ENSMUSG00000062729	ENSMUST00000155083	Ppox	protein_coding	retained_intron
1	171277005	171277302	-	-11.5	-10.6	4.31	CDS	CDS	ENSMUSG00000062729	ENSMUST00000073120	Ppox	protein_coding	protein_coding
1	171288562	171288773	-	-63.5	-62.2	4.27	three_prime_utr	three_prime_utr	ENSMUSG00000062963	ENSMUST00000080001	Ufc1	protein_coding	protein_coding
1	171323358	171323539	-	-4.13	-3.41	5.38	ncRNA	exon	ENSMUSG00000103983	ENSMUST00000192658	Gm20045	lincRNA	lincRNA
1	171340657	171341704	-	-275	-273	10.9	three_prime_utr	three_prime_utr	ENSMUSG00000013997	ENSMUST00000111289	Nit1	protein_coding	protein_coding
1	171342092	171342690	-	-110	-109	10.6	three_prime_utr	three_prime_utr	ENSMUSG00000013997	ENSMUST00000111289	Nit1	protein_coding	protein_coding
1	171345197	171345616	-	-6.93	-6.12	20.5	five_prime_utr	five_prime_utr	ENSMUSG00000013997	ENSMUST00000156856	Nit1	protein_coding	protein_coding
1	171503693	171504111	-	-23.5	-22.5	9.02	ncRNA	exon	ENSMUSG00000091993	ENSMUST00000181170	B930036N10Rik	antisense	antisense
1	172004169	172006296	-	-18.8	-17.8	68.9	three_prime_utr	three_prime_utr	ENSMUSG00000026556	ENSMUST00000027837	Vangl2	protein_coding	protein_coding
1	172066102	172066730	-	-46.5	-45.2	2.56	three_prime_utr	three_prime_utr	ENSMUSG00000003458	ENSMUST00000140643	Ncstn	protein_coding	nonsense_mediated_decay
1	172196727	172196878	-	-15.3	-14.4	2.92	three_prime_utr	three_prime_utr	ENSMUSG00000013698	ENSMUST00000013842	Pea15a	protein_coding	protein_coding
1	172388503	172388743	-	-3.65	-2.94	7	ncRNA	exon	ENSMUSG00000102278	ENSMUST00000193540	Gm37145	TEC	TEC
1	172388802	172388983	-	-2.73	-2.06	4.09	ncRNA	exon	ENSMUSG00000102278	ENSMUST00000193540	Gm37145	TEC	TEC
1	172631393	172631753	-	-6.09	-5.3	12.9	three_prime_utr	three_prime_utr	ENSMUSG00000026544	ENSMUST00000027826	Dusp23	protein_coding	protein_coding
1	173727458	173727578	-	-1.99	-1.37	7.54	CDS	CDS	ENSMUSG00000073490	ENSMUST00000042610	Ifi207	protein_coding	protein_coding
1	173749285	173751979	-	-18	-17	1.78	CDS	CDS	ENSMUSG00000073489	ENSMUST00000111214	Ifi204	protein_coding	protein_coding
1	173755710	173755920	-	-20	-19	2.42	CDS	CDS	ENSMUSG00000073489	ENSMUST00000111214	Ifi204	protein_coding	protein_coding
1	173782377	173782556	-	-2.36	-1.72	8.61	ncRNA	exon	ENSMUSG00000090222	ENSMUST00000155076	Ifi203-ps	unprocessed_pseudogene	unprocessed_pseudogene
1	173782734	173782972	-	-4.39	-3.65	9.69	ncRNA	exon	ENSMUSG00000090222	ENSMUST00000155076	Ifi203-ps	unprocessed_pseudogene	unprocessed_pseudogene
1	173783179	173783359	-	-2.94	-2.27	5.02	ncRNA	exon	ENSMUSG00000090222	ENSMUST00000155076	Ifi203-ps	unprocessed_pseudogene	unprocessed_pseudogene
1	173849155	173857274	-	-3.28	-2.59	3.59	three_prime_utr	three_prime_utr	ENSMUSG00000090272	ENSMUST00000186442	Mndal	protein_coding	protein_coding
1	173875624	173875745	-	-2.63	-1.98	2.74	CDS	CDS	ENSMUSG00000090272	ENSMUST00000186442	Mndal	protein_coding	protein_coding
1	173849178	173850750	-	-3	-2.33	2.94	ncRNA	exon	ENSMUSG00000090272	ENSMUST00000220623	Mndal	protein_coding	processed_transcript
1	173907845	173913046	-	-37.6	-36.5	3.23	five_prime_utr	five_prime_utr	ENSMUSG00000026536	ENSMUST00000009340	Ifi211	protein_coding	protein_coding
1	173920436	173920736	-	-10.1	-9.26	6.46	three_prime_utr	three_prime_utr	ENSMUSG00000039997	ENSMUST00000123708	Ifi203	protein_coding	protein_coding
1	173924085	173927023	-	-4.54	-3.8	2.05	CDS	CDS	ENSMUSG00000039997	ENSMUST00000123708	Ifi203	protein_coding	protein_coding
1	173928703	173928973	-	-2.57	-1.92	2.46	CDS	CDS	ENSMUSG00000039997	ENSMUST00000129829	Ifi203	protein_coding	protein_coding
1	173936634	173938007	-	-5.3	-4.53	2.98	CDS	CDS	ENSMUSG00000039997	ENSMUST00000123708	Ifi203	protein_coding	protein_coding
1	173962567	173962806	-	-13.6	-12.7	4.1	three_prime_utr	three_prime_utr	ENSMUSG00000026535	ENSMUST00000000266	Ifi202b	protein_coding	protein_coding
1	173974764	173975092	-	-42.1	-40.9	4.42	CDS	CDS	ENSMUSG00000026535	ENSMUST00000000266	Ifi202b	protein_coding	protein_coding
1	174836030	174836870	-	-20.3	-19.3	57.1	three_prime_utr	three_prime_utr	ENSMUSG00000050069	ENSMUST00000055294	Grem2	protein_coding	protein_coding
1	175662420	175662989	-	-39.8	-38.6	12.3	three_prime_utr	three_prime_utr	ENSMUSG00000026525	ENSMUST00000027809	Opn3	protein_coding	protein_coding
1	175682266	175682417	-	-7.03	-6.22	3.18	three_prime_utr	three_prime_utr	ENSMUSG00000078185	ENSMUST00000104984	Chml	protein_coding	protein_coding
1	175685947	175692281	-	-96.3	-94.8	11.6	three_prime_utr	three_prime_utr	ENSMUSG00000078185	ENSMUST00000209720	Chml	protein_coding	protein_coding
1	176750061	176750272	-	-18.5	-17.5	2.36	CDS	CDS	ENSMUSG00000057335	ENSMUST00000057037	Cep170	protein_coding	protein_coding
1	176754386	176756804	-	-169	-167	5.47	CDS	CDS	ENSMUSG00000057335	ENSMUST00000057037	Cep170	protein_coding	protein_coding
1	176769261	176769682	-	-18.6	-17.6	2.14	three_prime_utr	three_prime_utr	ENSMUSG00000057335	ENSMUST00000195433	Cep170	protein_coding	nonsense_mediated_decay
1	176769831	176772871	-	-3.81	-3.1	1.7	CDS	CDS	ENSMUSG00000057335	ENSMUST00000057037	Cep170	protein_coding	protein_coding
1	176774399	176774909	-	-79.8	-78.4	3.55	CDS	CDS	ENSMUSG00000057335	ENSMUST00000057037	Cep170	protein_coding	protein_coding
1	177763140	177763320	-	-21.2	-20.2	2.39	three_prime_utr	three_prime_utr	ENSMUSG00000015961	ENSMUST00000016105	Adss	protein_coding	protein_coding
1	177764153	177767720	-	-20	-19	1.9	three_prime_utr	three_prime_utr	ENSMUSG00000015961	ENSMUST00000016105	Adss	protein_coding	protein_coding
1	178318340	178318489	-	-2.11	-1.48	9.69	ncRNA	exon	ENSMUSG00000086350	ENSMUST00000141846	B230369F24Rik	antisense	antisense
1	178321107	178321438	-	-41.4	-40.2	4.84	ncRNA	exon	ENSMUSG00000039630	ENSMUST00000159117	Hnrnpu	protein_coding	processed_transcript
1	178322456	178322726	-	-56.7	-55.4	3.18	ncRNA	exon	ENSMUSG00000039630	ENSMUST00000159117	Hnrnpu	protein_coding	processed_transcript
1	178329164	178330330	-	-565	#NAME?	3.33	three_prime_utr	three_prime_utr	ENSMUSG00000039630	ENSMUST00000037748	Hnrnpu	protein_coding	protein_coding
1	178337107	178337317	-	-79.4	-77.9	1.88	CDS	CDS	ENSMUSG00000039630	ENSMUST00000161769	Hnrnpu	protein_coding	nonsense_mediated_decay
1	178957224	178957434	-	-10.2	-9.32	4.69	three_prime_utr	three_prime_utr	ENSMUSG00000055067	ENSMUST00000128302	Smyd3	protein_coding	protein_coding
1	179529127	179531316	-	-15.2	-14.2	7.69	CDS	CDS	ENSMUSG00000026492	ENSMUST00000027769	Tfb2m	protein_coding	protein_coding
1	179546027	179546267	-	-35.5	-34.4	8.93	five_prime_utr	five_prime_utr	ENSMUSG00000026492	ENSMUST00000027769	Tfb2m	protein_coding	protein_coding
1	179745121	179745271	-	-4.24	-3.51	3	three_prime_utr	three_prime_utr	ENSMUSG00000026491	ENSMUST00000027768	Ahctf1	protein_coding	protein_coding
1	179744953	179745674	-	-14.7	-13.7	4.65	three_prime_utr	three_prime_utr	ENSMUSG00000026491	ENSMUST00000027768	Ahctf1	protein_coding	protein_coding
1	179746303	179746633	-	-6.88	-6.08	1.75	CDS	CDS	ENSMUSG00000026491	ENSMUST00000027768	Ahctf1	protein_coding	protein_coding
1	179748592	179754581	-	-396	#NAME?	6.78	CDS	CDS	ENSMUSG00000026491	ENSMUST00000027768	Ahctf1	protein_coding	protein_coding
1	179924980	179925124	-	-2.1	-1.48	2.56	ncRNA	exon	ENSMUSG00000104418	ENSMUST00000193272	Gm37070	processed_pseudogene	processed_pseudogene
1	180165357	180165537	-	-2.99	-2.32	1.86	three_prime_utr	three_prime_utr	ENSMUSG00000026489	ENSMUST00000027766	Coq8a	protein_coding	protein_coding
1	180227511	180228924	-	-5.95	-5.17	20.5	CDS	CDS	ENSMUSG00000010609	ENSMUST00000111106	Psen2	protein_coding	protein_coding
1	181001875	181017556	-	-20.2	-19.2	6.46	five_prime_utr	five_prime_utr	ENSMUSG00000038776	ENSMUST00000036928	Ephx1	protein_coding	protein_coding
1	181091737	181092053	-	-2.95	-2.27	2.26	three_prime_utr	three_prime_utr	ENSMUSG00000026516	ENSMUST00000027797	Nvl	protein_coding	protein_coding
1	181173287	181173408	-	-2.04	-1.42	2.48	three_prime_utr	three_prime_utr	ENSMUSG00000038733	ENSMUST00000237749	Wdr26	protein_coding	protein_coding
1	181177360	181180565	-	-1040	#NAME?	10.7	three_prime_utr	three_prime_utr	ENSMUSG00000038733	ENSMUST00000036329	Wdr26	protein_coding	nonsense_mediated_decay
1	181181339	181181460	-	-2.8	-2.13	1.2	CDS	CDS	ENSMUSG00000038733	ENSMUST00000237749	Wdr26	protein_coding	protein_coding
1	181902974	181903724	-	-16.7	-15.8	7.3	three_prime_utr	three_prime_utr	ENSMUSG00000022995	ENSMUST00000193703	Enah	protein_coding	protein_coding
1	181905551	181906580	-	-112	-110	6.68	three_prime_utr	three_prime_utr	ENSMUSG00000022995	ENSMUST00000193703	Enah	protein_coding	protein_coding
1	181923555	181923706	-	-5.72	-4.94	2.29	CDS	CDS	ENSMUSG00000022995	ENSMUST00000193703	Enah	protein_coding	protein_coding
1	182275950	182276129	-	-13.5	-12.6	2.1	three_prime_utr	three_prime_utr	ENSMUSG00000038633	ENSMUST00000035295	Degs1	protein_coding	protein_coding
1	182276366	182276486	-	-6.33	-5.54	1.46	three_prime_utr	three_prime_utr	ENSMUSG00000038633	ENSMUST00000035295	Degs1	protein_coding	protein_coding
1	182278922	182279518	-	-513	#NAME?	3.19	CDS	CDS	ENSMUSG00000038633	ENSMUST00000035295	Degs1	protein_coding	protein_coding
1	182315909	182316149	-	-2.47	-1.82	1.78	three_prime_utr	three_prime_utr	ENSMUSG00000047539	ENSMUST00000051431	Fbxo28	protein_coding	protein_coding
1	182316506	182317838	-	-243	-241	8.61	three_prime_utr	three_prime_utr	ENSMUSG00000047539	ENSMUST00000192544	Fbxo28	protein_coding	nonsense_mediated_decay
1	182467259	182468188	-	-762	#NAME?	10	three_prime_utr	three_prime_utr	ENSMUSG00000026509	ENSMUST00000068505	Capn2	protein_coding	protein_coding
1	183086265	183087430	-	-314	-312	88.3	CDS	CDS	ENSMUSG00000030768	ENSMUST00000171366	Disp1	protein_coding	protein_coding
1	183087668	183087878	-	-2.55	-1.9	3.41	CDS	CDS	ENSMUSG00000030768	ENSMUST00000171366	Disp1	protein_coding	protein_coding
1	183087936	183088385	-	-16.5	-15.5	3.69	CDS	CDS	ENSMUSG00000030768	ENSMUST00000171366	Disp1	protein_coding	protein_coding
1	183089339	183098559	-	-20.4	-19.4	4.71	CDS	CDS	ENSMUSG00000030768	ENSMUST00000171366	Disp1	protein_coding	protein_coding
1	183276351	183276652	-	-54.4	-53.1	39.8	three_prime_utr	three_prime_utr	ENSMUSG00000046836	ENSMUST00000057062	Brox	protein_coding	protein_coding
1	183326843	183327381	-	-30.4	-29.3	4.5	three_prime_utr	three_prime_utr	ENSMUSG00000056050	ENSMUST00000109158	Mia3	protein_coding	protein_coding
1	183353770	183354040	-	-8.29	-7.45	2.65	CDS	CDS	ENSMUSG00000056050	ENSMUST00000069922	Mia3	protein_coding	protein_coding
1	184033060	184033383	-	-10.1	-9.21	18.3	CDS	CDS	ENSMUSG00000044854	ENSMUST00000050306	1700056E22Rik	protein_coding	protein_coding
1	184610308	184610514	-	-2.88	-2.22	8.61	ncRNA	exon	ENSMUSG00000103308	ENSMUST00000193667	Gm37800	lincRNA	lincRNA
1	184727139	184729937	-	-132	-130	57.1	CDS	CDS	ENSMUSG00000039377	ENSMUST00000174257	Hlx	protein_coding	protein_coding
1	184732378	184732559	-	-2.58	-1.93	5.92	five_prime_utr	five_prime_utr	ENSMUSG00000039377	ENSMUST00000048572	Hlx	protein_coding	protein_coding
1	185286609	185286999	-	-32.3	-31.2	3.69	three_prime_utr	three_prime_utr	ENSMUSG00000026618	ENSMUST00000027921	Iars2	protein_coding	protein_coding
1	185312294	185312445	-	-3.39	-2.69	6.46	three_prime_utr	three_prime_utr	ENSMUSG00000026618	ENSMUST00000110974	Iars2	protein_coding	protein_coding
1	185878587	185878766	-	-2.95	-2.28	12.9	ncRNA	exon	ENSMUSG00000102546	ENSMUST00000194568	Gm9722	processed_pseudogene	processed_pseudogene
1	186622851	186623031	-	-4.43	-3.69	10.2	three_prime_utr	three_prime_utr	ENSMUSG00000039239	ENSMUST00000045288	Tgfb2	protein_coding	protein_coding
1	186624492	186625508	-	-109	-107	13.4	three_prime_utr	three_prime_utr	ENSMUSG00000039239	ENSMUST00000045288	Tgfb2	protein_coding	protein_coding
1	186704222	186704467	-	-2.67	-2.01	11.8	CDS	CDS	ENSMUSG00000039239	ENSMUST00000045288	Tgfb2	protein_coding	protein_coding
1	186721067	186736147	-	-89.4	-87.9	8.87	three_prime_utr	three_prime_utr	ENSMUSG00000001305	ENSMUST00000001339	Rrp15	protein_coding	protein_coding
1	186736296	186737869	-	-114	-112	2.89	CDS	CDS	ENSMUSG00000001305	ENSMUST00000001339	Rrp15	protein_coding	protein_coding
1	186739577	186749358	-	-135	-133	3.11	CDS	CDS	ENSMUSG00000001305	ENSMUST00000001339	Rrp15	protein_coding	protein_coding
1	188971214	188971605	-	-23.5	-22.5	4.01	three_prime_utr	three_prime_utr	ENSMUSG00000026608	ENSMUST00000193143	Kctd3	protein_coding	nonsense_mediated_decay
1	188972084	188972805	-	-87.7	-86.2	5.16	three_prime_utr	three_prime_utr	ENSMUSG00000026608	ENSMUST00000193143	Kctd3	protein_coding	nonsense_mediated_decay
1	189207929	189208140	-	-8.26	-7.43	7.8	three_prime_utr	three_prime_utr	ENSMUSG00000037624	ENSMUST00000079451	Kcnk2	protein_coding	protein_coding
1	189208528	189209098	-	-25.9	-24.8	6.09	three_prime_utr	three_prime_utr	ENSMUSG00000037624	ENSMUST00000079451	Kcnk2	protein_coding	protein_coding
1	189209606	189242974	-	-44.3	-43	14.1	three_prime_utr	three_prime_utr	ENSMUSG00000037624	ENSMUST00000180044	Kcnk2	protein_coding	nonsense_mediated_decay
1	189640605	189640906	-	-4.42	-3.68	4.66	three_prime_utr	three_prime_utr	ENSMUSG00000026605	ENSMUST00000171929	Cenpf	protein_coding	protein_coding
1	189640995	189641235	-	-3.21	-2.52	2.53	three_prime_utr	three_prime_utr	ENSMUSG00000026605	ENSMUST00000171929	Cenpf	protein_coding	protein_coding
1	189642343	189642793	-	-90.3	-88.8	3.48	three_prime_utr	three_prime_utr	ENSMUSG00000026605	ENSMUST00000171929	Cenpf	protein_coding	protein_coding
1	189646911	189648752	-	-20.7	-19.7	1.99	CDS	CDS	ENSMUSG00000026605	ENSMUST00000171929	Cenpf	protein_coding	protein_coding
1	189649021	189651161	-	-6.45	-5.65	1.44	CDS	CDS	ENSMUSG00000026605	ENSMUST00000171929	Cenpf	protein_coding	protein_coding
1	189652300	189658648	-	-294	-292	7.52	CDS	CDS	ENSMUSG00000026605	ENSMUST00000171929	Cenpf	protein_coding	protein_coding
1	189658767	189667931	-	-182	-180	5.79	CDS	CDS	ENSMUSG00000026605	ENSMUST00000171929	Cenpf	protein_coding	protein_coding
1	189678982	189679132	-	-4.29	-3.56	1.33	CDS	CDS	ENSMUSG00000026605	ENSMUST00000171929	Cenpf	protein_coding	protein_coding
1	189682936	189684877	-	-9.04	-8.2	1.8	CDS	CDS	ENSMUSG00000026605	ENSMUST00000171929	Cenpf	protein_coding	protein_coding
1	189684995	189687187	-	-6.88	-6.07	2.15	CDS	CDS	ENSMUSG00000026605	ENSMUST00000171929	Cenpf	protein_coding	protein_coding
1	189880491	189882182	-	-159	-158	5.89	three_prime_utr	three_prime_utr	ENSMUSG00000026603	ENSMUST00000027897	Smyd2	protein_coding	protein_coding
1	190772889	190782590	-	-82.9	-81.4	13.1	three_prime_utr	three_prime_utr	ENSMUSG00000089872	ENSMUST00000160889	Rps6kc1	protein_coding	nonsense_mediated_decay
1	190796213	190796424	-	-4.8	-4.05	11.3	ncRNA	exon	ENSMUSG00000089872	ENSMUST00000159823	Rps6kc1	protein_coding	retained_intron
1	190799480	190800410	-	-121	-119	12.9	three_prime_utr	three_prime_utr	ENSMUSG00000089872	ENSMUST00000160889	Rps6kc1	protein_coding	nonsense_mediated_decay
1	190947705	190949144	-	-45.8	-44.6	17.2	three_prime_utr	three_prime_utr	ENSMUSG00000037568	ENSMUST00000166139	Vash2	protein_coding	protein_coding
1	190949772	190966950	-	-208	-206	36.9	three_prime_utr	three_prime_utr	ENSMUSG00000037568	ENSMUST00000166139	Vash2	protein_coding	protein_coding
1	191025080	191025380	-	-6.36	-5.57	7.89	three_prime_utr	three_prime_utr	ENSMUSG00000066595	ENSMUST00000191946	Flvcr1	protein_coding	protein_coding
1	191025768	191026158	-	-5.48	-4.71	7.54	CDS	CDS	ENSMUSG00000066595	ENSMUST00000085635	Flvcr1	protein_coding	protein_coding
1	191045825	191046096	-	-19.8	-18.8	12.4	three_prime_utr	three_prime_utr	ENSMUSG00000026632	ENSMUST00000110893	Tatdn3	protein_coding	protein_coding
1	191060110	191062842	-	-2.35	-1.71	3.23	CDS	CDS	ENSMUSG00000026632	ENSMUST00000110893	Tatdn3	protein_coding	protein_coding
1	191170295	191172426	-	-105	-103	14.3	three_prime_utr	three_prime_utr	ENSMUSG00000026628	ENSMUST00000027941	Atf3	protein_coding	protein_coding
1	191306788	191306967	-	-25.7	-24.6	4.13	three_prime_utr	three_prime_utr	ENSMUSG00000037499	ENSMUST00000046770	Nenf	protein_coding	protein_coding
1	191352004	191352244	-	-4.43	-3.69	2.53	three_prime_utr	three_prime_utr	ENSMUSG00000026626	ENSMUST00000067976	Ppp2r5a	protein_coding	protein_coding
1	191352692	191353081	-	-75.9	-74.4	3.8	three_prime_utr	three_prime_utr	ENSMUSG00000026626	ENSMUST00000067976	Ppp2r5a	protein_coding	protein_coding
1	191372524	191385063	-	-11.8	-10.9	3.38	CDS	CDS	ENSMUSG00000026626	ENSMUST00000067976	Ppp2r5a	protein_coding	protein_coding
1	191396912	191398974	-	-3.69	-2.98	5.02	five_prime_utr	five_prime_utr	ENSMUSG00000026626	ENSMUST00000067976	Ppp2r5a	protein_coding	protein_coding
1	191536476	191536685	-	-4.41	-3.67	18.3	ncRNA	exon	ENSMUSG00000102246	ENSMUST00000192556	9430037O13Rik	TEC	TEC
1	191539185	191540146	-	-67.9	-66.5	10.7	three_prime_utr	three_prime_utr	ENSMUSG00000037474	ENSMUST00000195650	Dtl	protein_coding	nonsense_mediated_decay
1	191540655	191541316	-	-197	-195	9.03	three_prime_utr	three_prime_utr	ENSMUSG00000037474	ENSMUST00000195650	Dtl	protein_coding	nonsense_mediated_decay
1	191820428	191820695	-	-3.15	-2.47	11.8	ncRNA	exon	ENSMUSG00000102840	ENSMUST00000192600	Gm38037	antisense	antisense
1	191820871	191821078	-	-3.23	-2.54	3.59	ncRNA	exon	ENSMUSG00000102840	ENSMUST00000192600	Gm38037	antisense	antisense
1	191997234	191997921	-	-63.3	-61.9	18.1	CDS	CDS	ENSMUSG00000026637	ENSMUST00000192628	Traf5	protein_coding	protein_coding
1	192055576	192056353	-	-5.08	-4.33	19.4	ncRNA	exon	ENSMUSG00000026637	ENSMUST00000193355	Traf5	protein_coding	retained_intron
1	192056740	192056950	-	-6.19	-5.41	24.8	ncRNA	exon	ENSMUSG00000026637	ENSMUST00000193355	Traf5	protein_coding	retained_intron
1	192100551	192101091	-	-26.7	-25.6	5.51	three_prime_utr	three_prime_utr	ENSMUSG00000037395	ENSMUST00000192158	Rcor3	protein_coding	nonsense_mediated_decay
1	192627648	192627829	-	-5	-4.25	20.5	ncRNA	exon	ENSMUSG00000037375	ENSMUST00000154755	Hhat	protein_coding	processed_transcript
1	192629928	192630109	-	-2.95	-2.28	12.9	ncRNA	exon	ENSMUSG00000037375	ENSMUST00000154755	Hhat	protein_coding	processed_transcript
1	192844636	192845085	-	-12.9	-12	1.68	three_prime_utr	three_prime_utr	ENSMUSG00000016262	ENSMUST00000155579	Sertad4	protein_coding	protein_coding
1	192846247	192847203	-	-537	#NAME?	11.8	CDS	CDS	ENSMUSG00000016262	ENSMUST00000155579	Sertad4	protein_coding	protein_coding
1	193104425	193104815	-	-4.13	-3.41	6.19	three_prime_utr	three_prime_utr	ENSMUSG00000016181	ENSMUST00000085555	Utp25	protein_coding	protein_coding
1	193107090	193113810	-	-71.5	-70.1	18.6	three_prime_utr	three_prime_utr	ENSMUSG00000016181	ENSMUST00000195291	Utp25	protein_coding	nonsense_mediated_decay
1	193120418	193120688	-	-12.5	-11.6	2.16	CDS	CDS	ENSMUSG00000016181	ENSMUST00000085555	Utp25	protein_coding	protein_coding
1	193123757	193130212	-	-58.6	-57.3	12.7	CDS	CDS	ENSMUSG00000016181	ENSMUST00000085555	Utp25	protein_coding	protein_coding
1	193272189	193272596	-	-54.1	-52.8	5.38	three_prime_utr	three_prime_utr	ENSMUSG00000009633	ENSMUST00000009777	G0s2	protein_coding	protein_coding
1	193272769	193273159	-	-5.83	-5.05	1.98	five_prime_utr	five_prime_utr	ENSMUSG00000009633	ENSMUST00000009777	G0s2	protein_coding	protein_coding
1	195036855	195037065	-	-5.51	-4.74	20.5	three_prime_utr	three_prime_utr	ENSMUSG00000016493	ENSMUST00000162650	Cd46	protein_coding	protein_coding
1	195037214	195037514	-	-4.42	-3.68	6.46	three_prime_utr	three_prime_utr	ENSMUSG00000016493	ENSMUST00000162650	Cd46	protein_coding	protein_coding
1	195097381	195104034	-	-116	-114	19.7	three_prime_utr	three_prime_utr	ENSMUSG00000016481	ENSMUST00000193094	Cr1l	protein_coding	protein_coding
2	3224914	3227061	+	-207	-205	12	three_prime_utr	three_prime_utr	ENSMUSG00000050530	ENSMUST00000091505	Fam171a1	protein_coding	protein_coding
2	3227209	3227806	+	-25.1	-24	7.23	three_prime_utr	three_prime_utr	ENSMUSG00000050530	ENSMUST00000115099	Fam171a1	protein_coding	protein_coding
2	3284241	3304976	+	-13.9	-12.9	2.09	CDS	CDS	ENSMUSG00000026643	ENSMUST00000081932	Nmt2	protein_coding	protein_coding
2	3450329	3453882	+	-65.4	-64.1	17.3	CDS	CDS	ENSMUSG00000026648	ENSMUST00000102988	Dclre1c	protein_coding	protein_coding
2	3459277	3459398	+	-2.45	-1.81	3.23	three_prime_utr	three_prime_utr	ENSMUSG00000026648	ENSMUST00000061852	Dclre1c	protein_coding	protein_coding
2	3462542	3462782	+	-11.5	-10.6	2.14	three_prime_utr	three_prime_utr	ENSMUSG00000026648	ENSMUST00000061852	Dclre1c	protein_coding	protein_coding
2	3463230	3463651	+	-4.13	-3.41	6.82	three_prime_utr	three_prime_utr	ENSMUSG00000026648	ENSMUST00000061852	Dclre1c	protein_coding	protein_coding
2	3778433	3779963	+	-442	#NAME?	6.74	three_prime_utr	three_prime_utr	ENSMUSG00000026655	ENSMUST00000177125	Fam107b	protein_coding	nonsense_mediated_decay
2	4559887	4560158	+	-20.1	-19.1	3.54	five_prime_utr	five_prime_utr	ENSMUSG00000026657	ENSMUST00000176828	Frmd4a	protein_coding	protein_coding
2	4603450	4603781	+	-29.3	-28.2	3.79	CDS	CDS	ENSMUSG00000026657	ENSMUST00000177457	Frmd4a	protein_coding	protein_coding
2	4603959	4612095	+	-486	#NAME?	9.3	three_prime_utr	three_prime_utr	ENSMUSG00000026657	ENSMUST00000177457	Frmd4a	protein_coding	protein_coding
2	4612214	4613024	+	-182	-180	5.68	three_prime_utr	three_prime_utr	ENSMUSG00000026657	ENSMUST00000177457	Frmd4a	protein_coding	protein_coding
2	4318677	4318886	+	-4.96	-4.21	8.61	ncRNA	exon	ENSMUSG00000102494	ENSMUST00000194090	Gm36988	sense_intronic	sense_intronic
2	4881713	4882397	+	-5.7	-4.93	3.55	five_prime_utr	five_prime_utr	ENSMUSG00000026662	ENSMUST00000115019	Sephs1	protein_coding	protein_coding
2	4884296	4884476	+	-8.19	-7.35	2.8	five_prime_utr	five_prime_utr	ENSMUSG00000026662	ENSMUST00000027973	Sephs1	protein_coding	protein_coding
2	4906607	4907056	+	-143	-141	4.14	three_prime_utr	three_prime_utr	ENSMUSG00000026662	ENSMUST00000027973	Sephs1	protein_coding	protein_coding
2	4908103	4908642	+	-190	-188	15.7	three_prime_utr	three_prime_utr	ENSMUSG00000026662	ENSMUST00000027973	Sephs1	protein_coding	protein_coding
2	5870998	5871148	+	-6.12	-5.34	2.01	three_prime_utr	three_prime_utr	ENSMUSG00000025817	ENSMUST00000026927	Nudt5	protein_coding	protein_coding
2	5951468	5973510	+	-206	-204	29.1	CDS	CDS	ENSMUSG00000043241	ENSMUST00000060092	Upf2	protein_coding	protein_coding
2	6029524	6040529	+	-86	-84.5	4.54	CDS	CDS	ENSMUSG00000043241	ENSMUST00000060092	Upf2	protein_coding	protein_coding
2	6055595	6056284	+	-85.2	-83.7	4.02	three_prime_utr	three_prime_utr	ENSMUSG00000043241	ENSMUST00000060092	Upf2	protein_coding	protein_coding
2	6440458	6442286	+	-242	-240	10	CDS	CDS	ENSMUSG00000039046	ENSMUST00000114937	Usp6nl	protein_coding	protein_coding
2	6446119	6446390	+	-12.2	-11.3	5.02	three_prime_utr	three_prime_utr	ENSMUSG00000039046	ENSMUST00000114937	Usp6nl	protein_coding	protein_coding
2	10090856	10092716	+	-350	#NAME?	13.5	CDS	CDS	ENSMUSG00000037262	ENSMUST00000042512	Kin	protein_coding	protein_coding
2	11058887	11059154	+	-5.3	-4.53	21.5	ncRNA	exon	ENSMUSG00000085257	ENSMUST00000138416	Gm13264	lincRNA	lincRNA
2	11733481	11733661	+	-3.15	-2.47	10.8	three_prime_utr	three_prime_utr	ENSMUSG00000023206	ENSMUST00000138349	Il15ra	protein_coding	protein_coding
2	11778620	11778859	+	-5.84	-5.06	5.54	CDS	CDS	ENSMUSG00000047909	ENSMUST00000130186	Ankrd16	protein_coding	protein_coding
2	12924040	12974450	+	-11	-10.1	9.69	five_prime_utr	five_prime_utr	ENSMUSG00000026730	ENSMUST00000154269	Pter	protein_coding	protein_coding
2	12978142	12978561	+	-6.92	-6.11	2.33	CDS	CDS	ENSMUSG00000026730	ENSMUST00000154269	Pter	protein_coding	protein_coding
2	13000890	13001338	+	-91.9	-90.4	11.2	three_prime_utr	three_prime_utr	ENSMUSG00000026730	ENSMUST00000028063	Pter	protein_coding	protein_coding
2	14141851	14142031	+	-6.01	-5.23	2.39	three_prime_utr	three_prime_utr	ENSMUSG00000026718	ENSMUST00000028050	Stam	protein_coding	protein_coding
2	14144336	14146819	+	-299	-297	16.6	three_prime_utr	three_prime_utr	ENSMUSG00000026718	ENSMUST00000193636	Stam	protein_coding	nonsense_mediated_decay
2	14985628	14986078	+	-36	-34.9	7.18	CDS	CDS	ENSMUSG00000057914	ENSMUST00000114723	Cacnb2	protein_coding	protein_coding
2	14987037	14987308	+	-3.65	-2.94	4.95	three_prime_utr	three_prime_utr	ENSMUSG00000057914	ENSMUST00000114723	Cacnb2	protein_coding	protein_coding
2	14987547	14987728	+	-2.39	-1.75	10.8	three_prime_utr	three_prime_utr	ENSMUSG00000057914	ENSMUST00000114723	Cacnb2	protein_coding	protein_coding
2	15075111	15076493	+	-6.58	-5.78	2.42	three_prime_utr	three_prime_utr	ENSMUSG00000017418	ENSMUST00000128682	Arl5b	protein_coding	nonsense_mediated_decay
2	16751497	16751677	+	-2.67	-2.01	10.8	three_prime_utr	three_prime_utr	ENSMUSG00000026748	ENSMUST00000028081	Plxdc2	protein_coding	protein_coding
2	18064668	18065169	+	-21.6	-20.6	15.1	five_prime_utr	five_prime_utr	ENSMUSG00000026743	ENSMUST00000114671	Mllt10	protein_coding	protein_coding
2	18159617	18162702	+	-59.2	-57.9	7.28	CDS	CDS	ENSMUSG00000026743	ENSMUST00000028076	Mllt10	protein_coding	protein_coding
2	18674969	18675179	+	-4.88	-4.13	1.36	CDS	CDS	ENSMUSG00000051154	ENSMUST00000171845	Commd3	protein_coding	protein_coding
2	18675872	18676231	+	-106	-104	4.41	three_prime_utr	three_prime_utr	ENSMUSG00000051154	ENSMUST00000061158	Commd3	protein_coding	protein_coding
2	18683406	18684807	+	-275	-273	6.1	CDS	CDS	ENSMUSG00000026739	ENSMUST00000028071	Bmi1	protein_coding	protein_coding
2	18686359	18686629	+	-14.6	-13.7	3.8	three_prime_utr	three_prime_utr	ENSMUSG00000026739	ENSMUST00000028071	Bmi1	protein_coding	protein_coding
2	18998699	18998908	+	-4.41	-3.67	18.3	ncRNA	exon	ENSMUSG00000026736	ENSMUST00000238778	4930426L09Rik	bidirectional_promoter_lncRNA	bidirectional_promoter_lncRNA
2	18999354	18999533	+	-2.67	-2.01	11.8	ncRNA	exon	ENSMUSG00000026736	ENSMUST00000238778	4930426L09Rik	bidirectional_promoter_lncRNA	bidirectional_promoter_lncRNA
2	18999621	18999801	+	-2.39	-1.75	8.61	ncRNA	exon	ENSMUSG00000026736	ENSMUST00000238778	4930426L09Rik	bidirectional_promoter_lncRNA	bidirectional_promoter_lncRNA
2	19394347	19394946	+	-9.93	-9.06	14	three_prime_utr	three_prime_utr	ENSMUSG00000023094	ENSMUST00000023856	Msrb2	protein_coding	protein_coding
2	19658705	19659570	+	-149	-147	20.6	CDS	CDS	ENSMUSG00000043415	ENSMUST00000052168	Otud1	protein_coding	protein_coding
2	20737373	20743786	+	-9.76	-8.9	4.07	CDS	CDS	ENSMUSG00000036617	ENSMUST00000114610	Etl4	protein_coding	protein_coding
2	20743935	20744145	+	-5.81	-5.03	2.92	CDS	CDS	ENSMUSG00000036617	ENSMUST00000114610	Etl4	protein_coding	protein_coding
2	20744264	20744625	+	-5.42	-4.65	20.5	three_prime_utr	three_prime_utr	ENSMUSG00000036617	ENSMUST00000114610	Etl4	protein_coding	protein_coding
2	20805637	20806798	+	-66.6	-65.2	14.8	CDS	CDS	ENSMUSG00000036617	ENSMUST00000114627	Etl4	protein_coding	protein_coding
2	20806947	20807188	+	-7.49	-6.67	3.19	CDS	CDS	ENSMUSG00000036617	ENSMUST00000114627	Etl4	protein_coding	protein_coding
2	21211685	21212584	+	-50.6	-49.3	9.37	CDS	CDS	ENSMUSG00000048550	ENSMUST00000054591	Thnsl1	protein_coding	protein_coding
2	21212792	21213931	+	-80.1	-78.7	15	CDS	CDS	ENSMUSG00000048550	ENSMUST00000054591	Thnsl1	protein_coding	protein_coding
2	22934415	22934566	+	-5.06	-4.31	2.29	ncRNA	exon	ENSMUSG00000026784	ENSMUST00000139472	Pdss1	protein_coding	retained_intron
2	22940026	22940266	+	-10.6	-9.73	2.37	three_prime_utr	three_prime_utr	ENSMUSG00000026784	ENSMUST00000053729	Pdss1	protein_coding	protein_coding
2	23094485	23098157	+	-3.56	-2.86	1.35	CDS	CDS	ENSMUSG00000026781	ENSMUST00000227663	Acbd5	protein_coding	protein_coding
2	23110758	23113070	+	-22.2	-21.2	4.26	three_prime_utr	three_prime_utr	ENSMUSG00000026781	ENSMUST00000227663	Acbd5	protein_coding	protein_coding
2	23114328	23114449	+	-4.02	-3.3	2.22	three_prime_utr	three_prime_utr	ENSMUSG00000026781	ENSMUST00000227663	Acbd5	protein_coding	protein_coding
2	23156488	23156729	+	-13.3	-12.4	2.34	five_prime_utr	five_prime_utr	ENSMUSG00000026775	ENSMUST00000028117	Yme1l1	protein_coding	protein_coding
2	23195351	23197610	+	-96.2	-94.7	2.85	three_prime_utr	three_prime_utr	ENSMUSG00000026775	ENSMUST00000028117	Yme1l1	protein_coding	protein_coding
2	23198359	23198540	+	-6.26	-5.47	2.42	three_prime_utr	three_prime_utr	ENSMUSG00000026775	ENSMUST00000028117	Yme1l1	protein_coding	protein_coding
2	23202328	23202476	+	-2.44	-1.79	4.31	ncRNA	exon	ENSMUSG00000081648	ENSMUST00000117205	Gm13423	processed_pseudogene	processed_pseudogene
2	23202564	23203683	+	-4.11	-3.39	17.2	ncRNA	exon	ENSMUSG00000081648	ENSMUST00000117205	Gm13423	processed_pseudogene	processed_pseudogene
2	24462858	24463069	+	-4.13	-3.41	6.19	ncRNA	exon	ENSMUSG00000085057	ENSMUST00000131886	Gm13415	processed_transcript	antisense
2	24464626	24464806	+	-3.24	-2.55	14	ncRNA	exon	ENSMUSG00000085057	ENSMUST00000131886	Gm13415	processed_transcript	antisense
2	24958165	24959737	+	-364	#NAME?	14.9	three_prime_utr	three_prime_utr	ENSMUSG00000026974	ENSMUST00000028350	Zmynd19	protein_coding	protein_coding
2	24961444	24961895	+	-9.45	-8.59	5.22	three_prime_utr	three_prime_utr	ENSMUSG00000026974	ENSMUST00000028350	Zmynd19	protein_coding	protein_coding
2	24962429	24962699	+	-7.6	-6.78	17.2	CDS	CDS	ENSMUSG00000026975	ENSMUST00000135339	Dph7	protein_coding	nonsense_mediated_decay
2	24969570	24972163	+	-184	-182	24.4	three_prime_utr	three_prime_utr	ENSMUSG00000026975	ENSMUST00000126909	Dph7	protein_coding	nonsense_mediated_decay
2	25053846	25054027	+	-3	-2.33	4.66	three_prime_utr	three_prime_utr	ENSMUSG00000036833	ENSMUST00000045295	Pnpla7	protein_coding	protein_coding
2	24986295	24986466	+	-9.99	-9.12	4.8	ncRNA	exon	ENSMUSG00000084383	ENSMUST00000121309	Gm13370	processed_pseudogene	processed_pseudogene
2	25061716	25061866	+	-3.14	-2.45	1.65	three_prime_utr	three_prime_utr	ENSMUSG00000006476	ENSMUST00000144520	Nsmf	protein_coding	nonsense_mediated_decay
2	25062552	25062881	+	-9.44	-8.58	4.61	three_prime_utr	three_prime_utr	ENSMUSG00000006476	ENSMUST00000100334	Nsmf	protein_coding	protein_coding
2	25180787	25180966	+	-2.67	-2.01	11.8	five_prime_utr	five_prime_utr	ENSMUSG00000078202	ENSMUST00000104999	Nrarp	protein_coding	protein_coding
2	25181766	25181915	+	-2.39	-1.75	10.8	three_prime_utr	three_prime_utr	ENSMUSG00000078202	ENSMUST00000104999	Nrarp	protein_coding	protein_coding
2	25222131	25222280	+	-398	#NAME?	6.89	three_prime_utr	three_prime_utr	ENSMUSG00000026969	ENSMUST00000028346	Fam166a	protein_coding	protein_coding
2	25255967	25256292	+	-5	-4.25	20.5	three_prime_utr	three_prime_utr	ENSMUSG00000078201	ENSMUST00000104998	Tmem203	protein_coding	protein_coding
2	25263514	25267602	+	-32.1	-30.9	7.06	CDS	CDS	ENSMUSG00000048707	ENSMUST00000114336	Tprn	protein_coding	protein_coding
2	25268871	25269111	+	-2.91	-2.24	2.69	CDS	CDS	ENSMUSG00000048707	ENSMUST00000114336	Tprn	protein_coding	protein_coding
2	25269645	25269885	+	-4.62	-3.88	5.81	three_prime_utr	three_prime_utr	ENSMUSG00000048707	ENSMUST00000114336	Tprn	protein_coding	protein_coding
2	25272477	25272955	+	-21.4	-20.4	10.8	CDS	CDS	ENSMUSG00000026965	ENSMUST00000028341	Anapc2	protein_coding	protein_coding
2	25273013	25273374	+	-62.5	-61.2	3.16	CDS	CDS	ENSMUSG00000026965	ENSMUST00000028341	Anapc2	protein_coding	protein_coding
2	25285375	25285735	+	-47.8	-46.6	3.25	three_prime_utr	three_prime_utr	ENSMUSG00000026965	ENSMUST00000028341	Anapc2	protein_coding	protein_coding
2	25351971	25352212	+	-23	-22	5.81	three_prime_utr	three_prime_utr	ENSMUSG00000036646	ENSMUST00000042390	Man1b1	protein_coding	protein_coding
2	25372350	25372470	+	-2	-1.38	3.77	five_prime_utr	five_prime_utr	ENSMUSG00000026955	ENSMUST00000028329	Sapcd2	protein_coding	protein_coding
2	25375970	25376778	+	-100	-98.4	15.6	CDS	CDS	ENSMUSG00000026955	ENSMUST00000100323	Sapcd2	protein_coding	protein_coding
2	25377345	25377765	+	-2.95	-2.28	12.9	three_prime_utr	three_prime_utr	ENSMUSG00000026955	ENSMUST00000028329	Sapcd2	protein_coding	protein_coding
2	25409284	25409494	+	-15.2	-14.2	3.04	three_prime_utr	three_prime_utr	ENSMUSG00000015094	ENSMUST00000071442	Npdc1	protein_coding	protein_coding
2	25448270	25448540	+	-12.8	-11.9	6	three_prime_utr	three_prime_utr	ENSMUSG00000026944	ENSMUST00000102919	Abca2	protein_coding	protein_coding
2	25503526	25503796	+	-7.51	-6.69	2.05	CDS	CDS	ENSMUSG00000015095	ENSMUST00000015239	Fbxw5	protein_coding	protein_coding
2	25505171	25505351	+	-3.19	-2.51	2.37	three_prime_utr	three_prime_utr	ENSMUSG00000015095	ENSMUST00000015239	Fbxw5	protein_coding	protein_coding
2	25557876	25557997	+	-5.68	-4.91	1.73	five_prime_utr	five_prime_utr	ENSMUSG00000015092	ENSMUST00000015236	Edf1	protein_coding	protein_coding
2	25560934	25562082	+	-116	-114	6.46	three_prime_utr	three_prime_utr	ENSMUSG00000015092	ENSMUST00000015236	Edf1	protein_coding	protein_coding
2	25707095	25707661	+	-15.2	-14.3	21.2	CDS	CDS	ENSMUSG00000049086	ENSMUST00000061483	Bmyc	protein_coding	protein_coding
2	26060006	26060126	+	-2.49	-1.84	2.21	ncRNA	exon	ENSMUSG00000087515	ENSMUST00000137349	Gm13554	antisense	antisense
2	26348027	26348237	+	-17.5	-16.5	5.08	three_prime_utr	three_prime_utr	ENSMUSG00000026930	ENSMUST00000066936	Gpsm1	protein_coding	protein_coding
2	26352704	26368036	+	-6.22	-5.43	2.9	ncRNA	exon	ENSMUSG00000086779	ENSMUST00000125198	Gm13562	processed_transcript	processed_transcript
2	26385483	26386845	+	-12	-11.1	1.83	ncRNA	exon	ENSMUSG00000085767	ENSMUST00000125518	Gm13563	antisense	antisense
2	26386904	26388318	+	-12.5	-11.6	2.28	ncRNA	exon	ENSMUSG00000085767	ENSMUST00000125518	Gm13563	antisense	antisense
2	26388628	26388808	+	-2.88	-2.21	5.74	ncRNA	exon	ENSMUSG00000085767	ENSMUST00000150375	Gm13563	antisense	antisense
2	26389428	26390006	+	-12.4	-11.5	3.49	CDS	CDS	ENSMUSG00000026926	ENSMUST00000076431	Pmpca	protein_coding	protein_coding
2	26396822	26397122	+	-21.4	-20.4	3.28	three_prime_utr	three_prime_utr	ENSMUSG00000026926	ENSMUST00000076431	Pmpca	protein_coding	protein_coding
2	26457935	26458947	+	-115	-113	26.1	ncRNA	exon	ENSMUSG00000086714	ENSMUST00000133463	0610009E02Rik	processed_transcript	processed_transcript
2	26457929	26458286	+	-3.85	-3.14	5.38	ncRNA	exon	ENSMUSG00000086714	ENSMUST00000151521	0610009E02Rik	processed_transcript	processed_transcript
2	26635751	26636497	+	-29.4	-28.3	33.4	CDS	CDS	ENSMUSG00000036186	ENSMUST00000074240	Dipk1b	protein_coding	protein_coding
2	26912902	26913229	+	-524	#NAME?	4.33	CDS	CDS	ENSMUSG00000062647	ENSMUST00000102898	Rpl7a	protein_coding	protein_coding
2	26918025	26918146	+	-4.88	-4.13	2.19	ncRNA	exon	ENSMUSG00000014873	ENSMUST00000126947	Surf2	protein_coding	processed_transcript
2	26919281	26919735	+	-8.44	-7.6	1.78	CDS	CDS	ENSMUSG00000014873	ENSMUST00000015017	Surf2	protein_coding	protein_coding
2	26919853	26920183	+	-107	-106	3.85	three_prime_utr	three_prime_utr	ENSMUSG00000014873	ENSMUST00000015017	Surf2	protein_coding	protein_coding
2	27018380	27019386	+	-81.2	-79.7	10	three_prime_utr	three_prime_utr	ENSMUSG00000015488	ENSMUST00000114007	Cacfd1	protein_coding	protein_coding
2	27019474	27020312	+	-13.9	-13	3.66	three_prime_utr	three_prime_utr	ENSMUSG00000015488	ENSMUST00000114007	Cacfd1	protein_coding	protein_coding
2	27020401	27020581	+	-6.18	-5.39	1.85	three_prime_utr	three_prime_utr	ENSMUSG00000015488	ENSMUST00000114006	Cacfd1	protein_coding	protein_coding
2	27020819	27021089	+	-26.1	-25	7.37	three_prime_utr	three_prime_utr	ENSMUSG00000015488	ENSMUST00000114006	Cacfd1	protein_coding	protein_coding
2	27442711	27443104	+	-7.03	-6.22	22.6	five_prime_utr	five_prime_utr	ENSMUSG00000109946	ENSMUST00000209765	Brd3os	protein_coding	protein_coding
2	27542915	27543154	+	-3.89	-3.17	5.17	ncRNA	exon	ENSMUSG00000085929	ENSMUST00000142511	Gm13421	processed_transcript	processed_transcript
2	27760029	27760149	+	-2.47	-1.83	2.87	three_prime_utr	three_prime_utr	ENSMUSG00000015846	ENSMUST00000077257	Rxra	protein_coding	protein_coding
2	27760298	27760866	+	-59.8	-58.5	18.6	three_prime_utr	three_prime_utr	ENSMUSG00000015846	ENSMUST00000077257	Rxra	protein_coding	protein_coding
2	27761881	27762957	+	-39.6	-38.4	32.7	three_prime_utr	three_prime_utr	ENSMUSG00000015846	ENSMUST00000077257	Rxra	protein_coding	protein_coding
2	27886424	27886545	+	-7.3	-6.48	3.68	five_prime_utr	five_prime_utr	ENSMUSG00000026837	ENSMUST00000028280	Col5a1	protein_coding	protein_coding
2	28036880	28037509	+	-572	#NAME?	5.22	three_prime_utr	three_prime_utr	ENSMUSG00000026837	ENSMUST00000028280	Col5a1	protein_coding	protein_coding
2	28038047	28038556	+	-37.7	-36.5	2.74	three_prime_utr	three_prime_utr	ENSMUSG00000026837	ENSMUST00000028280	Col5a1	protein_coding	protein_coding
2	28038765	28039155	+	-59.4	-58	3.4	three_prime_utr	three_prime_utr	ENSMUSG00000026837	ENSMUST00000028280	Col5a1	protein_coding	protein_coding
2	28039274	28039514	+	-33	-31.9	9.21	three_prime_utr	three_prime_utr	ENSMUSG00000026837	ENSMUST00000028280	Col5a1	protein_coding	protein_coding
2	28222608	28230378	+	-170	-168	7.06	CDS	CDS	ENSMUSG00000026833	ENSMUST00000113920	Olfm1	protein_coding	protein_coding
2	28230496	28230736	+	-56.7	-55.4	4.33	three_prime_utr	three_prime_utr	ENSMUSG00000026833	ENSMUST00000100244	Olfm1	protein_coding	protein_coding
2	28469088	28470195	+	-350	#NAME?	14	CDS	CDS	ENSMUSG00000035772	ENSMUST00000038600	Mrps2	protein_coding	protein_coding
2	28470254	28470612	+	-19.2	-18.2	2.09	three_prime_utr	three_prime_utr	ENSMUSG00000035772	ENSMUST00000038600	Mrps2	protein_coding	protein_coding
2	28470820	28471089	+	-3.66	-2.95	1.45	three_prime_utr	three_prime_utr	ENSMUSG00000035772	ENSMUST00000038600	Mrps2	protein_coding	protein_coding
2	28550475	28553081	+	-50.4	-49.1	16.1	three_prime_utr	three_prime_utr	ENSMUSG00000026821	ENSMUST00000028170	Ralgds	protein_coding	protein_coding
2	28675766	28676478	+	-7.29	-6.48	2.65	CDS	CDS	ENSMUSG00000026812	ENSMUST00000028155	Tsc1	protein_coding	protein_coding
2	28685986	28687483	+	-94.9	-93.4	10.5	three_prime_utr	three_prime_utr	ENSMUSG00000026812	ENSMUST00000133565	Tsc1	protein_coding	nonsense_mediated_decay
2	28690717	28691167	+	-12.7	-11.8	10.2	three_prime_utr	three_prime_utr	ENSMUSG00000026812	ENSMUST00000028155	Tsc1	protein_coding	protein_coding
2	28904702	28905571	+	-81.7	-80.2	7.42	three_prime_utr	three_prime_utr	ENSMUSG00000026806	ENSMUST00000113853	Ddx31	protein_coding	protein_coding
2	29060291	29067019	+	-95.8	-94.3	9.03	CDS	CDS	ENSMUSG00000026803	ENSMUST00000100237	Ttf1	protein_coding	protein_coding
2	29086217	29086577	+	-18.7	-17.7	5.43	three_prime_utr	three_prime_utr	ENSMUSG00000026803	ENSMUST00000100237	Ttf1	protein_coding	protein_coding
2	29086786	29087087	+	-3.6	-2.89	2.28	three_prime_utr	three_prime_utr	ENSMUSG00000026803	ENSMUST00000100237	Ttf1	protein_coding	protein_coding
2	29145120	29145391	+	-18.5	-17.5	2.9	CDS	CDS	ENSMUSG00000043535	ENSMUST00000061578	Setx	protein_coding	protein_coding
2	29145659	29148625	+	-56.5	-55.2	5.82	CDS	CDS	ENSMUSG00000043535	ENSMUST00000061578	Setx	protein_coding	protein_coding
2	29173581	29174358	+	-5.63	-4.86	1.77	CDS	CDS	ENSMUSG00000043535	ENSMUST00000061578	Setx	protein_coding	protein_coding
2	29176900	29180255	+	-296	-294	10.6	CDS	CDS	ENSMUSG00000043535	ENSMUST00000061578	Setx	protein_coding	protein_coding
2	29182320	29182441	+	-2.28	-1.64	1.7	three_prime_utr	three_prime_utr	ENSMUSG00000043535	ENSMUST00000061578	Setx	protein_coding	protein_coding
2	29524583	29524763	+	-5.02	-4.26	3	three_prime_utr	three_prime_utr	ENSMUSG00000026799	ENSMUST00000028139	Med27	protein_coding	protein_coding
2	29737983	29739032	+	-26.3	-25.3	3.06	three_prime_utr	three_prime_utr	ENSMUSG00000039844	ENSMUST00000095087	Rapgef1	protein_coding	protein_coding
2	29740229	29740409	+	-15	-14.1	2.6	three_prime_utr	three_prime_utr	ENSMUSG00000039844	ENSMUST00000102872	Rapgef1	protein_coding	protein_coding
2	29740708	29740918	+	-4.65	-3.9	7.54	three_prime_utr	three_prime_utr	ENSMUSG00000039844	ENSMUST00000102872	Rapgef1	protein_coding	protein_coding
2	29796593	29797011	+	-44.3	-43.1	9.09	three_prime_utr	three_prime_utr	ENSMUSG00000026798	ENSMUST00000143616	Coq4	protein_coding	nonsense_mediated_decay
2	29797189	29797458	+	-3.98	-3.26	2.42	three_prime_utr	three_prime_utr	ENSMUSG00000026798	ENSMUST00000143616	Coq4	protein_coding	nonsense_mediated_decay
2	29802693	29802843	+	-3.53	-2.83	15.1	five_prime_utr	five_prime_utr	ENSMUSG00000059316	ENSMUST00000080065	Slc27a4	protein_coding	protein_coding
2	29815703	29816300	+	-21	-20	5.19	three_prime_utr	three_prime_utr	ENSMUSG00000059316	ENSMUST00000080065	Slc27a4	protein_coding	protein_coding
2	29816657	29816807	+	-2.29	-1.66	2.1	three_prime_utr	three_prime_utr	ENSMUSG00000059316	ENSMUST00000080065	Slc27a4	protein_coding	protein_coding
2	29843835	29844105	+	-31.7	-30.5	2.99	three_prime_utr	three_prime_utr	ENSMUSG00000069020	ENSMUST00000091142	Urm1	protein_coding	protein_coding
2	29844732	29845002	+	-5.17	-4.41	11.8	three_prime_utr	three_prime_utr	ENSMUSG00000069020	ENSMUST00000091142	Urm1	protein_coding	protein_coding
2	29881851	29882122	+	-11.9	-11	5.13	three_prime_utr	three_prime_utr	ENSMUSG00000039787	ENSMUST00000047521	Cercam	protein_coding	protein_coding
2	29882181	29882810	+	-41.3	-40.1	15.5	three_prime_utr	three_prime_utr	ENSMUSG00000039787	ENSMUST00000047521	Cercam	protein_coding	protein_coding
2	29930816	29931087	+	-20.7	-19.7	2.63	three_prime_utr	three_prime_utr	ENSMUSG00000026790	ENSMUST00000113757	Odf2	protein_coding	protein_coding
2	29965649	29965890	+	-22.2	-21.2	5.17	five_prime_utr	five_prime_utr	ENSMUSG00000057738	ENSMUST00000113717	Sptan1	protein_coding	protein_coding
2	30031210	30031451	+	-228	-226	7.1	three_prime_utr	three_prime_utr	ENSMUSG00000057738	ENSMUST00000113717	Sptan1	protein_coding	protein_coding
2	30061858	30062008	+	-4.68	-3.94	2.96	five_prime_utr	five_prime_utr	ENSMUSG00000054766	ENSMUST00000102866	Set	protein_coding	protein_coding
2	30062127	30062278	+	-6.79	-5.99	1.26	CDS	CDS	ENSMUSG00000054766	ENSMUST00000134364	Set	protein_coding	protein_coding
2	30066486	30066667	+	-41.8	-40.6	3.51	five_prime_utr	five_prime_utr	ENSMUSG00000054766	ENSMUST00000067996	Set	protein_coding	protein_coding
2	30071379	30071739	+	-94.9	-93.4	2.12	three_prime_utr	three_prime_utr	ENSMUSG00000054766	ENSMUST00000102866	Set	protein_coding	protein_coding
2	30072187	30072577	+	-206	-204	3.95	three_prime_utr	three_prime_utr	ENSMUSG00000054766	ENSMUST00000102866	Set	protein_coding	protein_coding
2	30077743	30078337	+	-2.84	-2.17	2.92	five_prime_utr	five_prime_utr	ENSMUSG00000026785	ENSMUST00000150770	Pkn3	protein_coding	protein_coding
2	30090811	30091022	+	-13	-12.1	5.77	three_prime_utr	three_prime_utr	ENSMUSG00000026785	ENSMUST00000045246	Pkn3	protein_coding	protein_coding
2	30151743	30152013	+	-23.1	-22.1	38.8	three_prime_utr	three_prime_utr	ENSMUSG00000039678	ENSMUST00000044556	Tbc1d13	protein_coding	protein_coding
2	30172946	30174069	+	-15.2	-14.2	2.69	CDS	CDS	ENSMUSG00000015337	ENSMUST00000015481	Endog	protein_coding	protein_coding
2	30255266	30256134	+	-53.8	-52.6	7.3	CDS	CDS	ENSMUSG00000007476	ENSMUST00000113654	Lrrc8a	protein_coding	protein_coding
2	30257120	30262504	+	-148	-146	12.3	three_prime_utr	three_prime_utr	ENSMUSG00000007476	ENSMUST00000113654	Lrrc8a	protein_coding	protein_coding
2	30262712	30262953	+	-11.3	-10.4	19.4	three_prime_utr	three_prime_utr	ENSMUSG00000007476	ENSMUST00000113654	Lrrc8a	protein_coding	protein_coding
2	30263580	30263790	+	-11.1	-10.2	3.31	three_prime_utr	three_prime_utr	ENSMUSG00000007476	ENSMUST00000095078	Lrrc8a	protein_coding	protein_coding
2	30255265	30256131	+	-52.7	-51.4	6.76	CDS	CDS	ENSMUSG00000007476	ENSMUST00000113654	Lrrc8a	protein_coding	protein_coding
2	30257115	30269709	+	-152	-151	13	three_prime_utr	three_prime_utr	ENSMUSG00000007476	ENSMUST00000095078	Lrrc8a	protein_coding	protein_coding
2	30344026	30344266	+	-38.3	-37.1	7.65	three_prime_utr	three_prime_utr	ENSMUSG00000052533	ENSMUST00000064447	Nup188	protein_coding	protein_coding
2	30384773	30384953	+	-5.54	-4.77	2.57	three_prime_utr	three_prime_utr	ENSMUSG00000026858	ENSMUST00000077977	Miga2	protein_coding	protein_coding
2	30397524	30397705	+	-3.38	-2.69	2.29	CDS	CDS	ENSMUSG00000026856	ENSMUST00000028209	Dolpp1	protein_coding	protein_coding
2	30397793	30399512	+	-34.1	-33	6.46	three_prime_utr	three_prime_utr	ENSMUSG00000026856	ENSMUST00000137248	Dolpp1	protein_coding	nonsense_mediated_decay
2	30447685	30447806	+	-9.42	-8.56	1.95	three_prime_utr	three_prime_utr	ENSMUSG00000039515	ENSMUST00000113601	Ptpa	protein_coding	protein_coding
2	30608553	30608853	+	-5.3	-4.53	21.5	three_prime_utr	three_prime_utr	ENSMUSG00000047363	ENSMUST00000102853	Cstad	protein_coding	protein_coding
2	30816014	30816520	+	-8.05	-7.22	3.85	ncRNA	exon	ENSMUSG00000026857	ENSMUST00000128509	Ntmt1	protein_coding	processed_transcript
2	30819821	30823033	+	-225	-223	13.1	three_prime_utr	three_prime_utr	ENSMUSG00000026857	ENSMUST00000138889	Ntmt1	protein_coding	nonsense_mediated_decay
2	30879562	30881221	+	-98.6	-97.1	6.68	three_prime_utr	three_prime_utr	ENSMUSG00000039476	ENSMUST00000113592	Prrx2	protein_coding	protein_coding
2	30953437	30954006	+	-12.6	-11.7	11.1	CDS	CDS	ENSMUSG00000026848	ENSMUST00000028199	Tor1b	protein_coding	protein_coding
2	30955471	30955712	+	-3.74	-3.03	2.61	ncRNA	exon	ENSMUSG00000026848	ENSMUST00000133544	Tor1b	protein_coding	retained_intron
2	30955920	30957639	+	-434	#NAME?	12.7	three_prime_utr	three_prime_utr	ENSMUSG00000026848	ENSMUST00000156711	Tor1b	protein_coding	nonsense_mediated_decay
2	30958745	30959015	+	-164	-162	8.41	three_prime_utr	three_prime_utr	ENSMUSG00000026848	ENSMUST00000028199	Tor1b	protein_coding	protein_coding
2	31210486	31215329	+	-242	-239	13.4	three_prime_utr	three_prime_utr	ENSMUSG00000000194	ENSMUST00000056433	Gpr107	protein_coding	protein_coding
2	31292380	31293395	+	-268	-266	8.12	three_prime_utr	three_prime_utr	ENSMUSG00000062661	ENSMUST00000000199	Ncs1	protein_coding	protein_coding
2	31295272	31295482	+	-12.3	-11.4	3.43	three_prime_utr	three_prime_utr	ENSMUSG00000062661	ENSMUST00000000199	Ncs1	protein_coding	protein_coding
2	31680812	31681349	+	-27	-25.9	4.52	three_prime_utr	three_prime_utr	ENSMUSG00000039356	ENSMUST00000038474	Exosc2	protein_coding	protein_coding
2	31689034	31689934	+	-60.2	-58.8	12.5	five_prime_utr	five_prime_utr	ENSMUSG00000026842	ENSMUST00000075759	Abl1	protein_coding	protein_coding
2	31800211	31802669	+	-332	#NAME?	16	CDS	CDS	ENSMUSG00000026842	ENSMUST00000075759	Abl1	protein_coding	protein_coding
2	31803297	31804227	+	-15	-14.1	25.8	three_prime_utr	three_prime_utr	ENSMUSG00000026842	ENSMUST00000028190	Abl1	protein_coding	protein_coding
2	31972874	31973442	+	-27.9	-26.8	2.79	three_prime_utr	three_prime_utr	ENSMUSG00000001864	ENSMUST00000001920	Aif1l	protein_coding	protein_coding
2	32033260	32034881	+	-27.4	-26.3	5.57	CDS	CDS	ENSMUSG00000001855	ENSMUST00000065398	Nup214	protein_coding	protein_coding
2	32051101	32052445	+	-107	-105	8.96	three_prime_utr	three_prime_utr	ENSMUSG00000001855	ENSMUST00000138012	Nup214	protein_coding	protein_coding
2	31985477	31985657	+	-2.67	-2.01	11.8	ncRNA	exon	ENSMUSG00000081480	ENSMUST00000121807	Gm13608	processed_pseudogene	processed_pseudogene
2	32110611	32110761	+	-2.39	-1.75	10.8	three_prime_utr	three_prime_utr	ENSMUSG00000051373	ENSMUST00000057423	Plpp7	protein_coding	protein_coding
2	32213002	32214920	+	-219	-217	15.8	CDS	CDS	ENSMUSG00000039262	ENSMUST00000069817	Prrc2b	protein_coding	protein_coding
2	32227031	32231063	+	-378	#NAME?	12.5	three_prime_utr	three_prime_utr	ENSMUSG00000039262	ENSMUST00000036691	Prrc2b	protein_coding	protein_coding
2	32232559	32232770	+	-23.9	-22.9	1.73	three_prime_utr	three_prime_utr	ENSMUSG00000039262	ENSMUST00000036691	Prrc2b	protein_coding	protein_coding
2	32234386	32234537	+	-9.97	-9.1	3.88	three_prime_utr	three_prime_utr	ENSMUSG00000039262	ENSMUST00000036691	Prrc2b	protein_coding	protein_coding
2	32243849	32244179	+	-8.95	-8.1	18.3	ncRNA	exon	ENSMUSG00000039254	ENSMUST00000154684	Pomt1	protein_coding	retained_intron
2	32254315	32255005	+	-116	-115	7.54	three_prime_utr	three_prime_utr	ENSMUSG00000039254	ENSMUST00000036473	Pomt1	protein_coding	protein_coding
2	32302974	32303736	+	-5.79	-5.01	1.55	CDS	CDS	ENSMUSG00000002546	ENSMUST00000239447	Golga2	protein_coding	protein_coding
2	32306575	32306785	+	-7.37	-6.55	2.22	three_prime_utr	three_prime_utr	ENSMUSG00000002546	ENSMUST00000239447	Golga2	protein_coding	protein_coding
2	32307651	32307921	+	-9	-8.15	2.19	three_prime_utr	three_prime_utr	ENSMUSG00000002546	ENSMUST00000239447	Golga2	protein_coding	protein_coding
2	32363237	32363567	+	-46.3	-45	14.6	five_prime_utr	five_prime_utr	ENSMUSG00000039205	ENSMUST00000113332	Ciz1	protein_coding	protein_coding
2	32402300	32402451	+	-4.56	-3.82	1.93	three_prime_utr	three_prime_utr	ENSMUSG00000026820	ENSMUST00000028162	Ptges2	protein_coding	protein_coding
2	32402509	32402720	+	-3.44	-2.75	2.29	three_prime_utr	three_prime_utr	ENSMUSG00000026820	ENSMUST00000028162	Ptges2	protein_coding	protein_coding
2	32452256	32452617	+	-11.7	-10.8	4.51	five_prime_utr	five_prime_utr	ENSMUSG00000039164	ENSMUST00000048431	Naif1	protein_coding	protein_coding
2	32455062	32456863	+	-75.8	-74.4	16.1	three_prime_utr	three_prime_utr	ENSMUSG00000039164	ENSMUST00000048431	Naif1	protein_coding	protein_coding
2	32573190	32573579	+	-173	-171	7.55	three_prime_utr	three_prime_utr	ENSMUSG00000026810	ENSMUST00000028151	Dpm2	protein_coding	protein_coding
2	32587393	32587573	+	-7.56	-6.74	2.85	ncRNA	exon	ENSMUSG00000079442	ENSMUST00000123080	St6galnac4	protein_coding	retained_intron
2	32597009	32598264	+	-206	-204	15.6	three_prime_utr	three_prime_utr	ENSMUSG00000079442	ENSMUST00000102818	St6galnac4	protein_coding	protein_coding
2	32620476	32620806	+	-27.7	-26.6	7.89	three_prime_utr	three_prime_utr	ENSMUSG00000026811	ENSMUST00000095044	St6galnac6	protein_coding	protein_coding
2	32628435	32629749	+	-38.7	-37.5	2.27	five_prime_utr	five_prime_utr	ENSMUSG00000026817	ENSMUST00000068271	Ak1	protein_coding	protein_coding
2	32634848	32635028	+	-9.53	-8.67	2.39	three_prime_utr	three_prime_utr	ENSMUSG00000026817	ENSMUST00000113278	Ak1	protein_coding	protein_coding
2	32681589	32682639	+	-23.9	-22.9	26.2	three_prime_utr	three_prime_utr	ENSMUSG00000026814	ENSMUST00000009705	Eng	protein_coding	protein_coding
2	32761675	32762244	+	-350	#NAME?	25.6	three_prime_utr	three_prime_utr	ENSMUSG00000009563	ENSMUST00000175763	Tor2a	protein_coding	nonsense_mediated_decay
2	32776730	32777597	+	-113	-112	7.23	three_prime_utr	three_prime_utr	ENSMUSG00000053746	ENSMUST00000066352	Ptrh1	protein_coding	protein_coding
2	32923456	32924116	+	-442	#NAME?	5.12	CDS	CDS	ENSMUSG00000026796	ENSMUST00000028135	Fam129b	protein_coding	protein_coding
2	32924445	32924565	+	-48.6	-47.4	1.89	three_prime_utr	three_prime_utr	ENSMUSG00000026796	ENSMUST00000028135	Fam129b	protein_coding	protein_coding
2	32924984	32925254	+	-29.9	-28.8	3.09	three_prime_utr	three_prime_utr	ENSMUSG00000026796	ENSMUST00000028135	Fam129b	protein_coding	protein_coding
2	32963516	32964026	+	-421	#NAME?	2.45	CDS	CDS	ENSMUSG00000038900	ENSMUST00000126610	Rpl12	protein_coding	protein_coding
2	32964445	32964566	+	-4.14	-3.42	7.54	three_prime_utr	three_prime_utr	ENSMUSG00000038900	ENSMUST00000126610	Rpl12	protein_coding	protein_coding
2	33216068	33228897	+	-593	#NAME?	8.51	CDS	CDS	ENSMUSG00000004105	ENSMUST00000004208	Angptl2	protein_coding	protein_coding
2	33229704	33230065	+	-4.39	-3.65	9.15	ncRNA	exon	ENSMUSG00000004105	ENSMUST00000139148	Angptl2	protein_coding	retained_intron
2	33242228	33242439	+	-7.29	-6.48	1.46	CDS	CDS	ENSMUSG00000004105	ENSMUST00000004208	Angptl2	protein_coding	protein_coding
2	33246130	33246430	+	-26.3	-25.3	1.7	CDS	CDS	ENSMUSG00000004105	ENSMUST00000004208	Angptl2	protein_coding	protein_coding
2	33247177	33247717	+	-73.6	-72.2	2.61	three_prime_utr	three_prime_utr	ENSMUSG00000004105	ENSMUST00000004208	Angptl2	protein_coding	protein_coding
2	34623487	34623906	+	-53.2	-51.9	5.91	three_prime_utr	three_prime_utr	ENSMUSG00000038696	ENSMUST00000147337	Mapkap1	protein_coding	protein_coding
2	34624740	34624950	+	-5.37	-4.61	7	three_prime_utr	three_prime_utr	ENSMUSG00000038696	ENSMUST00000113126	Mapkap1	protein_coding	protein_coding
2	34774070	34774221	+	-7.83	-7.01	1.2	CDS	CDS	ENSMUSG00000026864	ENSMUST00000028222	Hspa5	protein_coding	protein_coding
2	34775567	34776527	+	-11600	#NAME?	9.18	CDS	CDS	ENSMUSG00000026864	ENSMUST00000028222	Hspa5	protein_coding	protein_coding
2	35122701	35126004	+	-3.93	-3.21	2.22	CDS	CDS	ENSMUSG00000057110	ENSMUST00000028235	Cntrl	protein_coding	protein_coding
2	35129672	35129793	+	-2.08	-1.45	1.56	CDS	CDS	ENSMUSG00000057110	ENSMUST00000028235	Cntrl	protein_coding	protein_coding
2	35135583	35137677	+	-3.45	-2.75	1.54	CDS	CDS	ENSMUSG00000057110	ENSMUST00000156933	Cntrl	protein_coding	protein_coding
2	35160324	35160587	+	-3.72	-3.01	1.89	CDS	CDS	ENSMUSG00000057110	ENSMUST00000156933	Cntrl	protein_coding	protein_coding
2	35178551	35178792	+	-5.9	-5.12	2.46	three_prime_utr	three_prime_utr	ENSMUSG00000057110	ENSMUST00000028237	Cntrl	protein_coding	protein_coding
2	35707724	35710084	+	-72.7	-71.3	12.1	CDS	CDS	ENSMUSG00000026883	ENSMUST00000112986	Dab2ip	protein_coding	protein_coding
2	35720154	35721274	+	-44	-42.8	7.19	CDS	CDS	ENSMUSG00000026883	ENSMUST00000112986	Dab2ip	protein_coding	protein_coding
2	35723098	35728745	+	-67.8	-66.5	15.7	three_prime_utr	three_prime_utr	ENSMUSG00000026883	ENSMUST00000145698	Dab2ip	protein_coding	nonsense_mediated_decay
2	35730603	35730994	+	-10.4	-9.48	17.2	three_prime_utr	three_prime_utr	ENSMUSG00000026883	ENSMUST00000112986	Dab2ip	protein_coding	protein_coding
2	36189089	36189719	+	-146	-145	9.06	three_prime_utr	three_prime_utr	ENSMUSG00000026887	ENSMUST00000028250	Mrrf	protein_coding	protein_coding
2	36230425	36230545	+	-4.16	-3.44	9.69	five_prime_utr	five_prime_utr	ENSMUSG00000047250	ENSMUST00000062069	Ptgs1	protein_coding	protein_coding
2	36251733	36252272	+	-1310	#NAME?	16.2	three_prime_utr	three_prime_utr	ENSMUSG00000047250	ENSMUST00000062069	Ptgs1	protein_coding	protein_coding
2	38368866	38369285	+	-4.41	-3.67	18.3	CDS	CDS	ENSMUSG00000000247	ENSMUST00000143783	Lhx2	protein_coding	protein_coding
2	38369583	38369703	+	-2.39	-1.75	10.8	three_prime_utr	three_prime_utr	ENSMUSG00000000247	ENSMUST00000000253	Lhx2	protein_coding	protein_coding
2	38585358	38585808	+	-41	-39.8	3.33	three_prime_utr	three_prime_utr	ENSMUSG00000026749	ENSMUST00000054234	Nek6	protein_coding	protein_coding
2	38586166	38586556	+	-117	-115	6.2	three_prime_utr	three_prime_utr	ENSMUSG00000026749	ENSMUST00000054234	Nek6	protein_coding	protein_coding
2	38587244	38587424	+	-2.44	-1.79	2.15	three_prime_utr	three_prime_utr	ENSMUSG00000026749	ENSMUST00000054234	Nek6	protein_coding	protein_coding
2	38588052	38588412	+	-102	-101	3.08	three_prime_utr	three_prime_utr	ENSMUSG00000026749	ENSMUST00000054234	Nek6	protein_coding	protein_coding
2	39013164	39015847	+	-141	-139	6.24	three_prime_utr	three_prime_utr	ENSMUSG00000026755	ENSMUST00000112862	Arpc5l	protein_coding	protein_coding
2	40556996	40557116	+	-5.59	-4.82	1.97	ncRNA	exon	ENSMUSG00000082536	ENSMUST00000118928	Gm13456	processed_pseudogene	processed_pseudogene
2	44788592	44788713	+	-2.11	-1.48	7.54	ncRNA	exon	ENSMUSG00000083849	ENSMUST00000121620	Gm13477	processed_pseudogene	processed_pseudogene
2	45113789	45113909	+	-2.44	-1.79	6.46	ncRNA	exon	ENSMUSG00000052248	ENSMUST00000127150	Zeb2os	antisense	antisense
2	48897086	48900247	+	-161	-160	13.3	three_prime_utr	three_prime_utr	ENSMUSG00000052155	ENSMUST00000063886	Acvr2a	protein_coding	protein_coding
2	49245687	49245928	+	-6.55	-5.76	3.88	five_prime_utr	five_prime_utr	ENSMUSG00000036792	ENSMUST00000112745	Mbd5	protein_coding	protein_coding
2	49256332	49256453	+	-2.36	-1.72	1.82	CDS	CDS	ENSMUSG00000036792	ENSMUST00000112745	Mbd5	protein_coding	protein_coding
2	49256512	49258341	+	-83.6	-82.1	13.3	CDS	CDS	ENSMUSG00000036792	ENSMUST00000112745	Mbd5	protein_coding	protein_coding
2	49258520	49258671	+	-2.59	-1.94	2.24	three_prime_utr	three_prime_utr	ENSMUSG00000036792	ENSMUST00000112745	Mbd5	protein_coding	protein_coding
2	49278850	49279810	+	-8.05	-7.22	31.2	CDS	CDS	ENSMUSG00000036792	ENSMUST00000112754	Mbd5	protein_coding	protein_coding
2	49316429	49316670	+	-4.39	-3.65	14	three_prime_utr	three_prime_utr	ENSMUSG00000036792	ENSMUST00000197712	Mbd5	protein_coding	nonsense_mediated_decay
2	49451575	49451725	+	-2.29	-1.65	4.04	five_prime_utr	five_prime_utr	ENSMUSG00000069495	ENSMUST00000092123	Epc2	protein_coding	protein_coding
2	49532151	49545790	+	-85.7	-84.2	6.32	CDS	CDS	ENSMUSG00000069495	ENSMUST00000092123	Epc2	protein_coding	protein_coding
2	49547448	49550243	+	-198	-196	7	CDS	CDS	ENSMUSG00000069495	ENSMUST00000092123	Epc2	protein_coding	protein_coding
2	49771401	49771940	+	-12.5	-11.6	9.42	three_prime_utr	three_prime_utr	ENSMUSG00000026764	ENSMUST00000028102	Kif5c	protein_coding	protein_coding
2	49774568	49774778	+	-13.7	-12.8	5.26	three_prime_utr	three_prime_utr	ENSMUSG00000026764	ENSMUST00000028102	Kif5c	protein_coding	protein_coding
2	52109260	52112926	+	-305	-303	10.5	CDS	CDS	ENSMUSG00000036202	ENSMUST00000112693	Rif1	protein_coding	protein_coding
2	52121006	52121126	+	-2.66	-2	1.57	CDS	CDS	ENSMUSG00000036202	ENSMUST00000112693	Rif1	protein_coding	protein_coding
2	52857949	52858220	+	-8.8	-7.96	15.1	five_prime_utr	five_prime_utr	ENSMUSG00000036053	ENSMUST00000155586	Fmnl2	protein_coding	protein_coding
2	53191725	53192230	+	-11.1	-10.3	8.07	CDS	CDS	ENSMUSG00000026960	ENSMUST00000028336	Arl6ip6	protein_coding	protein_coding
2	53219071	53219220	+	-5.12	-4.36	6.46	three_prime_utr	three_prime_utr	ENSMUSG00000026960	ENSMUST00000028336	Arl6ip6	protein_coding	protein_coding
2	57187372	57187579	+	-4.7	-3.96	19.4	ncRNA	exon	ENSMUSG00000086396	ENSMUST00000123210	4930555B11Rik	processed_transcript	processed_transcript
2	57367429	57367669	+	-65.3	-63.9	2.47	three_prime_utr	three_prime_utr	ENSMUSG00000026827	ENSMUST00000169687	Gpd2	protein_coding	protein_coding
2	57370479	57370719	+	-28.6	-27.5	2.73	three_prime_utr	three_prime_utr	ENSMUSG00000026827	ENSMUST00000169687	Gpd2	protein_coding	protein_coding
2	58108201	58108401	+	-2.67	-2.01	2.8	ncRNA	exon	ENSMUSG00000053472	ENSMUST00000121169	Gm13534	processed_pseudogene	processed_pseudogene
2	58284502	58284923	+	-8.25	-7.42	31.2	ncRNA	exon	ENSMUSG00000086995	ENSMUST00000131189	Gm13544	antisense	antisense
2	58567507	58616873	+	-17.7	-16.7	20.5	CDS	CDS	ENSMUSG00000026839	ENSMUST00000071543	Upp2	protein_coding	protein_coding
2	59160968	59161977	+	-7.77	-6.95	9.33	five_prime_utr	five_prime_utr	ENSMUSG00000026991	ENSMUST00000102754	Pkp4	protein_coding	protein_coding
2	59305484	59310141	+	-43.2	-42	5.68	CDS	CDS	ENSMUSG00000026991	ENSMUST00000102754	Pkp4	protein_coding	protein_coding
2	59352294	59355208	+	-87.9	-86.4	4.61	three_prime_utr	three_prime_utr	ENSMUSG00000026991	ENSMUST00000037903	Pkp4	protein_coding	protein_coding
2	59842701	59844470	+	-196	-194	10.1	CDS	CDS	ENSMUSG00000035168	ENSMUST00000112568	Tanc1	protein_coding	protein_coding
2	60233930	60234829	+	-42.8	-41.6	2.46	CDS	CDS	ENSMUSG00000026977	ENSMUST00000102748	Marchf7	protein_coding	protein_coding
2	60249058	60249239	+	-9.34	-8.49	2.93	three_prime_utr	three_prime_utr	ENSMUSG00000026977	ENSMUST00000102748	Marchf7	protein_coding	protein_coding
2	61644325	61650471	+	-344	#NAME?	7.01	CDS	CDS	ENSMUSG00000064289	ENSMUST00000112494	Tank	protein_coding	protein_coding
2	61651784	61653663	+	-12.4	-11.5	1.9	CDS	CDS	ENSMUSG00000064289	ENSMUST00000112502	Tank	protein_coding	protein_coding
2	65668800	65670671	+	-4.43	-3.69	14	CDS	CDS	ENSMUSG00000075318	ENSMUST00000144254	Scn2a	protein_coding	protein_coding
2	65671120	65671391	+	-4.7	-3.96	19.4	ncRNA	exon	ENSMUSG00000075318	ENSMUST00000202653	Scn2a	protein_coding	retained_intron
2	67508337	67509447	+	-8.55	-7.71	24.8	CDS	CDS	ENSMUSG00000027022	ENSMUST00000238912	Xirp2	protein_coding	protein_coding
2	67509565	67509716	+	-3.39	-2.69	5.38	CDS	CDS	ENSMUSG00000027022	ENSMUST00000238912	Xirp2	protein_coding	protein_coding
2	67509805	67511244	+	-4.39	-3.65	9.69	CDS	CDS	ENSMUSG00000027022	ENSMUST00000238912	Xirp2	protein_coding	protein_coding
2	67512111	67513131	+	-6.41	-5.61	7.32	CDS	CDS	ENSMUSG00000027022	ENSMUST00000238912	Xirp2	protein_coding	protein_coding
2	67514298	67514508	+	-3	-2.33	2.73	CDS	CDS	ENSMUSG00000027022	ENSMUST00000238912	Xirp2	protein_coding	protein_coding
2	67514657	67514958	+	-8.17	-7.33	7.71	CDS	CDS	ENSMUSG00000027022	ENSMUST00000238912	Xirp2	protein_coding	protein_coding
2	67515077	67515257	+	-5.23	-4.47	8.97	CDS	CDS	ENSMUSG00000027022	ENSMUST00000238912	Xirp2	protein_coding	protein_coding
2	67515346	67515766	+	-4.42	-3.68	4.61	CDS	CDS	ENSMUSG00000027022	ENSMUST00000238912	Xirp2	protein_coding	protein_coding
2	67515885	67516096	+	-3.13	-2.45	6.1	CDS	CDS	ENSMUSG00000027022	ENSMUST00000238912	Xirp2	protein_coding	protein_coding
2	67516454	67516725	+	-3.56	-2.85	2.77	CDS	CDS	ENSMUSG00000027022	ENSMUST00000238912	Xirp2	protein_coding	protein_coding
2	67524877	67526585	+	-23.9	-22.9	24	three_prime_utr	three_prime_utr	ENSMUSG00000027022	ENSMUST00000238912	Xirp2	protein_coding	protein_coding
2	68104692	68118517	+	-3.69	-2.99	14	CDS	CDS	ENSMUSG00000034780	ENSMUST00000042456	B3galt1	protein_coding	protein_coding
2	68861470	68861591	+	-3.29	-2.6	4.31	five_prime_utr	five_prime_utr	ENSMUSG00000027035	ENSMUST00000028426	Cers6	protein_coding	protein_coding
2	69108495	69108706	+	-8.43	-7.59	1.83	three_prime_utr	three_prime_utr	ENSMUSG00000027035	ENSMUST00000028426	Cers6	protein_coding	protein_coding
2	69114071	69114252	+	-3.22	-2.53	2.27	three_prime_utr	three_prime_utr	ENSMUSG00000027035	ENSMUST00000028426	Cers6	protein_coding	protein_coding
2	69380474	69394294	+	-6.81	-6.01	9.69	CDS	CDS	ENSMUSG00000027068	ENSMUST00000063690	Dhrs9	protein_coding	protein_coding
2	69397756	69402528	+	-46.5	-45.2	9.9	three_prime_utr	three_prime_utr	ENSMUSG00000027068	ENSMUST00000063690	Dhrs9	protein_coding	protein_coding
2	69665093	69667362	+	-34.6	-33.4	4.89	three_prime_utr	three_prime_utr	ENSMUSG00000063145	ENSMUST00000134659	Bbs5	protein_coding	nonsense_mediated_decay
2	69741642	69750566	+	-696	#NAME?	4.63	CDS	CDS	ENSMUSG00000042133	ENSMUST00000090858	Ppig	protein_coding	protein_coding
2	69792424	69796186	+	-140	-138	12.1	CDS	CDS	ENSMUSG00000027088	ENSMUST00000028494	Phospho2	protein_coding	protein_coding
2	69796813	69799347	+	-80.1	-78.7	9.56	three_prime_utr	three_prime_utr	ENSMUSG00000027088	ENSMUST00000028494	Phospho2	protein_coding	protein_coding
2	69824262	69824562	+	-4.68	-3.94	4.44	CDS	CDS	ENSMUSG00000042155	ENSMUST00000053087	Klhl23	protein_coding	protein_coding
2	69824710	69824890	+	-4.89	-4.14	3.3	CDS	CDS	ENSMUSG00000042155	ENSMUST00000053087	Klhl23	protein_coding	protein_coding
2	69870747	69871396	+	-28.3	-27.3	1.76	three_prime_utr	three_prime_utr	ENSMUSG00000068882	ENSMUST00000132186	Ssb	protein_coding	nonsense_mediated_decay
2	69871695	69871816	+	-4.27	-3.54	1.83	three_prime_utr	three_prime_utr	ENSMUSG00000068882	ENSMUST00000166411	Ssb	protein_coding	protein_coding
2	69886103	69888068	+	-3.69	-2.99	14	ncRNA	exon	ENSMUSG00000085735	ENSMUST00000129114	Mettl5os	antisense	antisense
2	69973261	69973562	+	-14.2	-13.3	1.92	CDS	CDS	ENSMUSG00000044308	ENSMUST00000055758	Ubr3	protein_coding	protein_coding
2	71089868	71090169	+	-7.61	-6.79	3.27	three_prime_utr	three_prime_utr	ENSMUSG00000041966	ENSMUST00000112167	Dcaf17	protein_coding	nonsense_mediated_decay
2	71094036	71094157	+	-1.93	-1.32	1.97	three_prime_utr	three_prime_utr	ENSMUSG00000041966	ENSMUST00000154704	Dcaf17	protein_coding	protein_coding
2	71095565	71095746	+	-3.09	-2.41	2.96	three_prime_utr	three_prime_utr	ENSMUSG00000041966	ENSMUST00000154704	Dcaf17	protein_coding	protein_coding
2	71211735	71214490	+	-27.1	-26	1.88	five_prime_utr	five_prime_utr	ENSMUSG00000027012	ENSMUST00000081710	Dync1i2	protein_coding	protein_coding
2	71263062	71263303	+	-116	-114	4.18	three_prime_utr	three_prime_utr	ENSMUSG00000027012	ENSMUST00000112140	Dync1i2	protein_coding	protein_coding
2	71441234	71441563	+	-29.3	-28.2	2.56	three_prime_utr	three_prime_utr	ENSMUSG00000027018	ENSMUST00000112122	Hat1	protein_coding	protein_coding
2	71524954	71525194	+	-55.8	-54.5	10.8	three_prime_utr	three_prime_utr	ENSMUSG00000041921	ENSMUST00000037210	Metap1d	protein_coding	protein_coding
2	71529721	71529902	+	-3.42	-2.73	14	five_prime_utr	five_prime_utr	ENSMUSG00000041911	ENSMUST00000037119	Dlx1	protein_coding	protein_coding
2	71855868	71857217	+	-350	#NAME?	9.06	three_prime_utr	three_prime_utr	ENSMUSG00000027111	ENSMUST00000028522	Itga6	protein_coding	protein_coding
2	71858145	71858386	+	-2.44	-1.79	4.31	ncRNA	exon	ENSMUSG00000027111	ENSMUST00000126787	Itga6	protein_coding	processed_transcript
2	71900327	71900507	+	-2.94	-2.27	2.03	three_prime_utr	three_prime_utr	ENSMUSG00000006494	ENSMUST00000006669	Pdk1	protein_coding	protein_coding
2	71900656	71901076	+	-8.74	-7.89	2.07	three_prime_utr	three_prime_utr	ENSMUSG00000006494	ENSMUST00000006669	Pdk1	protein_coding	protein_coding
2	72256276	72256456	+	-3.53	-2.83	15.1	CDS	CDS	ENSMUSG00000049044	ENSMUST00000090826	Rapgef4	protein_coding	protein_coding
2	72402084	72402325	+	-9.21	-8.36	1.74	CDS	CDS	ENSMUSG00000004085	ENSMUST00000135469	Map3k20	protein_coding	protein_coding
2	72407291	72407501	+	-13.2	-12.2	2.29	three_prime_utr	three_prime_utr	ENSMUSG00000004085	ENSMUST00000135469	Map3k20	protein_coding	protein_coding
2	72441352	72442460	+	-200	-198	10.2	CDS	CDS	ENSMUSG00000004085	ENSMUST00000090824	Map3k20	protein_coding	protein_coding
2	72987543	72988677	+	-16.5	-15.5	9.69	ncRNA	exon	ENSMUSG00000063714	ENSMUST00000135297	Sp3os	antisense	antisense
2	73284466	73284706	+	-23.1	-22	4.54	ncRNA	exon	ENSMUSG00000068859	ENSMUST00000147133	Sp9	protein_coding	processed_transcript
2	73319534	73319714	+	-9.69	-8.83	2.66	three_prime_utr	three_prime_utr	ENSMUSG00000008226	ENSMUST00000112050	Scrn3	protein_coding	protein_coding
2	73320461	73320731	+	-20.6	-19.6	4.93	three_prime_utr	three_prime_utr	ENSMUSG00000008226	ENSMUST00000112050	Scrn3	protein_coding	protein_coding
2	73596973	73599172	+	-11.9	-11	5.45	ncRNA	exon	ENSMUSG00000086544	ENSMUST00000149231	Chn1os3	antisense	antisense
2	73615383	73615952	+	-5	-4.25	20.5	ncRNA	exon	ENSMUSG00000086544	ENSMUST00000147420	Chn1os3	antisense	antisense
2	75662517	75665601	+	-3360	#NAME?	3.66	three_prime_utr	three_prime_utr	ENSMUSG00000059005	ENSMUST00000111964	Hnrnpa3	protein_coding	protein_coding
2	75667428	75667699	+	-3.38	-2.69	2.23	three_prime_utr	three_prime_utr	ENSMUSG00000059005	ENSMUST00000111962	Hnrnpa3	protein_coding	protein_coding
2	75929465	75929675	+	-11.6	-10.7	2.72	three_prime_utr	three_prime_utr	ENSMUSG00000042410	ENSMUST00000047232	Agps	protein_coding	protein_coding
2	76407554	76407705	+	-2.39	-1.75	5.38	ncRNA	exon	ENSMUSG00000042359	ENSMUST00000133275	Osbpl6	protein_coding	processed_transcript
2	76596214	76596425	+	-3.82	-3.11	16.1	three_prime_utr	three_prime_utr	ENSMUSG00000042359	ENSMUST00000111929	Osbpl6	protein_coding	protein_coding
2	78920516	78920756	+	-7.82	-6.99	4.31	three_prime_utr	three_prime_utr	ENSMUSG00000027011	ENSMUST00000028398	Ube2e3	protein_coding	protein_coding
2	79327273	79327454	+	-3.24	-2.55	14	three_prime_utr	three_prime_utr	ENSMUSG00000027009	ENSMUST00000099972	Itga4	protein_coding	protein_coding
2	79643454	79651455	+	-159	-157	11.1	CDS	CDS	ENSMUSG00000027007	ENSMUST00000111785	Itprid2	protein_coding	protein_coding
2	79657290	79658339	+	-120	-118	6.59	CDS	CDS	ENSMUSG00000027007	ENSMUST00000111785	Itprid2	protein_coding	protein_coding
2	79670767	79671948	+	-15.5	-14.5	3.77	three_prime_utr	three_prime_utr	ENSMUSG00000027007	ENSMUST00000111785	Itprid2	protein_coding	protein_coding
2	79672815	79672966	+	-2	-1.38	1.92	three_prime_utr	three_prime_utr	ENSMUSG00000027007	ENSMUST00000111785	Itprid2	protein_coding	protein_coding
2	80315705	80317508	+	-82.9	-81.4	6.24	five_prime_utr	five_prime_utr	ENSMUSG00000027006	ENSMUST00000028392	Dnajc10	protein_coding	protein_coding
2	80353023	80353444	+	-76	-74.5	2.76	three_prime_utr	three_prime_utr	ENSMUSG00000027006	ENSMUST00000028392	Dnajc10	protein_coding	protein_coding
2	80353892	80354043	+	-5.41	-4.64	2.5	three_prime_utr	three_prime_utr	ENSMUSG00000027006	ENSMUST00000028392	Dnajc10	protein_coding	protein_coding
2	80630984	80631224	+	-14.6	-13.7	9.69	three_prime_utr	three_prime_utr	ENSMUSG00000027001	ENSMUST00000028384	Dusp19	protein_coding	protein_coding
2	80657342	80658519	+	-13	-12.1	1.71	three_prime_utr	three_prime_utr	ENSMUSG00000026999	ENSMUST00000028382	Nup35	protein_coding	protein_coding
2	83658151	83660127	+	-13.1	-12.2	1.84	CDS	CDS	ENSMUSG00000027091	ENSMUST00000081591	Zc3h15	protein_coding	protein_coding
2	83661471	83664622	+	-1080	#NAME?	12.8	three_prime_utr	three_prime_utr	ENSMUSG00000027091	ENSMUST00000081591	Zc3h15	protein_coding	protein_coding
2	83803294	83803594	+	-16.4	-15.4	1.73	three_prime_utr	three_prime_utr	ENSMUSG00000027087	ENSMUST00000028499	Itgav	protein_coding	protein_coding
2	83803653	83804013	+	-55.3	-54	2.4	three_prime_utr	three_prime_utr	ENSMUSG00000027087	ENSMUST00000028499	Itgav	protein_coding	protein_coding
2	83879178	83880644	+	-32.4	-31.3	17.1	CDS	CDS	ENSMUSG00000048388	ENSMUST00000051454	Fam171b	protein_coding	protein_coding
2	84686262	84686992	+	-14.6	-13.7	2.28	CDS	CDS	ENSMUSG00000027080	ENSMUST00000102645	Med19	protein_coding	protein_coding
2	84827054	84827466	+	-3.54	-2.84	1.84	five_prime_utr	five_prime_utr	ENSMUSG00000027076	ENSMUST00000028470	Timm10	protein_coding	protein_coding
2	84829863	84830213	+	-35.4	-34.2	3.31	three_prime_utr	three_prime_utr	ENSMUSG00000027076	ENSMUST00000028470	Timm10	protein_coding	protein_coding
2	84862995	84863504	+	-16.7	-15.7	8.51	three_prime_utr	three_prime_utr	ENSMUSG00000027075	ENSMUST00000121114	Slc43a1	protein_coding	protein_coding
2	84936578	84937299	+	-22	-21	7.54	five_prime_utr	five_prime_utr	ENSMUSG00000027074	ENSMUST00000141650	Slc43a3	protein_coding	protein_coding
2	84937508	84938281	+	-56.9	-55.6	6.23	CDS	CDS	ENSMUSG00000027074	ENSMUST00000138719	Slc43a3	protein_coding	protein_coding
2	84957849	84958479	+	-71.4	-70	4.66	three_prime_utr	three_prime_utr	ENSMUSG00000027074	ENSMUST00000090726	Slc43a3	protein_coding	protein_coding
2	85045525	85047109	+	-187	-185	5.28	three_prime_utr	three_prime_utr	ENSMUSG00000027067	ENSMUST00000077798	Ssrp1	protein_coding	protein_coding
2	85052116	85052505	+	-31.4	-30.3	3.18	CDS	CDS	ENSMUSG00000033955	ENSMUST00000111605	Tnks1bp1	protein_coding	protein_coding
2	85058207	85063923	+	-959	#NAME?	18.6	CDS	CDS	ENSMUSG00000033955	ENSMUST00000111605	Tnks1bp1	protein_coding	protein_coding
2	85072808	85072988	+	-11.7	-10.8	2.28	three_prime_utr	three_prime_utr	ENSMUSG00000033955	ENSMUST00000111605	Tnks1bp1	protein_coding	protein_coding
2	90679385	90679798	+	-6.03	-5.25	4.84	CDS	CDS	ENSMUSG00000051329	ENSMUST00000057481	Nup160	protein_coding	protein_coding
2	90736058	90736328	+	-43.1	-41.9	6.17	three_prime_utr	three_prime_utr	ENSMUSG00000051329	ENSMUST00000057481	Nup160	protein_coding	protein_coding
2	90757561	90758378	+	-4.32	-3.59	1.35	CDS	CDS	ENSMUSG00000008200	ENSMUST00000238890	Fnbp4	protein_coding	protein_coding
2	90780332	90780453	+	-3.51	-2.81	1.59	three_prime_utr	three_prime_utr	ENSMUSG00000008200	ENSMUST00000238890	Fnbp4	protein_coding	protein_coding
2	90904739	90906053	+	-56.6	-55.3	6.5	CDS	CDS	ENSMUSG00000005505	ENSMUST00000111464	Kbtbd4	protein_coding	protein_coding
2	90909156	90909695	+	-77.2	-75.8	9.52	CDS	CDS	ENSMUSG00000005505	ENSMUST00000111464	Kbtbd4	protein_coding	protein_coding
2	90909843	90910472	+	-24.6	-23.5	4.9	three_prime_utr	three_prime_utr	ENSMUSG00000005505	ENSMUST00000111464	Kbtbd4	protein_coding	protein_coding
2	90911446	90911626	+	-7.17	-6.36	11.5	ncRNA	exon	ENSMUSG00000005505	ENSMUST00000155372	Kbtbd4	protein_coding	processed_transcript
2	91019346	91019467	+	-5.65	-4.87	1.65	three_prime_utr	three_prime_utr	ENSMUSG00000005506	ENSMUST00000068726	Celf1	protein_coding	protein_coding
2	91035678	91035886	+	-8.98	-8.13	1.73	five_prime_utr	five_prime_utr	ENSMUSG00000002104	ENSMUST00000111445	Rapsn	protein_coding	protein_coding
2	91045551	91045729	+	-12.4	-11.5	6.55	three_prime_utr	three_prime_utr	ENSMUSG00000002104	ENSMUST00000111445	Rapsn	protein_coding	protein_coding
2	91054387	91055001	+	-80.1	-78.7	1.85	CDS	CDS	ENSMUSG00000002102	ENSMUST00000067663	Psmc3	protein_coding	protein_coding
2	91059242	91063915	+	-15.7	-14.7	1.73	CDS	CDS	ENSMUSG00000002102	ENSMUST00000067663	Psmc3	protein_coding	protein_coding
2	91208420	91211610	+	-189	-187	11.3	three_prime_utr	three_prime_utr	ENSMUSG00000002103	ENSMUST00000002172	Acp2	protein_coding	protein_coding
2	91213947	91214098	+	-2.82	-2.16	3.23	three_prime_utr	three_prime_utr	ENSMUSG00000002103	ENSMUST00000002172	Acp2	protein_coding	protein_coding
2	91264439	91264679	+	-22.6	-21.5	6.14	three_prime_utr	three_prime_utr	ENSMUSG00000027257	ENSMUST00000059566	Pacsin3	protein_coding	protein_coding
2	91276332	91276931	+	-30.9	-29.8	7.54	three_prime_utr	three_prime_utr	ENSMUSG00000027255	ENSMUST00000080008	Arfgap2	protein_coding	protein_coding
2	91477896	91478047	+	-3.82	-3.11	16.1	ncRNA	exon	ENSMUSG00000027253	ENSMUST00000143874	Lrp4	protein_coding	processed_transcript
2	91479123	91479244	+	-2.39	-1.75	10.8	ncRNA	exon	ENSMUSG00000027253	ENSMUST00000143874	Lrp4	protein_coding	processed_transcript
2	91511624	91512343	+	-40.6	-39.4	8.69	three_prime_utr	three_prime_utr	ENSMUSG00000027253	ENSMUST00000028689	Lrp4	protein_coding	protein_coding
2	91513569	91513779	+	-14.4	-13.5	5.45	three_prime_utr	three_prime_utr	ENSMUSG00000027253	ENSMUST00000028689	Lrp4	protein_coding	protein_coding
2	91619832	91620664	+	-337	#NAME?	7.71	three_prime_utr	three_prime_utr	ENSMUSG00000040549	ENSMUST00000111338	Ckap5	protein_coding	protein_coding
2	91710971	91712965	+	-48.4	-47.1	11.1	CDS	CDS	ENSMUSG00000027243	ENSMUST00000142692	Harbi1	protein_coding	protein_coding
2	91719283	91720828	+	-8.54	-7.7	4.52	CDS	CDS	ENSMUSG00000027243	ENSMUST00000090608	Harbi1	protein_coding	protein_coding
2	91721335	91721545	+	-6.86	-6.05	3.77	three_prime_utr	three_prime_utr	ENSMUSG00000027243	ENSMUST00000090608	Harbi1	protein_coding	protein_coding
2	91772440	91805060	+	-22.1	-21.1	6.03	CDS	CDS	ENSMUSG00000040506	ENSMUST00000111316	Ambra1	protein_coding	protein_coding
2	91917355	91918849	+	-113	-111	13.3	three_prime_utr	three_prime_utr	ENSMUSG00000040506	ENSMUST00000099712	Ambra1	protein_coding	protein_coding
2	92359187	92361284	+	-153	-151	22.2	three_prime_utr	three_prime_utr	ENSMUSG00000058318	ENSMUST00000044036	Phf21a	protein_coding	protein_coding
2	92375336	92375485	+	-3.53	-2.83	15.1	five_prime_utr	five_prime_utr	ENSMUSG00000027222	ENSMUST00000028650	Pex16	protein_coding	protein_coding
2	92381039	92381217	+	-5.17	-4.41	5.38	three_prime_utr	three_prime_utr	ENSMUSG00000027222	ENSMUST00000028650	Pex16	protein_coding	protein_coding
2	92599736	92599915	+	-2.35	-1.71	5.92	five_prime_utr	five_prime_utr	ENSMUSG00000027221	ENSMUST00000065797	Chst1	protein_coding	protein_coding
2	92613552	92614565	+	-142	-140	12	CDS	CDS	ENSMUSG00000027221	ENSMUST00000065797	Chst1	protein_coding	protein_coding
2	92953520	92954059	+	-288	-285	7.24	three_prime_utr	three_prime_utr	ENSMUSG00000027220	ENSMUST00000028648	Syt13	protein_coding	protein_coding
2	92955520	92955939	+	-18.3	-17.4	3.52	three_prime_utr	three_prime_utr	ENSMUSG00000027220	ENSMUST00000028648	Syt13	protein_coding	protein_coding
2	93980480	93982384	+	-8.87	-8.02	20.5	ncRNA	exon	ENSMUSG00000027196	ENSMUST00000136886	Alkbh3os1	antisense	antisense
2	94406900	94410752	+	-8.79	-7.95	3.11	ncRNA	exon	ENSMUSG00000045464	ENSMUST00000152313	2810002D19Rik	processed_transcript	processed_transcript
2	97467747	97468375	+	-8.01	-7.18	5.38	five_prime_utr	five_prime_utr	ENSMUSG00000050587	ENSMUST00000059049	Lrrc4c	protein_coding	protein_coding
2	97629218	97631248	+	-73.9	-72.5	21.2	CDS	CDS	ENSMUSG00000050587	ENSMUST00000135431	Lrrc4c	protein_coding	protein_coding
2	101691428	101697803	+	-111	-110	12.9	CDS	CDS	ENSMUSG00000027164	ENSMUST00000004949	Traf6	protein_coding	protein_coding
2	101700739	101700980	+	-23.6	-22.6	5.72	three_prime_utr	three_prime_utr	ENSMUSG00000027164	ENSMUST00000004949	Traf6	protein_coding	protein_coding
2	101901260	101901646	+	-24.1	-23	6.28	three_prime_utr	three_prime_utr	ENSMUSG00000027163	ENSMUST00000028584	Commd9	protein_coding	protein_coding
2	103091912	103092644	+	-41.9	-40.7	9	CDS	CDS	ENSMUSG00000010911	ENSMUST00000011055	Apip	protein_coding	protein_coding
2	103566339	103567027	+	-6.41	-5.61	15.1	five_prime_utr	five_prime_utr	ENSMUSG00000032724	ENSMUST00000076212	Abtb2	protein_coding	protein_coding
2	103717676	103717856	+	-2.91	-2.24	4.84	three_prime_utr	three_prime_utr	ENSMUSG00000032724	ENSMUST00000076212	Abtb2	protein_coding	protein_coding
2	103718123	103718274	+	-3.1	-2.42	2.73	three_prime_utr	three_prime_utr	ENSMUSG00000032724	ENSMUST00000076212	Abtb2	protein_coding	protein_coding
2	104057323	104059891	+	-7.83	-7	3.36	three_prime_utr	three_prime_utr	ENSMUSG00000027180	ENSMUST00000111135	Fbxo3	protein_coding	protein_coding
2	104062611	104062791	+	-2.63	-1.98	5.38	three_prime_utr	three_prime_utr	ENSMUSG00000027180	ENSMUST00000028603	Fbxo3	protein_coding	protein_coding
2	104115056	104115295	+	-7.47	-6.66	4.06	three_prime_utr	three_prime_utr	ENSMUSG00000032679	ENSMUST00000040423	Cd59a	protein_coding	protein_coding
2	104567920	104571310	+	-58	-56.6	13.8	ncRNA	exon	ENSMUSG00000086454	ENSMUST00000146553	Platr14	processed_transcript	processed_transcript
2	104664768	104665159	+	-90.4	-88.9	3.49	three_prime_utr	three_prime_utr	ENSMUSG00000027176	ENSMUST00000028599	Cstf3	protein_coding	protein_coding
2	104820533	104820711	+	-2.39	-1.75	10.8	ncRNA	exon	ENSMUSG00000083856	ENSMUST00000117876	Gm13886	processed_pseudogene	processed_pseudogene
2	104926921	104931033	+	-3.93	-3.21	2.56	CDS	CDS	ENSMUSG00000045106	ENSMUST00000127840	Ccdc73	protein_coding	protein_coding
2	104991156	104991544	+	-46.8	-45.5	8.11	CDS	CDS	ENSMUSG00000045106	ENSMUST00000111114	Ccdc73	protein_coding	protein_coding
2	104991871	104992081	+	-4.21	-3.49	2.05	CDS	CDS	ENSMUSG00000045106	ENSMUST00000111114	Ccdc73	protein_coding	protein_coding
2	104998981	104999280	+	-7.48	-6.66	2.87	CDS	CDS	ENSMUSG00000045106	ENSMUST00000111114	Ccdc73	protein_coding	protein_coding
2	109293888	109294039	+	-2.39	-1.75	10.8	ncRNA	exon	ENSMUSG00000027115	ENSMUST00000152751	Kif18a	protein_coding	retained_intron
2	109318070	109333636	+	-65.6	-64.2	4.29	CDS	CDS	ENSMUSG00000027115	ENSMUST00000028527	Kif18a	protein_coding	protein_coding
2	109693693	109694581	+	-24.5	-23.4	9.52	five_prime_utr	five_prime_utr	ENSMUSG00000048482	ENSMUST00000111045	Bdnf	protein_coding	protein_coding
2	109709640	109724497	+	-274	-272	13.9	CDS	CDS	ENSMUSG00000048482	ENSMUST00000053317	Bdnf	protein_coding	protein_coding
2	109917646	109917886	+	-5.37	-4.61	4.07	five_prime_utr	five_prime_utr	ENSMUSG00000050199	ENSMUST00000046548	Lgr4	protein_coding	protein_coding
2	110011748	110012794	+	-163	-162	19	CDS	CDS	ENSMUSG00000050199	ENSMUST00000046548	Lgr4	protein_coding	protein_coding
2	110021932	110028961	+	-53.6	-52.3	2.48	CDS	CDS	ENSMUSG00000027160	ENSMUST00000028580	Ccdc34	protein_coding	protein_coding
2	110029109	110038089	+	-134	-132	2.99	CDS	CDS	ENSMUSG00000027160	ENSMUST00000028580	Ccdc34	protein_coding	protein_coding
2	110040543	110040903	+	-265	-263	3.64	CDS	CDS	ENSMUSG00000027160	ENSMUST00000028580	Ccdc34	protein_coding	protein_coding
2	110041231	110044525	+	-36.6	-35.4	3.46	three_prime_utr	three_prime_utr	ENSMUSG00000027160	ENSMUST00000127630	Ccdc34	protein_coding	nonsense_mediated_decay
2	112246783	112247022	+	-8.35	-7.51	5.92	three_prime_utr	three_prime_utr	ENSMUSG00000027134	ENSMUST00000028554	Lpcat4	protein_coding	protein_coding
2	112262549	112262970	+	-54.7	-53.4	8.74	three_prime_utr	three_prime_utr	ENSMUSG00000027133	ENSMUST00000028553	Nop10	protein_coding	protein_coding
2	112266124	112266575	+	-17.1	-16.1	7.03	five_prime_utr	five_prime_utr	ENSMUSG00000027130	ENSMUST00000110991	Slc12a6	protein_coding	protein_coding
2	112266783	112284658	+	-11.1	-10.2	4.44	CDS	CDS	ENSMUSG00000027130	ENSMUST00000110991	Slc12a6	protein_coding	protein_coding
2	112363042	112363163	+	-7.22	-6.4	4.08	three_prime_utr	three_prime_utr	ENSMUSG00000027130	ENSMUST00000028549	Slc12a6	protein_coding	protein_coding
2	112266313	112266582	+	-9.71	-8.85	6.86	five_prime_utr	five_prime_utr	ENSMUSG00000027130	ENSMUST00000110991	Slc12a6	protein_coding	protein_coding
2	112266790	112333439	+	-10.9	-10	4.19	CDS	CDS	ENSMUSG00000027130	ENSMUST00000110991	Slc12a6	protein_coding	protein_coding
2	112412393	112412930	+	-496	#NAME?	8.73	three_prime_utr	three_prime_utr	ENSMUSG00000027132	ENSMUST00000028552	Katnbl1	protein_coding	protein_coding
2	112467262	112467412	+	-4.3	-3.57	1.65	three_prime_utr	three_prime_utr	ENSMUSG00000055943	ENSMUST00000069747	Emc7	protein_coding	protein_coding
2	112630068	112631190	+	-17.2	-16.2	4.44	three_prime_utr	three_prime_utr	ENSMUSG00000003604	ENSMUST00000003705	Aven	protein_coding	protein_coding
2	112631398	112631579	+	-3.24	-2.55	14	three_prime_utr	three_prime_utr	ENSMUSG00000003604	ENSMUST00000003705	Aven	protein_coding	protein_coding
2	112631788	112632208	+	-5.36	-4.59	8.97	three_prime_utr	three_prime_utr	ENSMUSG00000003604	ENSMUST00000003705	Aven	protein_coding	protein_coding
2	113441206	113441387	+	-4.56	-3.82	2.93	CDS	CDS	ENSMUSG00000044042	ENSMUST00000081349	Fmn1	protein_coding	protein_coding
2	113441626	113442497	+	-37.8	-36.6	8.92	CDS	CDS	ENSMUSG00000044042	ENSMUST00000081349	Fmn1	protein_coding	protein_coding
2	113442556	113497927	+	-4.46	-3.72	4.31	CDS	CDS	ENSMUSG00000044042	ENSMUST00000099576	Fmn1	protein_coding	protein_coding
2	113525200	113529322	+	-28.8	-27.7	5.54	CDS	CDS	ENSMUSG00000044042	ENSMUST00000099576	Fmn1	protein_coding	protein_coding
2	113707869	113709659	+	-9.39	-8.54	4.66	three_prime_utr	three_prime_utr	ENSMUSG00000044042	ENSMUST00000099576	Fmn1	protein_coding	protein_coding
2	113710018	113710289	+	-4.49	-3.75	2.32	three_prime_utr	three_prime_utr	ENSMUSG00000044042	ENSMUST00000099576	Fmn1	protein_coding	protein_coding
2	113710528	113710679	+	-3.99	-3.27	3.43	three_prime_utr	three_prime_utr	ENSMUSG00000044042	ENSMUST00000099576	Fmn1	protein_coding	protein_coding
2	115687146	115777269	+	-26.6	-25.5	3.4	three_prime_utr	three_prime_utr	ENSMUSG00000040282	ENSMUST00000166472	BC052040	protein_coding	protein_coding
2	115778377	115778558	+	-2.94	-2.27	2.06	three_prime_utr	three_prime_utr	ENSMUSG00000040282	ENSMUST00000166472	BC052040	protein_coding	protein_coding
2	117175372	117177916	+	-404	#NAME?	10.8	CDS	CDS	ENSMUSG00000027351	ENSMUST00000028829	Spred1	protein_coding	protein_coding
2	117178035	117178424	+	-58	-56.7	2.89	three_prime_utr	three_prime_utr	ENSMUSG00000027351	ENSMUST00000028829	Spred1	protein_coding	protein_coding
2	117182099	117182219	+	-2.45	-1.8	2.29	three_prime_utr	three_prime_utr	ENSMUSG00000027351	ENSMUST00000028829	Spred1	protein_coding	protein_coding
2	117249738	117257656	+	-20.6	-19.6	2.83	CDS	CDS	ENSMUSG00000027349	ENSMUST00000028825	Fam98b	protein_coding	protein_coding
2	117263901	117271210	+	-553	#NAME?	81.8	CDS	CDS	ENSMUSG00000027349	ENSMUST00000028825	Fam98b	protein_coding	protein_coding
2	117271389	117271540	+	-3.59	-2.89	1.83	three_prime_utr	three_prime_utr	ENSMUSG00000027349	ENSMUST00000028825	Fam98b	protein_coding	protein_coding
2	118112973	118113513	+	-289	-287	2.66	CDS	CDS	ENSMUSG00000040152	ENSMUST00000039559	Thbs1	protein_coding	protein_coding
2	118125038	118125966	+	-1680	#NAME?	4.96	three_prime_utr	three_prime_utr	ENSMUSG00000040152	ENSMUST00000039559	Thbs1	protein_coding	protein_coding
2	118126115	118126236	+	-17.3	-16.4	1.33	three_prime_utr	three_prime_utr	ENSMUSG00000040152	ENSMUST00000039559	Thbs1	protein_coding	protein_coding
2	118422224	118422464	+	-4.36	-3.63	2.38	CDS	CDS	ENSMUSG00000005102	ENSMUST00000005233	Eif2ak4	protein_coding	protein_coding
2	118598270	118598390	+	-10.9	-10	1.65	five_prime_utr	five_prime_utr	ENSMUSG00000040084	ENSMUST00000038341	Bub1b	protein_coding	protein_coding
2	118641411	118641531	+	-4.18	-3.45	2.25	three_prime_utr	three_prime_utr	ENSMUSG00000040084	ENSMUST00000038341	Bub1b	protein_coding	protein_coding
2	118746206	118746416	+	-3.23	-2.54	3.35	CDS	CDS	ENSMUSG00000074918	ENSMUST00000149978	Inafm2	protein_coding	protein_coding
2	118746505	118747374	+	-24.2	-23.2	8.23	three_prime_utr	three_prime_utr	ENSMUSG00000074918	ENSMUST00000149978	Inafm2	protein_coding	protein_coding
2	118748270	118748810	+	-185	-183	15.1	three_prime_utr	three_prime_utr	ENSMUSG00000074918	ENSMUST00000149978	Inafm2	protein_coding	protein_coding
2	118814212	118814483	+	-18	-17	5.38	five_prime_utr	five_prime_utr	ENSMUSG00000027331	ENSMUST00000110842	Knstrn	protein_coding	protein_coding
2	118831582	118834645	+	-488	#NAME?	9.89	three_prime_utr	three_prime_utr	ENSMUSG00000027331	ENSMUST00000028803	Knstrn	protein_coding	protein_coding
2	118835753	118836354	+	-101	-99.9	6.54	three_prime_utr	three_prime_utr	ENSMUSG00000027331	ENSMUST00000134661	Knstrn	protein_coding	protein_coding
2	118836983	118837253	+	-21.2	-20.2	4.08	three_prime_utr	three_prime_utr	ENSMUSG00000027331	ENSMUST00000134661	Knstrn	protein_coding	protein_coding
2	118880694	118880905	+	-3.97	-3.25	2.07	three_prime_utr	three_prime_utr	ENSMUSG00000027332	ENSMUST00000028807	Ivd	protein_coding	protein_coding
2	118882669	118882849	+	-3.01	-2.33	3.95	three_prime_utr	three_prime_utr	ENSMUSG00000027332	ENSMUST00000028807	Ivd	protein_coding	protein_coding
2	118915901	118916230	+	-10.5	-9.67	4.17	CDS	CDS	ENSMUSG00000040007	ENSMUST00000151162	Bahd1	protein_coding	protein_coding
2	118916349	118917037	+	-20.2	-19.2	9.79	CDS	CDS	ENSMUSG00000040007	ENSMUST00000036578	Bahd1	protein_coding	protein_coding
2	118923720	118924020	+	-6.58	-5.78	2.42	three_prime_utr	three_prime_utr	ENSMUSG00000040007	ENSMUST00000036578	Bahd1	protein_coding	protein_coding
2	118926721	118927272	+	-30	-28.9	8.77	CDS	CDS	ENSMUSG00000074916	ENSMUST00000099546	Chst14	protein_coding	protein_coding
2	118927331	118928579	+	-244	-242	9.91	three_prime_utr	three_prime_utr	ENSMUSG00000074916	ENSMUST00000099546	Chst14	protein_coding	protein_coding
2	119034878	119035295	+	-6.68	-5.88	4.6	CDS	CDS	ENSMUSG00000027324	ENSMUST00000028796	Rpusd2	protein_coding	protein_coding
2	119037189	119038966	+	-89.5	-88	15.1	CDS	CDS	ENSMUSG00000027324	ENSMUST00000028796	Rpusd2	protein_coding	protein_coding
2	119047118	119047329	+	-2.82	-2.16	8.61	five_prime_utr	five_prime_utr	ENSMUSG00000027326	ENSMUST00000028799	Knl1	protein_coding	protein_coding
2	119065989	119069550	+	-50.2	-48.9	4.09	CDS	CDS	ENSMUSG00000027326	ENSMUST00000099542	Knl1	protein_coding	protein_coding
2	119069669	119070089	+	-68.8	-67.4	4.51	CDS	CDS	ENSMUSG00000027326	ENSMUST00000099542	Knl1	protein_coding	protein_coding
2	119070298	119072636	+	-71.6	-70.2	5.06	CDS	CDS	ENSMUSG00000027326	ENSMUST00000028799	Knl1	protein_coding	protein_coding
2	119112792	119116340	+	-20.3	-19.3	3.95	five_prime_utr	five_prime_utr	ENSMUSG00000027323	ENSMUST00000140939	Rad51	protein_coding	protein_coding
2	119134128	119134309	+	-3.43	-2.73	1.56	CDS	CDS	ENSMUSG00000027323	ENSMUST00000028795	Rad51	protein_coding	protein_coding
2	119134398	119135577	+	-165	-163	7.43	three_prime_utr	three_prime_utr	ENSMUSG00000027323	ENSMUST00000152327	Rad51	protein_coding	nonsense_mediated_decay
2	119137253	119147325	+	-2.94	-2.26	1.39	CDS	CDS	ENSMUSG00000027323	ENSMUST00000151406	Rad51	protein_coding	protein_coding
2	119167801	119171951	+	-6.2	-5.41	1.58	CDS	CDS	ENSMUSG00000046814	ENSMUST00000057454	Gchfr	protein_coding	protein_coding
2	119172155	119172390	+	-26.8	-25.7	4.57	three_prime_utr	three_prime_utr	ENSMUSG00000046814	ENSMUST00000057454	Gchfr	protein_coding	protein_coding
2	119174538	119174747	+	-4.65	-3.9	2.18	five_prime_utr	five_prime_utr	ENSMUSG00000055926	ENSMUST00000239130	Gm14137	protein_coding	protein_coding
2	119174984	119176116	+	-62.7	-61.4	6.09	three_prime_utr	three_prime_utr	ENSMUSG00000055926	ENSMUST00000239130	Gm14137	protein_coding	protein_coding
2	119176979	119177575	+	-152	-150	40.9	three_prime_utr	three_prime_utr	ENSMUSG00000055926	ENSMUST00000239130	Gm14137	protein_coding	protein_coding
2	119214583	119214704	+	-4.89	-4.14	3.3	ncRNA	exon	ENSMUSG00000068580	ENSMUST00000123323	Zfyve19	protein_coding	retained_intron
2	119216483	119217049	+	-98.7	-97.1	14	three_prime_utr	three_prime_utr	ENSMUSG00000068580	ENSMUST00000102519	Zfyve19	protein_coding	protein_coding
2	119248961	119249468	+	-5.69	-4.91	21.5	three_prime_utr	three_prime_utr	ENSMUSG00000027315	ENSMUST00000028783	Spint1	protein_coding	protein_coding
2	119292760	119294595	+	-95.2	-93.7	14.3	CDS	CDS	ENSMUSG00000034216	ENSMUST00000037280	Vps18	protein_coding	protein_coding
2	119296897	119298333	+	-132	-130	23.2	CDS	CDS	ENSMUSG00000034216	ENSMUST00000037280	Vps18	protein_coding	protein_coding
2	119352364	119354381	+	-89.5	-88	45.2	three_prime_utr	three_prime_utr	ENSMUSG00000027313	ENSMUST00000028780	Chac1	protein_coding	protein_coding
2	119594296	119600726	+	-346	#NAME?	12.7	ncRNA	exon	ENSMUSG00000085438	ENSMUST00000147425	Oip5os1	lincRNA	lincRNA
2	119607291	119607502	+	-12.1	-11.2	5.6	ncRNA	exon	ENSMUSG00000085438	ENSMUST00000153581	Oip5os1	lincRNA	lincRNA
2	119692142	119712144	+	-85.7	-84.2	2.74	CDS	CDS	ENSMUSG00000027304	ENSMUST00000028767	Rtf1	protein_coding	protein_coding
2	119732511	119733378	+	-125	-124	5.62	three_prime_utr	three_prime_utr	ENSMUSG00000027304	ENSMUST00000028767	Rtf1	protein_coding	protein_coding
2	119734511	119734750	+	-12.5	-11.6	2.79	three_prime_utr	three_prime_utr	ENSMUSG00000027304	ENSMUST00000028767	Rtf1	protein_coding	protein_coding
2	119816666	119817056	+	-16.4	-15.4	6.92	CDS	CDS	ENSMUSG00000027298	ENSMUST00000110783	Tyro3	protein_coding	protein_coding
2	119897257	119917431	+	-98.3	-96.7	9.69	CDS	CDS	ENSMUSG00000033943	ENSMUST00000046717	Mga	protein_coding	protein_coding
2	119923452	119923902	+	-34.8	-33.7	6.4	CDS	CDS	ENSMUSG00000033943	ENSMUST00000046717	Mga	protein_coding	protein_coding
2	119941380	119941741	+	-27.8	-26.7	6.11	CDS	CDS	ENSMUSG00000033943	ENSMUST00000046717	Mga	protein_coding	protein_coding
2	119946871	119951162	+	-194	-192	8.69	CDS	CDS	ENSMUSG00000033943	ENSMUST00000046717	Mga	protein_coding	protein_coding
2	119962210	119965087	+	-306	-304	26.2	CDS	CDS	ENSMUSG00000033943	ENSMUST00000046717	Mga	protein_coding	protein_coding
2	120023656	120024574	+	-17.1	-16.1	4.55	CDS	CDS	ENSMUSG00000033902	ENSMUST00000066058	Mapkbp1	protein_coding	protein_coding
2	120025222	120025672	+	-10.5	-9.59	4.95	three_prime_utr	three_prime_utr	ENSMUSG00000033902	ENSMUST00000066058	Mapkbp1	protein_coding	protein_coding
2	120027287	120027408	+	-2.39	-1.75	5.02	three_prime_utr	three_prime_utr	ENSMUSG00000033902	ENSMUST00000066058	Mapkbp1	protein_coding	protein_coding
2	120032177	120032594	+	-40.5	-39.3	17.2	three_prime_utr	three_prime_utr	ENSMUSG00000098789	ENSMUST00000044675	Jmjd7	protein_coding	protein_coding
2	120032177	120034610	+	-40.4	-39.2	8	three_prime_utr	three_prime_utr	ENSMUSG00000098789	ENSMUST00000044675	Jmjd7	protein_coding	protein_coding
2	120041443	120041984	+	-40.2	-39	32.3	three_prime_utr	three_prime_utr	ENSMUSG00000033852	ENSMUST00000162393	Gm28042	protein_coding	nonsense_mediated_decay
2	120041444	120041984	+	-40.2	-39	32.3	three_prime_utr	three_prime_utr	ENSMUSG00000033852	ENSMUST00000162393	Gm28042	protein_coding	nonsense_mediated_decay
2	120404224	120405003	+	-6.38	-5.59	7	five_prime_utr	five_prime_utr	ENSMUSG00000062646	ENSMUST00000135074	Ganc	protein_coding	protein_coding
2	120415152	120415333	+	-2.67	-2.01	11.8	ncRNA	exon	ENSMUSG00000062646	ENSMUST00000143409	Ganc	protein_coding	processed_transcript
2	120422235	120422834	+	-7.06	-6.25	15.1	ncRNA	exon	ENSMUSG00000062646	ENSMUST00000132835	Ganc	protein_coding	retained_intron
2	120621321	120621500	+	-3.53	-2.83	15.1	three_prime_utr	three_prime_utr	ENSMUSG00000027285	ENSMUST00000124187	Haus2	protein_coding	protein_coding
2	120629180	120631483	+	-2.17	-1.54	3.23	CDS	CDS	ENSMUSG00000033705	ENSMUST00000180041	Stard9	protein_coding	protein_coding
2	120692736	120693647	+	-5	-4.24	5.38	CDS	CDS	ENSMUSG00000033705	ENSMUST00000180041	Stard9	protein_coding	protein_coding
2	120695913	120696094	+	-3.18	-2.5	4.84	CDS	CDS	ENSMUSG00000033705	ENSMUST00000180041	Stard9	protein_coding	protein_coding
2	120696213	120697023	+	-30.3	-29.2	14	CDS	CDS	ENSMUSG00000033705	ENSMUST00000180041	Stard9	protein_coding	protein_coding
2	120697142	120697292	+	-2.13	-1.5	1.97	CDS	CDS	ENSMUSG00000033705	ENSMUST00000180041	Stard9	protein_coding	protein_coding
2	120697591	120698041	+	-9.15	-8.3	14	CDS	CDS	ENSMUSG00000033705	ENSMUST00000180041	Stard9	protein_coding	protein_coding
2	120698400	120698581	+	-5.26	-4.5	4.31	CDS	CDS	ENSMUSG00000033705	ENSMUST00000180041	Stard9	protein_coding	protein_coding
2	120699209	120699959	+	-40.8	-39.6	10.7	CDS	CDS	ENSMUSG00000033705	ENSMUST00000180041	Stard9	protein_coding	protein_coding
2	120700437	120701367	+	-34.6	-33.5	11.7	CDS	CDS	ENSMUSG00000033705	ENSMUST00000180041	Stard9	protein_coding	protein_coding
2	120702265	120702955	+	-33.6	-32.5	11.8	CDS	CDS	ENSMUSG00000033705	ENSMUST00000070420	Stard9	protein_coding	nonsense_mediated_decay
[truncated: 21,684 more rows]

## Sheet: GFP_DM4_peak_fdr005_ann
chr	start	end	strand	lg.p	lg.fdr	fold_enrchment	featuretype	feature	geneid	transcriptid	genename	genetype	transcripttype
1	6238456	6241045	+	-65.3	-63.9	5.88	CDS	CDS	ENSMUSG00000025907	ENSMUST00000027040	Rb1cc1	protein_coding	protein_coding
1	6248111	6251057	+	-364	#NAME?	14.5	CDS	CDS	ENSMUSG00000025907	ENSMUST00000027040	Rb1cc1	protein_coding	protein_coding
1	6251205	6260882	+	-5.04	-4.25	3.07	ncRNA	exon	ENSMUSG00000025907	ENSMUST00000159206	Rb1cc1	protein_coding	processed_transcript
1	6274968	6275149	+	-6.14	-5.31	2.44	three_prime_utr	three_prime_utr	ENSMUSG00000025907	ENSMUST00000027040	Rb1cc1	protein_coding	protein_coding
1	6802401	6803060	+	-7.5	-6.65	29.2	CDS	CDS	ENSMUSG00000033740	ENSMUST00000140079	St18	protein_coding	protein_coding
1	7037100	7037217	+	-2.67	-1.98	4.51	ncRNA	exon	ENSMUSG00000103629	ENSMUST00000195648	Gm5694	processed_pseudogene	processed_pseudogene
1	7089159	7147637	+	-65.2	-63.8	4.64	CDS	CDS	ENSMUSG00000051285	ENSMUST00000061280	Pcmtd1	protein_coding	protein_coding
1	7163289	7170062	+	-271	-269	9	three_prime_utr	three_prime_utr	ENSMUSG00000051285	ENSMUST00000182675	Pcmtd1	protein_coding	nonsense_mediated_decay
1	7173477	7173628	+	-2.47	-1.79	4.69	three_prime_utr	three_prime_utr	ENSMUSG00000051285	ENSMUST00000061280	Pcmtd1	protein_coding	protein_coding
1	9545852	9547158	+	-470	#NAME?	19.2	CDS	CDS	ENSMUSG00000061024	ENSMUST00000072079	Rrs1	protein_coding	protein_coding
1	9576324	9576534	+	-4.11	-3.36	16.7	three_prime_utr	three_prime_utr	ENSMUSG00000025911	ENSMUST00000144177	Adhfe1	protein_coding	protein_coding
1	9575440	9575619	+	-2.32	-1.65	10.4	ncRNA	exon	ENSMUSG00000081441	ENSMUST00000121942	Gm6161	processed_pseudogene	processed_pseudogene
1	9747647	9748483	+	-92.5	-90.9	25.5	ncRNA	exon	ENSMUSG00000097893	ENSMUST00000191287	1700034P13Rik	antisense	antisense
1	10038226	10038346	+	-2.8	-2.1	4.69	five_prime_utr	five_prime_utr	ENSMUSG00000056763	ENSMUST00000071087	Cspp1	protein_coding	protein_coding
1	10065389	10066783	+	-8.21	-7.33	2.02	CDS	CDS	ENSMUSG00000056763	ENSMUST00000071087	Cspp1	protein_coding	protein_coding
1	10112408	10113012	+	-12.2	-11.3	1.85	CDS	CDS	ENSMUSG00000056763	ENSMUST00000071087	Cspp1	protein_coding	protein_coding
1	10136587	10136768	+	-5.64	-4.83	5.21	three_prime_utr	three_prime_utr	ENSMUSG00000056763	ENSMUST00000071087	Cspp1	protein_coding	protein_coding
1	12692456	12692666	+	-11.9	-11	2.71	five_prime_utr	five_prime_utr	ENSMUSG00000016918	ENSMUST00000177608	Sulf1	protein_coding	protein_coding
1	12848365	12851066	+	-23.5	-22.4	4.49	three_prime_utr	three_prime_utr	ENSMUSG00000016918	ENSMUST00000186051	Sulf1	protein_coding	protein_coding
1	12852443	12859934	+	-640	#NAME?	8.92	three_prime_utr	three_prime_utr	ENSMUSG00000016918	ENSMUST00000177608	Sulf1	protein_coding	protein_coding
1	12860502	12860773	+	-15.6	-14.6	4.83	three_prime_utr	three_prime_utr	ENSMUSG00000016918	ENSMUST00000177608	Sulf1	protein_coding	protein_coding
1	15842944	15843394	+	-7.17	-6.33	3.52	three_prime_utr	three_prime_utr	ENSMUSG00000025925	ENSMUST00000188371	Terf1	protein_coding	protein_coding
1	16105803	16105983	+	-4	-3.25	16.7	five_prime_utr	five_prime_utr	ENSMUSG00000025921	ENSMUST00000027053	Rdh10	protein_coding	protein_coding
1	16677260	16677440	+	-7.54	-6.68	1.84	CDS	CDS	ENSMUSG00000025940	ENSMUST00000177501	Tmem70	protein_coding	protein_coding
1	20935241	20938421	+	-85	-83.5	21.4	three_prime_utr	three_prime_utr	ENSMUSG00000025931	ENSMUST00000189400	Paqr8	protein_coding	protein_coding
1	23293757	23293960	+	-4.29	-3.52	17.7	ncRNA	exon	ENSMUSG00000100775	ENSMUST00000190910	Gm29107	lincRNA	lincRNA
1	23844883	23845742	+	-10.3	-9.35	31.2	three_prime_utr	three_prime_utr	ENSMUSG00000026156	ENSMUST00000063663	B3gat2	protein_coding	protein_coding
1	24101160	24101340	+	-2.34	-1.67	6.25	ncRNA	exon	ENSMUSG00000102398	ENSMUST00000192408	Gm37580	TEC	TEC
1	24762677	24763007	+	-28.2	-27	3.31	three_prime_utr	three_prime_utr	ENSMUSG00000073725	ENSMUST00000191471	Lmbrd1	protein_coding	protein_coding
1	24766030	24766211	+	-2.58	-1.9	1.96	three_prime_utr	three_prime_utr	ENSMUSG00000073725	ENSMUST00000095062	Lmbrd1	protein_coding	protein_coding
1	33738282	33740201	+	-140	-139	16.3	three_prime_utr	three_prime_utr	ENSMUSG00000004768	ENSMUST00000138024	Rab23	protein_coding	nonsense_mediated_decay
1	33740470	33740710	+	-4.91	-4.12	3.39	three_prime_utr	three_prime_utr	ENSMUSG00000004768	ENSMUST00000088287	Rab23	protein_coding	protein_coding
1	34121463	34121944	+	-20.1	-19	3.7	CDS	CDS	ENSMUSG00000026131	ENSMUST00000183006	Dst	protein_coding	protein_coding
1	34177907	34178208	+	-9.77	-8.87	5.38	CDS	CDS	ENSMUSG00000026131	ENSMUST00000183302	Dst	protein_coding	protein_coding
1	34178477	34178928	+	-3.89	-3.14	4.37	CDS	CDS	ENSMUSG00000026131	ENSMUST00000183302	Dst	protein_coding	protein_coding
1	34179197	34179437	+	-5.43	-4.63	6.46	CDS	CDS	ENSMUSG00000026131	ENSMUST00000183302	Dst	protein_coding	protein_coding
1	34179976	34180517	+	-9.17	-8.28	33.3	CDS	CDS	ENSMUSG00000026131	ENSMUST00000183302	Dst	protein_coding	protein_coding
1	34186930	34189000	+	-145	-144	6.06	CDS	CDS	ENSMUSG00000026131	ENSMUST00000183034	Dst	protein_coding	protein_coding
1	34189389	34189660	+	-17	-16	1.64	CDS	CDS	ENSMUSG00000026131	ENSMUST00000183034	Dst	protein_coding	protein_coding
1	34190049	34190649	+	-96.9	-95.4	3.09	CDS	CDS	ENSMUSG00000026131	ENSMUST00000183034	Dst	protein_coding	protein_coding
1	34190888	34191219	+	-57.4	-56.1	1.95	CDS	CDS	ENSMUSG00000026131	ENSMUST00000183034	Dst	protein_coding	protein_coding
1	34191668	34192239	+	-461	#NAME?	5.41	CDS	CDS	ENSMUSG00000026131	ENSMUST00000183034	Dst	protein_coding	protein_coding
1	34192477	34193078	+	-82.7	-81.2	2.77	CDS	CDS	ENSMUSG00000026131	ENSMUST00000183034	Dst	protein_coding	protein_coding
1	34198568	34199468	+	-147	-145	2.46	CDS	CDS	ENSMUSG00000026131	ENSMUST00000183034	Dst	protein_coding	protein_coding
1	34201078	34201379	+	-34.5	-33.3	1.86	CDS	CDS	ENSMUSG00000026131	ENSMUST00000183034	Dst	protein_coding	protein_coding
1	34218514	34223822	+	-24.6	-23.5	1.63	CDS	CDS	ENSMUSG00000026131	ENSMUST00000183034	Dst	protein_coding	protein_coding
1	34225686	34229106	+	-472	#NAME?	3.32	CDS	CDS	ENSMUSG00000026131	ENSMUST00000183034	Dst	protein_coding	protein_coding
1	34237743	34238134	+	-2.79	-2.1	10.4	CDS	CDS	ENSMUSG00000026131	ENSMUST00000194192	Dst	protein_coding	protein_coding
1	34238673	34238824	+	-2.87	-2.17	12.5	CDS	CDS	ENSMUSG00000026131	ENSMUST00000194192	Dst	protein_coding	protein_coding
1	34252885	34256250	+	-5.81	-5	1.2	CDS	CDS	ENSMUSG00000026131	ENSMUST00000183034	Dst	protein_coding	protein_coding
1	34308210	34308601	+	-7.86	-7	1.64	three_prime_utr	three_prime_utr	ENSMUSG00000026131	ENSMUST00000097786	Dst	protein_coding	protein_coding
1	36069118	36101804	+	-5.45	-4.65	2.64	CDS	CDS	ENSMUSG00000045216	ENSMUST00000088174	Hs6st1	protein_coding	protein_coding
1	36103450	36104619	+	-270	-268	16.5	CDS	CDS	ENSMUSG00000045216	ENSMUST00000088174	Hs6st1	protein_coding	protein_coding
1	36105906	36106416	+	-155	-153	8.54	three_prime_utr	three_prime_utr	ENSMUSG00000045216	ENSMUST00000088174	Hs6st1	protein_coding	protein_coding
1	36307732	36307973	+	-15.4	-14.4	5.73	five_prime_utr	five_prime_utr	ENSMUSG00000037447	ENSMUST00000126413	Arid5a	protein_coding	protein_coding
1	36318181	36321599	+	-271	-269	16.8	three_prime_utr	three_prime_utr	ENSMUSG00000037447	ENSMUST00000116629	Arid5a	protein_coding	nonsense_mediated_decay
1	36321808	36321959	+	-2.5	-1.82	2.48	three_prime_utr	three_prime_utr	ENSMUSG00000037447	ENSMUST00000115032	Arid5a	protein_coding	protein_coding
1	36322798	36323039	+	-22.1	-21	6.25	three_prime_utr	three_prime_utr	ENSMUSG00000037447	ENSMUST00000137906	Arid5a	protein_coding	protein_coding
1	36323428	36323909	+	-4.28	-3.52	7.64	three_prime_utr	three_prime_utr	ENSMUSG00000037447	ENSMUST00000137906	Arid5a	protein_coding	protein_coding
1	36471829	36472999	+	-55.3	-54	7.99	CDS	CDS	ENSMUSG00000037408	ENSMUST00000153128	Cnnm4	protein_coding	protein_coding
1	36506754	36507265	+	-18.3	-17.3	4.81	three_prime_utr	three_prime_utr	ENSMUSG00000037408	ENSMUST00000153128	Cnnm4	protein_coding	protein_coding
1	36511896	36512197	+	-14.3	-13.3	22.9	CDS	CDS	ENSMUSG00000001138	ENSMUST00000001166	Cnnm3	protein_coding	protein_coding
1	36512826	36518572	+	-61.2	-59.8	20.8	CDS	CDS	ENSMUSG00000001138	ENSMUST00000001166	Cnnm3	protein_coding	protein_coding
1	36525176	36525387	+	-3.98	-3.23	2.2	three_prime_utr	three_prime_utr	ENSMUSG00000001138	ENSMUST00000097776	Cnnm3	protein_coding	protein_coding
1	36526766	36527187	+	-16.7	-15.6	4.11	three_prime_utr	three_prime_utr	ENSMUSG00000001138	ENSMUST00000001166	Cnnm3	protein_coding	protein_coding
1	36558087	36558267	+	-4.49	-3.71	4.86	ncRNA	exon	ENSMUSG00000087589	ENSMUST00000194426	D430040D24Rik	processed_transcript	retained_intron
1	36558415	36559369	+	-34.7	-33.5	13.5	ncRNA	exon	ENSMUSG00000087589	ENSMUST00000194426	D430040D24Rik	processed_transcript	retained_intron
1	36559457	36564839	+	-2.74	-2.04	3.42	ncRNA	exon	ENSMUSG00000087589	ENSMUST00000194426	D430040D24Rik	processed_transcript	retained_intron
1	36692495	36693352	+	-24.7	-23.7	1.82	three_prime_utr	three_prime_utr	ENSMUSG00000061518	ENSMUST00000081180	Cox5b	protein_coding	protein_coding
1	37299894	37300104	+	-3.99	-3.23	8.33	five_prime_utr	five_prime_utr	ENSMUSG00000026113	ENSMUST00000027287	Inpp4a	protein_coding	protein_coding
1	37408161	37408282	+	-2.32	-1.65	2.78	CDS	CDS	ENSMUSG00000026113	ENSMUST00000027287	Inpp4a	protein_coding	protein_coding
1	37410406	37410676	+	-11.8	-10.9	6.87	three_prime_utr	three_prime_utr	ENSMUSG00000026113	ENSMUST00000027287	Inpp4a	protein_coding	protein_coding
1	37430138	37430377	+	-24	-22.9	13.7	five_prime_utr	five_prime_utr	ENSMUSG00000026111	ENSMUST00000027285	Unc50	protein_coding	protein_coding
1	37438795	37439005	+	-13.5	-12.6	14.3	three_prime_utr	three_prime_utr	ENSMUSG00000026111	ENSMUST00000027285	Unc50	protein_coding	protein_coding
1	37871945	37872376	+	-2.42	-1.74	4.17	five_prime_utr	five_prime_utr	ENSMUSG00000037216	ENSMUST00000041621	Lipt1	protein_coding	protein_coding
1	37874890	37876198	+	-83.5	-82	21.5	CDS	CDS	ENSMUSG00000037216	ENSMUST00000041621	Lipt1	protein_coding	protein_coding
1	37998129	38033079	+	-260	-258	5.33	CDS	CDS	ENSMUSG00000026083	ENSMUST00000027252	Eif5b	protein_coding	protein_coding
1	38033168	38033289	+	-2.76	-2.06	1.42	ncRNA	exon	ENSMUSG00000026083	ENSMUST00000192548	Eif5b	protein_coding	retained_intron
1	38033976	38037243	+	-167	-165	2.5	CDS	CDS	ENSMUSG00000026083	ENSMUST00000027252	Eif5b	protein_coding	protein_coding
1	38051278	38052019	+	-70.8	-69.4	4.06	three_prime_utr	three_prime_utr	ENSMUSG00000026083	ENSMUST00000027252	Eif5b	protein_coding	protein_coding
1	38053095	38053335	+	-5.56	-4.75	1.78	three_prime_utr	three_prime_utr	ENSMUSG00000026083	ENSMUST00000027252	Eif5b	protein_coding	protein_coding
1	38053394	38053515	+	-2.86	-2.16	2.39	three_prime_utr	three_prime_utr	ENSMUSG00000026083	ENSMUST00000027252	Eif5b	protein_coding	protein_coding
1	38987761	38995169	+	-60.7	-59.3	2.15	five_prime_utr	five_prime_utr	ENSMUSG00000026078	ENSMUST00000194552	Pdcl3	protein_coding	protein_coding
1	38996190	38996341	+	-5.17	-4.37	1.68	CDS	CDS	ENSMUSG00000026078	ENSMUST00000027247	Pdcl3	protein_coding	protein_coding
1	38996399	38996640	+	-4.89	-4.1	1.89	three_prime_utr	three_prime_utr	ENSMUSG00000026078	ENSMUST00000027247	Pdcl3	protein_coding	protein_coding
1	39371080	39371199	+	-7.25	-6.4	1.68	three_prime_utr	three_prime_utr	ENSMUSG00000073702	ENSMUST00000194746	Rpl31	protein_coding	protein_coding
1	39545090	39545330	+	-17.8	-16.7	3.12	CDS	CDS	ENSMUSG00000003135	ENSMUST00000161515	Cnot11	protein_coding	protein_coding
1	39546468	39546799	+	-49.5	-48.2	7.44	three_prime_utr	three_prime_utr	ENSMUSG00000003135	ENSMUST00000161515	Cnot11	protein_coding	protein_coding
1	39990189	39999772	+	-95.3	-93.7	1.89	CDS	CDS	ENSMUSG00000026074	ENSMUST00000168431	Map4k4	protein_coding	protein_coding
1	40024723	40025412	+	-48.5	-47.3	2.05	three_prime_utr	three_prime_utr	ENSMUSG00000026074	ENSMUST00000168431	Map4k4	protein_coding	protein_coding
1	40026070	40026310	+	-21.1	-20.1	3.47	three_prime_utr	three_prime_utr	ENSMUSG00000026074	ENSMUST00000168431	Map4k4	protein_coding	protein_coding
1	40312985	40313942	+	-510	#NAME?	20.5	three_prime_utr	three_prime_utr	ENSMUSG00000026072	ENSMUST00000027241	Il1r1	protein_coding	protein_coding
1	40315105	40315674	+	-36	-34.8	4.73	three_prime_utr	three_prime_utr	ENSMUSG00000026072	ENSMUST00000027241	Il1r1	protein_coding	protein_coding
1	40315912	40316062	+	-2.06	-1.4	2.5	three_prime_utr	three_prime_utr	ENSMUSG00000026072	ENSMUST00000027241	Il1r1	protein_coding	protein_coding
1	40548777	40549285	+	-7.99	-7.12	14.6	CDS	CDS	ENSMUSG00000026068	ENSMUST00000027237	Il18rap	protein_coding	protein_coding
1	40580736	40584003	+	-3.15	-2.43	13.5	CDS	CDS	ENSMUSG00000026065	ENSMUST00000027233	Slc9a4	protein_coding	protein_coding
1	40680603	40680874	+	-7.21	-6.36	28.1	five_prime_utr	five_prime_utr	ENSMUSG00000026062	ENSMUST00000027231	Slc9a2	protein_coding	protein_coding
1	40767684	40768554	+	-135	-133	17.4	three_prime_utr	three_prime_utr	ENSMUSG00000026062	ENSMUST00000027231	Slc9a2	protein_coding	protein_coding
1	40772371	40772701	+	-18.4	-17.4	12.6	ncRNA	exon	ENSMUSG00000103270	ENSMUST00000195134	Gm37915	antisense	antisense
1	40772879	40773538	+	-7.77	-6.91	16.7	ncRNA	exon	ENSMUSG00000103270	ENSMUST00000195134	Gm37915	antisense	antisense
1	40773687	40780592	+	-7.8	-6.94	30.2	ncRNA	exon	ENSMUSG00000103270	ENSMUST00000195134	Gm37915	antisense	antisense
1	42898827	42899007	+	-2.62	-1.93	5.73	ncRNA	exon	ENSMUSG00000060679	ENSMUST00000185376	Mrps9	protein_coding	processed_transcript
1	43100829	43113265	+	-35.1	-34	4.74	CDS	CDS	ENSMUSG00000010290	ENSMUST00000010434	AI597479	protein_coding	protein_coding
1	43115529	43115887	+	-16.1	-15.1	4.39	three_prime_utr	three_prime_utr	ENSMUSG00000010290	ENSMUST00000010434	AI597479	protein_coding	protein_coding
1	43554185	43554515	+	-26.2	-25.1	4.2	CDS	CDS	ENSMUSG00000066877	ENSMUST00000086421	Nck2	protein_coding	protein_coding
1	43569468	43570037	+	-12.8	-11.9	4.17	three_prime_utr	three_prime_utr	ENSMUSG00000066877	ENSMUST00000086421	Nck2	protein_coding	protein_coding
1	44002699	44003000	+	-18.7	-17.7	4.62	three_prime_utr	three_prime_utr	ENSMUSG00000041763	ENSMUST00000188313	Tpp2	protein_coding	protein_coding
1	44118956	44119512	+	-11.6	-10.7	8.33	five_prime_utr	five_prime_utr	ENSMUSG00000041684	ENSMUST00000155917	Bivm	protein_coding	protein_coding
1	44126336	44126695	+	-20.2	-19.1	4.44	CDS	CDS	ENSMUSG00000041684	ENSMUST00000035991	Bivm	protein_coding	protein_coding
1	44138619	44143398	+	-138	-136	10.9	CDS	CDS	ENSMUSG00000041684	ENSMUST00000035991	Bivm	protein_coding	protein_coding
1	44164025	44167767	+	-83.2	-81.7	10.3	CDS	CDS	ENSMUSG00000026048	ENSMUST00000027214	Ercc5	protein_coding	protein_coding
1	44179152	44181230	+	-175	-174	25	CDS	CDS	ENSMUSG00000026048	ENSMUST00000027214	Ercc5	protein_coding	protein_coding
1	45315793	45316153	+	-12.6	-11.7	14.6	ncRNA	exon	ENSMUSG00000026043	ENSMUST00000189818	Col3a1	protein_coding	processed_transcript
1	45349525	45349646	+	-5.04	-4.24	1.28	three_prime_utr	three_prime_utr	ENSMUSG00000026043	ENSMUST00000087883	Col3a1	protein_coding	protein_coding
1	45823319	45823619	+	-21.3	-20.3	3.69	three_prime_utr	three_prime_utr	ENSMUSG00000025995	ENSMUST00000186651	Wdr75	protein_coding	protein_coding
1	50816328	50816657	+	-6.03	-5.21	24	ncRNA	exon	ENSMUSG00000100816	ENSMUST00000187677	Gm28321	lincRNA	lincRNA
1	51185473	51185593	+	-3.72	-2.97	15.6	three_prime_utr	three_prime_utr	ENSMUSG00000026109	ENSMUST00000081851	Tmeff2	protein_coding	protein_coding
1	51300803	51302152	+	-300	-298	39.6	three_prime_utr	three_prime_utr	ENSMUSG00000045954	ENSMUST00000051572	Cavin2	protein_coding	protein_coding
1	51302690	51302960	+	-18.2	-17.2	9	three_prime_utr	three_prime_utr	ENSMUSG00000045954	ENSMUST00000051572	Cavin2	protein_coding	protein_coding
1	52155187	52155397	+	-6.8	-5.96	19.8	three_prime_utr	three_prime_utr	ENSMUSG00000026104	ENSMUST00000186574	Stat1	protein_coding	protein_coding
1	52159286	52159947	+	-57.3	-55.9	7.21	three_prime_utr	three_prime_utr	ENSMUSG00000026104	ENSMUST00000070968	Stat1	protein_coding	protein_coding
1	52648920	52650210	+	-23.1	-22	14.1	three_prime_utr	three_prime_utr	ENSMUSG00000043015	ENSMUST00000188507	Nemp2	protein_coding	nonsense_mediated_decay
1	52920355	52920836	+	-22.8	-21.8	5	three_prime_utr	three_prime_utr	ENSMUSG00000041426	ENSMUST00000159352	Hibch	protein_coding	protein_coding
1	53319957	53320198	+	-7.52	-6.67	2.44	CDS	CDS	ENSMUSG00000026096	ENSMUST00000027265	Osgepl1	protein_coding	protein_coding
1	53323234	53323385	+	-3.07	-2.35	2.41	three_prime_utr	three_prime_utr	ENSMUSG00000026096	ENSMUST00000114484	Osgepl1	protein_coding	protein_coding
1	53326102	53326343	+	-2.32	-1.65	10.4	three_prime_utr	three_prime_utr	ENSMUSG00000026096	ENSMUST00000027265	Osgepl1	protein_coding	protein_coding
1	55071686	55072135	+	-118	-117	5.05	three_prime_utr	three_prime_utr	ENSMUSG00000025981	ENSMUST00000027125	Coq10b	protein_coding	protein_coding
1	55090744	55091307	+	-9.58	-8.68	1.72	three_prime_utr	three_prime_utr	ENSMUSG00000073676	ENSMUST00000075242	Hspe1	protein_coding	protein_coding
1	55226280	55228504	+	-25.4	-24.3	5.33	ncRNA	exon	ENSMUSG00000097649	ENSMUST00000181563	Gm10561	antisense	antisense
1	55234934	55235592	+	-44.7	-43.4	15.6	ncRNA	exon	ENSMUSG00000097649	ENSMUST00000181563	Gm10561	antisense	antisense
1	55237895	55239304	+	-111	-109	78.1	CDS	CDS	ENSMUSG00000046994	ENSMUST00000061334	Mars2	protein_coding	protein_coding
1	55695903	55696114	+	-5.19	-4.39	6.25	CDS	CDS	ENSMUSG00000038349	ENSMUST00000042986	Plcl1	protein_coding	protein_coding
1	55697642	55697883	+	-4.78	-4	3.56	CDS	CDS	ENSMUSG00000038349	ENSMUST00000042986	Plcl1	protein_coding	protein_coding
1	56971770	56972511	+	-2.83	-2.13	7.29	ncRNA	exon	ENSMUSG00000087022	ENSMUST00000135238	9130024F11Rik	processed_transcript	antisense
1	56973169	56973678	+	-6.8	-5.96	12.5	ncRNA	exon	ENSMUSG00000087022	ENSMUST00000187927	9130024F11Rik	processed_transcript	antisense
1	57377888	57383716	+	-118	-116	22.1	CDS	CDS	ENSMUSG00000038323	ENSMUST00000042734	1700066M21Rik	protein_coding	protein_coding
1	58015721	58017818	+	-27.2	-26	37.5	CDS	CDS	ENSMUSG00000026039	ENSMUST00000027202	Sgo2a	protein_coding	protein_coding
1	58106142	58106413	+	-17.3	-16.3	13.5	three_prime_utr	three_prime_utr	ENSMUSG00000063558	ENSMUST00000001027	Aox1	protein_coding	protein_coding
1	58407233	58407353	+	-11.2	-10.3	2.17	three_prime_utr	three_prime_utr	ENSMUSG00000051223	ENSMUST00000050552	Bzw1	protein_coding	protein_coding
1	58445570	58447917	+	-12.6	-11.7	4.96	CDS	CDS	ENSMUSG00000026036	ENSMUST00000087521	Nif3l1	protein_coding	protein_coding
1	58461169	58462219	+	-154	-152	17.1	three_prime_utr	three_prime_utr	ENSMUSG00000026036	ENSMUST00000087521	Nif3l1	protein_coding	protein_coding
1	58595729	58595905	+	-4.34	-3.57	2.99	three_prime_utr	three_prime_utr	ENSMUSG00000026032	ENSMUST00000027193	Ndufb3	protein_coding	protein_coding
1	58655479	58655831	+	-35.1	-33.9	14.2	ncRNA	exon	ENSMUSG00000102059	ENSMUST00000185352	Gm20257	transcribed_unprocessed_pseudogene	processed_transcript
1	58711567	58713988	+	-37.2	-36	12.2	five_prime_utr	five_prime_utr	ENSMUSG00000026031	ENSMUST00000114309	Cflar	protein_coding	protein_coding
1	58717311	58717492	+	-3.03	-2.32	4.95	ncRNA	exon	ENSMUSG00000026031	ENSMUST00000097723	Cflar	protein_coding	processed_transcript
1	58722586	58723066	+	-19.5	-18.5	28.6	ncRNA	exon	ENSMUSG00000026031	ENSMUST00000123553	Cflar	protein_coding	processed_transcript
1	58735672	58753943	+	-230	-228	9.31	CDS	CDS	ENSMUSG00000026031	ENSMUST00000097722	Cflar	protein_coding	protein_coding
1	58844355	58844773	+	-14.8	-13.8	2.85	CDS	CDS	ENSMUSG00000026029	ENSMUST00000027189	Casp8	protein_coding	protein_coding
1	58846786	58847056	+	-31	-29.8	12.9	three_prime_utr	three_prime_utr	ENSMUSG00000026029	ENSMUST00000027189	Casp8	protein_coding	protein_coding
1	58994875	58995115	+	-5.2	-4.4	3.75	three_prime_utr	three_prime_utr	ENSMUSG00000026027	ENSMUST00000153990	Stradb	protein_coding	nonsense_mediated_decay
1	59120521	59120672	+	-2.54	-1.86	6.77	ncRNA	exon	ENSMUSG00000097573	ENSMUST00000189096	G730003C15Rik	antisense	antisense
1	59352425	59352904	+	-22.1	-21	14.6	three_prime_utr	three_prime_utr	ENSMUSG00000026023	ENSMUST00000160662	Cdk15	protein_coding	protein_coding
1	59482423	59482692	+	-6.97	-6.13	3.44	five_prime_utr	five_prime_utr	ENSMUSG00000041075	ENSMUST00000114246	Fzd7	protein_coding	protein_coding
1	59483347	59485256	+	-642	#NAME?	18.4	CDS	CDS	ENSMUSG00000041075	ENSMUST00000114246	Fzd7	protein_coding	protein_coding
1	59706714	59711493	+	-232	-230	4.05	three_prime_utr	three_prime_utr	ENSMUSG00000026020	ENSMUST00000191142	Nop58	protein_coding	protein_coding
1	59764268	59764419	+	-2.58	-1.89	2.6	five_prime_utr	five_prime_utr	ENSMUSG00000067336	ENSMUST00000087435	Bmpr2	protein_coding	protein_coding
1	59867474	59868464	+	-120	-119	5.26	CDS	CDS	ENSMUSG00000067336	ENSMUST00000087435	Bmpr2	protein_coding	protein_coding
1	59870292	59870682	+	-23	-21.9	3.6	three_prime_utr	three_prime_utr	ENSMUSG00000067336	ENSMUST00000087435	Bmpr2	protein_coding	protein_coding
1	59877485	59877635	+	-6.43	-5.6	2.47	three_prime_utr	three_prime_utr	ENSMUSG00000067336	ENSMUST00000087435	Bmpr2	protein_coding	protein_coding
1	59974909	59979327	+	-5.56	-4.75	3.06	CDS	CDS	ENSMUSG00000041040	ENSMUST00000036540	Fam117b	protein_coding	protein_coding
1	59980916	59982346	+	-61.5	-60.1	15.3	three_prime_utr	three_prime_utr	ENSMUSG00000041040	ENSMUST00000036540	Fam117b	protein_coding	protein_coding
1	60147388	60150718	+	-25.3	-24.2	8.21	three_prime_utr	three_prime_utr	ENSMUSG00000026017	ENSMUST00000130075	Carf	protein_coding	nonsense_mediated_decay
1	60235099	60235250	+	-4.65	-3.87	2.35	CDS	CDS	ENSMUSG00000073664	ENSMUST00000160834	Nbeal1	protein_coding	protein_coding
1	60257570	60260754	+	-17.8	-16.8	7.51	CDS	CDS	ENSMUSG00000073664	ENSMUST00000160834	Nbeal1	protein_coding	protein_coding
1	60268516	60268667	+	-2.68	-1.99	2.43	CDS	CDS	ENSMUSG00000073664	ENSMUST00000160834	Nbeal1	protein_coding	protein_coding
1	60269325	60277922	+	-9.96	-9.06	2.68	CDS	CDS	ENSMUSG00000073664	ENSMUST00000160834	Nbeal1	protein_coding	protein_coding
1	60330925	60331166	+	-12.2	-11.3	3.4	three_prime_utr	three_prime_utr	ENSMUSG00000073664	ENSMUST00000162291	Nbeal1	protein_coding	nonsense_mediated_decay
1	60387881	60388060	+	-17.3	-16.3	6.16	three_prime_utr	three_prime_utr	ENSMUSG00000049439	ENSMUST00000060608	Cyp20a1	protein_coding	protein_coding
1	60470821	60477352	+	-120	-118	16.9	three_prime_utr	three_prime_utr	ENSMUSG00000026782	ENSMUST00000052332	Abi2	protein_coding	protein_coding
1	60480977	60481158	+	-10.3	-9.42	4.08	three_prime_utr	three_prime_utr	ENSMUSG00000026782	ENSMUST00000052332	Abi2	protein_coding	protein_coding
1	60769685	60770194	+	-14.4	-13.4	51	three_prime_utr	three_prime_utr	ENSMUSG00000026012	ENSMUST00000027165	Cd28	protein_coding	protein_coding
1	60770820	60771269	+	-22.6	-21.6	7.24	three_prime_utr	three_prime_utr	ENSMUSG00000026012	ENSMUST00000027165	Cd28	protein_coding	protein_coding
1	62440019	62479577	+	-3.85	-3.1	9.37	CDS	CDS	ENSMUSG00000052062	ENSMUST00000075374	Pard3b	protein_coding	protein_coding
1	62639137	62639438	+	-7.21	-6.36	13	three_prime_utr	three_prime_utr	ENSMUSG00000052062	ENSMUST00000075374	Pard3b	protein_coding	protein_coding
1	62642043	62642224	+	-3.15	-2.43	13.5	three_prime_utr	three_prime_utr	ENSMUSG00000052062	ENSMUST00000075374	Pard3b	protein_coding	protein_coding
1	62703314	62704274	+	-174	-172	17.7	five_prime_utr	five_prime_utr	ENSMUSG00000025969	ENSMUST00000102822	Nrp2	protein_coding	protein_coding
1	62799160	62799311	+	-8.17	-7.3	2.2	three_prime_utr	three_prime_utr	ENSMUSG00000025969	ENSMUST00000114155	Nrp2	protein_coding	protein_coding
1	62815486	62815997	+	-820	#NAME?	7.05	three_prime_utr	three_prime_utr	ENSMUSG00000025969	ENSMUST00000102822	Nrp2	protein_coding	protein_coding
1	62818514	62818695	+	-32	-30.8	3.1	three_prime_utr	three_prime_utr	ENSMUSG00000025969	ENSMUST00000102822	Nrp2	protein_coding	protein_coding
1	63114493	63115124	+	-5.28	-4.48	3.82	ncRNA	exon	ENSMUSG00000084799	ENSMUST00000186436	Ino80dos	lincRNA	lincRNA
1	63157449	63157840	+	-11.7	-10.8	7.81	ncRNA	exon	ENSMUSG00000084799	ENSMUST00000138611	Ino80dos	lincRNA	lincRNA
1	63179359	63179920	+	-50.6	-49.3	9.64	three_prime_utr	three_prime_utr	ENSMUSG00000025967	ENSMUST00000129339	Eef1b2	protein_coding	protein_coding
1	63307286	63307467	+	-2.59	-1.91	11.5	CDS	CDS	ENSMUSG00000027520	ENSMUST00000239483	Zdbf2	protein_coding	protein_coding
1	63308366	63308547	+	-3.05	-2.34	7.81	CDS	CDS	ENSMUSG00000027520	ENSMUST00000239483	Zdbf2	protein_coding	protein_coding
1	63731710	63732131	+	-66.2	-64.8	3.98	CDS	CDS	ENSMUSG00000025962	ENSMUST00000027103	Fastkd2	protein_coding	protein_coding
1	64532913	64558514	+	-11.6	-10.7	2.86	CDS	CDS	ENSMUSG00000025958	ENSMUST00000185594	Creb1	protein_coding	protein_coding
1	64574143	64574838	+	-12.6	-11.6	3.54	CDS	CDS	ENSMUSG00000025958	ENSMUST00000185594	Creb1	protein_coding	protein_coding
1	64575249	64576556	+	-49.9	-48.6	25.8	CDS	CDS	ENSMUSG00000025958	ENSMUST00000185594	Creb1	protein_coding	protein_coding
1	64579100	64597692	+	-178	-176	42.7	three_prime_utr	three_prime_utr	ENSMUSG00000025958	ENSMUST00000185594	Creb1	protein_coding	protein_coding
1	64718258	64723946	+	-113	-111	11.9	three_prime_utr	three_prime_utr	ENSMUSG00000070871	ENSMUST00000114077	Ccnyl1	protein_coding	protein_coding
1	64736628	64736898	+	-3.77	-3.03	6.94	ncRNA	exon	ENSMUSG00000102140	ENSMUST00000194323	Gm38058	TEC	TEC
1	65208812	65209383	+	-13.1	-12.2	37.5	ncRNA	exon	ENSMUSG00000025949	ENSMUST00000213081	Pikfyve	protein_coding	processed_transcript
1	65246262	65250219	+	-78.1	-76.6	12.8	CDS	CDS	ENSMUSG00000025949	ENSMUST00000081154	Pikfyve	protein_coding	protein_coding
1	65272590	65273840	+	-14.8	-13.9	2.97	CDS	CDS	ENSMUSG00000025949	ENSMUST00000081154	Pikfyve	protein_coding	protein_coding
1	65276626	65276777	+	-4.49	-3.72	2.31	three_prime_utr	three_prime_utr	ENSMUSG00000025949	ENSMUST00000081154	Pikfyve	protein_coding	protein_coding
1	66412565	66412895	+	-7.21	-6.36	28.1	CDS	CDS	ENSMUSG00000015222	ENSMUST00000114013	Map2	protein_coding	protein_coding
1	66414573	66414784	+	-3.58	-2.84	14.6	CDS	CDS	ENSMUSG00000015222	ENSMUST00000114013	Map2	protein_coding	protein_coding
1	66719385	66719506	+	-4.81	-4.02	2.26	three_prime_utr	three_prime_utr	ENSMUSG00000026005	ENSMUST00000027157	Rpe	protein_coding	protein_coding
1	66778584	66778764	+	-2.54	-1.86	3.27	ncRNA	exon	ENSMUSG00000102776	ENSMUST00000195562	Gm38162	TEC	TEC
1	71579152	71579571	+	-27.7	-26.5	23.1	three_prime_utr	three_prime_utr	ENSMUSG00000026192	ENSMUST00000027384	Atic	protein_coding	protein_coding
1	71888289	71888467	+	-1.96	-1.32	1.71	ncRNA	exon	ENSMUSG00000099707	ENSMUST00000188258	Gm8883	lincRNA	lincRNA
1	71890907	71891204	+	-3.98	-3.23	5.21	ncRNA	exon	ENSMUSG00000099707	ENSMUST00000189680	Gm8883	lincRNA	lincRNA
1	72300828	72301637	+	-12.6	-11.6	9.37	CDS	CDS	ENSMUSG00000026188	ENSMUST00000027380	Tmem169	protein_coding	protein_coding
1	72394741	72394952	+	-62.7	-61.3	5.66	three_prime_utr	three_prime_utr	ENSMUSG00000026187	ENSMUST00000027379	Xrcc5	protein_coding	protein_coding
1	72586009	72591066	+	-61.9	-60.6	3.98	CDS	CDS	ENSMUSG00000039354	ENSMUST00000047615	Smarcal1	protein_coding	protein_coding
1	74267849	74268209	+	-29.1	-27.9	2.34	three_prime_utr	three_prime_utr	ENSMUSG00000006304	ENSMUST00000113820	Arpc2	protein_coding	protein_coding
1	74285108	74285898	+	-2.88	-2.17	1.98	CDS	CDS	ENSMUSG00000026179	ENSMUST00000113805	Pnkd	protein_coding	protein_coding
1	74287161	74332616	+	-18.1	-17.1	5.21	three_prime_utr	three_prime_utr	ENSMUSG00000026179	ENSMUST00000113805	Pnkd	protein_coding	protein_coding
1	74385493	74385972	+	-10.5	-9.6	7.55	three_prime_utr	three_prime_utr	ENSMUSG00000026177	ENSMUST00000027368	Slc11a1	protein_coding	protein_coding
1	74391508	74391747	+	-5.68	-4.87	8.33	five_prime_utr	five_prime_utr	ENSMUSG00000026176	ENSMUST00000027367	Ctdsp1	protein_coding	protein_coding
1	74397046	74397285	+	-34.8	-33.6	4.94	three_prime_utr	three_prime_utr	ENSMUSG00000026176	ENSMUST00000027367	Ctdsp1	protein_coding	protein_coding
1	74506117	74506417	+	-14.8	-13.8	5.67	five_prime_utr	five_prime_utr	ENSMUSG00000026174	ENSMUST00000087215	Cnot9	protein_coding	protein_coding
1	74530721	74530842	+	-2.33	-1.66	2.83	three_prime_utr	three_prime_utr	ENSMUSG00000026174	ENSMUST00000087215	Cnot9	protein_coding	protein_coding
1	74566474	74567284	+	-155	-153	33.9	three_prime_utr	three_prime_utr	ENSMUSG00000026173	ENSMUST00000141412	Plcd4	protein_coding	nonsense_mediated_decay
1	74634199	74636146	+	-42.9	-41.6	9.49	CDS	CDS	ENSMUSG00000033276	ENSMUST00000087183	Stk36	protein_coding	protein_coding
1	74679029	74679329	+	-6.43	-5.6	2.52	CDS	CDS	ENSMUSG00000033257	ENSMUST00000042125	Ttll4	protein_coding	protein_coding
1	74679508	74680317	+	-106	-104	6.27	CDS	CDS	ENSMUSG00000033257	ENSMUST00000042125	Ttll4	protein_coding	protein_coding
1	74697592	74697772	+	-4.51	-3.74	1.95	CDS	CDS	ENSMUSG00000033257	ENSMUST00000042125	Ttll4	protein_coding	protein_coding
1	74701514	74701814	+	-46.8	-45.5	6.75	three_prime_utr	three_prime_utr	ENSMUSG00000033257	ENSMUST00000042125	Ttll4	protein_coding	protein_coding
1	74784581	74784789	+	-5.45	-4.64	21.9	three_prime_utr	three_prime_utr	ENSMUSG00000033227	ENSMUST00000006716	Wnt6	protein_coding	protein_coding
1	74800541	74800899	+	-23.8	-22.7	5.03	CDS	CDS	ENSMUSG00000026167	ENSMUST00000006718	Wnt10a	protein_coding	protein_coding
1	74803613	74804179	+	-544	#NAME?	19.7	three_prime_utr	three_prime_utr	ENSMUSG00000026167	ENSMUST00000006718	Wnt10a	protein_coding	protein_coding
1	75146533	75147074	+	-71.7	-70.3	5.46	three_prime_utr	three_prime_utr	ENSMUSG00000049339	ENSMUST00000188873	Retreg2	protein_coding	nonsense_mediated_decay
1	75147732	75147913	+	-25	-23.9	3.88	three_prime_utr	three_prime_utr	ENSMUSG00000049339	ENSMUST00000097694	Retreg2	protein_coding	protein_coding
1	75171362	75171629	+	-10.2	-9.3	16.7	three_prime_utr	three_prime_utr	ENSMUSG00000026197	ENSMUST00000160439	Zfand2b	protein_coding	protein_coding
1	75192270	75192420	+	-2.38	-1.71	1.69	five_prime_utr	five_prime_utr	ENSMUSG00000026199	ENSMUST00000152233	Ankzf1	protein_coding	protein_coding
1	75197787	75198267	+	-14.6	-13.6	2.77	CDS	CDS	ENSMUSG00000026199	ENSMUST00000152233	Ankzf1	protein_coding	protein_coding
1	75199147	75199387	+	-11.6	-10.7	4.92	three_prime_utr	three_prime_utr	ENSMUSG00000026199	ENSMUST00000145459	Ankzf1	protein_coding	nonsense_mediated_decay
1	75211338	75212050	+	-17.7	-16.6	7.85	CDS	CDS	ENSMUSG00000026201	ENSMUST00000027401	Stk16	protein_coding	protein_coding
1	75213960	75214499	+	-330	#NAME?	9.73	three_prime_utr	three_prime_utr	ENSMUSG00000026201	ENSMUST00000027401	Stk16	protein_coding	protein_coding
1	75214977	75215606	+	-176	-174	19.5	three_prime_utr	three_prime_utr	ENSMUSG00000026201	ENSMUST00000027401	Stk16	protein_coding	protein_coding
1	75245362	75245692	+	-5.56	-4.75	3.22	three_prime_utr	three_prime_utr	ENSMUSG00000026203	ENSMUST00000188346	Dnajb2	protein_coding	protein_coding
1	75360328	75360478	+	-3.33	-2.6	1.25	five_prime_utr	five_prime_utr	ENSMUSG00000026208	ENSMUST00000027409	Des	protein_coding	protein_coding
1	75367476	75367834	+	-7120	#NAME?	7.91	three_prime_utr	three_prime_utr	ENSMUSG00000026208	ENSMUST00000027409	Des	protein_coding	protein_coding
1	75368429	75368579	+	-6.03	-5.21	24	three_prime_utr	three_prime_utr	ENSMUSG00000026208	ENSMUST00000027409	Des	protein_coding	protein_coding
1	75383377	75384688	+	-6.47	-5.64	2.78	CDS	CDS	ENSMUSG00000026207	ENSMUST00000125306	Speg	protein_coding	nonsense_mediated_decay
1	75387965	75388175	+	-4.84	-4.06	3.26	CDS	CDS	ENSMUSG00000026207	ENSMUST00000087122	Speg	protein_coding	protein_coding
1	75388414	75391039	+	-74	-72.6	16	CDS	CDS	ENSMUSG00000026207	ENSMUST00000087122	Speg	protein_coding	protein_coding
1	75404303	75404927	+	-7.07	-6.22	3.12	three_prime_utr	three_prime_utr	ENSMUSG00000026207	ENSMUST00000113590	Speg	protein_coding	protein_coding
1	75421314	75422145	+	-202	-200	14.4	CDS	CDS	ENSMUSG00000026207	ENSMUST00000087122	Speg	protein_coding	protein_coding
1	75422383	75423224	+	-39.3	-38.1	4.88	CDS	CDS	ENSMUSG00000026207	ENSMUST00000087122	Speg	protein_coding	protein_coding
1	75431480	75432320	+	-547	#NAME?	20.4	three_prime_utr	three_prime_utr	ENSMUSG00000026207	ENSMUST00000087122	Speg	protein_coding	protein_coding
1	75435989	75436199	+	-30.4	-29.3	3.6	five_prime_utr	five_prime_utr	ENSMUSG00000033021	ENSMUST00000145166	Gmppa	protein_coding	protein_coding
1	75442609	75442790	+	-7.94	-7.07	2.14	CDS	CDS	ENSMUSG00000033021	ENSMUST00000037796	Gmppa	protein_coding	protein_coding
1	75442909	75443179	+	-509	#NAME?	10.9	three_prime_utr	three_prime_utr	ENSMUSG00000033021	ENSMUST00000037796	Gmppa	protein_coding	protein_coding
1	75485495	75485705	+	-2.87	-2.17	12.5	three_prime_utr	three_prime_utr	ENSMUSG00000051703	ENSMUST00000050899	Tmem198	protein_coding	protein_coding
1	75507076	75507460	+	-40.6	-39.4	124	CDS	CDS	ENSMUSG00000032968	ENSMUST00000037330	Inha	protein_coding	protein_coding
1	75510011	75510337	+	-12.3	-11.3	3.76	three_prime_utr	three_prime_utr	ENSMUSG00000032968	ENSMUST00000037330	Inha	protein_coding	protein_coding
1	75536736	75537006	+	-28.4	-27.3	4.42	three_prime_utr	three_prime_utr	ENSMUSG00000026213	ENSMUST00000027414	Stk11ip	protein_coding	protein_coding
1	75549686	75549866	+	-7.44	-6.58	3.45	five_prime_utr	five_prime_utr	ENSMUSG00000006576	ENSMUST00000154101	Slc4a3	protein_coding	protein_coding
1	75558876	75559266	+	-31.5	-30.3	3.09	three_prime_utr	three_prime_utr	ENSMUSG00000006576	ENSMUST00000124341	Slc4a3	protein_coding	protein_coding
1	78706340	78706967	+	-51.3	-50	2.1	three_prime_utr	three_prime_utr	ENSMUSG00000032883	ENSMUST00000035779	Acsl3	protein_coding	protein_coding
1	78664433	78667853	+	-196	-194	15.2	CDS	CDS	ENSMUSG00000079470	ENSMUST00000053760	Utp14b	protein_coding	protein_coding
1	78669921	78670162	+	-13.8	-12.8	3.94	three_prime_utr	three_prime_utr	ENSMUSG00000079470	ENSMUST00000053760	Utp14b	protein_coding	protein_coding
1	78818028	78818208	+	-2.04	-1.39	9.37	CDS	CDS	ENSMUSG00000047330	ENSMUST00000057262	Kcne4	protein_coding	protein_coding
1	79776256	79778311	+	-31.1	-29.9	4.59	CDS	CDS	ENSMUSG00000026248	ENSMUST00000027464	Mrpl44	protein_coding	protein_coding
1	82340318	82340678	+	-12.5	-11.6	3.78	CDS	CDS	ENSMUSG00000026142	ENSMUST00000027322	Rhbdd1	protein_coding	protein_coding
1	82752154	82752394	+	-32.7	-31.5	10.6	three_prime_utr	three_prime_utr	ENSMUSG00000026150	ENSMUST00000162003	Mff	protein_coding	protein_coding
1	82900822	82900942	+	-3.01	-2.3	2.57	three_prime_utr	three_prime_utr	ENSMUSG00000026159	ENSMUST00000189220	Agfg1	protein_coding	protein_coding
1	84839900	84848020	+	-4	-3.25	3.41	CDS	CDS	ENSMUSG00000073633	ENSMUST00000097672	Fbxo36	protein_coding	protein_coding
1	84900277	84900487	+	-19.1	-18	16.1	three_prime_utr	three_prime_utr	ENSMUSG00000073633	ENSMUST00000097672	Fbxo36	protein_coding	protein_coding
1	85512555	85514516	+	-13.3	-12.3	2.5	ncRNA	exon	ENSMUSG00000101751	ENSMUST00000189121	Gm2427	unprocessed_pseudogene	unprocessed_pseudogene
1	85849176	85849717	+	-124	-123	6.62	three_prime_utr	three_prime_utr	ENSMUSG00000036707	ENSMUST00000113360	Cab39	protein_coding	protein_coding
1	85907814	85908052	+	-59.7	-58.4	8.41	three_prime_utr	three_prime_utr	ENSMUSG00000026223	ENSMUST00000027425	Itm2c	protein_coding	protein_coding
1	86110931	86116647	+	-86.3	-84.8	5.61	three_prime_utr	three_prime_utr	ENSMUSG00000026229	ENSMUST00000139715	Psmd1	protein_coding	nonsense_mediated_decay
1	86154736	86156930	+	-8	-7.13	1.51	three_prime_utr	three_prime_utr	ENSMUSG00000094638	ENSMUST00000135197	Gm21972	protein_coding	nonsense_mediated_decay
1	86277624	86277745	+	-2.34	-1.67	4.17	three_prime_utr	three_prime_utr	ENSMUSG00000062590	ENSMUST00000027434	Armc9	protein_coding	protein_coding
1	86367286	86367855	+	-4.58	-3.8	18.7	ncRNA	exon	ENSMUSG00000073627	ENSMUST00000127284	C130036L24Rik	processed_transcript	retained_intron
1	86372353	86372953	+	-6.89	-6.04	18.7	ncRNA	exon	ENSMUSG00000073627	ENSMUST00000137643	C130036L24Rik	processed_transcript	processed_transcript
1	86526934	86530086	+	-268	-266	1.9	CDS	CDS	ENSMUSG00000026238	ENSMUST00000188699	Ptma	protein_coding	protein_coding
1	86605898	86606648	+	-21.8	-20.7	8.33	three_prime_utr	three_prime_utr	ENSMUSG00000026240	ENSMUST00000121534	Cops7b	protein_coding	protein_coding
1	87190606	87190977	+	-21.1	-20	2.3	five_prime_utr	five_prime_utr	ENSMUSG00000026251	ENSMUST00000186373	Chrnd	protein_coding	protein_coding
1	87198904	87199054	+	-10.6	-9.72	1.57	three_prime_utr	three_prime_utr	ENSMUSG00000026251	ENSMUST00000073252	Chrnd	protein_coding	protein_coding
1	87199949	87200070	+	-47.1	-45.8	2.28	three_prime_utr	three_prime_utr	ENSMUSG00000026251	ENSMUST00000073252	Chrnd	protein_coding	protein_coding
1	87211465	87211766	+	-414	#NAME?	3.53	three_prime_utr	three_prime_utr	ENSMUSG00000026253	ENSMUST00000027470	Chrng	protein_coding	protein_coding
1	87212453	87212694	+	-27.4	-26.3	2.98	three_prime_utr	three_prime_utr	ENSMUSG00000026253	ENSMUST00000027470	Chrng	protein_coding	protein_coding
1	87213943	87214184	+	-20.6	-19.6	2.5	five_prime_utr	five_prime_utr	ENSMUSG00000026254	ENSMUST00000113230	Eif4e2	protein_coding	protein_coding
1	87227908	87228269	+	-8.91	-8.02	2.9	three_prime_utr	three_prime_utr	ENSMUSG00000026254	ENSMUST00000113233	Eif4e2	protein_coding	protein_coding
1	87237908	87238959	+	-113	-111	5.17	three_prime_utr	three_prime_utr	ENSMUSG00000026254	ENSMUST00000076362	Eif4e2	protein_coding	protein_coding
1	87239258	87239529	+	-10.4	-9.45	2.37	three_prime_utr	three_prime_utr	ENSMUSG00000026254	ENSMUST00000076362	Eif4e2	protein_coding	protein_coding
1	87240067	87240368	+	-26.1	-25	7.75	three_prime_utr	three_prime_utr	ENSMUSG00000026254	ENSMUST00000076362	Eif4e2	protein_coding	protein_coding
1	87264362	87264662	+	-82.7	-81.2	8.15	CDS	CDS	ENSMUSG00000026255	ENSMUST00000118687	Efhd1	protein_coding	nonsense_mediated_decay
1	87326997	87327238	+	-6.47	-5.64	2.2	five_prime_utr	five_prime_utr	ENSMUSG00000048000	ENSMUST00000027475	Gigyf2	protein_coding	protein_coding
1	87379038	87386411	+	-2	-1.35	1.22	five_prime_utr	five_prime_utr	ENSMUSG00000048000	ENSMUST00000174334	Gigyf2	protein_coding	protein_coding
1	87423271	87433750	+	-53.2	-51.8	2.11	CDS	CDS	ENSMUSG00000048000	ENSMUST00000027475	Gigyf2	protein_coding	protein_coding
1	87449385	87450046	+	-21.1	-20	2.3	three_prime_utr	three_prime_utr	ENSMUSG00000048000	ENSMUST00000027475	Gigyf2	protein_coding	protein_coding
1	87450195	87450796	+	-56.8	-55.5	26	three_prime_utr	three_prime_utr	ENSMUSG00000048000	ENSMUST00000027475	Gigyf2	protein_coding	protein_coding
1	87594700	87594850	+	-2.32	-1.65	10.4	five_prime_utr	five_prime_utr	ENSMUSG00000079434	ENSMUST00000165109	Neu2	protein_coding	protein_coding
1	87596683	87596893	+	-3.85	-3.1	9.37	CDS	CDS	ENSMUSG00000079434	ENSMUST00000166259	Neu2	protein_coding	protein_coding
1	87791287	87791618	+	-19.6	-18.6	2.34	three_prime_utr	three_prime_utr	ENSMUSG00000026289	ENSMUST00000027512	Atg16l1	protein_coding	protein_coding
1	87942637	87942787	+	-4.93	-4.14	1.63	three_prime_utr	three_prime_utr	ENSMUSG00000070738	ENSMUST00000027517	Dgkd	protein_coding	protein_coding
1	87944371	87944522	+	-5.28	-4.48	2.1	three_prime_utr	three_prime_utr	ENSMUSG00000070738	ENSMUST00000190061	Dgkd	protein_coding	protein_coding
1	87944910	87945150	+	-4.92	-4.13	5.21	three_prime_utr	three_prime_utr	ENSMUSG00000070738	ENSMUST00000190061	Dgkd	protein_coding	protein_coding
1	88095719	88095840	+	-2.59	-1.91	11.5	CDS	CDS	ENSMUSG00000090124	ENSMUST00000058237	Ugt1a7c	protein_coding	protein_coding
1	88138535	88139194	+	-56.9	-55.6	8.73	CDS	CDS	ENSMUSG00000090124	ENSMUST00000113135	Ugt1a7c	protein_coding	protein_coding
1	88138519	88139179	+	-56.5	-55.1	9.02	CDS	CDS	ENSMUSG00000090124	ENSMUST00000113135	Ugt1a7c	protein_coding	protein_coding
1	88560646	88561899	+	-22.2	-21.1	22.4	ncRNA	exon	ENSMUSG00000100798	ENSMUST00000189394	Gm19589	lincRNA	lincRNA
1	89137747	89143853	+	-76.4	-75	4.79	CDS	CDS	ENSMUSG00000036206	ENSMUST00000066279	Sh3bp4	protein_coding	protein_coding
1	89144180	89145018	+	-17.4	-16.4	2.81	CDS	CDS	ENSMUSG00000036206	ENSMUST00000066279	Sh3bp4	protein_coding	protein_coding
1	89145316	89153753	+	-538	#NAME?	16	CDS	CDS	ENSMUSG00000036206	ENSMUST00000066279	Sh3bp4	protein_coding	protein_coding
1	89154858	89155038	+	-5.89	-5.08	7.81	three_prime_utr	three_prime_utr	ENSMUSG00000036206	ENSMUST00000066279	Sh3bp4	protein_coding	protein_coding
1	89580821	89581032	+	-2.32	-1.65	10.4	CDS	CDS	ENSMUSG00000055013	ENSMUST00000074945	Agap1	protein_coding	protein_coding
1	89887541	89887662	+	-2.01	-1.36	1.6	CDS	CDS	ENSMUSG00000055013	ENSMUST00000027521	Agap1	protein_coding	protein_coding
1	89888980	89889281	+	-48.4	-47.1	4.4	three_prime_utr	three_prime_utr	ENSMUSG00000055013	ENSMUST00000027521	Agap1	protein_coding	protein_coding
1	89890299	89890810	+	-51.3	-50	15.6	three_prime_utr	three_prime_utr	ENSMUSG00000055013	ENSMUST00000027521	Agap1	protein_coding	protein_coding
1	90203979	90209749	+	-26.8	-25.7	4.24	five_prime_utr	five_prime_utr	ENSMUSG00000044337	ENSMUST00000159654	Ackr3	protein_coding	protein_coding
1	90209838	90214271	+	-14	-13.1	2.66	CDS	CDS	ENSMUSG00000044337	ENSMUST00000065587	Ackr3	protein_coding	protein_coding
1	90214449	90215406	+	-83.8	-82.3	5.18	three_prime_utr	three_prime_utr	ENSMUSG00000044337	ENSMUST00000065587	Ackr3	protein_coding	protein_coding
1	90283705	90283883	+	-2.87	-2.17	12.5	ncRNA	exon	ENSMUSG00000101028	ENSMUST00000188640	Gm28723	lincRNA	lincRNA
1	90611527	90613341	+	-400	#NAME?	9.55	three_prime_utr	three_prime_utr	ENSMUSG00000034432	ENSMUST00000036153	Cops8	protein_coding	protein_coding
1	91112274	91116178	+	-219	-217	5.2	CDS	CDS	ENSMUSG00000026305	ENSMUST00000097649	Lrrfip1	protein_coding	protein_coding
1	91117015	91117286	+	-7.91	-7.04	3.78	three_prime_utr	three_prime_utr	ENSMUSG00000026305	ENSMUST00000097649	Lrrfip1	protein_coding	protein_coding
1	91120169	91125526	+	-12.6	-11.6	1.88	CDS	CDS	ENSMUSG00000026305	ENSMUST00000185531	Lrrfip1	protein_coding	protein_coding
1	91125645	91128944	+	-421	#NAME?	7.65	three_prime_utr	three_prime_utr	ENSMUSG00000026305	ENSMUST00000068167	Lrrfip1	protein_coding	protein_coding
1	91285511	91285902	+	-293	-291	6.67	three_prime_utr	three_prime_utr	ENSMUSG00000034343	ENSMUST00000178627	Ube2f	protein_coding	protein_coding
1	91296638	91296936	+	-5.84	-5.03	3.61	ncRNA	exon	ENSMUSG00000083064	ENSMUST00000117121	Gm7785	processed_pseudogene	processed_pseudogene
1	91310890	91311280	+	-13	-12	6.12	ncRNA	exon	ENSMUSG00000026307	ENSMUST00000153621	Scly	protein_coding	retained_intron
1	91320835	91321015	+	-2.57	-1.89	2.28	three_prime_utr	three_prime_utr	ENSMUSG00000026307	ENSMUST00000027532	Scly	protein_coding	protein_coding
1	91351045	91354355	+	-270	-268	4.88	CDS	CDS	ENSMUSG00000026308	ENSMUST00000027533	Klhl30	protein_coding	protein_coding
1	91362175	91362416	+	-603	#NAME?	7.23	three_prime_utr	three_prime_utr	ENSMUSG00000026308	ENSMUST00000027533	Klhl30	protein_coding	protein_coding
1	91494676	91494856	+	-2.59	-1.91	11.5	CDS	CDS	ENSMUSG00000034292	ENSMUST00000189341	Traf3ip1	protein_coding	protein_coding
1	91500808	91505469	+	-102	-101	8.58	CDS	CDS	ENSMUSG00000034292	ENSMUST00000189341	Traf3ip1	protein_coding	protein_coding
1	91525995	91527930	+	-10.7	-9.74	4.63	CDS	CDS	ENSMUSG00000034292	ENSMUST00000189341	Traf3ip1	protein_coding	protein_coding
1	91529037	91529187	+	-4.66	-3.88	16.7	three_prime_utr	three_prime_utr	ENSMUSG00000034292	ENSMUST00000047242	Traf3ip1	protein_coding	protein_coding
1	91540722	91541118	+	-2.47	-1.79	4.17	five_prime_utr	five_prime_utr	ENSMUSG00000026311	ENSMUST00000027538	Asb1	protein_coding	protein_coding
1	91554922	91555162	+	-10.2	-9.29	6.04	three_prime_utr	three_prime_utr	ENSMUSG00000026311	ENSMUST00000086843	Asb1	protein_coding	protein_coding
1	91559349	91559499	+	-3.55	-2.82	1.9	three_prime_utr	three_prime_utr	ENSMUSG00000026311	ENSMUST00000027538	Asb1	protein_coding	protein_coding
1	91801490	91801700	+	-2.93	-2.23	3.26	five_prime_utr	five_prime_utr	ENSMUSG00000007805	ENSMUST00000007949	Twist2	protein_coding	protein_coding
1	91847398	91847968	+	-3.51	-2.78	5.21	three_prime_utr	three_prime_utr	ENSMUSG00000007805	ENSMUST00000007949	Twist2	protein_coding	protein_coding
1	92858409	92858860	+	-247	-245	1.77	three_prime_utr	three_prime_utr	ENSMUSG00000034220	ENSMUST00000045970	Gpc1	protein_coding	protein_coding
1	92859908	92860239	+	-108	-107	2.3	three_prime_utr	three_prime_utr	ENSMUSG00000034220	ENSMUST00000045970	Gpc1	protein_coding	protein_coding
1	92907837	92908405	+	-3.93	-3.17	2.15	three_prime_utr	three_prime_utr	ENSMUSG00000047067	ENSMUST00000060913	Dusp28	protein_coding	protein_coding
1	92912096	92912336	+	-2.78	-2.08	6.25	ncRNA	exon	ENSMUSG00000026269	ENSMUST00000180306	Rnpepl1	protein_coding	retained_intron
1	92912395	92912635	+	-3.58	-2.84	8.85	ncRNA	exon	ENSMUSG00000026269	ENSMUST00000180306	Rnpepl1	protein_coding	retained_intron
1	92913112	92913322	+	-3.28	-2.56	4.69	ncRNA	exon	ENSMUSG00000026269	ENSMUST00000180306	Rnpepl1	protein_coding	retained_intron
1	92919321	92920662	+	-151	-149	11.3	three_prime_utr	three_prime_utr	ENSMUSG00000026269	ENSMUST00000027487	Rnpepl1	protein_coding	protein_coding
1	92947760	92947941	+	-2.39	-1.71	3.12	three_prime_utr	three_prime_utr	ENSMUSG00000026270	ENSMUST00000027488	Capn10	protein_coding	protein_coding
1	92983463	92984091	+	-14.8	-13.8	19.3	three_prime_utr	three_prime_utr	ENSMUSG00000026271	ENSMUST00000186298	Gpr35	protein_coding	protein_coding
1	92984419	92984689	+	-12.9	-11.9	8.33	three_prime_utr	three_prime_utr	ENSMUSG00000026271	ENSMUST00000186298	Gpr35	protein_coding	protein_coding
1	93290080	93297173	+	-34.6	-33.4	20.5	three_prime_utr	three_prime_utr	ENSMUSG00000047793	ENSMUST00000062202	Sned1	protein_coding	protein_coding
1	93297561	93298011	+	-6.52	-5.68	16.7	three_prime_utr	three_prime_utr	ENSMUSG00000047793	ENSMUST00000062202	Sned1	protein_coding	protein_coding
1	93298070	93298520	+	-19.3	-18.2	16.5	three_prime_utr	three_prime_utr	ENSMUSG00000047793	ENSMUST00000062202	Sned1	protein_coding	protein_coding
1	93298879	93299957	+	-8.44	-7.57	4.54	three_prime_utr	three_prime_utr	ENSMUSG00000047793	ENSMUST00000062202	Sned1	protein_coding	protein_coding
1	93300854	93301065	+	-7.56	-6.7	9.37	three_prime_utr	three_prime_utr	ENSMUSG00000047793	ENSMUST00000062202	Sned1	protein_coding	protein_coding
1	93343603	93350982	+	-62.5	-61.2	5.73	CDS	CDS	ENSMUSG00000026275	ENSMUST00000027494	Ppp1r7	protein_coding	protein_coding
1	93365063	93365394	+	-9.73	-8.83	2.71	three_prime_utr	three_prime_utr	ENSMUSG00000026275	ENSMUST00000027494	Ppp1r7	protein_coding	protein_coding
1	93365812	93366473	+	-22.7	-21.6	5.34	three_prime_utr	three_prime_utr	ENSMUSG00000026275	ENSMUST00000027494	Ppp1r7	protein_coding	protein_coding
1	93509629	93509750	+	-11.1	-10.2	2.4	three_prime_utr	three_prime_utr	ENSMUSG00000026276	ENSMUST00000027495	Septin2	protein_coding	protein_coding
1	93621227	93621826	+	-28.7	-27.5	8.98	three_prime_utr	three_prime_utr	ENSMUSG00000034066	ENSMUST00000120301	Farp2	protein_coding	protein_coding
1	93695555	93695764	+	-18.6	-17.5	7.74	three_prime_utr	three_prime_utr	ENSMUSG00000026278	ENSMUST00000027499	Bok	protein_coding	protein_coding
1	93750685	93751072	+	-44.6	-43.3	4.39	ncRNA	exon	ENSMUSG00000101952	ENSMUST00000188846	Gm10550	antisense	antisense
1	93787730	93788151	+	-45.7	-44.4	9.08	three_prime_utr	three_prime_utr	ENSMUSG00000026280	ENSMUST00000027502	Atg4b	protein_coding	protein_coding
1	93818330	93818690	+	-15.6	-14.6	5.11	three_prime_utr	three_prime_utr	ENSMUSG00000026283	ENSMUST00000027505	Ing5	protein_coding	protein_coding
1	93818749	93818959	+	-4.72	-3.94	3.12	three_prime_utr	three_prime_utr	ENSMUSG00000026283	ENSMUST00000027505	Ing5	protein_coding	protein_coding
1	93830211	93832619	+	-2.87	-2.17	12.5	CDS	CDS	ENSMUSG00000073609	ENSMUST00000097633	D2hgdh	protein_coding	protein_coding
1	93985576	93985816	+	-7.22	-6.37	16.7	ncRNA	exon	ENSMUSG00000099624	ENSMUST00000185591	Gm7889	unprocessed_pseudogene	unprocessed_pseudogene
1	97770171	97770759	+	-5.28	-4.48	8.33	five_prime_utr	five_prime_utr	ENSMUSG00000026333	ENSMUST00000112844	Gin1	protein_coding	protein_coding
1	97777926	97783013	+	-26.6	-25.5	12.9	three_prime_utr	three_prime_utr	ENSMUSG00000026333	ENSMUST00000112842	Gin1	protein_coding	protein_coding
1	97786113	97792571	+	-21.9	-20.8	11.8	three_prime_utr	three_prime_utr	ENSMUSG00000026333	ENSMUST00000138142	Gin1	protein_coding	nonsense_mediated_decay
1	98589516	98589756	+	-5.66	-4.85	1.82	ncRNA	exon	ENSMUSG00000100009	ENSMUST00000191042	Gm7967	lincRNA	lincRNA
1	98605973	98607264	+	-38.8	-37.5	9.69	ncRNA	exon	ENSMUSG00000100009	ENSMUST00000191409	Gm7967	lincRNA	lincRNA
1	98764929	98765554	+	-26.6	-25.5	24.5	ncRNA	exon	ENSMUSG00000099686	ENSMUST00000188607	Gm29460	processed_pseudogene	processed_pseudogene
1	105663890	105664101	+	-5.1	-4.31	3.69	five_prime_utr	five_prime_utr	ENSMUSG00000026319	ENSMUST00000186807	Relch	protein_coding	nonsense_mediated_decay
1	105991424	105991605	+	-3.31	-2.59	8.33	CDS	CDS	ENSMUSG00000038866	ENSMUST00000118196	Zcchc2	protein_coding	protein_coding
1	106030177	106031407	+	-68.8	-67.4	11.9	CDS	CDS	ENSMUSG00000038866	ENSMUST00000119166	Zcchc2	protein_coding	protein_coding
1	106392726	106393533	+	-106	-105	16.9	CDS	CDS	ENSMUSG00000044340	ENSMUST00000061047	Phlpp1	protein_coding	protein_coding
1	106394010	106394250	+	-12.9	-12	6.25	three_prime_utr	three_prime_utr	ENSMUSG00000044340	ENSMUST00000061047	Phlpp1	protein_coding	protein_coding
1	106541942	106558137	+	-17.5	-16.5	22.9	ncRNA	exon	ENSMUSG00000054006	ENSMUST00000144260	D630008O14Rik	antisense	antisense
1	107452303	107452511	+	-2.54	-1.86	3.47	three_prime_utr	three_prime_utr	ENSMUSG00000067001	ENSMUST00000086690	Serpinb7	protein_coding	protein_coding
1	107524729	107525057	+	-18.5	-17.5	4.64	CDS	CDS	ENSMUSG00000062345	ENSMUST00000009356	Serpinb2	protein_coding	protein_coding
1	107607247	107607578	+	-36.3	-35.1	13.3	three_prime_utr	three_prime_utr	ENSMUSG00000026315	ENSMUST00000000514	Serpinb8	protein_coding	protein_coding
1	118332750	118333138	+	-117	-115	5.45	three_prime_utr	three_prime_utr	ENSMUSG00000026377	ENSMUST00000027626	Nifk	protein_coding	protein_coding
1	118333345	118333465	+	-4.03	-3.28	1.98	three_prime_utr	three_prime_utr	ENSMUSG00000026377	ENSMUST00000027626	Nifk	protein_coding	protein_coding
1	118389417	118459664	+	-96.9	-95.4	7.71	five_prime_utr	five_prime_utr	ENSMUSG00000064302	ENSMUST00000190571	Clasp1	protein_coding	protein_coding
1	118608632	118609442	+	-351	#NAME?	7.72	three_prime_utr	three_prime_utr	ENSMUSG00000064302	ENSMUST00000190571	Clasp1	protein_coding	protein_coding
1	119526349	119527229	+	-84.4	-83	18.9	CDS	CDS	ENSMUSG00000098923	ENSMUST00000183952	Tmem185b	protein_coding	protein_coding
1	120063269	120063536	+	-12.9	-11.9	27.1	three_prime_utr	three_prime_utr	ENSMUSG00000026387	ENSMUST00000072886	Sctr	protein_coding	protein_coding
1	120121186	120121337	+	-2.26	-1.6	7.29	five_prime_utr	five_prime_utr	ENSMUSG00000026388	ENSMUST00000027637	3110009E18Rik	protein_coding	protein_coding
1	120169351	120173176	+	-3.31	-2.59	10.4	three_prime_utr	three_prime_utr	ENSMUSG00000026388	ENSMUST00000153037	3110009E18Rik	protein_coding	protein_coding
1	120603371	120603580	+	-5.87	-5.05	4.48	CDS	CDS	ENSMUSG00000058665	ENSMUST00000079721	En1	protein_coding	protein_coding
1	120603758	120607992	+	-246	-244	25.6	three_prime_utr	three_prime_utr	ENSMUSG00000058665	ENSMUST00000079721	En1	protein_coding	protein_coding
1	121496976	121501637	+	-64.1	-62.7	7.76	three_prime_utr	three_prime_utr	ENSMUSG00000026339	ENSMUST00000036025	Ccdc93	protein_coding	protein_coding
1	125560624	125560804	+	-2.79	-2.1	8.33	CDS	CDS	ENSMUSG00000026342	ENSMUST00000190037	Slc35f5	protein_coding	protein_coding
1	125677710	125678010	+	-6.25	-5.43	4.17	CDS	CDS	ENSMUSG00000026343	ENSMUST00000027581	Gpr39	protein_coding	protein_coding
1	125678068	125840118	+	-3.28	-2.55	3.24	CDS	CDS	ENSMUSG00000026343	ENSMUST00000027581	Gpr39	protein_coding	protein_coding
1	125872399	125873772	+	-53.4	-52	13.7	three_prime_utr	three_prime_utr	ENSMUSG00000026343	ENSMUST00000027581	Gpr39	protein_coding	protein_coding
1	127479478	127483311	+	-48.9	-47.6	50	three_prime_utr	three_prime_utr	ENSMUSG00000036155	ENSMUST00000171405	Mgat5	protein_coding	protein_coding
1	127796984	127797134	+	-4.21	-3.45	5.42	ncRNA	exon	ENSMUSG00000026349	ENSMUST00000153359	Ccnt2	protein_coding	processed_transcript
1	127801643	127803926	+	-656	#NAME?	37.2	CDS	CDS	ENSMUSG00000026349	ENSMUST00000027587	Ccnt2	protein_coding	protein_coding
1	127806053	127806203	+	-3.19	-2.47	2.13	three_prime_utr	three_prime_utr	ENSMUSG00000026349	ENSMUST00000027587	Ccnt2	protein_coding	protein_coding
1	127943717	127943868	+	-4.47	-3.7	2.29	three_prime_utr	three_prime_utr	ENSMUSG00000036104	ENSMUST00000037649	Rab3gap1	protein_coding	protein_coding
1	127965926	127966047	+	-2.59	-1.91	11.5	ncRNA	exon	ENSMUSG00000099760	ENSMUST00000186230	Gm28800	antisense	antisense
1	128236626	128236926	+	-11.1	-10.2	1.74	three_prime_utr	three_prime_utr	ENSMUSG00000056211	ENSMUST00000036288	R3hdm1	protein_coding	protein_coding
1	128237495	128237736	+	-4.19	-3.43	6.77	three_prime_utr	three_prime_utr	ENSMUSG00000056211	ENSMUST00000036288	R3hdm1	protein_coding	protein_coding
1	128244023	128244513	+	-5.57	-4.76	8.33	five_prime_utr	five_prime_utr	ENSMUSG00000026353	ENSMUST00000027592	Ubxn4	protein_coding	protein_coding
1	128259517	128262927	+	-45.6	-44.4	1.71	CDS	CDS	ENSMUSG00000026353	ENSMUST00000027592	Ubxn4	protein_coding	protein_coding
1	128277376	128277497	+	-3.76	-3.01	1.24	three_prime_utr	three_prime_utr	ENSMUSG00000026353	ENSMUST00000027592	Ubxn4	protein_coding	protein_coding
1	128279228	128279378	+	-7.02	-6.17	3.69	three_prime_utr	three_prime_utr	ENSMUSG00000026353	ENSMUST00000027592	Ubxn4	protein_coding	protein_coding
1	130717774	130719845	+	-200	-198	25.3	CDS	CDS	ENSMUSG00000046404	ENSMUST00000049813	Yod1	protein_coding	protein_coding
1	130742951	130743101	+	-2.3	-1.63	4.86	CDS	CDS	ENSMUSG00000042510	ENSMUST00000039323	AA986860	protein_coding	protein_coding
1	130743309	130743936	+	-15.4	-14.4	11	CDS	CDS	ENSMUSG00000042510	ENSMUST00000039323	AA986860	protein_coding	protein_coding
1	130744084	130744622	+	-16.2	-15.2	15.6	three_prime_utr	three_prime_utr	ENSMUSG00000042510	ENSMUST00000039323	AA986860	protein_coding	protein_coding
1	131171102	131171223	+	-5.88	-5.07	3.03	CDS	CDS	ENSMUSG00000026427	ENSMUST00000112446	Eif2d	protein_coding	protein_coding
1	131171311	131171492	+	-4.48	-3.71	6.51	ncRNA	exon	ENSMUSG00000026427	ENSMUST00000153651	Eif2d	protein_coding	processed_transcript
1	131178619	131179190	+	-11.2	-10.3	6.25	three_prime_utr	three_prime_utr	ENSMUSG00000026427	ENSMUST00000151874	Eif2d	protein_coding	nonsense_mediated_decay
1	131179428	131180389	+	-59.4	-58	23.4	three_prime_utr	three_prime_utr	ENSMUSG00000026427	ENSMUST00000068791	Eif2d	protein_coding	protein_coding
1	131528287	131528554	+	-3.49	-2.75	4.17	five_prime_utr	five_prime_utr	ENSMUSG00000055184	ENSMUST00000068613	Fam72a	protein_coding	protein_coding
1	131711710	131713500	+	-197	-196	22.6	three_prime_utr	three_prime_utr	ENSMUSG00000052688	ENSMUST00000064679	Rab7b	protein_coding	protein_coding
1	131714126	131714246	+	-2.83	-2.13	4.17	three_prime_utr	three_prime_utr	ENSMUSG00000052688	ENSMUST00000064679	Rab7b	protein_coding	protein_coding
1	131714424	131714723	+	-2.19	-1.53	3.54	three_prime_utr	three_prime_utr	ENSMUSG00000052688	ENSMUST00000064679	Rab7b	protein_coding	protein_coding
1	131828379	131839139	+	-13.9	-13	4.39	five_prime_utr	five_prime_utr	ENSMUSG00000013275	ENSMUST00000086559	Slc41a1	protein_coding	protein_coding
1	131910563	131910684	+	-8.99	-8.1	34.4	five_prime_utr	five_prime_utr	ENSMUSG00000026434	ENSMUST00000189946	Nucks1	protein_coding	protein_coding
1	131929630	131929931	+	-20	-18.9	2.66	CDS	CDS	ENSMUSG00000026434	ENSMUST00000189946	Nucks1	protein_coding	protein_coding
1	131931042	131931642	+	-5.95	-5.13	2.44	three_prime_utr	three_prime_utr	ENSMUSG00000026434	ENSMUST00000189946	Nucks1	protein_coding	protein_coding
1	131935120	131935271	+	-7.24	-6.39	4.6	three_prime_utr	three_prime_utr	ENSMUSG00000026434	ENSMUST00000062264	Nucks1	protein_coding	protein_coding
1	131936140	131936291	+	-3.33	-2.6	2.26	three_prime_utr	three_prime_utr	ENSMUSG00000026434	ENSMUST00000062264	Nucks1	protein_coding	protein_coding
1	131977610	131977970	+	-5.74	-4.93	22.9	CDS	CDS	ENSMUSG00000026435	ENSMUST00000177943	Slc45a3	protein_coding	protein_coding
1	132007905	132008323	+	-1.98	-1.34	3.33	five_prime_utr	five_prime_utr	ENSMUSG00000026436	ENSMUST00000086556	Elk4	protein_coding	protein_coding
1	132013232	132024025	+	-274	-272	10.2	CDS	CDS	ENSMUSG00000026436	ENSMUST00000086556	Elk4	protein_coding	protein_coding
1	132032372	132032612	+	-12.9	-12	5.08	three_prime_utr	three_prime_utr	ENSMUSG00000026436	ENSMUST00000147218	Elk4	protein_coding	nonsense_mediated_decay
1	132104130	132104341	+	-3.72	-2.97	15.6	ncRNA	exon	ENSMUSG00000103966	ENSMUST00000193350	Gm37120	TEC	TEC
1	132105089	132105299	+	-2.87	-2.17	12.5	ncRNA	exon	ENSMUSG00000103966	ENSMUST00000193350	Gm37120	TEC	TEC
1	132204629	132205107	+	-4.1	-3.34	4.69	three_prime_utr	three_prime_utr	ENSMUSG00000079330	ENSMUST00000189062	Lemd1	protein_coding	protein_coding
1	132204634	132205025	+	-4.1	-3.34	6.25	three_prime_utr	three_prime_utr	ENSMUSG00000079330	ENSMUST00000189062	Lemd1	protein_coding	protein_coding
1	132207239	132207690	+	-10	-9.13	32.3	three_prime_utr	three_prime_utr	ENSMUSG00000118219	ENSMUST00000188175	Gm29695	protein_coding	protein_coding
1	132298804	132299521	+	-14.7	-13.7	24	five_prime_utr	five_prime_utr	ENSMUSG00000042115	ENSMUST00000046071	Klhdc8a	protein_coding	protein_coding
1	132304610	132304880	+	-10.8	-9.92	2.39	CDS	CDS	ENSMUSG00000042115	ENSMUST00000046071	Klhdc8a	protein_coding	protein_coding
1	132305386	132305626	+	-18.1	-17.1	3.29	three_prime_utr	three_prime_utr	ENSMUSG00000042115	ENSMUST00000046071	Klhdc8a	protein_coding	protein_coding
1	132307237	132307357	+	-5.88	-5.07	9.37	three_prime_utr	three_prime_utr	ENSMUSG00000042115	ENSMUST00000046071	Klhdc8a	protein_coding	protein_coding
1	132331722	132333279	+	-44.8	-43.6	13.5	three_prime_utr	three_prime_utr	ENSMUSG00000009772	ENSMUST00000072177	Nuak2	protein_coding	protein_coding
1	132344418	132344599	+	-2.32	-1.65	10.4	ncRNA	exon	ENSMUSG00000100658	ENSMUST00000189288	F730311O21Rik	lincRNA	lincRNA
1	132434140	132449834	+	-140	-138	14.7	CDS	CDS	ENSMUSG00000042046	ENSMUST00000045110	Dstyk	protein_coding	protein_coding
1	132503888	132504849	+	-45.4	-44.2	5.28	three_prime_utr	three_prime_utr	ENSMUSG00000026439	ENSMUST00000190997	Rbbp5	protein_coding	protein_coding
1	132507096	132507512	+	-11.5	-10.5	11.2	five_prime_utr	five_prime_utr	ENSMUSG00000048174	ENSMUST00000188789	Tmem81	protein_coding	protein_coding
1	132507600	132508253	+	-29.9	-28.7	23.3	CDS	CDS	ENSMUSG00000048174	ENSMUST00000058167	Tmem81	protein_coding	protein_coding
1	133026032	133026410	+	-4.29	-3.52	17.7	ncRNA	exon	ENSMUSG00000100228	ENSMUST00000186115	Gm29257	processed_pseudogene	processed_pseudogene
1	133066837	133067138	+	-4.48	-3.71	6.94	CDS	CDS	ENSMUSG00000026447	ENSMUST00000153707	Pik3c2b	protein_coding	protein_coding
1	133081126	133081277	+	-2.79	-2.1	11.5	ncRNA	exon	ENSMUSG00000026447	ENSMUST00000124934	Pik3c2b	protein_coding	retained_intron
1	133131650	133137031	+	-390	#NAME?	24.5	CDS	CDS	ENSMUSG00000046062	ENSMUST00000052529	Ppp1r15b	protein_coding	protein_coding
1	133300377	133300528	+	-2.84	-2.14	2.5	three_prime_utr	three_prime_utr	ENSMUSG00000041757	ENSMUST00000187285	Plekha6	protein_coding	protein_coding
1	133300856	133301337	+	-7.13	-6.28	6.94	three_prime_utr	three_prime_utr	ENSMUSG00000041757	ENSMUST00000105082	Plekha6	protein_coding	protein_coding
1	133301396	133301547	+	-2.06	-1.4	2.55	three_prime_utr	three_prime_utr	ENSMUSG00000041757	ENSMUST00000105082	Plekha6	protein_coding	protein_coding
1	133913776	133914765	+	-28.6	-27.5	3.82	ncRNA	exon	ENSMUSG00000090208	ENSMUST00000160564	Gm15851	antisense	antisense
1	134037521	134040177	+	-5.13	-4.34	3.06	five_prime_utr	five_prime_utr	ENSMUSG00000041559	ENSMUST00000162779	Fmod	protein_coding	protein_coding
1	134040236	134040862	+	-15.9	-14.9	5.1	CDS	CDS	ENSMUSG00000041559	ENSMUST00000048183	Fmod	protein_coding	protein_coding
1	134048038	134048158	+	-2.06	-1.41	5.21	three_prime_utr	three_prime_utr	ENSMUSG00000041559	ENSMUST00000048183	Fmod	protein_coding	protein_coding
1	134193447	134193657	+	-338	#NAME?	3.56	CDS	CDS	ENSMUSG00000042451	ENSMUST00000038445	Mybph	protein_coding	protein_coding
1	134200903	134201232	+	-191	-189	3.34	three_prime_utr	three_prime_utr	ENSMUSG00000042451	ENSMUST00000191577	Mybph	protein_coding	protein_coding
1	134292248	134292548	+	-132	-130	4.96	three_prime_utr	three_prime_utr	ENSMUSG00000026459	ENSMUST00000027730	Myog	protein_coding	protein_coding
1	134407965	134408086	+	-7.47	-6.61	3.16	CDS	CDS	ENSMUSG00000026456	ENSMUST00000154237	Cyb5r1	protein_coding	nonsense_mediated_decay
1	134411469	134411740	+	-66.4	-65	3.78	three_prime_utr	three_prime_utr	ENSMUSG00000026456	ENSMUST00000027726	Cyb5r1	protein_coding	protein_coding
1	134433141	134433261	+	-2.42	-1.74	2.04	three_prime_utr	three_prime_utr	ENSMUSG00000026457	ENSMUST00000027727	Adipor1	protein_coding	protein_coding
1	134464202	134464353	+	-3.31	-2.59	8.33	ncRNA	exon	ENSMUSG00000026455	ENSMUST00000133721	Klhl12	protein_coding	retained_intron
1	134490687	134490838	+	-2.76	-2.06	2.6	three_prime_utr	three_prime_utr	ENSMUSG00000026455	ENSMUST00000112232	Klhl12	protein_coding	protein_coding
1	134494647	134506629	+	-337	#NAME?	19.2	three_prime_utr	three_prime_utr	ENSMUSG00000042229	ENSMUST00000047978	Rabif	protein_coding	protein_coding
1	134507194	134507850	+	-18.4	-17.4	4.99	three_prime_utr	three_prime_utr	ENSMUSG00000042229	ENSMUST00000047978	Rabif	protein_coding	protein_coding
1	134625093	134625244	+	-3.29	-2.56	1.88	CDS	CDS	ENSMUSG00000042207	ENSMUST00000047714	Kdm5b	protein_coding	protein_coding
1	134628716	134631117	+	-121	-120	13.5	CDS	CDS	ENSMUSG00000042207	ENSMUST00000112198	Kdm5b	protein_coding	protein_coding
1	134631205	134632136	+	-269	-267	16.6	three_prime_utr	three_prime_utr	ENSMUSG00000042207	ENSMUST00000047714	Kdm5b	protein_coding	protein_coding
1	134633934	134634115	+	-4	-3.25	16.7	three_prime_utr	three_prime_utr	ENSMUSG00000042207	ENSMUST00000047714	Kdm5b	protein_coding	protein_coding
1	134635014	134635195	+	-3.15	-2.43	13.5	three_prime_utr	three_prime_utr	ENSMUSG00000042207	ENSMUST00000047714	Kdm5b	protein_coding	protein_coding
1	135325255	135366839	+	-58.2	-56.8	50	CDS	CDS	ENSMUSG00000048096	ENSMUST00000059352	Lmod1	protein_coding	protein_coding
1	135584772	135585219	+	-26.5	-25.4	9.11	ncRNA	exon	ENSMUSG00000054412	ENSMUST00000067468	Gm4793	antisense	antisense
1	135599709	135599889	+	-2.3	-1.63	9.37	ncRNA	exon	ENSMUSG00000054412	ENSMUST00000067468	Gm4793	antisense	antisense
1	135751905	135752232	+	-29.1	-28	24.2	three_prime_utr	three_prime_utr	ENSMUSG00000026421	ENSMUST00000097561	Csrp1	protein_coding	protein_coding
1	135766118	135766359	+	-7.65	-6.8	6.6	five_prime_utr	five_prime_utr	ENSMUSG00000041801	ENSMUST00000038945	Phlda3	protein_coding	protein_coding
1	135766537	135769136	+	-746	#NAME?	14.4	three_prime_utr	three_prime_utr	ENSMUSG00000041801	ENSMUST00000038945	Phlda3	protein_coding	protein_coding
1	135799407	135799956	+	-10.7	-9.81	1.29	five_prime_utr	five_prime_utr	ENSMUSG00000026418	ENSMUST00000148201	Tnni1	protein_coding	protein_coding
1	135810748	135810989	+	-156	-154	2.24	three_prime_utr	three_prime_utr	ENSMUSG00000026418	ENSMUST00000152208	Tnni1	protein_coding	protein_coding
1	135827351	135827501	+	-3.74	-3	5.73	CDS	CDS	ENSMUSG00000041782	ENSMUST00000038760	Lad1	protein_coding	protein_coding
1	135836353	135836623	+	-724	#NAME?	3.8	five_prime_utr	five_prime_utr	ENSMUSG00000026414	ENSMUST00000188028	Tnnt2	protein_coding	protein_coding
1	135840803	135842091	+	-263	-261	3.51	five_prime_utr	five_prime_utr	ENSMUSG00000026414	ENSMUST00000189826	Tnnt2	protein_coding	protein_coding
1	135845507	135846754	+	-66.7	-65.3	2.25	CDS	CDS	ENSMUSG00000026414	ENSMUST00000112085	Tnnt2	protein_coding	protein_coding
1	135848866	135849598	+	-196	-195	1.48	CDS	CDS	ENSMUSG00000026414	ENSMUST00000188028	Tnnt2	protein_coding	protein_coding
1	135852079	135852260	+	-150	-148	2.39	three_prime_utr	three_prime_utr	ENSMUSG00000026414	ENSMUST00000188028	Tnnt2	protein_coding	protein_coding
1	136034143	136034414	+	-7.59	-6.73	1.83	three_prime_utr	three_prime_utr	ENSMUSG00000026411	ENSMUST00000063719	Tmem9	protein_coding	protein_coding
1	136034832	136035072	+	-14.2	-13.2	4.95	three_prime_utr	three_prime_utr	ENSMUSG00000026411	ENSMUST00000063719	Tmem9	protein_coding	protein_coding
1	136052749	136052989	+	-43	-41.7	28.1	five_prime_utr	five_prime_utr	ENSMUSG00000026407	ENSMUST00000160641	Cacna1s	protein_coding	protein_coding
1	136119223	136119553	+	-110	-108	4.67	three_prime_utr	three_prime_utr	ENSMUSG00000026407	ENSMUST00000112064	Cacna1s	protein_coding	protein_coding
1	136152786	136153260	+	-2.57	-1.89	2.19	CDS	CDS	ENSMUSG00000041642	ENSMUST00000075164	Kif21b	protein_coding	protein_coding
1	136175752	136176232	+	-9.74	-8.84	5.09	three_prime_utr	three_prime_utr	ENSMUSG00000041642	ENSMUST00000075164	Kif21b	protein_coding	protein_coding
1	136176770	136177160	+	-18	-17	5.53	three_prime_utr	three_prime_utr	ENSMUSG00000041642	ENSMUST00000075164	Kif21b	protein_coding	protein_coding
1	136416696	136417502	+	-48.5	-47.2	8.27	CDS	CDS	ENSMUSG00000026404	ENSMUST00000027655	Ddx59	protein_coding	protein_coding
1	136439769	136440158	+	-8.42	-7.54	9.37	CDS	CDS	ENSMUSG00000026404	ENSMUST00000027655	Ddx59	protein_coding	protein_coding
1	136466372	136468989	+	-10.2	-9.27	38.5	CDS	CDS	ENSMUSG00000041498	ENSMUST00000201676	Kif14	protein_coding	nonsense_mediated_decay
1	136526892	136527620	+	-8.99	-8.1	34.4	three_prime_utr	three_prime_utr	ENSMUSG00000041498	ENSMUST00000201676	Kif14	protein_coding	nonsense_mediated_decay
1	136625020	136625446	+	-2.93	-2.23	2.92	CDS	CDS	ENSMUSG00000041483	ENSMUST00000047734	Zfp281	protein_coding	protein_coding
1	136625505	136628049	+	-460	#NAME?	14	CDS	CDS	ENSMUSG00000041483	ENSMUST00000047734	Zfp281	protein_coding	protein_coding
1	136629304	136629425	+	-4.61	-3.83	2.08	three_prime_utr	three_prime_utr	ENSMUSG00000041483	ENSMUST00000047734	Zfp281	protein_coding	protein_coding
1	136690563	136690804	+	-36.6	-35.4	9.22	ncRNA	exon	ENSMUSG00000097113	ENSMUST00000181524	Gm19705	lincRNA	lincRNA
1	139168893	139170321	+	-14.1	-13.1	6.86	three_prime_utr	three_prime_utr	ENSMUSG00000056268	ENSMUST00000200429	Dennd1b	protein_coding	nonsense_mediated_decay
1	139175809	139176020	+	-7.21	-6.36	3.74	three_prime_utr	three_prime_utr	ENSMUSG00000056268	ENSMUST00000168527	Dennd1b	protein_coding	protein_coding
1	139423102	139429311	+	-48.3	-47	12.9	CDS	CDS	ENSMUSG00000033964	ENSMUST00000200243	Zbtb41	protein_coding	protein_coding
1	139441788	139447696	+	-117	-115	7.82	three_prime_utr	three_prime_utr	ENSMUSG00000033964	ENSMUST00000199011	Zbtb41	protein_coding	nonsense_mediated_decay
1	139451714	139451955	+	-6.01	-5.19	3.65	three_prime_utr	three_prime_utr	ENSMUSG00000033964	ENSMUST00000039867	Zbtb41	protein_coding	protein_coding
1	139457080	139457560	+	-4.35	-3.59	5	CDS	CDS	ENSMUSG00000033952	ENSMUST00000200083	Aspm	protein_coding	protein_coding
1	139477672	139477883	+	-4.73	-3.95	6.77	CDS	CDS	ENSMUSG00000033952	ENSMUST00000053364	Aspm	protein_coding	protein_coding
1	139478301	139478511	+	-7.86	-7	11.1	CDS	CDS	ENSMUSG00000033952	ENSMUST00000053364	Aspm	protein_coding	protein_coding
1	139478900	139479080	+	-2.57	-1.88	6.25	CDS	CDS	ENSMUSG00000033952	ENSMUST00000053364	Aspm	protein_coding	protein_coding
1	139479738	139480398	+	-18.4	-17.4	8.51	CDS	CDS	ENSMUSG00000033952	ENSMUST00000053364	Aspm	protein_coding	protein_coding
1	139480607	139481057	+	-29.7	-28.6	18.6	CDS	CDS	ENSMUSG00000033952	ENSMUST00000053364	Aspm	protein_coding	protein_coding
1	139487219	139487370	+	-2.87	-2.17	12.5	CDS	CDS	ENSMUSG00000033952	ENSMUST00000200083	Aspm	protein_coding	protein_coding
1	143641082	143646945	+	-8.88	-8	33.3	CDS	CDS	ENSMUSG00000033849	ENSMUST00000038252	B3galt2	protein_coding	protein_coding
1	143647034	143647364	+	-3.85	-3.1	15.6	CDS	CDS	ENSMUSG00000033849	ENSMUST00000038252	B3galt2	protein_coding	protein_coding
1	143746532	143746832	+	-125	-123	7.6	three_prime_utr	three_prime_utr	ENSMUSG00000018196	ENSMUST00000050491	Glrx2	protein_coding	nonsense_mediated_decay
1	143802212	143806989	+	-37.7	-36.5	30.2	three_prime_utr	three_prime_utr	ENSMUSG00000018189	ENSMUST00000189936	Uchl5	protein_coding	protein_coding
1	143777641	143777791	+	-2.78	-2.08	10.4	ncRNA	exon	ENSMUSG00000100455	ENSMUST00000190224	Gm29170	sense_intronic	sense_intronic
1	146495597	146497822	+	-63	-61.6	4.17	five_prime_utr	five_prime_utr	ENSMUSG00000035131	ENSMUST00000074622	Brinp3	protein_coding	protein_coding
1	146515880	146516090	+	-2.37	-1.7	1.99	ncRNA	exon	ENSMUSG00000035131	ENSMUST00000125331	Brinp3	protein_coding	retained_intron
1	146901005	146902472	+	-1310	#NAME?	13	three_prime_utr	three_prime_utr	ENSMUSG00000035131	ENSMUST00000128345	Brinp3	protein_coding	nonsense_mediated_decay
1	146726870	146727710	+	-6.91	-6.07	27.1	ncRNA	exon	ENSMUSG00000080078	ENSMUST00000116191	Gm15583	processed_pseudogene	processed_pseudogene
1	150105592	150105833	+	-6.18	-5.36	1.86	CDS	CDS	ENSMUSG00000032487	ENSMUST00000035065	Ptgs2	protein_coding	protein_coding
1	150146196	150146455	+	-4.58	-3.8	18.7	ncRNA	exon	ENSMUSG00000101199	ENSMUST00000189312	Gm9687	processed_pseudogene	processed_pseudogene
1	150416383	150419842	+	-3.17	-2.45	1.4	CDS	CDS	ENSMUSG00000006005	ENSMUST00000124973	Tpr	protein_coding	protein_coding
1	150425760	150426969	+	-2.57	-1.88	1.16	CDS	CDS	ENSMUSG00000006005	ENSMUST00000124973	Tpr	protein_coding	protein_coding
1	150440078	150440228	+	-14.4	-13.4	1.44	CDS	CDS	ENSMUSG00000006005	ENSMUST00000151563	Tpr	protein_coding	protein_coding
1	150449171	150449905	+	-9.68	-8.78	3.41	three_prime_utr	three_prime_utr	ENSMUSG00000006005	ENSMUST00000119161	Tpr	protein_coding	protein_coding
1	151344506	151344626	+	-3.79	-3.05	15.6	five_prime_utr	five_prime_utr	ENSMUSG00000023150	ENSMUST00000023918	Ivns1abp	protein_coding	protein_coding
1	151344715	151349545	+	-9.54	-8.65	1.43	five_prime_utr	five_prime_utr	ENSMUSG00000023150	ENSMUST00000023918	Ivns1abp	protein_coding	protein_coding
1	151364122	151364332	+	-20.1	-19	2.05	three_prime_utr	three_prime_utr	ENSMUSG00000023150	ENSMUST00000023918	Ivns1abp	protein_coding	protein_coding
1	151457950	151458161	+	-6.33	-5.5	3.08	three_prime_utr	three_prime_utr	ENSMUSG00000053286	ENSMUST00000065625	Trmt1l	protein_coding	protein_coding
1	151717589	151717860	+	-5.86	-5.04	5.9	CDS	CDS	ENSMUSG00000026483	ENSMUST00000148810	Fam129a	protein_coding	protein_coding
1	151811689	151819265	+	-900	#NAME?	10.6	three_prime_utr	three_prime_utr	ENSMUSG00000043019	ENSMUST00000059498	Edem3	protein_coding	protein_coding
1	152775237	152775507	+	-24.7	-23.6	2.04	three_prime_utr	three_prime_utr	ENSMUSG00000008475	ENSMUST00000077755	Arpc5	protein_coding	protein_coding
1	153440106	153440218	+	-2.62	-1.93	3.96	ncRNA	exon	ENSMUSG00000064435	ENSMUST00000082501	Gm25588	snoRNA	1
1	153743848	153744329	+	-38.8	-37.6	16.1	three_prime_utr	three_prime_utr	ENSMUSG00000026475	ENSMUST00000027748	Rgs16	protein_coding	protein_coding
1	153744897	153745138	+	-2.88	-2.18	3.12	three_prime_utr	three_prime_utr	ENSMUSG00000026475	ENSMUST00000027748	Rgs16	protein_coding	protein_coding
1	153753830	153754101	+	-5.74	-4.93	22.9	CDS	CDS	ENSMUSG00000066800	ENSMUST00000086209	Rnasel	protein_coding	protein_coding
1	153754548	153755974	+	-9.16	-8.27	13.9	CDS	CDS	ENSMUSG00000066800	ENSMUST00000086209	Rnasel	protein_coding	protein_coding
1	153763113	153763264	+	-3.05	-2.34	7.81	three_prime_utr	three_prime_utr	ENSMUSG00000066800	ENSMUST00000182538	Rnasel	protein_coding	protein_coding
1	153899925	153900036	+	-7.09	-6.25	2.92	five_prime_utr	five_prime_utr	ENSMUSG00000026473	ENSMUST00000086199	Glul	protein_coding	protein_coding
1	153899943	153900677	+	-13	-12	1.92	five_prime_utr	five_prime_utr	ENSMUSG00000026473	ENSMUST00000086199	Glul	protein_coding	protein_coding
1	153907995	153908234	+	-40	-38.8	2.05	CDS	CDS	ENSMUSG00000026473	ENSMUST00000086199	Glul	protein_coding	protein_coding
1	153909514	153909693	+	-10.7	-9.82	2.85	three_prime_utr	three_prime_utr	ENSMUSG00000026473	ENSMUST00000086199	Glul	protein_coding	protein_coding
1	155202109	155202709	+	-93.2	-91.7	9.16	three_prime_utr	three_prime_utr	ENSMUSG00000026470	ENSMUST00000027743	Stx6	protein_coding	protein_coding
1	155205345	155205615	+	-5.45	-4.64	21.9	three_prime_utr	three_prime_utr	ENSMUSG00000026470	ENSMUST00000027743	Stx6	protein_coding	protein_coding
1	155207236	155207537	+	-4.86	-4.08	19.8	three_prime_utr	three_prime_utr	ENSMUSG00000026470	ENSMUST00000192690	Stx6	protein_coding	protein_coding
1	155232959	155233159	+	-9.58	-8.68	11.8	ncRNA	exon	ENSMUSG00000103670	ENSMUST00000192162	Gm37622	antisense	antisense
1	155687058	155687208	+	-3.1	-2.39	2.54	three_prime_utr	three_prime_utr	ENSMUSG00000033701	ENSMUST00000035560	Acbd6	protein_coding	protein_coding
1	156036533	156051926	+	-580	#NAME?	15.6	five_prime_utr	five_prime_utr	ENSMUSG00000050565	ENSMUST00000111754	Tor1aip2	protein_coding	protein_coding
1	156059574	156062024	+	-14.8	-13.9	2.57	CDS	CDS	ENSMUSG00000050565	ENSMUST00000111757	Tor1aip2	protein_coding	protein_coding
1	156064760	156066018	+	-260	-258	19.9	CDS	CDS	ENSMUSG00000050565	ENSMUST00000111757	Tor1aip2	protein_coding	protein_coding
1	156068710	156068831	+	-3.84	-3.09	4.86	three_prime_utr	three_prime_utr	ENSMUSG00000050565	ENSMUST00000111757	Tor1aip2	protein_coding	protein_coding
1	156525626	156525807	+	-3.43	-2.7	14.6	ncRNA	exon	ENSMUSG00000101523	ENSMUST00000190422	Csnk2a3	processed_pseudogene	processed_pseudogene
1	156558845	156559056	+	-4.71	-3.93	5	five_prime_utr	five_prime_utr	ENSMUSG00000026596	ENSMUST00000173929	Abl2	protein_coding	protein_coding
1	156640608	156642969	+	-219	-217	31.9	CDS	CDS	ENSMUSG00000026596	ENSMUST00000027888	Abl2	protein_coding	protein_coding
1	156649357	156649568	+	-9.88	-8.97	3.21	three_prime_utr	three_prime_utr	ENSMUSG00000026596	ENSMUST00000166172	Abl2	protein_coding	protein_coding
1	156678544	156678802	+	-18.7	-17.6	4.33	ncRNA	exon	ENSMUSG00000102961	ENSMUST00000194858	Gm19918	TEC	TEC
1	157419905	157420236	+	-21.2	-20.2	4.79	ncRNA	exon	ENSMUSG00000049881	ENSMUST00000061537	2810025M15Rik	transcribed_processed_pseudogene	processed_transcript
1	157526194	157529433	+	-44.3	-43	3.9	CDS	CDS	ENSMUSG00000026589	ENSMUST00000086130	Sec16b	protein_coding	protein_coding
1	157567587	157567768	+	-8.67	-7.79	1.86	three_prime_utr	three_prime_utr	ENSMUSG00000026589	ENSMUST00000086130	Sec16b	protein_coding	protein_coding
1	159328688	159342462	+	-4.02	-3.27	1.67	CDS	CDS	ENSMUSG00000040782	ENSMUST00000076894	Cop1	protein_coding	protein_coding
1	159342791	159345211	+	-33.5	-32.3	7.48	three_prime_utr	three_prime_utr	ENSMUSG00000040782	ENSMUST00000076894	Cop1	protein_coding	protein_coding
1	160075290	160075951	+	-43.3	-42	21.2	three_prime_utr	three_prime_utr	ENSMUSG00000090394	ENSMUST00000163892	4930523C07Rik	protein_coding	protein_coding
1	160077539	160078469	+	-16.5	-15.5	22.9	three_prime_utr	three_prime_utr	ENSMUSG00000090394	ENSMUST00000163892	4930523C07Rik	protein_coding	protein_coding
1	160906417	160930282	+	-10.4	-9.45	11.5	five_prime_utr	five_prime_utr	ENSMUSG00000040423	ENSMUST00000239200	Rc3h1	protein_coding	nonsense_mediated_decay
1	160967692	160967933	+	-3.91	-3.16	1.77	three_prime_utr	three_prime_utr	ENSMUSG00000040423	ENSMUST00000239200	Rc3h1	protein_coding	nonsense_mediated_decay
1	160974827	160974978	+	-3.3	-2.58	2.21	three_prime_utr	three_prime_utr	ENSMUSG00000040423	ENSMUST00000239200	Rc3h1	protein_coding	nonsense_mediated_decay
1	161003703	161004034	+	-17.2	-16.2	3.96	three_prime_utr	three_prime_utr	ENSMUSG00000026715	ENSMUST00000064725	Serpinc1	protein_coding	protein_coding
1	161034659	161035019	+	-2.79	-2.1	7.29	ncRNA	exon	ENSMUSG00000053332	ENSMUST00000161005	Gas5	processed_transcript	lincRNA
1	161037524	161037704	+	-5.8	-4.99	1.72	ncRNA	exon	ENSMUSG00000053332	ENSMUST00000160152	Gas5	processed_transcript	retained_intron
1	161071221	161072540	+	-2.62	-1.93	11.5	five_prime_utr	five_prime_utr	ENSMUSG00000026708	ENSMUST00000028035	Cenpl	protein_coding	protein_coding
1	161074812	161076056	+	-2.06	-1.41	3.12	CDS	CDS	ENSMUSG00000026708	ENSMUST00000028035	Cenpl	protein_coding	protein_coding
1	161078303	161083637	+	-44.5	-43.3	31	three_prime_utr	three_prime_utr	ENSMUSG00000026708	ENSMUST00000195571	Cenpl	protein_coding	nonsense_mediated_decay
1	161085974	161086334	+	-14.8	-13.8	8.63	three_prime_utr	three_prime_utr	ENSMUSG00000026708	ENSMUST00000028035	Cenpl	protein_coding	protein_coding
1	161417726	161417965	+	-3.43	-2.7	14.6	three_prime_utr	three_prime_utr	ENSMUSG00000026700	ENSMUST00000028024	Tnfsf4	protein_coding	protein_coding
1	161969185	161969455	+	-24.3	-23.2	5.84	five_prime_utr	five_prime_utr	ENSMUSG00000026698	ENSMUST00000193784	Pigc	protein_coding	protein_coding
1	161969963	161970144	+	-4.27	-3.5	4.17	five_prime_utr	five_prime_utr	ENSMUSG00000026698	ENSMUST00000193784	Pigc	protein_coding	protein_coding
1	161970202	161971640	+	-571	#NAME?	14.8	CDS	CDS	ENSMUSG00000026698	ENSMUST00000111594	Pigc	protein_coding	protein_coding
1	161972177	161972418	+	-3.34	-2.62	3.23	three_prime_utr	three_prime_utr	ENSMUSG00000026698	ENSMUST00000111594	Pigc	protein_coding	protein_coding
1	161973165	161973375	+	-4	-3.25	16.7	three_prime_utr	three_prime_utr	ENSMUSG00000026698	ENSMUST00000111594	Pigc	protein_coding	protein_coding
1	161969229	162026777	+	-22	-20.9	5.64	three_prime_utr	three_prime_utr	ENSMUSG00000026698	ENSMUST00000111594	Pigc	protein_coding	protein_coding
1	162598934	162599084	+	-4.39	-3.62	10.4	three_prime_utr	three_prime_utr	ENSMUSG00000026696	ENSMUST00000132158	Vamp4	protein_coding	protein_coding
1	163779702	163779852	+	-3.29	-2.56	2.41	five_prime_utr	five_prime_utr	ENSMUSG00000026585	ENSMUST00000077642	Kifap3	protein_coding	protein_coding
1	163951908	163953870	+	-77.1	-75.7	7.51	CDS	CDS	ENSMUSG00000026584	ENSMUST00000161908	Scyl3	protein_coding	protein_coding
1	163994918	163997243	+	-46.8	-45.5	17	CDS	CDS	ENSMUSG00000041396	ENSMUST00000045694	Mettl18	protein_coding	protein_coding
1	164115352	164127249	+	-16.1	-15.1	4.47	CDS	CDS	ENSMUSG00000026580	ENSMUST00000162746	Selp	protein_coding	protein_coding
1	164149131	164149340	+	-3.59	-2.85	3.42	three_prime_utr	three_prime_utr	ENSMUSG00000026580	ENSMUST00000162746	Selp	protein_coding	protein_coding
1	164263615	164263916	+	-9.13	-8.24	5.94	three_prime_utr	three_prime_utr	ENSMUSG00000040918	ENSMUST00000044021	Slc19a2	protein_coding	protein_coding
1	164275614	164280533	+	-54.6	-53.3	10.4	CDS	CDS	ENSMUSG00000026578	ENSMUST00000027867	Ccdc181	protein_coding	protein_coding
1	164280711	164286348	+	-9.8	-8.89	1.84	CDS	CDS	ENSMUSG00000026578	ENSMUST00000027867	Ccdc181	protein_coding	protein_coding
1	164437083	164437293	+	-5.03	-4.24	2.18	three_prime_utr	three_prime_utr	ENSMUSG00000026575	ENSMUST00000193683	Nme7	protein_coding	protein_coding
1	164824087	164824236	+	-3.43	-2.7	14.6	three_prime_utr	three_prime_utr	ENSMUSG00000026574	ENSMUST00000027861	Dpt	protein_coding	protein_coding
1	165310552	165321965	+	-69.9	-68.5	16.3	CDS	CDS	ENSMUSG00000040836	ENSMUST00000178700	Gpr161	protein_coding	protein_coding
1	165322382	165322622	+	-6.22	-5.39	2.77	three_prime_utr	three_prime_utr	ENSMUSG00000040836	ENSMUST00000111450	Gpr161	protein_coding	protein_coding
1	165479559	165481124	+	-4.16	-3.4	2.03	three_prime_utr	three_prime_utr	ENSMUSG00000026568	ENSMUST00000193575	Mpc2	protein_coding	nonsense_mediated_decay
1	165775068	165775308	+	-9.52	-8.63	3.72	three_prime_utr	three_prime_utr	ENSMUSG00000040713	ENSMUST00000111432	Creg1	protein_coding	protein_coding
1	166309478	166312459	+	-77.3	-75.9	15.1	three_prime_utr	three_prime_utr	ENSMUSG00000040612	ENSMUST00000111416	Ildr2	protein_coding	protein_coding
1	167001806	167079743	+	-52.1	-50.8	27.6	three_prime_utr	three_prime_utr	ENSMUSG00000060568	ENSMUST00000165874	Fam78b	protein_coding	protein_coding
1	167088064	167088275	+	-3.15	-2.43	13.5	three_prime_utr	three_prime_utr	ENSMUSG00000060568	ENSMUST00000165874	Fam78b	protein_coding	protein_coding
1	167090672	167090942	+	-3.77	-3.03	10.4	three_prime_utr	three_prime_utr	ENSMUSG00000060568	ENSMUST00000165874	Fam78b	protein_coding	protein_coding
1	167368082	167368352	+	-17.1	-16.1	4.58	three_prime_utr	three_prime_utr	ENSMUSG00000026687	ENSMUST00000028004	Aldh9a1	protein_coding	protein_coding
1	169933905	169934085	+	-3.58	-2.84	10.4	CDS	CDS	ENSMUSG00000070532	ENSMUST00000094348	Ccdc190	protein_coding	protein_coding
1	169972126	169972396	+	-7.94	-7.07	9.37	ncRNA	exon	ENSMUSG00000097503	ENSMUST00000180638	3110045C21Rik	antisense	antisense
1	170250156	170251904	+	-33.2	-32	14.9	three_prime_utr	three_prime_utr	ENSMUSG00000073494	ENSMUST00000162752	Sh2d1b2	protein_coding	protein_coding
1	170279802	170285333	+	-186	-184	38	three_prime_utr	three_prime_utr	ENSMUSG00000102418	ENSMUST00000179976	Sh2d1b1	protein_coding	protein_coding
1	170286529	170286769	+	-7.17	-6.32	27.1	three_prime_utr	three_prime_utr	ENSMUSG00000102418	ENSMUST00000179976	Sh2d1b1	protein_coding	protein_coding
1	170669107	170681119	+	-11.6	-10.7	1.28	CDS	CDS	ENSMUSG00000038463	ENSMUST00000046792	Olfml2b	protein_coding	protein_coding
1	170681207	170682462	+	-1810	#NAME?	5.53	CDS	CDS	ENSMUSG00000038463	ENSMUST00000046792	Olfml2b	protein_coding	protein_coding
1	170885589	170885794	+	-4.28	-3.52	13.5	three_prime_utr	three_prime_utr	ENSMUSG00000096968	ENSMUST00000180542	Gm26620	protein_coding	NA
1	171029192	171029731	+	-14.5	-13.5	10.4	three_prime_utr	three_prime_utr	ENSMUSG00000059089	ENSMUST00000078825	Fcgr4	protein_coding	protein_coding
1	171217748	171218375	+	-38.5	-37.3	11.5	ncRNA	exon	ENSMUSG00000005677	ENSMUST00000152865	Nr1i3	protein_coding	retained_intron
1	171218672	171219031	+	-11	-10.1	5.9	three_prime_utr	three_prime_utr	ENSMUSG00000005677	ENSMUST00000155126	Nr1i3	protein_coding	protein_coding
1	171219299	171219449	+	-3.05	-2.34	1.93	three_prime_utr	three_prime_utr	ENSMUSG00000005677	ENSMUST00000155126	Nr1i3	protein_coding	protein_coding
1	171250420	171250570	+	-4.86	-4.07	2.52	five_prime_utr	five_prime_utr	ENSMUSG00000006403	ENSMUST00000111315	Adamts4	protein_coding	protein_coding
1	171258844	171259263	+	-46.5	-45.2	2.64	CDS	CDS	ENSMUSG00000006403	ENSMUST00000111315	Adamts4	protein_coding	protein_coding
1	171259710	171259920	+	-53.3	-51.9	2.55	three_prime_utr	three_prime_utr	ENSMUSG00000006403	ENSMUST00000111315	Adamts4	protein_coding	protein_coding
1	171260337	171260607	+	-5.89	-5.08	1.96	three_prime_utr	three_prime_utr	ENSMUSG00000006403	ENSMUST00000111315	Adamts4	protein_coding	protein_coding
1	171276208	171276478	+	-17.5	-16.5	2.53	CDS	CDS	ENSMUSG00000052423	ENSMUST00000064272	B4galt3	protein_coding	protein_coding
1	171329664	171330441	+	-8.61	-7.73	3.09	five_prime_utr	five_prime_utr	ENSMUSG00000013973	ENSMUST00000157015	Dedd	protein_coding	protein_coding
1	171340228	171341613	+	-295	-293	11.3	three_prime_utr	three_prime_utr	ENSMUSG00000013973	ENSMUST00000111300	Dedd	protein_coding	protein_coding
1	171342151	171342331	+	-38.6	-37.4	10.6	three_prime_utr	three_prime_utr	ENSMUSG00000013973	ENSMUST00000111300	Dedd	protein_coding	protein_coding
1	171345669	171358122	+	-155	-153	80.2	three_prime_utr	three_prime_utr	ENSMUSG00000006412	ENSMUST00000006579	Pfdn2	protein_coding	protein_coding
1	171411312	171411822	+	-7	-6.15	4.69	five_prime_utr	five_prime_utr	ENSMUSG00000026641	ENSMUST00000167546	Usf1	protein_coding	protein_coding
1	171417510	171418784	+	-410	#NAME?	31.1	three_prime_utr	three_prime_utr	ENSMUSG00000026641	ENSMUST00000160486	Usf1	protein_coding	protein_coding
1	171463346	171464035	+	-122	-121	8.33	three_prime_utr	three_prime_utr	ENSMUSG00000038235	ENSMUST00000043839	F11r	protein_coding	protein_coding
1	171464363	171464573	+	-2.12	-1.47	7.29	three_prime_utr	three_prime_utr	ENSMUSG00000038235	ENSMUST00000043839	F11r	protein_coding	protein_coding
1	171503507	171504750	+	-153	-151	92.7	CDS	CDS	ENSMUSG00000060244	ENSMUST00000081527	Alyref2	protein_coding	protein_coding
1	171711087	171711282	+	-20.6	-19.5	4.84	ncRNA	exon	ENSMUSG00000059058	ENSMUST00000118448	Tma7-ps	processed_pseudogene	processed_pseudogene
1	172122209	172122330	+	-10	-9.14	1.54	three_prime_utr	three_prime_utr	ENSMUSG00000026553	ENSMUST00000027833	Copa	protein_coding	protein_coding
1	172126754	172128686	+	-9.3	-8.4	2.75	CDS	CDS	ENSMUSG00000003464	ENSMUST00000075895	Pex19	protein_coding	protein_coding
1	172135687	172136344	+	-10	-9.13	13.9	three_prime_utr	three_prime_utr	ENSMUSG00000003464	ENSMUST00000111252	Pex19	protein_coding	protein_coding
1	172165897	172172787	+	-274	-272	3.54	CDS	CDS	ENSMUSG00000026554	ENSMUST00000193638	Dcaf8	protein_coding	nonsense_mediated_decay
1	172194625	172194985	+	-161	-159	3.7	three_prime_utr	three_prime_utr	ENSMUSG00000026554	ENSMUST00000191689	Dcaf8	protein_coding	protein_coding
1	172376575	172377056	+	-26.9	-25.7	41.7	CDS	CDS	ENSMUSG00000050229	ENSMUST00000052455	Pigm	protein_coding	protein_coding
1	172377324	172378584	+	-166	-164	11.9	CDS	CDS	ENSMUSG00000050229	ENSMUST00000052455	Pigm	protein_coding	protein_coding
1	172383828	172384069	+	-10	-9.12	5.9	three_prime_utr	three_prime_utr	ENSMUSG00000050229	ENSMUST00000052455	Pigm	protein_coding	protein_coding
1	172478157	172478336	+	-3.15	-2.43	13.5	CDS	CDS	ENSMUSG00000026548	ENSMUST00000027830	Slamf9	protein_coding	protein_coding
1	173456164	173465651	+	-58.9	-57.6	14.6	three_prime_utr	three_prime_utr	ENSMUSG00000037860	ENSMUST00000147604	Aim2	protein_coding	protein_coding
1	175899440	175901018	+	-4.03	-3.27	15.6	CDS	CDS	ENSMUSG00000039748	ENSMUST00000039725	Exo1	protein_coding	protein_coding
1	176956151	176956331	+	-3.82	-3.07	3.27	ncRNA	exon	ENSMUSG00000026504	ENSMUST00000133305	Sdccag8	protein_coding	retained_intron
1	177011888	177020437	+	-13.8	-12.8	3.44	three_prime_utr	three_prime_utr	ENSMUSG00000026504	ENSMUST00000123409	Sdccag8	protein_coding	nonsense_mediated_decay
1	177442470	177444003	+	-15.3	-14.3	9.37	five_prime_utr	five_prime_utr	ENSMUSG00000063659	ENSMUST00000192699	Zbtb18	protein_coding	protein_coding
1	177444683	177445674	+	-33.7	-32.5	3.92	five_prime_utr	five_prime_utr	ENSMUSG00000063659	ENSMUST00000094276	Zbtb18	protein_coding	protein_coding
1	177446722	177448788	+	-1330	#NAME?	19.1	CDS	CDS	ENSMUSG00000063659	ENSMUST00000094276	Zbtb18	protein_coding	protein_coding
1	177449835	177450195	+	-25.4	-24.3	2.24	three_prime_utr	three_prime_utr	ENSMUSG00000063659	ENSMUST00000094276	Zbtb18	protein_coding	protein_coding
1	178249282	178249552	+	-4.03	-3.28	1.9	CDS	CDS	ENSMUSG00000026502	ENSMUST00000161075	Desi2	protein_coding	protein_coding
1	178252423	178252604	+	-6.77	-5.93	4.17	three_prime_utr	three_prime_utr	ENSMUSG00000026502	ENSMUST00000027783	Desi2	protein_coding	protein_coding
1	178254278	178255416	+	-5.45	-4.64	21.9	three_prime_utr	three_prime_utr	ENSMUSG00000026502	ENSMUST00000027783	Desi2	protein_coding	protein_coding
1	178322486	178322693	+	-50	-48.7	3.44	CDS	CDS	ENSMUSG00000026500	ENSMUST00000027781	Cox20	protein_coding	protein_coding
1	178340490	178341411	+	-34.2	-33	121	ncRNA	exon	ENSMUSG00000104279	ENSMUST00000194245	Gm38300	TEC	TEC
1	178913794	178915394	+	-39.7	-38.5	7.08	CDS	CDS	ENSMUSG00000026494	ENSMUST00000161017	Kif26b	protein_coding	protein_coding
1	178915693	178916024	+	-8.67	-7.79	3.37	CDS	CDS	ENSMUSG00000026494	ENSMUST00000161017	Kif26b	protein_coding	protein_coding
1	178916593	178917044	+	-12.5	-11.6	3.25	CDS	CDS	ENSMUSG00000026494	ENSMUST00000161017	Kif26b	protein_coding	protein_coding
1	178928344	178932842	+	-258	-256	18.6	three_prime_utr	three_prime_utr	ENSMUSG00000026494	ENSMUST00000161017	Kif26b	protein_coding	protein_coding
1	178938389	178938630	+	-5.29	-4.49	2.49	three_prime_utr	three_prime_utr	ENSMUSG00000026494	ENSMUST00000161017	Kif26b	protein_coding	protein_coding
1	179606498	179625982	+	-151	-149	13.9	CDS	CDS	ENSMUSG00000038949	ENSMUST00000040706	Cnst	protein_coding	protein_coding
1	179627208	179627478	+	-11.9	-11	3.52	three_prime_utr	three_prime_utr	ENSMUSG00000038949	ENSMUST00000040706	Cnst	protein_coding	protein_coding
1	179686979	179687129	+	-9.45	-8.56	2.61	three_prime_utr	three_prime_utr	ENSMUSG00000038936	ENSMUST00000040538	Sccpdh	protein_coding	protein_coding
1	180142316	180144684	+	-32.3	-31.2	3.08	CDS	CDS	ENSMUSG00000026490	ENSMUST00000097453	Cdc42bpa	protein_coding	protein_coding
1	180161608	180162486	+	-53.1	-51.8	5.12	three_prime_utr	three_prime_utr	ENSMUSG00000026490	ENSMUST00000097453	Cdc42bpa	protein_coding	protein_coding
1	180165302	180165483	+	-4.62	-3.84	1.76	three_prime_utr	three_prime_utr	ENSMUSG00000026490	ENSMUST00000111117	Cdc42bpa	protein_coding	protein_coding
1	180333075	180334035	+	-6.1	-5.27	12.5	CDS	CDS	ENSMUSG00000038855	ENSMUST00000070181	Itpkb	protein_coding	protein_coding
1	180568923	180569044	+	-3.87	-3.12	3.65	five_prime_utr	five_prime_utr	ENSMUSG00000026496	ENSMUST00000194608	Parp1	protein_coding	nonsense_mediated_decay
1	180689286	180689587	+	-8.39	-7.51	5.95	three_prime_utr	three_prime_utr	ENSMUSG00000058729	ENSMUST00000193892	Lin9	protein_coding	nonsense_mediated_decay
1	180689825	180690036	+	-2.76	-2.06	2.53	three_prime_utr	three_prime_utr	ENSMUSG00000058729	ENSMUST00000192561	Lin9	protein_coding	protein_coding
1	180726072	180726223	+	-2.3	-1.63	2.68	CDS	CDS	ENSMUSG00000026499	ENSMUST00000027780	Acbd3	protein_coding	protein_coding
1	180736692	180752764	+	-471	#NAME?	11.7	three_prime_utr	three_prime_utr	ENSMUSG00000026499	ENSMUST00000027780	Acbd3	protein_coding	protein_coding
1	180861159	180862251	+	-3.76	-3.02	2.6	CDS	CDS	ENSMUSG00000038806	ENSMUST00000038091	Sde2	protein_coding	protein_coding
1	180862309	180866468	+	-161	-159	21.2	CDS	CDS	ENSMUSG00000038806	ENSMUST00000038091	Sde2	protein_coding	protein_coding
1	181091128	181091637	+	-52.4	-51	8.06	ncRNA	exon	ENSMUSG00000103178	ENSMUST00000195511	Fgfr3-ps	processed_pseudogene	processed_pseudogene
1	181091965	181092116	+	-2.52	-1.84	2.36	ncRNA	exon	ENSMUSG00000103178	ENSMUST00000195511	Fgfr3-ps	processed_pseudogene	processed_pseudogene
1	182131538	182131688	+	-12.7	-11.8	1.97	three_prime_utr	three_prime_utr	ENSMUSG00000026511	ENSMUST00000111018	Srp9	protein_coding	protein_coding
1	182131957	182132407	+	-29.1	-27.9	4.09	three_prime_utr	three_prime_utr	ENSMUSG00000026511	ENSMUST00000027792	Srp9	protein_coding	protein_coding
1	182446661	182452696	+	-74.2	-72.7	6.68	CDS	CDS	ENSMUSG00000026510	ENSMUST00000117245	Trp53bp2	protein_coding	protein_coding
1	182458839	182462372	+	-136	-135	9.37	three_prime_utr	three_prime_utr	ENSMUSG00000026510	ENSMUST00000117245	Trp53bp2	protein_coding	protein_coding
1	183297428	183297609	+	-4.7	-3.92	5.83	CDS	CDS	ENSMUSG00000042901	ENSMUST00000109166	Aida	protein_coding	protein_coding
1	183322361	183323228	+	-81.5	-80.1	5.86	three_prime_utr	three_prime_utr	ENSMUSG00000042901	ENSMUST00000109166	Aida	protein_coding	protein_coding
1	184034428	184075427	+	-239	-237	7.78	three_prime_utr	three_prime_utr	ENSMUSG00000039384	ENSMUST00000048655	Dusp10	protein_coding	protein_coding
1	185283938	185284119	+	-10.2	-9.26	2.99	three_prime_utr	three_prime_utr	ENSMUSG00000039318	ENSMUST00000194740	Rab3gap2	protein_coding	protein_coding
1	185286638	185286759	+	-7.18	-6.33	2.92	three_prime_utr	three_prime_utr	ENSMUSG00000039318	ENSMUST00000069652	Rab3gap2	protein_coding	protein_coding
1	185401347	185401828	+	-75.6	-74.2	3.24	CDS	CDS	ENSMUSG00000026615	ENSMUST00000046514	Eprs	protein_coding	protein_coding
1	185406986	185407852	+	-248	-246	3.98	CDS	CDS	ENSMUSG00000026615	ENSMUST00000046514	Eprs	protein_coding	protein_coding
1	185408061	185408212	+	-3.51	-2.77	2.24	ncRNA	exon	ENSMUSG00000026615	ENSMUST00000192284	Eprs	protein_coding	retained_intron
1	185428119	185428360	+	-123	-122	4.89	three_prime_utr	three_prime_utr	ENSMUSG00000026615	ENSMUST00000046514	Eprs	protein_coding	protein_coding
1	186752416	186752921	+	-24.8	-23.7	37.5	ncRNA	exon	ENSMUSG00000097784	ENSMUST00000180869	A430105J06Rik	lincRNA	lincRNA
1	187225528	187229655	+	-75.9	-74.4	6.47	CDS	CDS	ENSMUSG00000039210	ENSMUST00000160481	Gpatch2	protein_coding	nonsense_mediated_decay
1	187341514	187348894	+	-55.1	-53.7	11.3	three_prime_utr	three_prime_utr	ENSMUSG00000039210	ENSMUST00000160481	Gpatch2	protein_coding	nonsense_mediated_decay
1	187349939	187350329	+	-31.4	-30.3	9.1	three_prime_utr	three_prime_utr	ENSMUSG00000039210	ENSMUST00000160471	Gpatch2	protein_coding	protein_coding
1	189850268	189851467	+	-79.8	-78.3	4.41	CDS	CDS	ENSMUSG00000026604	ENSMUST00000097442	Ptpn14	protein_coding	protein_coding
1	189880442	189880950	+	-105	-103	7.14	ncRNA	exon	ENSMUSG00000104435	ENSMUST00000193794	Gm37422	antisense	antisense
1	190946782	190946962	+	-3.58	-2.84	8.33	three_prime_utr	three_prime_utr	ENSMUSG00000026634	ENSMUST00000027947	Angel2	protein_coding	protein_coding
1	191026006	191026126	+	-2.07	-1.42	4.51	ncRNA	exon	ENSMUSG00000097845	ENSMUST00000181050	A230020J21Rik	antisense	antisense
1	191349835	191350226	+	-16.5	-15.5	4.89	three_prime_utr	three_prime_utr	ENSMUSG00000026627	ENSMUST00000027940	Pacc1	protein_coding	protein_coding
1	191619755	191621499	+	-62	-60.6	4.49	three_prime_utr	three_prime_utr	ENSMUSG00000037461	ENSMUST00000194877	Ints7	protein_coding	nonsense_mediated_decay
1	191621648	191621829	+	-6	-5.18	3.12	three_prime_utr	three_prime_utr	ENSMUSG00000037461	ENSMUST00000045450	Ints7	protein_coding	protein_coding
1	191622427	191622638	+	-11.7	-10.7	3.37	three_prime_utr	three_prime_utr	ENSMUSG00000037461	ENSMUST00000045450	Ints7	protein_coding	protein_coding
1	191719461	191719672	+	-3.82	-3.08	1.55	CDS	CDS	ENSMUSG00000026623	ENSMUST00000110855	Lpgat1	protein_coding	protein_coding
1	191776340	191778983	+	-145	-143	5.36	three_prime_utr	three_prime_utr	ENSMUSG00000026623	ENSMUST00000110855	Lpgat1	protein_coding	protein_coding
1	191907605	191910101	+	-37.9	-36.7	133	CDS	CDS	ENSMUSG00000037434	ENSMUST00000044954	Slc30a1	protein_coding	protein_coding
1	192505940	192506838	+	-10.8	-9.86	40.6	three_prime_utr	three_prime_utr	ENSMUSG00000058248	ENSMUST00000151152	Kcnh1	protein_coding	protein_coding
1	192509560	192509770	+	-3.05	-2.34	7.81	three_prime_utr	three_prime_utr	ENSMUSG00000058248	ENSMUST00000078470	Kcnh1	protein_coding	protein_coding
1	192509949	192510069	+	-2.54	-1.86	6.25	three_prime_utr	three_prime_utr	ENSMUSG00000058248	ENSMUST00000078470	Kcnh1	protein_coding	protein_coding
1	192854922	192856246	+	-149	-147	7.99	ncRNA	exon	ENSMUSG00000089812	ENSMUST00000159407	Gm15867	antisense	antisense
1	193173611	193175107	+	-64.8	-63.4	56.2	CDS	CDS	ENSMUSG00000079144	ENSMUST00000160822	A130010J15Rik	protein_coding	protein_coding
1	193273374	193302028	+	-29.7	-28.6	55.2	five_prime_utr	five_prime_utr	ENSMUSG00000026639	ENSMUST00000194677	Lamb3	protein_coding	protein_coding
1	193340807	193343878	+	-139	-137	8.3	three_prime_utr	three_prime_utr	ENSMUSG00000026639	ENSMUST00000194677	Lamb3	protein_coding	protein_coding
1	193281270	193281421	+	-2.87	-2.17	12.5	ncRNA	exon	ENSMUSG00000104348	ENSMUST00000192147	Gm37691	TEC	TEC
1	193283274	193283424	+	-2.04	-1.39	7.29	ncRNA	exon	ENSMUSG00000104348	ENSMUST00000192147	Gm37691	TEC	TEC
1	194619985	194620556	+	-24.3	-23.2	6.48	five_prime_utr	five_prime_utr	ENSMUSG00000026640	ENSMUST00000027952	Plxna2	protein_coding	protein_coding
1	194620854	194644273	+	-30	-28.8	6.21	CDS	CDS	ENSMUSG00000026640	ENSMUST00000027952	Plxna2	protein_coding	protein_coding
1	194810955	194813333	+	-325	#NAME?	24	three_prime_utr	three_prime_utr	ENSMUSG00000026640	ENSMUST00000027952	Plxna2	protein_coding	protein_coding
1	194813571	194813902	+	-28.4	-27.3	6.71	three_prime_utr	three_prime_utr	ENSMUSG00000026640	ENSMUST00000027952	Plxna2	protein_coding	protein_coding
1	194814081	194814411	+	-20.2	-19.2	3.58	three_prime_utr	three_prime_utr	ENSMUSG00000026640	ENSMUST00000027952	Plxna2	protein_coding	protein_coding
1	194816688	194816869	+	-6.9	-6.06	3.72	three_prime_utr	three_prime_utr	ENSMUSG00000026640	ENSMUST00000027952	Plxna2	protein_coding	protein_coding
1	194959808	194960319	+	-8.1	-7.23	3.09	three_prime_utr	three_prime_utr	ENSMUSG00000016494	ENSMUST00000110815	Cd34	protein_coding	protein_coding
1	194961068	194961279	+	-15.7	-14.7	6.55	three_prime_utr	three_prime_utr	ENSMUSG00000016494	ENSMUST00000016638	Cd34	protein_coding	protein_coding
1	195036824	195037125	+	-14.1	-13.2	28.1	ncRNA	exon	ENSMUSG00000065412	ENSMUST00000083478	Mir29b-2	miRNA	3
1	195037184	195037664	+	-17	-16	4.72	ncRNA	exon	ENSMUSG00000065548	ENSMUST00000083614	Mir29c	miRNA	1
1	4776324	4776774	-	-70.9	-69.5	7.87	CDS	CDS	ENSMUSG00000033845	ENSMUST00000156816	Mrpl15	protein_coding	protein_coding
1	4781344	4781644	-	-10.3	-9.35	9.37	three_prime_utr	three_prime_utr	ENSMUSG00000033845	ENSMUST00000146665	Mrpl15	protein_coding	protein_coding
1	4781763	4782154	-	-6.32	-5.49	4.69	three_prime_utr	three_prime_utr	ENSMUSG00000033845	ENSMUST00000146665	Mrpl15	protein_coding	protein_coding
1	4906101	4906452	-	-6.62	-5.78	26	ncRNA	exon	ENSMUSG00000103280	ENSMUST00000194052	Gm37277	TEC	TEC
1	4906597	4906803	-	-3.76	-3.02	5.21	ncRNA	exon	ENSMUSG00000103280	ENSMUST00000194052	Gm37277	TEC	TEC
1	4909903	4910054	-	-3.27	-2.55	2.6	three_prime_utr	three_prime_utr	ENSMUSG00000002459	ENSMUST00000002533	Rgs20	protein_coding	protein_coding
1	9724380	9748382	-	-504	#NAME?	19.3	CDS	CDS	ENSMUSG00000045210	ENSMUST00000057438	Vcpip1	protein_coding	protein_coding
1	9942046	9942253	-	-7.97	-7.1	2.01	ncRNA	exon	ENSMUSG00000098234	ENSMUST00000182580	Snhg6	lincRNA	lincRNA
1	10024809	10024989	-	-8.04	-7.18	1.7	three_prime_utr	three_prime_utr	ENSMUSG00000025917	ENSMUST00000027050	Cops5	protein_coding	protein_coding
1	10137570	10137721	-	-4.53	-3.76	3.54	three_prime_utr	three_prime_utr	ENSMUSG00000067851	ENSMUST00000088615	Arfgef1	protein_coding	protein_coding
1	10156485	10156606	-	-4.11	-3.36	9.9	ncRNA	exon	ENSMUSG00000067851	ENSMUST00000156563	Arfgef1	protein_coding	retained_intron
1	10189264	10189548	-	-2.28	-1.61	1.36	CDS	CDS	ENSMUSG00000067851	ENSMUST00000088615	Arfgef1	protein_coding	protein_coding
1	10209454	10209575	-	-3.08	-2.37	1.78	CDS	CDS	ENSMUSG00000067851	ENSMUST00000088615	Arfgef1	protein_coding	protein_coding
1	10475051	10475232	-	-2.59	-1.91	11.5	ncRNA	exon	ENSMUSG00000042501	ENSMUST00000147575	Cpa6	protein_coding	retained_intron
1	12866578	12866759	-	-3.31	-2.59	11.5	three_prime_utr	three_prime_utr	ENSMUSG00000025938	ENSMUST00000188454	Slco5a1	protein_coding	protein_coding
1	12871676	12872277	-	-18	-17	5.78	three_prime_utr	three_prime_utr	ENSMUSG00000025938	ENSMUST00000115402	Slco5a1	protein_coding	protein_coding
1	12990039	12990460	-	-4.86	-4.08	19.8	CDS	CDS	ENSMUSG00000025938	ENSMUST00000188454	Slco5a1	protein_coding	protein_coding
1	13167015	13177181	-	-125	-123	16.6	CDS	CDS	ENSMUSG00000005886	ENSMUST00000081713	Ncoa2	protein_coding	protein_coding
1	13564816	13564937	-	-5.62	-4.81	1.92	three_prime_utr	three_prime_utr	ENSMUSG00000025935	ENSMUST00000027068	Tram1	protein_coding	protein_coding
1	13624910	13625150	-	-6.53	-5.7	2.98	three_prime_utr	three_prime_utr	ENSMUSG00000025937	ENSMUST00000027071	Lactb2	protein_coding	protein_coding
1	14170179	14183167	-	-181	-179	16.8	three_prime_utr	three_prime_utr	ENSMUSG00000025932	ENSMUST00000027066	Eya1	protein_coding	protein_coding
1	14309965	14310085	-	-3.52	-2.79	6.6	five_prime_utr	five_prime_utr	ENSMUSG00000025932	ENSMUST00000027066	Eya1	protein_coding	protein_coding
1	14754058	14754624	-	-7.74	-6.88	16.7	three_prime_utr	three_prime_utr	ENSMUSG00000025930	ENSMUST00000190719	Msc	protein_coding	protein_coding
1	16101294	16101504	-	-24.4	-23.3	2.48	three_prime_utr	three_prime_utr	ENSMUSG00000043716	ENSMUST00000058437	Rpl7	protein_coding	protein_coding
1	16229542	16229783	-	-5.03	-4.24	2.51	three_prime_utr	three_prime_utr	ENSMUSG00000025920	ENSMUST00000162751	Stau2	protein_coding	protein_coding
1	16344643	16345033	-	-10.9	-9.97	4.95	three_prime_utr	three_prime_utr	ENSMUSG00000025920	ENSMUST00000159558	Stau2	protein_coding	protein_coding
1	16643311	16647005	-	-41	-39.8	3.04	CDS	CDS	ENSMUSG00000079658	ENSMUST00000188641	Eloc	protein_coding	protein_coding
1	16977559	16995138	-	-17.6	-16.6	8.48	three_prime_utr	three_prime_utr	ENSMUSG00000042686	ENSMUST00000038382	Jph1	protein_coding	protein_coding
1	16996693	17004461	-	-108	-107	8.17	three_prime_utr	three_prime_utr	ENSMUSG00000042686	ENSMUST00000038382	Jph1	protein_coding	protein_coding
1	17016114	17091524	-	-39	-37.8	2.61	CDS	CDS	ENSMUSG00000042686	ENSMUST00000038382	Jph1	protein_coding	protein_coding
1	17097230	17097829	-	-14.1	-13.2	12.5	CDS	CDS	ENSMUSG00000042686	ENSMUST00000038382	Jph1	protein_coding	protein_coding
1	18251008	18260663	-	-37.2	-36	37.5	three_prime_utr	three_prime_utr	ENSMUSG00000067773	ENSMUST00000088463	Defb41	protein_coding	protein_coding
1	20057868	20058409	-	-9.07	-8.19	8.33	three_prime_utr	three_prime_utr	ENSMUSG00000043760	ENSMUST00000088448	Pkhd1	protein_coding	protein_coding
1	20117153	20117514	-	-25.6	-24.5	8.16	CDS	CDS	ENSMUSG00000043760	ENSMUST00000088448	Pkhd1	protein_coding	protein_coding
1	20200688	20201349	-	-33.8	-32.6	26	CDS	CDS	ENSMUSG00000043760	ENSMUST00000088448	Pkhd1	protein_coding	protein_coding
1	20522805	20523226	-	-30.5	-29.3	5.43	CDS	CDS	ENSMUSG00000043760	ENSMUST00000088448	Pkhd1	protein_coding	protein_coding
1	20523495	20533883	-	-19.5	-18.5	3.55	CDS	CDS	ENSMUSG00000043760	ENSMUST00000088448	Pkhd1	protein_coding	protein_coding
1	20803146	20803325	-	-4.12	-3.36	2.49	three_prime_utr	three_prime_utr	ENSMUSG00000041859	ENSMUST00000053266	Mcm3	protein_coding	protein_coding
1	20996298	20997016	-	-89.2	-87.7	33.3	three_prime_utr	three_prime_utr	ENSMUSG00000041779	ENSMUST00000037998	Tram2	protein_coding	protein_coding
1	21000300	21001137	-	-134	-132	18.9	three_prime_utr	three_prime_utr	ENSMUSG00000041779	ENSMUST00000037998	Tram2	protein_coding	protein_coding
1	23369594	23370403	-	-27.3	-26.2	87.5	CDS	CDS	ENSMUSG00000026158	ENSMUST00000027343	Ogfrl1	protein_coding	protein_coding
1	23844905	23845738	-	-12.2	-11.3	29.2	three_prime_utr	three_prime_utr	ENSMUSG00000026155	ENSMUST00000027339	Smap1	protein_coding	protein_coding
1	24028372	24030466	-	-223	-221	12.5	CDS	CDS	ENSMUSG00000026153	ENSMUST00000027337	Fam135a	protein_coding	protein_coding
1	24612494	24612671	-	-3.9	-3.15	4.17	ncRNA	exon	ENSMUSG00000067736	ENSMUST00000088336	Gm10222	unprocessed_pseudogene	unprocessed_pseudogene
1	24612917	24613119	-	-10.8	-9.87	6.64	ncRNA	exon	ENSMUSG00000101939	ENSMUST00000188299	Gm28438	unprocessed_pseudogene	unprocessed_pseudogene
1	24614120	24614298	-	-2.27	-1.61	1.7	ncRNA	exon	ENSMUSG00000100862	ENSMUST00000189941	Gm10925	unprocessed_pseudogene	unprocessed_pseudogene
1	30802368	30802759	-	-15	-14	15.6	three_prime_utr	three_prime_utr	ENSMUSG00000048874	ENSMUST00000186733	Phf3	protein_coding	protein_coding
1	30803238	30803509	-	-11.5	-10.5	2.22	three_prime_utr	three_prime_utr	ENSMUSG00000048874	ENSMUST00000186733	Phf3	protein_coding	protein_coding
1	30803598	30805999	-	-658	#NAME?	26.7	three_prime_utr	three_prime_utr	ENSMUSG00000048874	ENSMUST00000191329	Phf3	protein_coding	protein_coding
1	30806178	30808777	-	-13.1	-12.2	2.55	CDS	CDS	ENSMUSG00000048874	ENSMUST00000186733	Phf3	protein_coding	protein_coding
1	30824377	30837174	-	-102	-101	13.2	CDS	CDS	ENSMUSG00000048874	ENSMUST00000186733	Phf3	protein_coding	protein_coding
1	30946023	30946323	-	-7.05	-6.2	2.88	three_prime_utr	three_prime_utr	ENSMUSG00000117310	ENSMUST00000233506	Ptp4a1	protein_coding	protein_coding
1	30946382	30949129	-	-97.9	-96.4	5.38	five_prime_utr	five_prime_utr	ENSMUSG00000117310	ENSMUST00000027232	Ptp4a1	protein_coding	protein_coding
1	30946085	30946324	-	-7.31	-6.46	2.58	three_prime_utr	three_prime_utr	ENSMUSG00000117310	ENSMUST00000233506	Ptp4a1	protein_coding	protein_coding
1	30946383	30949651	-	-97.5	-95.9	5.24	five_prime_utr	five_prime_utr	ENSMUSG00000026064	ENSMUST00000232841	Ptp4a1	protein_coding	protein_coding
1	33453869	33454110	-	-6.28	-5.45	3.52	three_prime_utr	three_prime_utr	ENSMUSG00000026134	ENSMUST00000027312	Prim2	protein_coding	protein_coding
1	33746203	33746713	-	-60.4	-59	4.51	three_prime_utr	three_prime_utr	ENSMUSG00000042215	ENSMUST00000044691	Bag2	protein_coding	protein_coding
1	33761544	33761725	-	-3.99	-3.24	4.69	three_prime_utr	three_prime_utr	ENSMUSG00000042197	ENSMUST00000139143	Zfp451	protein_coding	nonsense_mediated_decay
1	33776548	33777839	-	-158	-157	10.2	three_prime_utr	three_prime_utr	ENSMUSG00000042197	ENSMUST00000139143	Zfp451	protein_coding	nonsense_mediated_decay
1	33800749	33803480	-	-171	-169	20.6	three_prime_utr	three_prime_utr	ENSMUSG00000042197	ENSMUST00000044455	Zfp451	protein_coding	protein_coding
1	34177974	34178212	-	-7.04	-6.19	4.33	ncRNA	exon	ENSMUSG00000096992	ENSMUST00000181692	Gm26788	processed_transcript	antisense
1	34816847	34817118	-	-16.1	-15.1	1.98	three_prime_utr	three_prime_utr	ENSMUSG00000037503	ENSMUST00000167518	Fam168b	protein_coding	protein_coding
1	34817176	34818009	-	-6.07	-5.25	2.06	three_prime_utr	three_prime_utr	ENSMUSG00000037503	ENSMUST00000167518	Fam168b	protein_coding	protein_coding
1	36106058	36106416	-	-120	-118	8.33	ncRNA	exon	ENSMUSG00000104523	ENSMUST00000192656	Gm37335	antisense	antisense
1	36140056	36140267	-	-8.29	-7.42	3.53	three_prime_utr	three_prime_utr	ENSMUSG00000037470	ENSMUST00000046875	Uggt1	protein_coding	protein_coding
1	36143828	36146148	-	-460	#NAME?	8.16	three_prime_utr	three_prime_utr	ENSMUSG00000037470	ENSMUST00000174266	Uggt1	protein_coding	nonsense_mediated_decay
1	36264715	36264835	-	-2.32	-1.65	10.4	three_prime_utr	three_prime_utr	ENSMUSG00000047180	ENSMUST00000056946	Neurl3	protein_coding	protein_coding
1	36335729	36336479	-	-473	#NAME?	10.6	three_prime_utr	three_prime_utr	ENSMUSG00000010453	ENSMUST00000185912	Kansl3	protein_coding	protein_coding
1	36423185	36424472	-	-120	-119	3.89	three_prime_utr	three_prime_utr	ENSMUSG00000001143	ENSMUST00000001171	Lman2l	protein_coding	nonsense_mediated_decay
1	36530187	36530428	-	-67.8	-66.4	5.97	three_prime_utr	three_prime_utr	ENSMUSG00000067653	ENSMUST00000193083	Ankrd23	protein_coding	protein_coding
1	36530192	36530432	-	-54.2	-52.8	4.77	three_prime_utr	three_prime_utr	ENSMUSG00000067653	ENSMUST00000193083	Ankrd23	protein_coding	protein_coding
1	36548638	36550535	-	-583	#NAME?	248	three_prime_utr	three_prime_utr	ENSMUSG00000026121	ENSMUST00000191677	Sema4c	protein_coding	protein_coding
1	36558080	36558260	-	-5.4	-4.6	5.9	five_prime_utr	five_prime_utr	ENSMUSG00000026121	ENSMUST00000191677	Sema4c	protein_coding	protein_coding
1	36698113	36698293	-	-27.5	-26.4	6.73	three_prime_utr	three_prime_utr	ENSMUSG00000037351	ENSMUST00000043951	Actr1b	protein_coding	protein_coding
1	36792280	36792910	-	-27.3	-26.2	5.21	three_prime_utr	three_prime_utr	ENSMUSG00000026116	ENSMUST00000027290	Tmem131	protein_coding	protein_coding
1	36807926	36808137	-	-16.6	-15.6	2.3	CDS	CDS	ENSMUSG00000026116	ENSMUST00000027290	Tmem131	protein_coding	protein_coding
1	37420172	37420593	-	-52.8	-51.5	3.36	three_prime_utr	three_prime_utr	ENSMUSG00000026112	ENSMUST00000027286	Coa5	protein_coding	protein_coding
1	37874860	37879652	-	-62.8	-61.4	9.73	three_prime_utr	three_prime_utr	ENSMUSG00000026088	ENSMUST00000027257	Mitd1	protein_coding	protein_coding
1	37986745	37987315	-	-5.87	-5.06	3.19	three_prime_utr	three_prime_utr	ENSMUSG00000058407	ENSMUST00000162031	Txndc9	protein_coding	protein_coding
1	37995697	37995917	-	-3.09	-2.38	1.4	CDS	CDS	ENSMUSG00000058407	ENSMUST00000162031	Txndc9	protein_coding	protein_coding
1	37997503	37997803	-	-3.15	-2.43	13.5	five_prime_utr	five_prime_utr	ENSMUSG00000058407	ENSMUST00000195247	Txndc9	protein_coding	protein_coding
1	38053114	38053516	-	-6	-5.18	2.01	CDS	CDS	ENSMUSG00000026082	ENSMUST00000027251	Rev1	protein_coding	protein_coding
1	38085617	38098887	-	-303	-301	20.6	CDS	CDS	ENSMUSG00000026082	ENSMUST00000027251	Rev1	protein_coding	protein_coding
1	39371866	39372433	-	-99.7	-98.1	12.8	three_prime_utr	three_prime_utr	ENSMUSG00000003134	ENSMUST00000054462	Tbc1d8	protein_coding	protein_coding
1	39548951	39549100	-	-3.01	-2.3	3.82	ncRNA	exon	ENSMUSG00000085894	ENSMUST00000146314	Gm15832	processed_transcript	processed_transcript
1	40582894	40583104	-	-3.08	-2.36	7.81	ncRNA	exon	ENSMUSG00000102676	ENSMUST00000192078	Gm37435	TEC	TEC
1	40583791	40584031	-	-4.69	-3.91	4.86	ncRNA	exon	ENSMUSG00000102676	ENSMUST00000192078	Gm37435	TEC	TEC
1	40772367	40772697	-	-18.2	-17.1	12.5	three_prime_utr	three_prime_utr	ENSMUSG00000041945	ENSMUST00000039672	Mfsd9	protein_coding	protein_coding
1	40772876	40773536	-	-7.77	-6.91	14.1	three_prime_utr	three_prime_utr	ENSMUSG00000041945	ENSMUST00000039672	Mfsd9	protein_coding	protein_coding
1	40773685	40774465	-	-8.65	-7.77	30.2	three_prime_utr	three_prime_utr	ENSMUSG00000041945	ENSMUST00000131390	Mfsd9	protein_coding	nonsense_mediated_decay
1	43049237	43051830	-	-50.8	-49.5	6.03	three_prime_utr	three_prime_utr	ENSMUSG00000070939	ENSMUST00000095014	Tgfbrap1	protein_coding	protein_coding
1	43075273	43092392	-	-58.4	-57	6.08	CDS	CDS	ENSMUSG00000070939	ENSMUST00000095014	Tgfbrap1	protein_coding	protein_coding
1	43749723	43749844	-	-7.14	-6.29	2.31	three_prime_utr	three_prime_utr	ENSMUSG00000057363	ENSMUST00000126008	Uxs1	protein_coding	protein_coding
1	43750113	43750353	-	-13.4	-12.4	2.06	three_prime_utr	three_prime_utr	ENSMUSG00000057363	ENSMUST00000076997	Uxs1	protein_coding	nonsense_mediated_decay
1	44106904	44107084	-	-8.91	-8.03	2.74	three_prime_utr	three_prime_utr	ENSMUSG00000026047	ENSMUST00000065767	Poglut2	protein_coding	protein_coding
1	44118478	44118778	-	-19.2	-18.2	2.37	five_prime_utr	five_prime_utr	ENSMUSG00000026047	ENSMUST00000065767	Poglut2	protein_coding	protein_coding
1	44740054	44740434	-	-6.03	-5.21	24	ncRNA	exon	ENSMUSG00000101701	ENSMUST00000186732	4930521E06Rik	antisense	antisense
1	45374320	45374531	-	-8.06	-7.2	7.03	three_prime_utr	three_prime_utr	ENSMUSG00000026042	ENSMUST00000086430	Col5a2	protein_coding	protein_coding
1	45375818	45376209	-	-11900	#NAME?	12.3	three_prime_utr	three_prime_utr	ENSMUSG00000026042	ENSMUST00000086430	Col5a2	protein_coding	protein_coding
1	45503041	45503282	-	-22.1	-21	5.09	five_prime_utr	five_prime_utr	ENSMUSG00000026042	ENSMUST00000086430	Col5a2	protein_coding	protein_coding
1	45908217	45908636	-	-13.7	-12.7	4.55	three_prime_utr	three_prime_utr	ENSMUSG00000025993	ENSMUST00000027137	Slc40a1	protein_coding	protein_coding
1	45911034	45912368	-	-37.6	-36.4	6.69	CDS	CDS	ENSMUSG00000025993	ENSMUST00000027137	Slc40a1	protein_coding	protein_coding
1	46832557	46853614	-	-115	-114	8.05	CDS	CDS	ENSMUSG00000025986	ENSMUST00000027131	Slc39a10	protein_coding	protein_coding
1	52108540	52108720	-	-2.54	-1.86	7.29	ncRNA	exon	ENSMUSG00000109599	ENSMUST00000210323	Gm31812	lincRNA	lincRNA
1	52187624	52188720	-	-13.2	-12.2	2.02	three_prime_utr	three_prime_utr	ENSMUSG00000026103	ENSMUST00000155587	Gls	protein_coding	protein_coding
1	52458939	52459299	-	-58.6	-57.2	4.83	three_prime_utr	three_prime_utr	ENSMUSG00000002881	ENSMUST00000186764	Nab1	protein_coding	protein_coding
1	52489936	52490625	-	-11.7	-10.8	2.64	CDS	CDS	ENSMUSG00000002881	ENSMUST00000186764	Nab1	protein_coding	protein_coding
1	52656345	52656495	-	-5.45	-4.64	21.9	three_prime_utr	three_prime_utr	ENSMUSG00000041439	ENSMUST00000156876	Mfsd6	protein_coding	protein_coding
1	52658021	52658231	-	-3.04	-2.33	2.36	three_prime_utr	three_prime_utr	ENSMUSG00000041439	ENSMUST00000156876	Mfsd6	protein_coding	protein_coding
1	52709027	52709177	-	-2.58	-1.89	2.6	CDS	CDS	ENSMUSG00000041439	ENSMUST00000156876	Mfsd6	protein_coding	protein_coding
1	52709386	52709626	-	-4.03	-3.27	7.29	CDS	CDS	ENSMUSG00000041439	ENSMUST00000156876	Mfsd6	protein_coding	protein_coding
1	52788655	52788896	-	-5.95	-5.13	2.5	three_prime_utr	three_prime_utr	ENSMUSG00000026102	ENSMUST00000027271	Inpp1	protein_coding	protein_coding
1	52788955	52789075	-	-2.05	-1.4	2.15	three_prime_utr	three_prime_utr	ENSMUSG00000026102	ENSMUST00000027271	Inpp1	protein_coding	protein_coding
1	52789463	52791861	-	-83.2	-81.7	22.8	three_prime_utr	three_prime_utr	ENSMUSG00000026102	ENSMUST00000177279	Inpp1	protein_coding	nonsense_mediated_decay
1	52794586	52794737	-	-2.34	-1.67	4.51	CDS	CDS	ENSMUSG00000026102	ENSMUST00000027271	Inpp1	protein_coding	protein_coding
1	53189186	53192117	-	-11.1	-10.2	41.7	CDS	CDS	ENSMUSG00000026098	ENSMUST00000027267	Pms1	protein_coding	protein_coding
1	53195052	53207244	-	-26.5	-25.4	7.95	CDS	CDS	ENSMUSG00000026098	ENSMUST00000027267	Pms1	protein_coding	protein_coding
1	53326104	53326404	-	-2.79	-2.1	7.29	three_prime_utr	three_prime_utr	ENSMUSG00000099913	ENSMUST00000144660	Gm28551	protein_coding	nonsense_mediated_decay
1	53346687	53347659	-	-96.4	-94.8	6.93	CDS	CDS	ENSMUSG00000099913	ENSMUST00000144660	Gm28551	protein_coding	nonsense_mediated_decay
1	53348077	53348377	-	-5.25	-4.45	2.03	CDS	CDS	ENSMUSG00000099913	ENSMUST00000144660	Gm28551	protein_coding	nonsense_mediated_decay
1	53326235	53326386	-	-2.79	-2.1	11.5	three_prime_utr	three_prime_utr	ENSMUSG00000099913	ENSMUST00000144660	Gm28551	protein_coding	nonsense_mediated_decay
1	53344616	53344856	-	-19	-18	9.72	CDS	CDS	ENSMUSG00000026095	ENSMUST00000027264	Asnsd1	protein_coding	protein_coding
1	53346694	53347546	-	-96	-94.4	6.98	CDS	CDS	ENSMUSG00000099913	ENSMUST00000144660	Gm28551	protein_coding	nonsense_mediated_decay
1	53348083	53348383	-	-4.85	-4.07	2	CDS	CDS	ENSMUSG00000099913	ENSMUST00000144660	Gm28551	protein_coding	nonsense_mediated_decay
1	53757393	53757664	-	-5.38	-4.58	1.75	CDS	CDS	ENSMUSG00000026094	ENSMUST00000027263	Stk17b	protein_coding	protein_coding
1	53760794	53760915	-	-4.23	-3.47	6.25	ncRNA	exon	ENSMUSG00000026094	ENSMUST00000187066	Stk17b	protein_coding	retained_intron
1	53812779	53826951	-	-44.1	-42.9	6.12	three_prime_utr	three_prime_utr	ENSMUSG00000042807	ENSMUST00000120904	Hecw2	protein_coding	protein_coding
1	53925748	53925929	-	-3.1	-2.38	4.37	CDS	CDS	ENSMUSG00000042807	ENSMUST00000120904	Hecw2	protein_coding	protein_coding
1	53926287	53926588	-	-4.73	-3.95	7.81	CDS	CDS	ENSMUSG00000042807	ENSMUST00000120904	Hecw2	protein_coding	protein_coding
1	54396809	54397019	-	-4.56	-3.79	3.85	three_prime_utr	three_prime_utr	ENSMUSG00000041303	ENSMUST00000041638	Gtf3c3	protein_coding	protein_coding
1	54397644	54397914	-	-10.2	-9.28	3.32	three_prime_utr	three_prime_utr	ENSMUSG00000041303	ENSMUST00000041638	Gtf3c3	protein_coding	protein_coding
1	54645339	54645580	-	-21.5	-20.4	8.51	three_prime_utr	three_prime_utr	ENSMUSG00000052331	ENSMUST00000179030	Ankrd44	protein_coding	protein_coding
1	54985168	54985349	-	-5.15	-4.36	8.33	three_prime_utr	three_prime_utr	ENSMUSG00000025982	ENSMUST00000027127	Sf3b1	protein_coding	protein_coding
1	54987058	54987329	-	-12.4	-11.5	1.78	three_prime_utr	three_prime_utr	ENSMUSG00000025982	ENSMUST00000027127	Sf3b1	protein_coding	protein_coding
1	55027360	55027481	-	-6.9	-6.06	2.99	five_prime_utr	five_prime_utr	ENSMUSG00000025982	ENSMUST00000027127	Sf3b1	protein_coding	protein_coding
1	55051378	55051558	-	-2.87	-2.17	12.5	ncRNA	exon	ENSMUSG00000103030	ENSMUST00000193614	E330011M16Rik	TEC	TEC
1	55078160	55078546	-	-47.3	-46	2.39	CDS	CDS	ENSMUSG00000025980	ENSMUST00000027123	Hspd1	protein_coding	protein_coding
1	55170158	55170309	-	-5.24	-4.44	7.29	three_prime_utr	three_prime_utr	ENSMUSG00000025978	ENSMUST00000027121	Rftn2	protein_coding	protein_coding
1	55171775	55172016	-	-34.3	-33.1	4.91	three_prime_utr	three_prime_utr	ENSMUSG00000025978	ENSMUST00000132055	Rftn2	protein_coding	nonsense_mediated_decay
1	55226302	55226782	-	-24.2	-23.1	5.09	five_prime_utr	five_prime_utr	ENSMUSG00000025978	ENSMUST00000027121	Rftn2	protein_coding	protein_coding
1	56796013	56797061	-	-49.8	-48.5	17.2	three_prime_utr	three_prime_utr	ENSMUSG00000038331	ENSMUST00000042857	Satb2	protein_coding	protein_coding
1	56971768	56971918	-	-3.27	-2.55	6.25	five_prime_utr	five_prime_utr	ENSMUSG00000038331	ENSMUST00000042857	Satb2	protein_coding	protein_coding
1	57388236	57388715	-	-28.8	-27.6	7.29	three_prime_utr	three_prime_utr	ENSMUSG00000048495	ENSMUST00000079998	Tyw5	protein_coding	nonsense_mediated_decay
1	57956628	57960148	-	-11.9	-11	3.02	CDS	CDS	ENSMUSG00000054770	ENSMUST00000164963	Kctd18	protein_coding	protein_coding
1	57966613	57966883	-	-4	-3.25	16.7	ncRNA	exon	ENSMUSG00000054770	ENSMUST00000160130	Kctd18	protein_coding	retained_intron
1	58015719	58017818	-	-27.2	-26	37.5	five_prime_utr	five_prime_utr	ENSMUSG00000054770	ENSMUST00000163061	Kctd18	protein_coding	nonsense_mediated_decay
1	58383571	58383840	-	-9.28	-8.39	35.4	ncRNA	exon	ENSMUSG00000103839	ENSMUST00000194925	Gm37607	TEC	TEC
1	58384792	58386074	-	-52.6	-51.3	16.1	ncRNA	exon	ENSMUSG00000103839	ENSMUST00000194925	Gm37607	TEC	TEC
1	58421751	58424066	-	-98.8	-97.2	3.27	CDS	CDS	ENSMUSG00000026034	ENSMUST00000034868	Clk1	protein_coding	protein_coding
1	58430993	58431292	-	-25.8	-24.7	18.7	three_prime_utr	three_prime_utr	ENSMUSG00000026035	ENSMUST00000117069	Ppil3	protein_coding	protein_coding
1	58463547	58465999	-	-60.5	-59.2	7.89	three_prime_utr	three_prime_utr	ENSMUSG00000026037	ENSMUST00000027198	Orc2	protein_coding	protein_coding
1	58529664	58534549	-	-30.4	-29.2	9.79	CDS	CDS	ENSMUSG00000038174	ENSMUST00000161600	Fam126b	protein_coding	protein_coding
1	58902661	58904067	-	-469	#NAME?	7.18	three_prime_utr	three_prime_utr	ENSMUSG00000026028	ENSMUST00000027186	Trak2	protein_coding	protein_coding
1	59162879	59163389	-	-87.5	-86	11.9	five_prime_utr	five_prime_utr	ENSMUSG00000079550	ENSMUST00000114275	Mpp4	protein_coding	protein_coding
1	59162925	59164184	-	-90	-88.5	12.2	three_prime_utr	three_prime_utr	ENSMUSG00000026024	ENSMUST00000027178	Als2	protein_coding	protein_coding
1	59215250	59215461	-	-6.76	-5.92	2.58	CDS	CDS	ENSMUSG00000026024	ENSMUST00000027178	Als2	protein_coding	protein_coding
1	59215729	59215940	-	-5.16	-4.37	2.39	CDS	CDS	ENSMUSG00000026024	ENSMUST00000027178	Als2	protein_coding	protein_coding
1	59619595	59640102	-	-248	-246	9.15	three_prime_utr	three_prime_utr	ENSMUSG00000026021	ENSMUST00000091374	Sumo1	protein_coding	protein_coding
1	59644556	59670834	-	-10.8	-9.85	1.63	five_prime_utr	five_prime_utr	ENSMUSG00000026021	ENSMUST00000091374	Sumo1	protein_coding	protein_coding
1	60070593	60071193	-	-7.31	-6.46	11.5	three_prime_utr	three_prime_utr	ENSMUSG00000026019	ENSMUST00000027173	Wdr12	protein_coding	protein_coding
1	60483190	60483491	-	-149	-147	10.2	three_prime_utr	three_prime_utr	ENSMUSG00000026014	ENSMUST00000140485	Raph1	protein_coding	protein_coding
1	60487595	60487716	-	-4.57	-3.79	1.75	three_prime_utr	three_prime_utr	ENSMUSG00000026014	ENSMUST00000140485	Raph1	protein_coding	protein_coding
1	60487985	60489903	-	-401	#NAME?	18.1	CDS	CDS	ENSMUSG00000026014	ENSMUST00000140485	Raph1	protein_coding	protein_coding
1	60525602	60526023	-	-71.6	-70.2	4.54	CDS	CDS	ENSMUSG00000026014	ENSMUST00000140485	Raph1	protein_coding	protein_coding
1	63057729	63060278	-	-54.6	-53.2	13.1	CDS	CDS	ENSMUSG00000040865	ENSMUST00000133236	Ino80d	protein_coding	nonsense_mediated_decay
1	63085701	63091903	-	-29.8	-28.6	6.02	CDS	CDS	ENSMUSG00000040865	ENSMUST00000165066	Ino80d	protein_coding	protein_coding
1	63093317	63093498	-	-4.29	-3.52	2.71	five_prime_utr	five_prime_utr	ENSMUSG00000040865	ENSMUST00000097718	Ino80d	protein_coding	protein_coding
1	63114486	63114667	-	-2.88	-2.18	2.6	five_prime_utr	five_prime_utr	ENSMUSG00000040865	ENSMUST00000097718	Ino80d	protein_coding	protein_coding
1	63143625	63143776	-	-7.99	-7.12	1.8	three_prime_utr	three_prime_utr	ENSMUSG00000025968	ENSMUST00000027111	Ndufs1	protein_coding	protein_coding
1	64033810	64033960	-	-4.1	-3.34	2.25	three_prime_utr	three_prime_utr	ENSMUSG00000025959	ENSMUST00000114086	Klf7	protein_coding	protein_coding
1	64034766	64042094	-	-205	-203	14.6	three_prime_utr	three_prime_utr	ENSMUSG00000025959	ENSMUST00000114086	Klf7	protein_coding	protein_coding
1	64042272	64122222	-	-46.3	-45.1	9.51	CDS	CDS	ENSMUSG00000025959	ENSMUST00000114086	Klf7	protein_coding	protein_coding
1	64607424	64614234	-	-88.6	-87.1	6.32	CDS	CDS	ENSMUSG00000025956	ENSMUST00000114079	Mettl21a	protein_coding	protein_coding
1	64679900	64680167	-	-17.3	-16.3	12.1	ncRNA	exon	ENSMUSG00000087213	ENSMUST00000150749	2810408I11Rik	processed_transcript	antisense
1	64730677	64730977	-	-3.03	-2.32	2.31	three_prime_utr	three_prime_utr	ENSMUSG00000045005	ENSMUST00000063982	Fzd5	protein_coding	protein_coding
1	64734747	64736305	-	-74.2	-72.8	100	CDS	CDS	ENSMUSG00000045005	ENSMUST00000063982	Fzd5	protein_coding	protein_coding
1	64736633	64737182	-	-3.77	-3.03	6.94	five_prime_utr	five_prime_utr	ENSMUSG00000045005	ENSMUST00000063982	Fzd5	protein_coding	protein_coding
1	64794020	64794141	-	-2.33	-1.65	1.95	three_prime_utr	three_prime_utr	ENSMUSG00000051344	ENSMUST00000097713	Plekhm3	protein_coding	protein_coding
1	64794199	64795068	-	-48.1	-46.8	8.28	three_prime_utr	three_prime_utr	ENSMUSG00000051344	ENSMUST00000139649	Plekhm3	protein_coding	nonsense_mediated_decay
1	64921831	64938357	-	-51.7	-50.3	42.7	CDS	CDS	ENSMUSG00000051344	ENSMUST00000139649	Plekhm3	protein_coding	nonsense_mediated_decay
1	64938505	64953249	-	-2.87	-2.17	12.5	five_prime_utr	five_prime_utr	ENSMUSG00000051344	ENSMUST00000139649	Plekhm3	protein_coding	nonsense_mediated_decay
1	66719396	66719517	-	-5.41	-4.61	2.43	three_prime_utr	three_prime_utr	ENSMUSG00000026004	ENSMUST00000129190	Kansl1l	protein_coding	protein_coding
1	66801045	66807597	-	-231	-229	14.6	CDS	CDS	ENSMUSG00000026004	ENSMUST00000068168	Kansl1l	protein_coding	protein_coding
1	66800646	66800797	-	-4.8	-4.02	11.5	ncRNA	exon	ENSMUSG00000026004	ENSMUST00000189846	Kansl1l	protein_coding	retained_intron
1	66830838	66830989	-	-14.3	-13.3	6.42	three_prime_utr	three_prime_utr	ENSMUSG00000026003	ENSMUST00000027153	Acadl	protein_coding	protein_coding
1	67003423	67004354	-	-6.92	-6.08	3.12	CDS	CDS	ENSMUSG00000026000	ENSMUST00000027149	Lancl1	protein_coding	protein_coding
1	69531363	69531483	-	-2.59	-1.91	11.5	three_prime_utr	three_prime_utr	ENSMUSG00000025997	ENSMUST00000027146	Ikzf2	protein_coding	protein_coding
1	69538366	69542328	-	-54.5	-53.2	25	CDS	CDS	ENSMUSG00000025997	ENSMUST00000027146	Ikzf2	protein_coding	protein_coding
1	71030281	71030522	-	-2.5	-1.82	8.33	three_prime_utr	three_prime_utr	ENSMUSG00000026196	ENSMUST00000027393	Bard1	protein_coding	protein_coding
1	71074901	71075261	-	-3.99	-3.23	5.99	CDS	CDS	ENSMUSG00000026196	ENSMUST00000027393	Bard1	protein_coding	protein_coding
1	71088127	71089527	-	-3.06	-2.34	4.69	CDS	CDS	ENSMUSG00000026196	ENSMUST00000027393	Bard1	protein_coding	protein_coding
1	71585579	71585730	-	-52.2	-50.9	1.35	three_prime_utr	three_prime_utr	ENSMUSG00000026193	ENSMUST00000188894	Fn1	protein_coding	protein_coding
1	71894186	71894515	-	-6.68	-5.84	18.7	ncRNA	exon	ENSMUSG00000101211	ENSMUST00000187553	Gm28818	lincRNA	lincRNA
1	71894900	71895140	-	-2.57	-1.88	4.86	ncRNA	exon	ENSMUSG00000101211	ENSMUST00000187553	Gm28818	lincRNA	lincRNA
1	71896627	71916976	-	-4.22	-3.46	5.73	ncRNA	exon	ENSMUSG00000101211	ENSMUST00000187553	Gm28818	lincRNA	lincRNA
1	71959145	71963563	-	-4.86	-4.08	19.8	ncRNA	exon	ENSMUSG00000101848	ENSMUST00000188213	4933417E11Rik	lincRNA	lincRNA
1	72160479	72160776	-	-4.35	-3.59	3.75	three_prime_utr	three_prime_utr	ENSMUSG00000039395	ENSMUST00000048860	Mreg	protein_coding	protein_coding
[truncated: 22,962 more rows]

## Sheet: M3_GM_peak_fdr005_ann
chr	start	end	strand	lg.p	lg.fdr	fold_enrchment	featuretype	feature	geneid	transcriptid	genename	genetype	transcripttype
[truncated: 23,649 more rows]

[truncated: 5 more sheets: M3_DM4_peak_fdr005_ann, CTRL-GM, dcas9-M3-GM, CTRL-DM3, dcas9-M3-DM3]
