# Supplementary material for: Stage-specific requirement for METTL3-dependent m6A epitranscriptomic regulation during myogenesis
Source: Commun Biol. 2025 Aug 30;8:1317. doi: 10.1038/s42003-025-08759-5 (PMC12398539; doi:10.1038/s42003-025-08759-5)
Supplement: Supplementary file 7 — Dataset 6 [file 42003_2025_8759_MOESM7_ESM.xlsx]

## Sheet: GFP_GFP_GM.unique_peaks
1	6923408	6923588	ENSMUSG00000102135	0.0051	+	6923408	6923588	0	1	180,	0
1	7172518	7172639	ENSMUSG00000051285	0.0013	+	7172518	7172639	0	1	121,	0
1	9547276	9547425	ENSMUSG00000061024	0.00054	+	9547276	9547425	0	1	149,	0
1	9575202	9575411	ENSMUSG00000081441	3.7e-05	+	9575202	9575411	0	1	209,	0
1	14755865	14755986	ENSMUSG00000054493	0.0069	+	14755865	14755986	0	1	121,	0
1	15805645	15805766	ENSMUSG00000025925	4.5e-08	+	15805645	15805766	0	1	121,	0
1	15819960	15820140	ENSMUSG00000025925	0.00074	+	15819960	15820140	0	1	180,	0
1	16678006	16678186	ENSMUSG00000025940	0.00058	+	16678006	16678186	0	1	180,	0
1	20932210	20934763	ENSMUSG00000025931	1.7e-06	+	20932210	20934763	0	2	29,182,	0,2371
1	33670356	33670475	ENSMUSG00000103746	0.0011	+	33670356	33670475	0	1	119,	0
1	34181116	34181806	ENSMUSG00000026131	3.7e-10	+	34181116	34181806	0	1	690,	0
1	34181865	34182286	ENSMUSG00000026131	9.8e-09	+	34181865	34182286	0	1	421,	0
1	34236814	34237265	ENSMUSG00000026131	6.5e-07	+	34236814	34237265	0	1	451,	0
1	34307491	34307971	ENSMUSG00000026131	1.3e-26	+	34307491	34307971	0	1	480,	0
1	34439880	34440090	ENSMUSG00000026127	0.0056	+	34439880	34440090	0	1	210,	0
1	34444810	34444960	ENSMUSG00000026127	1.9e-09	+	34444810	34444960	0	1	150,	0
1	34447860	34448010	ENSMUSG00000026127	7.4e-05	+	34447860	34448010	0	1	150,	0
1	34812469	34812680	ENSMUSG00000037509	0.0013	+	34812469	34812680	0	1	211,	0
1	36691568	36691808	ENSMUSG00000061518	2e-15	+	36691568	36691808	0	1	240,	0
1	37898235	37898386	ENSMUSG00000026087	3.8e-05	+	37898235	37898386	0	1	151,	0
1	38052617	38052797	ENSMUSG00000026083	0.00011	+	38052617	38052797	0	1	180,	0
1	39999861	40000568	ENSMUSG00000026074	0.003	+	39999861	40000568	0	2	113,38,	0,669
1	40446598	40446748	ENSMUSG00000026069	0.0091	+	40446598	40446748	0	1	150,	0
1	40462057	40462178	ENSMUSG00000026069	0.0013	+	40462057	40462178	0	1	121,	0
1	40463736	40463946	ENSMUSG00000026069	0.0022	+	40463736	40463946	0	1	210,	0
1	40464725	40464906	ENSMUSG00000026069	0.0011	+	40464725	40464906	0	1	181,	0
1	40551495	40551645	ENSMUSG00000026068	0.0015	+	40551495	40551645	0	1	150,	0
1	40629383	40629741	ENSMUSG00000026065	0.0024	+	40629383	40629741	0	1	358,	0
1	40854947	40855157	ENSMUSG00000079588	0.00058	+	40854947	40855157	0	1	210,	0
1	43570365	43570515	ENSMUSG00000066877	0.0011	+	43570365	43570515	0	1	150,	0
1	45348867	45348988	ENSMUSG00000026043	1.3e-16	+	45348867	45348988	0	1	121,	0
1	50815463	50815703	ENSMUSG00000100816	5e-06	+	50815463	50815703	0	1	240,	0
1	52584954	52585130	ENSMUSG00000100007	0.00058	+	52584954	52585130	0	1	176,	0
1	52645417	52648861	ENSMUSG00000043015	0.0041	+	52645417	52648861	0	2	69,112,	0,3332
1	53196878	53197517	ENSMUSG00000100763	0.00023	+	53196878	53197517	0	2	111,98,	0,541
1	53317978	53318129	ENSMUSG00000026096	0.0013	+	53317978	53318129	0	1	151,	0
1	55696353	55696534	ENSMUSG00000038349	2.2e-05	+	55696353	55696534	0	1	181,	0
1	55697073	55697374	ENSMUSG00000038349	0.00059	+	55697073	55697374	0	1	301,	0
1	57385272	57385423	ENSMUSG00000038323	1.3e-05	+	57385272	57385423	0	1	151,	0
1	57406477	57406657	ENSMUSG00000025971	0.0039	+	57406477	57406657	0	1	180,	0
1	57415676	57415856	ENSMUSG00000025971	1.9e-07	+	57415676	57415856	0	1	180,	0
1	58717011	58717222	ENSMUSG00000026031	0.0019	+	58717011	58717222	0	1	211,	0
1	58726510	58726690	ENSMUSG00000026031	0.0011	+	58726510	58726690	0	1	180,	0
1	58756607	58756758	ENSMUSG00000026031	7.8e-07	+	58756607	58756758	0	1	151,	0
1	58795433	58795642	ENSMUSG00000026029	7.8e-07	+	58795433	58795642	0	1	209,	0
1	58847323	58847443	ENSMUSG00000026029	0.0021	+	58847323	58847443	0	1	120,	0
1	62638089	62638269	ENSMUSG00000052062	0.00071	+	62638089	62638269	0	1	180,	0
1	62817495	62817646	ENSMUSG00000025969	5.8e-07	+	62817495	62817646	0	1	151,	0
1	63180247	63180397	ENSMUSG00000025967	1.7e-06	+	63180247	63180397	0	1	150,	0
1	63730613	63731532	ENSMUSG00000025962	0.00032	+	63730613	63731532	0	2	78,133,	0,786
1	63751309	63752408	ENSMUSG00000025962	0.00011	+	63751309	63752408	0	2	69,112,	0,987
1	64597781	64597902	ENSMUSG00000025958	0.01	+	64597781	64597902	0	1	121,	0
1	72298114	72300799	ENSMUSG00000026188	0.0085	+	72298114	72300799	0	2	64,116,	0,2569
1	72712200	72712410	ENSMUSG00000046330	4e-44	+	72712200	72712410	0	1	210,	0
1	72852324	72852474	ENSMUSG00000039323	1.6e-90	+	72852324	72852474	0	1	150,	0
1	74352049	74352379	ENSMUSG00000026179	5.6e-08	+	74352049	74352379	0	1	330,	0
1	74528899	74529079	ENSMUSG00000026174	4e-11	+	74528899	74529079	0	1	180,	0
1	74588347	74588496	ENSMUSG00000026172	0.0091	+	74588347	74588496	0	1	149,	0
1	74636564	74636684	ENSMUSG00000033276	0.0021	+	74636564	74636684	0	1	120,	0
1	74698460	74698611	ENSMUSG00000033257	0.00044	+	74698460	74698611	0	1	151,	0
1	75210897	75211108	ENSMUSG00000026201	8.1e-05	+	75210897	75211108	0	2	155,55,	0,156
1	79781056	79781266	ENSMUSG00000026248	0.0014	+	79781056	79781266	0	1	210,	0
1	86064476	86064686	ENSMUSG00000026229	2.2e-05	+	86064476	86064686	0	1	210,	0
1	86132724	86133741	ENSMUSG00000026229	1e-62	+	86132724	86133741	0	2	76,104,	0,913
1	86257478	86257629	ENSMUSG00000062590	0.00043	+	86257478	86257629	0	1	151,	0
1	87226295	87226416	ENSMUSG00000026254	0.003	+	87226295	87226416	0	1	121,	0
1	87943355	87943475	ENSMUSG00000070738	0.0034	+	87943355	87943475	0	1	120,	0
1	87944700	87944851	ENSMUSG00000070738	0.0044	+	87944700	87944851	0	1	151,	0
1	88388573	88388754	ENSMUSG00000036251	0.0003	+	88388573	88388754	0	1	181,	0
1	89581211	89581512	ENSMUSG00000055013	2.1e-07	+	89581211	89581512	0	1	301,	0
1	90998796	91053556	ENSMUSG00000026305	5.8e-09	+	90998796	91053556	0	2	97,113,	0,54647
1	91298397	91299421	ENSMUSG00000026307	0.0028	+	91298397	91299421	0	2	103,18,	0,1006
1	91372659	91372960	ENSMUSG00000047443	7.9e-16	+	91372659	91372960	0	1	301,	0
1	91373947	91374187	ENSMUSG00000047443	1e-25	+	91373947	91374187	0	1	240,	0
1	91520939	91522906	ENSMUSG00000034292	0.0013	+	91520939	91522906	0	3	68,37,76,	0,247,1891
1	92911379	92911649	ENSMUSG00000026269	0.0056	+	92911379	92911649	0	1	270,	0
1	93343033	93343184	ENSMUSG00000026275	0.0021	+	93343033	93343184	0	1	151,	0
1	93366682	93367073	ENSMUSG00000026275	3.2e-05	+	93366682	93367073	0	1	391,	0
1	93820125	93820306	ENSMUSG00000026283	8.7e-06	+	93820125	93820306	0	1	181,	0
1	105991064	105991365	ENSMUSG00000038866	7.9e-08	+	105991064	105991365	0	1	301,	0
1	106171841	106171991	ENSMUSG00000044340	0.0078	+	106171841	106171991	0	1	150,	0
1	106173155	106173395	ENSMUSG00000044340	4.7e-07	+	106173155	106173395	0	1	240,	0
1	107525472	107529034	ENSMUSG00000062345	3.4e-09	+	107525472	107529034	0	2	126,24,	0,3538
1	118333672	118333792	ENSMUSG00000026377	0.0016	+	118333672	118333792	0	1	120,	0
1	118608093	118608303	ENSMUSG00000064302	6.3e-14	+	118608093	118608303	0	1	210,	0
1	120602685	120602865	ENSMUSG00000058665	0.0045	+	120602685	120602865	0	1	180,	0
1	125677113	125677264	ENSMUSG00000026343	0.0046	+	125677113	125677264	0	1	151,	0
1	127805543	127805904	ENSMUSG00000026349	4e-11	+	127805543	127805904	0	1	361,	0
1	127807850	127808061	ENSMUSG00000026349	0.00066	+	127807850	127808061	0	1	211,	0
1	127942549	127942730	ENSMUSG00000036104	2.5e-11	+	127942549	127942730	0	1	181,	0
1	128274977	128277139	ENSMUSG00000026353	1.6e-22	+	128274977	128277139	0	2	27,183,	0,1979
1	131848325	131848805	ENSMUSG00000013275	5e-11	+	131848325	131848805	0	1	480,	0
1	131928084	131929331	ENSMUSG00000026434	6.3e-28	+	131928084	131929331	0	2	132,169,	0,1078
1	132345765	132345945	ENSMUSG00000100658	0.0013	+	132345765	132345945	0	1	180,	0
1	132505478	132505599	ENSMUSG00000026439	0.0048	+	132505478	132505599	0	1	121,	0
1	132508312	132508609	ENSMUSG00000048174	0.0012	+	132508312	132508609	0	1	297,	0
1	134632705	134632886	ENSMUSG00000042207	0.0021	+	134632705	134632886	0	1	181,	0
1	135850736	135851388	ENSMUSG00000026414	1.2e-09	+	135850736	135851388	0	2	84,37,	0,615
1	136018059	136018240	ENSMUSG00000026411	0.0011	+	136018059	136018240	0	1	181,	0
1	136417591	136417771	ENSMUSG00000026404	0.0003	+	136417591	136417771	0	1	180,	0
1	136530552	136530793	ENSMUSG00000041498	7.9e-07	+	136530552	136530793	0	1	241,	0
1	139170560	139170801	ENSMUSG00000056268	1.5e-07	+	139170560	139170801	0	1	241,	0
1	139457769	139458429	ENSMUSG00000033952	1.6e-12	+	139457769	139458429	0	1	660,	0
1	143748029	143748149	ENSMUSG00000018196	0.0041	+	143748029	143748149	0	1	120,	0
1	143748478	143748658	ENSMUSG00000018196	0.0013	+	143748478	143748658	0	1	180,	0
1	150105383	150105504	ENSMUSG00000032487	0.00013	+	150105383	150105504	0	1	121,	0
1	150107957	150108167	ENSMUSG00000032487	7.9e-07	+	150107957	150108167	0	1	210,	0
1	152766601	152766722	ENSMUSG00000008475	6.3e-27	+	152766601	152766722	0	1	121,	0
1	153119140	153119261	ENSMUSG00000042751	0.0022	+	153119140	153119261	0	1	121,	0
1	153443509	153443656	ENSMUSG00000103543	0.0019	+	153443509	153443656	0	1	147,	0
1	153762635	153762785	ENSMUSG00000066800	0.0002	+	153762635	153762785	0	1	150,	0
1	155687655	155687805	ENSMUSG00000033701	0.0041	+	155687655	155687805	0	1	150,	0
1	157412501	157412742	ENSMUSG00000049881	3.1e-07	+	157412501	157412742	0	1	241,	0
1	160076789	160077300	ENSMUSG00000090394	4.3e-06	+	160076789	160077300	0	1	511,	0
1	161070772	161071133	ENSMUSG00000026708	5.8e-06	+	161070772	161071133	0	1	361,	0
1	163954019	163954169	ENSMUSG00000026584	0.0002	+	163954019	163954169	0	1	150,	0
1	164149608	164150026	ENSMUSG00000026580	1e-25	+	164149608	164150026	0	1	418,	0
1	164249375	164256936	ENSMUSG00000040918	4.6e-07	+	164249375	164256936	0	2	81,190,	0,7371
1	165461235	165461386	ENSMUSG00000026568	0.00043	+	165461235	165461386	0	1	151,	0
1	166166122	166166391	ENSMUSG00000000544	0.00015	+	166166122	166166391	0	1	269,	0
1	166307848	166308941	ENSMUSG00000040612	0.0012	+	166307848	166308941	0	2	85,95,	0,998
1	166316583	166316793	ENSMUSG00000040612	8.5e-07	+	166316583	166316793	0	1	210,	0
1	172317567	172318268	ENSMUSG00000038034	2.2e-08	+	172317567	172318268	0	2	249,232,	0,469
1	172319540	172319811	ENSMUSG00000038034	5e-12	+	172319540	172319811	0	2	13,228,	0,43
1	172497206	172497446	ENSMUSG00000037995	4.2e-06	+	172497206	172497446	0	1	240,	0
1	172498548	172498728	ENSMUSG00000037995	0.0013	+	172498548	172498728	0	1	180,	0
1	175905965	175906146	ENSMUSG00000039748	9.3e-09	+	175905965	175906146	0	1	181,	0
1	175907641	175908874	ENSMUSG00000039748	1.3e-07	+	175907641	175908874	0	2	36,445,	0,788
1	175909083	175909383	ENSMUSG00000039748	4.9e-09	+	175909083	175909383	0	1	300,	0
1	176853861	176862010	ENSMUSG00000026504	0.00085	+	176853861	176862010	0	2	41,139,	0,8010
1	176868247	176872176	ENSMUSG00000026504	0.0019	+	176868247	176872176	0	2	117,124,	0,3805
1	176874567	176878099	ENSMUSG00000026504	1.3e-05	+	176874567	176878099	0	2	131,110,	0,3422
1	178529394	178529605	ENSMUSG00000026494	0.0028	+	178529394	178529605	0	1	211,	0
1	178918063	178928315	ENSMUSG00000026494	5.8e-05	+	178918063	178928315	0	2	113,157,	0,10095
1	179960471	179960652	ENSMUSG00000026490	0.0028	+	179960471	179960652	0	1	181,	0
1	180601104	180601254	ENSMUSG00000026496	0.00036	+	180601104	180601254	0	1	150,	0
1	180814730	180814880	ENSMUSG00000073485	0.0013	+	180814730	180814880	0	1	150,	0
1	180867274	180867604	ENSMUSG00000038806	5.5e-08	+	180867274	180867604	0	1	330,	0
1	180974782	180975052	ENSMUSG00000026519	1.2e-06	+	180974782	180975052	0	1	270,	0
1	181168785	181168934	ENSMUSG00000062169	0.0051	+	181168785	181168934	0	1	149,	0
1	183323377	183323588	ENSMUSG00000042901	2e-20	+	183323377	183323588	0	1	211,	0
1	183409573	183409752	ENSMUSG00000072258	1.4e-05	+	183409573	183409752	0	1	179,	0
1	189876275	189876396	ENSMUSG00000026604	0.00034	+	189876275	189876396	0	1	121,	0
1	190928555	190928858	ENSMUSG00000026634	7.6e-05	+	190928555	190928858	0	2	203,37,	0,266
1	191082219	191082610	ENSMUSG00000062510	2.5e-11	+	191082219	191082610	0	1	391,	0
1	191084346	191084557	ENSMUSG00000062510	2.2e-07	+	191084346	191084557	0	1	211,	0
1	191832810	191832960	ENSMUSG00000026622	0.00023	+	191832810	191832960	0	1	150,	0
1	192507256	192507436	ENSMUSG00000058248	0.0021	+	192507256	192507436	0	1	180,	0
1	4880535	4880651	ENSMUSG00000062588	0.0011	-	4880535	4880651	0	1	116,	0
1	4910232	4910561	ENSMUSG00000002459	9.1e-07	-	4910232	4910561	0	1	329,	0
1	9719491	9719672	ENSMUSG00000045210	0.0013	-	9719491	9719672	0	1	181,	0
1	10037689	10037899	ENSMUSG00000025917	3.8e-07	-	10037689	10037899	0	1	210,	0
1	12989650	12989920	ENSMUSG00000025938	0.00058	-	12989650	12989920	0	1	270,	0
1	14753375	14753732	ENSMUSG00000025930	6e-07	-	14753375	14753732	0	1	357,	0
1	14755870	14755990	ENSMUSG00000025930	0.0069	-	14755870	14755990	0	1	120,	0
1	16228913	16229214	ENSMUSG00000025920	7.4e-05	-	16228913	16229214	0	1	301,	0
1	16641784	16641905	ENSMUSG00000079658	0.0014	-	16641784	16641905	0	1	121,	0
1	23859053	23876399	ENSMUSG00000026155	2.5e-34	-	23859053	23876399	0	5	60,81,51,81,26,	0,7163,10870,12384,17320
1	24612030	24612381	ENSMUSG00000100131	0.00066	-	24612030	24612381	0	1	351,	0
1	24614532	24614651	ENSMUSG00000100862	0.005	-	24614532	24614651	0	1	119,	0
1	24615357	24615535	ENSMUSG00000102070	6.5e-06	-	24615357	24615535	0	1	178,	0
1	33853181	33862706	ENSMUSG00000042182	3.8e-09	-	33853181	33862706	0	2	186,53,	0,9472
1	36143589	36143770	ENSMUSG00000037470	2.5e-05	-	36143589	36143770	0	1	181,	0
1	36424653	36424773	ENSMUSG00000001143	7.4e-05	-	36424653	36424773	0	1	120,	0
1	36698531	36698652	ENSMUSG00000037351	0.002	-	36698531	36698652	0	1	121,	0
1	37986176	37986536	ENSMUSG00000058407	7.2e-08	-	37986176	37986536	0	1	360,	0
1	37995278	37995429	ENSMUSG00000058407	0.01	-	37995278	37995429	0	1	151,	0
1	38865545	38865846	ENSMUSG00000026080	3e-05	-	38865545	38865846	0	1	301,	0
1	43051859	43051979	ENSMUSG00000070939	0.0019	-	43051859	43051979	0	1	120,	0
1	43123073	43123281	ENSMUSG00000008136	2.6e-06	-	43123073	43123281	0	1	208,	0
1	44059871	44059991	ENSMUSG00000091844	0.0078	-	44059871	44059991	0	1	120,	0
1	44086730	44087028	ENSMUSG00000026049	2e-13	-	44086730	44087028	0	1	298,	0
1	46809724	46810023	ENSMUSG00000025986	5e-15	-	46809724	46810023	0	1	299,	0
1	51478244	51478425	ENSMUSG00000026107	0.00035	-	51478244	51478425	0	1	181,	0
1	52233021	52233232	ENSMUSG00000026103	1.6e-07	-	52233021	52233232	0	1	211,	0
1	52457293	52457474	ENSMUSG00000002881	2.8e-05	-	52457293	52457474	0	1	181,	0
1	52656674	52656795	ENSMUSG00000041439	0.0085	-	52656674	52656795	0	1	121,	0
1	52708309	52708609	ENSMUSG00000041439	7.1e-05	-	52708309	52708609	0	1	300,	0
1	53263463	53263584	ENSMUSG00000026098	0.0041	-	53263463	53263584	0	1	121,	0
1	53264451	53264781	ENSMUSG00000026098	0.0021	-	53264451	53264781	0	1	330,	0
1	54480518	54480699	ENSMUSG00000073678	0.00065	-	54480518	54480699	0	1	181,	0
1	55201769	55201890	ENSMUSG00000025978	0.0011	-	55201769	55201890	0	1	121,	0
1	57406533	57406653	ENSMUSG00000048495	0.0034	-	57406533	57406653	0	1	120,	0
1	58900448	58900628	ENSMUSG00000026028	0.00027	-	58900448	58900628	0	1	180,	0
1	59211218	59211339	ENSMUSG00000026024	0.002	-	59211218	59211339	0	1	121,	0
1	59489435	59489586	ENSMUSG00000097819	0.0021	-	59489435	59489586	0	1	151,	0
1	59982575	59982747	ENSMUSG00000026018	0.0044	-	59982575	59982747	0	1	172,	0
1	60077903	60078144	ENSMUSG00000026019	9.5e-07	-	60077903	60078144	0	1	241,	0
1	60490082	60490293	ENSMUSG00000026014	0.00028	-	60490082	60490293	0	1	211,	0
1	64791776	64791957	ENSMUSG00000051344	0.00059	-	64791776	64791957	0	1	181,	0
1	64792584	64792794	ENSMUSG00000051344	7.9e-05	-	64792584	64792794	0	1	210,	0
1	66720771	66720921	ENSMUSG00000026004	0.00021	-	66720771	66720921	0	1	150,	0
1	74587706	74587857	ENSMUSG00000026135	0.0018	-	74587706	74587857	0	1	151,	0
1	75490925	75491076	ENSMUSG00000026211	0.0032	-	75490925	75491076	0	1	151,	0
1	75496379	75496560	ENSMUSG00000026211	0.00014	-	75496379	75496560	0	1	181,	0
1	79435177	79435298	ENSMUSG00000050711	0.0041	-	79435177	79435298	0	1	121,	0
1	79606875	79607086	ENSMUSG00000054702	0.00058	-	79606875	79607086	0	1	211,	0
1	79705221	79705401	ENSMUSG00000073643	6.6e-05	-	79705221	79705401	0	1	180,	0
1	86014491	86014670	ENSMUSG00000099342	0.0029	-	86014491	86014670	0	1	179,	0
1	87476833	87477400	ENSMUSG00000026259	7.9e-29	-	87476833	87477400	0	1	567,	0
1	87503307	87509247	ENSMUSG00000026259	5.9e-10	-	87503307	87509247	0	2	266,3,	0,5937
1	88277214	88277513	ENSMUSG00000044783	0.0011	-	88277214	88277513	0	2	71,140,	0,159
1	90801535	90802380	ENSMUSG00000048126	6.3e-88	-	90801535	90802380	0	2	12,289,	0,556
1	91373920	91374190	ENSMUSG00000026309	1.6e-24	-	91373920	91374190	0	1	270,	0
1	92639679	92639860	ENSMUSG00000073616	0.0021	-	92639679	92639860	0	1	181,	0
1	92909240	92909390	ENSMUSG00000097251	0.0021	-	92909240	92909390	0	1	150,	0
1	93343331	93343482	ENSMUSG00000026274	0.0016	-	93343331	93343482	0	1	151,	0
1	93626844	93626995	ENSMUSG00000026277	3.2e-09	-	93626844	93626995	0	1	151,	0
1	95627550	95627731	ENSMUSG00000040710	0.0078	-	95627550	95627731	0	1	181,	0
1	97643952	97644072	ENSMUSG00000044768	0.00098	-	97643952	97644072	0	1	120,	0
1	105521296	105521446	ENSMUSG00000056536	0.00039	-	105521296	105521446	0	1	150,	0
1	105979496	105989249	ENSMUSG00000099843	0.00058	-	105979496	105989249	0	3	128,85,24,	0,9522,9729
1	119470394	119470544	ENSMUSG00000004451	4.4e-06	-	119470394	119470544	0	1	150,	0
1	119526214	119526359	ENSMUSG00000098447	0.0041	-	119526214	119526359	0	1	145,	0
1	119652496	119652617	ENSMUSG00000026384	0.00059	-	119652496	119652617	0	1	121,	0
1	127976350	127987306	ENSMUSG00000036086	1e-22	-	127976350	127987306	0	2	194,197,	0,10759
1	128300386	128300596	ENSMUSG00000026354	0.00058	-	128300386	128300596	0	1	210,	0
1	130448481	130448781	ENSMUSG00000026399	5.1e-09	-	130448481	130448781	0	1	300,	0
1	131053729	131053938	ENSMUSG00000016528	7.1e-07	-	131053729	131053938	0	1	209,	0
1	131055040	131055160	ENSMUSG00000016528	8.3e-07	-	131055040	131055160	0	1	120,	0
1	131292671	131294994	ENSMUSG00000026425	0.00016	-	131292671	131294994	0	2	174,7,	0,2316
1	132114782	132114903	ENSMUSG00000026437	9.8e-06	-	132114782	132114903	0	1	121,	0
1	132391100	132391281	ENSMUSG00000042066	2.3e-05	-	132391100	132391281	0	1	181,	0
1	132515117	132515298	ENSMUSG00000053024	0.0021	-	132515117	132515298	0	1	181,	0
1	133382332	133382513	ENSMUSG00000070643	0.0003	-	133382332	133382513	0	1	181,	0
1	134983300	134983510	ENSMUSG00000042793	3.2e-21	-	134983300	134983510	0	1	210,	0
1	135295212	135295362	ENSMUSG00000062580	0.0044	-	135295212	135295362	0	1	150,	0
1	135430288	135430469	ENSMUSG00000041879	0.00011	-	135430288	135430469	0	1	181,	0
1	136415339	136415519	ENSMUSG00000097403	0.00095	-	136415339	136415519	0	1	180,	0
1	138828180	138828360	ENSMUSG00000019230	0.0011	-	138828180	138828360	0	1	180,	0
1	144001435	144001953	ENSMUSG00000026360	2e-05	-	144001435	144001953	0	2	439,71,	0,447
1	150159101	150159782	ENSMUSG00000097754	1.3e-43	-	150159101	150159782	0	1	681,	0
1	150160106	150160255	ENSMUSG00000097754	0.0023	-	150160106	150160255	0	1	149,	0
1	151458003	151458183	ENSMUSG00000026484	0.0022	-	151458003	151458183	0	1	180,	0
1	151891309	151891550	ENSMUSG00000032666	0.00021	-	151891309	151891550	0	1	241,	0
1	151892628	151892869	ENSMUSG00000032666	2.5e-11	-	151892628	151892869	0	1	241,	0
1	151892988	151893409	ENSMUSG00000032666	4e-16	-	151892988	151893409	0	1	421,	0
1	152055275	152090125	ENSMUSG00000032666	0.0031	-	152055275	152090125	0	2	17,194,	0,34656
1	153122785	153122996	ENSMUSG00000026479	8.3e-06	-	153122785	153122996	0	1	211,	0
1	153127028	153127209	ENSMUSG00000026479	0.00089	-	153127028	153127209	0	1	181,	0
1	153743609	153749207	ENSMUSG00000099568	2.5e-21	-	153743609	153749207	0	2	260,178,	0,5420
1	155213486	155213637	ENSMUSG00000033722	0.005	-	155213486	155213637	0	1	151,	0
1	156428506	156428686	ENSMUSG00000026600	1.1e-07	-	156428506	156428686	0	1	180,	0
1	161241066	161241186	ENSMUSG00000026701	0.00035	-	161241066	161241186	0	1	120,	0
1	162544324	162544505	ENSMUSG00000026694	0.0001	-	162544324	162544505	0	1	181,	0
1	163245148	163245419	ENSMUSG00000026586	4.7e-06	-	163245148	163245419	0	1	271,	0
1	163945992	163946262	ENSMUSG00000041406	1.2e-05	-	163945992	163946262	0	1	270,	0
1	163953827	163953948	ENSMUSG00000041406	0.0034	-	163953827	163953948	0	1	121,	0
1	163954006	163954156	ENSMUSG00000041406	0.00017	-	163954006	163954156	0	1	150,	0
1	164149614	164152038	ENSMUSG00000086593	5.2e-05	-	164149614	164152038	0	2	30,180,	0,2244
1	165592388	165592807	ENSMUSG00000026566	6.3e-15	-	165592388	165592807	0	1	419,	0
1	165634328	165634538	ENSMUSG00000026566	0.0085	-	165634328	165634538	0	1	210,	0
1	165916958	165929773	ENSMUSG00000026565	0.00023	-	165916958	165929773	0	2	64,117,	0,12698
1	166307848	166308028	ENSMUSG00000091393	0.00098	-	166307848	166308028	0	1	180,	0
1	166396558	166396679	ENSMUSG00000040596	0.0069	-	166396558	166396679	0	1	121,	0
1	168155529	168155680	ENSMUSG00000052534	6.9e-07	-	168155529	168155680	0	1	151,	0
1	168424463	168424614	ENSMUSG00000052534	1e-06	-	168424463	168424614	0	1	151,	0
1	168431939	168432120	ENSMUSG00000052534	2.7e-06	-	168431939	168432120	0	1	181,	0
1	169510231	169510352	ENSMUSG00000026683	4.9e-06	-	169510231	169510352	0	1	121,	0
1	169973175	169973446	ENSMUSG00000026674	1e-41	-	169973175	169973446	0	1	271,	0
1	169974764	169974975	ENSMUSG00000026674	2.5e-18	-	169974764	169974975	0	1	211,	0
1	171234852	171235001	ENSMUSG00000013593	2.9e-08	-	171234852	171235001	0	1	149,	0
1	171323358	171323539	ENSMUSG00000103983	7.4e-05	-	171323358	171323539	0	1	181,	0
1	172388503	172388743	ENSMUSG00000102278	0.00022	-	172388503	172388743	0	1	240,	0
1	172388802	172388983	ENSMUSG00000102278	0.0019	-	172388802	172388983	0	1	181,	0
1	175682266	175682417	ENSMUSG00000078185	9.3e-08	-	175682266	175682417	0	1	151,	0
1	176750061	176750272	ENSMUSG00000057335	3.2e-19	-	176750061	176750272	0	1	211,	0
1	179924980	179925124	ENSMUSG00000104418	0.0079	-	179924980	179925124	0	1	144,	0
1	181173287	181173408	ENSMUSG00000038733	0.0091	-	181173287	181173408	0	1	121,	0
1	182276366	182276486	ENSMUSG00000038633	4.7e-07	-	182276366	182276486	0	1	120,	0
1	182315909	182316149	ENSMUSG00000047539	0.0034	-	182315909	182316149	0	1	240,	0
1	184732378	184732559	ENSMUSG00000039377	0.0026	-	184732378	184732559	0	1	181,	0
1	185312294	185312445	ENSMUSG00000026618	0.00041	-	185312294	185312445	0	1	151,	0
1	185878587	185878766	ENSMUSG00000102546	0.0011	-	185878587	185878766	0	1	179,	0
1	189207929	189208140	ENSMUSG00000037624	5.5e-09	-	189207929	189208140	0	1	211,	0
1	189640995	189641235	ENSMUSG00000026605	0.00062	-	189640995	189641235	0	1	240,	0
1	189684995	189687187	ENSMUSG00000026605	1.3e-07	-	189684995	189687187	0	2	143,128,	0,2064
1	191025080	191025380	ENSMUSG00000066595	4.4e-07	-	191025080	191025380	0	1	300,	0
1	191060110	191062842	ENSMUSG00000026632	0.0045	-	191060110	191062842	0	3	76,33,42,	0,1114,2690
1	191306788	191306967	ENSMUSG00000037499	2e-26	-	191306788	191306967	0	1	179,	0
1	191352004	191352244	ENSMUSG00000026626	3.7e-05	-	191352004	191352244	0	1	240,	0
1	191372524	191385063	ENSMUSG00000026626	1.6e-12	-	191372524	191385063	0	2	142,98,	0,12441
1	191396912	191398974	ENSMUSG00000026626	0.0002	-	191396912	191398974	0	2	129,22,	0,2040
1	191536476	191536685	ENSMUSG00000102246	3.9e-05	-	191536476	191536685	0	1	209,	0
1	191820428	191820695	ENSMUSG00000102840	0.00071	-	191820428	191820695	0	1	267,	0
1	191820871	191821078	ENSMUSG00000102840	0.00059	-	191820871	191821078	0	1	207,	0
1	192629928	192630109	ENSMUSG00000037375	0.0011	-	192629928	192630109	0	1	181,	0
2	3284241	3304976	ENSMUSG00000026643	1.3e-14	+	3284241	3304976	0	2	165,165,	0,20570
2	3459277	3459398	ENSMUSG00000026648	0.0035	+	3459277	3459398	0	1	121,	0
2	3462542	3462782	ENSMUSG00000026648	3.2e-12	+	3462542	3462782	0	1	240,	0
2	4318677	4318886	ENSMUSG00000102494	1.1e-05	+	4318677	4318886	0	1	209,	0
2	4881713	4882397	ENSMUSG00000026662	2e-06	+	4881713	4882397	0	2	147,153,	0,531
2	4884296	4884476	ENSMUSG00000026662	6.5e-09	+	4884296	4884476	0	1	180,	0
2	11733481	11733661	ENSMUSG00000023206	0.00071	+	11733481	11733661	0	1	180,	0
2	12978142	12978561	ENSMUSG00000026730	1.2e-07	+	12978142	12978561	0	1	419,	0
2	22934415	22934566	ENSMUSG00000026784	8.7e-06	+	22934415	22934566	0	1	151,	0
2	23094485	23098157	ENSMUSG00000026781	0.00028	+	23094485	23098157	0	2	32,89,	0,3583
2	23114328	23114449	ENSMUSG00000026781	9.5e-05	+	23114328	23114449	0	1	121,	0
2	23198359	23198540	ENSMUSG00000026775	5.5e-07	+	23198359	23198540	0	1	181,	0
2	24962429	24962699	ENSMUSG00000026975	2.5e-08	+	24962429	24962699	0	1	270,	0
2	24986295	24986466	ENSMUSG00000084383	1e-10	+	24986295	24986466	0	1	171,	0
2	25061716	25061866	ENSMUSG00000006476	0.00072	+	25061716	25061866	0	1	150,	0
2	25180787	25180966	ENSMUSG00000078202	0.0021	+	25180787	25180966	0	1	179,	0
2	25181766	25181915	ENSMUSG00000078202	0.0041	+	25181766	25181915	0	1	149,	0
2	25268871	25269111	ENSMUSG00000048707	0.0012	+	25268871	25269111	0	1	240,	0
2	25269645	25269885	ENSMUSG00000048707	2.4e-05	+	25269645	25269885	0	1	240,	0
2	25372350	25372470	ENSMUSG00000026955	0.01	+	25372350	25372470	0	1	120,	0
2	25377345	25377765	ENSMUSG00000026955	0.0011	+	25377345	25377765	0	1	420,	0
2	25503526	25503796	ENSMUSG00000015095	3.1e-08	+	25503526	25503796	0	1	270,	0
2	25557876	25557997	ENSMUSG00000015092	2.1e-06	+	25557876	25557997	0	1	121,	0
2	26060006	26060126	ENSMUSG00000087515	0.0032	+	26060006	26060126	0	1	120,	0
2	26457929	26458286	ENSMUSG00000085543	0.00014	+	26457929	26458286	0	1	357,	0
2	28038047	28038556	ENSMUSG00000026837	2e-38	+	28038047	28038556	0	1	509,	0
2	29086786	29087087	ENSMUSG00000026803	0.00025	+	29086786	29087087	0	1	301,	0
2	29173581	29174358	ENSMUSG00000043535	2.3e-06	+	29173581	29174358	0	2	140,40,	0,737
2	29797189	29797458	ENSMUSG00000026798	0.0001	+	29797189	29797458	0	1	269,	0
2	29816657	29816807	ENSMUSG00000059316	0.0051	+	29816657	29816807	0	1	150,	0
2	30062127	30062278	ENSMUSG00000054766	1.6e-07	+	30062127	30062278	0	1	151,	0
2	30077743	30078337	ENSMUSG00000026785	0.0014	+	30077743	30078337	0	2	56,125,	0,469
2	30384773	30384953	ENSMUSG00000026858	2.9e-06	+	30384773	30384953	0	1	180,	0
2	30397524	30397705	ENSMUSG00000026856	0.00042	+	30397524	30397705	0	1	181,	0
2	30955471	30955712	ENSMUSG00000026848	0.00018	+	30955471	30955712	0	1	241,	0
2	31985477	31985657	ENSMUSG00000081480	0.0021	+	31985477	31985657	0	1	180,	0
2	32232559	32232770	ENSMUSG00000039262	1.3e-24	+	32232559	32232770	0	1	211,	0
2	32402509	32402720	ENSMUSG00000026820	0.00036	+	32402509	32402720	0	1	211,	0
2	32964445	32964566	ENSMUSG00000038900	7.2e-05	+	32964445	32964566	0	1	121,	0
2	33229704	33230065	ENSMUSG00000004105	4.1e-05	+	33229704	33230065	0	1	361,	0
2	33242228	33242439	ENSMUSG00000004105	5.1e-08	+	33242228	33242439	0	1	211,	0
2	33246130	33246430	ENSMUSG00000004105	5e-27	+	33246130	33246430	0	1	300,	0
2	36230425	36230545	ENSMUSG00000047250	6.9e-05	+	36230425	36230545	0	1	120,	0
2	38368866	38369285	ENSMUSG00000000247	3.9e-05	+	38368866	38369285	0	1	419,	0
2	38369583	38369703	ENSMUSG00000000247	0.0041	+	38369583	38369703	0	1	120,	0
2	38587244	38587424	ENSMUSG00000026749	0.0036	+	38587244	38587424	0	1	180,	0
2	40556996	40557116	ENSMUSG00000082536	2.6e-06	+	40556996	40557116	0	1	120,	0
2	45113789	45113909	ENSMUSG00000052248	0.0036	+	45113789	45113909	0	1	120,	0
2	49258520	49258671	ENSMUSG00000036792	0.0026	+	49258520	49258671	0	1	151,	0
2	52121006	52121126	ENSMUSG00000036202	0.0022	+	52121006	52121126	0	1	120,	0
2	57187372	57187579	ENSMUSG00000086396	2e-05	+	57187372	57187579	0	1	207,	0
2	58108201	58108401	ENSMUSG00000053472	0.0021	+	58108201	58108401	0	1	200,	0
2	68104692	68118517	ENSMUSG00000034780	0.0002	+	68104692	68118517	0	2	31,805,	0,13020
2	68861470	68861591	ENSMUSG00000027035	0.00051	+	68861470	68861591	0	1	121,	0
2	69114071	69114252	ENSMUSG00000027035	0.0006	+	69114071	69114252	0	1	181,	0
2	69824262	69824562	ENSMUSG00000042155	2.1e-05	+	69824262	69824562	0	1	300,	0
2	69824710	69824890	ENSMUSG00000042155	1.3e-05	+	69824710	69824890	0	1	180,	0
2	69871695	69871816	ENSMUSG00000068882	5.4e-05	+	69871695	69871816	0	1	121,	0
2	69886103	69888068	ENSMUSG00000085735	0.0002	+	69886103	69888068	0	2	3,201,	0,1764
2	71094036	71094157	ENSMUSG00000041966	0.012	+	71094036	71094157	0	1	121,	0
2	71095565	71095746	ENSMUSG00000041966	0.00081	+	71095565	71095746	0	1	181,	0
2	75667428	75667699	ENSMUSG00000059005	0.00042	+	75667428	75667699	0	1	271,	0
2	76407554	76407705	ENSMUSG00000042359	0.0041	+	76407554	76407705	0	1	151,	0
2	76596214	76596425	ENSMUSG00000042359	0.00015	+	76596214	76596425	0	1	211,	0
2	78920516	78920756	ENSMUSG00000027011	1.5e-08	+	78920516	78920756	0	1	240,	0
2	80353892	80354043	ENSMUSG00000027006	3.9e-06	+	80353892	80354043	0	1	151,	0
2	83803294	83803594	ENSMUSG00000027087	4e-17	+	83803294	83803594	0	1	300,	0
2	84827054	84827466	ENSMUSG00000027076	0.00029	+	84827054	84827466	0	2	93,83,	0,329
2	90679385	90679798	ENSMUSG00000051329	9.3e-07	+	90679385	90679798	0	2	123,27,	0,386
2	91054387	91055001	ENSMUSG00000002102	7.9e-81	+	91054387	91055001	0	3	37,181,23,	0,90,591
2	91477896	91478047	ENSMUSG00000027253	0.00015	+	91477896	91478047	0	1	151,	0
2	92375336	92375485	ENSMUSG00000027222	0.0003	+	92375336	92375485	0	1	149,	0
2	92599736	92599915	ENSMUSG00000027221	0.0045	+	92599736	92599915	0	1	179,	0
2	103717676	103717856	ENSMUSG00000032724	0.0012	+	103717676	103717856	0	1	180,	0
2	104062611	104062791	ENSMUSG00000027180	0.0023	+	104062611	104062791	0	1	180,	0
2	104820533	104820711	ENSMUSG00000083856	0.0041	+	104820533	104820711	0	1	178,	0
2	104926921	104931033	ENSMUSG00000045106	0.00012	+	104926921	104931033	0	3	54,36,59,	0,2601,4053
2	104991871	104992081	ENSMUSG00000045106	6.2e-05	+	104991871	104992081	0	1	210,	0
2	104998981	104999280	ENSMUSG00000045106	3.3e-08	+	104998981	104999280	0	1	299,	0
2	109917646	109917886	ENSMUSG00000050199	4.3e-06	+	109917646	109917886	0	1	240,	0
2	112467262	112467412	ENSMUSG00000055943	5e-05	+	112467262	112467412	0	1	150,	0
2	113442556	113497927	ENSMUSG00000044042	3.5e-05	+	113442556	113497927	0	4	103,118,62,138,	0,1785,36345,55233
2	113710528	113710679	ENSMUSG00000044042	0.0001	+	113710528	113710679	0	1	151,	0
2	115778377	115778558	ENSMUSG00000040282	0.0011	+	115778377	115778558	0	1	181,	0
2	117182099	117182219	ENSMUSG00000027351	0.0035	+	117182099	117182219	0	1	120,	0
2	118422224	118422464	ENSMUSG00000005102	4.4e-05	+	118422224	118422464	0	1	240,	0
2	118598270	118598390	ENSMUSG00000040084	1.3e-11	+	118598270	118598390	0	1	120,	0
2	118641411	118641531	ENSMUSG00000040084	6.6e-05	+	118641411	118641531	0	1	120,	0
2	118836983	118837253	ENSMUSG00000027331	6.3e-22	+	118836983	118837253	0	1	270,	0
2	118915901	118916230	ENSMUSG00000040007	3.2e-11	+	118915901	118916230	0	1	329,	0
2	118923720	118924020	ENSMUSG00000040007	2.6e-07	+	118923720	118924020	0	1	300,	0
2	119047118	119047329	ENSMUSG00000027326	0.0015	+	119047118	119047329	0	1	211,	0
2	119069669	119070089	ENSMUSG00000027326	1.6e-69	+	119069669	119070089	0	1	420,	0
2	119112792	119116340	ENSMUSG00000027323	5e-21	+	119112792	119116340	0	2	242,29,	0,3519
2	119134128	119134309	ENSMUSG00000027323	0.00037	+	119134128	119134309	0	1	181,	0
2	119137253	119147325	ENSMUSG00000027323	0.0011	+	119137253	119147325	0	2	37,84,	0,9988
2	119734511	119734750	ENSMUSG00000027304	3.2e-13	+	119734511	119734750	0	1	239,	0
2	120027287	120027408	ENSMUSG00000033902	0.0041	+	120027287	120027408	0	1	121,	0
2	120415152	120415333	ENSMUSG00000062646	0.0021	+	120415152	120415333	0	1	181,	0
2	120621321	120621500	ENSMUSG00000027285	0.0003	+	120621321	120621500	0	1	179,	0
2	121198649	121198770	ENSMUSG00000027263	3.9e-07	+	121198649	121198770	0	1	121,	0
2	121449344	121450028	ENSMUSG00000074884	3.2e-21	+	121449344	121450028	0	2	97,54,	0,630
2	121867387	121867508	ENSMUSG00000060227	0.0011	+	121867387	121867508	0	1	121,	0
2	122056418	122056568	ENSMUSG00000027236	0.00062	+	122056418	122056568	0	1	150,	0
2	122630705	122630945	ENSMUSG00000074876	3.9e-05	+	122630705	122630945	0	1	240,	0
2	122809330	122809509	ENSMUSG00000005803	0.00031	+	122809330	122809509	0	1	179,	0
2	125247566	125247805	ENSMUSG00000027203	0.00042	+	125247566	125247805	0	1	239,	0
2	127096785	127096995	ENSMUSG00000001999	6.6e-08	+	127096785	127096995	0	1	210,	0
2	127295602	127295723	ENSMUSG00000027367	0.00015	+	127295602	127295723	0	1	121,	0
2	128729366	128729546	ENSMUSG00000014361	6.8e-06	+	128729366	128729546	0	1	180,	0
2	128852881	128853182	ENSMUSG00000014353	1.3e-19	+	128852881	128853182	0	1	301,	0
2	129089121	129089301	ENSMUSG00000027394	4.4e-05	+	129089121	129089301	0	1	180,	0
2	129096073	129096253	ENSMUSG00000027394	7.1e-08	+	129096073	129096253	0	1	180,	0
2	129170249	129170428	ENSMUSG00000082274	0.0041	+	129170249	129170428	0	1	179,	0
2	129608929	129609140	ENSMUSG00000037902	0.00071	+	129608929	129609140	0	1	211,	0
2	129800785	129801822	ENSMUSG00000037885	0.0026	+	129800785	129801822	0	2	61,419,	0,618
2	129948712	129948946	ENSMUSG00000100255	2e-05	+	129948712	129948946	0	1	234,	0
2	131187008	131187217	ENSMUSG00000027330	1.4e-05	+	131187008	131187217	0	1	209,	0
2	145713151	145713392	ENSMUSG00000001768	2e-05	+	145713151	145713392	0	1	241,	0
2	150771465	150771675	ENSMUSG00000033068	2.1e-08	+	150771465	150771675	0	1	210,	0
2	150905458	150909770	ENSMUSG00000027454	1.7e-07	+	150905458	150909770	0	2	3,177,	0,4135
2	152279548	152279699	ENSMUSG00000074698	0.00093	+	152279548	152279699	0	1	151,	0
2	152518282	152521447	ENSMUSG00000074679	8.5e-08	+	152518282	152521447	0	3	78,165,126,	0,1733,3039
2	153204594	153204805	ENSMUSG00000068040	1e-11	+	153204594	153204805	0	1	211,	0
2	153265934	153266175	ENSMUSG00000046020	2e-05	+	153265934	153266175	0	1	241,	0
2	155754873	155755441	ENSMUSG00000027611	2e-26	+	155754873	155755441	0	1	568,	0
2	155998210	155998450	ENSMUSG00000038241	6.5e-06	+	155998210	155998450	0	1	240,	0
2	156375428	156375549	ENSMUSG00000038085	0.0078	+	156375428	156375549	0	1	121,	0
2	156775449	156778606	ENSMUSG00000067818	2.2e-05	+	156775449	156778606	0	2	89,90,	0,3067
2	157326168	157326319	ENSMUSG00000027642	0.0058	+	157326168	157326319	0	1	151,	0
2	157737400	157774460	ENSMUSG00000027649	6e-09	+	157737400	157774460	0	2	159,50,	0,37010
2	157884496	157891079	ENSMUSG00000027649	1.7e-05	+	157884496	157891079	0	2	4,175,	0,6408
2	158077958	158078168	ENSMUSG00000027651	0.0012	+	158077958	158078168	0	1	210,	0
2	158409847	158409968	ENSMUSG00000027652	0.00058	+	158409847	158409968	0	1	121,	0
2	158786457	158786637	ENSMUSG00000027654	9.8e-05	+	158786457	158786637	0	1	180,	0
2	158858093	158858214	ENSMUSG00000027655	2.1e-05	+	158858093	158858214	0	1	121,	0
2	160646621	160646802	ENSMUSG00000070544	2.6e-06	+	160646621	160646802	0	1	181,	0
2	160880758	160892027	ENSMUSG00000027412	0.0017	+	160880758	160892027	0	3	38,110,32,	0,7349,11237
2	163074401	163074551	ENSMUSG00000017861	0.0003	+	163074401	163074551	0	1	150,	0
2	163084538	163084688	ENSMUSG00000017861	0.0036	+	163084538	163084688	0	1	150,	0
2	163616799	163616950	ENSMUSG00000017679	1.9e-05	+	163616799	163616950	0	1	151,	0
2	163658385	163658596	ENSMUSG00000035268	4.7e-07	+	163658385	163658596	0	1	211,	0
2	163725677	163725828	ENSMUSG00000035268	0.00032	+	163725677	163725828	0	1	151,	0
2	164117975	164118245	ENSMUSG00000018209	3.2e-05	+	164117975	164118245	0	1	270,	0
2	164155344	164155524	ENSMUSG00000018209	2.8e-10	+	164155344	164155524	0	1	180,	0
2	164778612	164778762	ENSMUSG00000001403	0.00058	+	164778612	164778762	0	1	150,	0
2	164839390	164839630	ENSMUSG00000017760	4e-27	+	164839390	164839630	0	1	240,	0
2	164911708	164914196	ENSMUSG00000085436	0.0091	+	164911708	164914196	0	2	42,107,	0,2381
2	166070699	166070850	ENSMUSG00000027678	0.0014	+	166070699	166070850	0	1	151,	0
2	166798485	166798966	ENSMUSG00000042854	0.0011	+	166798485	166798966	0	1	481,	0
2	166906039	166915212	ENSMUSG00000002718	1e-12	+	166906039	166915212	0	2	138,43,	0,9130
2	167015282	167017748	ENSMUSG00000017999	2.5e-14	+	167015282	167017748	0	2	144,6,	0,2460
2	167063735	167063854	ENSMUSG00000074578	0.0016	+	167063735	167063854	0	1	119,	0
2	167424423	167424574	ENSMUSG00000039463	0.0002	+	167424423	167424574	0	1	151,	0
2	167474426	167474547	ENSMUSG00000039463	0.00065	+	167474426	167474547	0	1	121,	0
2	167515813	167515963	ENSMUSG00000006418	0.00019	+	167515813	167515963	0	1	150,	0
2	167782226	167782429	ENSMUSG00000087624	7.6e-06	+	167782226	167782429	0	1	203,	0
2	167932355	167932476	ENSMUSG00000027540	8.5e-06	+	167932355	167932476	0	1	121,	0
2	167978547	167978757	ENSMUSG00000027540	1.6e-06	+	167978547	167978757	0	1	210,	0
2	168231159	168231429	ENSMUSG00000074576	0.00058	+	168231159	168231429	0	1	270,	0
2	172353357	172353478	ENSMUSG00000027495	0.0035	+	172353357	172353478	0	1	121,	0
2	174328065	174328186	ENSMUSG00000027523	0.0013	+	174328065	174328186	0	1	121,	0
2	175088161	175088311	ENSMUSG00000080888	0.0026	+	175088161	175088311	0	1	150,	0
2	176237137	176237258	ENSMUSG00000078894	0.0071	+	176237137	176237258	0	1	121,	0
2	176720622	176720801	ENSMUSG00000078878	0.0011	+	176720622	176720801	0	1	179,	0
2	177011327	177011567	ENSMUSG00000078875	0.0041	+	177011327	177011567	0	1	240,	0
2	177012072	177012311	ENSMUSG00000078875	0.0023	+	177012072	177012311	0	1	239,	0
2	177460703	177460847	ENSMUSG00000083619	0.0036	+	177460703	177460847	0	1	144,	0
2	177464821	177473643	ENSMUSG00000078866	0.00095	+	177464821	177473643	0	3	27,127,26,	0,8464,8796
2	180463981	180464132	ENSMUSG00000038963	0.0035	+	180463981	180464132	0	1	151,	0
2	180464311	180464702	ENSMUSG00000038963	8.9e-07	+	180464311	180464702	0	1	391,	0
2	181292205	181292381	ENSMUSG00000084033	0.0041	+	181292205	181292381	0	1	176,	0
2	181365852	181366093	ENSMUSG00000027582	8.7e-10	+	181365852	181366093	0	1	241,	0
2	181386395	181386515	ENSMUSG00000085028	0.0027	+	181386395	181386515	0	1	120,	0
2	181517697	181517877	ENSMUSG00000000827	6.9e-05	+	181517697	181517877	0	1	180,	0
2	181864395	181864545	ENSMUSG00000038628	8.3e-07	+	181864395	181864545	0	1	150,	0
2	181868390	181868510	ENSMUSG00000038628	0.00093	+	181868390	181868510	0	1	120,	0
2	181897032	181897243	ENSMUSG00000083397	0.00058	+	181897032	181897243	0	1	211,	0
2	3505725	3505876	ENSMUSG00000051396	4.3e-05	-	3505725	3505876	0	1	151,	0
2	5294384	5294565	ENSMUSG00000039145	0.0043	-	5294384	5294565	0	1	181,	0
2	5294744	5294984	ENSMUSG00000039145	0.0018	-	5294744	5294984	0	1	240,	0
2	5794353	5794503	ENSMUSG00000039128	1.3e-06	-	5794353	5794503	0	1	150,	0
2	6100603	6100724	ENSMUSG00000045319	0.0078	-	6100603	6100724	0	1	121,	0
2	9868851	9874425	ENSMUSG00000015619	0.0028	-	9868851	9874425	0	3	55,59,37,	0,4762,5537
2	11099641	11099819	ENSMUSG00000083900	0.0021	-	11099641	11099819	0	1	178,	0
2	11472657	11472837	ENSMUSG00000026773	4e-06	-	11472657	11472837	0	1	180,	0
2	13510331	13510482	ENSMUSG00000026723	0.002	-	13510331	13510482	0	1	151,	0
2	13519885	13520036	ENSMUSG00000026723	1.1e-06	-	13519885	13520036	0	1	151,	0
2	13851026	13851147	ENSMUSG00000063275	0.0041	-	13851026	13851147	0	1	121,	0
2	17379813	17388750	ENSMUSG00000053702	0.0028	-	17379813	17388750	0	3	29,93,59,	0,3046,8878
2	19678646	19678766	ENSMUSG00000087246	0.0021	-	19678646	19678766	0	1	120,	0
2	22940072	22940252	ENSMUSG00000058835	0.00037	-	22940072	22940252	0	1	180,	0
2	25255198	25255379	ENSMUSG00000006471	0.0022	-	25255198	25255379	0	1	181,	0
2	25365472	25365652	ENSMUSG00000026956	0.0011	-	25365472	25365652	0	1	180,	0
2	25518399	25518638	ENSMUSG00000026942	0.0003	-	25518399	25518638	0	1	239,	0
2	26059905	26060116	ENSMUSG00000026932	3e-06	-	26059905	26060116	0	1	211,	0
2	26089645	26089886	ENSMUSG00000026932	3.2e-11	-	26089645	26089886	0	1	241,	0
2	26209175	26209596	ENSMUSG00000036327	5.1e-07	-	26209175	26209596	0	1	421,	0
2	26423558	26423924	ENSMUSG00000026924	0.0013	-	26423558	26423924	0	2	79,42,	0,324
2	26459670	26459940	ENSMUSG00000026923	0.00032	-	26459670	26459940	0	1	270,	0
2	26920039	26920189	ENSMUSG00000014867	2.6e-05	-	26920039	26920189	0	1	150,	0
2	28839909	28840120	ENSMUSG00000035666	0.00018	-	28839909	28840120	0	1	211,	0
2	28955499	28984320	ENSMUSG00000079502	2.5e-07	-	28955499	28984320	0	4	125,102,106,25,	0,495,7132,28796
2	29738334	29738665	ENSMUSG00000048316	1.3e-12	-	29738334	29738665	0	2	45,282,	0,49
2	30967128	30967457	ENSMUSG00000026849	1.3e-15	-	30967128	30967457	0	1	329,	0
2	30967694	30967903	ENSMUSG00000026849	0.00081	-	30967694	30967903	0	1	209,	0
2	31026804	31027164	ENSMUSG00000075415	1e-21	-	31026804	31027164	0	1	360,	0
2	31037155	31040451	ENSMUSG00000075415	1.5e-06	-	31037155	31040451	0	2	133,47,	0,3249
2	31813319	31813469	ENSMUSG00000026841	0.0021	-	31813319	31813469	0	1	150,	0
2	31813647	31813977	ENSMUSG00000026841	4.6e-05	-	31813647	31813977	0	1	330,	0
2	31814992	31815829	ENSMUSG00000026841	2.7e-08	-	31814992	31815829	0	1	837,	0
2	31816067	31816218	ENSMUSG00000026841	0.0021	-	31816067	31816218	0	1	151,	0
2	32255479	32255600	ENSMUSG00000002550	0.0017	-	32255479	32255600	0	1	121,	0
2	32414516	32414756	ENSMUSG00000026819	9.8e-10	-	32414516	32414756	0	1	240,	0
2	32415293	32415443	ENSMUSG00000026819	3.4e-05	-	32415293	32415443	0	1	150,	0
2	32707010	32707191	ENSMUSG00000009555	0.00065	-	32707010	32707191	0	1	181,	0
2	32875857	32876001	ENSMUSG00000087496	0.00023	-	32875857	32876001	0	1	144,	0
2	32926411	32926711	ENSMUSG00000026792	0.00065	-	32926411	32926711	0	1	300,	0
2	32973469	32973650	ENSMUSG00000026791	0.0018	-	32973469	32973650	0	1	181,	0
2	33787122	33787453	ENSMUSG00000038740	7.8e-06	-	33787122	33787453	0	1	331,	0
2	34675462	34675612	ENSMUSG00000026867	0.0021	-	34675462	34675612	0	1	150,	0
2	34893786	34894207	ENSMUSG00000026873	9.5e-10	-	34893786	34894207	0	1	421,	0
2	34894626	34894747	ENSMUSG00000026873	0.0035	-	34894626	34894747	0	1	121,	0
2	35313985	35314105	ENSMUSG00000026880	9.3e-05	-	35313985	35314105	0	1	120,	0
2	36249837	36249957	ENSMUSG00000106933	5.2e-05	-	36249837	36249957	0	1	120,	0
2	38643429	38643938	ENSMUSG00000026750	4.1e-07	-	38643429	38643938	0	2	22,98,	0,411
2	45110212	45110392	ENSMUSG00000026872	0.00023	-	45110212	45110392	0	2	76,45,	0,135
2	50296534	50296683	ENSMUSG00000026766	0.0019	-	50296534	50296683	0	1	149,	0
2	52693366	52693487	ENSMUSG00000055371	9.5e-05	-	52693366	52693487	0	1	121,	0
2	53134733	53134914	ENSMUSG00000061136	0.0002	-	53134733	53134914	0	1	181,	0
2	60292102	60292252	ENSMUSG00000026980	4.1e-05	-	60292102	60292252	0	1	150,	0
2	60598351	60598531	ENSMUSG00000026971	0.0011	-	60598351	60598531	0	1	180,	0
2	63979109	63979350	ENSMUSG00000075324	0.00058	-	63979109	63979350	0	1	241,	0
2	63980516	63980667	ENSMUSG00000075324	0.0021	-	63980516	63980667	0	1	151,	0
2	69205146	69205747	ENSMUSG00000005233	1.3e-10	-	69205146	69205747	0	2	69,110,	0,491
2	69483192	69483313	ENSMUSG00000027070	0.00074	-	69483192	69483313	0	1	121,	0
2	69483552	69486193	ENSMUSG00000027070	4.9e-09	-	69483552	69486193	0	2	361,30,	0,2611
2	71544358	71544538	ENSMUSG00000023391	0.00035	-	71544358	71544538	0	1	180,	0
2	72979090	72979530	ENSMUSG00000027109	0.00051	-	72979090	72979530	0	2	196,44,	0,396
2	73092830	73092980	ENSMUSG00000027108	1e-05	-	73092830	73092980	0	1	150,	0
2	73373806	73381408	ENSMUSG00000041762	0.00071	-	73373806	73381408	0	2	208,3,	0,7599
2	73429609	73429760	ENSMUSG00000075284	8.9e-05	-	73429609	73429760	0	1	151,	0
2	73431075	73431286	ENSMUSG00000075284	4.7e-07	-	73431075	73431286	0	1	211,	0
2	75976539	75976777	ENSMUSG00000075272	1e-05	-	75976539	75976777	0	1	238,	0
2	76734687	76734928	ENSMUSG00000051747	0.0014	-	76734687	76734928	0	1	241,	0
2	77045452	77045602	ENSMUSG00000044033	0.0011	-	77045452	77045602	0	1	150,	0
2	79834542	79834722	ENSMUSG00000059173	0.00015	-	79834542	79834722	0	1	180,	0
2	79836366	79836696	ENSMUSG00000059173	0.0011	-	79836366	79836696	0	1	330,	0
2	84330655	84330806	ENSMUSG00000059588	0.0036	-	84330655	84330806	0	1	151,	0
2	84432884	84433004	ENSMUSG00000027082	0.00076	-	84432884	84433004	0	1	120,	0
2	84620305	84620426	ENSMUSG00000034101	1e-12	-	84620305	84620426	0	1	121,	0
2	84620289	84620439	ENSMUSG00000101645	1e-12	-	84620289	84620439	0	1	150,	0
2	90436446	90439914	ENSMUSG00000025314	3.2e-05	-	90436446	90439914	0	2	122,58,	0,3410
2	90894693	90898024	ENSMUSG00000005510	7.9e-13	-	90894693	90898024	0	2	184,25,	0,3306
2	91062656	91062896	ENSMUSG00000002105	1e-11	-	91062656	91062896	0	1	240,	0
2	91421882	91424686	ENSMUSG00000040591	0.0013	-	91421882	91424686	0	2	86,125,	0,2679
2	92386736	92386916	ENSMUSG00000027223	0.00047	-	92386736	92386916	0	1	180,	0
2	94032688	94032838	ENSMUSG00000027195	2.1e-10	-	94032688	94032838	0	1	150,	0
2	94300796	94300947	ENSMUSG00000027194	0.0036	-	94300796	94300947	0	1	151,	0
2	101610573	101621036	ENSMUSG00000027165	0.00019	-	101610573	101621036	0	2	102,139,	0,10324
2	101950202	101950383	ENSMUSG00000048058	8.7e-07	-	101950202	101950383	0	1	181,	0
2	102842853	102845369	ENSMUSG00000005087	1.8e-06	-	102842853	102845369	0	2	96,85,	0,2431
2	104027826	104027946	ENSMUSG00000046085	0.0041	-	104027826	104027946	0	1	120,	0
2	104705013	104706377	ENSMUSG00000027175	0.00019	-	104705013	104706377	0	2	188,22,	0,1342
2	105966767	105966947	ENSMUSG00000027166	0.00035	-	105966767	105966947	0	1	180,	0
2	109791953	109792389	ENSMUSG00000083915	1.3e-08	-	109791953	109792389	0	1	436,	0
2	113919844	113919964	ENSMUSG00000096006	0.0021	-	113919844	113919964	0	1	120,	0
2	114193520	114193700	ENSMUSG00000040321	0.00012	-	114193520	114193700	0	1	180,	0
2	118279658	118279989	ENSMUSG00000040133	2.5e-06	-	118279658	118279989	0	1	331,	0
2	118756456	118756637	ENSMUSG00000045838	1.5e-06	-	118756456	118756637	0	1	181,	0
2	118833975	118834122	ENSMUSG00000086421	5e-29	-	118833975	118834122	0	1	147,	0
2	119609541	119609719	ENSMUSG00000072980	0.00072	-	119609541	119609719	0	1	178,	0
2	120089473	120089683	ENSMUSG00000027293	1.3e-15	-	120089473	120089683	0	1	210,	0
2	120604326	120604475	ENSMUSG00000027286	0.00019	-	120604326	120604475	0	1	149,	0
2	120862545	120862756	ENSMUSG00000027272	7.2e-09	-	120862545	120862756	0	1	211,	0
2	121158902	121159053	ENSMUSG00000050619	0.0011	-	121158902	121159053	0	1	151,	0
2	121207738	121207979	ENSMUSG00000043909	1e-08	-	121207738	121207979	0	1	241,	0
2	121467064	121469985	ENSMUSG00000048222	4e-08	-	121467064	121469985	0	2	32,207,	0,2714
2	125782630	125782750	ENSMUSG00000035093	0.00058	-	125782630	125782750	0	1	120,	0
2	126890390	126890571	ENSMUSG00000027366	0.00059	-	126890390	126890571	0	1	181,	0
2	127103808	127103988	ENSMUSG00000034906	3.2e-12	-	127103808	127103988	0	1	180,	0
2	127436274	127436394	ENSMUSG00000027371	0.0003	-	127436274	127436394	0	1	120,	0
2	127773905	127777372	ENSMUSG00000027378	0.00015	-	127773905	127777372	0	2	194,104,	0,3363
2	127829572	127831865	ENSMUSG00000027379	4e-27	-	127829572	127831865	0	3	4,60,146,	0,105,2147
2	128316424	128316694	ENSMUSG00000074813	1.1e-05	-	128316424	128316694	0	1	270,	0
2	128930862	128931355	ENSMUSG00000027387	7.8e-05	-	128930862	128931355	0	2	41,78,	0,415
2	129365224	129367255	ENSMUSG00000027398	0.0021	-	129365224	129367255	0	3	14,150,16,	0,735,2015
2	130171682	130171803	ENSMUSG00000027404	0.0024	-	130171682	130171803	0	1	121,	0
2	130419006	130419186	ENSMUSG00000037773	1.3e-11	-	130419006	130419186	0	1	180,	0
2	130658625	130661800	ENSMUSG00000068290	0.0043	-	130658625	130661800	0	2	86,64,	0,3111
2	130806465	130806706	ENSMUSG00000027309	0.00039	-	130806465	130806706	0	1	241,	0
2	131171036	131171216	ENSMUSG00000027329	0.0011	-	131171036	131171216	0	1	180,	0
2	131561481	131561838	ENSMUSG00000027335	1e-05	-	131561481	131561838	0	1	357,	0
2	132239521	132239672	ENSMUSG00000027341	0.00021	-	132239521	132239672	0	1	151,	0
2	132249401	132249582	ENSMUSG00000027342	7.1e-06	-	132249401	132249582	0	1	181,	0
2	132253013	132253224	ENSMUSG00000027342	1e-25	-	132253013	132253224	0	1	211,	0
2	132529081	132529232	ENSMUSG00000027346	0.00071	-	132529081	132529232	0	1	151,	0
2	134498012	134498162	ENSMUSG00000027261	0.0023	-	134498012	134498162	0	1	150,	0
2	136873809	136873929	ENSMUSG00000027274	0.00072	-	136873809	136873929	0	1	120,	0
2	137081455	137081665	ENSMUSG00000027276	5.8e-07	-	137081455	137081665	0	1	210,	0
2	140119882	140120062	ENSMUSG00000045624	1e-06	-	140119882	140120062	0	1	180,	0
2	140661443	140661712	ENSMUSG00000051379	0.00071	-	140661443	140661712	0	1	269,	0
2	142700005	142700365	ENSMUSG00000038844	0.0011	-	142700005	142700365	0	1	360,	0
2	143826676	143826797	ENSMUSG00000027420	0.0044	-	143826676	143826797	0	1	121,	0
2	146244640	146244971	ENSMUSG00000037110	2.8e-05	-	146244640	146244971	0	1	331,	0
2	148042966	148043147	ENSMUSG00000037025	0.0013	-	148042966	148043147	0	1	181,	0
2	148043266	148043897	ENSMUSG00000037025	6.3e-19	-	148043266	148043897	0	1	631,	0
2	148044225	148044346	ENSMUSG00000037025	0.0041	-	148044225	148044346	0	1	121,	0
2	148044735	148045366	ENSMUSG00000037025	7.8e-05	-	148044735	148045366	0	2	89,92,	0,539
2	148404912	148405240	ENSMUSG00000074743	7.9e-17	-	148404912	148405240	0	1	328,	0
2	148405567	148405746	ENSMUSG00000074743	0.00015	-	148405567	148405746	0	1	179,	0
2	148437687	148437808	ENSMUSG00000027435	0.0041	-	148437687	148437808	0	1	121,	0
2	148442275	148442815	ENSMUSG00000027435	2e-05	-	148442275	148442815	0	1	540,	0
2	148442993	148443264	ENSMUSG00000027435	0.00015	-	148442993	148443264	0	1	271,	0
2	150119851	150136648	ENSMUSG00000068134	0.0034	-	150119851	150136648	0	2	100,81,	0,16716
2	151716829	151716980	ENSMUSG00000032869	0.0021	-	151716829	151716980	0	1	151,	0
2	151717309	151717519	ENSMUSG00000032869	4.6e-08	-	151717309	151717519	0	1	210,	0
2	152397205	152397566	ENSMUSG00000051817	0.0024	-	152397205	152397566	0	1	361,	0
2	154892516	154892815	ENSMUSG00000074656	1.3e-13	-	154892516	154892815	0	1	299,	0
2	155059309	155059489	ENSMUSG00000027597	4.8e-07	-	155059309	155059489	0	1	180,	0
2	155490528	155490708	ENSMUSG00000027603	0.0021	-	155490528	155490708	0	1	180,	0
2	156095796	156096067	ENSMUSG00000089824	1.4e-09	-	156095796	156096067	0	1	271,	0
2	156180087	156180208	ENSMUSG00000027620	0.0023	-	156180087	156180208	0	1	121,	0
2	156995264	156995564	ENSMUSG00000027635	1.2e-10	-	156995264	156995564	0	1	300,	0
2	157006154	157006395	ENSMUSG00000027635	1.5e-05	-	157006154	157006395	0	1	241,	0
2	157078655	157079105	ENSMUSG00000055485	5e-06	-	157078655	157079105	0	1	450,	0
2	157135024	157135205	ENSMUSG00000027639	0.00078	-	157135024	157135205	0	1	181,	0
2	158354745	158355074	ENSMUSG00000085385	5.5e-05	-	158354745	158355074	0	1	329,	0
2	160960107	160960317	ENSMUSG00000057133	0.00022	-	160960107	160960317	0	1	210,	0
2	163726822	163727002	ENSMUSG00000017697	9.5e-08	-	163726822	163727002	0	1	180,	0
2	164355587	164356256	ENSMUSG00000017002	0.0041	-	164355587	164356256	0	3	25,24,69,	0,456,600
2	164826388	164826539	ENSMUSG00000017767	0.0002	-	164826388	164826539	0	1	151,	0
2	164892695	164892922	ENSMUSG00000039834	2.8e-05	-	164892695	164892922	0	2	75,45,	0,182
2	165377467	165377647	ENSMUSG00000017667	7.9e-05	-	165377467	165377647	0	1	180,	0
2	165877275	165878265	ENSMUSG00000039671	2.5e-31	-	165877275	165878265	0	1	990,	0
2	167298593	167298833	ENSMUSG00000017929	2.2e-08	-	167298593	167298833	0	1	240,	0
2	167485263	167485683	ENSMUSG00000047030	6.5e-07	-	167485263	167485683	0	1	420,	0
2	168476619	168476829	ENSMUSG00000027544	0.00058	-	168476619	168476829	0	1	210,	0
2	173226793	173226944	ENSMUSG00000038400	6.3e-32	-	173226793	173226944	0	1	151,	0
2	173596126	173596307	ENSMUSG00000055897	2.3e-05	-	173596126	173596307	0	1	181,	0
2	174462557	174462737	ENSMUSG00000016252	2.3e-05	-	174462557	174462737	0	1	180,	0
2	175166284	175166405	ENSMUSG00000078902	0.0041	-	175166284	175166405	0	1	121,	0
2	175166674	175166945	ENSMUSG00000078902	0.00013	-	175166674	175166945	0	1	271,	0
2	175167513	175167754	ENSMUSG00000078902	7.2e-10	-	175167513	175167754	0	1	241,	0
2	175170212	175170333	ENSMUSG00000078902	0.012	-	175170212	175170333	0	1	121,	0
2	176915385	176915596	ENSMUSG00000074527	0.0003	-	176915385	176915596	0	1	211,	0
2	177085414	177085564	ENSMUSG00000082023	0.0011	-	177085414	177085564	0	1	150,	0
2	177194020	177194231	ENSMUSG00000078870	1.5e-05	-	177194020	177194231	0	1	211,	0
2	177387688	177388092	ENSMUSG00000078867	9.5e-08	-	177387688	177388092	0	2	321,8,	0,396
2	180036373	180036523	ENSMUSG00000027566	2.5e-51	-	180036373	180036523	0	1	150,	0
2	181233799	181234159	ENSMUSG00000027580	9.8e-05	-	181233799	181234159	0	1	360,	0
2	181411873	181421627	ENSMUSG00000027583	0.0041	-	181411873	181421627	0	2	107,74,	0,9680
3	5750805	5751180	ENSMUSG00000103034	0.00023	+	5750805	5751180	0	1	375,	0
3	10015544	10016247	ENSMUSG00000027533	6.2e-07	+	10015544	10016247	0	2	29,181,	0,522
3	14565296	14565417	ENSMUSG00000027550	0.003	+	14565296	14565417	0	1	121,	0
3	16183241	16183512	ENSMUSG00000047213	6e-06	+	16183241	16183512	0	1	271,	0
3	18009426	18009694	ENSMUSG00000082896	2e-19	+	18009426	18009694	0	1	268,	0
3	28806741	28807038	ENSMUSG00000039221	1.3e-61	+	28806741	28807038	0	1	297,	0
3	29891073	29891224	ENSMUSG00000102590	0.0021	+	29891073	29891224	0	1	151,	0
3	32465996	32466117	ENSMUSG00000027665	0.0012	+	32465996	32466117	0	1	121,	0
3	33809827	33810007	ENSMUSG00000027677	0.00012	+	33809827	33810007	0	1	180,	0
3	34650553	34650852	ENSMUSG00000074637	7.9e-08	+	34650553	34650852	0	1	299,	0
3	34652311	34652461	ENSMUSG00000074637	0.0062	+	34652311	34652461	0	1	150,	0
3	35754135	35754256	ENSMUSG00000037400	0.00052	+	35754135	35754256	0	1	121,	0
3	36481858	36482005	ENSMUSG00000027713	0.0013	+	36481858	36482005	0	1	147,	0
3	37348883	37367058	ENSMUSG00000037225	0.0036	+	37348883	37367058	0	2	141,69,	0,18106
3	38891492	38891643	ENSMUSG00000046743	7.4e-05	+	38891492	38891643	0	1	151,	0
3	40701209	40701390	ENSMUSG00000060798	0.0028	+	40701209	40701390	0	1	181,	0
3	40795952	40796103	ENSMUSG00000025757	1.7e-07	+	40795952	40796103	0	1	151,	0
3	40950946	40969956	ENSMUSG00000025762	1.3e-20	+	40950946	40969956	0	6	4,181,60,175,141,66,	0,10661,11222,13021,16418,18944
3	51561559	51561679	ENSMUSG00000097885	0.0041	+	51561559	51561679	0	1	120,	0
3	51682467	51682647	ENSMUSG00000074604	1.5e-05	+	51682467	51682647	0	1	180,	0
3	52349952	52350073	ENSMUSG00000044167	0.00058	+	52349952	52350073	0	1	121,	0
3	54750452	54750692	ENSMUSG00000036632	0.0011	+	54750452	54750692	0	1	240,	0
3	54750780	54751020	ENSMUSG00000036632	0.00072	+	54750780	54751020	0	1	240,	0
3	54782371	54782552	ENSMUSG00000027796	0.0011	+	54782371	54782552	0	1	181,	0
3	54797718	54798139	ENSMUSG00000027796	6.3e-15	+	54797718	54798139	0	1	421,	0
3	58591190	58591311	ENSMUSG00000075700	2e-17	+	58591190	58591311	0	1	121,	0
3	61367172	61367443	ENSMUSG00000036894	7.2e-07	+	61367172	61367443	0	1	271,	0
3	64015592	64016808	ENSMUSG00000027823	6.6e-09	+	64015592	64016808	0	2	5,176,	0,1040
3	65958595	65958775	ENSMUSG00000103041	0.0041	+	65958595	65958775	0	1	180,	0
3	66981389	66985787	ENSMUSG00000034544	1.6e-16	+	66981389	66985787	0	2	153,118,	0,4280
3	67082558	67082859	ENSMUSG00000034544	6.3e-11	+	67082558	67082859	0	1	301,	0
3	67180828	67351701	ENSMUSG00000034544	6.8e-07	+	67180828	67351701	0	5	37,52,69,107,6,	0,25597,109518,169080,170867
3	67355551	67356416	ENSMUSG00000034544	1e-14	+	67355551	67356416	0	2	75,196,	0,669
3	69016506	69018922	ENSMUSG00000034349	6.3e-18	+	69016506	69018922	0	3	273,259,8,	0,1564,2408
3	79886285	79886436	ENSMUSG00000027955	0.0022	+	79886285	79886436	0	1	151,	0
3	79941630	79941871	ENSMUSG00000027955	0.0083	+	79941630	79941871	0	1	241,	0
3	81032982	81033245	ENSMUSG00000106293	1.1e-08	+	81032982	81033245	0	1	263,	0
3	81033598	81033774	ENSMUSG00000106293	5e-06	+	81033598	81033774	0	1	176,	0
3	84174661	84174956	ENSMUSG00000104043	0.0003	+	84174661	84174956	0	1	295,	0
3	84815417	84815688	ENSMUSG00000028086	7.4e-05	+	84815417	84815688	0	1	271,	0
3	85655233	85655562	ENSMUSG00000028085	2.5e-06	+	85655233	85655562	0	1	329,	0
3	87618544	87618725	ENSMUSG00000041977	1.1e-05	+	87618544	87618725	0	1	181,	0
3	88082000	88086150	ENSMUSG00000028068	6.6e-05	+	88082000	88086150	0	3	92,88,1,	0,1930,4149
3	88168106	88168316	ENSMUSG00000001419	0.00098	+	88168106	88168316	0	1	210,	0
3	88321557	88321737	ENSMUSG00000001416	7.9e-09	+	88321557	88321737	0	1	180,	0
3	88329425	88329666	ENSMUSG00000001418	0.00023	+	88329425	88329666	0	1	241,	0
3	88538881	88539181	ENSMUSG00000074480	7.9e-14	+	88538881	88539181	0	1	300,	0
3	88895248	88895399	ENSMUSG00000054199	0.0023	+	88895248	88895399	0	1	151,	0
3	89078595	89078805	ENSMUSG00000028053	1.4e-07	+	89078595	89078805	0	1	210,	0
3	89217673	89217914	ENSMUSG00000028047	0.0011	+	89217673	89217914	0	1	241,	0
3	89346540	89346721	ENSMUSG00000097004	0.0044	+	89346540	89346721	0	1	181,	0
3	89429877	89430027	ENSMUSG00000042626	1e-07	+	89429877	89430027	0	1	150,	0
3	89752606	89752757	ENSMUSG00000027951	0.00015	+	89752606	89752757	0	1	151,	0
3	89998788	89999188	ENSMUSG00000105552	0.00023	+	89998788	89999188	0	2	133,44,	0,356
3	90086395	90087885	ENSMUSG00000027940	6.3e-39	+	90086395	90087885	0	3	184,264,212,	0,913,1278
3	90254341	90254462	ENSMUSG00000027936	0.0046	+	90254341	90254462	0	1	121,	0
3	90515973	90524462	ENSMUSG00000042312	4.9e-08	+	90515973	90524462	0	2	69,110,	0,8379
3	92387063	92387237	ENSMUSG00000046259	0.00083	+	92387063	92387237	0	1	174,	0
3	94425944	94426304	ENSMUSG00000041912	2e-09	+	94425944	94426304	0	1	360,	0
3	95172255	95172436	ENSMUSG00000038777	0.0078	+	95172255	95172436	0	1	181,	0
3	95236139	95236349	ENSMUSG00000046722	4e-19	+	95236139	95236349	0	1	210,	0
3	95283600	95283811	ENSMUSG00000038712	0.001	+	95283600	95283811	0	1	211,	0
3	95295866	95296076	ENSMUSG00000038712	6.3e-11	+	95295866	95296076	0	1	210,	0
3	95631892	95632102	ENSMUSG00000038619	7.2e-07	+	95631892	95632102	0	1	210,	0
3	95640867	95641015	ENSMUSG00000106383	0.0012	+	95640867	95641015	0	1	148,	0
3	95896308	95896519	ENSMUSG00000015750	1.6e-15	+	95896308	95896519	0	1	211,	0
3	96561495	96561645	ENSMUSG00000038393	0.00015	+	96561495	96561645	0	1	150,	0
3	96632719	96632898	ENSMUSG00000038374	0.00034	+	96632719	96632898	0	1	179,	0
3	96662644	96663020	ENSMUSG00000090210	0.0024	+	96662644	96663020	0	2	64,56,	0,320
3	96684711	96684890	ENSMUSG00000038354	0.00058	+	96684711	96684890	0	1	179,	0
3	96704873	96705143	ENSMUSG00000028101	6.3e-05	+	96704873	96705143	0	1	270,	0
3	97158776	97158926	ENSMUSG00000028093	0.0065	+	97158776	97158926	0	1	150,	0
3	97923096	97923276	ENSMUSG00000027879	1.3e-05	+	97923096	97923276	0	1	180,	0
3	98135429	98135640	ENSMUSG00000027878	2.6e-07	+	98135429	98135640	0	1	211,	0
3	98821356	98821561	ENSMUSG00000082185	0.0011	+	98821356	98821561	0	1	205,	0
3	99206451	99206571	ENSMUSG00000106197	0.0041	+	99206451	99206571	0	1	120,	0
3	100931440	100931681	ENSMUSG00000033233	0.00013	+	100931440	100931681	0	1	241,	0
3	103001934	103002144	ENSMUSG00000027854	1e-08	+	103001934	103002144	0	1	210,	0
3	103058005	103058186	ENSMUSG00000068823	1e-19	+	103058005	103058186	0	1	181,	0
3	103064440	103064620	ENSMUSG00000027852	5e-11	+	103064440	103064620	0	1	180,	0
3	103964688	103964928	ENSMUSG00000044098	5.2e-05	+	103964688	103964928	0	1	240,	0
3	104022744	104023044	ENSMUSG00000058388	0.00038	+	104022744	104023044	0	1	300,	0
3	105718511	105718721	ENSMUSG00000048458	0.00013	+	105718511	105718721	0	1	210,	0
3	105967198	105967378	ENSMUSG00000000561	4e-12	+	105967198	105967378	0	1	180,	0
3	105967193	105974455	ENSMUSG00000105852	7.9e-13	+	105967193	105974455	0	2	166,43,	0,7219
3	106685016	106721761	ENSMUSG00000056260	0.0021	+	106685016	106721761	0	2	117,34,	0,36711
3	107037267	107037417	ENSMUSG00000047959	0.0041	+	107037267	107037417	0	1	150,	0
3	108100832	108100983	ENSMUSG00000009108	0.0044	+	108100832	108100983	0	1	151,	0
3	108357831	108357981	ENSMUSG00000068747	0.00058	+	108357831	108357981	0	1	150,	0
3	108581971	108582121	ENSMUSG00000048100	1.3e-05	+	108581971	108582121	0	1	150,	0
3	109168337	109168457	ENSMUSG00000040322	4e-14	+	109168337	109168457	0	1	120,	0
3	116008367	116010662	ENSMUSG00000027963	5.6e-10	+	116008367	116010662	0	2	170,41,	0,2254
3	116549293	116549473	ENSMUSG00000000340	0.00051	+	116549293	116549473	0	1	180,	0
3	116572055	116572265	ENSMUSG00000027961	0.00042	+	116572055	116572265	0	1	210,	0
3	116905386	116905507	ENSMUSG00000033386	2.5e-07	+	116905386	116905507	0	1	121,	0
3	122856556	122856737	ENSMUSG00000053965	5.6e-05	+	122856556	122856737	0	1	181,	0
3	127553488	127555309	ENSMUSG00000051278	6.9e-08	+	127553488	127555309	0	2	167,14,	0,1807
3	127617063	127617274	ENSMUSG00000051278	1.1e-07	+	127617063	127617274	0	1	211,	0
3	127838018	127838198	ENSMUSG00000105447	0.0041	+	127838018	127838198	0	1	180,	0
3	129638285	129638435	ENSMUSG00000041220	0.00065	+	129638285	129638435	0	1	150,	0
3	130730668	130730818	ENSMUSG00000105789	0.0021	+	130730668	130730818	0	1	150,	0
3	131315676	131315826	ENSMUSG00000097761	0.0041	+	131315676	131315826	0	1	150,	0
3	132843918	132844098	ENSMUSG00000106499	0.0011	+	132843918	132844098	0	1	180,	0
3	135281280	135281430	ENSMUSG00000028167	0.00058	+	135281280	135281430	0	1	150,	0
3	135357664	135357814	ENSMUSG00000050150	0.0041	+	135357664	135357814	0	1	150,	0
3	135466488	135466639	ENSMUSG00000078578	1.9e-06	+	135466488	135466639	0	1	151,	0
3	135555328	135555509	ENSMUSG00000028164	0.0021	+	135555328	135555509	0	1	181,	0
3	135825699	135825820	ENSMUSG00000053897	0.0071	+	135825699	135825820	0	1	121,	0
3	135859353	135884184	ENSMUSG00000053897	1.6e-05	+	135859353	135884184	0	2	425,25,	0,24806
3	137905283	137905404	ENSMUSG00000074212	2.8e-05	+	137905283	137905404	0	1	121,	0
3	138147395	138148418	ENSMUSG00000004127	3.7e-10	+	138147395	138148418	0	2	175,65,	0,958
3	138154677	138154947	ENSMUSG00000004127	4.6e-06	+	138154677	138154947	0	1	270,	0
3	138157811	138158052	ENSMUSG00000004127	0.0001	+	138157811	138158052	0	1	241,	0
3	138527264	138546345	ENSMUSG00000028156	1e-17	+	138527264	138546345	0	3	50,136,25,	0,6111,19056
3	138555421	138555542	ENSMUSG00000028156	5e-44	+	138555421	138555542	0	1	121,	0
3	138904165	138904435	ENSMUSG00000028152	3.7e-09	+	138904165	138904435	0	1	270,	0
3	142744116	142744236	ENSMUSG00000040213	0.0021	+	142744116	142744236	0	1	120,	0
3	142745373	142745523	ENSMUSG00000040213	0.0021	+	142745373	142745523	0	1	150,	0
3	144570393	144570528	ENSMUSG00000037072	3.2e-05	+	144570393	144570528	0	2	18,103,	0,32
3	144972123	144980490	ENSMUSG00000106361	0.0023	+	144972123	144980490	0	2	59,60,	0,8307
3	145148922	145150760	ENSMUSG00000028256	0.00023	+	145148922	145150760	0	2	155,25,	0,1813
3	145934057	145934237	ENSMUSG00000028191	1.6e-07	+	145934057	145934237	0	1	180,	0
3	145998736	145999066	ENSMUSG00000036863	0.00031	+	145998736	145999066	0	1	330,	0
3	146438763	146439094	ENSMUSG00000036825	1e-20	+	146438763	146439094	0	1	331,	0
3	146650877	146651207	ENSMUSG00000085810	0.0021	+	146650877	146651207	0	1	330,	0
3	146983888	146984009	ENSMUSG00000036745	0.01	+	146983888	146984009	0	1	121,	0
3	151296432	151296611	ENSMUSG00000106157	0.0036	+	151296432	151296611	0	1	179,	0
3	152387918	152388037	ENSMUSG00000104546	0.00072	+	152387918	152388037	0	1	119,	0
3	152395502	152396102	ENSMUSG00000039068	0.00013	+	152395502	152396102	0	2	81,100,	0,500
3	157536735	157539233	ENSMUSG00000028180	1.4e-09	+	157536735	157539233	0	3	3,83,184,	0,851,2314
3	159495432	159498380	ENSMUSG00000028175	0.0016	+	159495432	159498380	0	2	134,17,	0,2931
3	159523112	159523323	ENSMUSG00000028175	6.3e-09	+	159523112	159523323	0	1	211,	0
3	159529655	159529775	ENSMUSG00000028175	0.0065	+	159529655	159529775	0	1	120,	0
3	7573678	7576059	ENSMUSG00000040329	1.6e-07	-	7573678	7576059	0	2	269,62,	0,2319
3	8953751	8958263	ENSMUSG00000027506	0.00033	-	8953751	8958263	0	2	48,73,	0,4439
3	9427139	9427260	ENSMUSG00000040209	0.0068	-	9427139	9427260	0	1	121,	0
3	9434271	9434542	ENSMUSG00000040209	1e-10	-	9434271	9434542	0	1	271,	0
3	9437358	9437569	ENSMUSG00000040209	6.8e-06	-	9437358	9437569	0	1	211,	0
3	9437658	9437929	ENSMUSG00000040209	1.4e-06	-	9437658	9437929	0	1	271,	0
3	9693136	9693286	ENSMUSG00000027508	0.0041	-	9693136	9693286	0	1	150,	0
3	10419012	10419162	ENSMUSG00000027534	1.1e-06	-	10419012	10419162	0	1	150,	0
3	27419429	27419580	ENSMUSG00000039286	4.3e-09	-	27419429	27419580	0	1	151,	0
3	27710356	27711277	ENSMUSG00000039286	3.9e-05	-	27710356	27711277	0	2	83,158,	0,763
3	30509439	30509709	ENSMUSG00000027684	0.00015	-	30509439	30509709	0	1	270,	0
3	30901139	30901500	ENSMUSG00000037652	1.1e-06	-	30901139	30901500	0	1	361,	0
3	32334851	32335002	ENSMUSG00000027663	0.0054	-	32334851	32335002	0	1	151,	0
3	32341114	32341325	ENSMUSG00000027663	1.2e-06	-	32341114	32341325	0	1	211,	0
3	32585090	32587575	ENSMUSG00000027669	5.2e-06	-	32585090	32587575	0	2	136,15,	0,2470
3	34077420	34077600	ENSMUSG00000027679	3.2e-08	-	34077420	34077600	0	1	180,	0
3	40829926	40830106	ENSMUSG00000025759	0.00065	-	40829926	40830106	0	1	180,	0
3	41067009	41067248	ENSMUSG00000049940	5.9e-07	-	41067009	41067248	0	1	239,	0
3	41626898	41627139	ENSMUSG00000059834	1.4e-05	-	41626898	41627139	0	1	241,	0
3	41663365	41664008	ENSMUSG00000059834	0.00037	-	41663365	41664008	0	2	123,57,	0,586
3	41672430	41672550	ENSMUSG00000059834	0.0011	-	41672430	41672550	0	1	120,	0
3	50372159	50377686	ENSMUSG00000027737	4.4e-06	-	50372159	50377686	0	2	207,123,	0,5404
3	51515318	51515499	ENSMUSG00000037111	0.00041	-	51515318	51515499	0	1	181,	0
3	51560668	51560849	ENSMUSG00000037111	0.00015	-	51560668	51560849	0	1	181,	0
3	52994075	52994345	ENSMUSG00000027742	5e-06	-	52994075	52994345	0	1	270,	0
3	53860189	53863651	ENSMUSG00000027746	0.00089	-	53860189	53863651	0	3	84,58,38,	0,1025,3424
3	55391899	55392019	ENSMUSG00000105975	0.01	-	55391899	55392019	0	1	120,	0
3	57294901	57301538	ENSMUSG00000027800	1.1e-08	-	57294901	57301538	0	2	224,17,	0,6620
3	57651448	57651715	ENSMUSG00000036513	0.0062	-	57651448	57651715	0	2	51,129,	0,138
3	57843203	57844788	ENSMUSG00000027805	1e-05	-	57843203	57844788	0	2	111,128,	0,1457
3	58522001	58522122	ENSMUSG00000027808	0.0013	-	58522001	58522122	0	1	121,	0
3	58844416	58844536	ENSMUSG00000043850	0.0041	-	58844416	58844536	0	1	120,	0
3	62530365	62531056	ENSMUSG00000043441	6.3e-14	-	62530365	62531056	0	1	691,	0
3	62594814	62602523	ENSMUSG00000043441	0.00016	-	62594814	62602523	0	2	442,8,	0,7701
3	62604180	62604900	ENSMUSG00000043441	7.9e-14	-	62604180	62604900	0	1	720,	0
3	69072187	69072368	ENSMUSG00000027782	1.9e-09	-	69072187	69072368	0	1	181,	0
3	69126561	69127083	ENSMUSG00000027782	1.3e-11	-	69126561	69127083	0	2	69,352,	0,170
3	75875143	75875293	ENSMUSG00000034109	0.0062	-	75875143	75875293	0	1	150,	0
3	79812652	79812862	ENSMUSG00000027956	2.3e-05	-	79812652	79812862	0	1	210,	0
3	79813785	79813964	ENSMUSG00000027956	0.00042	-	79813785	79813964	0	1	179,	0
3	79842528	79842678	ENSMUSG00000027956	0.0021	-	79842528	79842678	0	1	150,	0
3	79886250	79886455	ENSMUSG00000102191	0.0016	-	79886250	79886455	0	1	205,	0
3	83840936	83841086	ENSMUSG00000027995	0.0024	-	83840936	83841086	0	1	150,	0
3	84087961	84105027	ENSMUSG00000033752	3.2e-17	-	84087961	84105027	0	3	213,45,93,	0,5593,16973
3	84160438	84160589	ENSMUSG00000027993	7.8e-05	-	84160438	84160589	0	1	151,	0
3	84163677	84163947	ENSMUSG00000027993	0.00011	-	84163677	84163947	0	1	270,	0
3	84208061	84208212	ENSMUSG00000027993	0.0021	-	84208061	84208212	0	1	151,	0
3	85730602	85730812	ENSMUSG00000051000	1.2e-06	-	85730602	85730812	0	1	210,	0
3	88329426	88329665	ENSMUSG00000001420	0.00023	-	88329426	88329665	0	1	239,	0
3	88333419	88333628	ENSMUSG00000001420	7.8e-05	-	88333419	88333628	0	1	209,	0
3	88399782	88410331	ENSMUSG00000028066	4e-35	-	88399782	88410331	0	2	34,176,	0,10373
3	88823505	88823746	ENSMUSG00000098912	7.1e-05	-	88823505	88823746	0	1	241,	0
3	88922057	88922237	ENSMUSG00000068921	5.8e-05	-	88922057	88922237	0	1	180,	0
3	88922654	88922924	ENSMUSG00000068921	0.00039	-	88922654	88922924	0	1	270,	0
3	88950971	88951121	ENSMUSG00000068921	0.0021	-	88950971	88951121	0	1	150,	0
3	89100675	89100915	ENSMUSG00000059743	4e-11	-	89100675	89100915	0	1	240,	0
3	89235072	89235222	ENSMUSG00000042766	0.0011	-	89235072	89235222	0	1	150,	0
3	89415471	89415738	ENSMUSG00000028044	1.6e-63	-	89415471	89415738	0	1	267,	0
3	89752642	89752762	ENSMUSG00000027950	0.00074	-	89752642	89752762	0	1	120,	0
3	90424069	90432965	ENSMUSG00000027933	1.9e-05	-	90424069	90432965	0	2	18,162,	0,8734
3	90489333	90489483	ENSMUSG00000001018	4.1e-05	-	90489333	90489483	0	1	150,	0
3	92122233	92123947	ENSMUSG00000056270	1e-59	-	92122233	92123947	0	2	1117,36,	0,1678
3	92135026	92135499	ENSMUSG00000027927	5e-09	-	92135026	92135499	0	1	473,	0
3	92484488	92485895	ENSMUSG00000050359	3.2e-38	-	92484488	92485895	0	2	223,46,	0,1361
3	92719207	92720350	ENSMUSG00000042124	3.7e-09	-	92719207	92720350	0	2	163,42,	0,1101
3	92750862	92752338	ENSMUSG00000027919	1.6e-36	-	92750862	92752338	0	2	159,51,	0,1425
3	92777764	92778870	ENSMUSG00000068888	0.0041	-	92777764	92778870	0	2	125,22,	0,1084
3	94639406	94658782	ENSMUSG00000005968	0.0072	-	94639406	94658782	0	2	63,58,	0,19318
3	95006589	95006829	ENSMUSG00000019338	1.1e-07	-	95006589	95006829	0	1	240,	0
3	95036672	95042614	ENSMUSG00000005625	3.2e-19	-	95036672	95042614	0	2	73,107,	0,5835
3	95133583	95134011	ENSMUSG00000092607	1e-05	-	95133583	95134011	0	2	190,167,	0,261
3	95181825	95182036	ENSMUSG00000038766	0.00059	-	95181825	95182036	0	1	211,	0
3	95208899	95215318	ENSMUSG00000038766	0.0019	-	95208899	95215318	0	2	38,83,	0,6336
3	95228393	95228603	ENSMUSG00000053192	0.003	-	95228393	95228603	0	1	210,	0
3	95323943	95324123	ENSMUSG00000015697	4.4e-06	-	95323943	95324123	0	1	180,	0
3	95870518	95871460	ENSMUSG00000054312	0.0069	-	95870518	95871460	0	3	124,46,8,	0,803,934
3	95878591	95878711	ENSMUSG00000038550	0.0015	-	95878591	95878711	0	1	120,	0
3	96168121	96168510	ENSMUSG00000097204	0.00095	-	96168121	96168510	0	1	389,	0
3	97767785	97767906	ENSMUSG00000038170	0.0062	-	97767785	97767906	0	1	121,	0
3	98313169	98313320	ENSMUSG00000053398	5e-13	-	98313169	98313320	0	1	151,	0
3	100471603	100471873	ENSMUSG00000044468	0.0021	-	100471603	100471873	0	1	270,	0
3	100473277	100473457	ENSMUSG00000044468	0.00058	-	100473277	100473457	0	1	180,	0
3	100562237	100562418	ENSMUSG00000008763	4.3e-05	-	100562237	100562418	0	1	181,	0
3	100685382	100685503	ENSMUSG00000008763	7.4e-05	-	100685382	100685503	0	1	121,	0
3	100946187	100946398	ENSMUSG00000033222	3.7e-05	-	100946187	100946398	0	1	211,	0
3	101077057	101077328	ENSMUSG00000027864	3e-06	-	101077057	101077328	0	1	271,	0
3	102154570	102154721	ENSMUSG00000027860	0.00015	-	102154570	102154721	0	1	151,	0
3	103964685	103964926	ENSMUSG00000089998	0.00015	-	103964685	103964926	0	1	241,	0
3	104794895	104795016	ENSMUSG00000002227	0.0036	-	104794895	104795016	0	1	121,	0
3	104842684	104842864	ENSMUSG00000070372	0.0047	-	104842684	104842864	0	1	180,	0
3	106016948	106017126	ENSMUSG00000043873	0.0021	-	106016948	106017126	0	1	178,	0
3	106876765	106879331	ENSMUSG00000105102	7.4e-05	-	106876765	106879331	0	2	91,88,	0,2478
3	107483780	107483991	ENSMUSG00000027894	0.0003	-	107483780	107483991	0	1	211,	0
3	108012254	108012432	ENSMUSG00000058135	5e-07	-	108012254	108012432	0	1	178,	0
3	108074837	108075047	ENSMUSG00000027889	6.3e-05	-	108074837	108075047	0	1	210,	0
3	108145936	108146116	ENSMUSG00000000001	2.7e-08	-	108145936	108146116	0	1	180,	0
3	108435950	108445119	ENSMUSG00000068739	5.9e-10	-	108435950	108445119	0	3	16,71,123,	0,1558,9046
3	108827608	108840526	ENSMUSG00000027882	6.3e-05	-	108827608	108840526	0	2	14,107,	0,12811
3	108903014	108903134	ENSMUSG00000027881	8.7e-07	-	108903014	108903134	0	1	120,	0
3	108971056	108971206	ENSMUSG00000040339	0.0017	-	108971056	108971206	0	1	150,	0
3	108975026	108975265	ENSMUSG00000040339	4.5e-08	-	108975026	108975265	0	1	239,	0
3	116129357	116129598	ENSMUSG00000027962	0.00098	-	116129357	116129598	0	1	241,	0
3	116274438	116274649	ENSMUSG00000033502	0.00015	-	116274438	116274649	0	1	211,	0
3	116572062	116572272	ENSMUSG00000106025	0.00042	-	116572062	116572272	0	1	210,	0
3	116594725	116594876	ENSMUSG00000033439	0.0014	-	116594725	116594876	0	1	151,	0
3	116673334	116673484	ENSMUSG00000027957	0.0006	-	116673334	116673484	0	1	150,	0
3	122257126	122257367	ENSMUSG00000057359	0.00089	-	122257126	122257367	0	1	241,	0
3	122619534	122619685	ENSMUSG00000039735	5.4e-05	-	122619534	122619685	0	1	151,	0
3	122931552	122931792	ENSMUSG00000039701	0.0002	-	122931552	122931792	0	1	240,	0
3	123108433	123108733	ENSMUSG00000050315	6.8e-06	-	123108433	123108733	0	1	300,	0
3	123109092	123109242	ENSMUSG00000050315	0.00065	-	123109092	123109242	0	1	150,	0
3	123112146	123112327	ENSMUSG00000050315	0.0019	-	123112146	123112327	0	1	181,	0
3	123368475	123368716	ENSMUSG00000028114	6.2e-05	-	123368475	123368716	0	1	241,	0
3	126947381	126947652	ENSMUSG00000032826	7.8e-05	-	126947381	126947652	0	1	271,	0
3	130730130	130730309	ENSMUSG00000062006	0.00023	-	130730130	130730309	0	1	179,	0
3	131288710	131288830	ENSMUSG00000027983	0.0041	-	131288710	131288830	0	1	120,	0
3	132982139	132982289	ENSMUSG00000028018	5.5e-05	-	132982139	132982289	0	1	150,	0
3	133081235	133081356	ENSMUSG00000028018	0.0078	-	133081235	133081356	0	1	121,	0
3	135406651	135406801	ENSMUSG00000028165	0.00027	-	135406651	135406801	0	1	150,	0
3	138458955	138459106	ENSMUSG00000005813	1e-06	-	138458955	138459106	0	1	151,	0
3	138925931	138926112	ENSMUSG00000028149	2.1e-05	-	138925931	138926112	0	1	181,	0
3	139050521	139074754	ENSMUSG00000028149	0.0011	-	139050521	139074754	0	2	67,114,	0,24119
3	142302361	142302512	ENSMUSG00000028273	0.00058	-	142302361	142302512	0	1	151,	0
3	142744128	142744652	ENSMUSG00000086561	0.00058	-	142744128	142744652	0	2	59,118,	0,406
3	144625491	144625639	ENSMUSG00000105045	0.0085	-	144625491	144625639	0	1	148,	0
3	144691325	144691506	ENSMUSG00000037062	2e-33	-	144691325	144691506	0	1	181,	0
3	146521218	146521429	ENSMUSG00000028187	5.4e-06	-	146521218	146521429	0	1	211,	0
3	146645845	146646083	ENSMUSG00000090202	0.0011	-	146645845	146646083	0	1	238,	0
3	146650871	146651198	ENSMUSG00000090202	0.0011	-	146650871	146651198	0	1	327,	0
3	146645849	146646118	ENSMUSG00000048652	0.0011	-	146645849	146646118	0	1	269,	0
3	152250058	152250208	ENSMUSG00000104621	0.0013	-	152250058	152250208	0	1	150,	0
3	154576550	154576731	ENSMUSG00000047583	0.00083	-	154576550	154576731	0	1	181,	0
3	154580028	154580179	ENSMUSG00000047583	0.0083	-	154580028	154580179	0	1	151,	0
3	155084917	155085127	ENSMUSG00000053870	8.7e-08	-	155084917	155085127	0	1	210,	0
4	6408243	6408423	ENSMUSG00000028249	0.00023	+	6408243	6408423	0	1	180,	0
4	8751506	8751687	ENSMUSG00000041235	0.0058	+	8751506	8751687	0	1	181,	0
4	8859058	8859299	ENSMUSG00000041235	1e-06	+	8859058	8859299	0	1	241,	0
4	10874616	10874767	ENSMUSG00000059482	0.0011	+	10874616	10874767	0	1	151,	0
4	11203136	11203346	ENSMUSG00000028212	3.2e-11	+	11203136	11203346	0	1	210,	0
4	11400997	11401205	ENSMUSG00000081884	1.3e-05	+	11400997	11401205	0	1	208,	0
4	11980184	11980335	ENSMUSG00000085614	0.0044	+	11980184	11980335	0	1	151,	0
4	12089468	12089648	ENSMUSG00000052137	0.0021	+	12089468	12089648	0	1	180,	0
4	12114638	12114935	ENSMUSG00000083246	1.6e-05	+	12114638	12114935	0	1	297,	0
4	12115200	12115319	ENSMUSG00000083246	0.00066	+	12115200	12115319	0	1	119,	0
4	13889998	13890149	ENSMUSG00000006586	0.0041	+	13889998	13890149	0	1	151,	0
4	16266015	16266195	ENSMUSG00000085112	0.0041	+	16266015	16266195	0	1	180,	0
4	21759742	21759922	ENSMUSG00000028252	5e-06	+	21759742	21759922	0	1	180,	0
4	32733346	32733557	ENSMUSG00000058006	7.9e-05	+	32733346	32733557	0	1	211,	0
4	32749757	32749938	ENSMUSG00000058006	0.00051	+	32749757	32749938	0	1	181,	0
4	32774166	32774317	ENSMUSG00000058006	1.1e-05	+	32774166	32774317	0	1	151,	0
4	39451057	39451746	ENSMUSG00000028287	1.3e-06	+	39451057	39451746	0	1	689,	0
4	42951418	42951539	ENSMUSG00000036052	0.0041	+	42951418	42951539	0	1	121,	0
4	42952947	42953098	ENSMUSG00000036052	0.00015	+	42952947	42953098	0	1	151,	0
4	42957356	42957627	ENSMUSG00000036052	3.1e-09	+	42957356	42957627	0	1	271,	0
4	43382068	43383527	ENSMUSG00000035969	1.3e-05	+	43382068	43383527	0	2	131,79,	0,1380
4	43508898	43509190	ENSMUSG00000028463	0.0011	+	43508898	43509190	0	2	137,73,	0,219
4	43562598	43562747	ENSMUSG00000028466	3.3e-05	+	43562598	43562747	0	1	149,	0
4	46025856	46026007	ENSMUSG00000035517	0.0028	+	46025856	46026007	0	1	151,	0
4	46172252	46172403	ENSMUSG00000028330	2e-12	+	46172252	46172403	0	1	151,	0
4	46502434	46502614	ENSMUSG00000028334	2e-09	+	46502434	46502614	0	1	180,	0
4	47483005	47483242	ENSMUSG00000053317	2e-08	+	47483005	47483242	0	1	237,	0
4	48181861	48182042	ENSMUSG00000061455	0.00037	+	48181861	48182042	0	1	181,	0
4	48430876	48431116	ENSMUSG00000028344	3.2e-10	+	48430876	48431116	0	1	240,	0
4	48431235	48431415	ENSMUSG00000028344	0.0013	+	48431235	48431415	0	1	180,	0
4	48561649	48561829	ENSMUSG00000039693	0.002	+	48561649	48561829	0	1	180,	0
4	52467844	52474932	ENSMUSG00000028312	6.3e-78	+	52467844	52474932	0	4	70,194,144,12,	0,1927,2921,7076
4	55083322	55083503	ENSMUSG00000060206	8.3e-06	+	55083322	55083503	0	1	181,	0
4	56809480	56809601	ENSMUSG00000038827	0.0022	+	56809480	56809601	0	1	121,	0
4	57638064	57648114	ENSMUSG00000090053	0.0042	+	57638064	57648114	0	2	26,125,	0,9925
4	57637975	57648115	ENSMUSG00000089945	0.00014	+	57637975	57648115	0	2	115,126,	0,10014
4	57854592	57854833	ENSMUSG00000089945	4.4e-10	+	57854592	57854833	0	1	241,	0
4	57854622	57854833	ENSMUSG00000038729	1e-09	+	57854622	57854833	0	1	211,	0
4	59904047	59904227	ENSMUSG00000028385	0.0012	+	59904047	59904227	0	1	180,	0
4	64075532	64083814	ENSMUSG00000086755	5e-05	+	64075532	64083814	0	3	131,154,69,	0,2529,8213
4	65204847	65204998	ENSMUSG00000028370	0.00058	+	65204847	65204998	0	1	151,	0
4	80954645	80954825	ENSMUSG00000048706	0.00013	+	80954645	80954825	0	1	180,	0
4	83460427	83460667	ENSMUSG00000028483	3.7e-06	+	83460427	83460667	0	1	240,	0
4	83461174	83461415	ENSMUSG00000028483	2.8e-10	+	83461174	83461415	0	1	241,	0
4	83558768	83580825	ENSMUSG00000052407	0.0071	+	83558768	83580825	0	2	73,78,	0,21979
4	84741616	84742206	ENSMUSG00000086413	3.5e-07	+	84741616	84742206	0	2	269,16,	0,574
4	95137523	95146325	ENSMUSG00000087366	0.00028	+	95137523	95146325	0	2	262,7,	0,8795
4	98496954	98497104	ENSMUSG00000061859	0.0028	+	98496954	98497104	0	1	150,	0
4	98793826	98796857	ENSMUSG00000085843	0.00058	+	98793826	98796857	0	3	56,78,15,	0,2182,3016
4	98935423	98935543	ENSMUSG00000028560	1.4e-06	+	98935423	98935543	0	1	120,	0
4	105230946	105231215	ENSMUSG00000028517	0.0021	+	105230946	105231215	0	1	269,	0
4	105231631	105231900	ENSMUSG00000028517	1.7e-07	+	105231631	105231900	0	1	269,	0
4	106655043	106655193	ENSMUSG00000043572	0.0003	+	106655043	106655193	0	1	150,	0
4	107178547	107178697	ENSMUSG00000028618	0.0012	+	107178547	107178697	0	1	150,	0
4	107843670	107843941	ENSMUSG00000028613	7.8e-07	+	107843670	107843941	0	1	271,	0
4	107892239	107895100	ENSMUSG00000028608	5e-11	+	107892239	107895100	0	3	14,238,228,	0,934,2633
4	108341394	108341544	ENSMUSG00000048351	0.0013	+	108341394	108341544	0	1	150,	0
4	108613108	108614533	ENSMUSG00000028587	7.2e-08	+	108613108	108614533	0	2	48,253,	0,1172
4	109387547	109387817	ENSMUSG00000028552	6.2e-06	+	109387547	109387817	0	1	270,	0
4	109963719	109963840	ENSMUSG00000010517	0.0071	+	109963719	109963840	0	1	121,	0
4	114610726	114610847	ENSMUSG00000070867	0.01	+	114610726	114610847	0	1	121,	0
4	114920597	114920748	ENSMUSG00000085399	0.0026	+	114920597	114920748	0	1	151,	0
4	114921164	114921877	ENSMUSG00000085399	0.0019	+	114921164	114921877	0	2	71,109,	0,604
4	115737833	115738223	ENSMUSG00000034210	5.1e-09	+	115737833	115738223	0	1	390,	0
4	115831241	115831569	ENSMUSG00000028709	0.00016	+	115831241	115831569	0	1	328,	0
4	115875469	115876684	ENSMUSG00000028708	8.7e-05	+	115875469	115876684	0	2	76,104,	0,1111
4	115876832	115878237	ENSMUSG00000028708	1.3e-18	+	115876832	115878237	0	2	220,288,	0,1117
4	116299822	116300062	ENSMUSG00000028698	1.8e-08	+	116299822	116300062	0	1	240,	0
4	116507608	116510719	ENSMUSG00000028696	2.3e-07	+	116507608	116510719	0	2	42,198,	0,2913
4	116552229	116552346	ENSMUSG00000087299	0.00058	+	116552229	116552346	0	1	117,	0
4	116593552	116593673	ENSMUSG00000034042	0.00055	+	116593552	116593673	0	1	121,	0
4	116596713	116596893	ENSMUSG00000034035	0.0021	+	116596713	116596893	0	1	180,	0
4	117072116	117072267	ENSMUSG00000028683	5.8e-05	+	117072116	117072267	0	1	151,	0
4	117081560	117086857	ENSMUSG00000028683	4.8e-06	+	117081560	117086857	0	2	101,169,	0,5128
4	117674177	117674297	ENSMUSG00000033423	0.0071	+	117674177	117674297	0	1	120,	0
4	117868787	117868907	ENSMUSG00000028542	0.0015	+	117868787	117868907	0	1	120,	0
4	120094227	120094468	ENSMUSG00000028634	0.0012	+	120094227	120094468	0	1	241,	0
4	120097045	120097165	ENSMUSG00000028634	0.0024	+	120097045	120097165	0	1	120,	0
4	120097314	120097585	ENSMUSG00000028634	7.8e-07	+	120097314	120097585	0	1	271,	0
4	120098064	120098185	ENSMUSG00000028634	0.0011	+	120098064	120098185	0	1	121,	0
4	120132027	120132418	ENSMUSG00000028634	4e-08	+	120132027	120132418	0	1	391,	0
4	120132597	120134448	ENSMUSG00000028634	0.00013	+	120132597	120134448	0	2	32,868,	0,983
4	120134627	120135107	ENSMUSG00000028634	0.0016	+	120134627	120135107	0	1	480,	0
4	120167031	120167151	ENSMUSG00000028635	0.0021	+	120167031	120167151	0	1	120,	0
4	120529526	120529797	ENSMUSG00000000085	1.5e-06	+	120529526	120529797	0	1	271,	0
4	122962135	122962284	ENSMUSG00000086443	0.0041	+	122962135	122962284	0	1	149,	0
4	124714805	124714926	ENSMUSG00000028902	3.5e-06	+	124714805	124714926	0	1	121,	0
4	124718670	124721796	ENSMUSG00000028902	7.8e-05	+	124718670	124721796	0	2	57,64,	0,3062
4	124849199	124849440	ENSMUSG00000028890	0.0062	+	124849199	124849440	0	1	241,	0
4	124937047	124937287	ENSMUSG00000044730	0.0013	+	124937047	124937287	0	1	240,	0
4	124942712	124943012	ENSMUSG00000044730	9.5e-05	+	124942712	124943012	0	1	300,	0
4	125066671	125066882	ENSMUSG00000050213	1.3e-06	+	125066671	125066882	0	1	211,	0
4	126560025	126562060	ENSMUSG00000042489	6.3e-24	+	126560025	126562060	0	2	327,303,	0,1732
4	126572413	126573318	ENSMUSG00000042489	1e-17	+	126572413	126573318	0	2	57,183,	0,722
4	126581356	126585994	ENSMUSG00000042489	1e-11	+	126581356	126585994	0	2	173,157,	0,4481
4	126593662	126593813	ENSMUSG00000042489	0.00028	+	126593662	126593813	0	1	151,	0
4	127026197	127026406	ENSMUSG00000028820	2.5e-16	+	127026197	127026406	0	1	209,	0
4	127026733	127027294	ENSMUSG00000028820	7.9e-29	+	127026733	127027294	0	2	153,27,	0,534
4	128752611	128752881	ENSMUSG00000028796	3.2e-32	+	128752611	128752881	0	1	270,	0
4	128909387	128909836	ENSMUSG00000041000	0.0011	+	128909387	128909836	0	1	449,	0
4	129349635	129349816	ENSMUSG00000057572	0.00023	+	129349635	129349816	0	1	181,	0
4	130822845	130823026	ENSMUSG00000025743	0.00047	+	130822845	130823026	0	1	181,	0
4	132724465	132724765	ENSMUSG00000028886	5e-14	+	132724465	132724765	0	1	300,	0
4	133199635	133199756	ENSMUSG00000028868	6.2e-07	+	133199635	133199756	0	1	121,	0
4	134426187	134426517	ENSMUSG00000037366	1.2e-08	+	134426187	134426517	0	1	330,	0
4	135868620	135868771	ENSMUSG00000028676	1.9e-10	+	135868620	135868771	0	1	151,	0
4	135940042	135940162	ENSMUSG00000028673	5.8e-05	+	135940042	135940162	0	1	120,	0
4	136144357	136144477	ENSMUSG00000007872	0.00017	+	136144357	136144477	0	1	120,	0
4	136172423	136172604	ENSMUSG00000018983	0.00071	+	136172423	136172604	0	1	181,	0
4	136463172	136463411	ENSMUSG00000066178	0.00074	+	136463172	136463411	0	1	239,	0
4	136549116	136549297	ENSMUSG00000001089	0.00035	+	136549116	136549297	0	1	181,	0
4	137295682	137296312	ENSMUSG00000036856	0.0036	+	137295682	137296312	0	2	120,1,	0,629
4	137297209	137297390	ENSMUSG00000036856	0.0078	+	137297209	137297390	0	1	181,	0
4	137298916	137299097	ENSMUSG00000036856	0.0019	+	137298916	137299097	0	1	181,	0
4	137299246	137299426	ENSMUSG00000036856	0.0013	+	137299246	137299426	0	1	180,	0
4	138442025	138442175	ENSMUSG00000041241	0.001	+	138442025	138442175	0	1	150,	0
4	139377171	139377382	ENSMUSG00000078517	5.8e-05	+	139377171	139377382	0	1	211,	0
4	139619246	139619366	ENSMUSG00000041025	2.1e-07	+	139619246	139619366	0	1	120,	0
4	139620172	139620382	ENSMUSG00000041025	6.3e-13	+	139620172	139620382	0	1	210,	0
4	139649480	139649690	ENSMUSG00000028737	3.2e-05	+	139649480	139649690	0	1	210,	0
4	141219938	141220118	ENSMUSG00000073733	2e-05	+	141219938	141220118	0	1	180,	0
4	143412723	143412843	ENSMUSG00000046862	0.0044	+	143412723	143412843	0	1	120,	0
4	145536617	145536887	ENSMUSG00000078503	1e-05	+	145536617	145536887	0	1	270,	0
4	145828482	145828662	ENSMUSG00000084350	0.0021	+	145828482	145828662	0	1	180,	0
4	146655908	146657597	ENSMUSG00000063245	7.9e-08	+	146655908	146657597	0	2	18,220,	0,1469
4	147059294	147059475	ENSMUSG00000067919	0.00058	+	147059294	147059475	0	1	181,	0
4	148594546	148594904	ENSMUSG00000006442	4.1e-06	+	148594546	148594904	0	2	73,46,	0,312
4	152271704	152271855	ENSMUSG00000028937	1.3e-24	+	152271704	152271855	0	1	151,	0
4	152306851	152307031	ENSMUSG00000039662	7.1e-08	+	152306851	152307031	0	1	180,	0
4	154964122	154964242	ENSMUSG00000029056	0.00044	+	154964122	154964242	0	1	120,	0
4	155086666	155086787	ENSMUSG00000029049	0.0078	+	155086666	155086787	0	1	121,	0
4	155249919	155250215	ENSMUSG00000073684	0.0019	+	155249919	155250215	0	1	296,	0
4	155420386	155420717	ENSMUSG00000078490	0.00018	+	155420386	155420717	0	1	331,	0
4	155420925	155421046	ENSMUSG00000078490	0.00058	+	155420925	155421046	0	1	121,	0
4	155623070	155623220	ENSMUSG00000042202	0.00051	+	155623070	155623220	0	1	150,	0
4	155715814	155716084	ENSMUSG00000029038	3.2e-07	+	155715814	155716084	0	1	270,	0
4	155841534	155841769	ENSMUSG00000029070	0.0049	+	155841534	155841769	0	2	12,108,	0,127
4	155888655	155888924	ENSMUSG00000029034	2e-12	+	155888655	155888924	0	1	269,	0
4	155966088	155966570	ENSMUSG00000023571	1.1e-05	+	155966088	155966570	0	2	72,167,	0,315
4	156002472	156002592	ENSMUSG00000029076	0.00037	+	156002472	156002592	0	1	120,	0
4	156026253	156027327	ENSMUSG00000041954	2e-05	+	156026253	156027327	0	2	377,12,	0,1062
4	156132580	156132791	ENSMUSG00000110404	0.00011	+	156132580	156132791	0	1	211,	0
4	156132969	156133390	ENSMUSG00000110404	1.4e-06	+	156132969	156133390	0	1	421,	0
4	4134035	4134155	ENSMUSG00000045573	0.0078	-	4134035	4134155	0	1	120,	0
4	4793145	4793325	ENSMUSG00000066324	0.0044	-	4793145	4793325	0	1	180,	0
4	9449141	9449262	ENSMUSG00000028207	0.0023	-	9449141	9449262	0	1	121,	0
4	11317127	11321808	ENSMUSG00000045205	3e-07	-	11317127	11321808	0	3	53,33,94,	0,2658,4587
4	14810096	14810337	ENSMUSG00000040550	1.3e-23	-	14810096	14810337	0	1	241,	0
4	14818302	14819209	ENSMUSG00000040550	2.5e-09	-	14818302	14819209	0	2	186,115,	0,792
4	15997180	15997301	ENSMUSG00000041153	0.0021	-	15997180	15997301	0	1	121,	0
4	25619796	25620037	ENSMUSG00000055373	0.00015	-	25619796	25620037	0	1	241,	0
4	27867208	27867357	ENSMUSG00000082674	0.0023	-	27867208	27867357	0	1	149,	0
4	35890100	36056738	ENSMUSG00000045083	0.0093	-	35890100	36056738	0	2	83,97,	0,166541
4	40682411	40682621	ENSMUSG00000028411	2e-05	-	40682411	40682621	0	1	210,	0
4	40947784	40947935	ENSMUSG00000028416	6.2e-08	-	40947784	40947935	0	1	151,	0
4	41395423	41395663	ENSMUSG00000028438	2.1e-09	-	41395423	41395663	0	1	240,	0
4	41428969	41429374	ENSMUSG00000028438	0.0041	-	41428969	41429374	0	2	13,108,	0,297
4	41714916	41715066	ENSMUSG00000028447	1.3e-06	-	41714916	41715066	0	1	150,	0
4	41720853	41723170	ENSMUSG00000028447	7.1e-06	-	41720853	41723170	0	2	14,136,	0,2181
4	42980351	42980472	ENSMUSG00000028452	3.2e-11	-	42980351	42980472	0	1	121,	0
4	43027689	43027929	ENSMUSG00000028455	2e-11	-	43027689	43027929	0	1	240,	0
4	43449713	43449863	ENSMUSG00000028459	0.00058	-	43449713	43449863	0	1	150,	0
4	43531938	43532194	ENSMUSG00000028465	9.8e-08	-	43531938	43532194	0	2	147,3,	0,253
4	43567853	43568056	ENSMUSG00000028467	0.0043	-	43567853	43568056	0	2	63,57,	0,146
4	44034104	44034225	ENSMUSG00000028479	0.0044	-	44034104	44034225	0	1	121,	0
4	44525952	44526103	ENSMUSG00000014030	0.0078	-	44525952	44526103	0	1	151,	0
4	45034575	45034725	ENSMUSG00000048232	0.0062	-	45034575	45034725	0	1	150,	0
4	45106880	45108084	ENSMUSG00000078713	0.0021	-	45106880	45108084	0	2	8,172,	0,1032
4	45396132	45396312	ENSMUSG00000045973	7.9e-05	-	45396132	45396312	0	1	180,	0
4	45398467	45398618	ENSMUSG00000045973	5.1e-10	-	45398467	45398618	0	1	151,	0
4	45423725	45423876	ENSMUSG00000044813	0.0074	-	45423725	45423876	0	1	151,	0
4	46114745	46114956	ENSMUSG00000035495	3.2e-13	-	46114745	46114956	0	1	211,	0
4	46382390	46382541	ENSMUSG00000028331	0.012	-	46382390	46382541	0	1	151,	0
4	46536936	46537116	ENSMUSG00000028337	5e-06	-	46536936	46537116	0	1	180,	0
4	46538820	46539149	ENSMUSG00000028337	0.0002	-	46538820	46539149	0	1	329,	0
4	46649788	46649969	ENSMUSG00000039813	0.00058	-	46649788	46649969	0	1	181,	0
4	48430857	48431067	ENSMUSG00000028345	6.3e-12	-	48430857	48431067	0	1	210,	0
4	59471927	59472077	ENSMUSG00000028382	7.2e-05	-	59471927	59472077	0	1	150,	0
4	59775429	59781037	ENSMUSG00000038544	0.0032	-	59775429	59781037	0	2	120,31,	0,5577
4	59782264	59783838	ENSMUSG00000038544	0.0072	-	59782264	59783838	0	2	70,111,	0,1463
4	62428072	62428473	ENSMUSG00000063851	0.00011	-	62428072	62428473	0	1	401,	0
4	63418283	63418553	ENSMUSG00000039137	5.5e-07	-	63418283	63418553	0	1	270,	0
4	70249216	70249396	ENSMUSG00000039298	0.00058	-	70249216	70249396	0	1	180,	0
4	70352679	70354742	ENSMUSG00000039298	6.5e-05	-	70352679	70354742	0	3	109,42,30,	0,930,2033
4	70410292	70410443	ENSMUSG00000039298	0.00012	-	70410292	70410443	0	1	151,	0
4	70249225	70249373	ENSMUSG00000080902	0.00058	-	70249225	70249373	0	1	148,	0
4	82295897	82296077	ENSMUSG00000008575	0.0059	-	82295897	82296077	0	1	180,	0
4	82498468	82499252	ENSMUSG00000008575	4e-21	-	82498468	82499252	0	2	301,89,	0,695
4	82504815	82505326	ENSMUSG00000008575	3.7e-07	-	82504815	82505326	0	1	511,	0
4	83460274	83462055	ENSMUSG00000028484	1e-22	-	83460274	83462055	0	4	18,71,56,185,	0,184,911,1596
4	86656697	86656907	ENSMUSG00000028494	1.6e-19	-	86656697	86656907	0	1	210,	0
4	88996004	89039044	ENSMUSG00000117251	0.00019	-	88996004	89039044	0	2	274,23,	0,43017
4	94556556	94556676	ENSMUSG00000028578	0.00042	-	94556556	94556676	0	1	120,	0
4	94567663	94567843	ENSMUSG00000028577	1.7e-05	-	94567663	94567843	0	1	180,	0
4	99767403	99769500	ENSMUSG00000028549	7.9e-07	-	99767403	99769500	0	2	173,7,	0,2090
4	106587154	106588763	ENSMUSG00000085023	0.00065	-	106587154	106588763	0	2	65,51,	0,1558
4	107247516	107247754	ENSMUSG00000028617	7.9e-17	-	107247516	107247754	0	1	238,	0
4	108229813	108229994	ENSMUSG00000034636	0.0013	-	108229813	108229994	0	1	181,	0
4	109652575	109652845	ENSMUSG00000059027	5.8e-05	-	109652575	109652845	0	1	270,	0
4	116034099	116034280	ENSMUSG00000028706	4.5e-06	-	116034099	116034280	0	1	181,	0
4	116069978	116070236	ENSMUSG00000063882	7.9e-46	-	116069978	116070236	0	2	100,136,	0,122
4	116551632	116551843	ENSMUSG00000055900	7.9e-12	-	116551632	116551843	0	1	211,	0
4	116601560	116601771	ENSMUSG00000028693	7.9e-26	-	116601560	116601771	0	1	211,	0
4	116636509	116636659	ENSMUSG00000028692	5e-43	-	116636509	116636659	0	1	150,	0
4	116993424	116994413	ENSMUSG00000028684	1.4e-09	-	116993424	116994413	0	3	43,113,83,	0,160,906
4	117155535	117156154	ENSMUSG00000047675	8.1e-09	-	117155535	117156154	0	2	142,97,	0,522
4	117888702	117888823	ENSMUSG00000028540	0.0021	-	117888702	117888823	0	1	121,	0
4	117927883	117928032	ENSMUSG00000028539	0.0013	-	117927883	117928032	0	1	149,	0
4	118437232	118437352	ENSMUSG00000006398	2e-11	-	118437232	118437352	0	1	120,	0
4	119223014	119223135	ENSMUSG00000078584	0.011	-	119223014	119223135	0	1	121,	0
4	119224934	119225175	ENSMUSG00000078584	0.0027	-	119224934	119225175	0	1	241,	0
4	123127173	123127352	ENSMUSG00000028651	0.00039	-	123127173	123127352	0	1	179,	0
4	123456286	123456587	ENSMUSG00000028649	1.1e-07	-	123456286	123456587	0	1	301,	0
4	124849079	124849440	ENSMUSG00000078570	7.8e-05	-	124849079	124849440	0	1	361,	0
4	124923786	124923967	ENSMUSG00000028873	0.00047	-	124923786	124923967	0	1	181,	0
4	126233600	126234057	ENSMUSG00000028849	9.3e-06	-	126233600	126234057	0	2	46,165,	0,292
4	127330694	127330814	ENSMUSG00000042367	0.0011	-	127330694	127330814	0	1	120,	0
4	129222126	129222276	ENSMUSG00000050390	0.01	-	129222126	129222276	0	1	150,	0
4	129223082	129223203	ENSMUSG00000050390	8.9e-05	-	129223082	129223203	0	1	121,	0
4	129591959	129592109	ENSMUSG00000028798	5e-11	-	129591959	129592109	0	1	150,	0
4	129600378	129600618	ENSMUSG00000028798	2.3e-05	-	129600378	129600618	0	1	240,	0
4	129620581	129620820	ENSMUSG00000028795	0.0018	-	129620581	129620820	0	1	239,	0
4	129661041	129661162	ENSMUSG00000003731	1.2e-06	-	129661041	129661162	0	1	121,	0
4	129714899	129715020	ENSMUSG00000028790	0.00043	-	129714899	129715020	0	1	121,	0
4	132186076	132186286	ENSMUSG00000040025	9.8e-06	-	132186076	132186286	0	1	210,	0
4	132222643	132222824	ENSMUSG00000028901	0.00058	-	132222643	132222824	0	1	181,	0
4	132311822	132311971	ENSMUSG00000028898	7.6e-06	-	132311822	132311971	0	1	149,	0
4	132533276	132533571	ENSMUSG00000054428	5e-12	-	132533276	132533571	0	1	295,	0
4	132726902	132727052	ENSMUSG00000037752	0.00031	-	132726902	132727052	0	1	150,	0
4	132842810	132842990	ENSMUSG00000028882	7.6e-07	-	132842810	132842990	0	1	180,	0
4	133266253	133266553	ENSMUSG00000028857	7.9e-24	-	133266253	133266553	0	1	300,	0
4	133353300	133353481	ENSMUSG00000037622	1.2e-06	-	133353300	133353481	0	1	181,	0
4	133532541	133532690	ENSMUSG00000028851	0.00078	-	133532541	133532690	0	1	149,	0
4	133535511	133535811	ENSMUSG00000028851	7.9e-12	-	133535511	133535811	0	2	64,144,	0,156
4	133541170	133545937	ENSMUSG00000028851	2.5e-12	-	133541170	133545937	0	2	46,133,	0,4634
4	133607032	133607182	ENSMUSG00000037553	0.00018	-	133607032	133607182	0	1	150,	0
4	133672497	133672617	ENSMUSG00000043257	0.0078	-	133672497	133672617	0	1	120,	0
4	133719644	133720781	ENSMUSG00000007880	9.1e-08	-	133719644	133720781	0	2	9,232,	0,905
4	133847889	133848039	ENSMUSG00000003644	0.0071	-	133847889	133848039	0	1	150,	0
4	133967788	133967999	ENSMUSG00000003038	0.00056	-	133967788	133967999	0	1	211,	0
4	133969116	133969296	ENSMUSG00000012117	0.0028	-	133969116	133969296	0	1	180,	0
4	134127965	134128760	ENSMUSG00000028843	3.2e-12	-	134127965	134128760	0	2	120,145,	0,650
4	134561719	134561870	ENSMUSG00000037306	0.0044	-	134561719	134561870	0	1	151,	0
4	134568302	134568452	ENSMUSG00000037306	0.0011	-	134568302	134568452	0	1	150,	0
4	134803687	134803868	ENSMUSG00000028826	7.2e-05	-	134803687	134803868	0	1	181,	0
4	135217015	135217195	ENSMUSG00000037242	1.6e-19	-	135217015	135217195	0	1	180,	0
4	135975608	135975818	ENSMUSG00000028669	9.3e-08	-	135975608	135975818	0	1	210,	0
4	136995530	136995711	ENSMUSG00000060862	3.6e-06	-	136995530	136995711	0	1	181,	0
4	138343520	138351291	ENSMUSG00000028755	4.4e-08	-	138343520	138351291	0	2	129,108,	0,7663
4	139103746	139103895	ENSMUSG00000050608	6.3e-20	-	139103746	139103895	0	1	149,	0
4	139105895	139130875	ENSMUSG00000050608	5e-25	-	139105895	139130875	0	3	64,27,88,	0,5321,24892
4	139352427	139352576	ENSMUSG00000028741	1.3e-06	-	139352427	139352576	0	1	149,	0
4	139737240	139737421	ENSMUSG00000028736	0.0011	-	139737240	139737421	0	1	181,	0
4	141114139	141114349	ENSMUSG00000040842	6.3e-16	-	141114139	141114349	0	1	210,	0
4	141114558	141114769	ENSMUSG00000040842	1.6e-13	-	141114558	141114769	0	1	211,	0
4	145148358	145148539	ENSMUSG00000020220	0.00052	-	145148358	145148539	0	1	181,	0
4	146564452	146564684	ENSMUSG00000095865	1.2e-05	-	146564452	146564684	0	1	232,	0
4	147613663	147613932	ENSMUSG00000066000	0.0015	-	147613663	147613932	0	1	269,	0
4	148618497	148618678	ENSMUSG00000041459	1e-17	-	148618497	148618678	0	1	181,	0
4	149125151	149125387	ENSMUSG00000028971	2.2e-06	-	149125151	149125387	0	1	236,	0
4	149132274	149137480	ENSMUSG00000073705	6.2e-07	-	149132274	149137480	0	3	158,47,5,	0,314,5201
4	149649736	149649917	ENSMUSG00000039936	0.0078	-	149649736	149649917	0	1	181,	0
4	149715374	149715614	ENSMUSG00000044700	1.5e-07	-	149715374	149715614	0	1	240,	0
4	150568314	150568544	ENSMUSG00000085213	0.0021	-	150568314	150568544	0	2	15,132,	0,98
4	150908385	150909303	ENSMUSG00000028964	7.9e-17	-	150908385	150909303	0	2	38,112,	0,806
4	151781708	151781859	ENSMUSG00000014592	0.0021	-	151781708	151781859	0	1	151,	0
4	151012198	151012348	ENSMUSG00000028957	0.0041	-	151012198	151012348	0	1	150,	0
4	154158052	154158352	ENSMUSG00000029030	1.2e-06	-	154158052	154158352	0	1	300,	0
4	155074376	155074615	ENSMUSG00000029048	1.6e-15	-	155074376	155074615	0	1	239,	0
4	155074822	155075002	ENSMUSG00000029048	1e-43	-	155074822	155075002	0	1	180,	0
4	155732577	155732786	ENSMUSG00000096221	1e-05	-	155732577	155732786	0	1	209,	0
4	156020682	156020833	ENSMUSG00000103183	0.0021	-	156020682	156020833	0	1	151,	0
5	3559641	3559851	ENSMUSG00000058503	8.5e-06	+	3559641	3559851	0	1	210,	0
5	3568979	3569370	ENSMUSG00000058503	1e-17	+	3568979	3569370	0	1	391,	0
5	3569608	3569729	ENSMUSG00000058503	0.0024	+	3569608	3569729	0	1	121,	0
5	7180284	7180463	ENSMUSG00000095159	0.00041	+	7180284	7180463	0	1	179,	0
5	8069049	8069199	ENSMUSG00000003161	0.00054	+	8069049	8069199	0	1	150,	0
5	14540561	14540742	ENSMUSG00000061601	0.00015	+	14540561	14540742	0	1	181,	0
5	16088305	16088456	ENSMUSG00000040118	1.9e-06	+	16088305	16088456	0	1	151,	0
5	16268392	16268543	ENSMUSG00000040118	0.0026	+	16268392	16268543	0	1	151,	0
5	17729397	17729578	ENSMUSG00000028780	4.5e-06	+	17729397	17729578	0	1	181,	0
5	21258417	21258537	ENSMUSG00000039934	6.9e-05	+	21258417	21258537	0	1	120,	0
5	21214120	21214232	ENSMUSG00000104920	0.0041	+	21214120	21214232	0	1	112,	0
5	21376315	21376436	ENSMUSG00000039899	0.00051	+	21376315	21376436	0	1	121,	0
5	21425107	21425287	ENSMUSG00000047221	0.00022	+	21425107	21425287	0	1	180,	0
5	23388300	23388421	ENSMUSG00000106269	0.0021	+	23388300	23388421	0	1	121,	0
5	24394123	24394274	ENSMUSG00000028973	0.0024	+	24394123	24394274	0	1	151,	0
5	29766924	29767044	ENSMUSG00000029131	0.00036	+	29766924	29767044	0	1	120,	0
5	30184382	30184593	ENSMUSG00000059447	1.6e-11	+	30184382	30184593	0	1	211,	0
5	30269967	30270118	ENSMUSG00000075703	1e-05	+	30269967	30270118	0	1	151,	0
5	30649547	30649847	ENSMUSG00000029175	0.0036	+	30649547	30649847	0	1	300,	0
5	30658801	30659071	ENSMUSG00000029175	0.00023	+	30658801	30659071	0	1	270,	0
5	30674500	30674830	ENSMUSG00000029177	1.3e-16	+	30674500	30674830	0	1	330,	0
5	31252907	31253202	ENSMUSG00000029149	0.0036	+	31252907	31253202	0	2	100,109,	0,186
5	31452430	31452730	ENSMUSG00000062761	2.5e-07	+	31452430	31452730	0	1	300,	0
5	31512723	31512904	ENSMUSG00000064037	3.2e-12	+	31512723	31512904	0	1	181,	0
5	31527024	31527383	ENSMUSG00000029141	3.2e-05	+	31527024	31527383	0	1	359,	0
5	31528099	31528309	ENSMUSG00000029141	6.5e-10	+	31528099	31528309	0	1	210,	0
5	31536581	31536761	ENSMUSG00000029141	0.0051	+	31536581	31536761	0	1	180,	0
5	32135800	32136101	ENSMUSG00000029135	2.6e-06	+	32135800	32136101	0	1	301,	0
5	33678785	33678935	ENSMUSG00000037313	0.0014	+	33678785	33678935	0	1	150,	0
5	34557394	34557514	ENSMUSG00000054520	0.002	+	34557394	34557514	0	1	120,	0
5	34909025	34909356	ENSMUSG00000029104	2.5e-07	+	34909025	34909356	0	1	331,	0
5	36485005	36485335	ENSMUSG00000050677	0.00013	+	36485005	36485335	0	1	330,	0
5	36487962	36488082	ENSMUSG00000050677	0.0041	+	36487962	36488082	0	1	120,	0
5	37387223	37387703	ENSMUSG00000050248	7.8e-05	+	37387223	37387703	0	1	480,	0
5	37390111	37390381	ENSMUSG00000050248	0.0021	+	37390111	37390381	0	1	270,	0
5	45512571	45512691	ENSMUSG00000039682	8.7e-07	+	45512571	45512691	0	1	120,	0
5	45699916	45700067	ENSMUSG00000015880	4e-05	+	45699916	45700067	0	1	151,	0
5	48388540	48388690	ENSMUSG00000029089	0.0056	+	48388540	48388690	0	1	150,	0
5	52368158	52368518	ENSMUSG00000072941	0.00044	+	52368158	52368518	0	1	360,	0
5	58129275	58129456	ENSMUSG00000029108	0.0043	+	58129275	58129456	0	1	181,	0
5	64128201	64128351	ENSMUSG00000029171	5.4e-06	+	64128201	64128351	0	1	150,	0
5	64256749	64257080	ENSMUSG00000029174	2.8e-08	+	64256749	64257080	0	1	331,	0
5	65167948	65168068	ENSMUSG00000054920	0.0026	+	65167948	65168068	0	1	120,	0
5	65598867	65598988	ENSMUSG00000029203	0.0078	+	65598867	65598988	0	1	121,	0
5	65790769	65790950	ENSMUSG00000037795	0.0026	+	65790769	65790950	0	1	181,	0
5	72264026	72264446	ENSMUSG00000046808	7.9e-12	+	72264026	72264446	0	1	420,	0
5	72295729	72297307	ENSMUSG00000046808	4.8e-06	+	72295729	72297307	0	2	100,380,	0,1198
5	74591899	74592109	ENSMUSG00000029227	2.8e-06	+	74591899	74592109	0	1	210,	0
5	76154873	76154994	ENSMUSG00000029233	0.00012	+	76154873	76154994	0	1	121,	0
5	76841875	76842056	ENSMUSG00000036377	7.8e-05	+	76841875	76842056	0	1	181,	0
5	76871607	76871818	ENSMUSG00000036377	1.7e-06	+	76871607	76871818	0	1	211,	0
5	76996985	76997165	ENSMUSG00000036323	5e-06	+	76996985	76997165	0	1	180,	0
5	76997374	76997495	ENSMUSG00000036323	0.0013	+	76997374	76997495	0	1	121,	0
5	77010486	77010606	ENSMUSG00000063820	0.00042	+	77010486	77010606	0	1	120,	0
5	88642999	88645601	ENSMUSG00000029291	0.0024	+	88642999	88645601	0	3	49,97,65,	0,1068,2537
5	90759389	90759567	ENSMUSG00000029371	0.0011	+	90759389	90759567	0	1	178,	0
5	91971767	91971976	ENSMUSG00000102644	0.0011	+	91971767	91971976	0	1	209,	0
5	93093466	93093587	ENSMUSG00000058013	1.7e-07	+	93093466	93093587	0	1	121,	0
5	93165320	93167648	ENSMUSG00000058013	1.6e-19	+	93165320	93167648	0	2	61,149,	0,2179
5	93169146	93169387	ENSMUSG00000058013	1.3e-05	+	93169146	93169387	0	1	241,	0
5	98276196	98276435	ENSMUSG00000029337	1.9e-05	+	98276196	98276435	0	1	239,	0
5	99977715	99977893	ENSMUSG00000091623	0.00051	+	99977715	99977893	0	1	178,	0
5	99979934	99980141	ENSMUSG00000091623	7.8e-05	+	99979934	99980141	0	1	207,	0
5	100804022	100804172	ENSMUSG00000016833	1.2e-06	+	100804022	100804172	0	1	150,	0
5	101705378	101705526	ENSMUSG00000106164	0.0011	+	101705378	101705526	0	1	148,	0
5	101846141	101846291	ENSMUSG00000092354	0.0013	+	101846141	101846291	0	1	150,	0
5	102481480	102481660	ENSMUSG00000057315	0.0071	+	102481480	102481660	0	1	180,	0
5	104459959	104460170	ENSMUSG00000034462	0.00012	+	104459959	104460170	0	1	211,	0
5	104505638	104505759	ENSMUSG00000034462	0.00032	+	104505638	104505759	0	1	121,	0
5	105915607	105915788	ENSMUSG00000029290	0.0002	+	105915607	105915788	0	1	181,	0
5	107908854	107909005	ENSMUSG00000058558	1e-05	+	107908854	107909005	0	1	151,	0
5	108348428	108348578	ENSMUSG00000029263	0.00093	+	108348428	108348578	0	1	150,	0
5	108706744	108706924	ENSMUSG00000008090	7.6e-07	+	108706744	108706924	0	1	180,	0
5	110110300	110110469	ENSMUSG00000023284	0.00066	+	110110300	110110469	0	2	17,134,	0,35
5	110223204	110223445	ENSMUSG00000029502	6.2e-09	+	110223204	110223445	0	1	241,	0
5	110873995	110874115	ENSMUSG00000029521	0.00032	+	110873995	110874115	0	1	120,	0
5	111285554	111285705	ENSMUSG00000033209	0.0056	+	111285554	111285705	0	1	151,	0
5	111805454	111805631	ENSMUSG00000105376	0.0021	+	111805454	111805631	0	1	177,	0
5	113777389	113777509	ENSMUSG00000025825	0.0019	+	113777389	113777509	0	1	120,	0
5	114109368	114109576	ENSMUSG00000106484	7.8e-05	+	114109368	114109576	0	1	208,	0
5	114419673	114419883	ENSMUSG00000029577	1.7e-10	+	114419673	114419883	0	1	210,	0
5	114717524	114718504	ENSMUSG00000002486	3.2e-05	+	114717524	114718504	0	2	85,126,	0,854
5	114805720	114805841	ENSMUSG00000041870	0.0011	+	114805720	114805841	0	1	121,	0
5	114805990	114806170	ENSMUSG00000041870	0.00058	+	114805990	114806170	0	1	180,	0
5	115244694	115245291	ENSMUSG00000060152	2e-06	+	115244694	115245291	0	1	597,	0
5	115296049	115296199	ENSMUSG00000041733	6.8e-05	+	115296049	115296199	0	1	150,	0
5	115332843	115333051	ENSMUSG00000029538	1.3e-05	+	115332843	115333051	0	1	208,	0
5	115622323	115622564	ENSMUSG00000041638	4.4e-09	+	115622323	115622564	0	1	241,	0
5	115646985	115647166	ENSMUSG00000029518	5.9e-06	+	115646985	115647166	0	1	181,	0
5	115925658	115925899	ENSMUSG00000029516	7.8e-05	+	115925658	115925899	0	1	241,	0
5	115998245	115998455	ENSMUSG00000029516	5e-06	+	115998245	115998455	0	1	210,	0
5	117240781	117241112	ENSMUSG00000061288	5e-13	+	117240781	117241112	0	1	331,	0
5	117255874	117256025	ENSMUSG00000061288	0.0023	+	117255874	117256025	0	1	151,	0
5	117390894	117391075	ENSMUSG00000086075	0.0024	+	117390894	117391075	0	1	181,	0
5	118009001	118009122	ENSMUSG00000032898	4.1e-05	+	118009001	118009122	0	1	121,	0
5	119674027	119674178	ENSMUSG00000018604	0.0035	+	119674027	119674178	0	1	151,	0
5	119684513	119684724	ENSMUSG00000018604	0.0001	+	119684513	119684724	0	1	211,	0
5	121204480	121204720	ENSMUSG00000029614	7.9e-14	+	121204480	121204720	0	1	240,	0
5	121593754	121593934	ENSMUSG00000106590	0.0011	+	121593754	121593934	0	1	180,	0
5	121679910	121683002	ENSMUSG00000029458	2.6e-08	+	121679910	121683002	0	3	16,90,75,	0,2869,3017
5	121684439	121684650	ENSMUSG00000029458	1.3e-05	+	121684439	121684650	0	1	211,	0
5	121851276	121852697	ENSMUSG00000044134	3e-05	+	121851276	121852697	0	2	3,147,	0,1274
5	122158366	122158546	ENSMUSG00000004455	5e-18	+	122158366	122158546	0	1	180,	0
5	122173278	122174321	ENSMUSG00000004455	3.2e-32	+	122173278	122174321	0	2	2,267,	0,776
5	122372233	122372383	ENSMUSG00000029464	0.00063	+	122372233	122372383	0	1	150,	0
5	123139170	123139321	ENSMUSG00000105881	0.0021	+	123139170	123139321	0	1	151,	0
5	123151912	123152183	ENSMUSG00000038384	0.00015	+	123151912	123152183	0	1	271,	0
5	123457721	123457902	ENSMUSG00000038342	0.0012	+	123457721	123457902	0	1	181,	0
5	123511762	123511882	ENSMUSG00000029431	0.00095	+	123511762	123511882	0	1	120,	0
5	123928685	123928805	ENSMUSG00000023106	1.4e-06	+	123928685	123928805	0	1	120,	0
5	123973687	123980296	ENSMUSG00000000915	3.2e-07	+	123973687	123980296	0	2	168,43,	0,6566
5	125458129	125458250	ENSMUSG00000037905	0.0022	+	125458129	125458250	0	1	121,	0
5	129942148	129942269	ENSMUSG00000066735	0.011	+	129942148	129942269	0	1	121,	0
5	130029319	130034946	ENSMUSG00000025532	0.00033	+	130029319	130034946	0	2	175,35,	0,5592
5	130277168	130277438	ENSMUSG00000056310	7.4e-05	+	130277168	130277438	0	1	270,	0
5	134176716	134176926	ENSMUSG00000104195	0.00071	+	134176716	134176926	0	1	210,	0
5	134932666	134933501	ENSMUSG00000040557	0.00035	+	134932666	134933501	0	2	181,29,	0,806
5	134941083	134941293	ENSMUSG00000040557	0.0013	+	134941083	134941293	0	1	210,	0
5	135163691	135163871	ENSMUSG00000005374	0.00081	+	135163691	135163871	0	1	180,	0
5	135245978	135246099	ENSMUSG00000002748	9.3e-06	+	135245978	135246099	0	1	121,	0
5	136109817	136110998	ENSMUSG00000004952	0.00042	+	136109817	136110998	0	2	144,67,	0,1114
5	136912899	136913228	ENSMUSG00000007987	3.8e-08	+	136912899	136913228	0	1	329,	0
5	136915075	136915255	ENSMUSG00000007987	0.0046	+	136915075	136915255	0	1	180,	0
5	136933475	136934156	ENSMUSG00000097908	5e-29	+	136933475	136934156	0	2	210,418,	0,263
5	136936932	136937112	ENSMUSG00000097908	3.5e-07	+	136936932	136937112	0	1	180,	0
5	136975528	136975679	ENSMUSG00000001739	0.00058	+	136975528	136975679	0	1	151,	0
5	137032072	137032370	ENSMUSG00000037428	1.1e-06	+	137032072	137032370	0	1	298,	0
5	137613765	137613943	ENSMUSG00000106617	1.6e-05	+	137613765	137613943	0	1	178,	0
5	137640110	137640350	ENSMUSG00000093445	1.3e-06	+	137640110	137640350	0	1	240,	0
5	137640167	137640377	ENSMUSG00000029720	9.3e-07	+	137640167	137640377	0	1	210,	0
5	138180159	138180399	ENSMUSG00000019518	1.3e-06	+	138180159	138180399	0	1	240,	0
5	138266482	138266631	ENSMUSG00000085227	0.0041	+	138266482	138266631	0	1	149,	0
5	138636272	138640133	ENSMUSG00000056014	0.0019	+	138636272	138640133	0	3	18,93,70,	0,3222,3791
5	138755591	138755952	ENSMUSG00000025854	7.9e-05	+	138755591	138755952	0	1	361,	0
5	139414542	139414783	ENSMUSG00000044092	0.0012	+	139414542	139414783	0	1	241,	0
5	139801163	139801551	ENSMUSG00000018143	2.5e-23	+	139801163	139801551	0	1	388,	0
5	139801789	139801909	ENSMUSG00000018143	0.0011	+	139801789	139801909	0	1	120,	0
5	140334503	140335579	ENSMUSG00000036639	1e-07	+	140334503	140335579	0	2	116,267,	0,809
5	143475150	143475271	ENSMUSG00000039206	0.0044	+	143475150	143475271	0	1	121,	0
5	143904010	143904131	ENSMUSG00000029613	0.0017	+	143904010	143904131	0	1	121,	0
5	143937137	143938960	ENSMUSG00000075569	0.0002	+	143937137	143938960	0	2	199,41,	0,1782
5	144185928	144186498	ENSMUSG00000038970	3.2e-10	+	144185928	144186498	0	1	570,	0
5	145181770	145182011	ENSMUSG00000029625	2.5e-07	+	145181770	145182011	0	1	241,	0
5	146231679	146257861	ENSMUSG00000029635	3.9e-06	+	146231679	146257861	0	2	141,69,	0,26113
5	147422605	147422723	ENSMUSG00000106820	0.011	+	147422605	147422723	0	1	118,	0
5	148950365	148951571	ENSMUSG00000079069	4.2e-08	+	148950365	148951571	0	3	23,174,239,	0,294,967
5	149188402	149188642	ENSMUSG00000041264	9.3e-09	+	149188402	149188642	0	1	240,	0
5	149190018	149190139	ENSMUSG00000041264	0.0026	+	149190018	149190139	0	1	121,	0
5	149264914	149265092	ENSMUSG00000060063	0.00015	+	149264914	149265092	0	1	178,	0
5	149439749	149440929	ENSMUSG00000029660	0.0013	+	149439749	149440929	0	2	38,172,	0,1008
5	149759450	149759571	ENSMUSG00000051950	0.0035	+	149759450	149759571	0	1	121,	0
5	149762478	149762599	ENSMUSG00000051950	0.01	+	149762478	149762599	0	1	121,	0
5	150536573	150536844	ENSMUSG00000041147	2.9e-08	+	150536573	150536844	0	1	271,	0
5	3629866	3630016	ENSMUSG00000104950	0.00023	-	3629866	3630016	0	1	150,	0
5	5669955	5670136	ENSMUSG00000015653	4.3e-05	-	5669955	5670136	0	1	181,	0
5	8072561	8072681	ENSMUSG00000040537	0.0041	-	8072561	8072681	0	1	120,	0
5	15994821	15995419	ENSMUSG00000104886	8.9e-07	-	15994821	15995419	0	1	598,	0
5	20927672	20945342	ENSMUSG00000039968	0.01	-	20927672	20945342	0	2	58,63,	0,17607
5	22486484	22486635	ENSMUSG00000029012	1.1e-07	-	22486484	22486635	0	1	151,	0
5	23422461	23422611	ENSMUSG00000073147	4.1e-05	-	23422461	23422611	0	1	150,	0
5	23388005	23388185	ENSMUSG00000104765	0.00015	-	23388005	23388185	0	1	180,	0
5	24000015	24029985	ENSMUSG00000028995	2e-11	-	24000015	24029985	0	3	4,104,72,	0,29640,29898
5	24876576	24876757	ENSMUSG00000028944	0.0003	-	24876576	24876757	0	1	181,	0
5	31036601	31036810	ENSMUSG00000006641	0.00034	-	31036601	31036810	0	1	209,	0
5	31140802	31140951	ENSMUSG00000107283	0.0015	-	31140802	31140951	0	1	149,	0
5	31192210	31192743	ENSMUSG00000029145	1e-15	-	31192210	31192743	0	2	78,162,	0,371
5	31204650	31204859	ENSMUSG00000029147	3.2e-32	-	31204650	31204859	0	1	209,	0
5	31292360	31292540	ENSMUSG00000038552	0.00052	-	31292360	31292540	0	1	180,	0
5	31523144	31525247	ENSMUSG00000053134	0.001	-	31523144	31525247	0	2	117,63,	0,2040
5	31666912	31686032	ENSMUSG00000029136	7.4e-05	-	31666912	31686032	0	3	12,133,64,	0,6400,19056
5	32827144	32827414	ENSMUSG00000054280	2.5e-15	-	32827144	32827414	0	1	270,	0
5	33655412	33655593	ENSMUSG00000019295	1.3e-11	-	33655412	33655593	0	1	181,	0
5	34659967	34660148	ENSMUSG00000036693	3.9e-05	-	34659967	34660148	0	1	181,	0
5	35091530	35091650	ENSMUSG00000029103	0.0071	-	35091530	35091650	0	1	120,	0
5	35551289	35551438	ENSMUSG00000106928	0.0021	-	35551289	35551438	0	1	149,	0
5	35552329	35552567	ENSMUSG00000106928	0.00058	-	35552329	35552567	0	1	238,	0
5	35574829	35575040	ENSMUSG00000029097	8.9e-07	-	35574829	35575040	0	1	211,	0
5	36150500	36151519	ENSMUSG00000029093	1.3e-15	-	36150500	36151519	0	1	1019,	0
5	36464673	36464823	ENSMUSG00000039563	0.0011	-	36464673	36464823	0	1	150,	0
5	36490693	36491024	ENSMUSG00000029192	0.00033	-	36490693	36491024	0	1	331,	0
5	37320061	37320212	ENSMUSG00000029122	5.8e-05	-	37320061	37320212	0	1	151,	0
5	38203329	38203450	ENSMUSG00000029127	0.0036	-	38203329	38203450	0	1	121,	0
5	38206180	38211976	ENSMUSG00000029127	0.0041	-	38206180	38211976	0	3	3,47,131,	0,4437,5665
5	38349302	38349452	ENSMUSG00000005107	0.0041	-	38349302	38349452	0	1	150,	0
5	38350288	38350618	ENSMUSG00000005107	0.0002	-	38350288	38350618	0	1	330,	0
5	38527651	38527832	ENSMUSG00000005103	2.5e-23	-	38527651	38527832	0	1	181,	0
5	44175213	44175333	ENSMUSG00000046985	0.0023	-	44175213	44175333	0	1	120,	0
5	45011855	45012035	ENSMUSG00000029092	0.0021	-	45011855	45012035	0	1	180,	0
5	45699910	45700091	ENSMUSG00000015882	0.00024	-	45699910	45700091	0	1	181,	0
5	50050491	50050672	ENSMUSG00000029090	0.00038	-	50050491	50050672	0	1	181,	0
5	62749018	62749169	ENSMUSG00000037999	0.0041	-	62749018	62749169	0	1	151,	0
5	65279541	65279722	ENSMUSG00000029191	3.2e-13	-	65279541	65279722	0	1	181,	0
5	65413220	65413370	ENSMUSG00000029201	5e-15	-	65413220	65413370	0	1	150,	0
5	72156604	72156725	ENSMUSG00000029213	0.00071	-	72156604	72156725	0	1	121,	0
5	72823478	72825083	ENSMUSG00000029217	0.0012	-	72823478	72825083	0	2	163,47,	0,1558
5	73332148	73338532	ENSMUSG00000029153	0.00018	-	73332148	73338532	0	3	52,126,2,	0,3671,6382
5	76232926	76233070	ENSMUSG00000106831	0.00044	-	76232926	76233070	0	1	144,	0
5	76896248	76896399	ENSMUSG00000055923	1.3e-05	-	76896248	76896399	0	1	151,	0
5	86487397	86487547	ENSMUSG00000079451	0.0011	-	86487397	86487547	0	1	150,	0
5	90214723	90214873	ENSMUSG00000035505	0.0022	-	90214723	90214873	0	1	150,	0
5	90304102	90364118	ENSMUSG00000055204	0.00013	-	90304102	90364118	0	3	2,95,24,	0,35546,59992
5	90366036	90366217	ENSMUSG00000055204	0.0021	-	90366036	90366217	0	1	181,	0
5	91280539	91280690	ENSMUSG00000107198	0.0041	-	91280539	91280690	0	1	151,	0
5	92007959	92008970	ENSMUSG00000029403	0.00071	-	92007959	92008970	0	2	175,6,	0,1005
5	92053943	92054183	ENSMUSG00000029405	2.3e-05	-	92053943	92054183	0	1	240,	0
5	92258521	92258641	ENSMUSG00000029413	0.0015	-	92258521	92258641	0	1	120,	0
5	92284399	92284580	ENSMUSG00000029415	3.5e-08	-	92284399	92284580	0	1	181,	0
5	97111386	97111536	ENSMUSG00000055725	0.01	-	97111386	97111536	0	1	150,	0
5	97915840	97915991	ENSMUSG00000029338	0.00038	-	97915840	97915991	0	1	151,	0
5	100429118	100429475	ENSMUSG00000097772	0.001	-	100429118	100429475	0	2	120,150,	0,207
5	100792895	100793046	ENSMUSG00000035266	0.0011	-	100792895	100793046	0	1	151,	0
5	101832985	101833166	ENSMUSG00000043940	8.1e-06	-	101832985	101833166	0	1	181,	0
5	103886105	103886255	ENSMUSG00000029312	0.0003	-	103886105	103886255	0	1	150,	0
5	108124525	108124676	ENSMUSG00000063406	8.5e-08	-	108124525	108124676	0	1	151,	0
5	109833763	109833882	ENSMUSG00000105044	0.0044	-	109833763	109833882	0	1	119,	0
5	110077862	110078220	ENSMUSG00000109771	2e-06	-	110077862	110078220	0	1	358,	0
5	110078636	110078935	ENSMUSG00000109771	0.00011	-	110078636	110078935	0	1	299,	0
5	110363733	110371133	ENSMUSG00000043323	4.4e-06	-	110363733	110371133	0	2	146,184,	0,7216
5	110665751	110665932	ENSMUSG00000029505	4.3e-05	-	110665751	110665932	0	1	181,	0
5	110729311	110729942	ENSMUSG00000029505	0.00083	-	110729311	110729942	0	2	1,120,	0,511
5	110739085	110739266	ENSMUSG00000029505	0.0078	-	110739085	110739266	0	1	181,	0
5	110829156	110834698	ENSMUSG00000043510	0.01	-	110829156	110834698	0	3	55,48,44,	0,1779,5498
5	112246522	112246732	ENSMUSG00000066975	0.00011	-	112246522	112246732	0	1	210,	0
5	113772120	113772330	ENSMUSG00000018974	0.0003	-	113772120	113772330	0	1	210,	0
5	114822042	114822253	ENSMUSG00000072694	0.0041	-	114822042	114822253	0	1	211,	0
5	114822312	114822432	ENSMUSG00000072694	0.0041	-	114822312	114822432	0	1	120,	0
5	115122639	115122759	ENSMUSG00000046562	0.003	-	115122639	115122759	0	1	120,	0
5	115157969	115158179	ENSMUSG00000048578	3.5e-08	-	115157969	115158179	0	1	210,	0
5	115480172	115480323	ENSMUSG00000029524	0.0041	-	115480172	115480323	0	1	151,	0
5	115801676	115801989	ENSMUSG00000083833	6.3e-13	-	115801676	115801989	0	1	313,	0
5	117109787	117112915	ENSMUSG00000066900	0.0023	-	117109787	117112915	0	2	75,106,	0,3022
5	117282653	117282864	ENSMUSG00000032959	3.7e-06	-	117282653	117282864	0	1	211,	0
5	117378880	117379300	ENSMUSG00000029363	4.8e-07	-	117378880	117379300	0	1	420,	0
5	120536006	120536126	ENSMUSG00000032741	1.7e-05	-	120536006	120536126	0	1	120,	0
5	120552084	120552443	ENSMUSG00000106825	4.5e-06	-	120552084	120552443	0	1	359,	0
5	121131611	121131762	ENSMUSG00000043733	3.2e-16	-	121131611	121131762	0	1	151,	0
5	121433045	121440897	ENSMUSG00000029616	2.5e-06	-	121433045	121440897	0	2	47,74,	0,7778
5	121621025	121621205	ENSMUSG00000029456	0.0023	-	121621025	121621205	0	1	180,	0
5	121828532	121828801	ENSMUSG00000042594	0.00035	-	121828532	121828801	0	1	269,	0
5	122372245	122372364	ENSMUSG00000029463	0.0016	-	122372245	122372364	0	1	119,	0
5	122764125	122764276	ENSMUSG00000029471	0.00058	-	122764125	122764276	0	1	151,	0
5	123139159	123139310	ENSMUSG00000090086	0.0044	-	123139159	123139310	0	1	151,	0
5	123571520	123573008	ENSMUSG00000029434	0.00015	-	123571520	123573008	0	2	22,129,	0,1359
5	123733551	123733761	ENSMUSG00000029422	2e-11	-	123733551	123733761	0	1	210,	0
5	124315541	124315662	ENSMUSG00000038126	0.00065	-	124315541	124315662	0	1	121,	0
5	124521346	124530738	ENSMUSG00000029392	0.0098	-	124521346	124530738	0	2	55,64,	0,9328
5	125026748	125026899	ENSMUSG00000029478	0.00036	-	125026748	125026899	0	1	151,	0
5	125386888	125387098	ENSMUSG00000008348	5e-06	-	125386888	125387098	0	1	210,	0
5	130024149	130024329	ENSMUSG00000025533	0.00083	-	130024149	130024329	0	1	180,	0
5	131477000	131533977	ENSMUSG00000029673	0.00066	-	131477000	131533977	0	2	24,157,	0,56820
5	134522852	134523063	ENSMUSG00000063146	0.0001	-	134522852	134523063	0	1	211,	0
5	134625058	134625297	ENSMUSG00000040731	0.0001	-	134625058	134625297	0	1	239,	0
5	134946011	134946190	ENSMUSG00000047501	0.0011	-	134946011	134946190	0	1	179,	0
5	135063769	135063920	ENSMUSG00000005378	0.0019	-	135063769	135063920	0	1	151,	0
5	135408924	135409165	ENSMUSG00000039959	8.9e-05	-	135408924	135409165	0	1	241,	0
5	135908976	135909306	ENSMUSG00000051391	1.1e-08	-	135908976	135909306	0	1	330,	0
5	136148176	136148417	ENSMUSG00000039747	0.0041	-	136148176	136148417	0	1	241,	0
5	136197837	136198963	ENSMUSG00000039737	1e-09	-	136197837	136198963	0	2	21,189,	0,937
5	136218176	136218296	ENSMUSG00000005057	0.0021	-	136218176	136218296	0	1	120,	0
5	136273328	136273598	ENSMUSG00000029705	5.4e-05	-	136273328	136273598	0	1	270,	0
5	136307933	136308233	ENSMUSG00000029705	2e-12	-	136307933	136308233	0	1	300,	0
5	136485726	136565525	ENSMUSG00000029705	6e-06	-	136485726	136565525	0	2	125,146,	0,79653
5	137035051	137035171	ENSMUSG00000004849	2e-05	-	137035051	137035171	0	1	120,	0
5	137061503	137061623	ENSMUSG00000037411	9.8e-07	-	137061503	137061623	0	1	120,	0
5	137613683	137618493	ENSMUSG00000089984	5e-06	-	137613683	137618493	0	2	160,110,	0,4700
5	137650940	137651239	ENSMUSG00000029722	9.3e-06	-	137650940	137651239	0	1	299,	0
5	138140687	138140837	ENSMUSG00000037007	0.0055	-	138140687	138140837	0	1	150,	0
5	138141374	138141584	ENSMUSG00000037007	3.6e-06	-	138141374	138141584	0	1	210,	0
5	140606052	140606287	ENSMUSG00000105699	0.00071	-	140606052	140606287	0	1	235,	0
5	140621684	140621804	ENSMUSG00000036565	0.0022	-	140621684	140621804	0	1	120,	0
5	140662335	140662486	ENSMUSG00000036555	0.0044	-	140662335	140662486	0	1	151,	0
5	142543492	142543940	ENSMUSG00000029576	2.3e-05	-	142543492	142543940	0	1	448,	0
5	142872107	142872409	ENSMUSG00000066640	0.0015	-	142872107	142872409	0	2	126,42,	0,260
5	142992627	142992748	ENSMUSG00000045078	0.0022	-	142992627	142992748	0	1	121,	0
5	143090354	143090864	ENSMUSG00000045078	6.3e-14	-	143090354	143090864	0	1	510,	0
5	146737112	146737293	ENSMUSG00000029640	1.5e-07	-	146737112	146737293	0	1	181,	0
5	148925646	148926127	ENSMUSG00000041298	2e-06	-	148925646	148926127	0	1	481,	0
5	148959204	148959325	ENSMUSG00000108207	0.0078	-	148959204	148959325	0	1	121,	0
5	148990711	148990831	ENSMUSG00000106951	0.00022	-	148990711	148990831	0	1	120,	0
5	148992409	148992559	ENSMUSG00000106951	0.0011	-	148992409	148992559	0	1	150,	0
5	148996396	148996576	ENSMUSG00000085971	0.0035	-	148996396	148996576	0	1	180,	0
5	149052923	149053293	ENSMUSG00000066551	0.0032	-	149052923	149053293	0	2	117,33,	0,337
5	149614286	149614586	ENSMUSG00000029657	1.3e-06	-	149614286	149614586	0	1	300,	0
5	149617198	149617588	ENSMUSG00000029657	5e-61	-	149617198	149617588	0	1	390,	0
6	3601701	3602182	ENSMUSG00000001376	0.00027	+	3601701	3602182	0	1	481,	0
6	4760307	4760517	ENSMUSG00000092035	3.6e-06	+	4760307	4760517	0	1	210,	0
6	11925941	11926152	ENSMUSG00000029629	1.3e-05	+	11925941	11926152	0	1	211,	0
6	15738359	15738480	ENSMUSG00000041390	0.0081	+	15738359	15738480	0	1	121,	0
6	17104808	17104929	ENSMUSG00000029552	6.3e-12	+	17104808	17104929	0	1	121,	0
6	29420024	29420174	ENSMUSG00000029769	0.002	+	29420024	29420174	0	1	150,	0
6	29447694	29447874	ENSMUSG00000068699	1.1e-07	+	29447694	29447874	0	1	180,	0
6	29735592	29735772	ENSMUSG00000001761	0.001	+	29735592	29735772	0	1	180,	0
6	29760138	29760289	ENSMUSG00000001761	7.9e-09	+	29760138	29760289	0	1	151,	0
6	30449622	30450898	ENSMUSG00000029775	7.9e-18	+	30449622	30450898	0	2	8,412,	0,864
6	34487765	34487945	ENSMUSG00000038871	1.9e-06	+	34487765	34487945	0	1	180,	0
6	34710708	34742013	ENSMUSG00000029761	7.4e-08	+	34710708	34742013	0	2	45,225,	0,31080
6	34871019	34871199	ENSMUSG00000057137	6.9e-05	+	34871019	34871199	0	1	180,	0
6	38427496	38427647	ENSMUSG00000056832	0.0083	+	38427496	38427647	0	1	151,	0
6	38503105	38503226	ENSMUSG00000038538	0.00078	+	38503105	38503226	0	1	121,	0
6	39587791	39596595	ENSMUSG00000107071	0.00098	+	39587791	39596595	0	2	57,145,	0,8659
6	42359613	42359764	ENSMUSG00000029860	0.0034	+	42359613	42359764	0	1	151,	0
6	47953479	47953600	ENSMUSG00000072653	0.0078	+	47953479	47953600	0	1	121,	0
6	47953479	47955864	ENSMUSG00000045466	0.0078	+	47953479	47955864	0	2	103,48,	0,2337
6	47962572	47963442	ENSMUSG00000045466	0.00042	+	47962572	47963442	0	2	60,121,	0,749
6	48598902	48599052	ENSMUSG00000052751	0.0035	+	48598902	48599052	0	1	150,	0
6	49082875	49083116	ENSMUSG00000029815	7.6e-07	+	49082875	49083116	0	1	241,	0
6	51457935	51458144	ENSMUSG00000029832	0.0041	+	51457935	51458144	0	1	209,	0
6	51482954	51483135	ENSMUSG00000029836	6.6e-05	+	51482954	51483135	0	1	181,	0
6	52214450	52214570	ENSMUSG00000085696	0.00058	+	52214450	52214570	0	1	120,	0
6	53287893	53288074	ENSMUSG00000053007	0.0041	+	53287893	53288074	0	1	181,	0
6	53288492	53288673	ENSMUSG00000053007	0.0012	+	53288492	53288673	0	1	181,	0
6	53681006	53681187	ENSMUSG00000053007	4.9e-05	+	53681006	53681187	0	1	181,	0
6	53699746	53699897	ENSMUSG00000053007	0.0041	+	53699746	53699897	0	1	151,	0
6	53700165	53700316	ENSMUSG00000053007	0.0026	+	53700165	53700316	0	1	151,	0
6	54222077	54222497	ENSMUSG00000004633	1.3e-08	+	54222077	54222497	0	1	420,	0
6	54635768	54640930	ENSMUSG00000005225	0.00078	+	54635768	54640930	0	2	3,147,	0,5015
6	55224014	55224255	ENSMUSG00000038022	4.6e-05	+	55224014	55224255	0	1	241,	0
6	56737040	56740945	ENSMUSG00000029787	0.0044	+	56737040	56740945	0	2	117,33,	0,3872
6	57702569	57703018	ENSMUSG00000062190	0.0002	+	57702569	57703018	0	1	449,	0
6	66535479	66535690	ENSMUSG00000029910	5.9e-10	+	66535479	66535690	0	1	211,	0
6	66542186	66543415	ENSMUSG00000029910	5e-34	+	66542186	66543415	0	1	1229,	0
6	66546680	66546801	ENSMUSG00000029910	0.0069	+	66546680	66546801	0	1	121,	0
6	67063552	67063791	ENSMUSG00000087231	7.4e-05	+	67063552	67063791	0	1	239,	0
6	67272212	67272362	ENSMUSG00000036371	1.2e-05	+	67272212	67272362	0	1	150,	0
6	67272901	67273112	ENSMUSG00000036371	2.2e-05	+	67272901	67273112	0	1	211,	0
6	67274550	67277886	ENSMUSG00000036371	2.5e-28	+	67274550	67277886	0	2	55,126,	0,3210
6	71579997	71580147	ENSMUSG00000053119	1.3e-09	+	71579997	71580147	0	1	150,	0
6	71581368	71581488	ENSMUSG00000053119	0.00052	+	71581368	71581488	0	1	120,	0
6	71810173	71810472	ENSMUSG00000052852	1e-06	+	71810173	71810472	0	1	299,	0
6	72142304	72142483	ENSMUSG00000056091	0.00054	+	72142304	72142483	0	1	179,	0
6	72349888	72350038	ENSMUSG00000058706	1.2e-06	+	72349888	72350038	0	1	150,	0
6	72351054	72351234	ENSMUSG00000058706	4.3e-05	+	72351054	72351234	0	1	180,	0
6	72553017	72555420	ENSMUSG00000056737	2e-06	+	72553017	72555420	0	2	2,148,	0,2255
6	72598594	72598715	ENSMUSG00000056666	0.011	+	72598594	72598715	0	1	121,	0
6	76496081	76497210	ENSMUSG00000107651	2e-05	+	76496081	76497210	0	2	157,44,	0,1085
6	83030009	83030160	ENSMUSG00000030041	0.01	+	83030009	83030160	0	1	151,	0
6	83107629	83108394	ENSMUSG00000107499	1.3e-06	+	83107629	83108394	0	2	325,304,	0,461
6	83137224	83137345	ENSMUSG00000034930	0.00023	+	83137224	83137345	0	1	121,	0
6	83340210	83340391	ENSMUSG00000043131	4.9e-07	+	83340210	83340391	0	1	181,	0
6	83359897	83360106	ENSMUSG00000045160	0.00022	+	83359897	83360106	0	1	209,	0
6	83737573	83737840	ENSMUSG00000034777	0.00098	+	83737573	83737840	0	1	267,	0
6	85441093	85441274	ENSMUSG00000033706	2.5e-07	+	85441093	85441274	0	1	181,	0
6	85451753	85451874	ENSMUSG00000030007	0.0035	+	85451753	85451874	0	1	121,	0
6	85452053	85452294	ENSMUSG00000030007	5e-39	+	85452053	85452294	0	1	241,	0
6	85609129	85609280	ENSMUSG00000063810	0.0035	+	85609129	85609280	0	1	151,	0
6	85620479	85620780	ENSMUSG00000063810	0.00015	+	85620479	85620780	0	1	301,	0
6	85621079	85621260	ENSMUSG00000063810	0.0085	+	85621079	85621260	0	1	181,	0
6	86121259	86121500	ENSMUSG00000030000	1.5e-07	+	86121259	86121500	0	1	241,	0
6	86124198	86124319	ENSMUSG00000030000	0.0021	+	86124198	86124319	0	1	121,	0
6	86272100	86272370	ENSMUSG00000029999	8.3e-06	+	86272100	86272370	0	1	270,	0
6	86365675	86365943	ENSMUSG00000057497	2e-11	+	86365675	86365943	0	1	268,	0
6	86369582	86369910	ENSMUSG00000057497	3.2e-22	+	86369582	86369910	0	1	328,	0
6	90646114	90646264	ENSMUSG00000030089	0.011	+	90646114	90646264	0	1	150,	0
6	91515987	91516257	ENSMUSG00000034192	1.3e-26	+	91515987	91516257	0	1	270,	0
6	91684142	91684293	ENSMUSG00000030096	0.00028	+	91684142	91684293	0	1	151,	0
6	91755557	91755708	ENSMUSG00000030096	4e-11	+	91755557	91755708	0	1	151,	0
6	91881276	91881516	ENSMUSG00000034083	6.2e-10	+	91881276	91881516	0	1	240,	0
6	92172854	92173004	ENSMUSG00000005893	0.0012	+	92172854	92173004	0	1	150,	0
6	94603746	94603956	ENSMUSG00000045100	0.0043	+	94603746	94603956	0	1	210,	0
6	100806508	100806748	ENSMUSG00000030074	0.0012	+	100806508	100806748	0	1	240,	0
6	108855502	108855682	ENSMUSG00000030104	2e-06	+	108855502	108855682	0	1	180,	0
6	113068092	113068273	ENSMUSG00000030264	1e-10	+	113068092	113068273	0	1	181,	0
6	113117567	113117748	ENSMUSG00000034269	6.2e-05	+	113117567	113117748	0	1	181,	0
6	113334025	113334145	ENSMUSG00000030271	2.8e-05	+	113334025	113334145	0	1	120,	0
6	113596836	113596987	ENSMUSG00000034023	0.00041	+	113596836	113596987	0	1	151,	0
6	113604771	113615799	ENSMUSG00000033940	1.6e-23	+	113604771	113615799	0	2	125,24,	0,11004
6	113710859	113711039	ENSMUSG00000056952	0.0012	+	113710859	113711039	0	1	180,	0
6	115463218	115463457	ENSMUSG00000000440	1.9e-08	+	115463218	115463457	0	1	239,	0
6	116274942	116284807	ENSMUSG00000042213	0.0041	+	116274942	116284807	0	2	83,68,	0,9797
6	116401427	116401697	ENSMUSG00000025702	0.00072	+	116401427	116401697	0	1	270,	0
6	117176335	117176995	ENSMUSG00000061353	4.7e-07	+	117176335	117176995	0	1	660,	0
6	117862129	117863093	ENSMUSG00000042097	0.0026	+	117862129	117863093	0	2	163,17,	0,947
6	117923803	117924191	ENSMUSG00000042079	2.5e-23	+	117923803	117924191	0	1	388,	0
6	117924786	117925025	ENSMUSG00000042079	1.3e-56	+	117924786	117925025	0	1	239,	0
6	120364153	120364484	ENSMUSG00000030180	3.3e-06	+	120364153	120364484	0	1	331,	0
6	120487378	120487529	ENSMUSG00000002897	0.00058	+	120487378	120487529	0	1	151,	0
6	120958933	120992102	ENSMUSG00000108171	0.0021	+	120958933	120992102	0	2	40,141,	0,33028
6	122313597	122313958	ENSMUSG00000007458	1.6e-12	+	122313597	122313958	0	1	361,	0
6	122888790	122888911	ENSMUSG00000030327	0.0065	+	122888790	122888911	0	1	121,	0
6	124512672	124513703	ENSMUSG00000055172	0.00039	+	124512672	124513703	0	2	128,52,	0,979
6	125141126	125141421	ENSMUSG00000038279	2.7e-06	+	125141126	125141421	0	2	32,148,	0,147
6	125160733	125160943	ENSMUSG00000038271	6e-05	+	125160733	125160943	0	1	210,	0
6	125193753	125193934	ENSMUSG00000030335	0.00027	+	125193753	125193934	0	1	181,	0
6	125194142	125194263	ENSMUSG00000030335	5.2e-05	+	125194142	125194263	0	1	121,	0
6	125481422	125482041	ENSMUSG00000101191	0.0013	+	125481422	125482041	0	2	52,98,	0,521
6	127491599	127491929	ENSMUSG00000037997	0.00015	+	127491599	127491929	0	1	330,	0
6	127950566	127950746	ENSMUSG00000030351	0.00071	+	127950566	127950746	0	1	180,	0
6	134985037	134985158	ENSMUSG00000090698	0.0041	+	134985037	134985158	0	1	121,	0
6	135313939	135336830	ENSMUSG00000108276	6.5e-07	+	135313939	135336830	0	2	161,110,	0,22781
6	136488835	136489127	ENSMUSG00000071141	1.3e-11	+	136488835	136489127	0	1	292,	0
6	136518902	136519083	ENSMUSG00000030213	0.0026	+	136518902	136519083	0	1	181,	0
6	137751811	137751932	ENSMUSG00000030224	3e-06	+	137751811	137751932	0	1	121,	0
6	137837666	137837847	ENSMUSG00000030225	0.0018	+	137837666	137837847	0	1	181,	0
6	140677842	140678083	ENSMUSG00000030232	0.0062	+	140677842	140678083	0	1	241,	0
6	140678261	140678382	ENSMUSG00000030232	0.0041	+	140678261	140678382	0	1	121,	0
6	142357662	142357992	ENSMUSG00000041671	4e-06	+	142357662	142357992	0	1	330,	0
6	142358618	142358739	ENSMUSG00000041671	0.0065	+	142358618	142358739	0	1	121,	0
6	142402419	142402599	ENSMUSG00000030245	3.1e-10	+	142402419	142402599	0	1	180,	0
6	142402928	142403109	ENSMUSG00000030245	1.6e-13	+	142402928	142403109	0	1	181,	0
6	142772753	142772933	ENSMUSG00000030282	0.00031	+	142772753	142772933	0	1	180,	0
6	142774274	142774454	ENSMUSG00000030282	0.0021	+	142774274	142774454	0	1	180,	0
6	145864129	145864428	ENSMUSG00000108126	0.0046	+	145864129	145864428	0	1	299,	0
6	145864606	145864815	ENSMUSG00000108126	0.00011	+	145864606	145864815	0	1	209,	0
6	146648120	146648240	ENSMUSG00000030291	6.5e-07	+	146648120	146648240	0	1	120,	0
6	146996894	146999662	ENSMUSG00000016487	9.3e-09	+	146996894	146999662	0	3	7,115,118,	0,1272,2650
6	147110378	147110589	ENSMUSG00000040102	6.3e-11	+	147110378	147110589	0	1	211,	0
6	147111907	147112148	ENSMUSG00000040102	1.3e-05	+	147111907	147112148	0	1	241,	0
6	148832251	148832430	ENSMUSG00000107909	0.0011	+	148832251	148832430	0	1	179,	0
6	148945458	148945636	ENSMUSG00000085355	0.00074	+	148945458	148945636	0	1	178,	0
6	5218266	5218447	ENSMUSG00000107881	0.0032	-	5218266	5218447	0	1	181,	0
6	6558352	6578599	ENSMUSG00000042541	1e-34	-	6558352	6578599	0	3	139,94,121,	0,2055,20126
6	8257695	8259113	ENSMUSG00000012483	4.1e-06	-	8257695	8259113	0	2	66,114,	0,1304
6	12379493	12379644	ENSMUSG00000032625	0.0036	-	12379493	12379644	0	1	151,	0
6	13606977	13607157	ENSMUSG00000029569	0.0041	-	13606977	13607157	0	1	180,	0
6	13607830	13608010	ENSMUSG00000029569	0.0023	-	13607830	13608010	0	1	180,	0
6	13836394	13836633	ENSMUSG00000048216	0.0003	-	13836394	13836633	0	1	239,	0
6	13836870	13837020	ENSMUSG00000048216	0.0078	-	13836870	13837020	0	1	150,	0
6	22306609	22306789	ENSMUSG00000029672	8.3e-06	-	22306609	22306789	0	1	180,	0
6	22308375	22308496	ENSMUSG00000029672	1.2e-05	-	22308375	22308496	0	1	121,	0
6	23158162	23158400	ENSMUSG00000106989	0.0003	-	23158162	23158400	0	1	238,	0
6	30366379	30366529	ENSMUSG00000039130	4.3e-07	-	30366379	30366529	0	1	150,	0
6	30481089	30481479	ENSMUSG00000029782	0.00051	-	30481089	30481479	0	2	48,252,	0,138
6	31522755	31523176	ENSMUSG00000025608	4e-45	-	31522755	31523176	0	1	421,	0
6	34176840	34176991	ENSMUSG00000018999	0.0093	-	34176840	34176991	0	1	151,	0
6	35023054	35023445	ENSMUSG00000038784	6.2e-07	-	35023054	35023445	0	1	391,	0
6	35024254	35024435	ENSMUSG00000038784	8.7e-06	-	35024254	35024435	0	1	181,	0
6	38195103	38195404	ENSMUSG00000063455	3e-06	-	38195103	38195404	0	1	301,	0
6	39336027	39336237	ENSMUSG00000029924	4e-08	-	39336027	39336237	0	1	210,	0
6	39801833	39802012	ENSMUSG00000029918	0.0013	-	39801833	39802012	0	1	179,	0
6	40408193	40408314	ENSMUSG00000037172	0.0023	-	40408193	40408314	0	1	121,	0
6	42358935	42360629	ENSMUSG00000029859	1e-14	-	42358935	42360629	0	2	156,85,	0,1609
6	42624359	42624509	ENSMUSG00000029851	0.0056	-	42624359	42624509	0	1	150,	0
6	42669288	42669648	ENSMUSG00000036667	1.8e-07	-	42669288	42669648	0	1	360,	0
6	47594916	47595036	ENSMUSG00000029687	0.0062	-	47594916	47595036	0	1	120,	0
6	47821511	47821662	ENSMUSG00000051499	0.0078	-	47821511	47821662	0	1	151,	0
6	49087232	49087382	ENSMUSG00000029814	0.00028	-	49087232	49087382	0	1	150,	0
6	50564831	50565160	ENSMUSG00000063694	8.9e-05	-	50564831	50565160	0	1	329,	0
6	52546227	52546348	ENSMUSG00000029776	3e-06	-	52546227	52546348	0	1	121,	0
6	54943555	54943736	ENSMUSG00000038058	0.0085	-	54943555	54943736	0	1	181,	0
6	56702161	56703175	ENSMUSG00000091625	0.0002	-	56702161	56703175	0	2	7,170,	0,844
6	56777553	56777673	ENSMUSG00000059486	6e-06	-	56777553	56777673	0	1	120,	0
6	56778447	56778567	ENSMUSG00000059486	0.0043	-	56778447	56778567	0	1	120,	0
6	57525247	57535408	ENSMUSG00000037826	0.00015	-	57525247	57535408	0	3	7,75,129,	0,9187,10032
6	58935231	58935442	ENSMUSG00000037709	0.0021	-	58935231	58935442	0	1	211,	0
6	71388693	71388843	ENSMUSG00000002222	0.00066	-	71388693	71388843	0	1	150,	0
6	71815915	71816095	ENSMUSG00000052962	0.00012	-	71815915	71816095	0	1	180,	0
6	72345034	72345184	ENSMUSG00000056305	1.8e-06	-	72345034	72345184	0	1	150,	0
6	72594896	72598353	ENSMUSG00000056698	0.0002	-	72594896	72598353	0	4	125,31,22,32,	0,1539,2727,3425
6	72626407	72626648	ENSMUSG00000055799	1.4e-06	-	72626407	72626648	0	1	241,	0
6	76495997	76496295	ENSMUSG00000072476	6e-07	-	76495997	76496295	0	1	298,	0
6	83120817	83120996	ENSMUSG00000030035	0.0023	-	83120817	83120996	0	1	179,	0
6	83124698	83125047	ENSMUSG00000030034	3.2e-07	-	83124698	83125047	0	2	170,37,	0,312
6	83306226	83306376	ENSMUSG00000005667	0.00012	-	83306226	83306376	0	1	150,	0
6	83403755	83403965	ENSMUSG00000034832	9.8e-05	-	83403755	83403965	0	1	210,	0
6	83441241	83441422	ENSMUSG00000034832	0.00072	-	83441241	83441422	0	1	181,	0
6	84572370	84572490	ENSMUSG00000063415	0.0041	-	84572370	84572490	0	1	120,	0
6	85069302	85069513	ENSMUSG00000033769	5.1e-07	-	85069302	85069513	0	1	211,	0
6	85215172	85215353	ENSMUSG00000033720	0.00019	-	85215172	85215353	0	1	181,	0
6	86647910	86648061	ENSMUSG00000001156	0.0011	-	86647910	86648061	0	1	151,	0
6	86715002	86715183	ENSMUSG00000001157	2e-05	-	86715002	86715183	0	1	181,	0
6	86760755	86765876	ENSMUSG00000029994	3.8e-05	-	86760755	86765876	0	2	6,115,	0,5006
6	87579730	87579941	ENSMUSG00000049409	0.0041	-	87579730	87579941	0	1	211,	0
6	87790297	87790448	ENSMUSG00000107928	0.00093	-	87790297	87790448	0	1	151,	0
6	87981043	87981251	ENSMUSG00000044927	3.4e-08	-	87981043	87981251	0	1	208,	0
6	88297711	88297891	ENSMUSG00000033216	0.0027	-	88297711	88297891	0	1	180,	0
6	88545592	88545833	ENSMUSG00000033182	0.00078	-	88545592	88545833	0	1	241,	0
6	88547331	88586571	ENSMUSG00000033182	4.7e-07	-	88547331	88586571	0	2	584,46,	0,39194
6	89318261	89318532	ENSMUSG00000030084	1e-11	-	89318261	89318532	0	1	271,	0
6	89871247	89876113	ENSMUSG00000068231	0.00071	-	89871247	89876113	0	3	179,49,12,	0,1358,4854
6	91497681	91497921	ENSMUSG00000030094	0.00023	-	91497681	91497921	0	1	240,	0
6	92172841	92173022	ENSMUSG00000014551	0.0018	-	92172841	92173022	0	1	181,	0
6	92187310	92187491	ENSMUSG00000014550	0.0011	-	92187310	92187491	0	1	181,	0
6	97155265	97155474	ENSMUSG00000030059	0.0062	-	97155265	97155474	0	1	209,	0
6	99626720	99626961	ENSMUSG00000093661	1.6e-11	-	99626720	99626961	0	1	241,	0
6	113341921	113343954	ENSMUSG00000030272	0.0074	-	113341921	113343954	0	2	61,119,	0,1914
6	113596790	113596997	ENSMUSG00000033963	0.00023	-	113596790	113596997	0	1	207,	0
6	113728120	113728270	ENSMUSG00000030298	1.6e-11	-	113728120	113728270	0	1	150,	0
6	115004380	115008264	ENSMUSG00000030316	6.8e-05	-	115004380	115008264	0	2	139,72,	0,3812
6	115031550	115031701	ENSMUSG00000030316	0.003	-	115031550	115031701	0	1	151,	0
6	115845443	115847852	ENSMUSG00000030322	6.3e-11	-	115845443	115847852	0	3	5,75,161,	0,99,2248
6	115852890	115853071	ENSMUSG00000030322	0.0069	-	115852890	115853071	0	1	181,	0
6	115993807	115994107	ENSMUSG00000030123	0.0069	-	115993807	115994107	0	1	300,	0
6	118154633	118154753	ENSMUSG00000030110	0.0021	-	118154633	118154753	0	1	120,	0
6	118392986	118396817	ENSMUSG00000030138	4e-13	-	118392986	118396817	0	3	5,180,55,	0,3140,3776
6	118533344	118533465	ENSMUSG00000007827	0.0018	-	118533344	118533465	0	1	121,	0
6	119353149	119353329	ENSMUSG00000030168	1.8e-06	-	119353149	119353329	0	1	180,	0
6	119353777	119353927	ENSMUSG00000030168	2.6e-10	-	119353777	119353927	0	1	150,	0
6	119354374	119354495	ENSMUSG00000030168	0.0041	-	119354374	119354495	0	1	121,	0
6	119570855	119571036	ENSMUSG00000030172	0.00023	-	119570855	119571036	0	1	181,	0
6	119722262	119743440	ENSMUSG00000030172	4.9e-05	-	119722262	119743440	0	3	46,12,153,	0,11818,21025
6	119923968	119924119	ENSMUSG00000045962	0.0016	-	119923968	119924119	0	1	151,	0
6	119948193	119948404	ENSMUSG00000045962	1.3e-14	-	119948193	119948404	0	1	211,	0
6	120331980	120334867	ENSMUSG00000030177	0.0058	-	120331980	120334867	0	2	51,99,	0,2788
6	122848572	122848692	ENSMUSG00000040552	0.0056	-	122848572	122848692	0	1	120,	0
6	122850963	122851143	ENSMUSG00000040552	0.00033	-	122850963	122851143	0	1	180,	0
6	124739182	124739302	ENSMUSG00000072772	5e-07	-	124739182	124739302	0	1	120,	0
6	124747103	124747462	ENSMUSG00000107478	1.1e-08	-	124747103	124747462	0	1	359,	0
6	124747102	124747462	ENSMUSG00000004263	1.6e-08	-	124747102	124747462	0	1	360,	0
6	124811064	124811304	ENSMUSG00000023456	4e-38	-	124811064	124811304	0	1	240,	0
6	124813757	124813937	ENSMUSG00000023456	1e-05	-	124813757	124813937	0	1	180,	0
6	124813996	124814176	ENSMUSG00000023456	0.012	-	124813996	124814176	0	1	180,	0
6	124917770	124920043	ENSMUSG00000030122	6.8e-06	-	124917770	124920043	0	2	176,5,	0,2268
6	125168006	125168127	ENSMUSG00000038252	3e-08	-	125168006	125168127	0	1	121,	0
6	126924095	126925151	ENSMUSG00000030346	2e-40	-	126924095	126925151	0	2	245,234,	0,822
6	126926397	126927567	ENSMUSG00000030346	2.8e-05	-	126926397	126927567	0	2	120,30,	0,1140
6	127088292	127091243	ENSMUSG00000038028	9.5e-06	-	127088292	127091243	0	3	10,111,60,	0,900,2891
6	127963522	127963913	ENSMUSG00000030352	1.3e-18	-	127963522	127963913	0	1	391,	0
6	128171380	128171530	ENSMUSG00000107879	0.0041	-	128171380	128171530	0	1	150,	0
6	128322058	128322209	ENSMUSG00000001521	0.0037	-	128322058	128322209	0	1	151,	0
6	131219815	131219964	ENSMUSG00000030187	0.00042	-	131219815	131219964	0	1	149,	0
6	131299350	131299471	ENSMUSG00000032899	0.01	-	131299350	131299471	0	1	121,	0
6	135137551	135138031	ENSMUSG00000042770	3.5e-05	-	135137551	135138031	0	1	480,	0
6	135313563	135313684	ENSMUSG00000107768	0.0015	-	135313563	135313684	0	1	121,	0
6	135349634	135349749	ENSMUSG00000082691	1.3e-19	-	135349634	135349749	0	1	115,	0
6	142234286	142234525	ENSMUSG00000063975	3.9e-05	-	142234286	142234525	0	1	239,	0
6	142357669	142357999	ENSMUSG00000030243	3.6e-06	-	142357669	142357999	0	1	330,	0
6	142359494	142359824	ENSMUSG00000030243	0.0024	-	142359494	142359824	0	1	330,	0
6	144999139	144999320	ENSMUSG00000030268	6.3e-11	-	144999139	144999320	0	1	181,	0
6	145864204	145864808	ENSMUSG00000030256	3.6e-05	-	145864204	145864808	0	2	38,233,	0,371
6	146634554	146642824	ENSMUSG00000040234	6e-07	-	146634554	146642824	0	2	43,197,	0,8073
6	147252430	147257155	ENSMUSG00000048776	0.0011	-	147252430	147257155	0	2	147,213,	0,4512
6	148180722	148180962	ENSMUSG00000030304	5.5e-07	-	148180722	148180962	0	1	240,	0
6	148843210	148843421	ENSMUSG00000030309	0.00098	-	148843210	148843421	0	1	211,	0
6	148922533	148922774	ENSMUSG00000039985	1.2e-06	-	148922533	148922774	0	1	241,	0
6	148922833	148922954	ENSMUSG00000039985	0.0076	-	148922833	148922954	0	1	121,	0
6	148944630	148944781	ENSMUSG00000039985	0.0024	-	148944630	148944781	0	1	151,	0
6	148992897	148993018	ENSMUSG00000030313	0.0011	-	148992897	148993018	0	1	121,	0
6	149157626	149157776	ENSMUSG00000068250	0.00034	-	149157626	149157776	0	1	150,	0
7	3706629	3706838	ENSMUSG00000006333	7.9e-69	+	3706629	3706838	0	1	209,	0
7	4746588	4746768	ENSMUSG00000059851	0.0051	+	4746588	4746768	0	1	180,	0
7	4746826	4747066	ENSMUSG00000059851	8.9e-08	+	4746826	4747066	0	1	240,	0
7	4920150	4920360	ENSMUSG00000074406	0.0062	+	4920150	4920360	0	1	210,	0
7	4943625	4943926	ENSMUSG00000035279	0.00079	+	4943625	4943926	0	1	301,	0
7	5020555	5021541	ENSMUSG00000074405	2e-05	+	5020555	5021541	0	2	100,20,	0,966
7	5034462	5034672	ENSMUSG00000074405	0.00035	+	5034462	5034672	0	1	210,	0
7	5020582	5056229	ENSMUSG00000035228	0.0003	+	5020582	5056229	0	2	73,78,	0,35569
7	5034473	5034682	ENSMUSG00000116184	0.0002	+	5034473	5034682	0	1	209,	0
7	6769992	6770113	ENSMUSG00000051527	0.0003	+	6769992	6770113	0	1	121,	0
7	7296061	7296240	ENSMUSG00000110243	0.0013	+	7296061	7296240	0	1	179,	0
7	12797611	12797861	ENSMUSG00000109925	6.9e-07	+	12797611	12797861	0	1	250,	0
7	12973668	12973818	ENSMUSG00000004500	0.0021	+	12973668	12973818	0	1	150,	0
7	16119894	16120104	ENSMUSG00000006021	1.6e-07	+	16119894	16120104	0	1	210,	0
7	16997037	16997188	ENSMUSG00000041117	0.0074	+	16997037	16997188	0	1	151,	0
7	19001616	19001736	ENSMUSG00000048481	0.0026	+	19001616	19001736	0	1	120,	0
7	19083848	19083968	ENSMUSG00000030409	0.00017	+	19083848	19083968	0	1	120,	0
7	19139692	19139843	ENSMUSG00000050428	0.0001	+	19139692	19139843	0	1	151,	0
7	19152798	19152977	ENSMUSG00000040824	0.00013	+	19152798	19152977	0	1	179,	0
7	19246783	19247024	ENSMUSG00000052214	7.2e-08	+	19246783	19247024	0	1	241,	0
7	19295979	19296100	ENSMUSG00000030401	0.0079	+	19295979	19296100	0	1	121,	0
7	19579936	19580476	ENSMUSG00000011267	5.8e-05	+	19579936	19580476	0	1	540,	0
7	24141891	24142252	ENSMUSG00000047603	1.3e-05	+	24141891	24142252	0	1	361,	0
7	24275977	24276186	ENSMUSG00000055305	0.0019	+	24275977	24276186	0	1	209,	0
7	24475848	24475968	ENSMUSG00000046223	0.0018	+	24475848	24475968	0	1	120,	0
7	24573105	24573410	ENSMUSG00000051768	0.00015	+	24573105	24573410	0	2	24,186,	0,119
7	24862468	24862612	ENSMUSG00000091955	0.00041	+	24862468	24862612	0	1	144,	0
7	24889626	24889776	ENSMUSG00000040952	0.0021	+	24889626	24889776	0	1	150,	0
7	24904364	24904485	ENSMUSG00000040940	0.00044	+	24904364	24904485	0	1	121,	0
7	25365706	25365917	ENSMUSG00000045039	1e-06	+	25365706	25365917	0	1	211,	0
7	25620041	25620161	ENSMUSG00000057229	0.0044	+	25620041	25620161	0	1	120,	0
7	25629977	25630098	ENSMUSG00000059479	0.00071	+	25629977	25630098	0	1	121,	0
7	25690455	25690635	ENSMUSG00000002603	0.0003	+	25690455	25690635	0	1	180,	0
7	27203951	27204102	ENSMUSG00000078786	0.00095	+	27203951	27204102	0	1	151,	0
7	27639896	27640077	ENSMUSG00000004056	0.0036	+	27639896	27640077	0	1	181,	0
7	27702472	27702743	ENSMUSG00000057093	0.0003	+	27702472	27702743	0	1	271,	0
7	27703281	27703401	ENSMUSG00000057093	0.0071	+	27703281	27703401	0	1	120,	0
7	29317348	29317558	ENSMUSG00000030584	2.3e-06	+	29317348	29317558	0	1	210,	0
7	29779641	29779821	ENSMUSG00000046185	3.2e-05	+	29779641	29779821	0	1	180,	0
7	29877111	29877262	ENSMUSG00000058402	0.0071	+	29877111	29877262	0	1	151,	0
7	30180203	30180354	ENSMUSG00000066647	0.0022	+	30180203	30180354	0	1	151,	0
7	30308157	30308337	ENSMUSG00000013921	0.0003	+	30308157	30308337	0	1	180,	0
7	30751710	30751950	ENSMUSG00000046056	4.5e-07	+	30751710	30751950	0	1	240,	0
7	30957087	30957267	ENSMUSG00000097750	4.1e-05	+	30957087	30957267	0	1	180,	0
7	30959258	30959438	ENSMUSG00000097750	0.0041	+	30959258	30959438	0	1	180,	0
7	35390824	35391214	ENSMUSG00000030494	1.6e-22	+	35390824	35391214	0	1	390,	0
7	35392169	35392289	ENSMUSG00000030494	3.2e-07	+	35392169	35392289	0	1	120,	0
7	35421037	35421188	ENSMUSG00000023072	0.00015	+	35421037	35421188	0	1	151,	0
7	35438508	35438659	ENSMUSG00000023072	0.00033	+	35438508	35438659	0	1	151,	0
7	35608971	35609092	ENSMUSG00000034867	0.0087	+	35608971	35609092	0	1	121,	0
7	40190964	40191134	ENSMUSG00000056836	0.0035	+	40190964	40191134	0	1	170,	0
7	42021335	42021483	ENSMUSG00000092281	1.7e-07	+	42021335	42021483	0	1	148,	0
7	43676449	43676659	ENSMUSG00000038888	7.4e-05	+	43676449	43676659	0	1	210,	0
7	43676807	43677314	ENSMUSG00000038888	1e-14	+	43676807	43677314	0	1	507,	0
7	43796107	43796285	ENSMUSG00000047884	0.0021	+	43796107	43796285	0	1	178,	0
7	44249591	44250137	ENSMUSG00000045411	7.6e-05	+	44249591	44250137	0	2	8,173,	0,373
7	44249592	44260358	ENSMUSG00000101166	6.3e-15	+	44249592	44260358	0	4	7,39,32,192,	0,428,716,10574
7	44468099	44468279	ENSMUSG00000038695	0.00012	+	44468099	44468279	0	1	180,	0
7	44855301	44855421	ENSMUSG00000011096	5e-18	+	44855301	44855421	0	1	120,	0
7	44998339	44998550	ENSMUSG00000003184	8.9e-07	+	44998339	44998550	0	1	211,	0
7	45018048	45019498	ENSMUSG00000038387	0.0051	+	45018048	45019498	0	2	120,29,	0,1421
7	45156038	45156188	ENSMUSG00000003423	0.0014	+	45156038	45156188	0	1	150,	0
7	45455122	45455602	ENSMUSG00000003865	2.3e-06	+	45455122	45455602	0	1	480,	0
7	45570332	45571109	ENSMUSG00000030826	0.00012	+	45570332	45571109	0	2	67,114,	0,663
7	45707902	45708082	ENSMUSG00000059824	0.0012	+	45707902	45708082	0	1	180,	0
7	45717228	45717409	ENSMUSG00000059070	0.0028	+	45717228	45717409	0	1	181,	0
7	45729074	45729343	ENSMUSG00000054161	3e-05	+	45729074	45729343	0	1	269,	0
7	45872830	45872980	ENSMUSG00000002778	1.3e-11	+	45872830	45872980	0	1	150,	0
7	45928531	45929095	ENSMUSG00000040189	0.0043	+	45928531	45929095	0	2	92,29,	0,535
7	45948243	45948483	ENSMUSG00000040189	1.5e-05	+	45948243	45948483	0	1	240,	0
7	49346123	49346243	ENSMUSG00000109051	0.0011	+	49346123	49346243	0	1	120,	0
7	51994825	51994975	ENSMUSG00000030498	3.9e-05	+	51994825	51994975	0	1	150,	0
7	55854040	55871965	ENSMUSG00000030447	0.00059	+	55854040	55871965	0	2	14,107,	0,17818
7	59278268	59278419	ENSMUSG00000025326	0.0041	+	59278268	59278419	0	1	151,	0
7	59319048	59319168	ENSMUSG00000109157	0.0013	+	59319048	59319168	0	1	120,	0
7	65691940	65692091	ENSMUSG00000030515	0.00044	+	65691940	65692091	0	1	151,	0
7	66060542	66060663	ENSMUSG00000030512	1.2e-05	+	66060542	66060663	0	1	121,	0
7	66708387	66708537	ENSMUSG00000053091	0.0056	+	66708387	66708537	0	1	150,	0
7	67226989	67227200	ENSMUSG00000043831	0.0001	+	67226989	67227200	0	1	211,	0
7	67234944	67235065	ENSMUSG00000043831	9.8e-05	+	67234944	67235065	0	1	121,	0
7	67667190	67669752	ENSMUSG00000030555	0.00023	+	67667190	67669752	0	2	96,55,	0,2507
7	72110935	72113427	ENSMUSG00000108427	0.0044	+	72110935	72113427	0	2	180,54,	0,2438
7	75848429	75865339	ENSMUSG00000055652	0.0026	+	75848429	75865339	0	2	147,3,	0,16907
7	78789385	78790847	ENSMUSG00000030611	1.1e-07	+	78789385	78790847	0	2	28,211,	0,1251
7	78913873	78914396	ENSMUSG00000039236	2e-05	+	78913873	78914396	0	2	169,162,	0,361
7	79360086	79360237	ENSMUSG00000039202	1.1e-06	+	79360086	79360237	0	1	151,	0
7	79392329	79395981	ENSMUSG00000039187	0.0034	+	79392329	79395981	0	2	62,89,	0,3563
7	79665832	79667702	ENSMUSG00000046591	0.0058	+	79665832	79667702	0	2	107,43,	0,1827
7	79693757	79694028	ENSMUSG00000046591	2e-11	+	79693757	79694028	0	1	271,	0
7	79697967	79698088	ENSMUSG00000046591	3.8e-05	+	79697967	79698088	0	1	121,	0
7	79710460	79710609	ENSMUSG00000039133	0.003	+	79710460	79710609	0	1	149,	0
7	80086585	80086826	ENSMUSG00000048897	2.3e-05	+	80086585	80086826	0	1	241,	0
7	80861009	80861159	ENSMUSG00000038797	0.0041	+	80861009	80861159	0	1	150,	0
7	80876267	80876477	ENSMUSG00000038797	2.2e-06	+	80876267	80876477	0	1	210,	0
7	81596655	81596806	ENSMUSG00000045795	0.0014	+	81596655	81596806	0	1	151,	0
7	82867362	82867483	ENSMUSG00000057706	0.0011	+	82867362	82867483	0	1	121,	0
7	84578797	84578948	ENSMUSG00000097789	0.0032	+	84578797	84578948	0	1	151,	0
7	87398380	87398530	ENSMUSG00000030562	0.0071	+	87398380	87398530	0	1	150,	0
7	89980752	89980962	ENSMUSG00000097585	4e-08	+	89980752	89980962	0	1	210,	0
7	90426666	90426906	ENSMUSG00000044362	0.0041	+	90426666	90426906	0	1	240,	0
7	90427114	90427503	ENSMUSG00000044362	8.3e-06	+	90427114	90427503	0	1	389,	0
7	92874588	92875038	ENSMUSG00000061119	0.0021	+	92874588	92875038	0	1	450,	0
7	96874009	96874460	ENSMUSG00000048078	5.5e-06	+	96874009	96874460	0	1	451,	0
7	96951683	96951834	ENSMUSG00000018995	0.0026	+	96951683	96951834	0	1	151,	0
7	97350062	97350213	ENSMUSG00000044952	0.0044	+	97350062	97350213	0	1	151,	0
7	99317521	99317851	ENSMUSG00000055407	6.3e-40	+	99317521	99317851	0	1	330,	0
7	99600062	99601379	ENSMUSG00000018909	0.00059	+	99600062	99601379	0	2	19,282,	0,1035
7	99603984	99604165	ENSMUSG00000018909	1.9e-06	+	99603984	99604165	0	1	181,	0
7	99945507	99945716	ENSMUSG00000108823	6.5e-07	+	99945507	99945716	0	1	209,	0
7	100275244	100275424	ENSMUSG00000030729	0.0044	+	100275244	100275424	0	1	180,	0
7	101283535	101283716	ENSMUSG00000030691	0.00034	+	101283535	101283716	0	1	181,	0
7	101896068	101897034	ENSMUSG00000030649	0.00078	+	101896068	101897034	0	4	182,111,81,74,	0,271,794,892
7	101901669	101901849	ENSMUSG00000030649	0.0034	+	101901669	101901849	0	1	180,	0
7	101913581	101913701	ENSMUSG00000030842	0.01	+	101913581	101913701	0	1	120,	0
7	102000733	102001064	ENSMUSG00000066306	1.1e-09	+	102000733	102001064	0	1	331,	0
7	102014813	102014934	ENSMUSG00000066306	0.00013	+	102014813	102014934	0	1	121,	0
7	102235700	102235851	ENSMUSG00000030990	0.0003	+	102235700	102235851	0	1	151,	0
7	104860488	104861056	ENSMUSG00000054568	1.7e-06	+	104860488	104861056	0	1	568,	0
7	104862398	104862548	ENSMUSG00000054568	0.0078	+	104862398	104862548	0	1	150,	0
7	105641607	105641847	ENSMUSG00000089847	4e-12	+	105641607	105641847	0	1	240,	0
7	110122105	110122286	ENSMUSG00000031016	0.00059	+	110122105	110122286	0	1	181,	0
7	110122345	110122646	ENSMUSG00000031016	2.5e-06	+	110122345	110122646	0	1	301,	0
7	111030282	111030462	ENSMUSG00000005609	6.5e-06	+	111030282	111030462	0	1	180,	0
7	111030791	111033883	ENSMUSG00000005609	1.6e-12	+	111030791	111033883	0	2	18,193,	0,2899
7	112353000	112353151	ENSMUSG00000038244	1.5e-09	+	112353000	112353151	0	1	151,	0
7	112588785	112588936	ENSMUSG00000030770	3.9e-07	+	112588785	112588936	0	1	151,	0
7	114039929	114040139	ENSMUSG00000038156	8.3e-06	+	114039929	114040139	0	1	210,	0
7	116104399	116104520	ENSMUSG00000030663	7.9e-14	+	116104399	116104520	0	1	121,	0
7	116527771	116528068	ENSMUSG00000030659	0.00078	+	116527771	116528068	0	2	51,69,	0,228
7	116529036	116530567	ENSMUSG00000030659	4e-06	+	116529036	116530567	0	2	31,119,	0,1412
7	116540404	116540554	ENSMUSG00000030659	0.01	+	116540404	116540554	0	1	150,	0
7	119896291	119896472	ENSMUSG00000030922	0.00038	+	119896291	119896472	0	1	181,	0
7	120120724	120120933	ENSMUSG00000030917	4.8e-06	+	120120724	120120933	0	1	209,	0
7	120732551	120732732	ENSMUSG00000046096	0.0048	+	120732551	120732732	0	1	181,	0
7	121988785	121988936	ENSMUSG00000108511	5.5e-05	+	121988785	121988936	0	1	151,	0
7	122068840	122068991	ENSMUSG00000030870	0.004	+	122068840	122068991	0	1	151,	0
7	125707917	125708128	ENSMUSG00000032743	0.0021	+	125707917	125708128	0	1	211,	0
7	126294776	126294956	ENSMUSG00000042978	0.0041	+	126294776	126294956	0	1	180,	0
7	126396576	126396727	ENSMUSG00000108420	0.0034	+	126396576	126396727	0	1	151,	0
7	126429117	126429663	ENSMUSG00000030727	0.0012	+	126429117	126429663	0	3	39,25,236,	0,264,310
7	126765610	126765730	ENSMUSG00000063065	0.0024	+	126765610	126765730	0	1	120,	0
7	126862480	126862631	ENSMUSG00000042606	0.0035	+	126862480	126862631	0	1	151,	0
7	126979964	126980084	ENSMUSG00000030682	9.3e-07	+	126979964	126980084	0	1	120,	0
7	127254113	127254323	ENSMUSG00000054716	0.0079	+	127254113	127254323	0	1	210,	0
7	127273828	127274067	ENSMUSG00000108806	2.3e-06	+	127273828	127274067	0	1	239,	0
7	127448724	127448873	ENSMUSG00000086502	0.0071	+	127448724	127448873	0	1	149,	0
7	127470716	127470896	ENSMUSG00000030822	0.00058	+	127470716	127470896	0	1	180,	0
7	127482955	127483105	ENSMUSG00000042423	0.0045	+	127482955	127483105	0	1	150,	0
7	127565074	127565195	ENSMUSG00000107023	0.011	+	127565074	127565195	0	1	121,	0
7	127565067	127565186	ENSMUSG00000106715	0.0091	+	127565067	127565186	0	1	119,	0
7	127604320	127604470	ENSMUSG00000030816	0.0013	+	127604320	127604470	0	1	150,	0
7	127691934	127698986	ENSMUSG00000108801	2e-09	+	127691934	127698986	0	4	95,102,166,57,	0,1766,5096,6995
7	127700582	127700793	ENSMUSG00000108801	0.00018	+	127700582	127700793	0	1	211,	0
7	127915821	127915971	ENSMUSG00000030801	0.00015	+	127915821	127915971	0	1	150,	0
7	128539106	128539252	ENSMUSG00000108614	0.011	+	128539106	128539252	0	1	146,	0
7	129635557	129635738	ENSMUSG00000042055	2.2e-05	+	129635557	129635738	0	1	181,	0
7	131371170	131371349	ENSMUSG00000063179	0.00072	+	131371170	131371349	0	1	179,	0
7	131556257	131556436	ENSMUSG00000050100	0.00019	+	131556257	131556436	0	1	179,	0
7	135685664	135685934	ENSMUSG00000041836	0.00081	+	135685664	135685934	0	1	270,	0
7	135686113	135686293	ENSMUSG00000041836	6.9e-05	+	135686113	135686293	0	1	180,	0
7	139579412	139579622	ENSMUSG00000025477	0.00044	+	139579412	139579622	0	1	210,	0
7	140039442	140039621	ENSMUSG00000025470	3.2e-06	+	140039442	140039621	0	1	179,	0
7	141154137	141154288	ENSMUSG00000025495	0.00074	+	141154137	141154288	0	1	151,	0
7	141215919	141216120	ENSMUSG00000038618	0.0029	+	141215919	141216120	0	2	21,159,	0,42
7	141327798	141328129	ENSMUSG00000025505	2.5e-07	+	141327798	141328129	0	1	331,	0
7	141470638	141471026	ENSMUSG00000025510	1e-101	+	141470638	141471026	0	1	388,	0
7	144409603	144409963	ENSMUSG00000037541	2.5e-20	+	144409603	144409963	0	1	360,	0
7	144410261	144410472	ENSMUSG00000037541	0.00065	+	144410261	144410472	0	1	211,	0
7	144410620	144411280	ENSMUSG00000037541	4e-06	+	144410620	144411280	0	1	660,	0
7	144411339	144411699	ENSMUSG00000037541	2.3e-06	+	144411339	144411699	0	1	360,	0
7	144411788	144417894	ENSMUSG00000037541	0.0091	+	144411788	144417894	0	2	80,70,	0,6036
7	144421679	144421800	ENSMUSG00000037541	0.00071	+	144421679	144421800	0	1	121,	0
7	144920848	144920969	ENSMUSG00000031072	0.0059	+	144920848	144920969	0	1	121,	0
7	144929922	144930192	ENSMUSG00000031072	1e-146	+	144929922	144930192	0	1	270,	0
7	3629723	3629900	ENSMUSG00000006335	1.4e-05	-	3629723	3629900	0	1	177,	0
7	3684066	3684277	ENSMUSG00000035596	0.00027	-	3684066	3684277	0	1	211,	0
7	3689233	3689414	ENSMUSG00000035596	0.00015	-	3689233	3689414	0	1	181,	0
7	4150253	4150374	ENSMUSG00000043432	0.0044	-	4150253	4150374	0	1	121,	0
7	4995265	4996098	ENSMUSG00000051550	0.00066	-	4995265	4996098	0	2	85,95,	0,738
7	5034498	5034678	ENSMUSG00000043290	0.00039	-	5034498	5034678	0	1	180,	0
7	6704341	6704462	ENSMUSG00000002265	0.0011	-	6704341	6704462	0	1	121,	0
7	7115915	7116096	ENSMUSG00000062116	3e-06	-	7115915	7116096	0	1	181,	0
7	7132142	7132323	ENSMUSG00000063535	0.0013	-	7132142	7132323	0	1	181,	0
7	7213226	7213377	ENSMUSG00000110105	0.0041	-	7213226	7213377	0	1	151,	0
7	7296058	7296239	ENSMUSG00000000605	0.0012	-	7296058	7296239	0	1	181,	0
7	7367000	7367210	ENSMUSG00000109654	0.0011	-	7367000	7367210	0	1	210,	0
7	9058625	9058891	ENSMUSG00000092312	0.00058	-	9058625	9058891	0	1	266,	0
7	10490347	10490767	ENSMUSG00000030393	2e-15	-	10490347	10490767	0	1	420,	0
7	13037436	13037649	ENSMUSG00000005575	7.4e-05	-	13037436	13037649	0	2	85,95,	0,118
7	13043172	13043353	ENSMUSG00000030380	0.0011	-	13043172	13043353	0	1	181,	0
7	13275498	13275708	ENSMUSG00000070814	3.9e-05	-	13275498	13275708	0	1	210,	0
7	13275977	13276158	ENSMUSG00000070814	0.0003	-	13275977	13276158	0	1	181,	0
7	15938180	15938933	ENSMUSG00000041560	0.0003	-	15938180	15938933	0	3	50,77,23,	0,171,730
7	15970671	15970852	ENSMUSG00000070808	0.00013	-	15970671	15970852	0	1	181,	0
7	16248206	16248625	ENSMUSG00000049130	0.0021	-	16248206	16248625	0	1	419,	0
7	16273052	16273290	ENSMUSG00000091811	5.8e-05	-	16273052	16273290	0	1	238,	0
7	16320502	16320741	ENSMUSG00000052833	1.3e-13	-	16320502	16320741	0	1	239,	0
7	16327476	16327686	ENSMUSG00000052833	4e-23	-	16327476	16327686	0	1	210,	0
7	16495097	16495248	ENSMUSG00000058230	1.3e-09	-	16495097	16495248	0	1	151,	0
7	16809305	16809486	ENSMUSG00000048920	0.00076	-	16809305	16809486	0	1	181,	0
7	16916335	16916455	ENSMUSG00000019370	2.5e-15	-	16916335	16916455	0	1	120,	0
7	18994797	18994977	ENSMUSG00000086533	0.0051	-	18994797	18994977	0	1	180,	0
7	19309632	19309902	ENSMUSG00000003545	0.0003	-	19309632	19309902	0	1	270,	0
7	19915935	19916264	ENSMUSG00000040511	1.1e-05	-	19915935	19916264	0	1	329,	0
7	25199974	25200154	ENSMUSG00000054499	0.0011	-	25199974	25200154	0	1	180,	0
7	25245123	25245392	ENSMUSG00000040857	7.8e-07	-	25245123	25245392	0	1	269,	0
7	25250611	25250731	ENSMUSG00000040857	0.00095	-	25250611	25250731	0	1	120,	0
7	25297167	25297452	ENSMUSG00000005447	0.0056	-	25297167	25297452	0	3	8,31,81,	0,114,204
7	25629975	25630094	ENSMUSG00000060376	0.0013	-	25629975	25630094	0	1	119,	0
7	25787383	25787534	ENSMUSG00000002602	2.3e-06	-	25787383	25787534	0	1	151,	0
7	26015153	26018400	ENSMUSG00000108606	0.00058	-	26015153	26018400	0	3	9,225,5,	0,162,3242
7	27649891	27650184	ENSMUSG00000108592	0.0021	-	27649891	27650184	0	1	293,	0
7	27883884	27884302	ENSMUSG00000108314	2.5e-06	-	27883884	27884302	0	1	418,	0
7	29161937	29162117	ENSMUSG00000037239	0.0062	-	29161937	29162117	0	1	180,	0
7	29166668	29166788	ENSMUSG00000037239	0.0011	-	29166668	29166788	0	1	120,	0
7	29321001	29321122	ENSMUSG00000030583	0.00051	-	29321001	29321122	0	1	121,	0
7	29321541	29321781	ENSMUSG00000030583	1.5e-08	-	29321541	29321781	0	1	240,	0
7	29328406	29328527	ENSMUSG00000030583	0.011	-	29328406	29328527	0	1	121,	0
7	30240167	30240317	ENSMUSG00000037020	0.0054	-	30240167	30240317	0	1	150,	0
7	30435011	30435131	ENSMUSG00000006651	0.0021	-	30435011	30435131	0	1	120,	0
7	30640998	30641149	ENSMUSG00000036733	3.3e-08	-	30640998	30641149	0	1	151,	0
7	30641000	30641150	ENSMUSG00000094365	1.5e-07	-	30641000	30641150	0	1	150,	0
7	30946527	30946818	ENSMUSG00000058239	6.2e-10	-	30946527	30946818	0	2	142,68,	0,223
7	34201329	34201539	ENSMUSG00000036427	0.0054	-	34201329	34201539	0	1	210,	0
7	34344795	34345095	ENSMUSG00000066568	6.5e-05	-	34344795	34345095	0	1	300,	0
7	34388553	34388793	ENSMUSG00000066568	1.3e-06	-	34388553	34388793	0	1	240,	0
7	34652641	34652821	ENSMUSG00000030499	8.9e-07	-	34652641	34652821	0	1	180,	0
7	35547303	35547512	ENSMUSG00000034875	0.00011	-	35547303	35547512	0	1	209,	0
7	35772432	35772673	ENSMUSG00000044452	3.7e-07	-	35772432	35772673	0	1	241,	0
7	35774619	35774799	ENSMUSG00000044452	0.0025	-	35774619	35774799	0	1	180,	0
7	38220349	38220590	ENSMUSG00000074170	0.0078	-	38220349	38220590	0	1	241,	0
7	38271212	38271393	ENSMUSG00000030423	2.8e-07	-	38271212	38271393	0	1	181,	0
7	41491102	41499352	ENSMUSG00000074166	0.0003	-	41491102	41499352	0	2	360,59,	0,8191
7	41545762	41545969	ENSMUSG00000090744	0.0003	-	41545762	41545969	0	1	207,	0
7	42816918	42817039	ENSMUSG00000092225	0.0021	-	42816918	42817039	0	1	121,	0
7	44490115	44490294	ENSMUSG00000008140	0.00087	-	44490115	44490294	0	1	179,	0
7	44532745	44533265	ENSMUSG00000038644	1.3e-09	-	44532745	44533265	0	2	149,62,	0,458
7	44734145	44734356	ENSMUSG00000048012	0.00058	-	44734145	44734356	0	1	211,	0
7	44812909	44813059	ENSMUSG00000038539	6.6e-07	-	44812909	44813059	0	1	150,	0
7	44895708	44896008	ENSMUSG00000109198	0.00083	-	44895708	44896008	0	1	300,	0
7	45033861	45034072	ENSMUSG00000046574	3.5e-07	-	45033861	45034072	0	1	211,	0
7	45062468	45062677	ENSMUSG00000007837	4.6e-06	-	45062468	45062677	0	1	209,	0
7	45339869	45340247	ENSMUSG00000003863	4.1e-05	-	45339869	45340247	0	2	211,59,	0,319
7	45466243	45466393	ENSMUSG00000003873	3.4e-09	-	45466243	45466393	0	1	150,	0
7	45466012	45475734	ENSMUSG00000109926	1.7e-10	-	45466012	45475734	0	3	111,52,130,	0,207,9592
7	45492884	45493095	ENSMUSG00000030824	5e-11	-	45492884	45493095	0	1	211,	0
7	45570320	45570560	ENSMUSG00000109644	5.4e-05	-	45570320	45570560	0	1	240,	0
7	45806666	45806817	ENSMUSG00000003269	0.0041	-	45806666	45806817	0	1	151,	0
7	45816907	45817236	ENSMUSG00000058743	2.5e-06	-	45816907	45817236	0	1	329,	0
7	45830705	45830855	ENSMUSG00000053801	9.5e-10	-	45830705	45830855	0	1	150,	0
7	45918022	45918172	ENSMUSG00000040212	2e-12	-	45918022	45918172	0	1	150,	0
7	46443153	46443394	ENSMUSG00000030839	1.8e-06	-	46443153	46443394	0	1	241,	0
7	46511598	46511864	ENSMUSG00000110316	0.0012	-	46511598	46511864	0	1	266,	0
7	46955664	46955785	ENSMUSG00000043262	0.0029	-	46955664	46955785	0	1	121,	0
7	55927862	55928072	ENSMUSG00000108701	0.00012	-	55927862	55928072	0	1	210,	0
7	59229183	59229364	ENSMUSG00000109536	0.0028	-	59229183	59229364	0	1	181,	0
7	59999321	60005064	ENSMUSG00000000948	0.00017	-	59999321	60005064	0	2	92,29,	0,5714
7	59999325	60132296	ENSMUSG00000102252	1.9e-06	-	59999325	60132296	0	3	88,76,47,	0,5710,132924
7	59999318	60005049	ENSMUSG00000102627	5.5e-05	-	59999318	60005049	0	2	95,14,	0,5717
7	62464179	62464480	ENSMUSG00000070526	6.5e-07	-	62464179	62464480	0	1	301,	0
7	63886649	63886978	ENSMUSG00000052040	3.2e-11	-	63886649	63886978	0	1	329,	0
7	64384333	64384483	ENSMUSG00000030521	2e-05	-	64384333	64384483	0	1	150,	0
7	66677154	66677424	ENSMUSG00000030509	3.9e-05	-	66677154	66677424	0	1	270,	0
7	66677722	66677902	ENSMUSG00000030509	0.00031	-	66677722	66677902	0	1	180,	0
7	73426727	73426908	ENSMUSG00000078671	0.00083	-	73426727	73426908	0	1	181,	0
7	73939208	73939388	ENSMUSG00000025789	0.00015	-	73939208	73939388	0	1	180,	0
7	74275987	74281907	ENSMUSG00000025790	0.0011	-	74275987	74281907	0	2	101,50,	0,5870
7	75206173	75206293	ENSMUSG00000053025	0.0041	-	75206173	75206293	0	1	120,	0
7	75206502	75206682	ENSMUSG00000053025	0.0085	-	75206502	75206682	0	1	180,	0
7	79710462	79710721	ENSMUSG00000050382	0.0019	-	79710462	79710721	0	2	102,19,	0,240
7	80094845	80094995	ENSMUSG00000030541	7.9e-17	-	80094845	80094995	0	1	150,	0
7	80349096	80349217	ENSMUSG00000038886	3e-06	-	80349096	80349217	0	1	121,	0
7	80588482	80588603	ENSMUSG00000030527	0.0035	-	80588482	80588603	0	1	121,	0
7	81342731	81343506	ENSMUSG00000061787	7.9e-22	-	81342731	81343506	0	2	118,90,	0,685
7	82966678	82966858	ENSMUSG00000109541	0.0085	-	82966678	82966858	0	1	180,	0
7	83884005	83884305	ENSMUSG00000070462	4e-15	-	83884005	83884305	0	1	300,	0
7	89507812	89507992	ENSMUSG00000039405	0.0065	-	89507812	89507992	0	1	180,	0
7	89976932	89980535	ENSMUSG00000030619	9.5e-09	-	89976932	89980535	0	2	117,124,	0,3479
7	89980743	89980953	ENSMUSG00000030619	6.6e-08	-	89980743	89980953	0	1	210,	0
7	92636241	92636572	ENSMUSG00000041343	9.8e-05	-	92636241	92636572	0	1	331,	0
7	97309469	97309679	ENSMUSG00000035713	0.00038	-	97309469	97309679	0	1	210,	0
7	97726554	97727460	ENSMUSG00000042797	0.00058	-	97726554	97727460	0	2	150,31,	0,875
7	98144251	98144460	ENSMUSG00000074006	0.0041	-	98144251	98144460	0	1	209,	0
7	98144906	98145026	ENSMUSG00000074006	0.0041	-	98144906	98145026	0	1	120,	0
7	98216583	98216794	ENSMUSG00000030760	1e-10	-	98216583	98216794	0	1	211,	0
7	98350667	98350817	ENSMUSG00000049580	0.0063	-	98350667	98350817	0	1	150,	0
7	98393034	98412838	ENSMUSG00000108449	0.01	-	98393034	98412838	0	3	57,42,16,	0,18837,19788
7	99154465	99154645	ENSMUSG00000030747	0.0014	-	99154465	99154645	0	1	180,	0
7	99346000	99346121	ENSMUSG00000070436	1.6e-60	-	99346000	99346121	0	1	121,	0
7	99352970	99353150	ENSMUSG00000070436	1.1e-09	-	99352970	99353150	0	1	180,	0
7	99478911	99479181	ENSMUSG00000030744	6.5e-08	-	99478911	99479181	0	1	270,	0
7	100082170	100082380	ENSMUSG00000030726	5e-05	-	100082170	100082380	0	1	210,	0
7	100846502	100846682	ENSMUSG00000008318	0.0014	-	100846502	100846682	0	1	180,	0
7	100997047	100997227	ENSMUSG00000032860	0.0022	-	100997047	100997227	0	1	180,	0
[truncated: 2,761 more rows]

## Sheet: GFP_GFP_GM.unique_peaks_mRNA
1	7172518	7172639	ENSMUSG00000051285	0.0013	+	7172518	7172639	0	1	121,	0
1	9547276	9547425	ENSMUSG00000061024	0.00054	+	9547276	9547425	0	1	149,	0
1	15805645	15805766	ENSMUSG00000025925	4.5e-08	+	15805645	15805766	0	1	121,	0
1	15819960	15820140	ENSMUSG00000025925	0.00074	+	15819960	15820140	0	1	180,	0
1	16678006	16678186	ENSMUSG00000025940	0.00058	+	16678006	16678186	0	1	180,	0
1	20932210	20934763	ENSMUSG00000025931	1.7e-06	+	20932210	20934763	0	2	29,182,	0,2371
1	34181116	34181806	ENSMUSG00000026131	3.7e-10	+	34181116	34181806	0	1	690,	0
1	34181865	34182286	ENSMUSG00000026131	9.8e-09	+	34181865	34182286	0	1	421,	0
1	34236814	34237265	ENSMUSG00000026131	6.5e-07	+	34236814	34237265	0	1	451,	0
1	34307491	34307971	ENSMUSG00000026131	1.3e-26	+	34307491	34307971	0	1	480,	0
1	34439880	34440090	ENSMUSG00000026127	0.0056	+	34439880	34440090	0	1	210,	0
1	34444810	34444960	ENSMUSG00000026127	1.9e-09	+	34444810	34444960	0	1	150,	0
1	34447860	34448010	ENSMUSG00000026127	7.4e-05	+	34447860	34448010	0	1	150,	0
1	34812469	34812680	ENSMUSG00000037509	0.0013	+	34812469	34812680	0	1	211,	0
1	36691568	36691808	ENSMUSG00000061518	2e-15	+	36691568	36691808	0	1	240,	0
1	37898235	37898386	ENSMUSG00000026087	3.8e-05	+	37898235	37898386	0	1	151,	0
1	38052617	38052797	ENSMUSG00000026083	0.00011	+	38052617	38052797	0	1	180,	0
1	39999861	40000568	ENSMUSG00000026074	0.003	+	39999861	40000568	0	2	113,38,	0,669
1	40446598	40446748	ENSMUSG00000026069	0.0091	+	40446598	40446748	0	1	150,	0
1	40462057	40462178	ENSMUSG00000026069	0.0013	+	40462057	40462178	0	1	121,	0
1	40463736	40463946	ENSMUSG00000026069	0.0022	+	40463736	40463946	0	1	210,	0
1	40464725	40464906	ENSMUSG00000026069	0.0011	+	40464725	40464906	0	1	181,	0
1	40551495	40551645	ENSMUSG00000026068	0.0015	+	40551495	40551645	0	1	150,	0
1	40629383	40629741	ENSMUSG00000026065	0.0024	+	40629383	40629741	0	1	358,	0
1	40854947	40855157	ENSMUSG00000079588	0.00058	+	40854947	40855157	0	1	210,	0
1	43570365	43570515	ENSMUSG00000066877	0.0011	+	43570365	43570515	0	1	150,	0
1	45348867	45348988	ENSMUSG00000026043	1.3e-16	+	45348867	45348988	0	1	121,	0
1	52645417	52648861	ENSMUSG00000043015	0.0041	+	52645417	52648861	0	2	69,112,	0,3332
1	53317978	53318129	ENSMUSG00000026096	0.0013	+	53317978	53318129	0	1	151,	0
1	55696353	55696534	ENSMUSG00000038349	2.2e-05	+	55696353	55696534	0	1	181,	0
1	55697073	55697374	ENSMUSG00000038349	0.00059	+	55697073	55697374	0	1	301,	0
1	57385272	57385423	ENSMUSG00000038323	1.3e-05	+	57385272	57385423	0	1	151,	0
1	57406477	57406657	ENSMUSG00000025971	0.0039	+	57406477	57406657	0	1	180,	0
1	57415676	57415856	ENSMUSG00000025971	1.9e-07	+	57415676	57415856	0	1	180,	0
1	58717011	58717222	ENSMUSG00000026031	0.0019	+	58717011	58717222	0	1	211,	0
1	58726510	58726690	ENSMUSG00000026031	0.0011	+	58726510	58726690	0	1	180,	0
1	58756607	58756758	ENSMUSG00000026031	7.8e-07	+	58756607	58756758	0	1	151,	0
1	58795433	58795642	ENSMUSG00000026029	7.8e-07	+	58795433	58795642	0	1	209,	0
1	58847323	58847443	ENSMUSG00000026029	0.0021	+	58847323	58847443	0	1	120,	0
1	62638089	62638269	ENSMUSG00000052062	0.00071	+	62638089	62638269	0	1	180,	0
1	62817495	62817646	ENSMUSG00000025969	5.8e-07	+	62817495	62817646	0	1	151,	0
1	63180247	63180397	ENSMUSG00000025967	1.7e-06	+	63180247	63180397	0	1	150,	0
1	63730613	63731532	ENSMUSG00000025962	0.00032	+	63730613	63731532	0	2	78,133,	0,786
1	63751309	63752408	ENSMUSG00000025962	0.00011	+	63751309	63752408	0	2	69,112,	0,987
1	64597781	64597902	ENSMUSG00000025958	0.01	+	64597781	64597902	0	1	121,	0
1	72298114	72300799	ENSMUSG00000026188	0.0085	+	72298114	72300799	0	2	64,116,	0,2569
1	72712200	72712410	ENSMUSG00000046330	4e-44	+	72712200	72712410	0	1	210,	0
1	72852324	72852474	ENSMUSG00000039323	1.6e-90	+	72852324	72852474	0	1	150,	0
1	74352049	74352379	ENSMUSG00000026179	5.6e-08	+	74352049	74352379	0	1	330,	0
1	74528899	74529079	ENSMUSG00000026174	4e-11	+	74528899	74529079	0	1	180,	0
1	74588347	74588496	ENSMUSG00000026172	0.0091	+	74588347	74588496	0	1	149,	0
1	74636564	74636684	ENSMUSG00000033276	0.0021	+	74636564	74636684	0	1	120,	0
1	74698460	74698611	ENSMUSG00000033257	0.00044	+	74698460	74698611	0	1	151,	0
1	75210897	75211108	ENSMUSG00000026201	8.1e-05	+	75210897	75211108	0	2	155,55,	0,156
1	79781056	79781266	ENSMUSG00000026248	0.0014	+	79781056	79781266	0	1	210,	0
1	86064476	86064686	ENSMUSG00000026229	2.2e-05	+	86064476	86064686	0	1	210,	0
1	86132724	86133741	ENSMUSG00000026229	1e-62	+	86132724	86133741	0	2	76,104,	0,913
1	86257478	86257629	ENSMUSG00000062590	0.00043	+	86257478	86257629	0	1	151,	0
1	87226295	87226416	ENSMUSG00000026254	0.003	+	87226295	87226416	0	1	121,	0
1	87943355	87943475	ENSMUSG00000070738	0.0034	+	87943355	87943475	0	1	120,	0
1	87944700	87944851	ENSMUSG00000070738	0.0044	+	87944700	87944851	0	1	151,	0
1	88388573	88388754	ENSMUSG00000036251	0.0003	+	88388573	88388754	0	1	181,	0
1	89581211	89581512	ENSMUSG00000055013	2.1e-07	+	89581211	89581512	0	1	301,	0
1	90998796	91053556	ENSMUSG00000026305	5.8e-09	+	90998796	91053556	0	2	97,113,	0,54647
1	91298397	91299421	ENSMUSG00000026307	0.0028	+	91298397	91299421	0	2	103,18,	0,1006
1	91372659	91372960	ENSMUSG00000047443	7.9e-16	+	91372659	91372960	0	1	301,	0
1	91373947	91374187	ENSMUSG00000047443	1e-25	+	91373947	91374187	0	1	240,	0
1	91520939	91522906	ENSMUSG00000034292	0.0013	+	91520939	91522906	0	3	68,37,76,	0,247,1891
1	92911379	92911649	ENSMUSG00000026269	0.0056	+	92911379	92911649	0	1	270,	0
1	93343033	93343184	ENSMUSG00000026275	0.0021	+	93343033	93343184	0	1	151,	0
1	93366682	93367073	ENSMUSG00000026275	3.2e-05	+	93366682	93367073	0	1	391,	0
1	93820125	93820306	ENSMUSG00000026283	8.7e-06	+	93820125	93820306	0	1	181,	0
1	105991064	105991365	ENSMUSG00000038866	7.9e-08	+	105991064	105991365	0	1	301,	0
1	106171841	106171991	ENSMUSG00000044340	0.0078	+	106171841	106171991	0	1	150,	0
1	106173155	106173395	ENSMUSG00000044340	4.7e-07	+	106173155	106173395	0	1	240,	0
1	107525472	107529034	ENSMUSG00000062345	3.4e-09	+	107525472	107529034	0	2	126,24,	0,3538
1	118333672	118333792	ENSMUSG00000026377	0.0016	+	118333672	118333792	0	1	120,	0
1	118608093	118608303	ENSMUSG00000064302	6.3e-14	+	118608093	118608303	0	1	210,	0
1	120602685	120602865	ENSMUSG00000058665	0.0045	+	120602685	120602865	0	1	180,	0
1	125677113	125677264	ENSMUSG00000026343	0.0046	+	125677113	125677264	0	1	151,	0
1	127805543	127805904	ENSMUSG00000026349	4e-11	+	127805543	127805904	0	1	361,	0
1	127807850	127808061	ENSMUSG00000026349	0.00066	+	127807850	127808061	0	1	211,	0
1	127942549	127942730	ENSMUSG00000036104	2.5e-11	+	127942549	127942730	0	1	181,	0
1	128274977	128277139	ENSMUSG00000026353	1.6e-22	+	128274977	128277139	0	2	27,183,	0,1979
1	131848325	131848805	ENSMUSG00000013275	5e-11	+	131848325	131848805	0	1	480,	0
1	131928084	131929331	ENSMUSG00000026434	6.3e-28	+	131928084	131929331	0	2	132,169,	0,1078
1	132505478	132505599	ENSMUSG00000026439	0.0048	+	132505478	132505599	0	1	121,	0
1	132508312	132508609	ENSMUSG00000048174	0.0012	+	132508312	132508609	0	1	297,	0
1	134632705	134632886	ENSMUSG00000042207	0.0021	+	134632705	134632886	0	1	181,	0
1	135850736	135851388	ENSMUSG00000026414	1.2e-09	+	135850736	135851388	0	2	84,37,	0,615
1	136018059	136018240	ENSMUSG00000026411	0.0011	+	136018059	136018240	0	1	181,	0
1	136417591	136417771	ENSMUSG00000026404	0.0003	+	136417591	136417771	0	1	180,	0
1	136530552	136530793	ENSMUSG00000041498	7.9e-07	+	136530552	136530793	0	1	241,	0
1	139170560	139170801	ENSMUSG00000056268	1.5e-07	+	139170560	139170801	0	1	241,	0
1	139457769	139458429	ENSMUSG00000033952	1.6e-12	+	139457769	139458429	0	1	660,	0
1	143748029	143748149	ENSMUSG00000018196	0.0041	+	143748029	143748149	0	1	120,	0
1	143748478	143748658	ENSMUSG00000018196	0.0013	+	143748478	143748658	0	1	180,	0
1	150105383	150105504	ENSMUSG00000032487	0.00013	+	150105383	150105504	0	1	121,	0
1	150107957	150108167	ENSMUSG00000032487	7.9e-07	+	150107957	150108167	0	1	210,	0
1	152766601	152766722	ENSMUSG00000008475	6.3e-27	+	152766601	152766722	0	1	121,	0
1	153119140	153119261	ENSMUSG00000042751	0.0022	+	153119140	153119261	0	1	121,	0
1	153762635	153762785	ENSMUSG00000066800	0.0002	+	153762635	153762785	0	1	150,	0
1	155687655	155687805	ENSMUSG00000033701	0.0041	+	155687655	155687805	0	1	150,	0
1	160076789	160077300	ENSMUSG00000090394	4.3e-06	+	160076789	160077300	0	1	511,	0
1	161070772	161071133	ENSMUSG00000026708	5.8e-06	+	161070772	161071133	0	1	361,	0
1	163954019	163954169	ENSMUSG00000026584	0.0002	+	163954019	163954169	0	1	150,	0
1	164149608	164150026	ENSMUSG00000026580	1e-25	+	164149608	164150026	0	1	418,	0
1	164249375	164256936	ENSMUSG00000040918	4.6e-07	+	164249375	164256936	0	2	81,190,	0,7371
1	165461235	165461386	ENSMUSG00000026568	0.00043	+	165461235	165461386	0	1	151,	0
1	166166122	166166391	ENSMUSG00000000544	0.00015	+	166166122	166166391	0	1	269,	0
1	166307848	166308941	ENSMUSG00000040612	0.0012	+	166307848	166308941	0	2	85,95,	0,998
1	166316583	166316793	ENSMUSG00000040612	8.5e-07	+	166316583	166316793	0	1	210,	0
1	172317567	172318268	ENSMUSG00000038034	2.2e-08	+	172317567	172318268	0	2	249,232,	0,469
1	172319540	172319811	ENSMUSG00000038034	5e-12	+	172319540	172319811	0	2	13,228,	0,43
1	172497206	172497446	ENSMUSG00000037995	4.2e-06	+	172497206	172497446	0	1	240,	0
1	172498548	172498728	ENSMUSG00000037995	0.0013	+	172498548	172498728	0	1	180,	0
1	175905965	175906146	ENSMUSG00000039748	9.3e-09	+	175905965	175906146	0	1	181,	0
1	175907641	175908874	ENSMUSG00000039748	1.3e-07	+	175907641	175908874	0	2	36,445,	0,788
1	175909083	175909383	ENSMUSG00000039748	4.9e-09	+	175909083	175909383	0	1	300,	0
1	176853861	176862010	ENSMUSG00000026504	0.00085	+	176853861	176862010	0	2	41,139,	0,8010
1	176868247	176872176	ENSMUSG00000026504	0.0019	+	176868247	176872176	0	2	117,124,	0,3805
1	176874567	176878099	ENSMUSG00000026504	1.3e-05	+	176874567	176878099	0	2	131,110,	0,3422
1	178529394	178529605	ENSMUSG00000026494	0.0028	+	178529394	178529605	0	1	211,	0
1	178918063	178928315	ENSMUSG00000026494	5.8e-05	+	178918063	178928315	0	2	113,157,	0,10095
1	179960471	179960652	ENSMUSG00000026490	0.0028	+	179960471	179960652	0	1	181,	0
1	180601104	180601254	ENSMUSG00000026496	0.00036	+	180601104	180601254	0	1	150,	0
1	180867274	180867604	ENSMUSG00000038806	5.5e-08	+	180867274	180867604	0	1	330,	0
1	180974782	180975052	ENSMUSG00000026519	1.2e-06	+	180974782	180975052	0	1	270,	0
1	181168785	181168934	ENSMUSG00000062169	0.0051	+	181168785	181168934	0	1	149,	0
1	183323377	183323588	ENSMUSG00000042901	2e-20	+	183323377	183323588	0	1	211,	0
1	183409573	183409752	ENSMUSG00000072258	1.4e-05	+	183409573	183409752	0	1	179,	0
1	189876275	189876396	ENSMUSG00000026604	0.00034	+	189876275	189876396	0	1	121,	0
1	190928555	190928858	ENSMUSG00000026634	7.6e-05	+	190928555	190928858	0	2	203,37,	0,266
1	191082219	191082610	ENSMUSG00000062510	2.5e-11	+	191082219	191082610	0	1	391,	0
1	191084346	191084557	ENSMUSG00000062510	2.2e-07	+	191084346	191084557	0	1	211,	0
1	191832810	191832960	ENSMUSG00000026622	0.00023	+	191832810	191832960	0	1	150,	0
1	192507256	192507436	ENSMUSG00000058248	0.0021	+	192507256	192507436	0	1	180,	0
1	4910232	4910561	ENSMUSG00000002459	9.1e-07	-	4910232	4910561	0	1	329,	0
1	9719491	9719672	ENSMUSG00000045210	0.0013	-	9719491	9719672	0	1	181,	0
1	10037689	10037899	ENSMUSG00000025917	3.8e-07	-	10037689	10037899	0	1	210,	0
1	12989650	12989920	ENSMUSG00000025938	0.00058	-	12989650	12989920	0	1	270,	0
1	14753375	14753732	ENSMUSG00000025930	6e-07	-	14753375	14753732	0	1	357,	0
1	14755870	14755990	ENSMUSG00000025930	0.0069	-	14755870	14755990	0	1	120,	0
1	16228913	16229214	ENSMUSG00000025920	7.4e-05	-	16228913	16229214	0	1	301,	0
1	16641784	16641905	ENSMUSG00000079658	0.0014	-	16641784	16641905	0	1	121,	0
1	23859053	23876399	ENSMUSG00000026155	2.5e-34	-	23859053	23876399	0	5	60,81,51,81,26,	0,7163,10870,12384,17320
1	33853181	33862706	ENSMUSG00000042182	3.8e-09	-	33853181	33862706	0	2	186,53,	0,9472
1	36143589	36143770	ENSMUSG00000037470	2.5e-05	-	36143589	36143770	0	1	181,	0
1	36424653	36424773	ENSMUSG00000001143	7.4e-05	-	36424653	36424773	0	1	120,	0
1	36698531	36698652	ENSMUSG00000037351	0.002	-	36698531	36698652	0	1	121,	0
1	37986176	37986536	ENSMUSG00000058407	7.2e-08	-	37986176	37986536	0	1	360,	0
1	37995278	37995429	ENSMUSG00000058407	0.01	-	37995278	37995429	0	1	151,	0
1	38865545	38865846	ENSMUSG00000026080	3e-05	-	38865545	38865846	0	1	301,	0
1	43051859	43051979	ENSMUSG00000070939	0.0019	-	43051859	43051979	0	1	120,	0
1	43123073	43123281	ENSMUSG00000008136	2.6e-06	-	43123073	43123281	0	1	208,	0
1	44059871	44059991	ENSMUSG00000091844	0.0078	-	44059871	44059991	0	1	120,	0
1	44086730	44087028	ENSMUSG00000026049	2e-13	-	44086730	44087028	0	1	298,	0
1	46809724	46810023	ENSMUSG00000025986	5e-15	-	46809724	46810023	0	1	299,	0
1	51478244	51478425	ENSMUSG00000026107	0.00035	-	51478244	51478425	0	1	181,	0
1	52233021	52233232	ENSMUSG00000026103	1.6e-07	-	52233021	52233232	0	1	211,	0
1	52457293	52457474	ENSMUSG00000002881	2.8e-05	-	52457293	52457474	0	1	181,	0
1	52656674	52656795	ENSMUSG00000041439	0.0085	-	52656674	52656795	0	1	121,	0
1	52708309	52708609	ENSMUSG00000041439	7.1e-05	-	52708309	52708609	0	1	300,	0
1	53263463	53263584	ENSMUSG00000026098	0.0041	-	53263463	53263584	0	1	121,	0
1	53264451	53264781	ENSMUSG00000026098	0.0021	-	53264451	53264781	0	1	330,	0
1	54480518	54480699	ENSMUSG00000073678	0.00065	-	54480518	54480699	0	1	181,	0
1	55201769	55201890	ENSMUSG00000025978	0.0011	-	55201769	55201890	0	1	121,	0
1	57406533	57406653	ENSMUSG00000048495	0.0034	-	57406533	57406653	0	1	120,	0
1	58900448	58900628	ENSMUSG00000026028	0.00027	-	58900448	58900628	0	1	180,	0
1	59211218	59211339	ENSMUSG00000026024	0.002	-	59211218	59211339	0	1	121,	0
1	59982575	59982747	ENSMUSG00000026018	0.0044	-	59982575	59982747	0	1	172,	0
1	60077903	60078144	ENSMUSG00000026019	9.5e-07	-	60077903	60078144	0	1	241,	0
1	60490082	60490293	ENSMUSG00000026014	0.00028	-	60490082	60490293	0	1	211,	0
1	64791776	64791957	ENSMUSG00000051344	0.00059	-	64791776	64791957	0	1	181,	0
1	64792584	64792794	ENSMUSG00000051344	7.9e-05	-	64792584	64792794	0	1	210,	0
1	66720771	66720921	ENSMUSG00000026004	0.00021	-	66720771	66720921	0	1	150,	0
1	74587706	74587857	ENSMUSG00000026135	0.0018	-	74587706	74587857	0	1	151,	0
1	75490925	75491076	ENSMUSG00000026211	0.0032	-	75490925	75491076	0	1	151,	0
1	75496379	75496560	ENSMUSG00000026211	0.00014	-	75496379	75496560	0	1	181,	0
1	79435177	79435298	ENSMUSG00000050711	0.0041	-	79435177	79435298	0	1	121,	0
1	79606875	79607086	ENSMUSG00000054702	0.00058	-	79606875	79607086	0	1	211,	0
1	79705221	79705401	ENSMUSG00000073643	6.6e-05	-	79705221	79705401	0	1	180,	0
1	87476833	87477400	ENSMUSG00000026259	7.9e-29	-	87476833	87477400	0	1	567,	0
1	87503307	87509247	ENSMUSG00000026259	5.9e-10	-	87503307	87509247	0	2	266,3,	0,5937
1	88277214	88277513	ENSMUSG00000044783	0.0011	-	88277214	88277513	0	2	71,140,	0,159
1	90801535	90802380	ENSMUSG00000048126	6.3e-88	-	90801535	90802380	0	2	12,289,	0,556
1	91373920	91374190	ENSMUSG00000026309	1.6e-24	-	91373920	91374190	0	1	270,	0
1	92639679	92639860	ENSMUSG00000073616	0.0021	-	92639679	92639860	0	1	181,	0
1	93343331	93343482	ENSMUSG00000026274	0.0016	-	93343331	93343482	0	1	151,	0
1	93626844	93626995	ENSMUSG00000026277	3.2e-09	-	93626844	93626995	0	1	151,	0
1	95627550	95627731	ENSMUSG00000040710	0.0078	-	95627550	95627731	0	1	181,	0
1	97643952	97644072	ENSMUSG00000044768	0.00098	-	97643952	97644072	0	1	120,	0
1	105521296	105521446	ENSMUSG00000056536	0.00039	-	105521296	105521446	0	1	150,	0
1	119470394	119470544	ENSMUSG00000004451	4.4e-06	-	119470394	119470544	0	1	150,	0
1	119652496	119652617	ENSMUSG00000026384	0.00059	-	119652496	119652617	0	1	121,	0
1	127976350	127987306	ENSMUSG00000036086	1e-22	-	127976350	127987306	0	2	194,197,	0,10759
1	128300386	128300596	ENSMUSG00000026354	0.00058	-	128300386	128300596	0	1	210,	0
1	130448481	130448781	ENSMUSG00000026399	5.1e-09	-	130448481	130448781	0	1	300,	0
1	131053729	131053938	ENSMUSG00000016528	7.1e-07	-	131053729	131053938	0	1	209,	0
1	131055040	131055160	ENSMUSG00000016528	8.3e-07	-	131055040	131055160	0	1	120,	0
1	131292671	131294994	ENSMUSG00000026425	0.00016	-	131292671	131294994	0	2	174,7,	0,2316
1	132114782	132114903	ENSMUSG00000026437	9.8e-06	-	132114782	132114903	0	1	121,	0
1	132391100	132391281	ENSMUSG00000042066	2.3e-05	-	132391100	132391281	0	1	181,	0
1	132515117	132515298	ENSMUSG00000053024	0.0021	-	132515117	132515298	0	1	181,	0
1	133382332	133382513	ENSMUSG00000070643	0.0003	-	133382332	133382513	0	1	181,	0
1	134983300	134983510	ENSMUSG00000042793	3.2e-21	-	134983300	134983510	0	1	210,	0
1	135295212	135295362	ENSMUSG00000062580	0.0044	-	135295212	135295362	0	1	150,	0
1	135430288	135430469	ENSMUSG00000041879	0.00011	-	135430288	135430469	0	1	181,	0
1	138828180	138828360	ENSMUSG00000019230	0.0011	-	138828180	138828360	0	1	180,	0
1	144001435	144001953	ENSMUSG00000026360	2e-05	-	144001435	144001953	0	2	439,71,	0,447
1	151458003	151458183	ENSMUSG00000026484	0.0022	-	151458003	151458183	0	1	180,	0
1	151891309	151891550	ENSMUSG00000032666	0.00021	-	151891309	151891550	0	1	241,	0
1	151892628	151892869	ENSMUSG00000032666	2.5e-11	-	151892628	151892869	0	1	241,	0
1	151892988	151893409	ENSMUSG00000032666	4e-16	-	151892988	151893409	0	1	421,	0
1	152055275	152090125	ENSMUSG00000032666	0.0031	-	152055275	152090125	0	2	17,194,	0,34656
1	153122785	153122996	ENSMUSG00000026479	8.3e-06	-	153122785	153122996	0	1	211,	0
1	153127028	153127209	ENSMUSG00000026479	0.00089	-	153127028	153127209	0	1	181,	0
1	155213486	155213637	ENSMUSG00000033722	0.005	-	155213486	155213637	0	1	151,	0
1	156428506	156428686	ENSMUSG00000026600	1.1e-07	-	156428506	156428686	0	1	180,	0
1	161241066	161241186	ENSMUSG00000026701	0.00035	-	161241066	161241186	0	1	120,	0
1	162544324	162544505	ENSMUSG00000026694	0.0001	-	162544324	162544505	0	1	181,	0
1	163245148	163245419	ENSMUSG00000026586	4.7e-06	-	163245148	163245419	0	1	271,	0
1	163945992	163946262	ENSMUSG00000041406	1.2e-05	-	163945992	163946262	0	1	270,	0
1	163953827	163953948	ENSMUSG00000041406	0.0034	-	163953827	163953948	0	1	121,	0
1	163954006	163954156	ENSMUSG00000041406	0.00017	-	163954006	163954156	0	1	150,	0
1	165592388	165592807	ENSMUSG00000026566	6.3e-15	-	165592388	165592807	0	1	419,	0
1	165634328	165634538	ENSMUSG00000026566	0.0085	-	165634328	165634538	0	1	210,	0
1	165916958	165929773	ENSMUSG00000026565	0.00023	-	165916958	165929773	0	2	64,117,	0,12698
1	166396558	166396679	ENSMUSG00000040596	0.0069	-	166396558	166396679	0	1	121,	0
1	168155529	168155680	ENSMUSG00000052534	6.9e-07	-	168155529	168155680	0	1	151,	0
1	168424463	168424614	ENSMUSG00000052534	1e-06	-	168424463	168424614	0	1	151,	0
1	168431939	168432120	ENSMUSG00000052534	2.7e-06	-	168431939	168432120	0	1	181,	0
1	169510231	169510352	ENSMUSG00000026683	4.9e-06	-	169510231	169510352	0	1	121,	0
1	169973175	169973446	ENSMUSG00000026674	1e-41	-	169973175	169973446	0	1	271,	0
1	169974764	169974975	ENSMUSG00000026674	2.5e-18	-	169974764	169974975	0	1	211,	0
1	171234852	171235001	ENSMUSG00000013593	2.9e-08	-	171234852	171235001	0	1	149,	0
1	175682266	175682417	ENSMUSG00000078185	9.3e-08	-	175682266	175682417	0	1	151,	0
1	176750061	176750272	ENSMUSG00000057335	3.2e-19	-	176750061	176750272	0	1	211,	0
1	181173287	181173408	ENSMUSG00000038733	0.0091	-	181173287	181173408	0	1	121,	0
1	182276366	182276486	ENSMUSG00000038633	4.7e-07	-	182276366	182276486	0	1	120,	0
1	182315909	182316149	ENSMUSG00000047539	0.0034	-	182315909	182316149	0	1	240,	0
1	184732378	184732559	ENSMUSG00000039377	0.0026	-	184732378	184732559	0	1	181,	0
1	185312294	185312445	ENSMUSG00000026618	0.00041	-	185312294	185312445	0	1	151,	0
1	189207929	189208140	ENSMUSG00000037624	5.5e-09	-	189207929	189208140	0	1	211,	0
1	189640995	189641235	ENSMUSG00000026605	0.00062	-	189640995	189641235	0	1	240,	0
1	189684995	189687187	ENSMUSG00000026605	1.3e-07	-	189684995	189687187	0	2	143,128,	0,2064
1	191025080	191025380	ENSMUSG00000066595	4.4e-07	-	191025080	191025380	0	1	300,	0
1	191060110	191062842	ENSMUSG00000026632	0.0045	-	191060110	191062842	0	3	76,33,42,	0,1114,2690
1	191306788	191306967	ENSMUSG00000037499	2e-26	-	191306788	191306967	0	1	179,	0
1	191352004	191352244	ENSMUSG00000026626	3.7e-05	-	191352004	191352244	0	1	240,	0
1	191372524	191385063	ENSMUSG00000026626	1.6e-12	-	191372524	191385063	0	2	142,98,	0,12441
1	191396912	191398974	ENSMUSG00000026626	0.0002	-	191396912	191398974	0	2	129,22,	0,2040
1	192629928	192630109	ENSMUSG00000037375	0.0011	-	192629928	192630109	0	1	181,	0
2	3284241	3304976	ENSMUSG00000026643	1.3e-14	+	3284241	3304976	0	2	165,165,	0,20570
2	3459277	3459398	ENSMUSG00000026648	0.0035	+	3459277	3459398	0	1	121,	0
2	3462542	3462782	ENSMUSG00000026648	3.2e-12	+	3462542	3462782	0	1	240,	0
2	4881713	4882397	ENSMUSG00000026662	2e-06	+	4881713	4882397	0	2	147,153,	0,531
2	4884296	4884476	ENSMUSG00000026662	6.5e-09	+	4884296	4884476	0	1	180,	0
2	11733481	11733661	ENSMUSG00000023206	0.00071	+	11733481	11733661	0	1	180,	0
2	12978142	12978561	ENSMUSG00000026730	1.2e-07	+	12978142	12978561	0	1	419,	0
2	22934415	22934566	ENSMUSG00000026784	8.7e-06	+	22934415	22934566	0	1	151,	0
2	23094485	23098157	ENSMUSG00000026781	0.00028	+	23094485	23098157	0	2	32,89,	0,3583
2	23114328	23114449	ENSMUSG00000026781	9.5e-05	+	23114328	23114449	0	1	121,	0
2	23198359	23198540	ENSMUSG00000026775	5.5e-07	+	23198359	23198540	0	1	181,	0
2	24962429	24962699	ENSMUSG00000026975	2.5e-08	+	24962429	24962699	0	1	270,	0
2	25061716	25061866	ENSMUSG00000006476	0.00072	+	25061716	25061866	0	1	150,	0
2	25180787	25180966	ENSMUSG00000078202	0.0021	+	25180787	25180966	0	1	179,	0
2	25181766	25181915	ENSMUSG00000078202	0.0041	+	25181766	25181915	0	1	149,	0
2	25268871	25269111	ENSMUSG00000048707	0.0012	+	25268871	25269111	0	1	240,	0
2	25269645	25269885	ENSMUSG00000048707	2.4e-05	+	25269645	25269885	0	1	240,	0
2	25372350	25372470	ENSMUSG00000026955	0.01	+	25372350	25372470	0	1	120,	0
2	25377345	25377765	ENSMUSG00000026955	0.0011	+	25377345	25377765	0	1	420,	0
2	25503526	25503796	ENSMUSG00000015095	3.1e-08	+	25503526	25503796	0	1	270,	0
2	25557876	25557997	ENSMUSG00000015092	2.1e-06	+	25557876	25557997	0	1	121,	0
2	28038047	28038556	ENSMUSG00000026837	2e-38	+	28038047	28038556	0	1	509,	0
2	29086786	29087087	ENSMUSG00000026803	0.00025	+	29086786	29087087	0	1	301,	0
2	29173581	29174358	ENSMUSG00000043535	2.3e-06	+	29173581	29174358	0	2	140,40,	0,737
2	29797189	29797458	ENSMUSG00000026798	0.0001	+	29797189	29797458	0	1	269,	0
2	29816657	29816807	ENSMUSG00000059316	0.0051	+	29816657	29816807	0	1	150,	0
2	30062127	30062278	ENSMUSG00000054766	1.6e-07	+	30062127	30062278	0	1	151,	0
2	30077743	30078337	ENSMUSG00000026785	0.0014	+	30077743	30078337	0	2	56,125,	0,469
2	30384773	30384953	ENSMUSG00000026858	2.9e-06	+	30384773	30384953	0	1	180,	0
2	30397524	30397705	ENSMUSG00000026856	0.00042	+	30397524	30397705	0	1	181,	0
2	30955471	30955712	ENSMUSG00000026848	0.00018	+	30955471	30955712	0	1	241,	0
2	32232559	32232770	ENSMUSG00000039262	1.3e-24	+	32232559	32232770	0	1	211,	0
2	32402509	32402720	ENSMUSG00000026820	0.00036	+	32402509	32402720	0	1	211,	0
2	32964445	32964566	ENSMUSG00000038900	7.2e-05	+	32964445	32964566	0	1	121,	0
2	33229704	33230065	ENSMUSG00000004105	4.1e-05	+	33229704	33230065	0	1	361,	0
2	33242228	33242439	ENSMUSG00000004105	5.1e-08	+	33242228	33242439	0	1	211,	0
2	33246130	33246430	ENSMUSG00000004105	5e-27	+	33246130	33246430	0	1	300,	0
2	36230425	36230545	ENSMUSG00000047250	6.9e-05	+	36230425	36230545	0	1	120,	0
2	38368866	38369285	ENSMUSG00000000247	3.9e-05	+	38368866	38369285	0	1	419,	0
2	38369583	38369703	ENSMUSG00000000247	0.0041	+	38369583	38369703	0	1	120,	0
2	38587244	38587424	ENSMUSG00000026749	0.0036	+	38587244	38587424	0	1	180,	0
2	49258520	49258671	ENSMUSG00000036792	0.0026	+	49258520	49258671	0	1	151,	0
2	52121006	52121126	ENSMUSG00000036202	0.0022	+	52121006	52121126	0	1	120,	0
2	68104692	68118517	ENSMUSG00000034780	0.0002	+	68104692	68118517	0	2	31,805,	0,13020
2	68861470	68861591	ENSMUSG00000027035	0.00051	+	68861470	68861591	0	1	121,	0
2	69114071	69114252	ENSMUSG00000027035	0.0006	+	69114071	69114252	0	1	181,	0
2	69824262	69824562	ENSMUSG00000042155	2.1e-05	+	69824262	69824562	0	1	300,	0
2	69824710	69824890	ENSMUSG00000042155	1.3e-05	+	69824710	69824890	0	1	180,	0
2	69871695	69871816	ENSMUSG00000068882	5.4e-05	+	69871695	69871816	0	1	121,	0
2	71094036	71094157	ENSMUSG00000041966	0.012	+	71094036	71094157	0	1	121,	0
2	71095565	71095746	ENSMUSG00000041966	0.00081	+	71095565	71095746	0	1	181,	0
2	75667428	75667699	ENSMUSG00000059005	0.00042	+	75667428	75667699	0	1	271,	0
2	76407554	76407705	ENSMUSG00000042359	0.0041	+	76407554	76407705	0	1	151,	0
2	76596214	76596425	ENSMUSG00000042359	0.00015	+	76596214	76596425	0	1	211,	0
2	78920516	78920756	ENSMUSG00000027011	1.5e-08	+	78920516	78920756	0	1	240,	0
2	80353892	80354043	ENSMUSG00000027006	3.9e-06	+	80353892	80354043	0	1	151,	0
2	83803294	83803594	ENSMUSG00000027087	4e-17	+	83803294	83803594	0	1	300,	0
2	84827054	84827466	ENSMUSG00000027076	0.00029	+	84827054	84827466	0	2	93,83,	0,329
2	90679385	90679798	ENSMUSG00000051329	9.3e-07	+	90679385	90679798	0	2	123,27,	0,386
2	91054387	91055001	ENSMUSG00000002102	7.9e-81	+	91054387	91055001	0	3	37,181,23,	0,90,591
2	91477896	91478047	ENSMUSG00000027253	0.00015	+	91477896	91478047	0	1	151,	0
2	92375336	92375485	ENSMUSG00000027222	0.0003	+	92375336	92375485	0	1	149,	0
2	92599736	92599915	ENSMUSG00000027221	0.0045	+	92599736	92599915	0	1	179,	0
2	103717676	103717856	ENSMUSG00000032724	0.0012	+	103717676	103717856	0	1	180,	0
2	104062611	104062791	ENSMUSG00000027180	0.0023	+	104062611	104062791	0	1	180,	0
2	104926921	104931033	ENSMUSG00000045106	0.00012	+	104926921	104931033	0	3	54,36,59,	0,2601,4053
2	104991871	104992081	ENSMUSG00000045106	6.2e-05	+	104991871	104992081	0	1	210,	0
2	104998981	104999280	ENSMUSG00000045106	3.3e-08	+	104998981	104999280	0	1	299,	0
2	109917646	109917886	ENSMUSG00000050199	4.3e-06	+	109917646	109917886	0	1	240,	0
2	112467262	112467412	ENSMUSG00000055943	5e-05	+	112467262	112467412	0	1	150,	0
2	113442556	113497927	ENSMUSG00000044042	3.5e-05	+	113442556	113497927	0	4	103,118,62,138,	0,1785,36345,55233
2	113710528	113710679	ENSMUSG00000044042	0.0001	+	113710528	113710679	0	1	151,	0
2	115778377	115778558	ENSMUSG00000040282	0.0011	+	115778377	115778558	0	1	181,	0
2	117182099	117182219	ENSMUSG00000027351	0.0035	+	117182099	117182219	0	1	120,	0
2	118422224	118422464	ENSMUSG00000005102	4.4e-05	+	118422224	118422464	0	1	240,	0
2	118598270	118598390	ENSMUSG00000040084	1.3e-11	+	118598270	118598390	0	1	120,	0
2	118641411	118641531	ENSMUSG00000040084	6.6e-05	+	118641411	118641531	0	1	120,	0
2	118836983	118837253	ENSMUSG00000027331	6.3e-22	+	118836983	118837253	0	1	270,	0
2	118915901	118916230	ENSMUSG00000040007	3.2e-11	+	118915901	118916230	0	1	329,	0
2	118923720	118924020	ENSMUSG00000040007	2.6e-07	+	118923720	118924020	0	1	300,	0
2	119047118	119047329	ENSMUSG00000027326	0.0015	+	119047118	119047329	0	1	211,	0
2	119069669	119070089	ENSMUSG00000027326	1.6e-69	+	119069669	119070089	0	1	420,	0
2	119112792	119116340	ENSMUSG00000027323	5e-21	+	119112792	119116340	0	2	242,29,	0,3519
2	119134128	119134309	ENSMUSG00000027323	0.00037	+	119134128	119134309	0	1	181,	0
2	119137253	119147325	ENSMUSG00000027323	0.0011	+	119137253	119147325	0	2	37,84,	0,9988
2	119734511	119734750	ENSMUSG00000027304	3.2e-13	+	119734511	119734750	0	1	239,	0
2	120027287	120027408	ENSMUSG00000033902	0.0041	+	120027287	120027408	0	1	121,	0
2	120415152	120415333	ENSMUSG00000062646	0.0021	+	120415152	120415333	0	1	181,	0
2	120621321	120621500	ENSMUSG00000027285	0.0003	+	120621321	120621500	0	1	179,	0
2	121198649	121198770	ENSMUSG00000027263	3.9e-07	+	121198649	121198770	0	1	121,	0
2	121449344	121450028	ENSMUSG00000074884	3.2e-21	+	121449344	121450028	0	2	97,54,	0,630
2	121867387	121867508	ENSMUSG00000060227	0.0011	+	121867387	121867508	0	1	121,	0
2	122056418	122056568	ENSMUSG00000027236	0.00062	+	122056418	122056568	0	1	150,	0
2	122809330	122809509	ENSMUSG00000005803	0.00031	+	122809330	122809509	0	1	179,	0
2	125247566	125247805	ENSMUSG00000027203	0.00042	+	125247566	125247805	0	1	239,	0
2	127096785	127096995	ENSMUSG00000001999	6.6e-08	+	127096785	127096995	0	1	210,	0
2	127295602	127295723	ENSMUSG00000027367	0.00015	+	127295602	127295723	0	1	121,	0
2	128729366	128729546	ENSMUSG00000014361	6.8e-06	+	128729366	128729546	0	1	180,	0
2	128852881	128853182	ENSMUSG00000014353	1.3e-19	+	128852881	128853182	0	1	301,	0
2	129089121	129089301	ENSMUSG00000027394	4.4e-05	+	129089121	129089301	0	1	180,	0
2	129096073	129096253	ENSMUSG00000027394	7.1e-08	+	129096073	129096253	0	1	180,	0
2	129608929	129609140	ENSMUSG00000037902	0.00071	+	129608929	129609140	0	1	211,	0
2	129800785	129801822	ENSMUSG00000037885	0.0026	+	129800785	129801822	0	2	61,419,	0,618
2	131187008	131187217	ENSMUSG00000027330	1.4e-05	+	131187008	131187217	0	1	209,	0
2	145713151	145713392	ENSMUSG00000001768	2e-05	+	145713151	145713392	0	1	241,	0
2	150771465	150771675	ENSMUSG00000033068	2.1e-08	+	150771465	150771675	0	1	210,	0
2	150905458	150909770	ENSMUSG00000027454	1.7e-07	+	150905458	150909770	0	2	3,177,	0,4135
2	152279548	152279699	ENSMUSG00000074698	0.00093	+	152279548	152279699	0	1	151,	0
2	152518282	152521447	ENSMUSG00000074679	8.5e-08	+	152518282	152521447	0	3	78,165,126,	0,1733,3039
2	153204594	153204805	ENSMUSG00000068040	1e-11	+	153204594	153204805	0	1	211,	0
2	153265934	153266175	ENSMUSG00000046020	2e-05	+	153265934	153266175	0	1	241,	0
2	155754873	155755441	ENSMUSG00000027611	2e-26	+	155754873	155755441	0	1	568,	0
2	155998210	155998450	ENSMUSG00000038241	6.5e-06	+	155998210	155998450	0	1	240,	0
2	156375428	156375549	ENSMUSG00000038085	0.0078	+	156375428	156375549	0	1	121,	0
2	156775449	156778606	ENSMUSG00000067818	2.2e-05	+	156775449	156778606	0	2	89,90,	0,3067
2	157326168	157326319	ENSMUSG00000027642	0.0058	+	157326168	157326319	0	1	151,	0
2	157737400	157774460	ENSMUSG00000027649	6e-09	+	157737400	157774460	0	2	159,50,	0,37010
2	157884496	157891079	ENSMUSG00000027649	1.7e-05	+	157884496	157891079	0	2	4,175,	0,6408
2	158077958	158078168	ENSMUSG00000027651	0.0012	+	158077958	158078168	0	1	210,	0
2	158409847	158409968	ENSMUSG00000027652	0.00058	+	158409847	158409968	0	1	121,	0
2	158786457	158786637	ENSMUSG00000027654	9.8e-05	+	158786457	158786637	0	1	180,	0
2	158858093	158858214	ENSMUSG00000027655	2.1e-05	+	158858093	158858214	0	1	121,	0
2	160646621	160646802	ENSMUSG00000070544	2.6e-06	+	160646621	160646802	0	1	181,	0
2	160880758	160892027	ENSMUSG00000027412	0.0017	+	160880758	160892027	0	3	38,110,32,	0,7349,11237
2	163074401	163074551	ENSMUSG00000017861	0.0003	+	163074401	163074551	0	1	150,	0
2	163084538	163084688	ENSMUSG00000017861	0.0036	+	163084538	163084688	0	1	150,	0
2	163616799	163616950	ENSMUSG00000017679	1.9e-05	+	163616799	163616950	0	1	151,	0
2	163658385	163658596	ENSMUSG00000035268	4.7e-07	+	163658385	163658596	0	1	211,	0
2	163725677	163725828	ENSMUSG00000035268	0.00032	+	163725677	163725828	0	1	151,	0
2	164117975	164118245	ENSMUSG00000018209	3.2e-05	+	164117975	164118245	0	1	270,	0
2	164155344	164155524	ENSMUSG00000018209	2.8e-10	+	164155344	164155524	0	1	180,	0
2	164778612	164778762	ENSMUSG00000001403	0.00058	+	164778612	164778762	0	1	150,	0
2	164839390	164839630	ENSMUSG00000017760	4e-27	+	164839390	164839630	0	1	240,	0
2	166070699	166070850	ENSMUSG00000027678	0.0014	+	166070699	166070850	0	1	151,	0
2	166798485	166798966	ENSMUSG00000042854	0.0011	+	166798485	166798966	0	1	481,	0
2	166906039	166915212	ENSMUSG00000002718	1e-12	+	166906039	166915212	0	2	138,43,	0,9130
2	167015282	167017748	ENSMUSG00000017999	2.5e-14	+	167015282	167017748	0	2	144,6,	0,2460
2	167424423	167424574	ENSMUSG00000039463	0.0002	+	167424423	167424574	0	1	151,	0
2	167474426	167474547	ENSMUSG00000039463	0.00065	+	167474426	167474547	0	1	121,	0
2	167515813	167515963	ENSMUSG00000006418	0.00019	+	167515813	167515963	0	1	150,	0
2	167932355	167932476	ENSMUSG00000027540	8.5e-06	+	167932355	167932476	0	1	121,	0
2	167978547	167978757	ENSMUSG00000027540	1.6e-06	+	167978547	167978757	0	1	210,	0
2	168231159	168231429	ENSMUSG00000074576	0.00058	+	168231159	168231429	0	1	270,	0
2	172353357	172353478	ENSMUSG00000027495	0.0035	+	172353357	172353478	0	1	121,	0
2	174328065	174328186	ENSMUSG00000027523	0.0013	+	174328065	174328186	0	1	121,	0
2	176237137	176237258	ENSMUSG00000078894	0.0071	+	176237137	176237258	0	1	121,	0
2	176720622	176720801	ENSMUSG00000078878	0.0011	+	176720622	176720801	0	1	179,	0
2	177011327	177011567	ENSMUSG00000078875	0.0041	+	177011327	177011567	0	1	240,	0
2	177012072	177012311	ENSMUSG00000078875	0.0023	+	177012072	177012311	0	1	239,	0
2	177464821	177473643	ENSMUSG00000078866	0.00095	+	177464821	177473643	0	3	27,127,26,	0,8464,8796
2	180463981	180464132	ENSMUSG00000038963	0.0035	+	180463981	180464132	0	1	151,	0
2	180464311	180464702	ENSMUSG00000038963	8.9e-07	+	180464311	180464702	0	1	391,	0
2	181365852	181366093	ENSMUSG00000027582	8.7e-10	+	181365852	181366093	0	1	241,	0
2	181517697	181517877	ENSMUSG00000000827	6.9e-05	+	181517697	181517877	0	1	180,	0
2	181864395	181864545	ENSMUSG00000038628	8.3e-07	+	181864395	181864545	0	1	150,	0
2	181868390	181868510	ENSMUSG00000038628	0.00093	+	181868390	181868510	0	1	120,	0
2	3505725	3505876	ENSMUSG00000051396	4.3e-05	-	3505725	3505876	0	1	151,	0
2	5294384	5294565	ENSMUSG00000039145	0.0043	-	5294384	5294565	0	1	181,	0
2	5294744	5294984	ENSMUSG00000039145	0.0018	-	5294744	5294984	0	1	240,	0
2	5794353	5794503	ENSMUSG00000039128	1.3e-06	-	5794353	5794503	0	1	150,	0
2	6100603	6100724	ENSMUSG00000045319	0.0078	-	6100603	6100724	0	1	121,	0
2	9868851	9874425	ENSMUSG00000015619	0.0028	-	9868851	9874425	0	3	55,59,37,	0,4762,5537
2	11472657	11472837	ENSMUSG00000026773	4e-06	-	11472657	11472837	0	1	180,	0
2	13510331	13510482	ENSMUSG00000026723	0.002	-	13510331	13510482	0	1	151,	0
2	13519885	13520036	ENSMUSG00000026723	1.1e-06	-	13519885	13520036	0	1	151,	0
2	13851026	13851147	ENSMUSG00000063275	0.0041	-	13851026	13851147	0	1	121,	0
2	17379813	17388750	ENSMUSG00000053702	0.0028	-	17379813	17388750	0	3	29,93,59,	0,3046,8878
2	22940072	22940252	ENSMUSG00000058835	0.00037	-	22940072	22940252	0	1	180,	0
2	25255198	25255379	ENSMUSG00000006471	0.0022	-	25255198	25255379	0	1	181,	0
2	25365472	25365652	ENSMUSG00000026956	0.0011	-	25365472	25365652	0	1	180,	0
2	25518399	25518638	ENSMUSG00000026942	0.0003	-	25518399	25518638	0	1	239,	0
2	26059905	26060116	ENSMUSG00000026932	3e-06	-	26059905	26060116	0	1	211,	0
2	26089645	26089886	ENSMUSG00000026932	3.2e-11	-	26089645	26089886	0	1	241,	0
2	26209175	26209596	ENSMUSG00000036327	5.1e-07	-	26209175	26209596	0	1	421,	0
2	26423558	26423924	ENSMUSG00000026924	0.0013	-	26423558	26423924	0	2	79,42,	0,324
2	26459670	26459940	ENSMUSG00000026923	0.00032	-	26459670	26459940	0	1	270,	0
2	26920039	26920189	ENSMUSG00000014867	2.6e-05	-	26920039	26920189	0	1	150,	0
2	28839909	28840120	ENSMUSG00000035666	0.00018	-	28839909	28840120	0	1	211,	0
2	28955499	28984320	ENSMUSG00000079502	2.5e-07	-	28955499	28984320	0	4	125,102,106,25,	0,495,7132,28796
2	30967128	30967457	ENSMUSG00000026849	1.3e-15	-	30967128	30967457	0	1	329,	0
2	30967694	30967903	ENSMUSG00000026849	0.00081	-	30967694	30967903	0	1	209,	0
2	31026804	31027164	ENSMUSG00000075415	1e-21	-	31026804	31027164	0	1	360,	0
2	31037155	31040451	ENSMUSG00000075415	1.5e-06	-	31037155	31040451	0	2	133,47,	0,3249
2	31813319	31813469	ENSMUSG00000026841	0.0021	-	31813319	31813469	0	1	150,	0
2	31813647	31813977	ENSMUSG00000026841	4.6e-05	-	31813647	31813977	0	1	330,	0
2	31814992	31815829	ENSMUSG00000026841	2.7e-08	-	31814992	31815829	0	1	837,	0
2	31816067	31816218	ENSMUSG00000026841	0.0021	-	31816067	31816218	0	1	151,	0
2	32255479	32255600	ENSMUSG00000002550	0.0017	-	32255479	32255600	0	1	121,	0
2	32414516	32414756	ENSMUSG00000026819	9.8e-10	-	32414516	32414756	0	1	240,	0
2	32415293	32415443	ENSMUSG00000026819	3.4e-05	-	32415293	32415443	0	1	150,	0
2	32707010	32707191	ENSMUSG00000009555	0.00065	-	32707010	32707191	0	1	181,	0
2	32926411	32926711	ENSMUSG00000026792	0.00065	-	32926411	32926711	0	1	300,	0
2	32973469	32973650	ENSMUSG00000026791	0.0018	-	32973469	32973650	0	1	181,	0
2	33787122	33787453	ENSMUSG00000038740	7.8e-06	-	33787122	33787453	0	1	331,	0
2	34675462	34675612	ENSMUSG00000026867	0.0021	-	34675462	34675612	0	1	150,	0
2	34893786	34894207	ENSMUSG00000026873	9.5e-10	-	34893786	34894207	0	1	421,	0
2	34894626	34894747	ENSMUSG00000026873	0.0035	-	34894626	34894747	0	1	121,	0
2	35313985	35314105	ENSMUSG00000026880	9.3e-05	-	35313985	35314105	0	1	120,	0
2	38643429	38643938	ENSMUSG00000026750	4.1e-07	-	38643429	38643938	0	2	22,98,	0,411
2	45110212	45110392	ENSMUSG00000026872	0.00023	-	45110212	45110392	0	2	76,45,	0,135
2	50296534	50296683	ENSMUSG00000026766	0.0019	-	50296534	50296683	0	1	149,	0
2	52693366	52693487	ENSMUSG00000055371	9.5e-05	-	52693366	52693487	0	1	121,	0
2	53134733	53134914	ENSMUSG00000061136	0.0002	-	53134733	53134914	0	1	181,	0
2	60292102	60292252	ENSMUSG00000026980	4.1e-05	-	60292102	60292252	0	1	150,	0
2	60598351	60598531	ENSMUSG00000026971	0.0011	-	60598351	60598531	0	1	180,	0
2	63979109	63979350	ENSMUSG00000075324	0.00058	-	63979109	63979350	0	1	241,	0
2	63980516	63980667	ENSMUSG00000075324	0.0021	-	63980516	63980667	0	1	151,	0
2	69205146	69205747	ENSMUSG00000005233	1.3e-10	-	69205146	69205747	0	2	69,110,	0,491
2	69483192	69483313	ENSMUSG00000027070	0.00074	-	69483192	69483313	0	1	121,	0
2	69483552	69486193	ENSMUSG00000027070	4.9e-09	-	69483552	69486193	0	2	361,30,	0,2611
2	71544358	71544538	ENSMUSG00000023391	0.00035	-	71544358	71544538	0	1	180,	0
2	72979090	72979530	ENSMUSG00000027109	0.00051	-	72979090	72979530	0	2	196,44,	0,396
2	73092830	73092980	ENSMUSG00000027108	1e-05	-	73092830	73092980	0	1	150,	0
2	73373806	73381408	ENSMUSG00000041762	0.00071	-	73373806	73381408	0	2	208,3,	0,7599
2	73429609	73429760	ENSMUSG00000075284	8.9e-05	-	73429609	73429760	0	1	151,	0
2	73431075	73431286	ENSMUSG00000075284	4.7e-07	-	73431075	73431286	0	1	211,	0
2	75976539	75976777	ENSMUSG00000075272	1e-05	-	75976539	75976777	0	1	238,	0
2	76734687	76734928	ENSMUSG00000051747	0.0014	-	76734687	76734928	0	1	241,	0
2	77045452	77045602	ENSMUSG00000044033	0.0011	-	77045452	77045602	0	1	150,	0
2	79834542	79834722	ENSMUSG00000059173	0.00015	-	79834542	79834722	0	1	180,	0
2	79836366	79836696	ENSMUSG00000059173	0.0011	-	79836366	79836696	0	1	330,	0
2	84330655	84330806	ENSMUSG00000059588	0.0036	-	84330655	84330806	0	1	151,	0
2	84432884	84433004	ENSMUSG00000027082	0.00076	-	84432884	84433004	0	1	120,	0
2	84620305	84620426	ENSMUSG00000034101	1e-12	-	84620305	84620426	0	1	121,	0
2	84620289	84620439	ENSMUSG00000101645	1e-12	-	84620289	84620439	0	1	150,	0
2	90436446	90439914	ENSMUSG00000025314	3.2e-05	-	90436446	90439914	0	2	122,58,	0,3410
2	90894693	90898024	ENSMUSG00000005510	7.9e-13	-	90894693	90898024	0	2	184,25,	0,3306
2	91062656	91062896	ENSMUSG00000002105	1e-11	-	91062656	91062896	0	1	240,	0
2	91421882	91424686	ENSMUSG00000040591	0.0013	-	91421882	91424686	0	2	86,125,	0,2679
2	92386736	92386916	ENSMUSG00000027223	0.00047	-	92386736	92386916	0	1	180,	0
2	94032688	94032838	ENSMUSG00000027195	2.1e-10	-	94032688	94032838	0	1	150,	0
2	94300796	94300947	ENSMUSG00000027194	0.0036	-	94300796	94300947	0	1	151,	0
2	101610573	101621036	ENSMUSG00000027165	0.00019	-	101610573	101621036	0	2	102,139,	0,10324
2	101950202	101950383	ENSMUSG00000048058	8.7e-07	-	101950202	101950383	0	1	181,	0
2	102842853	102845369	ENSMUSG00000005087	1.8e-06	-	102842853	102845369	0	2	96,85,	0,2431
2	104027826	104027946	ENSMUSG00000046085	0.0041	-	104027826	104027946	0	1	120,	0
2	104705013	104706377	ENSMUSG00000027175	0.00019	-	104705013	104706377	0	2	188,22,	0,1342
2	105966767	105966947	ENSMUSG00000027166	0.00035	-	105966767	105966947	0	1	180,	0
2	114193520	114193700	ENSMUSG00000040321	0.00012	-	114193520	114193700	0	1	180,	0
2	118279658	118279989	ENSMUSG00000040133	2.5e-06	-	118279658	118279989	0	1	331,	0
2	118756456	118756637	ENSMUSG00000045838	1.5e-06	-	118756456	118756637	0	1	181,	0
2	119609541	119609719	ENSMUSG00000072980	0.00072	-	119609541	119609719	0	1	178,	0
2	120089473	120089683	ENSMUSG00000027293	1.3e-15	-	120089473	120089683	0	1	210,	0
2	120604326	120604475	ENSMUSG00000027286	0.00019	-	120604326	120604475	0	1	149,	0
2	120862545	120862756	ENSMUSG00000027272	7.2e-09	-	120862545	120862756	0	1	211,	0
2	121158902	121159053	ENSMUSG00000050619	0.0011	-	121158902	121159053	0	1	151,	0
2	121207738	121207979	ENSMUSG00000043909	1e-08	-	121207738	121207979	0	1	241,	0
2	121467064	121469985	ENSMUSG00000048222	4e-08	-	121467064	121469985	0	2	32,207,	0,2714
2	125782630	125782750	ENSMUSG00000035093	0.00058	-	125782630	125782750	0	1	120,	0
2	126890390	126890571	ENSMUSG00000027366	0.00059	-	126890390	126890571	0	1	181,	0
2	127103808	127103988	ENSMUSG00000034906	3.2e-12	-	127103808	127103988	0	1	180,	0
2	127436274	127436394	ENSMUSG00000027371	0.0003	-	127436274	127436394	0	1	120,	0
2	127773905	127777372	ENSMUSG00000027378	0.00015	-	127773905	127777372	0	2	194,104,	0,3363
2	127829572	127831865	ENSMUSG00000027379	4e-27	-	127829572	127831865	0	3	4,60,146,	0,105,2147
2	128930862	128931355	ENSMUSG00000027387	7.8e-05	-	128930862	128931355	0	2	41,78,	0,415
2	129365224	129367255	ENSMUSG00000027398	0.0021	-	129365224	129367255	0	3	14,150,16,	0,735,2015
2	130171682	130171803	ENSMUSG00000027404	0.0024	-	130171682	130171803	0	1	121,	0
2	130419006	130419186	ENSMUSG00000037773	1.3e-11	-	130419006	130419186	0	1	180,	0
2	130658625	130661800	ENSMUSG00000068290	0.0043	-	130658625	130661800	0	2	86,64,	0,3111
2	130806465	130806706	ENSMUSG00000027309	0.00039	-	130806465	130806706	0	1	241,	0
2	131171036	131171216	ENSMUSG00000027329	0.0011	-	131171036	131171216	0	1	180,	0
2	131561481	131561838	ENSMUSG00000027335	1e-05	-	131561481	131561838	0	1	357,	0
2	132239521	132239672	ENSMUSG00000027341	0.00021	-	132239521	132239672	0	1	151,	0
2	132249401	132249582	ENSMUSG00000027342	7.1e-06	-	132249401	132249582	0	1	181,	0
2	132253013	132253224	ENSMUSG00000027342	1e-25	-	132253013	132253224	0	1	211,	0
2	132529081	132529232	ENSMUSG00000027346	0.00071	-	132529081	132529232	0	1	151,	0
2	134498012	134498162	ENSMUSG00000027261	0.0023	-	134498012	134498162	0	1	150,	0
2	136873809	136873929	ENSMUSG00000027274	0.00072	-	136873809	136873929	0	1	120,	0
2	137081455	137081665	ENSMUSG00000027276	5.8e-07	-	137081455	137081665	0	1	210,	0
2	140119882	140120062	ENSMUSG00000045624	1e-06	-	140119882	140120062	0	1	180,	0
2	140661443	140661712	ENSMUSG00000051379	0.00071	-	140661443	140661712	0	1	269,	0
2	142700005	142700365	ENSMUSG00000038844	0.0011	-	142700005	142700365	0	1	360,	0
2	143826676	143826797	ENSMUSG00000027420	0.0044	-	143826676	143826797	0	1	121,	0
2	146244640	146244971	ENSMUSG00000037110	2.8e-05	-	146244640	146244971	0	1	331,	0
2	148042966	148043147	ENSMUSG00000037025	0.0013	-	148042966	148043147	0	1	181,	0
2	148043266	148043897	ENSMUSG00000037025	6.3e-19	-	148043266	148043897	0	1	631,	0
2	148044225	148044346	ENSMUSG00000037025	0.0041	-	148044225	148044346	0	1	121,	0
2	148044735	148045366	ENSMUSG00000037025	7.8e-05	-	148044735	148045366	0	2	89,92,	0,539
2	148404912	148405240	ENSMUSG00000074743	7.9e-17	-	148404912	148405240	0	1	328,	0
2	148405567	148405746	ENSMUSG00000074743	0.00015	-	148405567	148405746	0	1	179,	0
2	148437687	148437808	ENSMUSG00000027435	0.0041	-	148437687	148437808	0	1	121,	0
2	148442275	148442815	ENSMUSG00000027435	2e-05	-	148442275	148442815	0	1	540,	0
2	148442993	148443264	ENSMUSG00000027435	0.00015	-	148442993	148443264	0	1	271,	0
2	150119851	150136648	ENSMUSG00000068134	0.0034	-	150119851	150136648	0	2	100,81,	0,16716
2	151716829	151716980	ENSMUSG00000032869	0.0021	-	151716829	151716980	0	1	151,	0
2	151717309	151717519	ENSMUSG00000032869	4.6e-08	-	151717309	151717519	0	1	210,	0
2	152397205	152397566	ENSMUSG00000051817	0.0024	-	152397205	152397566	0	1	361,	0
2	154892516	154892815	ENSMUSG00000074656	1.3e-13	-	154892516	154892815	0	1	299,	0
2	155059309	155059489	ENSMUSG00000027597	4.8e-07	-	155059309	155059489	0	1	180,	0
2	155490528	155490708	ENSMUSG00000027603	0.0021	-	155490528	155490708	0	1	180,	0
2	156095796	156096067	ENSMUSG00000089824	1.4e-09	-	156095796	156096067	0	1	271,	0
2	156180087	156180208	ENSMUSG00000027620	0.0023	-	156180087	156180208	0	1	121,	0
2	156995264	156995564	ENSMUSG00000027635	1.2e-10	-	156995264	156995564	0	1	300,	0
2	157006154	157006395	ENSMUSG00000027635	1.5e-05	-	157006154	157006395	0	1	241,	0
2	157078655	157079105	ENSMUSG00000055485	5e-06	-	157078655	157079105	0	1	450,	0
2	157135024	157135205	ENSMUSG00000027639	0.00078	-	157135024	157135205	0	1	181,	0
2	160960107	160960317	ENSMUSG00000057133	0.00022	-	160960107	160960317	0	1	210,	0
2	163726822	163727002	ENSMUSG00000017697	9.5e-08	-	163726822	163727002	0	1	180,	0
2	164355587	164356256	ENSMUSG00000017002	0.0041	-	164355587	164356256	0	3	25,24,69,	0,456,600
2	164826388	164826539	ENSMUSG00000017767	0.0002	-	164826388	164826539	0	1	151,	0
2	164892695	164892922	ENSMUSG00000039834	2.8e-05	-	164892695	164892922	0	2	75,45,	0,182
2	165377467	165377647	ENSMUSG00000017667	7.9e-05	-	165377467	165377647	0	1	180,	0
2	165877275	165878265	ENSMUSG00000039671	2.5e-31	-	165877275	165878265	0	1	990,	0
2	167298593	167298833	ENSMUSG00000017929	2.2e-08	-	167298593	167298833	0	1	240,	0
2	167485263	167485683	ENSMUSG00000047030	6.5e-07	-	167485263	167485683	0	1	420,	0
2	168476619	168476829	ENSMUSG00000027544	0.00058	-	168476619	168476829	0	1	210,	0
2	173226793	173226944	ENSMUSG00000038400	6.3e-32	-	173226793	173226944	0	1	151,	0
2	174462557	174462737	ENSMUSG00000016252	2.3e-05	-	174462557	174462737	0	1	180,	0
2	175166284	175166405	ENSMUSG00000078902	0.0041	-	175166284	175166405	0	1	121,	0
2	175166674	175166945	ENSMUSG00000078902	0.00013	-	175166674	175166945	0	1	271,	0
2	175167513	175167754	ENSMUSG00000078902	7.2e-10	-	175167513	175167754	0	1	241,	0
2	175170212	175170333	ENSMUSG00000078902	0.012	-	175170212	175170333	0	1	121,	0
2	176915385	176915596	ENSMUSG00000074527	0.0003	-	176915385	176915596	0	1	211,	0
2	177194020	177194231	ENSMUSG00000078870	1.5e-05	-	177194020	177194231	0	1	211,	0
2	177387688	177388092	ENSMUSG00000078867	9.5e-08	-	177387688	177388092	0	2	321,8,	0,396
2	180036373	180036523	ENSMUSG00000027566	2.5e-51	-	180036373	180036523	0	1	150,	0
2	181233799	181234159	ENSMUSG00000027580	9.8e-05	-	181233799	181234159	0	1	360,	0
2	181411873	181421627	ENSMUSG00000027583	0.0041	-	181411873	181421627	0	2	107,74,	0,9680
3	5750805	5751180	ENSMUSG00000103034	0.00023	+	5750805	5751180	0	1	375,	0
3	10015544	10016247	ENSMUSG00000027533	6.2e-07	+	10015544	10016247	0	2	29,181,	0,522
3	14565296	14565417	ENSMUSG00000027550	0.003	+	14565296	14565417	0	1	121,	0
3	16183241	16183512	ENSMUSG00000047213	6e-06	+	16183241	16183512	0	1	271,	0
3	28806741	28807038	ENSMUSG00000039221	1.3e-61	+	28806741	28807038	0	1	297,	0
3	32465996	32466117	ENSMUSG00000027665	0.0012	+	32465996	32466117	0	1	121,	0
3	33809827	33810007	ENSMUSG00000027677	0.00012	+	33809827	33810007	0	1	180,	0
3	34650553	34650852	ENSMUSG00000074637	7.9e-08	+	34650553	34650852	0	1	299,	0
3	34652311	34652461	ENSMUSG00000074637	0.0062	+	34652311	34652461	0	1	150,	0
3	35754135	35754256	ENSMUSG00000037400	0.00052	+	35754135	35754256	0	1	121,	0
3	36481858	36482005	ENSMUSG00000027713	0.0013	+	36481858	36482005	0	1	147,	0
3	37348883	37367058	ENSMUSG00000037225	0.0036	+	37348883	37367058	0	2	141,69,	0,18106
3	38891492	38891643	ENSMUSG00000046743	7.4e-05	+	38891492	38891643	0	1	151,	0
3	40701209	40701390	ENSMUSG00000060798	0.0028	+	40701209	40701390	0	1	181,	0
3	40795952	40796103	ENSMUSG00000025757	1.7e-07	+	40795952	40796103	0	1	151,	0
3	40950946	40969956	ENSMUSG00000025762	1.3e-20	+	40950946	40969956	0	6	4,181,60,175,141,66,	0,10661,11222,13021,16418,18944
3	51682467	51682647	ENSMUSG00000074604	1.5e-05	+	51682467	51682647	0	1	180,	0
3	52349952	52350073	ENSMUSG00000044167	0.00058	+	52349952	52350073	0	1	121,	0
3	54750452	54750692	ENSMUSG00000036632	0.0011	+	54750452	54750692	0	1	240,	0
3	54750780	54751020	ENSMUSG00000036632	0.00072	+	54750780	54751020	0	1	240,	0
3	54782371	54782552	ENSMUSG00000027796	0.0011	+	54782371	54782552	0	1	181,	0
3	54797718	54798139	ENSMUSG00000027796	6.3e-15	+	54797718	54798139	0	1	421,	0
3	58591190	58591311	ENSMUSG00000075700	2e-17	+	58591190	58591311	0	1	121,	0
3	61367172	61367443	ENSMUSG00000036894	7.2e-07	+	61367172	61367443	0	1	271,	0
3	64015592	64016808	ENSMUSG00000027823	6.6e-09	+	64015592	64016808	0	2	5,176,	0,1040
3	66981389	66985787	ENSMUSG00000034544	1.6e-16	+	66981389	66985787	0	2	153,118,	0,4280
3	67082558	67082859	ENSMUSG00000034544	6.3e-11	+	67082558	67082859	0	1	301,	0
3	67180828	67351701	ENSMUSG00000034544	6.8e-07	+	67180828	67351701	0	5	37,52,69,107,6,	0,25597,109518,169080,170867
3	67355551	67356416	ENSMUSG00000034544	1e-14	+	67355551	67356416	0	2	75,196,	0,669
3	69016506	69018922	ENSMUSG00000034349	6.3e-18	+	69016506	69018922	0	3	273,259,8,	0,1564,2408
3	79886285	79886436	ENSMUSG00000027955	0.0022	+	79886285	79886436	0	1	151,	0
3	79941630	79941871	ENSMUSG00000027955	0.0083	+	79941630	79941871	0	1	241,	0
3	84174661	84174956	ENSMUSG00000104043	0.0003	+	84174661	84174956	0	1	295,	0
3	84815417	84815688	ENSMUSG00000028086	7.4e-05	+	84815417	84815688	0	1	271,	0
3	85655233	85655562	ENSMUSG00000028085	2.5e-06	+	85655233	85655562	0	1	329,	0
3	87618544	87618725	ENSMUSG00000041977	1.1e-05	+	87618544	87618725	0	1	181,	0
3	88082000	88086150	ENSMUSG00000028068	6.6e-05	+	88082000	88086150	0	3	92,88,1,	0,1930,4149
3	88168106	88168316	ENSMUSG00000001419	0.00098	+	88168106	88168316	0	1	210,	0
3	88321557	88321737	ENSMUSG00000001416	7.9e-09	+	88321557	88321737	0	1	180,	0
3	88329425	88329666	ENSMUSG00000001418	0.00023	+	88329425	88329666	0	1	241,	0
3	88538881	88539181	ENSMUSG00000074480	7.9e-14	+	88538881	88539181	0	1	300,	0
3	88895248	88895399	ENSMUSG00000054199	0.0023	+	88895248	88895399	0	1	151,	0
3	89078595	89078805	ENSMUSG00000028053	1.4e-07	+	89078595	89078805	0	1	210,	0
3	89217673	89217914	ENSMUSG00000028047	0.0011	+	89217673	89217914	0	1	241,	0
3	89429877	89430027	ENSMUSG00000042626	1e-07	+	89429877	89430027	0	1	150,	0
3	89752606	89752757	ENSMUSG00000027951	0.00015	+	89752606	89752757	0	1	151,	0
3	90086395	90087885	ENSMUSG00000027940	6.3e-39	+	90086395	90087885	0	3	184,264,212,	0,913,1278
3	90254341	90254462	ENSMUSG00000027936	0.0046	+	90254341	90254462	0	1	121,	0
3	90515973	90524462	ENSMUSG00000042312	4.9e-08	+	90515973	90524462	0	2	69,110,	0,8379
3	92387063	92387237	ENSMUSG00000046259	0.00083	+	92387063	92387237	0	1	174,	0
3	94425944	94426304	ENSMUSG00000041912	2e-09	+	94425944	94426304	0	1	360,	0
3	95172255	95172436	ENSMUSG00000038777	0.0078	+	95172255	95172436	0	1	181,	0
3	95236139	95236349	ENSMUSG00000046722	4e-19	+	95236139	95236349	0	1	210,	0
3	95283600	95283811	ENSMUSG00000038712	0.001	+	95283600	95283811	0	1	211,	0
3	95295866	95296076	ENSMUSG00000038712	6.3e-11	+	95295866	95296076	0	1	210,	0
3	95631892	95632102	ENSMUSG00000038619	7.2e-07	+	95631892	95632102	0	1	210,	0
3	95896308	95896519	ENSMUSG00000015750	1.6e-15	+	95896308	95896519	0	1	211,	0
3	96561495	96561645	ENSMUSG00000038393	0.00015	+	96561495	96561645	0	1	150,	0
3	96632719	96632898	ENSMUSG00000038374	0.00034	+	96632719	96632898	0	1	179,	0
3	96662644	96663020	ENSMUSG00000090210	0.0024	+	96662644	96663020	0	2	64,56,	0,320
3	96684711	96684890	ENSMUSG00000038354	0.00058	+	96684711	96684890	0	1	179,	0
3	96704873	96705143	ENSMUSG00000028101	6.3e-05	+	96704873	96705143	0	1	270,	0
3	97158776	97158926	ENSMUSG00000028093	0.0065	+	97158776	97158926	0	1	150,	0
3	97923096	97923276	ENSMUSG00000027879	1.3e-05	+	97923096	97923276	0	1	180,	0
3	98135429	98135640	ENSMUSG00000027878	2.6e-07	+	98135429	98135640	0	1	211,	0
3	100931440	100931681	ENSMUSG00000033233	0.00013	+	100931440	100931681	0	1	241,	0
3	103001934	103002144	ENSMUSG00000027854	1e-08	+	103001934	103002144	0	1	210,	0
3	103058005	103058186	ENSMUSG00000068823	1e-19	+	103058005	103058186	0	1	181,	0
3	103064440	103064620	ENSMUSG00000027852	5e-11	+	103064440	103064620	0	1	180,	0
3	103964688	103964928	ENSMUSG00000044098	5.2e-05	+	103964688	103964928	0	1	240,	0
3	104022744	104023044	ENSMUSG00000058388	0.00038	+	104022744	104023044	0	1	300,	0
3	105718511	105718721	ENSMUSG00000048458	0.00013	+	105718511	105718721	0	1	210,	0
3	105967198	105967378	ENSMUSG00000000561	4e-12	+	105967198	105967378	0	1	180,	0
3	105967193	105974455	ENSMUSG00000105852	7.9e-13	+	105967193	105974455	0	2	166,43,	0,7219
3	106685016	106721761	ENSMUSG00000056260	0.0021	+	106685016	106721761	0	2	117,34,	0,36711
3	107037267	107037417	ENSMUSG00000047959	0.0041	+	107037267	107037417	0	1	150,	0
3	108100832	108100983	ENSMUSG00000009108	0.0044	+	108100832	108100983	0	1	151,	0
3	108357831	108357981	ENSMUSG00000068747	0.00058	+	108357831	108357981	0	1	150,	0
3	108581971	108582121	ENSMUSG00000048100	1.3e-05	+	108581971	108582121	0	1	150,	0
3	109168337	109168457	ENSMUSG00000040322	4e-14	+	109168337	109168457	0	1	120,	0
3	116008367	116010662	ENSMUSG00000027963	5.6e-10	+	116008367	116010662	0	2	170,41,	0,2254
3	116549293	116549473	ENSMUSG00000000340	0.00051	+	116549293	116549473	0	1	180,	0
3	116572055	116572265	ENSMUSG00000027961	0.00042	+	116572055	116572265	0	1	210,	0
3	116905386	116905507	ENSMUSG00000033386	2.5e-07	+	116905386	116905507	0	1	121,	0
3	122856556	122856737	ENSMUSG00000053965	5.6e-05	+	122856556	122856737	0	1	181,	0
3	127553488	127555309	ENSMUSG00000051278	6.9e-08	+	127553488	127555309	0	2	167,14,	0,1807
3	127617063	127617274	ENSMUSG00000051278	1.1e-07	+	127617063	127617274	0	1	211,	0
3	129638285	129638435	ENSMUSG00000041220	0.00065	+	129638285	129638435	0	1	150,	0
3	135281280	135281430	ENSMUSG00000028167	0.00058	+	135281280	135281430	0	1	150,	0
3	135357664	135357814	ENSMUSG00000050150	0.0041	+	135357664	135357814	0	1	150,	0
3	135466488	135466639	ENSMUSG00000078578	1.9e-06	+	135466488	135466639	0	1	151,	0
3	135555328	135555509	ENSMUSG00000028164	0.0021	+	135555328	135555509	0	1	181,	0
3	135825699	135825820	ENSMUSG00000053897	0.0071	+	135825699	135825820	0	1	121,	0
3	137905283	137905404	ENSMUSG00000074212	2.8e-05	+	137905283	137905404	0	1	121,	0
3	138147395	138148418	ENSMUSG00000004127	3.7e-10	+	138147395	138148418	0	2	175,65,	0,958
3	138154677	138154947	ENSMUSG00000004127	4.6e-06	+	138154677	138154947	0	1	270,	0
3	138157811	138158052	ENSMUSG00000004127	0.0001	+	138157811	138158052	0	1	241,	0
3	138527264	138546345	ENSMUSG00000028156	1e-17	+	138527264	138546345	0	3	50,136,25,	0,6111,19056
3	138555421	138555542	ENSMUSG00000028156	5e-44	+	138555421	138555542	0	1	121,	0
3	138904165	138904435	ENSMUSG00000028152	3.7e-09	+	138904165	138904435	0	1	270,	0
3	142744116	142744236	ENSMUSG00000040213	0.0021	+	142744116	142744236	0	1	120,	0
3	142745373	142745523	ENSMUSG00000040213	0.0021	+	142745373	142745523	0	1	150,	0
3	144570393	144570528	ENSMUSG00000037072	3.2e-05	+	144570393	144570528	0	2	18,103,	0,32
3	145148922	145150760	ENSMUSG00000028256	0.00023	+	145148922	145150760	0	2	155,25,	0,1813
3	145934057	145934237	ENSMUSG00000028191	1.6e-07	+	145934057	145934237	0	1	180,	0
3	145998736	145999066	ENSMUSG00000036863	0.00031	+	145998736	145999066	0	1	330,	0
3	146438763	146439094	ENSMUSG00000036825	1e-20	+	146438763	146439094	0	1	331,	0
3	146983888	146984009	ENSMUSG00000036745	0.01	+	146983888	146984009	0	1	121,	0
3	152395502	152396102	ENSMUSG00000039068	0.00013	+	152395502	152396102	0	2	81,100,	0,500
3	157536735	157539233	ENSMUSG00000028180	1.4e-09	+	157536735	157539233	0	3	3,83,184,	0,851,2314
3	159495432	159498380	ENSMUSG00000028175	0.0016	+	159495432	159498380	0	2	134,17,	0,2931
3	159523112	159523323	ENSMUSG00000028175	6.3e-09	+	159523112	159523323	0	1	211,	0
3	159529655	159529775	ENSMUSG00000028175	0.0065	+	159529655	159529775	0	1	120,	0
3	7573678	7576059	ENSMUSG00000040329	1.6e-07	-	7573678	7576059	0	2	269,62,	0,2319
3	8953751	8958263	ENSMUSG00000027506	0.00033	-	8953751	8958263	0	2	48,73,	0,4439
3	9427139	9427260	ENSMUSG00000040209	0.0068	-	9427139	9427260	0	1	121,	0
3	9434271	9434542	ENSMUSG00000040209	1e-10	-	9434271	9434542	0	1	271,	0
3	9437358	9437569	ENSMUSG00000040209	6.8e-06	-	9437358	9437569	0	1	211,	0
3	9437658	9437929	ENSMUSG00000040209	1.4e-06	-	9437658	9437929	0	1	271,	0
3	9693136	9693286	ENSMUSG00000027508	0.0041	-	9693136	9693286	0	1	150,	0
3	10419012	10419162	ENSMUSG00000027534	1.1e-06	-	10419012	10419162	0	1	150,	0
3	27419429	27419580	ENSMUSG00000039286	4.3e-09	-	27419429	27419580	0	1	151,	0
3	27710356	27711277	ENSMUSG00000039286	3.9e-05	-	27710356	27711277	0	2	83,158,	0,763
3	30509439	30509709	ENSMUSG00000027684	0.00015	-	30509439	30509709	0	1	270,	0
3	30901139	30901500	ENSMUSG00000037652	1.1e-06	-	30901139	30901500	0	1	361,	0
3	32334851	32335002	ENSMUSG00000027663	0.0054	-	32334851	32335002	0	1	151,	0
3	32341114	32341325	ENSMUSG00000027663	1.2e-06	-	32341114	32341325	0	1	211,	0
3	32585090	32587575	ENSMUSG00000027669	5.2e-06	-	32585090	32587575	0	2	136,15,	0,2470
3	34077420	34077600	ENSMUSG00000027679	3.2e-08	-	34077420	34077600	0	1	180,	0
3	40829926	40830106	ENSMUSG00000025759	0.00065	-	40829926	40830106	0	1	180,	0
3	41067009	41067248	ENSMUSG00000049940	5.9e-07	-	41067009	41067248	0	1	239,	0
3	41626898	41627139	ENSMUSG00000059834	1.4e-05	-	41626898	41627139	0	1	241,	0
3	41663365	41664008	ENSMUSG00000059834	0.00037	-	41663365	41664008	0	2	123,57,	0,586
3	41672430	41672550	ENSMUSG00000059834	0.0011	-	41672430	41672550	0	1	120,	0
3	50372159	50377686	ENSMUSG00000027737	4.4e-06	-	50372159	50377686	0	2	207,123,	0,5404
3	51515318	51515499	ENSMUSG00000037111	0.00041	-	51515318	51515499	0	1	181,	0
3	51560668	51560849	ENSMUSG00000037111	0.00015	-	51560668	51560849	0	1	181,	0
3	52994075	52994345	ENSMUSG00000027742	5e-06	-	52994075	52994345	0	1	270,	0
3	53860189	53863651	ENSMUSG00000027746	0.00089	-	53860189	53863651	0	3	84,58,38,	0,1025,3424
3	57294901	57301538	ENSMUSG00000027800	1.1e-08	-	57294901	57301538	0	2	224,17,	0,6620
3	57651448	57651715	ENSMUSG00000036513	0.0062	-	57651448	57651715	0	2	51,129,	0,138
3	57843203	57844788	ENSMUSG00000027805	1e-05	-	57843203	57844788	0	2	111,128,	0,1457
3	58522001	58522122	ENSMUSG00000027808	0.0013	-	58522001	58522122	0	1	121,	0
3	58844416	58844536	ENSMUSG00000043850	0.0041	-	58844416	58844536	0	1	120,	0
3	62530365	62531056	ENSMUSG00000043441	6.3e-14	-	62530365	62531056	0	1	691,	0
3	62594814	62602523	ENSMUSG00000043441	0.00016	-	62594814	62602523	0	2	442,8,	0,7701
3	62604180	62604900	ENSMUSG00000043441	7.9e-14	-	62604180	62604900	0	1	720,	0
3	69072187	69072368	ENSMUSG00000027782	1.9e-09	-	69072187	69072368	0	1	181,	0
3	69126561	69127083	ENSMUSG00000027782	1.3e-11	-	69126561	69127083	0	2	69,352,	0,170
3	75875143	75875293	ENSMUSG00000034109	0.0062	-	75875143	75875293	0	1	150,	0
3	79812652	79812862	ENSMUSG00000027956	2.3e-05	-	79812652	79812862	0	1	210,	0
3	79813785	79813964	ENSMUSG00000027956	0.00042	-	79813785	79813964	0	1	179,	0
3	79842528	79842678	ENSMUSG00000027956	0.0021	-	79842528	79842678	0	1	150,	0
3	83840936	83841086	ENSMUSG00000027995	0.0024	-	83840936	83841086	0	1	150,	0
3	84087961	84105027	ENSMUSG00000033752	3.2e-17	-	84087961	84105027	0	3	213,45,93,	0,5593,16973
3	84160438	84160589	ENSMUSG00000027993	7.8e-05	-	84160438	84160589	0	1	151,	0
3	84163677	84163947	ENSMUSG00000027993	0.00011	-	84163677	84163947	0	1	270,	0
3	84208061	84208212	ENSMUSG00000027993	0.0021	-	84208061	84208212	0	1	151,	0
3	85730602	85730812	ENSMUSG00000051000	1.2e-06	-	85730602	85730812	0	1	210,	0
3	88329426	88329665	ENSMUSG00000001420	0.00023	-	88329426	88329665	0	1	239,	0
3	88333419	88333628	ENSMUSG00000001420	7.8e-05	-	88333419	88333628	0	1	209,	0
3	88399782	88410331	ENSMUSG00000028066	4e-35	-	88399782	88410331	0	2	34,176,	0,10373
3	88922057	88922237	ENSMUSG00000068921	5.8e-05	-	88922057	88922237	0	1	180,	0
3	88922654	88922924	ENSMUSG00000068921	0.00039	-	88922654	88922924	0	1	270,	0
3	88950971	88951121	ENSMUSG00000068921	0.0021	-	88950971	88951121	0	1	150,	0
3	89100675	89100915	ENSMUSG00000059743	4e-11	-	89100675	89100915	0	1	240,	0
3	89235072	89235222	ENSMUSG00000042766	0.0011	-	89235072	89235222	0	1	150,	0
3	89415471	89415738	ENSMUSG00000028044	1.6e-63	-	89415471	89415738	0	1	267,	0
3	89752642	89752762	ENSMUSG00000027950	0.00074	-	89752642	89752762	0	1	120,	0
3	90424069	90432965	ENSMUSG00000027933	1.9e-05	-	90424069	90432965	0	2	18,162,	0,8734
3	90489333	90489483	ENSMUSG00000001018	4.1e-05	-	90489333	90489483	0	1	150,	0
3	92122233	92123947	ENSMUSG00000056270	1e-59	-	92122233	92123947	0	2	1117,36,	0,1678
3	92135026	92135499	ENSMUSG00000027927	5e-09	-	92135026	92135499	0	1	473,	0
3	92484488	92485895	ENSMUSG00000050359	3.2e-38	-	92484488	92485895	0	2	223,46,	0,1361
3	92719207	92720350	ENSMUSG00000042124	3.7e-09	-	92719207	92720350	0	2	163,42,	0,1101
3	92750862	92752338	ENSMUSG00000027919	1.6e-36	-	92750862	92752338	0	2	159,51,	0,1425
3	92777764	92778870	ENSMUSG00000068888	0.0041	-	92777764	92778870	0	2	125,22,	0,1084
3	94639406	94658782	ENSMUSG00000005968	0.0072	-	94639406	94658782	0	2	63,58,	0,19318
3	95006589	95006829	ENSMUSG00000019338	1.1e-07	-	95006589	95006829	0	1	240,	0
3	95036672	95042614	ENSMUSG00000005625	3.2e-19	-	95036672	95042614	0	2	73,107,	0,5835
3	95133583	95134011	ENSMUSG00000092607	1e-05	-	95133583	95134011	0	2	190,167,	0,261
3	95181825	95182036	ENSMUSG00000038766	0.00059	-	95181825	95182036	0	1	211,	0
3	95208899	95215318	ENSMUSG00000038766	0.0019	-	95208899	95215318	0	2	38,83,	0,6336
3	95228393	95228603	ENSMUSG00000053192	0.003	-	95228393	95228603	0	1	210,	0
3	95323943	95324123	ENSMUSG00000015697	4.4e-06	-	95323943	95324123	0	1	180,	0
3	95870518	95871460	ENSMUSG00000054312	0.0069	-	95870518	95871460	0	3	124,46,8,	0,803,934
3	95878591	95878711	ENSMUSG00000038550	0.0015	-	95878591	95878711	0	1	120,	0
3	97767785	97767906	ENSMUSG00000038170	0.0062	-	97767785	97767906	0	1	121,	0
3	98313169	98313320	ENSMUSG00000053398	5e-13	-	98313169	98313320	0	1	151,	0
3	100471603	100471873	ENSMUSG00000044468	0.0021	-	100471603	100471873	0	1	270,	0
3	100473277	100473457	ENSMUSG00000044468	0.00058	-	100473277	100473457	0	1	180,	0
3	100562237	100562418	ENSMUSG00000008763	4.3e-05	-	100562237	100562418	0	1	181,	0
3	100685382	100685503	ENSMUSG00000008763	7.4e-05	-	100685382	100685503	0	1	121,	0
3	100946187	100946398	ENSMUSG00000033222	3.7e-05	-	100946187	100946398	0	1	211,	0
3	101077057	101077328	ENSMUSG00000027864	3e-06	-	101077057	101077328	0	1	271,	0
3	102154570	102154721	ENSMUSG00000027860	0.00015	-	102154570	102154721	0	1	151,	0
3	104794895	104795016	ENSMUSG00000002227	0.0036	-	104794895	104795016	0	1	121,	0
3	104842684	104842864	ENSMUSG00000070372	0.0047	-	104842684	104842864	0	1	180,	0
3	106016948	106017126	ENSMUSG00000043873	0.0021	-	106016948	106017126	0	1	178,	0
3	107483780	107483991	ENSMUSG00000027894	0.0003	-	107483780	107483991	0	1	211,	0
3	108012254	108012432	ENSMUSG00000058135	5e-07	-	108012254	108012432	0	1	178,	0
3	108074837	108075047	ENSMUSG00000027889	6.3e-05	-	108074837	108075047	0	1	210,	0
3	108145936	108146116	ENSMUSG00000000001	2.7e-08	-	108145936	108146116	0	1	180,	0
3	108435950	108445119	ENSMUSG00000068739	5.9e-10	-	108435950	108445119	0	3	16,71,123,	0,1558,9046
3	108827608	108840526	ENSMUSG00000027882	6.3e-05	-	108827608	108840526	0	2	14,107,	0,12811
3	108903014	108903134	ENSMUSG00000027881	8.7e-07	-	108903014	108903134	0	1	120,	0
3	108971056	108971206	ENSMUSG00000040339	0.0017	-	108971056	108971206	0	1	150,	0
3	108975026	108975265	ENSMUSG00000040339	4.5e-08	-	108975026	108975265	0	1	239,	0
3	116129357	116129598	ENSMUSG00000027962	0.00098	-	116129357	116129598	0	1	241,	0
3	116274438	116274649	ENSMUSG00000033502	0.00015	-	116274438	116274649	0	1	211,	0
3	116594725	116594876	ENSMUSG00000033439	0.0014	-	116594725	116594876	0	1	151,	0
3	116673334	116673484	ENSMUSG00000027957	0.0006	-	116673334	116673484	0	1	150,	0
3	122619534	122619685	ENSMUSG00000039735	5.4e-05	-	122619534	122619685	0	1	151,	0
3	122931552	122931792	ENSMUSG00000039701	0.0002	-	122931552	122931792	0	1	240,	0
3	123108433	123108733	ENSMUSG00000050315	6.8e-06	-	123108433	123108733	0	1	300,	0
3	123109092	123109242	ENSMUSG00000050315	0.00065	-	123109092	123109242	0	1	150,	0
3	123112146	123112327	ENSMUSG00000050315	0.0019	-	123112146	123112327	0	1	181,	0
3	123368475	123368716	ENSMUSG00000028114	6.2e-05	-	123368475	123368716	0	1	241,	0
3	126947381	126947652	ENSMUSG00000032826	7.8e-05	-	126947381	126947652	0	1	271,	0
3	130730130	130730309	ENSMUSG00000062006	0.00023	-	130730130	130730309	0	1	179,	0
3	131288710	131288830	ENSMUSG00000027983	0.0041	-	131288710	131288830	0	1	120,	0
3	132982139	132982289	ENSMUSG00000028018	5.5e-05	-	132982139	132982289	0	1	150,	0
3	133081235	133081356	ENSMUSG00000028018	0.0078	-	133081235	133081356	0	1	121,	0
3	135406651	135406801	ENSMUSG00000028165	0.00027	-	135406651	135406801	0	1	150,	0
3	138458955	138459106	ENSMUSG00000005813	1e-06	-	138458955	138459106	0	1	151,	0
3	138925931	138926112	ENSMUSG00000028149	2.1e-05	-	138925931	138926112	0	1	181,	0
3	139050521	139074754	ENSMUSG00000028149	0.0011	-	139050521	139074754	0	2	67,114,	0,24119
3	142302361	142302512	ENSMUSG00000028273	0.00058	-	142302361	142302512	0	1	151,	0
3	144691325	144691506	ENSMUSG00000037062	2e-33	-	144691325	144691506	0	1	181,	0
3	146521218	146521429	ENSMUSG00000028187	5.4e-06	-	146521218	146521429	0	1	211,	0
3	146645845	146646083	ENSMUSG00000090202	0.0011	-	146645845	146646083	0	1	238,	0
3	146650871	146651198	ENSMUSG00000090202	0.0011	-	146650871	146651198	0	1	327,	0
3	146645849	146646118	ENSMUSG00000048652	0.0011	-	146645849	146646118	0	1	269,	0
3	154576550	154576731	ENSMUSG00000047583	0.00083	-	154576550	154576731	0	1	181,	0
3	154580028	154580179	ENSMUSG00000047583	0.0083	-	154580028	154580179	0	1	151,	0
3	155084917	155085127	ENSMUSG00000053870	8.7e-08	-	155084917	155085127	0	1	210,	0
4	6408243	6408423	ENSMUSG00000028249	0.00023	+	6408243	6408423	0	1	180,	0
4	8751506	8751687	ENSMUSG00000041235	0.0058	+	8751506	8751687	0	1	181,	0
4	8859058	8859299	ENSMUSG00000041235	1e-06	+	8859058	8859299	0	1	241,	0
4	10874616	10874767	ENSMUSG00000059482	0.0011	+	10874616	10874767	0	1	151,	0
4	11203136	11203346	ENSMUSG00000028212	3.2e-11	+	11203136	11203346	0	1	210,	0
4	12089468	12089648	ENSMUSG00000052137	0.0021	+	12089468	12089648	0	1	180,	0
4	13889998	13890149	ENSMUSG00000006586	0.0041	+	13889998	13890149	0	1	151,	0
4	21759742	21759922	ENSMUSG00000028252	5e-06	+	21759742	21759922	0	1	180,	0
4	32733346	32733557	ENSMUSG00000058006	7.9e-05	+	32733346	32733557	0	1	211,	0
4	32749757	32749938	ENSMUSG00000058006	0.00051	+	32749757	32749938	0	1	181,	0
4	32774166	32774317	ENSMUSG00000058006	1.1e-05	+	32774166	32774317	0	1	151,	0
4	39451057	39451746	ENSMUSG00000028287	1.3e-06	+	39451057	39451746	0	1	689,	0
4	42951418	42951539	ENSMUSG00000036052	0.0041	+	42951418	42951539	0	1	121,	0
4	42952947	42953098	ENSMUSG00000036052	0.00015	+	42952947	42953098	0	1	151,	0
4	42957356	42957627	ENSMUSG00000036052	3.1e-09	+	42957356	42957627	0	1	271,	0
4	43382068	43383527	ENSMUSG00000035969	1.3e-05	+	43382068	43383527	0	2	131,79,	0,1380
4	43508898	43509190	ENSMUSG00000028463	0.0011	+	43508898	43509190	0	2	137,73,	0,219
4	43562598	43562747	ENSMUSG00000028466	3.3e-05	+	43562598	43562747	0	1	149,	0
4	46025856	46026007	ENSMUSG00000035517	0.0028	+	46025856	46026007	0	1	151,	0
4	46172252	46172403	ENSMUSG00000028330	2e-12	+	46172252	46172403	0	1	151,	0
4	46502434	46502614	ENSMUSG00000028334	2e-09	+	46502434	46502614	0	1	180,	0
4	47483005	47483242	ENSMUSG00000053317	2e-08	+	47483005	47483242	0	1	237,	0
4	48181861	48182042	ENSMUSG00000061455	0.00037	+	48181861	48182042	0	1	181,	0
4	48430876	48431116	ENSMUSG00000028344	3.2e-10	+	48430876	48431116	0	1	240,	0
4	48431235	48431415	ENSMUSG00000028344	0.0013	+	48431235	48431415	0	1	180,	0
4	48561649	48561829	ENSMUSG00000039693	0.002	+	48561649	48561829	0	1	180,	0
4	52467844	52474932	ENSMUSG00000028312	6.3e-78	+	52467844	52474932	0	4	70,194,144,12,	0,1927,2921,7076
4	55083322	55083503	ENSMUSG00000060206	8.3e-06	+	55083322	55083503	0	1	181,	0
4	56809480	56809601	ENSMUSG00000038827	0.0022	+	56809480	56809601	0	1	121,	0
4	57638064	57648114	ENSMUSG00000090053	0.0042	+	57638064	57648114	0	2	26,125,	0,9925
4	57637975	57648115	ENSMUSG00000089945	0.00014	+	57637975	57648115	0	2	115,126,	0,10014
4	57854592	57854833	ENSMUSG00000089945	4.4e-10	+	57854592	57854833	0	1	241,	0
4	57854622	57854833	ENSMUSG00000038729	1e-09	+	57854622	57854833	0	1	211,	0
4	59904047	59904227	ENSMUSG00000028385	0.0012	+	59904047	59904227	0	1	180,	0
4	65204847	65204998	ENSMUSG00000028370	0.00058	+	65204847	65204998	0	1	151,	0
4	80954645	80954825	ENSMUSG00000048706	0.00013	+	80954645	80954825	0	1	180,	0
4	83460427	83460667	ENSMUSG00000028483	3.7e-06	+	83460427	83460667	0	1	240,	0
4	83461174	83461415	ENSMUSG00000028483	2.8e-10	+	83461174	83461415	0	1	241,	0
4	83558768	83580825	ENSMUSG00000052407	0.0071	+	83558768	83580825	0	2	73,78,	0,21979
4	98496954	98497104	ENSMUSG00000061859	0.0028	+	98496954	98497104	0	1	150,	0
4	98935423	98935543	ENSMUSG00000028560	1.4e-06	+	98935423	98935543	0	1	120,	0
4	105230946	105231215	ENSMUSG00000028517	0.0021	+	105230946	105231215	0	1	269,	0
4	105231631	105231900	ENSMUSG00000028517	1.7e-07	+	105231631	105231900	0	1	269,	0
4	106655043	106655193	ENSMUSG00000043572	0.0003	+	106655043	106655193	0	1	150,	0
4	107178547	107178697	ENSMUSG00000028618	0.0012	+	107178547	107178697	0	1	150,	0
4	107843670	107843941	ENSMUSG00000028613	7.8e-07	+	107843670	107843941	0	1	271,	0
4	107892239	107895100	ENSMUSG00000028608	5e-11	+	107892239	107895100	0	3	14,238,228,	0,934,2633
4	108341394	108341544	ENSMUSG00000048351	0.0013	+	108341394	108341544	0	1	150,	0
4	108613108	108614533	ENSMUSG00000028587	7.2e-08	+	108613108	108614533	0	2	48,253,	0,1172
4	109387547	109387817	ENSMUSG00000028552	6.2e-06	+	109387547	109387817	0	1	270,	0
4	109963719	109963840	ENSMUSG00000010517	0.0071	+	109963719	109963840	0	1	121,	0
4	114610726	114610847	ENSMUSG00000070867	0.01	+	114610726	114610847	0	1	121,	0
4	115737833	115738223	ENSMUSG00000034210	5.1e-09	+	115737833	115738223	0	1	390,	0
4	115831241	115831569	ENSMUSG00000028709	0.00016	+	115831241	115831569	0	1	328,	0
4	115875469	115876684	ENSMUSG00000028708	8.7e-05	+	115875469	115876684	0	2	76,104,	0,1111
4	115876832	115878237	ENSMUSG00000028708	1.3e-18	+	115876832	115878237	0	2	220,288,	0,1117
4	116299822	116300062	ENSMUSG00000028698	1.8e-08	+	116299822	116300062	0	1	240,	0
4	116507608	116510719	ENSMUSG00000028696	2.3e-07	+	116507608	116510719	0	2	42,198,	0,2913
4	116593552	116593673	ENSMUSG00000034042	0.00055	+	116593552	116593673	0	1	121,	0
4	116596713	116596893	ENSMUSG00000034035	0.0021	+	116596713	116596893	0	1	180,	0
4	117072116	117072267	ENSMUSG00000028683	5.8e-05	+	117072116	117072267	0	1	151,	0
4	117081560	117086857	ENSMUSG00000028683	4.8e-06	+	117081560	117086857	0	2	101,169,	0,5128
4	117674177	117674297	ENSMUSG00000033423	0.0071	+	117674177	117674297	0	1	120,	0
4	117868787	117868907	ENSMUSG00000028542	0.0015	+	117868787	117868907	0	1	120,	0
4	120094227	120094468	ENSMUSG00000028634	0.0012	+	120094227	120094468	0	1	241,	0
4	120097045	120097165	ENSMUSG00000028634	0.0024	+	120097045	120097165	0	1	120,	0
4	120097314	120097585	ENSMUSG00000028634	7.8e-07	+	120097314	120097585	0	1	271,	0
4	120098064	120098185	ENSMUSG00000028634	0.0011	+	120098064	120098185	0	1	121,	0
4	120132027	120132418	ENSMUSG00000028634	4e-08	+	120132027	120132418	0	1	391,	0
4	120132597	120134448	ENSMUSG00000028634	0.00013	+	120132597	120134448	0	2	32,868,	0,983
4	120134627	120135107	ENSMUSG00000028634	0.0016	+	120134627	120135107	0	1	480,	0
4	120167031	120167151	ENSMUSG00000028635	0.0021	+	120167031	120167151	0	1	120,	0
4	120529526	120529797	ENSMUSG00000000085	1.5e-06	+	120529526	120529797	0	1	271,	0
4	124714805	124714926	ENSMUSG00000028902	3.5e-06	+	124714805	124714926	0	1	121,	0
4	124849199	124849440	ENSMUSG00000028890	0.0062	+	124849199	124849440	0	1	241,	0
4	124937047	124937287	ENSMUSG00000044730	0.0013	+	124937047	124937287	0	1	240,	0
4	124942712	124943012	ENSMUSG00000044730	9.5e-05	+	124942712	124943012	0	1	300,	0
4	125066671	125066882	ENSMUSG00000050213	1.3e-06	+	125066671	125066882	0	1	211,	0
4	126560025	126562060	ENSMUSG00000042489	6.3e-24	+	126560025	126562060	0	2	327,303,	0,1732
4	126572413	126573318	ENSMUSG00000042489	1e-17	+	126572413	126573318	0	2	57,183,	0,722
4	126581356	126585994	ENSMUSG00000042489	1e-11	+	126581356	126585994	0	2	173,157,	0,4481
4	126593662	126593813	ENSMUSG00000042489	0.00028	+	126593662	126593813	0	1	151,	0
4	127026197	127026406	ENSMUSG00000028820	2.5e-16	+	127026197	127026406	0	1	209,	0
4	127026733	127027294	ENSMUSG00000028820	7.9e-29	+	127026733	127027294	0	2	153,27,	0,534
4	128752611	128752881	ENSMUSG00000028796	3.2e-32	+	128752611	128752881	0	1	270,	0
4	128909387	128909836	ENSMUSG00000041000	0.0011	+	128909387	128909836	0	1	449,	0
4	129349635	129349816	ENSMUSG00000057572	0.00023	+	129349635	129349816	0	1	181,	0
4	130822845	130823026	ENSMUSG00000025743	0.00047	+	130822845	130823026	0	1	181,	0
4	132724465	132724765	ENSMUSG00000028886	5e-14	+	132724465	132724765	0	1	300,	0
4	133199635	133199756	ENSMUSG00000028868	6.2e-07	+	133199635	133199756	0	1	121,	0
4	134426187	134426517	ENSMUSG00000037366	1.2e-08	+	134426187	134426517	0	1	330,	0
4	135868620	135868771	ENSMUSG00000028676	1.9e-10	+	135868620	135868771	0	1	151,	0
4	135940042	135940162	ENSMUSG00000028673	5.8e-05	+	135940042	135940162	0	1	120,	0
4	136144357	136144477	ENSMUSG00000007872	0.00017	+	136144357	136144477	0	1	120,	0
4	136172423	136172604	ENSMUSG00000018983	0.00071	+	136172423	136172604	0	1	181,	0
4	136549116	136549297	ENSMUSG00000001089	0.00035	+	136549116	136549297	0	1	181,	0
4	137295682	137296312	ENSMUSG00000036856	0.0036	+	137295682	137296312	0	2	120,1,	0,629
4	137297209	137297390	ENSMUSG00000036856	0.0078	+	137297209	137297390	0	1	181,	0
4	137298916	137299097	ENSMUSG00000036856	0.0019	+	137298916	137299097	0	1	181,	0
4	137299246	137299426	ENSMUSG00000036856	0.0013	+	137299246	137299426	0	1	180,	0
4	138442025	138442175	ENSMUSG00000041241	0.001	+	138442025	138442175	0	1	150,	0
4	139377171	139377382	ENSMUSG00000078517	5.8e-05	+	139377171	139377382	0	1	211,	0
4	139619246	139619366	ENSMUSG00000041025	2.1e-07	+	139619246	139619366	0	1	120,	0
4	139620172	139620382	ENSMUSG00000041025	6.3e-13	+	139620172	139620382	0	1	210,	0
4	139649480	139649690	ENSMUSG00000028737	3.2e-05	+	139649480	139649690	0	1	210,	0
4	141219938	141220118	ENSMUSG00000073733	2e-05	+	141219938	141220118	0	1	180,	0
4	143412723	143412843	ENSMUSG00000046862	0.0044	+	143412723	143412843	0	1	120,	0
4	145536617	145536887	ENSMUSG00000078503	1e-05	+	145536617	145536887	0	1	270,	0
4	146655908	146657597	ENSMUSG00000063245	7.9e-08	+	146655908	146657597	0	2	18,220,	0,1469
4	147059294	147059475	ENSMUSG00000067919	0.00058	+	147059294	147059475	0	1	181,	0
4	148594546	148594904	ENSMUSG00000006442	4.1e-06	+	148594546	148594904	0	2	73,46,	0,312
4	152271704	152271855	ENSMUSG00000028937	1.3e-24	+	152271704	152271855	0	1	151,	0
4	152306851	152307031	ENSMUSG00000039662	7.1e-08	+	152306851	152307031	0	1	180,	0
4	154964122	154964242	ENSMUSG00000029056	0.00044	+	154964122	154964242	0	1	120,	0
4	155086666	155086787	ENSMUSG00000029049	0.0078	+	155086666	155086787	0	1	121,	0
4	155249919	155250215	ENSMUSG00000073684	0.0019	+	155249919	155250215	0	1	296,	0
4	155420386	155420717	ENSMUSG00000078490	0.00018	+	155420386	155420717	0	1	331,	0
4	155420925	155421046	ENSMUSG00000078490	0.00058	+	155420925	155421046	0	1	121,	0
4	155623070	155623220	ENSMUSG00000042202	0.00051	+	155623070	155623220	0	1	150,	0
4	155715814	155716084	ENSMUSG00000029038	3.2e-07	+	155715814	155716084	0	1	270,	0
4	155841534	155841769	ENSMUSG00000029070	0.0049	+	155841534	155841769	0	2	12,108,	0,127
4	155888655	155888924	ENSMUSG00000029034	2e-12	+	155888655	155888924	0	1	269,	0
4	155966088	155966570	ENSMUSG00000023571	1.1e-05	+	155966088	155966570	0	2	72,167,	0,315
4	156002472	156002592	ENSMUSG00000029076	0.00037	+	156002472	156002592	0	1	120,	0
4	156026253	156027327	ENSMUSG00000041954	2e-05	+	156026253	156027327	0	2	377,12,	0,1062
4	156132580	156132791	ENSMUSG00000110404	0.00011	+	156132580	156132791	0	1	211,	0
4	156132969	156133390	ENSMUSG00000110404	1.4e-06	+	156132969	156133390	0	1	421,	0
4	4134035	4134155	ENSMUSG00000045573	0.0078	-	4134035	4134155	0	1	120,	0
4	4793145	4793325	ENSMUSG00000066324	0.0044	-	4793145	4793325	0	1	180,	0
4	9449141	9449262	ENSMUSG00000028207	0.0023	-	9449141	9449262	0	1	121,	0
4	11317127	11321808	ENSMUSG00000045205	3e-07	-	11317127	11321808	0	3	53,33,94,	0,2658,4587
4	14810096	14810337	ENSMUSG00000040550	1.3e-23	-	14810096	14810337	0	1	241,	0
4	14818302	14819209	ENSMUSG00000040550	2.5e-09	-	14818302	14819209	0	2	186,115,	0,792
4	15997180	15997301	ENSMUSG00000041153	0.0021	-	15997180	15997301	0	1	121,	0
4	25619796	25620037	ENSMUSG00000055373	0.00015	-	25619796	25620037	0	1	241,	0
4	35890100	36056738	ENSMUSG00000045083	0.0093	-	35890100	36056738	0	2	83,97,	0,166541
4	40682411	40682621	ENSMUSG00000028411	2e-05	-	40682411	40682621	0	1	210,	0
4	40947784	40947935	ENSMUSG00000028416	6.2e-08	-	40947784	40947935	0	1	151,	0
4	41395423	41395663	ENSMUSG00000028438	2.1e-09	-	41395423	41395663	0	1	240,	0
4	41428969	41429374	ENSMUSG00000028438	0.0041	-	41428969	41429374	0	2	13,108,	0,297
4	41714916	41715066	ENSMUSG00000028447	1.3e-06	-	41714916	41715066	0	1	150,	0
4	41720853	41723170	ENSMUSG00000028447	7.1e-06	-	41720853	41723170	0	2	14,136,	0,2181
4	42980351	42980472	ENSMUSG00000028452	3.2e-11	-	42980351	42980472	0	1	121,	0
4	43027689	43027929	ENSMUSG00000028455	2e-11	-	43027689	43027929	0	1	240,	0
4	43449713	43449863	ENSMUSG00000028459	0.00058	-	43449713	43449863	0	1	150,	0
4	43531938	43532194	ENSMUSG00000028465	9.8e-08	-	43531938	43532194	0	2	147,3,	0,253
4	43567853	43568056	ENSMUSG00000028467	0.0043	-	43567853	43568056	0	2	63,57,	0,146
4	44034104	44034225	ENSMUSG00000028479	0.0044	-	44034104	44034225	0	1	121,	0
4	44525952	44526103	ENSMUSG00000014030	0.0078	-	44525952	44526103	0	1	151,	0
4	45034575	45034725	ENSMUSG00000048232	0.0062	-	45034575	45034725	0	1	150,	0
4	45106880	45108084	ENSMUSG00000078713	0.0021	-	45106880	45108084	0	2	8,172,	0,1032
4	45396132	45396312	ENSMUSG00000045973	7.9e-05	-	45396132	45396312	0	1	180,	0
4	45398467	45398618	ENSMUSG00000045973	5.1e-10	-	45398467	45398618	0	1	151,	0
4	45423725	45423876	ENSMUSG00000044813	0.0074	-	45423725	45423876	0	1	151,	0
4	46114745	46114956	ENSMUSG00000035495	3.2e-13	-	46114745	46114956	0	1	211,	0
4	46382390	46382541	ENSMUSG00000028331	0.012	-	46382390	46382541	0	1	151,	0
4	46536936	46537116	ENSMUSG00000028337	5e-06	-	46536936	46537116	0	1	180,	0
4	46538820	46539149	ENSMUSG00000028337	0.0002	-	46538820	46539149	0	1	329,	0
4	46649788	46649969	ENSMUSG00000039813	0.00058	-	46649788	46649969	0	1	181,	0
4	48430857	48431067	ENSMUSG00000028345	6.3e-12	-	48430857	48431067	0	1	210,	0
4	59471927	59472077	ENSMUSG00000028382	7.2e-05	-	59471927	59472077	0	1	150,	0
4	59775429	59781037	ENSMUSG00000038544	0.0032	-	59775429	59781037	0	2	120,31,	0,5577
4	59782264	59783838	ENSMUSG00000038544	0.0072	-	59782264	59783838	0	2	70,111,	0,1463
4	62428072	62428473	ENSMUSG00000063851	0.00011	-	62428072	62428473	0	1	401,	0
4	63418283	63418553	ENSMUSG00000039137	5.5e-07	-	63418283	63418553	0	1	270,	0
4	70249216	70249396	ENSMUSG00000039298	0.00058	-	70249216	70249396	0	1	180,	0
4	70352679	70354742	ENSMUSG00000039298	6.5e-05	-	70352679	70354742	0	3	109,42,30,	0,930,2033
4	70410292	70410443	ENSMUSG00000039298	0.00012	-	70410292	70410443	0	1	151,	0
4	70249225	70249373	ENSMUSG00000080902	0.00058	-	70249225	70249373	0	1	148,	0
4	82295897	82296077	ENSMUSG00000008575	0.0059	-	82295897	82296077	0	1	180,	0
4	82498468	82499252	ENSMUSG00000008575	4e-21	-	82498468	82499252	0	2	301,89,	0,695
4	82504815	82505326	ENSMUSG00000008575	3.7e-07	-	82504815	82505326	0	1	511,	0
4	83460274	83462055	ENSMUSG00000028484	1e-22	-	83460274	83462055	0	4	18,71,56,185,	0,184,911,1596
4	86656697	86656907	ENSMUSG00000028494	1.6e-19	-	86656697	86656907	0	1	210,	0
4	94556556	94556676	ENSMUSG00000028578	0.00042	-	94556556	94556676	0	1	120,	0
4	94567663	94567843	ENSMUSG00000028577	1.7e-05	-	94567663	94567843	0	1	180,	0
4	99767403	99769500	ENSMUSG00000028549	7.9e-07	-	99767403	99769500	0	2	173,7,	0,2090
4	107247516	107247754	ENSMUSG00000028617	7.9e-17	-	107247516	107247754	0	1	238,	0
4	108229813	108229994	ENSMUSG00000034636	0.0013	-	108229813	108229994	0	1	181,	0
4	116034099	116034280	ENSMUSG00000028706	4.5e-06	-	116034099	116034280	0	1	181,	0
4	116069978	116070236	ENSMUSG00000063882	7.9e-46	-	116069978	116070236	0	2	100,136,	0,122
4	116551632	116551843	ENSMUSG00000055900	7.9e-12	-	116551632	116551843	0	1	211,	0
4	116601560	116601771	ENSMUSG00000028693	7.9e-26	-	116601560	116601771	0	1	211,	0
4	116636509	116636659	ENSMUSG00000028692	5e-43	-	116636509	116636659	0	1	150,	0
4	116993424	116994413	ENSMUSG00000028684	1.4e-09	-	116993424	116994413	0	3	43,113,83,	0,160,906
4	117155535	117156154	ENSMUSG00000047675	8.1e-09	-	117155535	117156154	0	2	142,97,	0,522
4	117888702	117888823	ENSMUSG00000028540	0.0021	-	117888702	117888823	0	1	121,	0
4	117927883	117928032	ENSMUSG00000028539	0.0013	-	117927883	117928032	0	1	149,	0
4	118437232	118437352	ENSMUSG00000006398	2e-11	-	118437232	118437352	0	1	120,	0
4	119223014	119223135	ENSMUSG00000078584	0.011	-	119223014	119223135	0	1	121,	0
4	119224934	119225175	ENSMUSG00000078584	0.0027	-	119224934	119225175	0	1	241,	0
4	123127173	123127352	ENSMUSG00000028651	0.00039	-	123127173	123127352	0	1	179,	0
4	123456286	123456587	ENSMUSG00000028649	1.1e-07	-	123456286	123456587	0	1	301,	0
4	124849079	124849440	ENSMUSG00000078570	7.8e-05	-	124849079	124849440	0	1	361,	0
4	124923786	124923967	ENSMUSG00000028873	0.00047	-	124923786	124923967	0	1	181,	0
4	126233600	126234057	ENSMUSG00000028849	9.3e-06	-	126233600	126234057	0	2	46,165,	0,292
4	127330694	127330814	ENSMUSG00000042367	0.0011	-	127330694	127330814	0	1	120,	0
4	129222126	129222276	ENSMUSG00000050390	0.01	-	129222126	129222276	0	1	150,	0
4	129223082	129223203	ENSMUSG00000050390	8.9e-05	-	129223082	129223203	0	1	121,	0
4	129591959	129592109	ENSMUSG00000028798	5e-11	-	129591959	129592109	0	1	150,	0
4	129600378	129600618	ENSMUSG00000028798	2.3e-05	-	129600378	129600618	0	1	240,	0
4	129620581	129620820	ENSMUSG00000028795	0.0018	-	129620581	129620820	0	1	239,	0
4	129661041	129661162	ENSMUSG00000003731	1.2e-06	-	129661041	129661162	0	1	121,	0
4	129714899	129715020	ENSMUSG00000028790	0.00043	-	129714899	129715020	0	1	121,	0
4	132186076	132186286	ENSMUSG00000040025	9.8e-06	-	132186076	132186286	0	1	210,	0
4	132222643	132222824	ENSMUSG00000028901	0.00058	-	132222643	132222824	0	1	181,	0
4	132311822	132311971	ENSMUSG00000028898	7.6e-06	-	132311822	132311971	0	1	149,	0
4	132533276	132533571	ENSMUSG00000054428	5e-12	-	132533276	132533571	0	1	295,	0
4	132726902	132727052	ENSMUSG00000037752	0.00031	-	132726902	132727052	0	1	150,	0
4	132842810	132842990	ENSMUSG00000028882	7.6e-07	-	132842810	132842990	0	1	180,	0
4	133266253	133266553	ENSMUSG00000028857	7.9e-24	-	133266253	133266553	0	1	300,	0
4	133353300	133353481	ENSMUSG00000037622	1.2e-06	-	133353300	133353481	0	1	181,	0
4	133532541	133532690	ENSMUSG00000028851	0.00078	-	133532541	133532690	0	1	149,	0
4	133535511	133535811	ENSMUSG00000028851	7.9e-12	-	133535511	133535811	0	2	64,144,	0,156
4	133541170	133545937	ENSMUSG00000028851	2.5e-12	-	133541170	133545937	0	2	46,133,	0,4634
4	133607032	133607182	ENSMUSG00000037553	0.00018	-	133607032	133607182	0	1	150,	0
4	133672497	133672617	ENSMUSG00000043257	0.0078	-	133672497	133672617	0	1	120,	0
4	133719644	133720781	ENSMUSG00000007880	9.1e-08	-	133719644	133720781	0	2	9,232,	0,905
4	133847889	133848039	ENSMUSG00000003644	0.0071	-	133847889	133848039	0	1	150,	0
4	133967788	133967999	ENSMUSG00000003038	0.00056	-	133967788	133967999	0	1	211,	0
4	133969116	133969296	ENSMUSG00000012117	0.0028	-	133969116	133969296	0	1	180,	0
4	134127965	134128760	ENSMUSG00000028843	3.2e-12	-	134127965	134128760	0	2	120,145,	0,650
4	134561719	134561870	ENSMUSG00000037306	0.0044	-	134561719	134561870	0	1	151,	0
4	134568302	134568452	ENSMUSG00000037306	0.0011	-	134568302	134568452	0	1	150,	0
4	134803687	134803868	ENSMUSG00000028826	7.2e-05	-	134803687	134803868	0	1	181,	0
4	135217015	135217195	ENSMUSG00000037242	1.6e-19	-	135217015	135217195	0	1	180,	0
4	135975608	135975818	ENSMUSG00000028669	9.3e-08	-	135975608	135975818	0	1	210,	0
4	136995530	136995711	ENSMUSG00000060862	3.6e-06	-	136995530	136995711	0	1	181,	0
4	138343520	138351291	ENSMUSG00000028755	4.4e-08	-	138343520	138351291	0	2	129,108,	0,7663
4	139103746	139103895	ENSMUSG00000050608	6.3e-20	-	139103746	139103895	0	1	149,	0
4	139105895	139130875	ENSMUSG00000050608	5e-25	-	139105895	139130875	0	3	64,27,88,	0,5321,24892
4	139352427	139352576	ENSMUSG00000028741	1.3e-06	-	139352427	139352576	0	1	149,	0
4	139737240	139737421	ENSMUSG00000028736	0.0011	-	139737240	139737421	0	1	181,	0
4	141114139	141114349	ENSMUSG00000040842	6.3e-16	-	141114139	141114349	0	1	210,	0
4	141114558	141114769	ENSMUSG00000040842	1.6e-13	-	141114558	141114769	0	1	211,	0
4	145148358	145148539	ENSMUSG00000020220	0.00052	-	145148358	145148539	0	1	181,	0
4	147613663	147613932	ENSMUSG00000066000	0.0015	-	147613663	147613932	0	1	269,	0
4	148618497	148618678	ENSMUSG00000041459	1e-17	-	148618497	148618678	0	1	181,	0
4	149125151	149125387	ENSMUSG00000028971	2.2e-06	-	149125151	149125387	0	1	236,	0
4	149132274	149137480	ENSMUSG00000073705	6.2e-07	-	149132274	149137480	0	3	158,47,5,	0,314,5201
4	149649736	149649917	ENSMUSG00000039936	0.0078	-	149649736	149649917	0	1	181,	0
4	149715374	149715614	ENSMUSG00000044700	1.5e-07	-	149715374	149715614	0	1	240,	0
4	150908385	150909303	ENSMUSG00000028964	7.9e-17	-	150908385	150909303	0	2	38,112,	0,806
4	151781708	151781859	ENSMUSG00000014592	0.0021	-	151781708	151781859	0	1	151,	0
4	151012198	151012348	ENSMUSG00000028957	0.0041	-	151012198	151012348	0	1	150,	0
4	154158052	154158352	ENSMUSG00000029030	1.2e-06	-	154158052	154158352	0	1	300,	0
4	155074376	155074615	ENSMUSG00000029048	1.6e-15	-	155074376	155074615	0	1	239,	0
4	155074822	155075002	ENSMUSG00000029048	1e-43	-	155074822	155075002	0	1	180,	0
5	3559641	3559851	ENSMUSG00000058503	8.5e-06	+	3559641	3559851	0	1	210,	0
5	3568979	3569370	ENSMUSG00000058503	1e-17	+	3568979	3569370	0	1	391,	0
5	3569608	3569729	ENSMUSG00000058503	0.0024	+	3569608	3569729	0	1	121,	0
5	8069049	8069199	ENSMUSG00000003161	0.00054	+	8069049	8069199	0	1	150,	0
5	14540561	14540742	ENSMUSG00000061601	0.00015	+	14540561	14540742	0	1	181,	0
5	16088305	16088456	ENSMUSG00000040118	1.9e-06	+	16088305	16088456	0	1	151,	0
5	16268392	16268543	ENSMUSG00000040118	0.0026	+	16268392	16268543	0	1	151,	0
5	17729397	17729578	ENSMUSG00000028780	4.5e-06	+	17729397	17729578	0	1	181,	0
5	21258417	21258537	ENSMUSG00000039934	6.9e-05	+	21258417	21258537	0	1	120,	0
5	21376315	21376436	ENSMUSG00000039899	0.00051	+	21376315	21376436	0	1	121,	0
5	21425107	21425287	ENSMUSG00000047221	0.00022	+	21425107	21425287	0	1	180,	0
5	24394123	24394274	ENSMUSG00000028973	0.0024	+	24394123	24394274	0	1	151,	0
5	29766924	29767044	ENSMUSG00000029131	0.00036	+	29766924	29767044	0	1	120,	0
5	30184382	30184593	ENSMUSG00000059447	1.6e-11	+	30184382	30184593	0	1	211,	0
5	30269967	30270118	ENSMUSG00000075703	1e-05	+	30269967	30270118	0	1	151,	0
5	30649547	30649847	ENSMUSG00000029175	0.0036	+	30649547	30649847	0	1	300,	0
5	30658801	30659071	ENSMUSG00000029175	0.00023	+	30658801	30659071	0	1	270,	0
5	30674500	30674830	ENSMUSG00000029177	1.3e-16	+	30674500	30674830	0	1	330,	0
5	31252907	31253202	ENSMUSG00000029149	0.0036	+	31252907	31253202	0	2	100,109,	0,186
5	31452430	31452730	ENSMUSG00000062761	2.5e-07	+	31452430	31452730	0	1	300,	0
5	31512723	31512904	ENSMUSG00000064037	3.2e-12	+	31512723	31512904	0	1	181,	0
5	31527024	31527383	ENSMUSG00000029141	3.2e-05	+	31527024	31527383	0	1	359,	0
5	31528099	31528309	ENSMUSG00000029141	6.5e-10	+	31528099	31528309	0	1	210,	0
5	31536581	31536761	ENSMUSG00000029141	0.0051	+	31536581	31536761	0	1	180,	0
5	32135800	32136101	ENSMUSG00000029135	2.6e-06	+	32135800	32136101	0	1	301,	0
5	33678785	33678935	ENSMUSG00000037313	0.0014	+	33678785	33678935	0	1	150,	0
5	34557394	34557514	ENSMUSG00000054520	0.002	+	34557394	34557514	0	1	120,	0
5	34909025	34909356	ENSMUSG00000029104	2.5e-07	+	34909025	34909356	0	1	331,	0
5	36485005	36485335	ENSMUSG00000050677	0.00013	+	36485005	36485335	0	1	330,	0
5	36487962	36488082	ENSMUSG00000050677	0.0041	+	36487962	36488082	0	1	120,	0
5	37387223	37387703	ENSMUSG00000050248	7.8e-05	+	37387223	37387703	0	1	480,	0
5	37390111	37390381	ENSMUSG00000050248	0.0021	+	37390111	37390381	0	1	270,	0
5	45512571	45512691	ENSMUSG00000039682	8.7e-07	+	45512571	45512691	0	1	120,	0
5	45699916	45700067	ENSMUSG00000015880	4e-05	+	45699916	45700067	0	1	151,	0
5	48388540	48388690	ENSMUSG00000029089	0.0056	+	48388540	48388690	0	1	150,	0
5	52368158	52368518	ENSMUSG00000072941	0.00044	+	52368158	52368518	0	1	360,	0
5	58129275	58129456	ENSMUSG00000029108	0.0043	+	58129275	58129456	0	1	181,	0
5	64128201	64128351	ENSMUSG00000029171	5.4e-06	+	64128201	64128351	0	1	150,	0
5	64256749	64257080	ENSMUSG00000029174	2.8e-08	+	64256749	64257080	0	1	331,	0
5	65167948	65168068	ENSMUSG00000054920	0.0026	+	65167948	65168068	0	1	120,	0
5	65598867	65598988	ENSMUSG00000029203	0.0078	+	65598867	65598988	0	1	121,	0
5	65790769	65790950	ENSMUSG00000037795	0.0026	+	65790769	65790950	0	1	181,	0
5	74591899	74592109	ENSMUSG00000029227	2.8e-06	+	74591899	74592109	0	1	210,	0
5	76154873	76154994	ENSMUSG00000029233	0.00012	+	76154873	76154994	0	1	121,	0
5	76841875	76842056	ENSMUSG00000036377	7.8e-05	+	76841875	76842056	0	1	181,	0
5	76871607	76871818	ENSMUSG00000036377	1.7e-06	+	76871607	76871818	0	1	211,	0
5	76996985	76997165	ENSMUSG00000036323	5e-06	+	76996985	76997165	0	1	180,	0
5	76997374	76997495	ENSMUSG00000036323	0.0013	+	76997374	76997495	0	1	121,	0
5	77010486	77010606	ENSMUSG00000063820	0.00042	+	77010486	77010606	0	1	120,	0
5	88642999	88645601	ENSMUSG00000029291	0.0024	+	88642999	88645601	0	3	49,97,65,	0,1068,2537
5	90759389	90759567	ENSMUSG00000029371	0.0011	+	90759389	90759567	0	1	178,	0
5	93093466	93093587	ENSMUSG00000058013	1.7e-07	+	93093466	93093587	0	1	121,	0
5	93165320	93167648	ENSMUSG00000058013	1.6e-19	+	93165320	93167648	0	2	61,149,	0,2179
5	93169146	93169387	ENSMUSG00000058013	1.3e-05	+	93169146	93169387	0	1	241,	0
5	98276196	98276435	ENSMUSG00000029337	1.9e-05	+	98276196	98276435	0	1	239,	0
5	100804022	100804172	ENSMUSG00000016833	1.2e-06	+	100804022	100804172	0	1	150,	0
5	102481480	102481660	ENSMUSG00000057315	0.0071	+	102481480	102481660	0	1	180,	0
5	104459959	104460170	ENSMUSG00000034462	0.00012	+	104459959	104460170	0	1	211,	0
5	104505638	104505759	ENSMUSG00000034462	0.00032	+	104505638	104505759	0	1	121,	0
5	105915607	105915788	ENSMUSG00000029290	0.0002	+	105915607	105915788	0	1	181,	0
5	107908854	107909005	ENSMUSG00000058558	1e-05	+	107908854	107909005	0	1	151,	0
5	108348428	108348578	ENSMUSG00000029263	0.00093	+	108348428	108348578	0	1	150,	0
5	108706744	108706924	ENSMUSG00000008090	7.6e-07	+	108706744	108706924	0	1	180,	0
5	110110300	110110469	ENSMUSG00000023284	0.00066	+	110110300	110110469	0	2	17,134,	0,35
5	110223204	110223445	ENSMUSG00000029502	6.2e-09	+	110223204	110223445	0	1	241,	0
5	110873995	110874115	ENSMUSG00000029521	0.00032	+	110873995	110874115	0	1	120,	0
5	111285554	111285705	ENSMUSG00000033209	0.0056	+	111285554	111285705	0	1	151,	0
5	113777389	113777509	ENSMUSG00000025825	0.0019	+	113777389	113777509	0	1	120,	0
5	114419673	114419883	ENSMUSG00000029577	1.7e-10	+	114419673	114419883	0	1	210,	0
5	114717524	114718504	ENSMUSG00000002486	3.2e-05	+	114717524	114718504	0	2	85,126,	0,854
5	114805720	114805841	ENSMUSG00000041870	0.0011	+	114805720	114805841	0	1	121,	0
5	114805990	114806170	ENSMUSG00000041870	0.00058	+	114805990	114806170	0	1	180,	0
5	115244694	115245291	ENSMUSG00000060152	2e-06	+	115244694	115245291	0	1	597,	0
5	115296049	115296199	ENSMUSG00000041733	6.8e-05	+	115296049	115296199	0	1	150,	0
5	115332843	115333051	ENSMUSG00000029538	1.3e-05	+	115332843	115333051	0	1	208,	0
5	115622323	115622564	ENSMUSG00000041638	4.4e-09	+	115622323	115622564	0	1	241,	0
5	115646985	115647166	ENSMUSG00000029518	5.9e-06	+	115646985	115647166	0	1	181,	0
5	115925658	115925899	ENSMUSG00000029516	7.8e-05	+	115925658	115925899	0	1	241,	0
5	115998245	115998455	ENSMUSG00000029516	5e-06	+	115998245	115998455	0	1	210,	0
5	117240781	117241112	ENSMUSG00000061288	5e-13	+	117240781	117241112	0	1	331,	0
5	117255874	117256025	ENSMUSG00000061288	0.0023	+	117255874	117256025	0	1	151,	0
5	118009001	118009122	ENSMUSG00000032898	4.1e-05	+	118009001	118009122	0	1	121,	0
5	119674027	119674178	ENSMUSG00000018604	0.0035	+	119674027	119674178	0	1	151,	0
5	119684513	119684724	ENSMUSG00000018604	0.0001	+	119684513	119684724	0	1	211,	0
5	121204480	121204720	ENSMUSG00000029614	7.9e-14	+	121204480	121204720	0	1	240,	0
5	121679910	121683002	ENSMUSG00000029458	2.6e-08	+	121679910	121683002	0	3	16,90,75,	0,2869,3017
5	121684439	121684650	ENSMUSG00000029458	1.3e-05	+	121684439	121684650	0	1	211,	0
5	121851276	121852697	ENSMUSG00000044134	3e-05	+	121851276	121852697	0	2	3,147,	0,1274
5	122158366	122158546	ENSMUSG00000004455	5e-18	+	122158366	122158546	0	1	180,	0
5	122173278	122174321	ENSMUSG00000004455	3.2e-32	+	122173278	122174321	0	2	2,267,	0,776
5	122372233	122372383	ENSMUSG00000029464	0.00063	+	122372233	122372383	0	1	150,	0
5	123151912	123152183	ENSMUSG00000038384	0.00015	+	123151912	123152183	0	1	271,	0
5	123457721	123457902	ENSMUSG00000038342	0.0012	+	123457721	123457902	0	1	181,	0
5	123511762	123511882	ENSMUSG00000029431	0.00095	+	123511762	123511882	0	1	120,	0
5	123928685	123928805	ENSMUSG00000023106	1.4e-06	+	123928685	123928805	0	1	120,	0
5	123973687	123980296	ENSMUSG00000000915	3.2e-07	+	123973687	123980296	0	2	168,43,	0,6566
5	125458129	125458250	ENSMUSG00000037905	0.0022	+	125458129	125458250	0	1	121,	0
5	129942148	129942269	ENSMUSG00000066735	0.011	+	129942148	129942269	0	1	121,	0
5	130029319	130034946	ENSMUSG00000025532	0.00033	+	130029319	130034946	0	2	175,35,	0,5592
5	130277168	130277438	ENSMUSG00000056310	7.4e-05	+	130277168	130277438	0	1	270,	0
5	134932666	134933501	ENSMUSG00000040557	0.00035	+	134932666	134933501	0	2	181,29,	0,806
5	134941083	134941293	ENSMUSG00000040557	0.0013	+	134941083	134941293	0	1	210,	0
5	135163691	135163871	ENSMUSG00000005374	0.00081	+	135163691	135163871	0	1	180,	0
5	135245978	135246099	ENSMUSG00000002748	9.3e-06	+	135245978	135246099	0	1	121,	0
5	136109817	136110998	ENSMUSG00000004952	0.00042	+	136109817	136110998	0	2	144,67,	0,1114
5	136912899	136913228	ENSMUSG00000007987	3.8e-08	+	136912899	136913228	0	1	329,	0
5	136915075	136915255	ENSMUSG00000007987	0.0046	+	136915075	136915255	0	1	180,	0
5	136975528	136975679	ENSMUSG00000001739	0.00058	+	136975528	136975679	0	1	151,	0
5	137032072	137032370	ENSMUSG00000037428	1.1e-06	+	137032072	137032370	0	1	298,	0
5	137640110	137640350	ENSMUSG00000093445	1.3e-06	+	137640110	137640350	0	1	240,	0
5	137640167	137640377	ENSMUSG00000029720	9.3e-07	+	137640167	137640377	0	1	210,	0
5	138180159	138180399	ENSMUSG00000019518	1.3e-06	+	138180159	138180399	0	1	240,	0
5	138636272	138640133	ENSMUSG00000056014	0.0019	+	138636272	138640133	0	3	18,93,70,	0,3222,3791
5	138755591	138755952	ENSMUSG00000025854	7.9e-05	+	138755591	138755952	0	1	361,	0
5	139414542	139414783	ENSMUSG00000044092	0.0012	+	139414542	139414783	0	1	241,	0
5	139801163	139801551	ENSMUSG00000018143	2.5e-23	+	139801163	139801551	0	1	388,	0
5	139801789	139801909	ENSMUSG00000018143	0.0011	+	139801789	139801909	0	1	120,	0
5	140334503	140335579	ENSMUSG00000036639	1e-07	+	140334503	140335579	0	2	116,267,	0,809
5	143475150	143475271	ENSMUSG00000039206	0.0044	+	143475150	143475271	0	1	121,	0
5	143904010	143904131	ENSMUSG00000029613	0.0017	+	143904010	143904131	0	1	121,	0
5	143937137	143938960	ENSMUSG00000075569	0.0002	+	143937137	143938960	0	2	199,41,	0,1782
5	144185928	144186498	ENSMUSG00000038970	3.2e-10	+	144185928	144186498	0	1	570,	0
5	145181770	145182011	ENSMUSG00000029625	2.5e-07	+	145181770	145182011	0	1	241,	0
5	146231679	146257861	ENSMUSG00000029635	3.9e-06	+	146231679	146257861	0	2	141,69,	0,26113
5	149188402	149188642	ENSMUSG00000041264	9.3e-09	+	149188402	149188642	0	1	240,	0
5	149190018	149190139	ENSMUSG00000041264	0.0026	+	149190018	149190139	0	1	121,	0
5	149264914	149265092	ENSMUSG00000060063	0.00015	+	149264914	149265092	0	1	178,	0
5	149439749	149440929	ENSMUSG00000029660	0.0013	+	149439749	149440929	0	2	38,172,	0,1008
5	149759450	149759571	ENSMUSG00000051950	0.0035	+	149759450	149759571	0	1	121,	0
5	149762478	149762599	ENSMUSG00000051950	0.01	+	149762478	149762599	0	1	121,	0
5	150536573	150536844	ENSMUSG00000041147	2.9e-08	+	150536573	150536844	0	1	271,	0
5	5669955	5670136	ENSMUSG00000015653	4.3e-05	-	5669955	5670136	0	1	181,	0
5	8072561	8072681	ENSMUSG00000040537	0.0041	-	8072561	8072681	0	1	120,	0
5	20927672	20945342	ENSMUSG00000039968	0.01	-	20927672	20945342	0	2	58,63,	0,17607
5	22486484	22486635	ENSMUSG00000029012	1.1e-07	-	22486484	22486635	0	1	151,	0
5	24000015	24029985	ENSMUSG00000028995	2e-11	-	24000015	24029985	0	3	4,104,72,	0,29640,29898
5	24876576	24876757	ENSMUSG00000028944	0.0003	-	24876576	24876757	0	1	181,	0
5	31036601	31036810	ENSMUSG00000006641	0.00034	-	31036601	31036810	0	1	209,	0
5	31140802	31140951	ENSMUSG00000107283	0.0015	-	31140802	31140951	0	1	149,	0
5	31192210	31192743	ENSMUSG00000029145	1e-15	-	31192210	31192743	0	2	78,162,	0,371
5	31204650	31204859	ENSMUSG00000029147	3.2e-32	-	31204650	31204859	0	1	209,	0
5	31292360	31292540	ENSMUSG00000038552	0.00052	-	31292360	31292540	0	1	180,	0
5	31523144	31525247	ENSMUSG00000053134	0.001	-	31523144	31525247	0	2	117,63,	0,2040
5	31666912	31686032	ENSMUSG00000029136	7.4e-05	-	31666912	31686032	0	3	12,133,64,	0,6400,19056
5	32827144	32827414	ENSMUSG00000054280	2.5e-15	-	32827144	32827414	0	1	270,	0
5	33655412	33655593	ENSMUSG00000019295	1.3e-11	-	33655412	33655593	0	1	181,	0
5	34659967	34660148	ENSMUSG00000036693	3.9e-05	-	34659967	34660148	0	1	181,	0
5	35091530	35091650	ENSMUSG00000029103	0.0071	-	35091530	35091650	0	1	120,	0
5	35574829	35575040	ENSMUSG00000029097	8.9e-07	-	35574829	35575040	0	1	211,	0
5	36150500	36151519	ENSMUSG00000029093	1.3e-15	-	36150500	36151519	0	1	1019,	0
5	36490693	36491024	ENSMUSG00000029192	0.00033	-	36490693	36491024	0	1	331,	0
5	37320061	37320212	ENSMUSG00000029122	5.8e-05	-	37320061	37320212	0	1	151,	0
5	38203329	38203450	ENSMUSG00000029127	0.0036	-	38203329	38203450	0	1	121,	0
5	38206180	38211976	ENSMUSG00000029127	0.0041	-	38206180	38211976	0	3	3,47,131,	0,4437,5665
5	38349302	38349452	ENSMUSG00000005107	0.0041	-	38349302	38349452	0	1	150,	0
5	38350288	38350618	ENSMUSG00000005107	0.0002	-	38350288	38350618	0	1	330,	0
5	38527651	38527832	ENSMUSG00000005103	2.5e-23	-	38527651	38527832	0	1	181,	0
5	44175213	44175333	ENSMUSG00000046985	0.0023	-	44175213	44175333	0	1	120,	0
5	45699910	45700091	ENSMUSG00000015882	0.00024	-	45699910	45700091	0	1	181,	0
5	50050491	50050672	ENSMUSG00000029090	0.00038	-	50050491	50050672	0	1	181,	0
5	62749018	62749169	ENSMUSG00000037999	0.0041	-	62749018	62749169	0	1	151,	0
5	65279541	65279722	ENSMUSG00000029191	3.2e-13	-	65279541	65279722	0	1	181,	0
5	65413220	65413370	ENSMUSG00000029201	5e-15	-	65413220	65413370	0	1	150,	0
5	72156604	72156725	ENSMUSG00000029213	0.00071	-	72156604	72156725	0	1	121,	0
5	72823478	72825083	ENSMUSG00000029217	0.0012	-	72823478	72825083	0	2	163,47,	0,1558
5	73332148	73338532	ENSMUSG00000029153	0.00018	-	73332148	73338532	0	3	52,126,2,	0,3671,6382
5	76896248	76896399	ENSMUSG00000055923	1.3e-05	-	76896248	76896399	0	1	151,	0
5	86487397	86487547	ENSMUSG00000079451	0.0011	-	86487397	86487547	0	1	150,	0
5	90214723	90214873	ENSMUSG00000035505	0.0022	-	90214723	90214873	0	1	150,	0
5	90304102	90364118	ENSMUSG00000055204	0.00013	-	90304102	90364118	0	3	2,95,24,	0,35546,59992
5	90366036	90366217	ENSMUSG00000055204	0.0021	-	90366036	90366217	0	1	181,	0
5	92007959	92008970	ENSMUSG00000029403	0.00071	-	92007959	92008970	0	2	175,6,	0,1005
5	92053943	92054183	ENSMUSG00000029405	2.3e-05	-	92053943	92054183	0	1	240,	0
5	92258521	92258641	ENSMUSG00000029413	0.0015	-	92258521	92258641	0	1	120,	0
5	92284399	92284580	ENSMUSG00000029415	3.5e-08	-	92284399	92284580	0	1	181,	0
5	97111386	97111536	ENSMUSG00000055725	0.01	-	97111386	97111536	0	1	150,	0
5	97915840	97915991	ENSMUSG00000029338	0.00038	-	97915840	97915991	0	1	151,	0
5	100792895	100793046	ENSMUSG00000035266	0.0011	-	100792895	100793046	0	1	151,	0
5	101832985	101833166	ENSMUSG00000043940	8.1e-06	-	101832985	101833166	0	1	181,	0
5	103886105	103886255	ENSMUSG00000029312	0.0003	-	103886105	103886255	0	1	150,	0
5	108124525	108124676	ENSMUSG00000063406	8.5e-08	-	108124525	108124676	0	1	151,	0
5	110077862	110078220	ENSMUSG00000109771	2e-06	-	110077862	110078220	0	1	358,	0
5	110078636	110078935	ENSMUSG00000109771	0.00011	-	110078636	110078935	0	1	299,	0
5	110363733	110371133	ENSMUSG00000043323	4.4e-06	-	110363733	110371133	0	2	146,184,	0,7216
5	110665751	110665932	ENSMUSG00000029505	4.3e-05	-	110665751	110665932	0	1	181,	0
5	110729311	110729942	ENSMUSG00000029505	0.00083	-	110729311	110729942	0	2	1,120,	0,511
5	110739085	110739266	ENSMUSG00000029505	0.0078	-	110739085	110739266	0	1	181,	0
5	110829156	110834698	ENSMUSG00000043510	0.01	-	110829156	110834698	0	3	55,48,44,	0,1779,5498
5	112246522	112246732	ENSMUSG00000066975	0.00011	-	112246522	112246732	0	1	210,	0
5	113772120	113772330	ENSMUSG00000018974	0.0003	-	113772120	113772330	0	1	210,	0
5	114822042	114822253	ENSMUSG00000072694	0.0041	-	114822042	114822253	0	1	211,	0
5	114822312	114822432	ENSMUSG00000072694	0.0041	-	114822312	114822432	0	1	120,	0
5	115122639	115122759	ENSMUSG00000046562	0.003	-	115122639	115122759	0	1	120,	0
5	115157969	115158179	ENSMUSG00000048578	3.5e-08	-	115157969	115158179	0	1	210,	0
5	115480172	115480323	ENSMUSG00000029524	0.0041	-	115480172	115480323	0	1	151,	0
5	117109787	117112915	ENSMUSG00000066900	0.0023	-	117109787	117112915	0	2	75,106,	0,3022
5	117282653	117282864	ENSMUSG00000032959	3.7e-06	-	117282653	117282864	0	1	211,	0
5	117378880	117379300	ENSMUSG00000029363	4.8e-07	-	117378880	117379300	0	1	420,	0
5	120536006	120536126	ENSMUSG00000032741	1.7e-05	-	120536006	120536126	0	1	120,	0
5	121131611	121131762	ENSMUSG00000043733	3.2e-16	-	121131611	121131762	0	1	151,	0
5	121433045	121440897	ENSMUSG00000029616	2.5e-06	-	121433045	121440897	0	2	47,74,	0,7778
5	121621025	121621205	ENSMUSG00000029456	0.0023	-	121621025	121621205	0	1	180,	0
5	121828532	121828801	ENSMUSG00000042594	0.00035	-	121828532	121828801	0	1	269,	0
5	122372245	122372364	ENSMUSG00000029463	0.0016	-	122372245	122372364	0	1	119,	0
5	122764125	122764276	ENSMUSG00000029471	0.00058	-	122764125	122764276	0	1	151,	0
5	123571520	123573008	ENSMUSG00000029434	0.00015	-	123571520	123573008	0	2	22,129,	0,1359
5	123733551	123733761	ENSMUSG00000029422	2e-11	-	123733551	123733761	0	1	210,	0
5	124315541	124315662	ENSMUSG00000038126	0.00065	-	124315541	124315662	0	1	121,	0
5	124521346	124530738	ENSMUSG00000029392	0.0098	-	124521346	124530738	0	2	55,64,	0,9328
5	125026748	125026899	ENSMUSG00000029478	0.00036	-	125026748	125026899	0	1	151,	0
5	125386888	125387098	ENSMUSG00000008348	5e-06	-	125386888	125387098	0	1	210,	0
5	130024149	130024329	ENSMUSG00000025533	0.00083	-	130024149	130024329	0	1	180,	0
5	131477000	131533977	ENSMUSG00000029673	0.00066	-	131477000	131533977	0	2	24,157,	0,56820
5	134522852	134523063	ENSMUSG00000063146	0.0001	-	134522852	134523063	0	1	211,	0
5	134625058	134625297	ENSMUSG00000040731	0.0001	-	134625058	134625297	0	1	239,	0
5	134946011	134946190	ENSMUSG00000047501	0.0011	-	134946011	134946190	0	1	179,	0
5	135063769	135063920	ENSMUSG00000005378	0.0019	-	135063769	135063920	0	1	151,	0
5	135408924	135409165	ENSMUSG00000039959	8.9e-05	-	135408924	135409165	0	1	241,	0
5	135908976	135909306	ENSMUSG00000051391	1.1e-08	-	135908976	135909306	0	1	330,	0
5	136148176	136148417	ENSMUSG00000039747	0.0041	-	136148176	136148417	0	1	241,	0
5	136197837	136198963	ENSMUSG00000039737	1e-09	-	136197837	136198963	0	2	21,189,	0,937
5	136218176	136218296	ENSMUSG00000005057	0.0021	-	136218176	136218296	0	1	120,	0
5	136273328	136273598	ENSMUSG00000029705	5.4e-05	-	136273328	136273598	0	1	270,	0
5	136307933	136308233	ENSMUSG00000029705	2e-12	-	136307933	136308233	0	1	300,	0
5	136485726	136565525	ENSMUSG00000029705	6e-06	-	136485726	136565525	0	2	125,146,	0,79653
5	137035051	137035171	ENSMUSG00000004849	2e-05	-	137035051	137035171	0	1	120,	0
5	137061503	137061623	ENSMUSG00000037411	9.8e-07	-	137061503	137061623	0	1	120,	0
5	137613683	137618493	ENSMUSG00000089984	5e-06	-	137613683	137618493	0	2	160,110,	0,4700
5	137650940	137651239	ENSMUSG00000029722	9.3e-06	-	137650940	137651239	0	1	299,	0
5	138140687	138140837	ENSMUSG00000037007	0.0055	-	138140687	138140837	0	1	150,	0
5	138141374	138141584	ENSMUSG00000037007	3.6e-06	-	138141374	138141584	0	1	210,	0
5	140621684	140621804	ENSMUSG00000036565	0.0022	-	140621684	140621804	0	1	120,	0
5	140662335	140662486	ENSMUSG00000036555	0.0044	-	140662335	140662486	0	1	151,	0
5	142543492	142543940	ENSMUSG00000029576	2.3e-05	-	142543492	142543940	0	1	448,	0
5	142872107	142872409	ENSMUSG00000066640	0.0015	-	142872107	142872409	0	2	126,42,	0,260
5	142992627	142992748	ENSMUSG00000045078	0.0022	-	142992627	142992748	0	1	121,	0
5	143090354	143090864	ENSMUSG00000045078	6.3e-14	-	143090354	143090864	0	1	510,	0
5	146737112	146737293	ENSMUSG00000029640	1.5e-07	-	146737112	146737293	0	1	181,	0
5	148925646	148926127	ENSMUSG00000041298	2e-06	-	148925646	148926127	0	1	481,	0
5	149052923	149053293	ENSMUSG00000066551	0.0032	-	149052923	149053293	0	2	117,33,	0,337
5	149614286	149614586	ENSMUSG00000029657	1.3e-06	-	149614286	149614586	0	1	300,	0
5	149617198	149617588	ENSMUSG00000029657	5e-61	-	149617198	149617588	0	1	390,	0
6	3601701	3602182	ENSMUSG00000001376	0.00027	+	3601701	3602182	0	1	481,	0
6	4760307	4760517	ENSMUSG00000092035	3.6e-06	+	4760307	4760517	0	1	210,	0
6	11925941	11926152	ENSMUSG00000029629	1.3e-05	+	11925941	11926152	0	1	211,	0
6	15738359	15738480	ENSMUSG00000041390	0.0081	+	15738359	15738480	0	1	121,	0
6	17104808	17104929	ENSMUSG00000029552	6.3e-12	+	17104808	17104929	0	1	121,	0
6	29420024	29420174	ENSMUSG00000029769	0.002	+	29420024	29420174	0	1	150,	0
6	29447694	29447874	ENSMUSG00000068699	1.1e-07	+	29447694	29447874	0	1	180,	0
6	29735592	29735772	ENSMUSG00000001761	0.001	+	29735592	29735772	0	1	180,	0
6	29760138	29760289	ENSMUSG00000001761	7.9e-09	+	29760138	29760289	0	1	151,	0
6	30449622	30450898	ENSMUSG00000029775	7.9e-18	+	30449622	30450898	0	2	8,412,	0,864
6	34487765	34487945	ENSMUSG00000038871	1.9e-06	+	34487765	34487945	0	1	180,	0
6	34710708	34742013	ENSMUSG00000029761	7.4e-08	+	34710708	34742013	0	2	45,225,	0,31080
6	34871019	34871199	ENSMUSG00000057137	6.9e-05	+	34871019	34871199	0	1	180,	0
6	38427496	38427647	ENSMUSG00000056832	0.0083	+	38427496	38427647	0	1	151,	0
6	38503105	38503226	ENSMUSG00000038538	0.00078	+	38503105	38503226	0	1	121,	0
6	39587791	39596595	ENSMUSG00000107071	0.00098	+	39587791	39596595	0	2	57,145,	0,8659
6	42359613	42359764	ENSMUSG00000029860	0.0034	+	42359613	42359764	0	1	151,	0
6	47953479	47953600	ENSMUSG00000072653	0.0078	+	47953479	47953600	0	1	121,	0
6	47953479	47955864	ENSMUSG00000045466	0.0078	+	47953479	47955864	0	2	103,48,	0,2337
6	47962572	47963442	ENSMUSG00000045466	0.00042	+	47962572	47963442	0	2	60,121,	0,749
6	48598902	48599052	ENSMUSG00000052751	0.0035	+	48598902	48599052	0	1	150,	0
6	49082875	49083116	ENSMUSG00000029815	7.6e-07	+	49082875	49083116	0	1	241,	0
6	51457935	51458144	ENSMUSG00000029832	0.0041	+	51457935	51458144	0	1	209,	0
6	51482954	51483135	ENSMUSG00000029836	6.6e-05	+	51482954	51483135	0	1	181,	0
6	53287893	53288074	ENSMUSG00000053007	0.0041	+	53287893	53288074	0	1	181,	0
6	53288492	53288673	ENSMUSG00000053007	0.0012	+	53288492	53288673	0	1	181,	0
6	53681006	53681187	ENSMUSG00000053007	4.9e-05	+	53681006	53681187	0	1	181,	0
6	53699746	53699897	ENSMUSG00000053007	0.0041	+	53699746	53699897	0	1	151,	0
6	53700165	53700316	ENSMUSG00000053007	0.0026	+	53700165	53700316	0	1	151,	0
6	54222077	54222497	ENSMUSG00000004633	1.3e-08	+	54222077	54222497	0	1	420,	0
6	54635768	54640930	ENSMUSG00000005225	0.00078	+	54635768	54640930	0	2	3,147,	0,5015
6	55224014	55224255	ENSMUSG00000038022	4.6e-05	+	55224014	55224255	0	1	241,	0
6	56737040	56740945	ENSMUSG00000029787	0.0044	+	56737040	56740945	0	2	117,33,	0,3872
6	57702569	57703018	ENSMUSG00000062190	0.0002	+	57702569	57703018	0	1	449,	0
6	66535479	66535690	ENSMUSG00000029910	5.9e-10	+	66535479	66535690	0	1	211,	0
6	66542186	66543415	ENSMUSG00000029910	5e-34	+	66542186	66543415	0	1	1229,	0
6	66546680	66546801	ENSMUSG00000029910	0.0069	+	66546680	66546801	0	1	121,	0
6	67272212	67272362	ENSMUSG00000036371	1.2e-05	+	67272212	67272362	0	1	150,	0
6	67272901	67273112	ENSMUSG00000036371	2.2e-05	+	67272901	67273112	0	1	211,	0
6	67274550	67277886	ENSMUSG00000036371	2.5e-28	+	67274550	67277886	0	2	55,126,	0,3210
6	71579997	71580147	ENSMUSG00000053119	1.3e-09	+	71579997	71580147	0	1	150,	0
6	71581368	71581488	ENSMUSG00000053119	0.00052	+	71581368	71581488	0	1	120,	0
6	71810173	71810472	ENSMUSG00000052852	1e-06	+	71810173	71810472	0	1	299,	0
6	72142304	72142483	ENSMUSG00000056091	0.00054	+	72142304	72142483	0	1	179,	0
6	72349888	72350038	ENSMUSG00000058706	1.2e-06	+	72349888	72350038	0	1	150,	0
6	72351054	72351234	ENSMUSG00000058706	4.3e-05	+	72351054	72351234	0	1	180,	0
6	72553017	72555420	ENSMUSG00000056737	2e-06	+	72553017	72555420	0	2	2,148,	0,2255
6	72598594	72598715	ENSMUSG00000056666	0.011	+	72598594	72598715	0	1	121,	0
6	83030009	83030160	ENSMUSG00000030041	0.01	+	83030009	83030160	0	1	151,	0
6	83107629	83108394	ENSMUSG00000107499	1.3e-06	+	83107629	83108394	0	2	325,304,	0,461
6	83137224	83137345	ENSMUSG00000034930	0.00023	+	83137224	83137345	0	1	121,	0
6	83340210	83340391	ENSMUSG00000043131	4.9e-07	+	83340210	83340391	0	1	181,	0
6	83359897	83360106	ENSMUSG00000045160	0.00022	+	83359897	83360106	0	1	209,	0
6	83737573	83737840	ENSMUSG00000034777	0.00098	+	83737573	83737840	0	1	267,	0
6	85441093	85441274	ENSMUSG00000033706	2.5e-07	+	85441093	85441274	0	1	181,	0
6	85451753	85451874	ENSMUSG00000030007	0.0035	+	85451753	85451874	0	1	121,	0
6	85452053	85452294	ENSMUSG00000030007	5e-39	+	85452053	85452294	0	1	241,	0
6	85609129	85609280	ENSMUSG00000063810	0.0035	+	85609129	85609280	0	1	151,	0
6	85620479	85620780	ENSMUSG00000063810	0.00015	+	85620479	85620780	0	1	301,	0
6	85621079	85621260	ENSMUSG00000063810	0.0085	+	85621079	85621260	0	1	181,	0
6	86121259	86121500	ENSMUSG00000030000	1.5e-07	+	86121259	86121500	0	1	241,	0
6	86124198	86124319	ENSMUSG00000030000	0.0021	+	86124198	86124319	0	1	121,	0
6	86272100	86272370	ENSMUSG00000029999	8.3e-06	+	86272100	86272370	0	1	270,	0
6	86365675	86365943	ENSMUSG00000057497	2e-11	+	86365675	86365943	0	1	268,	0
6	86369582	86369910	ENSMUSG00000057497	3.2e-22	+	86369582	86369910	0	1	328,	0
6	90646114	90646264	ENSMUSG00000030089	0.011	+	90646114	90646264	0	1	150,	0
6	91515987	91516257	ENSMUSG00000034192	1.3e-26	+	91515987	91516257	0	1	270,	0
6	91684142	91684293	ENSMUSG00000030096	0.00028	+	91684142	91684293	0	1	151,	0
6	91755557	91755708	ENSMUSG00000030096	4e-11	+	91755557	91755708	0	1	151,	0
6	91881276	91881516	ENSMUSG00000034083	6.2e-10	+	91881276	91881516	0	1	240,	0
6	92172854	92173004	ENSMUSG00000005893	0.0012	+	92172854	92173004	0	1	150,	0
6	94603746	94603956	ENSMUSG00000045100	0.0043	+	94603746	94603956	0	1	210,	0
6	100806508	100806748	ENSMUSG00000030074	0.0012	+	100806508	100806748	0	1	240,	0
6	108855502	108855682	ENSMUSG00000030104	2e-06	+	108855502	108855682	0	1	180,	0
6	113068092	113068273	ENSMUSG00000030264	1e-10	+	113068092	113068273	0	1	181,	0
6	113117567	113117748	ENSMUSG00000034269	6.2e-05	+	113117567	113117748	0	1	181,	0
6	113334025	113334145	ENSMUSG00000030271	2.8e-05	+	113334025	113334145	0	1	120,	0
6	113596836	113596987	ENSMUSG00000034023	0.00041	+	113596836	113596987	0	1	151,	0
6	113604771	113615799	ENSMUSG00000033940	1.6e-23	+	113604771	113615799	0	2	125,24,	0,11004
6	113710859	113711039	ENSMUSG00000056952	0.0012	+	113710859	113711039	0	1	180,	0
6	115463218	115463457	ENSMUSG00000000440	1.9e-08	+	115463218	115463457	0	1	239,	0
6	116274942	116284807	ENSMUSG00000042213	0.0041	+	116274942	116284807	0	2	83,68,	0,9797
6	116401427	116401697	ENSMUSG00000025702	0.00072	+	116401427	116401697	0	1	270,	0
6	117176335	117176995	ENSMUSG00000061353	4.7e-07	+	117176335	117176995	0	1	660,	0
6	117862129	117863093	ENSMUSG00000042097	0.0026	+	117862129	117863093	0	2	163,17,	0,947
6	117923803	117924191	ENSMUSG00000042079	2.5e-23	+	117923803	117924191	0	1	388,	0
6	117924786	117925025	ENSMUSG00000042079	1.3e-56	+	117924786	117925025	0	1	239,	0
6	120364153	120364484	ENSMUSG00000030180	3.3e-06	+	120364153	120364484	0	1	331,	0
6	120487378	120487529	ENSMUSG00000002897	0.00058	+	120487378	120487529	0	1	151,	0
6	122313597	122313958	ENSMUSG00000007458	1.6e-12	+	122313597	122313958	0	1	361,	0
6	122888790	122888911	ENSMUSG00000030327	0.0065	+	122888790	122888911	0	1	121,	0
6	124512672	124513703	ENSMUSG00000055172	0.00039	+	124512672	124513703	0	2	128,52,	0,979
6	125141126	125141421	ENSMUSG00000038279	2.7e-06	+	125141126	125141421	0	2	32,148,	0,147
6	125160733	125160943	ENSMUSG00000038271	6e-05	+	125160733	125160943	0	1	210,	0
6	125193753	125193934	ENSMUSG00000030335	0.00027	+	125193753	125193934	0	1	181,	0
6	125194142	125194263	ENSMUSG00000030335	5.2e-05	+	125194142	125194263	0	1	121,	0
6	127491599	127491929	ENSMUSG00000037997	0.00015	+	127491599	127491929	0	1	330,	0
6	127950566	127950746	ENSMUSG00000030351	0.00071	+	127950566	127950746	0	1	180,	0
6	134985037	134985158	ENSMUSG00000090698	0.0041	+	134985037	134985158	0	1	121,	0
6	136518902	136519083	ENSMUSG00000030213	0.0026	+	136518902	136519083	0	1	181,	0
6	137751811	137751932	ENSMUSG00000030224	3e-06	+	137751811	137751932	0	1	121,	0
6	137837666	137837847	ENSMUSG00000030225	0.0018	+	137837666	137837847	0	1	181,	0
6	140677842	140678083	ENSMUSG00000030232	0.0062	+	140677842	140678083	0	1	241,	0
6	140678261	140678382	ENSMUSG00000030232	0.0041	+	140678261	140678382	0	1	121,	0
6	142357662	142357992	ENSMUSG00000041671	4e-06	+	142357662	142357992	0	1	330,	0
6	142358618	142358739	ENSMUSG00000041671	0.0065	+	142358618	142358739	0	1	121,	0
6	142402419	142402599	ENSMUSG00000030245	3.1e-10	+	142402419	142402599	0	1	180,	0
6	142402928	142403109	ENSMUSG00000030245	1.6e-13	+	142402928	142403109	0	1	181,	0
6	142772753	142772933	ENSMUSG00000030282	0.00031	+	142772753	142772933	0	1	180,	0
6	142774274	142774454	ENSMUSG00000030282	0.0021	+	142774274	142774454	0	1	180,	0
6	146648120	146648240	ENSMUSG00000030291	6.5e-07	+	146648120	146648240	0	1	120,	0
6	146996894	146999662	ENSMUSG00000016487	9.3e-09	+	146996894	146999662	0	3	7,115,118,	0,1272,2650
6	147110378	147110589	ENSMUSG00000040102	6.3e-11	+	147110378	147110589	0	1	211,	0
6	147111907	147112148	ENSMUSG00000040102	1.3e-05	+	147111907	147112148	0	1	241,	0
6	6558352	6578599	ENSMUSG00000042541	1e-34	-	6558352	6578599	0	3	139,94,121,	0,2055,20126
6	8257695	8259113	ENSMUSG00000012483	4.1e-06	-	8257695	8259113	0	2	66,114,	0,1304
6	12379493	12379644	ENSMUSG00000032625	0.0036	-	12379493	12379644	0	1	151,	0
6	13606977	13607157	ENSMUSG00000029569	0.0041	-	13606977	13607157	0	1	180,	0
6	13607830	13608010	ENSMUSG00000029569	0.0023	-	13607830	13608010	0	1	180,	0
6	13836394	13836633	ENSMUSG00000048216	0.0003	-	13836394	13836633	0	1	239,	0
6	13836870	13837020	ENSMUSG00000048216	0.0078	-	13836870	13837020	0	1	150,	0
6	22306609	22306789	ENSMUSG00000029672	8.3e-06	-	22306609	22306789	0	1	180,	0
6	22308375	22308496	ENSMUSG00000029672	1.2e-05	-	22308375	22308496	0	1	121,	0
6	30366379	30366529	ENSMUSG00000039130	4.3e-07	-	30366379	30366529	0	1	150,	0
6	30481089	30481479	ENSMUSG00000029782	0.00051	-	30481089	30481479	0	2	48,252,	0,138
6	31522755	31523176	ENSMUSG00000025608	4e-45	-	31522755	31523176	0	1	421,	0
6	34176840	34176991	ENSMUSG00000018999	0.0093	-	34176840	34176991	0	1	151,	0
6	35023054	35023445	ENSMUSG00000038784	6.2e-07	-	35023054	35023445	0	1	391,	0
6	35024254	35024435	ENSMUSG00000038784	8.7e-06	-	35024254	35024435	0	1	181,	0
6	38195103	38195404	ENSMUSG00000063455	3e-06	-	38195103	38195404	0	1	301,	0
6	39336027	39336237	ENSMUSG00000029924	4e-08	-	39336027	39336237	0	1	210,	0
6	39801833	39802012	ENSMUSG00000029918	0.0013	-	39801833	39802012	0	1	179,	0
6	40408193	40408314	ENSMUSG00000037172	0.0023	-	40408193	40408314	0	1	121,	0
6	42358935	42360629	ENSMUSG00000029859	1e-14	-	42358935	42360629	0	2	156,85,	0,1609
6	42624359	42624509	ENSMUSG00000029851	0.0056	-	42624359	42624509	0	1	150,	0
6	42669288	42669648	ENSMUSG00000036667	1.8e-07	-	42669288	42669648	0	1	360,	0
6	47594916	47595036	ENSMUSG00000029687	0.0062	-	47594916	47595036	0	1	120,	0
6	47821511	47821662	ENSMUSG00000051499	0.0078	-	47821511	47821662	0	1	151,	0
6	49087232	49087382	ENSMUSG00000029814	0.00028	-	49087232	49087382	0	1	150,	0
6	50564831	50565160	ENSMUSG00000063694	8.9e-05	-	50564831	50565160	0	1	329,	0
6	52546227	52546348	ENSMUSG00000029776	3e-06	-	52546227	52546348	0	1	121,	0
6	54943555	54943736	ENSMUSG00000038058	0.0085	-	54943555	54943736	0	1	181,	0
6	56702161	56703175	ENSMUSG00000091625	0.0002	-	56702161	56703175	0	2	7,170,	0,844
6	56777553	56777673	ENSMUSG00000059486	6e-06	-	56777553	56777673	0	1	120,	0
6	56778447	56778567	ENSMUSG00000059486	0.0043	-	56778447	56778567	0	1	120,	0
6	57525247	57535408	ENSMUSG00000037826	0.00015	-	57525247	57535408	0	3	7,75,129,	0,9187,10032
6	58935231	58935442	ENSMUSG00000037709	0.0021	-	58935231	58935442	0	1	211,	0
6	71388693	71388843	ENSMUSG00000002222	0.00066	-	71388693	71388843	0	1	150,	0
6	71815915	71816095	ENSMUSG00000052962	0.00012	-	71815915	71816095	0	1	180,	0
6	72345034	72345184	ENSMUSG00000056305	1.8e-06	-	72345034	72345184	0	1	150,	0
6	72594896	72598353	ENSMUSG00000056698	0.0002	-	72594896	72598353	0	4	125,31,22,32,	0,1539,2727,3425
6	72626407	72626648	ENSMUSG00000055799	1.4e-06	-	72626407	72626648	0	1	241,	0
6	76495997	76496295	ENSMUSG00000072476	6e-07	-	76495997	76496295	0	1	298,	0
6	83120817	83120996	ENSMUSG00000030035	0.0023	-	83120817	83120996	0	1	179,	0
6	83124698	83125047	ENSMUSG00000030034	3.2e-07	-	83124698	83125047	0	2	170,37,	0,312
6	83306226	83306376	ENSMUSG00000005667	0.00012	-	83306226	83306376	0	1	150,	0
6	83403755	83403965	ENSMUSG00000034832	9.8e-05	-	83403755	83403965	0	1	210,	0
6	83441241	83441422	ENSMUSG00000034832	0.00072	-	83441241	83441422	0	1	181,	0
6	84572370	84572490	ENSMUSG00000063415	0.0041	-	84572370	84572490	0	1	120,	0
6	85069302	85069513	ENSMUSG00000033769	5.1e-07	-	85069302	85069513	0	1	211,	0
6	85215172	85215353	ENSMUSG00000033720	0.00019	-	85215172	85215353	0	1	181,	0
6	86647910	86648061	ENSMUSG00000001156	0.0011	-	86647910	86648061	0	1	151,	0
6	86715002	86715183	ENSMUSG00000001157	2e-05	-	86715002	86715183	0	1	181,	0
6	86760755	86765876	ENSMUSG00000029994	3.8e-05	-	86760755	86765876	0	2	6,115,	0,5006
6	87579730	87579941	ENSMUSG00000049409	0.0041	-	87579730	87579941	0	1	211,	0
6	87790297	87790448	ENSMUSG00000107928	0.00093	-	87790297	87790448	0	1	151,	0
6	87981043	87981251	ENSMUSG00000044927	3.4e-08	-	87981043	87981251	0	1	208,	0
6	88297711	88297891	ENSMUSG00000033216	0.0027	-	88297711	88297891	0	1	180,	0
6	88545592	88545833	ENSMUSG00000033182	0.00078	-	88545592	88545833	0	1	241,	0
6	88547331	88586571	ENSMUSG00000033182	4.7e-07	-	88547331	88586571	0	2	584,46,	0,39194
6	89318261	89318532	ENSMUSG00000030084	1e-11	-	89318261	89318532	0	1	271,	0
6	89871247	89876113	ENSMUSG00000068231	0.00071	-	89871247	89876113	0	3	179,49,12,	0,1358,4854
6	91497681	91497921	ENSMUSG00000030094	0.00023	-	91497681	91497921	0	1	240,	0
6	92172841	92173022	ENSMUSG00000014551	0.0018	-	92172841	92173022	0	1	181,	0
6	92187310	92187491	ENSMUSG00000014550	0.0011	-	92187310	92187491	0	1	181,	0
6	97155265	97155474	ENSMUSG00000030059	0.0062	-	97155265	97155474	0	1	209,	0
6	99626720	99626961	ENSMUSG00000093661	1.6e-11	-	99626720	99626961	0	1	241,	0
6	113341921	113343954	ENSMUSG00000030272	0.0074	-	113341921	113343954	0	2	61,119,	0,1914
6	113596790	113596997	ENSMUSG00000033963	0.00023	-	113596790	113596997	0	1	207,	0
6	113728120	113728270	ENSMUSG00000030298	1.6e-11	-	113728120	113728270	0	1	150,	0
6	115004380	115008264	ENSMUSG00000030316	6.8e-05	-	115004380	115008264	0	2	139,72,	0,3812
6	115031550	115031701	ENSMUSG00000030316	0.003	-	115031550	115031701	0	1	151,	0
6	115845443	115847852	ENSMUSG00000030322	6.3e-11	-	115845443	115847852	0	3	5,75,161,	0,99,2248
6	115852890	115853071	ENSMUSG00000030322	0.0069	-	115852890	115853071	0	1	181,	0
6	115993807	115994107	ENSMUSG00000030123	0.0069	-	115993807	115994107	0	1	300,	0
6	118154633	118154753	ENSMUSG00000030110	0.0021	-	118154633	118154753	0	1	120,	0
6	118392986	118396817	ENSMUSG00000030138	4e-13	-	118392986	118396817	0	3	5,180,55,	0,3140,3776
6	118533344	118533465	ENSMUSG00000007827	0.0018	-	118533344	118533465	0	1	121,	0
6	119353149	119353329	ENSMUSG00000030168	1.8e-06	-	119353149	119353329	0	1	180,	0
6	119353777	119353927	ENSMUSG00000030168	2.6e-10	-	119353777	119353927	0	1	150,	0
6	119354374	119354495	ENSMUSG00000030168	0.0041	-	119354374	119354495	0	1	121,	0
6	119570855	119571036	ENSMUSG00000030172	0.00023	-	119570855	119571036	0	1	181,	0
6	119722262	119743440	ENSMUSG00000030172	4.9e-05	-	119722262	119743440	0	3	46,12,153,	0,11818,21025
6	119923968	119924119	ENSMUSG00000045962	0.0016	-	119923968	119924119	0	1	151,	0
6	119948193	119948404	ENSMUSG00000045962	1.3e-14	-	119948193	119948404	0	1	211,	0
6	120331980	120334867	ENSMUSG00000030177	0.0058	-	120331980	120334867	0	2	51,99,	0,2788
6	122848572	122848692	ENSMUSG00000040552	0.0056	-	122848572	122848692	0	1	120,	0
6	122850963	122851143	ENSMUSG00000040552	0.00033	-	122850963	122851143	0	1	180,	0
6	124739182	124739302	ENSMUSG00000072772	5e-07	-	124739182	124739302	0	1	120,	0
6	124747103	124747462	ENSMUSG00000107478	1.1e-08	-	124747103	124747462	0	1	359,	0
6	124747102	124747462	ENSMUSG00000004263	1.6e-08	-	124747102	124747462	0	1	360,	0
6	124811064	124811304	ENSMUSG00000023456	4e-38	-	124811064	124811304	0	1	240,	0
6	124813757	124813937	ENSMUSG00000023456	1e-05	-	124813757	124813937	0	1	180,	0
6	124813996	124814176	ENSMUSG00000023456	0.012	-	124813996	124814176	0	1	180,	0
6	124917770	124920043	ENSMUSG00000030122	6.8e-06	-	124917770	124920043	0	2	176,5,	0,2268
6	125168006	125168127	ENSMUSG00000038252	3e-08	-	125168006	125168127	0	1	121,	0
6	126924095	126925151	ENSMUSG00000030346	2e-40	-	126924095	126925151	0	2	245,234,	0,822
6	126926397	126927567	ENSMUSG00000030346	2.8e-05	-	126926397	126927567	0	2	120,30,	0,1140
6	127088292	127091243	ENSMUSG00000038028	9.5e-06	-	127088292	127091243	0	3	10,111,60,	0,900,2891
6	127963522	127963913	ENSMUSG00000030352	1.3e-18	-	127963522	127963913	0	1	391,	0
6	128322058	128322209	ENSMUSG00000001521	0.0037	-	128322058	128322209	0	1	151,	0
6	131219815	131219964	ENSMUSG00000030187	0.00042	-	131219815	131219964	0	1	149,	0
6	131299350	131299471	ENSMUSG00000032899	0.01	-	131299350	131299471	0	1	121,	0
6	135137551	135138031	ENSMUSG00000042770	3.5e-05	-	135137551	135138031	0	1	480,	0
6	142234286	142234525	ENSMUSG00000063975	3.9e-05	-	142234286	142234525	0	1	239,	0
6	142357669	142357999	ENSMUSG00000030243	3.6e-06	-	142357669	142357999	0	1	330,	0
6	142359494	142359824	ENSMUSG00000030243	0.0024	-	142359494	142359824	0	1	330,	0
6	144999139	144999320	ENSMUSG00000030268	6.3e-11	-	144999139	144999320	0	1	181,	0
6	145864204	145864808	ENSMUSG00000030256	3.6e-05	-	145864204	145864808	0	2	38,233,	0,371
6	146634554	146642824	ENSMUSG00000040234	6e-07	-	146634554	146642824	0	2	43,197,	0,8073
6	147252430	147257155	ENSMUSG00000048776	0.0011	-	147252430	147257155	0	2	147,213,	0,4512
6	148180722	148180962	ENSMUSG00000030304	5.5e-07	-	148180722	148180962	0	1	240,	0
6	148843210	148843421	ENSMUSG00000030309	0.00098	-	148843210	148843421	0	1	211,	0
6	148922533	148922774	ENSMUSG00000039985	1.2e-06	-	148922533	148922774	0	1	241,	0
6	148922833	148922954	ENSMUSG00000039985	0.0076	-	148922833	148922954	0	1	121,	0
6	148944630	148944781	ENSMUSG00000039985	0.0024	-	148944630	148944781	0	1	151,	0
6	148992897	148993018	ENSMUSG00000030313	0.0011	-	148992897	148993018	0	1	121,	0
6	149157626	149157776	ENSMUSG00000068250	0.00034	-	149157626	149157776	0	1	150,	0
7	3706629	3706838	ENSMUSG00000006333	7.9e-69	+	3706629	3706838	0	1	209,	0
7	4746588	4746768	ENSMUSG00000059851	0.0051	+	4746588	4746768	0	1	180,	0
7	4746826	4747066	ENSMUSG00000059851	8.9e-08	+	4746826	4747066	0	1	240,	0
7	4920150	4920360	ENSMUSG00000074406	0.0062	+	4920150	4920360	0	1	210,	0
7	4943625	4943926	ENSMUSG00000035279	0.00079	+	4943625	4943926	0	1	301,	0
7	5020555	5021541	ENSMUSG00000074405	2e-05	+	5020555	5021541	0	2	100,20,	0,966
7	5034462	5034672	ENSMUSG00000074405	0.00035	+	5034462	5034672	0	1	210,	0
7	5020582	5056229	ENSMUSG00000035228	0.0003	+	5020582	5056229	0	2	73,78,	0,35569
7	5034473	5034682	ENSMUSG00000116184	0.0002	+	5034473	5034682	0	1	209,	0
7	6769992	6770113	ENSMUSG00000051527	0.0003	+	6769992	6770113	0	1	121,	0
7	12973668	12973818	ENSMUSG00000004500	0.0021	+	12973668	12973818	0	1	150,	0
7	16119894	16120104	ENSMUSG00000006021	1.6e-07	+	16119894	16120104	0	1	210,	0
7	16997037	16997188	ENSMUSG00000041117	0.0074	+	16997037	16997188	0	1	151,	0
7	19001616	19001736	ENSMUSG00000048481	0.0026	+	19001616	19001736	0	1	120,	0
7	19083848	19083968	ENSMUSG00000030409	0.00017	+	19083848	19083968	0	1	120,	0
7	19139692	19139843	ENSMUSG00000050428	0.0001	+	19139692	19139843	0	1	151,	0
7	19152798	19152977	ENSMUSG00000040824	0.00013	+	19152798	19152977	0	1	179,	0
7	19246783	19247024	ENSMUSG00000052214	7.2e-08	+	19246783	19247024	0	1	241,	0
7	19295979	19296100	ENSMUSG00000030401	0.0079	+	19295979	19296100	0	1	121,	0
7	19579936	19580476	ENSMUSG00000011267	5.8e-05	+	19579936	19580476	0	1	540,	0
7	24141891	24142252	ENSMUSG00000047603	1.3e-05	+	24141891	24142252	0	1	361,	0
7	24275977	24276186	ENSMUSG00000055305	0.0019	+	24275977	24276186	0	1	209,	0
7	24475848	24475968	ENSMUSG00000046223	0.0018	+	24475848	24475968	0	1	120,	0
7	24573105	24573410	ENSMUSG00000051768	0.00015	+	24573105	24573410	0	2	24,186,	0,119
7	24862468	24862612	ENSMUSG00000091955	0.00041	+	24862468	24862612	0	1	144,	0
7	24889626	24889776	ENSMUSG00000040952	0.0021	+	24889626	24889776	0	1	150,	0
7	24904364	24904485	ENSMUSG00000040940	0.00044	+	24904364	24904485	0	1	121,	0
7	25365706	25365917	ENSMUSG00000045039	1e-06	+	25365706	25365917	0	1	211,	0
7	25620041	25620161	ENSMUSG00000057229	0.0044	+	25620041	25620161	0	1	120,	0
7	25629977	25630098	ENSMUSG00000059479	0.00071	+	25629977	25630098	0	1	121,	0
7	25690455	25690635	ENSMUSG00000002603	0.0003	+	25690455	25690635	0	1	180,	0
7	27203951	27204102	ENSMUSG00000078786	0.00095	+	27203951	27204102	0	1	151,	0
7	27639896	27640077	ENSMUSG00000004056	0.0036	+	27639896	27640077	0	1	181,	0
7	27702472	27702743	ENSMUSG00000057093	0.0003	+	27702472	27702743	0	1	271,	0
7	27703281	27703401	ENSMUSG00000057093	0.0071	+	27703281	27703401	0	1	120,	0
7	29317348	29317558	ENSMUSG00000030584	2.3e-06	+	29317348	29317558	0	1	210,	0
7	29779641	29779821	ENSMUSG00000046185	3.2e-05	+	29779641	29779821	0	1	180,	0
7	29877111	29877262	ENSMUSG00000058402	0.0071	+	29877111	29877262	0	1	151,	0
7	30308157	30308337	ENSMUSG00000013921	0.0003	+	30308157	30308337	0	1	180,	0
7	30751710	30751950	ENSMUSG00000046056	4.5e-07	+	30751710	30751950	0	1	240,	0
7	35390824	35391214	ENSMUSG00000030494	1.6e-22	+	35390824	35391214	0	1	390,	0
7	35392169	35392289	ENSMUSG00000030494	3.2e-07	+	35392169	35392289	0	1	120,	0
7	35421037	35421188	ENSMUSG00000023072	0.00015	+	35421037	35421188	0	1	151,	0
7	35438508	35438659	ENSMUSG00000023072	0.00033	+	35438508	35438659	0	1	151,	0
7	35608971	35609092	ENSMUSG00000034867	0.0087	+	35608971	35609092	0	1	121,	0
7	43676449	43676659	ENSMUSG00000038888	7.4e-05	+	43676449	43676659	0	1	210,	0
7	43676807	43677314	ENSMUSG00000038888	1e-14	+	43676807	43677314	0	1	507,	0
7	43796107	43796285	ENSMUSG00000047884	0.0021	+	43796107	43796285	0	1	178,	0
7	44249591	44250137	ENSMUSG00000045411	7.6e-05	+	44249591	44250137	0	2	8,173,	0,373
7	44249592	44260358	ENSMUSG00000101166	6.3e-15	+	44249592	44260358	0	4	7,39,32,192,	0,428,716,10574
7	44468099	44468279	ENSMUSG00000038695	0.00012	+	44468099	44468279	0	1	180,	0
7	44855301	44855421	ENSMUSG00000011096	5e-18	+	44855301	44855421	0	1	120,	0
7	44998339	44998550	ENSMUSG00000003184	8.9e-07	+	44998339	44998550	0	1	211,	0
7	45018048	45019498	ENSMUSG00000038387	0.0051	+	45018048	45019498	0	2	120,29,	0,1421
7	45156038	45156188	ENSMUSG00000003423	0.0014	+	45156038	45156188	0	1	150,	0
7	45455122	45455602	ENSMUSG00000003865	2.3e-06	+	45455122	45455602	0	1	480,	0
7	45570332	45571109	ENSMUSG00000030826	0.00012	+	45570332	45571109	0	2	67,114,	0,663
7	45707902	45708082	ENSMUSG00000059824	0.0012	+	45707902	45708082	0	1	180,	0
7	45717228	45717409	ENSMUSG00000059070	0.0028	+	45717228	45717409	0	1	181,	0
7	45729074	45729343	ENSMUSG00000054161	3e-05	+	45729074	45729343	0	1	269,	0
7	45872830	45872980	ENSMUSG00000002778	1.3e-11	+	45872830	45872980	0	1	150,	0
7	45928531	45929095	ENSMUSG00000040189	0.0043	+	45928531	45929095	0	2	92,29,	0,535
7	45948243	45948483	ENSMUSG00000040189	1.5e-05	+	45948243	45948483	0	1	240,	0
7	51994825	51994975	ENSMUSG00000030498	3.9e-05	+	51994825	51994975	0	1	150,	0
7	55854040	55871965	ENSMUSG00000030447	0.00059	+	55854040	55871965	0	2	14,107,	0,17818
7	59278268	59278419	ENSMUSG00000025326	0.0041	+	59278268	59278419	0	1	151,	0
7	65691940	65692091	ENSMUSG00000030515	0.00044	+	65691940	65692091	0	1	151,	0
7	66060542	66060663	ENSMUSG00000030512	1.2e-05	+	66060542	66060663	0	1	121,	0
7	66708387	66708537	ENSMUSG00000053091	0.0056	+	66708387	66708537	0	1	150,	0
7	67226989	67227200	ENSMUSG00000043831	0.0001	+	67226989	67227200	0	1	211,	0
7	67234944	67235065	ENSMUSG00000043831	9.8e-05	+	67234944	67235065	0	1	121,	0
7	67667190	67669752	ENSMUSG00000030555	0.00023	+	67667190	67669752	0	2	96,55,	0,2507
7	75848429	75865339	ENSMUSG00000055652	0.0026	+	75848429	75865339	0	2	147,3,	0,16907
7	78789385	78790847	ENSMUSG00000030611	1.1e-07	+	78789385	78790847	0	2	28,211,	0,1251
7	78913873	78914396	ENSMUSG00000039236	2e-05	+	78913873	78914396	0	2	169,162,	0,361
7	79360086	79360237	ENSMUSG00000039202	1.1e-06	+	79360086	79360237	0	1	151,	0
7	79392329	79395981	ENSMUSG00000039187	0.0034	+	79392329	79395981	0	2	62,89,	0,3563
7	79665832	79667702	ENSMUSG00000046591	0.0058	+	79665832	79667702	0	2	107,43,	0,1827
7	79693757	79694028	ENSMUSG00000046591	2e-11	+	79693757	79694028	0	1	271,	0
7	79697967	79698088	ENSMUSG00000046591	3.8e-05	+	79697967	79698088	0	1	121,	0
7	80086585	80086826	ENSMUSG00000048897	2.3e-05	+	80086585	80086826	0	1	241,	0
7	80861009	80861159	ENSMUSG00000038797	0.0041	+	80861009	80861159	0	1	150,	0
7	80876267	80876477	ENSMUSG00000038797	2.2e-06	+	80876267	80876477	0	1	210,	0
7	81596655	81596806	ENSMUSG00000045795	0.0014	+	81596655	81596806	0	1	151,	0
7	82867362	82867483	ENSMUSG00000057706	0.0011	+	82867362	82867483	0	1	121,	0
7	84578797	84578948	ENSMUSG00000097789	0.0032	+	84578797	84578948	0	1	151,	0
7	87398380	87398530	ENSMUSG00000030562	0.0071	+	87398380	87398530	0	1	150,	0
7	90426666	90426906	ENSMUSG00000044362	0.0041	+	90426666	90426906	0	1	240,	0
7	90427114	90427503	ENSMUSG00000044362	8.3e-06	+	90427114	90427503	0	1	389,	0
7	92874588	92875038	ENSMUSG00000061119	0.0021	+	92874588	92875038	0	1	450,	0
7	96874009	96874460	ENSMUSG00000048078	5.5e-06	+	96874009	96874460	0	1	451,	0
7	96951683	96951834	ENSMUSG00000018995	0.0026	+	96951683	96951834	0	1	151,	0
7	97350062	97350213	ENSMUSG00000044952	0.0044	+	97350062	97350213	0	1	151,	0
7	99317521	99317851	ENSMUSG00000055407	6.3e-40	+	99317521	99317851	0	1	330,	0
7	99600062	99601379	ENSMUSG00000018909	0.00059	+	99600062	99601379	0	2	19,282,	0,1035
7	99603984	99604165	ENSMUSG00000018909	1.9e-06	+	99603984	99604165	0	1	181,	0
7	100275244	100275424	ENSMUSG00000030729	0.0044	+	100275244	100275424	0	1	180,	0
7	101283535	101283716	ENSMUSG00000030691	0.00034	+	101283535	101283716	0	1	181,	0
7	101896068	101897034	ENSMUSG00000030649	0.00078	+	101896068	101897034	0	4	182,111,81,74,	0,271,794,892
7	101901669	101901849	ENSMUSG00000030649	0.0034	+	101901669	101901849	0	1	180,	0
7	101913581	101913701	ENSMUSG00000030842	0.01	+	101913581	101913701	0	1	120,	0
7	102000733	102001064	ENSMUSG00000066306	1.1e-09	+	102000733	102001064	0	1	331,	0
7	102014813	102014934	ENSMUSG00000066306	0.00013	+	102014813	102014934	0	1	121,	0
7	102235700	102235851	ENSMUSG00000030990	0.0003	+	102235700	102235851	0	1	151,	0
7	104860488	104861056	ENSMUSG00000054568	1.7e-06	+	104860488	104861056	0	1	568,	0
7	104862398	104862548	ENSMUSG00000054568	0.0078	+	104862398	104862548	0	1	150,	0
7	105641607	105641847	ENSMUSG00000089847	4e-12	+	105641607	105641847	0	1	240,	0
7	110122105	110122286	ENSMUSG00000031016	0.00059	+	110122105	110122286	0	1	181,	0
7	110122345	110122646	ENSMUSG00000031016	2.5e-06	+	110122345	110122646	0	1	301,	0
7	111030282	111030462	ENSMUSG00000005609	6.5e-06	+	111030282	111030462	0	1	180,	0
7	111030791	111033883	ENSMUSG00000005609	1.6e-12	+	111030791	111033883	0	2	18,193,	0,2899
7	112353000	112353151	ENSMUSG00000038244	1.5e-09	+	112353000	112353151	0	1	151,	0
7	112588785	112588936	ENSMUSG00000030770	3.9e-07	+	112588785	112588936	0	1	151,	0
7	114039929	114040139	ENSMUSG00000038156	8.3e-06	+	114039929	114040139	0	1	210,	0
7	116104399	116104520	ENSMUSG00000030663	7.9e-14	+	116104399	116104520	0	1	121,	0
7	116527771	116528068	ENSMUSG00000030659	0.00078	+	116527771	116528068	0	2	51,69,	0,228
7	116529036	116530567	ENSMUSG00000030659	4e-06	+	116529036	116530567	0	2	31,119,	0,1412
7	116540404	116540554	ENSMUSG00000030659	0.01	+	116540404	116540554	0	1	150,	0
7	119896291	119896472	ENSMUSG00000030922	0.00038	+	119896291	119896472	0	1	181,	0
7	120120724	120120933	ENSMUSG00000030917	4.8e-06	+	120120724	120120933	0	1	209,	0
7	120732551	120732732	ENSMUSG00000046096	0.0048	+	120732551	120732732	0	1	181,	0
7	122068840	122068991	ENSMUSG00000030870	0.004	+	122068840	122068991	0	1	151,	0
7	125707917	125708128	ENSMUSG00000032743	0.0021	+	125707917	125708128	0	1	211,	0
7	126294776	126294956	ENSMUSG00000042978	0.0041	+	126294776	126294956	0	1	180,	0
7	126429117	126429663	ENSMUSG00000030727	0.0012	+	126429117	126429663	0	3	39,25,236,	0,264,310
7	126765610	126765730	ENSMUSG00000063065	0.0024	+	126765610	126765730	0	1	120,	0
7	126862480	126862631	ENSMUSG00000042606	0.0035	+	126862480	126862631	0	1	151,	0
7	126979964	126980084	ENSMUSG00000030682	9.3e-07	+	126979964	126980084	0	1	120,	0
7	127254113	127254323	ENSMUSG00000054716	0.0079	+	127254113	127254323	0	1	210,	0
7	127470716	127470896	ENSMUSG00000030822	0.00058	+	127470716	127470896	0	1	180,	0
7	127482955	127483105	ENSMUSG00000042423	0.0045	+	127482955	127483105	0	1	150,	0
7	127565074	127565195	ENSMUSG00000107023	0.011	+	127565074	127565195	0	1	121,	0
7	127565067	127565186	ENSMUSG00000106715	0.0091	+	127565067	127565186	0	1	119,	0
7	127604320	127604470	ENSMUSG00000030816	0.0013	+	127604320	127604470	0	1	150,	0
7	127915821	127915971	ENSMUSG00000030801	0.00015	+	127915821	127915971	0	1	150,	0
7	129635557	129635738	ENSMUSG00000042055	2.2e-05	+	129635557	129635738	0	1	181,	0
7	131371170	131371349	ENSMUSG00000063179	0.00072	+	131371170	131371349	0	1	179,	0
7	131556257	131556436	ENSMUSG00000050100	0.00019	+	131556257	131556436	0	1	179,	0
7	135685664	135685934	ENSMUSG00000041836	0.00081	+	135685664	135685934	0	1	270,	0
7	135686113	135686293	ENSMUSG00000041836	6.9e-05	+	135686113	135686293	0	1	180,	0
7	139579412	139579622	ENSMUSG00000025477	0.00044	+	139579412	139579622	0	1	210,	0
7	140039442	140039621	ENSMUSG00000025470	3.2e-06	+	140039442	140039621	0	1	179,	0
7	141154137	141154288	ENSMUSG00000025495	0.00074	+	141154137	141154288	0	1	151,	0
7	141215919	141216120	ENSMUSG00000038618	0.0029	+	141215919	141216120	0	2	21,159,	0,42
7	141327798	141328129	ENSMUSG00000025505	2.5e-07	+	141327798	141328129	0	1	331,	0
7	141470638	141471026	ENSMUSG00000025510	1e-101	+	141470638	141471026	0	1	388,	0
7	144409603	144409963	ENSMUSG00000037541	2.5e-20	+	144409603	144409963	0	1	360,	0
7	144410261	144410472	ENSMUSG00000037541	0.00065	+	144410261	144410472	0	1	211,	0
7	144410620	144411280	ENSMUSG00000037541	4e-06	+	144410620	144411280	0	1	660,	0
7	144411339	144411699	ENSMUSG00000037541	2.3e-06	+	144411339	144411699	0	1	360,	0
7	144411788	144417894	ENSMUSG00000037541	0.0091	+	144411788	144417894	0	2	80,70,	0,6036
7	144421679	144421800	ENSMUSG00000037541	0.00071	+	144421679	144421800	0	1	121,	0
7	144920848	144920969	ENSMUSG00000031072	0.0059	+	144920848	144920969	0	1	121,	0
7	144929922	144930192	ENSMUSG00000031072	1e-146	+	144929922	144930192	0	1	270,	0
7	3629723	3629900	ENSMUSG00000006335	1.4e-05	-	3629723	3629900	0	1	177,	0
7	3684066	3684277	ENSMUSG00000035596	0.00027	-	3684066	3684277	0	1	211,	0
7	3689233	3689414	ENSMUSG00000035596	0.00015	-	3689233	3689414	0	1	181,	0
7	4150253	4150374	ENSMUSG00000043432	0.0044	-	4150253	4150374	0	1	121,	0
7	4995265	4996098	ENSMUSG00000051550	0.00066	-	4995265	4996098	0	2	85,95,	0,738
7	5034498	5034678	ENSMUSG00000043290	0.00039	-	5034498	5034678	0	1	180,	0
7	6704341	6704462	ENSMUSG00000002265	0.0011	-	6704341	6704462	0	1	121,	0
7	7115915	7116096	ENSMUSG00000062116	3e-06	-	7115915	7116096	0	1	181,	0
7	7132142	7132323	ENSMUSG00000063535	0.0013	-	7132142	7132323	0	1	181,	0
7	7213226	7213377	ENSMUSG00000110105	0.0041	-	7213226	7213377	0	1	151,	0
7	7296058	7296239	ENSMUSG00000000605	0.0012	-	7296058	7296239	0	1	181,	0
7	10490347	10490767	ENSMUSG00000030393	2e-15	-	10490347	10490767	0	1	420,	0
7	13037436	13037649	ENSMUSG00000005575	7.4e-05	-	13037436	13037649	0	2	85,95,	0,118
7	13043172	13043353	ENSMUSG00000030380	0.0011	-	13043172	13043353	0	1	181,	0
7	13275498	13275708	ENSMUSG00000070814	3.9e-05	-	13275498	13275708	0	1	210,	0
7	13275977	13276158	ENSMUSG00000070814	0.0003	-	13275977	13276158	0	1	181,	0
7	15938180	15938933	ENSMUSG00000041560	0.0003	-	15938180	15938933	0	3	50,77,23,	0,171,730
7	15970671	15970852	ENSMUSG00000070808	0.00013	-	15970671	15970852	0	1	181,	0
7	16248206	16248625	ENSMUSG00000049130	0.0021	-	16248206	16248625	0	1	419,	0
7	16273052	16273290	ENSMUSG00000091811	5.8e-05	-	16273052	16273290	0	1	238,	0
7	16320502	16320741	ENSMUSG00000052833	1.3e-13	-	16320502	16320741	0	1	239,	0
7	16327476	16327686	ENSMUSG00000052833	4e-23	-	16327476	16327686	0	1	210,	0
7	16495097	16495248	ENSMUSG00000058230	1.3e-09	-	16495097	16495248	0	1	151,	0
7	16809305	16809486	ENSMUSG00000048920	0.00076	-	16809305	16809486	0	1	181,	0
7	16916335	16916455	ENSMUSG00000019370	2.5e-15	-	16916335	16916455	0	1	120,	0
7	19309632	19309902	ENSMUSG00000003545	0.0003	-	19309632	19309902	0	1	270,	0
7	19915935	19916264	ENSMUSG00000040511	1.1e-05	-	19915935	19916264	0	1	329,	0
7	25199974	25200154	ENSMUSG00000054499	0.0011	-	25199974	25200154	0	1	180,	0
7	25245123	25245392	ENSMUSG00000040857	7.8e-07	-	25245123	25245392	0	1	269,	0
7	25250611	25250731	ENSMUSG00000040857	0.00095	-	25250611	25250731	0	1	120,	0
7	25297167	25297452	ENSMUSG00000005447	0.0056	-	25297167	25297452	0	3	8,31,81,	0,114,204
7	25629975	25630094	ENSMUSG00000060376	0.0013	-	25629975	25630094	0	1	119,	0
7	25787383	25787534	ENSMUSG00000002602	2.3e-06	-	25787383	25787534	0	1	151,	0
7	29161937	29162117	ENSMUSG00000037239	0.0062	-	29161937	29162117	0	1	180,	0
7	29166668	29166788	ENSMUSG00000037239	0.0011	-	29166668	29166788	0	1	120,	0
7	29321001	29321122	ENSMUSG00000030583	0.00051	-	29321001	29321122	0	1	121,	0
7	29321541	29321781	ENSMUSG00000030583	1.5e-08	-	29321541	29321781	0	1	240,	0
7	29328406	29328527	ENSMUSG00000030583	0.011	-	29328406	29328527	0	1	121,	0
7	30240167	30240317	ENSMUSG00000037020	0.0054	-	30240167	30240317	0	1	150,	0
7	30435011	30435131	ENSMUSG00000006651	0.0021	-	30435011	30435131	0	1	120,	0
7	30640998	30641149	ENSMUSG00000036733	3.3e-08	-	30640998	30641149	0	1	151,	0
7	30641000	30641150	ENSMUSG00000094365	1.5e-07	-	30641000	30641150	0	1	150,	0
7	30946527	30946818	ENSMUSG00000058239	6.2e-10	-	30946527	30946818	0	2	142,68,	0,223
7	34201329	34201539	ENSMUSG00000036427	0.0054	-	34201329	34201539	0	1	210,	0
7	34344795	34345095	ENSMUSG00000066568	6.5e-05	-	34344795	34345095	0	1	300,	0
7	34388553	34388793	ENSMUSG00000066568	1.3e-06	-	34388553	34388793	0	1	240,	0
7	34652641	34652821	ENSMUSG00000030499	8.9e-07	-	34652641	34652821	0	1	180,	0
7	35547303	35547512	ENSMUSG00000034875	0.00011	-	35547303	35547512	0	1	209,	0
7	35772432	35772673	ENSMUSG00000044452	3.7e-07	-	35772432	35772673	0	1	241,	0
7	35774619	35774799	ENSMUSG00000044452	0.0025	-	35774619	35774799	0	1	180,	0
7	38220349	38220590	ENSMUSG00000074170	0.0078	-	38220349	38220590	0	1	241,	0
7	38271212	38271393	ENSMUSG00000030423	2.8e-07	-	38271212	38271393	0	1	181,	0
7	41491102	41499352	ENSMUSG00000074166	0.0003	-	41491102	41499352	0	2	360,59,	0,8191
7	41545762	41545969	ENSMUSG00000090744	0.0003	-	41545762	41545969	0	1	207,	0
7	42816918	42817039	ENSMUSG00000092225	0.0021	-	42816918	42817039	0	1	121,	0
7	44490115	44490294	ENSMUSG00000008140	0.00087	-	44490115	44490294	0	1	179,	0
7	44532745	44533265	ENSMUSG00000038644	1.3e-09	-	44532745	44533265	0	2	149,62,	0,458
7	44734145	44734356	ENSMUSG00000048012	0.00058	-	44734145	44734356	0	1	211,	0
7	44812909	44813059	ENSMUSG00000038539	6.6e-07	-	44812909	44813059	0	1	150,	0
7	45033861	45034072	ENSMUSG00000046574	3.5e-07	-	45033861	45034072	0	1	211,	0
7	45062468	45062677	ENSMUSG00000007837	4.6e-06	-	45062468	45062677	0	1	209,	0
7	45339869	45340247	ENSMUSG00000003863	4.1e-05	-	45339869	45340247	0	2	211,59,	0,319
7	45466243	45466393	ENSMUSG00000003873	3.4e-09	-	45466243	45466393	0	1	150,	0
7	45466012	45475734	ENSMUSG00000109926	1.7e-10	-	45466012	45475734	0	3	111,52,130,	0,207,9592
7	45492884	45493095	ENSMUSG00000030824	5e-11	-	45492884	45493095	0	1	211,	0
7	45806666	45806817	ENSMUSG00000003269	0.0041	-	45806666	45806817	0	1	151,	0
7	45816907	45817236	ENSMUSG00000058743	2.5e-06	-	45816907	45817236	0	1	329,	0
7	45830705	45830855	ENSMUSG00000053801	9.5e-10	-	45830705	45830855	0	1	150,	0
7	45918022	45918172	ENSMUSG00000040212	2e-12	-	45918022	45918172	0	1	150,	0
7	46443153	46443394	ENSMUSG00000030839	1.8e-06	-	46443153	46443394	0	1	241,	0
7	46955664	46955785	ENSMUSG00000043262	0.0029	-	46955664	46955785	0	1	121,	0
7	59999321	60005064	ENSMUSG00000000948	0.00017	-	59999321	60005064	0	2	92,29,	0,5714
7	59999325	60132296	ENSMUSG00000102252	1.9e-06	-	59999325	60132296	0	3	88,76,47,	0,5710,132924
7	59999318	60005049	ENSMUSG00000102627	5.5e-05	-	59999318	60005049	0	2	95,14,	0,5717
7	62464179	62464480	ENSMUSG00000070526	6.5e-07	-	62464179	62464480	0	1	301,	0
7	63886649	63886978	ENSMUSG00000052040	3.2e-11	-	63886649	63886978	0	1	329,	0
7	64384333	64384483	ENSMUSG00000030521	2e-05	-	64384333	64384483	0	1	150,	0
7	66677154	66677424	ENSMUSG00000030509	3.9e-05	-	66677154	66677424	0	1	270,	0
7	66677722	66677902	ENSMUSG00000030509	0.00031	-	66677722	66677902	0	1	180,	0
7	73426727	73426908	ENSMUSG00000078671	0.00083	-	73426727	73426908	0	1	181,	0
7	73939208	73939388	ENSMUSG00000025789	0.00015	-	73939208	73939388	0	1	180,	0
7	74275987	74281907	ENSMUSG00000025790	0.0011	-	74275987	74281907	0	2	101,50,	0,5870
7	75206173	75206293	ENSMUSG00000053025	0.0041	-	75206173	75206293	0	1	120,	0
7	75206502	75206682	ENSMUSG00000053025	0.0085	-	75206502	75206682	0	1	180,	0
7	79710462	79710721	ENSMUSG00000050382	0.0019	-	79710462	79710721	0	2	102,19,	0,240
7	80094845	80094995	ENSMUSG00000030541	7.9e-17	-	80094845	80094995	0	1	150,	0
7	80349096	80349217	ENSMUSG00000038886	3e-06	-	80349096	80349217	0	1	121,	0
7	80588482	80588603	ENSMUSG00000030527	0.0035	-	80588482	80588603	0	1	121,	0
7	81342731	81343506	ENSMUSG00000061787	7.9e-22	-	81342731	81343506	0	2	118,90,	0,685
7	83884005	83884305	ENSMUSG00000070462	4e-15	-	83884005	83884305	0	1	300,	0
7	89507812	89507992	ENSMUSG00000039405	0.0065	-	89507812	89507992	0	1	180,	0
7	89976932	89980535	ENSMUSG00000030619	9.5e-09	-	89976932	89980535	0	2	117,124,	0,3479
7	89980743	89980953	ENSMUSG00000030619	6.6e-08	-	89980743	89980953	0	1	210,	0
7	92636241	92636572	ENSMUSG00000041343	9.8e-05	-	92636241	92636572	0	1	331,	0
7	97309469	97309679	ENSMUSG00000035713	0.00038	-	97309469	97309679	0	1	210,	0
7	97726554	97727460	ENSMUSG00000042797	0.00058	-	97726554	97727460	0	2	150,31,	0,875
7	98144251	98144460	ENSMUSG00000074006	0.0041	-	98144251	98144460	0	1	209,	0
7	98144906	98145026	ENSMUSG00000074006	0.0041	-	98144906	98145026	0	1	120,	0
7	98216583	98216794	ENSMUSG00000030760	1e-10	-	98216583	98216794	0	1	211,	0
7	98350667	98350817	ENSMUSG00000049580	0.0063	-	98350667	98350817	0	1	150,	0
7	99154465	99154645	ENSMUSG00000030747	0.0014	-	99154465	99154645	0	1	180,	0
7	99346000	99346121	ENSMUSG00000070436	1.6e-60	-	99346000	99346121	0	1	121,	0
7	99352970	99353150	ENSMUSG00000070436	1.1e-09	-	99352970	99353150	0	1	180,	0
7	99478911	99479181	ENSMUSG00000030744	6.5e-08	-	99478911	99479181	0	1	270,	0
7	100082170	100082380	ENSMUSG00000030726	5e-05	-	100082170	100082380	0	1	210,	0
7	100846502	100846682	ENSMUSG00000008318	0.0014	-	100846502	100846682	0	1	180,	0
7	100997047	100997227	ENSMUSG00000032860	0.0022	-	100997047	100997227	0	1	180,	0
7	102019136	102019257	ENSMUSG00000070426	4.5e-06	-	102019136	102019257	0	1	121,	0
7	105732207	105732358	ENSMUSG00000030888	2.2e-05	-	105732207	105732358	0	1	151,	0
7	105810510	105810979	ENSMUSG00000030879	0.00055	-	105810510	105810979	0	2	8,172,	0,297
7	105898818	105898938	ENSMUSG00000078606	0.0021	-	105898818	105898938	0	1	120,	0
7	109893779	109893930	ENSMUSG00000035901	0.0062	-	109893779	109893930	0	1	151,	0
7	111471660	111471871	ENSMUSG00000038296	8.5e-08	-	111471660	111471871	0	1	211,	0
7	114215677	114215887	ENSMUSG00000030754	3.2e-13	-	114215677	114215887	0	1	210,	0
7	118104401	118104582	ENSMUSG00000008683	0.00038	-	118104401	118104582	0	1	181,	0
7	118118920	118119070	ENSMUSG00000030654	7.6e-05	-	118118920	118119070	0	1	150,	0
7	118381583	118381794	ENSMUSG00000058420	0.0063	-	118381583	118381794	0	1	211,	0
7	118489037	118489157	ENSMUSG00000095115	0.00013	-	118489037	118489157	0	1	120,	0
7	121647860	121648041	ENSMUSG00000063317	6.9e-06	-	121647860	121648041	0	1	181,	0
7	121988788	121988909	ENSMUSG00000030872	2.8e-05	-	121988788	121988909	0	1	121,	0
7	122044626	122046793	ENSMUSG00000030871	2.3e-06	-	122044626	122046793	0	2	40,170,	0,1997
7	122048290	122048530	ENSMUSG00000030871	5.2e-05	-	122048290	122048530	0	1	240,	0
7	123368777	123368897	ENSMUSG00000030766	0.00083	-	123368777	123368897	0	1	120,	0
7	125644089	125644240	ENSMUSG00000032777	2.5e-06	-	125644089	125644240	0	1	151,	0
7	126382853	126383064	ENSMUSG00000030722	0.00074	-	126382853	126383064	0	1	211,	0
7	126396556	126396737	ENSMUSG00000030722	0.0034	-	126396556	126396737	0	1	181,	0
7	126546900	126547050	ENSMUSG00000030738	6e-10	-	126546900	126547050	0	1	150,	0
7	126558709	126558943	ENSMUSG00000030738	1.3e-51	-	126558709	126558943	0	2	29,91,	0,143
7	126789082	126790610	ENSMUSG00000030697	0.00068	-	126789082	126790610	0	2	52,98,	0,1430
7	126795233	126795353	ENSMUSG00000030695	5e-50	-	126795233	126795353	0	1	120,	0
7	126800512	126800751	ENSMUSG00000030695	0.00035	-	126800512	126800751	0	1	239,	0
7	126861670	126861911	ENSMUSG00000030689	7.8e-08	-	126861670	126861911	0	1	241,	0
7	126872206	126872387	ENSMUSG00000059981	5.4e-05	-	126872206	126872387	0	1	181,	0
7	127001916	127009806	ENSMUSG00000030681	0.00023	-	127001916	127009806	0	2	42,78,	0,7812
7	127012945	127013365	ENSMUSG00000030681	2.3e-05	-	127012945	127013365	0	1	420,	0
7	127027728	127027938	ENSMUSG00000030677	5.4e-06	-	127027728	127027938	0	1	210,	0
7	127136668	127136967	ENSMUSG00000051457	0.00013	-	127136668	127136967	0	1	299,	0
7	127191689	127191839	ENSMUSG00000042502	0.0021	-	127191689	127191839	0	1	150,	0
7	127256958	127257135	ENSMUSG00000042462	2.5e-26	-	127256958	127257135	0	1	177,	0
7	127273786	127274055	ENSMUSG00000049091	7.1e-07	-	127273786	127274055	0	1	269,	0
7	127404055	127404205	ENSMUSG00000045757	0.0011	-	127404055	127404205	0	1	150,	0
7	127406232	127406494	ENSMUSG00000045757	0.0013	-	127406232	127406494	0	2	47,74,	0,188
7	127665590	127665861	ENSMUSG00000030814	2.2e-05	-	127665590	127665861	0	1	271,	0
7	127705019	127705751	ENSMUSG00000030814	7.6e-06	-	127705019	127705751	0	2	156,25,	0,707
7	127875418	127875629	ENSMUSG00000049728	0.0044	-	127875418	127875629	0	1	211,	0
7	127875777	127875988	ENSMUSG00000049728	0.00038	-	127875777	127875988	0	1	211,	0
7	130163109	130163229	ENSMUSG00000030849	0.0041	-	130163109	130163229	0	1	120,	0
7	130394461	130394612	ENSMUSG00000030850	1.3e-06	-	130394461	130394612	0	1	151,	0
7	131338669	131338820	ENSMUSG00000040177	0.0013	-	131338669	131338820	0	1	151,	0
7	133886852	133887062	ENSMUSG00000054555	0.00013	-	133886852	133887062	0	1	210,	0
7	133887630	133887811	ENSMUSG00000054555	2.3e-05	-	133887630	133887811	0	1	181,	0
7	135716210	135716361	ENSMUSG00000031004	2.7e-06	-	135716210	135716361	0	1	151,	0
7	139579375	139579614	ENSMUSG00000041309	0.00021	-	139579375	139579614	0	1	239,	0
7	140811172	140811591	ENSMUSG00000060314	5.8e-05	-	140811172	140811591	0	1	419,	0
7	140955762	140955937	ENSMUSG00000110104	7.9e-20	-	140955762	140955937	0	1	175,	0
7	140955778	140955987	ENSMUSG00000060591	2.5e-20	-	140955778	140955987	0	1	209,	0
7	141160325	141160475	ENSMUSG00000038650	6.3e-14	-	141160325	141160475	0	1	150,	0
7	141167946	141168066	ENSMUSG00000038650	1.9e-09	-	141167946	141168066	0	1	120,	0
7	141443202	141443353	ENSMUSG00000025507	0.0002	-	141443202	141443353	0	1	151,	0
7	141881588	141881739	ENSMUSG00000025139	0.00013	-	141881588	141881739	0	1	151,	0
7	143514292	143514471	ENSMUSG00000059119	5e-08	-	143514292	143514471	0	1	179,	0
7	143778362	143778542	ENSMUSG00000048965	2.2e-05	-	143778362	143778542	0	1	180,	0
7	144588578	144588729	ENSMUSG00000031075	0.00015	-	144588578	144588729	0	1	151,	0
7	144669439	144669560	ENSMUSG00000031075	0.0012	-	144669439	144669560	0	1	121,	0
7	144669619	144678788	ENSMUSG00000031075	0.0021	-	144669619	144678788	0	2	56,155,	0,9014
8	3452279	3453151	ENSMUSG00000004568	0.0037	+	3452279	3453151	0	2	6,114,	0,758
8	3580445	3583926	ENSMUSG00000065952	0.0045	+	3580445	3583926	0	2	29,92,	0,3389
8	3642036	3642777	ENSMUSG00000004626	0.0056	+	3642036	3642777	0	2	19,132,	0,609
8	4207769	4207919	ENSMUSG00000011832	0.0023	+	4207769	4207919	0	1	150,	0
8	4233965	4234146	ENSMUSG00000046589	0.00017	+	4233965	4234146	0	1	181,	0
8	4237259	4237470	ENSMUSG00000046589	0.00046	+	4237259	4237470	0	1	211,	0
8	4245705	4249325	ENSMUSG00000109061	3.2e-07	+	4245705	4249325	0	2	120,121,	0,3499
8	13073896	13074077	ENSMUSG00000031445	0.00058	+	13073896	13074077	0	1	181,	0
8	13146682	13146802	ENSMUSG00000031446	5.1e-08	+	13146682	13146802	0	1	120,	0
8	13321005	13321216	ENSMUSG00000038497	9.8e-05	+	13321005	13321216	0	1	211,	0
8	13786355	13786535	ENSMUSG00000038398	2.1e-05	+	13786355	13786535	0	1	180,	0
8	13792168	13792379	ENSMUSG00000038398	1.4e-07	+	13792168	13792379	0	1	211,	0
8	23132276	23132547	ENSMUSG00000031543	5e-06	+	23132276	23132547	0	1	271,	0
8	25018392	25018540	ENSMUSG00000031556	0.0013	+	25018392	25018540	0	1	148,	0
8	25813240	25813509	ENSMUSG00000031574	2.1e-05	+	25813240	25813509	0	1	269,	0
8	25815355	25815505	ENSMUSG00000031574	0.0056	+	25815355	25815505	0	1	150,	0
8	26119547	26119731	ENSMUSG00000013878	0.0071	+	26119547	26119731	0	2	53,68,	0,116
8	26164001	26164151	ENSMUSG00000037214	0.0085	+	26164001	26164151	0	1	150,	0
8	26978194	26978635	ENSMUSG00000085795	0.00015	+	26978194	26978635	0	2	201,68,	0,373
8	26981222	26981431	ENSMUSG00000085795	2e-09	+	26981222	26981431	0	1	209,	0
8	27050707	27050857	ENSMUSG00000031485	0.00098	+	27050707	27050857	0	1	150,	0
8	27052235	27052476	ENSMUSG00000031485	4.5e-09	+	27052235	27052476	0	1	241,	0
8	34170395	34170845	ENSMUSG00000031532	4e-15	+	34170395	34170845	0	1	450,	0
8	35385718	35385958	ENSMUSG00000046794	0.00015	+	35385718	35385958	0	1	240,	0
8	36094887	36099768	ENSMUSG00000050271	1.1e-05	+	36094887	36099768	0	2	101,199,	0,4682
8	40926390	40938441	ENSMUSG00000031595	6.9e-05	+	40926390	40938441	0	2	35,352,	0,11699
8	41239811	41239962	ENSMUSG00000031592	0.00021	+	41239811	41239962	0	1	151,	0
8	44952209	44952720	ENSMUSG00000070047	2.5e-21	+	44952209	44952720	0	1	511,	0
8	45037105	45037316	ENSMUSG00000070047	0.0002	+	45037105	45037316	0	1	211,	0
8	45627768	45628039	ENSMUSG00000031626	0.00035	+	45627768	45628039	0	1	271,	0
8	46552027	46555515	ENSMUSG00000031629	3e-07	+	46552027	46555515	0	3	100,49,61,	0,1987,3427
8	46562791	46562971	ENSMUSG00000031629	0.00098	+	46562791	46562971	0	1	180,	0
8	48138511	48138662	ENSMUSG00000031562	0.001	+	48138511	48138662	0	1	151,	0
8	54550340	54550460	ENSMUSG00000031519	1e-14	+	54550340	54550460	0	1	120,	0
8	56592053	56592204	ENSMUSG00000038206	0.0041	+	56592053	56592204	0	1	151,	0
8	60905586	60905856	ENSMUSG00000038005	1.2e-10	+	60905586	60905856	0	1	270,	0
8	61043971	61044328	ENSMUSG00000031644	0.00051	+	61043971	61044328	0	3	3,48,70,	0,88,287
8	66860811	66864541	ENSMUSG00000014907	0.00026	+	66860811	66864541	0	2	235,4,	0,3726
8	66890414	66890534	ENSMUSG00000014907	0.0014	+	66890414	66890534	0	1	120,	0
8	68282205	68282325	ENSMUSG00000053886	0.0011	+	68282205	68282325	0	1	120,	0
8	69820974	69821154	ENSMUSG00000036246	5.8e-06	+	69820974	69821154	0	1	180,	0
8	69823988	69824229	ENSMUSG00000031861	0.00015	+	69823988	69824229	0	1	241,	0
8	69824288	69824438	ENSMUSG00000031861	0.0078	+	69824288	69824438	0	1	150,	0
8	69866295	69866475	ENSMUSG00000031860	0.0011	+	69866295	69866475	0	1	180,	0
8	70089364	70089544	ENSMUSG00000007594	0.0043	+	70089364	70089544	0	1	180,	0
8	70257202	70257353	ENSMUSG00000036054	4.7e-05	+	70257202	70257353	0	1	151,	0
8	70527813	70528003	ENSMUSG00000019428	0.00054	+	70527813	70528003	0	2	23,158,	0,32
8	71396890	71397757	ENSMUSG00000031820	0.0011	+	71396890	71397757	0	2	130,79,	0,788
8	71593132	71593432	ENSMUSG00000031807	0.0029	+	71593132	71593432	0	1	300,	0
8	72223997	72224148	ENSMUSG00000003039	0.0041	+	72223997	72224148	0	1	151,	0
8	72757244	72757424	ENSMUSG00000031622	4.6e-05	+	72757244	72757424	0	1	180,	0
8	75100380	75100589	ENSMUSG00000005413	5e-29	+	75100380	75100589	0	1	209,	0
8	79677513	79677724	ENSMUSG00000036990	3.3e-07	+	79677513	79677724	0	1	211,	0
8	79775685	79775835	ENSMUSG00000036977	0.0041	+	79775685	79775835	0	1	150,	0
8	83968050	83968171	ENSMUSG00000005470	1.5e-09	+	83968050	83968171	0	1	121,	0
8	84974235	84974386	ENSMUSG00000005161	3.2e-25	+	84974235	84974386	0	1	151,	0
8	85056146	85056266	ENSMUSG00000031691	4e-13	+	85056146	85056266	0	1	120,	0
8	88130854	88130975	ENSMUSG00000036810	0.01	+	88130854	88130975	0	1	121,	0
8	93811220	93811341	ENSMUSG00000031748	0.0011	+	93811220	93811341	0	1	121,	0
8	94473035	94475726	ENSMUSG00000074151	0.0036	+	94473035	94475726	0	4	19,60,69,32,	0,949,1596,2659
8	94475935	94476115	ENSMUSG00000074151	0.0011	+	94475935	94476115	0	1	180,	0
8	94780447	94780777	ENSMUSG00000031778	2.1e-10	+	94780447	94780777	0	1	330,	0
8	94781256	94781407	ENSMUSG00000031778	0.00098	+	94781256	94781407	0	1	151,	0
8	95011556	95012869	ENSMUSG00000031785	1.6e-13	+	95011556	95012869	0	2	257,13,	0,1300
8	95013557	95013768	ENSMUSG00000031785	0.0058	+	95013557	95013768	0	1	211,	0
8	95081215	95082687	ENSMUSG00000031787	5.1e-05	+	95081215	95082687	0	2	89,92,	0,1380
8	105266759	105267792	ENSMUSG00000033313	2.3e-10	+	105266759	105267792	0	2	406,128,	0,905
8	105268111	105268527	ENSMUSG00000033313	5e-11	+	105268111	105268527	0	1	416,	0
8	105368263	105368564	ENSMUSG00000014786	2e-07	+	105368263	105368564	0	1	301,	0
8	105382681	105382862	ENSMUSG00000014782	0.00051	+	105382681	105382862	0	1	181,	0
8	105681451	105681722	ENSMUSG00000005698	5e-15	+	105681451	105681722	0	1	271,	0
8	105879090	105879210	ENSMUSG00000008450	0.00062	+	105879090	105879210	0	1	120,	0
8	106078673	106078854	ENSMUSG00000031902	3.6e-05	+	106078673	106078854	0	1	181,	0
8	106168886	106178396	ENSMUSG00000031904	3.2e-05	+	106168886	106178396	0	3	68,96,46,	0,218,9464
8	106237590	106237710	ENSMUSG00000060098	0.00083	+	106237590	106237710	0	1	120,	0
8	106237859	106237979	ENSMUSG00000060098	0.00013	+	106237859	106237979	0	1	120,	0
8	106878341	106878522	ENSMUSG00000031910	0.0023	+	106878341	106878522	0	1	181,	0
8	106881696	106881876	ENSMUSG00000031910	0.00038	+	106881696	106881876	0	1	180,	0
8	106882534	106882715	ENSMUSG00000031910	0.0041	+	106882534	106882715	0	1	181,	0
8	107150639	107165951	ENSMUSG00000031924	7.9e-38	+	107150639	107165951	0	2	234,37,	0,15275
8	107186751	107186902	ENSMUSG00000031924	4.5e-09	+	107186751	107186902	0	1	151,	0
8	109944520	109944641	ENSMUSG00000031732	0.0021	+	109944520	109944641	0	1	121,	0
8	110713738	110714039	ENSMUSG00000010936	3.7e-05	+	110713738	110714039	0	1	301,	0
8	110971376	110971705	ENSMUSG00000031749	3.2e-23	+	110971376	110971705	0	1	329,	0
8	110971793	110971913	ENSMUSG00000031749	7.9e-05	+	110971793	110971913	0	1	120,	0
8	111056346	111056556	ENSMUSG00000031960	0.00044	+	111056346	111056556	0	1	210,	0
8	111056397	111056545	ENSMUSG00000109941	0.0011	+	111056397	111056545	0	1	148,	0
8	113636011	113637783	ENSMUSG00000078908	0.0011	+	113636011	113637783	0	2	258,43,	0,1729
8	114513626	114514225	ENSMUSG00000004637	3.2e-07	+	114513626	114514225	0	1	599,	0
8	114875020	114875201	ENSMUSG00000004637	0.00071	+	114875020	114875201	0	1	181,	0
8	116940877	116941088	ENSMUSG00000031756	1.4e-07	+	116940877	116941088	0	1	211,	0
8	116941356	116941507	ENSMUSG00000031756	2.9e-05	+	116941356	116941507	0	1	151,	0
8	116959816	116960385	ENSMUSG00000047388	8.7e-09	+	116959816	116960385	0	1	569,	0
8	117204423	117205203	ENSMUSG00000052557	1.2e-10	+	117204423	117205203	0	1	780,	0
8	119348094	119348597	ENSMUSG00000031839	2.5e-17	+	119348094	119348597	0	1	503,	0
8	119442681	119442949	ENSMUSG00000074063	6.9e-06	+	119442681	119442949	0	1	268,	0
8	124345571	124345722	ENSMUSG00000092329	0.00021	+	124345571	124345722	0	1	151,	0
8	120488595	120489075	ENSMUSG00000031822	2e-05	+	120488595	120489075	0	1	480,	0
8	120581269	120581390	ENSMUSG00000031822	1.7e-06	+	120581269	120581390	0	1	121,	0
8	121127998	121128148	ENSMUSG00000097084	0.0021	+	121127998	121128148	0	1	150,	0
8	121593085	121593646	ENSMUSG00000031812	0.0083	+	121593085	121593646	0	2	24,157,	0,404
8	122272079	122272320	ENSMUSG00000043903	0.00021	+	122272079	122272320	0	1	241,	0
8	122336232	122336353	ENSMUSG00000049577	0.011	+	122336232	122336353	0	1	121,	0
8	123224841	123225897	ENSMUSG00000033862	5.8e-05	+	123224841	123225897	0	2	127,83,	0,973
8	123401858	123401979	ENSMUSG00000001472	0.00032	+	123401858	123401979	0	1	121,	0
8	123402547	123402847	ENSMUSG00000001472	3e-05	+	123402547	123402847	0	1	300,	0
8	123654138	123655683	ENSMUSG00000039960	0.00011	+	123654138	123655683	0	2	78,192,	0,1353
8	123834780	123834960	ENSMUSG00000019478	0.00066	+	123834780	123834960	0	1	180,	0
8	124047757	124047908	ENSMUSG00000031976	0.00035	+	124047757	124047908	0	1	151,	0
8	124345573	124345724	ENSMUSG00000089704	0.00021	+	124345573	124345724	0	1	151,	0
8	124731860	124732126	ENSMUSG00000031982	1.1e-07	+	124731860	124732126	0	1	266,	0
8	125747996	125748146	ENSMUSG00000031851	0.0041	+	125747996	125748146	0	1	150,	0
8	3457164	3457343	ENSMUSG00000069633	0.0041	-	3457164	3457343	0	1	179,	0
8	9970841	9971022	ENSMUSG00000049717	4.9e-05	-	9970841	9971022	0	1	181,	0
8	11199261	11199382	ENSMUSG00000031502	0.00056	-	11199261	11199382	0	1	121,	0
8	11612091	11612242	ENSMUSG00000031508	0.0021	-	11612091	11612242	0	1	151,	0
8	18933324	18933533	ENSMUSG00000039814	0.00066	-	18933324	18933533	0	1	209,	0
8	22476762	22476882	ENSMUSG00000031534	0.0085	-	22476762	22476882	0	1	120,	0
8	22587560	22593753	ENSMUSG00000008892	0.0032	-	22587560	22593753	0	3	42,69,70,	0,1165,6123
8	22660471	22660682	ENSMUSG00000031537	1.2e-06	-	22660471	22660682	0	1	211,	0
8	22702484	22702875	ENSMUSG00000031537	5.9e-06	-	22702484	22702875	0	1	391,	0
8	25025136	25025344	ENSMUSG00000037406	0.00038	-	25025136	25025344	0	1	208,	0
8	25101697	25101848	ENSMUSG00000031557	0.00071	-	25101697	25101848	0	1	151,	0
8	25154551	25154702	ENSMUSG00000065954	0.0085	-	25154551	25154702	0	1	151,	0
8	25158055	25158265	ENSMUSG00000065954	0.00012	-	25158055	25158265	0	1	210,	0
8	25987539	25989728	ENSMUSG00000037251	0.00014	-	25987539	25989728	0	2	101,79,	0,2110
8	26119043	26119194	ENSMUSG00000037234	3.6e-06	-	26119043	26119194	0	1	151,	0
8	27138802	27138953	ENSMUSG00000031488	3e-05	-	27138802	27138953	0	1	151,	0
8	27142252	27142403	ENSMUSG00000031488	0.00074	-	27142252	27142403	0	1	151,	0
8	27152625	27152806	ENSMUSG00000031488	0.00098	-	27152625	27152806	0	1	181,	0
8	33234383	33234563	ENSMUSG00000031583	0.00071	-	33234383	33234563	0	1	180,	0
8	33619585	33619765	ENSMUSG00000052906	0.0011	-	33619585	33619765	0	1	180,	0
8	34828196	34828377	ENSMUSG00000031529	3.9e-09	-	34828196	34828377	0	1	181,	0
8	36216723	36216874	ENSMUSG00000039633	0.0026	-	36216723	36216874	0	1	151,	0
8	41414838	41417074	ENSMUSG00000031590	7.9e-17	-	41414838	41417074	0	2	35,175,	0,2061
8	46578298	46578508	ENSMUSG00000038225	0.00058	-	46578298	46578508	0	1	210,	0
8	47709642	47709763	ENSMUSG00000038069	0.0045	-	47709642	47709763	0	1	121,	0
8	53638915	53639035	ENSMUSG00000039396	0.0012	-	53638915	53639035	0	1	120,	0
8	57487535	57487860	ENSMUSG00000031609	1e-11	-	57487535	57487860	0	1	325,	0
8	60929125	60929455	ENSMUSG00000004319	9.8e-08	-	60929125	60929455	0	1	330,	0
8	66475574	66475695	ENSMUSG00000025591	0.00081	-	66475574	66475695	0	1	121,	0
8	67696787	67696998	ENSMUSG00000030465	0.0021	-	67696787	67696998	0	1	211,	0
8	68557010	68588424	ENSMUSG00000036356	0.0027	-	68557010	68588424	0	2	110,71,	0,31343
8	69702745	69702926	ENSMUSG00000054648	0.00015	-	69702745	69702926	0	1	181,	0
8	70220590	70220740	ENSMUSG00000002343	0.00011	-	70220590	70220740	0	1	150,	0
8	70504291	70504471	ENSMUSG00000058833	3.9e-10	-	70504291	70504471	0	1	180,	0
8	70505945	70506125	ENSMUSG00000058833	0.00012	-	70505945	70506125	0	1	180,	0
8	70510219	70510340	ENSMUSG00000090137	0.00023	-	70510219	70510340	0	1	121,	0
8	70527805	70527956	ENSMUSG00000055553	0.00033	-	70527805	70527956	0	1	151,	0
8	70631505	70631626	ENSMUSG00000038508	0.0091	-	70631505	70631626	0	1	121,	0
8	70758765	70758913	ENSMUSG00000035559	0.00087	-	70758765	70758913	0	1	148,	0
8	70778116	70778386	ENSMUSG00000031833	0.00044	-	70778116	70778386	0	1	270,	0
8	70778595	70778865	ENSMUSG00000031833	5e-13	-	70778595	70778865	0	1	270,	0
8	70868226	70868405	ENSMUSG00000007721	4e-17	-	70868226	70868405	0	1	179,	0
8	71251169	71251439	ENSMUSG00000035439	1e-06	-	71251169	71251439	0	1	270,	0
8	71272723	71272874	ENSMUSG00000035439	0.00058	-	71272723	71272874	0	1	151,	0
[truncated: 2,242 more rows]

## Sheet: GFP_GFP_GM.unique_peaks_lnc
1	14755865	14755986	ENSMUSG00000054493	0.0069	+	14755865	14755986	0	1	121,	0
1	33670356	33670475	ENSMUSG00000103746	0.0011	+	33670356	33670475	0	1	119,	0
1	50815463	50815703	ENSMUSG00000100816	5e-06	+	50815463	50815703	0	1	240,	0
1	53196878	53197517	ENSMUSG00000100763	0.00023	+	53196878	53197517	0	2	111,98,	0,541
1	132345765	132345945	ENSMUSG00000100658	0.0013	+	132345765	132345945	0	1	180,	0
1	153443509	153443656	ENSMUSG00000103543	0.0019	+	153443509	153443656	0	1	147,	0
1	180814730	180814880	ENSMUSG00000073485	0.0013	+	180814730	180814880	0	1	150,	0
1	59489435	59489586	ENSMUSG00000097819	0.0021	-	59489435	59489586	0	1	151,	0
1	92909240	92909390	ENSMUSG00000097251	0.0021	-	92909240	92909390	0	1	150,	0
1	105979496	105989249	ENSMUSG00000099843	0.00058	-	105979496	105989249	0	3	128,85,24,	0,9522,9729
1	119526214	119526359	ENSMUSG00000098447	0.0041	-	119526214	119526359	0	1	145,	0
1	136415339	136415519	ENSMUSG00000097403	0.00095	-	136415339	136415519	0	1	180,	0
1	150159101	150159782	ENSMUSG00000097754	1.3e-43	-	150159101	150159782	0	1	681,	0
1	150160106	150160255	ENSMUSG00000097754	0.0023	-	150160106	150160255	0	1	149,	0
1	153743609	153749207	ENSMUSG00000099568	2.5e-21	-	153743609	153749207	0	2	260,178,	0,5420
1	164149614	164152038	ENSMUSG00000086593	5.2e-05	-	164149614	164152038	0	2	30,180,	0,2244
1	166307848	166308028	ENSMUSG00000091393	0.00098	-	166307848	166308028	0	1	180,	0
1	171323358	171323539	ENSMUSG00000103983	7.4e-05	-	171323358	171323539	0	1	181,	0
1	172388503	172388743	ENSMUSG00000102278	0.00022	-	172388503	172388743	0	1	240,	0
1	172388802	172388983	ENSMUSG00000102278	0.0019	-	172388802	172388983	0	1	181,	0
1	191536476	191536685	ENSMUSG00000102246	3.9e-05	-	191536476	191536685	0	1	209,	0
1	191820428	191820695	ENSMUSG00000102840	0.00071	-	191820428	191820695	0	1	267,	0
1	191820871	191821078	ENSMUSG00000102840	0.00059	-	191820871	191821078	0	1	207,	0
2	4318677	4318886	ENSMUSG00000102494	1.1e-05	+	4318677	4318886	0	1	209,	0
2	26060006	26060126	ENSMUSG00000087515	0.0032	+	26060006	26060126	0	1	120,	0
2	26457929	26458286	ENSMUSG00000085543	0.00014	+	26457929	26458286	0	1	357,	0
2	45113789	45113909	ENSMUSG00000052248	0.0036	+	45113789	45113909	0	1	120,	0
2	57187372	57187579	ENSMUSG00000086396	2e-05	+	57187372	57187579	0	1	207,	0
2	69886103	69888068	ENSMUSG00000085735	0.0002	+	69886103	69888068	0	2	3,201,	0,1764
2	122630705	122630945	ENSMUSG00000074876	3.9e-05	+	122630705	122630945	0	1	240,	0
2	129948712	129948946	ENSMUSG00000100255	2e-05	+	129948712	129948946	0	1	234,	0
2	164911708	164914196	ENSMUSG00000085436	0.0091	+	164911708	164914196	0	2	42,107,	0,2381
2	167063735	167063854	ENSMUSG00000074578	0.0016	+	167063735	167063854	0	1	119,	0
2	167782226	167782429	ENSMUSG00000087624	7.6e-06	+	167782226	167782429	0	1	203,	0
2	19678646	19678766	ENSMUSG00000087246	0.0021	-	19678646	19678766	0	1	120,	0
2	29248430	29248641	ENSMUSG00000079499	8.9e-07	-	29248430	29248641	0	1	211,	0
2	32875857	32876001	ENSMUSG00000087496	0.00023	-	32875857	32876001	0	1	144,	0
2	36249837	36249957	ENSMUSG00000106933	5.2e-05	-	36249837	36249957	0	1	120,	0
2	118833975	118834122	ENSMUSG00000086421	5e-29	-	118833975	118834122	0	1	147,	0
2	128316424	128316694	ENSMUSG00000074813	1.1e-05	-	128316424	128316694	0	1	270,	0
2	158354745	158355074	ENSMUSG00000085385	5.5e-05	-	158354745	158355074	0	1	329,	0
3	29891073	29891224	ENSMUSG00000102590	0.0021	+	29891073	29891224	0	1	151,	0
3	51561559	51561679	ENSMUSG00000097885	0.0041	+	51561559	51561679	0	1	120,	0
3	65958595	65958775	ENSMUSG00000103041	0.0041	+	65958595	65958775	0	1	180,	0
3	81032982	81033245	ENSMUSG00000106293	1.1e-08	+	81032982	81033245	0	1	263,	0
3	81033598	81033774	ENSMUSG00000106293	5e-06	+	81033598	81033774	0	1	176,	0
3	89346540	89346721	ENSMUSG00000097004	0.0044	+	89346540	89346721	0	1	181,	0
3	89998788	89999188	ENSMUSG00000105552	0.00023	+	89998788	89999188	0	2	133,44,	0,356
3	95640867	95641015	ENSMUSG00000106383	0.0012	+	95640867	95641015	0	1	148,	0
3	99206451	99206571	ENSMUSG00000106197	0.0041	+	99206451	99206571	0	1	120,	0
3	127838018	127838198	ENSMUSG00000105447	0.0041	+	127838018	127838198	0	1	180,	0
3	130730668	130730818	ENSMUSG00000105789	0.0021	+	130730668	130730818	0	1	150,	0
3	131315676	131315826	ENSMUSG00000097761	0.0041	+	131315676	131315826	0	1	150,	0
3	135859353	135884184	ENSMUSG00000053897	1.6e-05	+	135859353	135884184	0	2	425,25,	0,24806
3	144972123	144980490	ENSMUSG00000106361	0.0023	+	144972123	144980490	0	2	59,60,	0,8307
3	146650877	146651207	ENSMUSG00000085810	0.0021	+	146650877	146651207	0	1	330,	0
3	151296432	151296611	ENSMUSG00000106157	0.0036	+	151296432	151296611	0	1	179,	0
3	152387918	152388037	ENSMUSG00000104546	0.00072	+	152387918	152388037	0	1	119,	0
3	55391899	55392019	ENSMUSG00000105975	0.01	-	55391899	55392019	0	1	120,	0
3	79886250	79886455	ENSMUSG00000102191	0.0016	-	79886250	79886455	0	1	205,	0
3	88823505	88823746	ENSMUSG00000098912	7.1e-05	-	88823505	88823746	0	1	241,	0
3	96168121	96168510	ENSMUSG00000097204	0.00095	-	96168121	96168510	0	1	389,	0
3	103964685	103964926	ENSMUSG00000089998	0.00015	-	103964685	103964926	0	1	241,	0
3	106876765	106879331	ENSMUSG00000105102	7.4e-05	-	106876765	106879331	0	2	91,88,	0,2478
3	116572062	116572272	ENSMUSG00000106025	0.00042	-	116572062	116572272	0	1	210,	0
3	122257126	122257367	ENSMUSG00000057359	0.00089	-	122257126	122257367	0	1	241,	0
3	142744128	142744652	ENSMUSG00000086561	0.00058	-	142744128	142744652	0	2	59,118,	0,406
3	152250058	152250208	ENSMUSG00000104621	0.0013	-	152250058	152250208	0	1	150,	0
4	11980184	11980335	ENSMUSG00000085614	0.0044	+	11980184	11980335	0	1	151,	0
4	16266015	16266195	ENSMUSG00000085112	0.0041	+	16266015	16266195	0	1	180,	0
4	64075532	64083814	ENSMUSG00000086755	5e-05	+	64075532	64083814	0	3	131,154,69,	0,2529,8213
4	84741616	84742206	ENSMUSG00000086413	3.5e-07	+	84741616	84742206	0	2	269,16,	0,574
4	95137523	95146325	ENSMUSG00000087366	0.00028	+	95137523	95146325	0	2	262,7,	0,8795
4	98793826	98796857	ENSMUSG00000085843	0.00058	+	98793826	98796857	0	3	56,78,15,	0,2182,3016
4	114920597	114920748	ENSMUSG00000085399	0.0026	+	114920597	114920748	0	1	151,	0
4	114921164	114921877	ENSMUSG00000085399	0.0019	+	114921164	114921877	0	2	71,109,	0,604
4	116552229	116552346	ENSMUSG00000087299	0.00058	+	116552229	116552346	0	1	117,	0
4	122962135	122962284	ENSMUSG00000086443	0.0041	+	122962135	122962284	0	1	149,	0
4	136463172	136463411	ENSMUSG00000066178	0.00074	+	136463172	136463411	0	1	239,	0
4	88996004	89039044	ENSMUSG00000117251	0.00019	-	88996004	89039044	0	2	274,23,	0,43017
4	106587154	106588763	ENSMUSG00000085023	0.00065	-	106587154	106588763	0	2	65,51,	0,1558
4	109652575	109652845	ENSMUSG00000059027	5.8e-05	-	109652575	109652845	0	1	270,	0
4	150568314	150568544	ENSMUSG00000085213	0.0021	-	150568314	150568544	0	2	15,132,	0,98
4	155732577	155732786	ENSMUSG00000096221	1e-05	-	155732577	155732786	0	1	209,	0
4	156020682	156020833	ENSMUSG00000103183	0.0021	-	156020682	156020833	0	1	151,	0
5	23388300	23388421	ENSMUSG00000106269	0.0021	+	23388300	23388421	0	1	121,	0
5	99977715	99977893	ENSMUSG00000091623	0.00051	+	99977715	99977893	0	1	178,	0
5	99979934	99980141	ENSMUSG00000091623	7.8e-05	+	99979934	99980141	0	1	207,	0
5	101705378	101705526	ENSMUSG00000106164	0.0011	+	101705378	101705526	0	1	148,	0
5	101846141	101846291	ENSMUSG00000092354	0.0013	+	101846141	101846291	0	1	150,	0
5	111805454	111805631	ENSMUSG00000105376	0.0021	+	111805454	111805631	0	1	177,	0
5	117390894	117391075	ENSMUSG00000086075	0.0024	+	117390894	117391075	0	1	181,	0
5	121593754	121593934	ENSMUSG00000106590	0.0011	+	121593754	121593934	0	1	180,	0
5	123139170	123139321	ENSMUSG00000105881	0.0021	+	123139170	123139321	0	1	151,	0
5	134176716	134176926	ENSMUSG00000104195	0.00071	+	134176716	134176926	0	1	210,	0
5	136933475	136934156	ENSMUSG00000097908	5e-29	+	136933475	136934156	0	2	210,418,	0,263
5	136936932	136937112	ENSMUSG00000097908	3.5e-07	+	136936932	136937112	0	1	180,	0
5	137613765	137613943	ENSMUSG00000106617	1.6e-05	+	137613765	137613943	0	1	178,	0
5	138266482	138266631	ENSMUSG00000085227	0.0041	+	138266482	138266631	0	1	149,	0
5	147422605	147422723	ENSMUSG00000106820	0.011	+	147422605	147422723	0	1	118,	0
5	148950365	148951571	ENSMUSG00000079069	4.2e-08	+	148950365	148951571	0	3	23,174,239,	0,294,967
5	3629866	3630016	ENSMUSG00000104950	0.00023	-	3629866	3630016	0	1	150,	0
5	15994821	15995419	ENSMUSG00000104886	8.9e-07	-	15994821	15995419	0	1	598,	0
5	23422461	23422611	ENSMUSG00000073147	4.1e-05	-	23422461	23422611	0	1	150,	0
5	35551289	35551438	ENSMUSG00000106928	0.0021	-	35551289	35551438	0	1	149,	0
5	35552329	35552567	ENSMUSG00000106928	0.00058	-	35552329	35552567	0	1	238,	0
5	36464673	36464823	ENSMUSG00000039563	0.0011	-	36464673	36464823	0	1	150,	0
5	45011855	45012035	ENSMUSG00000029092	0.0021	-	45011855	45012035	0	1	180,	0
5	91280539	91280690	ENSMUSG00000107198	0.0041	-	91280539	91280690	0	1	151,	0
5	100429118	100429475	ENSMUSG00000097772	0.001	-	100429118	100429475	0	2	120,150,	0,207
5	109833763	109833882	ENSMUSG00000105044	0.0044	-	109833763	109833882	0	1	119,	0
5	120552084	120552443	ENSMUSG00000106825	4.5e-06	-	120552084	120552443	0	1	359,	0
5	123139159	123139310	ENSMUSG00000090086	0.0044	-	123139159	123139310	0	1	151,	0
5	140606052	140606287	ENSMUSG00000105699	0.00071	-	140606052	140606287	0	1	235,	0
5	148959204	148959325	ENSMUSG00000108207	0.0078	-	148959204	148959325	0	1	121,	0
5	148990711	148990831	ENSMUSG00000106951	0.00022	-	148990711	148990831	0	1	120,	0
5	148992409	148992559	ENSMUSG00000106951	0.0011	-	148992409	148992559	0	1	150,	0
5	148996396	148996576	ENSMUSG00000085971	0.0035	-	148996396	148996576	0	1	180,	0
6	52214450	52214570	ENSMUSG00000085696	0.00058	+	52214450	52214570	0	1	120,	0
6	67063552	67063791	ENSMUSG00000087231	7.4e-05	+	67063552	67063791	0	1	239,	0
6	76496081	76497210	ENSMUSG00000107651	2e-05	+	76496081	76497210	0	2	157,44,	0,1085
6	120958933	120992102	ENSMUSG00000108171	0.0021	+	120958933	120992102	0	2	40,141,	0,33028
6	125481422	125482041	ENSMUSG00000101191	0.0013	+	125481422	125482041	0	2	52,98,	0,521
6	135313939	135336830	ENSMUSG00000108276	6.5e-07	+	135313939	135336830	0	2	161,110,	0,22781
6	145864129	145864428	ENSMUSG00000108126	0.0046	+	145864129	145864428	0	1	299,	0
6	145864606	145864815	ENSMUSG00000108126	0.00011	+	145864606	145864815	0	1	209,	0
6	148832251	148832430	ENSMUSG00000107909	0.0011	+	148832251	148832430	0	1	179,	0
6	148945458	148945636	ENSMUSG00000085355	0.00074	+	148945458	148945636	0	1	178,	0
6	5218266	5218447	ENSMUSG00000107881	0.0032	-	5218266	5218447	0	1	181,	0
6	135313563	135313684	ENSMUSG00000107768	0.0015	-	135313563	135313684	0	1	121,	0
7	7296061	7296240	ENSMUSG00000110243	0.0013	+	7296061	7296240	0	1	179,	0
7	30957087	30957267	ENSMUSG00000097750	4.1e-05	+	30957087	30957267	0	1	180,	0
7	30959258	30959438	ENSMUSG00000097750	0.0041	+	30959258	30959438	0	1	180,	0
7	49346123	49346243	ENSMUSG00000109051	0.0011	+	49346123	49346243	0	1	120,	0
7	59319048	59319168	ENSMUSG00000109157	0.0013	+	59319048	59319168	0	1	120,	0
7	72110935	72113427	ENSMUSG00000108427	0.0044	+	72110935	72113427	0	2	180,54,	0,2438
7	79710460	79710609	ENSMUSG00000039133	0.003	+	79710460	79710609	0	1	149,	0
7	89980752	89980962	ENSMUSG00000097585	4e-08	+	89980752	89980962	0	1	210,	0
7	121988785	121988936	ENSMUSG00000108511	5.5e-05	+	121988785	121988936	0	1	151,	0
7	126396576	126396727	ENSMUSG00000108420	0.0034	+	126396576	126396727	0	1	151,	0
7	127273828	127274067	ENSMUSG00000108806	2.3e-06	+	127273828	127274067	0	1	239,	0
7	127448724	127448873	ENSMUSG00000086502	0.0071	+	127448724	127448873	0	1	149,	0
7	127691934	127698986	ENSMUSG00000108801	2e-09	+	127691934	127698986	0	4	95,102,166,57,	0,1766,5096,6995
7	127700582	127700793	ENSMUSG00000108801	0.00018	+	127700582	127700793	0	1	211,	0
7	128539106	128539252	ENSMUSG00000108614	0.011	+	128539106	128539252	0	1	146,	0
7	18994797	18994977	ENSMUSG00000086533	0.0051	-	18994797	18994977	0	1	180,	0
7	27649891	27650184	ENSMUSG00000108592	0.0021	-	27649891	27650184	0	1	293,	0
7	44895708	44896008	ENSMUSG00000109198	0.00083	-	44895708	44896008	0	1	300,	0
7	45570320	45570560	ENSMUSG00000109644	5.4e-05	-	45570320	45570560	0	1	240,	0
7	46511598	46511864	ENSMUSG00000110316	0.0012	-	46511598	46511864	0	1	266,	0
7	55927862	55928072	ENSMUSG00000108701	0.00012	-	55927862	55928072	0	1	210,	0
7	59229183	59229364	ENSMUSG00000109536	0.0028	-	59229183	59229364	0	1	181,	0
7	98393034	98412838	ENSMUSG00000108449	0.01	-	98393034	98412838	0	3	57,42,16,	0,18837,19788
7	122158988	122159283	ENSMUSG00000086942	6.9e-05	-	122158988	122159283	0	1	295,	0
7	127604301	127604445	ENSMUSG00000099579	0.0011	-	127604301	127604445	0	1	144,	0
7	130456693	130456813	ENSMUSG00000108940	0.0062	-	130456693	130456813	0	1	120,	0
7	135648928	135649049	ENSMUSG00000097471	0.0044	-	135648928	135649049	0	1	121,	0
7	142577572	142577723	ENSMUSG00000000031	1e-06	-	142577572	142577723	0	1	151,	0
7	143023039	143023249	ENSMUSG00000059277	0.00023	-	143023039	143023249	0	1	210,	0
7	143221092	143221212	ENSMUSG00000101609	0.0021	-	143221092	143221212	0	1	120,	0
7	143221421	143221602	ENSMUSG00000101609	0.0021	-	143221421	143221602	0	1	181,	0
7	143223281	143223522	ENSMUSG00000101609	0.0041	-	143223281	143223522	0	1	241,	0
7	143223581	143224002	ENSMUSG00000101609	1.6e-05	-	143223581	143224002	0	1	421,	0
7	143224510	143224751	ENSMUSG00000101609	0.0003	-	143224510	143224751	0	1	241,	0
7	143229069	143229310	ENSMUSG00000101609	0.0023	-	143229069	143229310	0	1	241,	0
8	11007879	11044701	ENSMUSG00000096938	0.00011	+	11007879	11044701	0	2	132,48,	0,36774
8	61075806	61076102	ENSMUSG00000109693	0.00058	+	61075806	61076102	0	1	296,	0
8	70767145	70767534	ENSMUSG00000110575	2.3e-05	+	70767145	70767534	0	1	389,	0
8	72493023	72493174	ENSMUSG00000097000	0.0011	+	72493023	72493174	0	1	151,	0
8	87525344	87525524	ENSMUSG00000097248	0.0023	+	87525344	87525524	0	1	180,	0
8	90876639	90876818	ENSMUSG00000109812	0.00062	+	90876639	90876818	0	1	179,	0
8	95046453	95046632	ENSMUSG00000110426	8.3e-06	+	95046453	95046632	0	1	179,	0
8	95047193	95047430	ENSMUSG00000110426	2e-05	+	95047193	95047430	0	1	237,	0
8	95807282	95807403	ENSMUSG00000074136	0.0044	+	95807282	95807403	0	1	121,	0
8	95808330	95808750	ENSMUSG00000074136	3.9e-05	+	95808330	95808750	0	1	420,	0
8	105291217	105291337	ENSMUSG00000110611	0.0056	+	105291217	105291337	0	1	120,	0
8	129271629	129271810	ENSMUSG00000110605	0.00023	+	129271629	129271810	0	1	181,	0
8	129281389	129282125	ENSMUSG00000110605	0.00014	+	129281389	129282125	0	2	8,143,	0,593
8	25463676	25463944	ENSMUSG00000110063	1.1e-06	-	25463676	25463944	0	1	268,	0
8	25464033	25465091	ENSMUSG00000110063	0.0013	-	25464033	25465091	0	2	56,182,	0,876
8	26154820	26155000	ENSMUSG00000110317	0.0071	-	26154820	26155000	0	1	180,	0
8	72138541	72140554	ENSMUSG00000097472	1.6e-43	-	72138541	72140554	0	2	196,130,	0,1883
8	95808580	95808753	ENSMUSG00000110489	0.0003	-	95808580	95808753	0	1	173,	0
8	123839479	123839658	ENSMUSG00000085030	5.8e-05	-	123839479	123839658	0	1	179,	0
8	123840458	123840577	ENSMUSG00000085030	0.0045	-	123840458	123840577	0	1	119,	0
8	124898609	124898729	ENSMUSG00000110706	0.0012	-	124898609	124898729	0	1	120,	0
9	41590651	41591041	ENSMUSG00000074415	4.7e-10	+	41590651	41591041	0	1	390,	0
9	45930111	45930261	ENSMUSG00000111521	2.6e-06	+	45930111	45930261	0	1	150,	0
9	45955434	45955583	ENSMUSG00000111329	0.0021	+	45955434	45955583	0	1	149,	0
9	106893368	106893548	ENSMUSG00000090207	0.0021	+	106893368	106893548	0	1	180,	0
9	115200603	115200781	ENSMUSG00000097967	0.00058	+	115200603	115200781	0	1	178,	0
9	118924901	118925339	ENSMUSG00000087041	0.0003	+	118924901	118925339	0	2	104,72,	0,366
9	118925630	118925748	ENSMUSG00000087041	0.0041	+	118925630	118925748	0	1	118,	0
9	32709769	32711083	ENSMUSG00000098843	8.3e-06	-	32709769	32711083	0	3	167,167,137,	0,903,1177
9	50499150	50507823	ENSMUSG00000101304	1.3e-07	-	50499150	50507823	0	3	20,185,122,	0,5470,8551
9	85842920	85843070	ENSMUSG00000056031	0.0036	-	85842920	85843070	0	1	150,	0
9	85843338	85843548	ENSMUSG00000056031	9.5e-06	-	85843338	85843548	0	1	210,	0
9	88858245	88858810	ENSMUSG00000097177	0.001	-	88858245	88858810	0	4	55,55,99,2,	0,144,457,563
9	95943360	95943511	ENSMUSG00000097777	0.0041	-	95943360	95943511	0	1	151,	0
9	107564612	107566602	ENSMUSG00000097099	2.1e-07	-	107564612	107566602	0	2	162,79,	0,1911
9	123019683	123019834	ENSMUSG00000110945	0.0078	-	123019683	123019834	0	1	151,	0
10	34019173	34019324	ENSMUSG00000111905	0.0021	+	34019173	34019324	0	1	151,	0
10	34020012	34020193	ENSMUSG00000111905	0.0041	+	34020012	34020193	0	1	181,	0
10	88137382	88137531	ENSMUSG00000112406	1.1e-05	+	88137382	88137531	0	1	149,	0
10	114802144	114816831	ENSMUSG00000084865	0.0044	+	114802144	114816831	0	2	119,62,	0,14625
10	120382967	120383147	ENSMUSG00000034764	0.0041	+	120382967	120383147	0	1	180,	0
10	17320274	17320425	ENSMUSG00000112478	0.0056	-	17320274	17320425	0	1	151,	0
10	61448418	61448567	ENSMUSG00000112229	0.0013	-	61448418	61448567	0	1	149,	0
10	62782084	62782323	ENSMUSG00000112806	2.5e-06	-	62782084	62782323	0	1	239,	0
10	88135134	88135853	ENSMUSG00000112026	6.5e-07	-	88135134	88135853	0	1	719,	0
10	110784702	110801269	ENSMUSG00000101801	0.0068	-	110784702	110801269	0	2	51,97,	0,16470
10	120633174	120634850	ENSMUSG00000112716	7.9e-08	-	120633174	120634850	0	2	33,263,	0,1413
11	6475454	6485677	ENSMUSG00000086839	2.1e-08	+	6475454	6485677	0	2	255,11,	0,10212
11	61409599	61409749	ENSMUSG00000109829	0.0021	+	61409599	61409749	0	1	150,	0
11	79027633	79028218	ENSMUSG00000085941	0.01	+	79027633	79028218	0	2	37,110,	0,475
11	83225674	83225974	ENSMUSG00000087107	0.0019	+	83225674	83225974	0	1	300,	0
11	98438649	98439046	ENSMUSG00000084835	0.00051	+	98438649	98439046	0	2	67,80,	0,317
11	107994434	107994631	ENSMUSG00000086078	0.0078	+	107994434	107994631	0	1	197,	0
11	16935153	16935304	ENSMUSG00000087060	0.00098	-	16935153	16935304	0	1	151,	0
11	18468460	18468580	ENSMUSG00000085675	0.0041	-	18468460	18468580	0	1	120,	0
11	53565100	53565277	ENSMUSG00000086851	0.0011	-	53565100	53565277	0	1	177,	0
11	82780101	82780924	ENSMUSG00000085175	3.8e-06	-	82780101	82780924	0	2	197,69,	0,754
11	95858280	95858876	ENSMUSG00000085578	0.0002	-	95858280	95858876	0	2	119,60,	0,536
11	97048749	97050715	ENSMUSG00000085262	5e-13	-	97048749	97050715	0	2	181,115,	0,1851
12	18906240	18906474	ENSMUSG00000113778	3e-05	+	18906240	18906474	0	1	234,	0
12	18906241	18907786	ENSMUSG00000113857	0.0011	+	18906241	18907786	0	2	54,90,	0,1455
12	19408347	19408544	ENSMUSG00000116705	0.00072	+	19408347	19408544	0	1	197,	0
12	70540444	70541882	ENSMUSG00000113302	0.00019	+	70540444	70541882	0	2	151,88,	0,1350
12	70693633	70693780	ENSMUSG00000114005	0.0045	+	70693633	70693780	0	1	147,	0
12	70674236	70675427	ENSMUSG00000114159	0.0002	+	70674236	70675427	0	2	123,77,	0,1114
12	76444615	76448132	ENSMUSG00000073000	0.00015	+	76444615	76448132	0	2	50,158,	0,3359
12	76450385	76450594	ENSMUSG00000073000	0.0023	+	76450385	76450594	0	1	209,	0
12	80209383	80211916	ENSMUSG00000112852	3.8e-09	+	80209383	80211916	0	2	63,163,	0,2370
12	84877563	84877743	ENSMUSG00000092130	0.00095	+	84877563	84877743	0	1	180,	0
12	3367276	3403655	ENSMUSG00000112308	8.7e-08	-	3367276	3403655	0	2	90,58,	0,36321
12	80124621	80124831	ENSMUSG00000097729	0.0021	-	80124621	80124831	0	1	210,	0
12	83950674	83950853	ENSMUSG00000096953	0.0036	-	83950674	83950853	0	1	179,	0
12	86291568	86291778	ENSMUSG00000097488	4.7e-08	-	86291568	86291778	0	1	210,	0
12	110484080	110486149	ENSMUSG00000113585	0.00039	-	110484080	110486149	0	3	127,96,16,	0,1474,2053
12	117151048	117151199	ENSMUSG00000099907	2e-05	-	117151048	117151199	0	1	151,	0
13	13891671	13891912	ENSMUSG00000113811	8.1e-07	+	13891671	13891912	0	1	241,	0
13	33935894	33936133	ENSMUSG00000085457	0.00012	+	33935894	33936133	0	1	239,	0
13	33959971	33960181	ENSMUSG00000085457	4.1e-07	+	33959971	33960181	0	1	210,	0
13	41370505	41370649	ENSMUSG00000097373	0.0041	+	41370505	41370649	0	1	144,	0
13	64362785	64362992	ENSMUSG00000113683	2.7e-08	+	64362785	64362992	0	1	207,	0
13	65248001	65248182	ENSMUSG00000110393	0.0023	+	65248001	65248182	0	1	181,	0
13	96606572	96606723	ENSMUSG00000114193	0.0021	+	96606572	96606723	0	1	151,	0
13	97482755	97489252	ENSMUSG00000078952	0.0013	+	97482755	97489252	0	3	22,84,74,	0,193,6423
13	97494420	97495342	ENSMUSG00000078952	2.1e-10	+	97494420	97495342	0	1	922,	0
13	97495728	97495907	ENSMUSG00000078952	0.00011	+	97495728	97495907	0	1	179,	0
13	107022642	107022762	ENSMUSG00000071181	0.0021	+	107022642	107022762	0	1	120,	0
13	3899297	3899862	ENSMUSG00000113128	1.6e-14	-	3899297	3899862	0	1	565,	0
13	15802216	15802335	ENSMUSG00000113960	0.0041	-	15802216	15802335	0	1	119,	0
13	28885200	28885381	ENSMUSG00000085936	0.00038	-	28885200	28885381	0	1	181,	0
13	34611305	34611426	ENSMUSG00000113185	0.0078	-	34611305	34611426	0	1	121,	0
13	34611634	34612246	ENSMUSG00000113185	2.5e-06	-	34611634	34612246	0	2	389,31,	0,581
13	66997025	66999970	ENSMUSG00000114362	0.00098	-	66997025	66999970	0	3	29,139,11,	0,1524,2934
13	74617353	74617534	ENSMUSG00000113204	0.00058	-	74617353	74617534	0	1	181,	0
14	55073722	55073933	ENSMUSG00000093452	0.0078	+	55073722	55073933	0	1	211,	0
14	55073717	55073927	ENSMUSG00000100162	0.0044	+	55073717	55073927	0	1	210,	0
14	73955462	73955583	ENSMUSG00000115289	0.0042	+	73955462	73955583	0	1	121,	0
14	122926169	122926380	ENSMUSG00000075463	4.7e-07	+	122926169	122926380	0	1	211,	0
14	20688131	20688371	ENSMUSG00000097577	1.5e-09	-	20688131	20688371	0	1	240,	0
14	44618031	44618242	ENSMUSG00000115801	0.00041	-	44618031	44618242	0	1	211,	0
14	51986453	51986601	ENSMUSG00000097633	0.0065	-	51986453	51986601	0	1	148,	0
14	56696488	56696639	ENSMUSG00000097743	0.0029	-	56696488	56696639	0	1	151,	0
15	34443540	34443719	ENSMUSG00000115685	8.5e-05	+	34443540	34443719	0	1	179,	0
15	37960709	37960890	ENSMUSG00000115249	0.0011	+	37960709	37960890	0	1	181,	0
15	62038045	62039280	ENSMUSG00000097039	0.0074	+	62038045	62039280	0	2	156,24,	0,1211
15	62107267	62107537	ENSMUSG00000097039	0.00017	+	62107267	62107537	0	1	270,	0
15	62376929	62377110	ENSMUSG00000097039	0.0021	+	62376929	62377110	0	1	181,	0
15	77963621	77963952	ENSMUSG00000097057	0.0091	+	77963621	77963952	0	1	331,	0
15	85667447	85667675	ENSMUSG00000116004	0.00083	+	85667447	85667675	0	1	228,	0
15	5185434	5185723	ENSMUSG00000087532	1.5e-05	-	5185434	5185723	0	1	289,	0
15	38714701	38714940	ENSMUSG00000115620	0.0041	-	38714701	38714940	0	1	239,	0
15	58341598	58341717	ENSMUSG00000055114	0.0011	-	58341598	58341717	0	1	119,	0
15	72810054	72810234	ENSMUSG00000106847	0.00058	-	72810054	72810234	0	1	180,	0
15	82233234	82233501	ENSMUSG00000116009	0.00058	-	82233234	82233501	0	1	267,	0
15	97157058	97157208	ENSMUSG00000116295	0.0087	-	97157058	97157208	0	1	150,	0
15	100105439	100108161	ENSMUSG00000116311	0.00026	-	100105439	100108161	0	2	101,136,	0,2586
16	11225630	11225780	ENSMUSG00000097537	0.0041	+	11225630	11225780	0	1	150,	0
16	50558950	50559130	ENSMUSG00000097694	2e-05	+	50558950	50559130	0	1	180,	0
16	57174174	57174324	ENSMUSG00000097876	7.8e-05	+	57174174	57174324	0	1	150,	0
16	77500267	77500418	ENSMUSG00000090386	0.0013	+	77500267	77500418	0	1	151,	0
16	87496058	87496208	ENSMUSG00000093606	0.0011	+	87496058	87496208	0	1	150,	0
16	87502029	87502150	ENSMUSG00000093606	0.0011	+	87502029	87502150	0	1	121,	0
16	24186088	24186238	ENSMUSG00000115869	0.0078	-	24186088	24186238	0	1	150,	0
16	31590285	31590555	ENSMUSG00000116793	0.00023	-	31590285	31590555	0	1	270,	0
16	31591420	31592633	ENSMUSG00000116793	0.0041	-	31591420	31592633	0	2	7,114,	0,1099
16	50719593	50719744	ENSMUSG00000022639	0.00028	-	50719593	50719744	0	1	151,	0
17	3258025	3258235	ENSMUSG00000116858	8.5e-07	+	3258025	3258235	0	1	210,	0
17	5798686	5799735	ENSMUSG00000096965	1.8e-09	+	5798686	5799735	0	2	176,245,	0,804
17	13333008	13333217	ENSMUSG00000117278	0.00036	+	13333008	13333217	0	1	209,	0
17	17294442	17316139	ENSMUSG00000072761	1.6e-07	+	17294442	17316139	0	2	147,62,	0,21635
17	25990821	25991000	ENSMUSG00000097523	0.00039	+	25990821	25991000	0	1	179,	0
17	33939068	33939424	ENSMUSG00000117603	1.6e-05	+	33939068	33939424	0	2	116,35,	0,321
17	45780226	45780406	ENSMUSG00000097727	0.0003	+	45780226	45780406	0	1	180,	0
17	84086036	84086186	ENSMUSG00000117571	0.0021	+	84086036	84086186	0	1	150,	0
17	13490424	13490604	ENSMUSG00000117042	0.0041	-	13490424	13490604	0	1	180,	0
17	13490428	13490607	ENSMUSG00000117063	0.0041	-	13490428	13490607	0	1	179,	0
17	21423211	21423389	ENSMUSG00000116771	0.001	-	21423211	21423389	0	1	178,	0
17	26934413	26934563	ENSMUSG00000118147	0.0078	-	26934413	26934563	0	1	150,	0
17	27546814	27547204	ENSMUSG00000116657	2e-05	-	27546814	27547204	0	1	390,	0
17	27555798	27556308	ENSMUSG00000116657	1.6e-07	-	27555798	27556308	0	1	510,	0
17	28223989	28224137	ENSMUSG00000117028	0.0071	-	28223989	28224137	0	1	148,	0
17	29060026	29060146	ENSMUSG00000085912	0.01	-	29060026	29060146	0	1	120,	0
17	35379636	35379965	ENSMUSG00000079505	0.00015	-	35379636	35379965	0	2	101,78,	0,251
17	57091399	57091579	ENSMUSG00000079414	0.0016	-	57091399	57091579	0	1	180,	0
18	12198409	12198675	ENSMUSG00000086935	1.8e-09	+	12198409	12198675	0	1	266,	0
18	34758268	34758626	ENSMUSG00000097755	4e-13	+	34758268	34758626	0	1	358,	0
18	35558076	35558196	ENSMUSG00000117869	5.8e-07	+	35558076	35558196	0	1	120,	0
18	75521431	75521761	ENSMUSG00000097712	3.5e-09	+	75521431	75521761	0	1	330,	0
18	82693406	82693644	ENSMUSG00000097141	3.9e-07	+	82693406	82693644	0	1	238,	0
18	82700919	82701068	ENSMUSG00000118012	0.00058	+	82700919	82701068	0	1	149,	0
18	7868994	7869113	ENSMUSG00000117505	0.0027	-	7868994	7869113	0	1	119,	0
18	31782388	31785654	ENSMUSG00000097748	3.7e-06	-	31782388	31785654	0	2	134,105,	0,3161
18	32377259	32377440	ENSMUSG00000097413	1e-15	-	32377259	32377440	0	1	181,	0
18	50053604	50053724	ENSMUSG00000086600	0.011	-	50053604	50053724	0	1	120,	0
18	65624476	65624657	ENSMUSG00000118234	0.00031	-	65624476	65624657	0	1	181,	0
18	66127749	66127927	ENSMUSG00000117764	0.0011	-	66127749	66127927	0	1	178,	0
18	76228049	76228259	ENSMUSG00000118004	0.0041	-	76228049	76228259	0	1	210,	0
18	82339615	82339765	ENSMUSG00000118057	0.0043	-	82339615	82339765	0	1	150,	0
19	9900019	9902631	ENSMUSG00000118100	3.8e-06	+	9900019	9902631	0	3	1,244,115,	0,848,2497
19	22020063	22020332	ENSMUSG00000118273	0.0003	+	22020063	22020332	0	1	269,	0
19	21997565	21999564	ENSMUSG00000118226	0.0041	+	21997565	21999564	0	2	128,20,	0,1979
19	32487987	32488168	ENSMUSG00000118106	0.0041	+	32487987	32488168	0	1	181,	0
19	36256135	36256336	ENSMUSG00000118032	8.7e-07	+	36256135	36256336	0	1	201,	0
19	40594031	40594210	ENSMUSG00000097792	0.0031	+	40594031	40594210	0	1	179,	0
19	46881853	46882003	ENSMUSG00000117814	0.01	+	46881853	46882003	0	1	150,	0
19	47722381	47722590	ENSMUSG00000118149	0.0021	+	47722381	47722590	0	1	209,	0
19	9865941	9866181	ENSMUSG00000118138	0.0011	-	9865941	9866181	0	1	240,	0
X	75574790	75574910	ENSMUSG00000086937	0.0018	+	75574790	75574910	0	1	120,	0
X	94445358	94445538	ENSMUSG00000084904	0.00038	+	94445358	94445538	0	1	180,	0
X	7412055	7412235	ENSMUSG00000063018	1.1e-07	-	7412055	7412235	0	1	180,	0
X	105038871	105039022	ENSMUSG00000087174	0.00013	-	105038871	105039022	0	1	151,	0
Y	90785928	90790608	ENSMUSG00000096768	1.6e-10	+	90785928	90790608	0	2	51,158,	0,4522
2	156391480	156391631	ENSMUSG00000102869	9.5e-08	-	156391480	156391631	0	1	151,	0
4	155732574	155732784	ENSMUSG00000096221	2e-05	-	155732574	155732784	0	1	210,	0
5	134176582	134176761	ENSMUSG00000104195	0.00071	+	134176582	134176761	0	1	179,	0
5	134176819	134176968	ENSMUSG00000104195	0.00041	+	134176819	134176968	0	1	149,	0
5	23701658	23701779	ENSMUSG00000105987	3.2e-16	-	23701658	23701779	0	1	121,	0
6	31218700	31218910	ENSMUSG00000044471	0.0021	-	31218700	31218910	0	1	210,	0
7	79710459	79710608	ENSMUSG00000039133	0.0036	+	79710459	79710608	0	1	149,	0
7	96951677	96951856	ENSMUSG00000085560	0.0041	-	96951677	96951856	0	1	179,	0
11	85238101	85238304	ENSMUSG00000085628	0.00015	+	85238101	85238304	0	1	203,	0
12	84877566	84877747	ENSMUSG00000092130	0.0011	+	84877566	84877747	0	1	181,	0
12	83950718	83951124	ENSMUSG00000096953	0.00012	-	83950718	83951124	0	1	406,	0
19	5826026	5826177	ENSMUSG00000092274	2e-05	-	5826026	5826177	0	1	151,	0
X	103467345	103467556	ENSMUSG00000086503	1.7e-09	-	103467345	103467556	0	1	211,	0

## Sheet: GFP_DM4vsGFP_GM.intersect
1	6238456	6241045	ENSMUSG00000025907	5e-66	+	6238456	6241045	0	3	8,427,76,	0,1495,2513	1	6238426	6241045	ENSMUSG00000025907	1e-102	+	6238426	6241045	0	3	38,427,76,	0,1525,2543	511
1	6248111	6251057	ENSMUSG00000025907	0	+	6248111	6251057	0	3	81,1892,127,	0,164,2819	1	6248141	6251057	ENSMUSG00000025907	0	+	6248141	6251057	0	3	51,1892,127,	0,134,2789	2070
1	6251205	6260882	ENSMUSG00000025907	9.1e-06	+	6251205	6260882	0	2	53,98,	0,9579	1	6251205	6260912	ENSMUSG00000025907	0.0021	+	6251205	6260912	0	2	53,128,	0,9579	151
1	6274968	6275149	ENSMUSG00000025907	7.2e-07	+	6274968	6275149	0	1	181,	0	1	6274998	6275509	ENSMUSG00000025907	2.2e-05	+	6274998	6275509	0	1	511,	0	151
1	6802401	6803060	ENSMUSG00000033740	3.2e-08	+	6802401	6803060	0	1	659,	0	1	6802491	6802791	ENSMUSG00000033740	1.3e-06	+	6802491	6802791	0	1	300,	0	300
1	7089159	7147637	ENSMUSG00000051285	6.3e-66	+	7089159	7147637	0	3	57,422,1,	0,31034,58477	1	7089189	7147637	ENSMUSG00000051285	1.3e-46	+	7089189	7147637	0	3	27,422,1,	0,31004,58447	450
1	7163289	7170062	ENSMUSG00000051285	1e-271	+	7163289	7170062	0	3	82,210,548,	0,3019,6225	1	7163349	7170032	ENSMUSG00000051285	1e-127	+	7163349	7170032	0	3	22,210,518,	0,2959,6165	750
1	9545852	9547158	ENSMUSG00000061024	0	+	9545852	9547158	0	1	1306,	0	1	9545793	9547069	ENSMUSG00000061024	0	+	9545793	9547069	0	1	1276,	0	1217
1	9575440	9575619	ENSMUSG00000081441	0.0048	+	9575440	9575619	0	1	179,	0	1	9575469	9575649	ENSMUSG00000081441	0.0012	+	9575469	9575649	0	1	180,	0	150
1	9747647	9748483	ENSMUSG00000097893	3.2e-93	+	9747647	9748483	0	1	836,	0	1	9747647	9748453	ENSMUSG00000097893	1e-104	+	9747647	9748453	0	1	806,	0	806
1	10038226	10038346	ENSMUSG00000056763	0.0016	+	10038226	10038346	0	1	120,	0	1	10038226	10038436	ENSMUSG00000056763	0.0043	+	10038226	10038436	0	1	210,	0	120
1	10065389	10066783	ENSMUSG00000056763	6.2e-09	+	10065389	10066783	0	2	32,358,	0,1036	1	10065389	10066873	ENSMUSG00000056763	7.9e-14	+	10065389	10066873	0	2	32,448,	0,1036	390
1	10112408	10113012	ENSMUSG00000056763	6.3e-13	+	10112408	10113012	0	2	134,137,	0,467	1	10108540	10113012	ENSMUSG00000056763	2e-12	+	10108540	10113012	0	3	14,150,137,	0,3852,4335	271
1	10136587	10136768	ENSMUSG00000056763	2.3e-06	+	10136587	10136768	0	1	181,	0	1	10136587	10136768	ENSMUSG00000056763	1.3e-06	+	10136587	10136768	0	1	181,	0	181
1	12692456	12692666	ENSMUSG00000016918	1.3e-12	+	12692456	12692666	0	1	210,	0	1	12692486	12718500	ENSMUSG00000016918	1.4e-10	+	12692486	12718500	0	2	198,42,	0,25972	180
1	12848365	12851066	ENSMUSG00000016918	3.2e-24	+	12848365	12851066	0	3	89,34,178,	0,2394,2523	1	12848365	12851066	ENSMUSG00000016918	2.5e-14	+	12848365	12851066	0	3	89,34,178,	0,2394,2523	301
1	12852443	12859934	ENSMUSG00000016918	0	+	12852443	12859934	0	2	46,1123,	0,6368	1	12858825	12859455	ENSMUSG00000016918	1e-201	+	12858825	12859455	0	1	630,	0	630
1	12852443	12859934	ENSMUSG00000016918	0	+	12852443	12859934	0	2	46,1123,	0,6368	1	12859573	12859874	ENSMUSG00000016918	2.5e-11	+	12859573	12859874	0	1	301,	0	301
1	12860502	12860773	ENSMUSG00000016918	2.5e-16	+	12860502	12860773	0	1	271,	0	1	12860502	12860743	ENSMUSG00000016918	0.00085	+	12860502	12860743	0	1	241,	0	241
1	15842944	15843394	ENSMUSG00000025925	6.8e-08	+	15842944	15843394	0	1	450,	0	1	15842944	15843394	ENSMUSG00000025925	4e-21	+	15842944	15843394	0	1	450,	0	450
1	16105803	16105983	ENSMUSG00000025921	0.0001	+	16105803	16105983	0	1	180,	0	1	16105803	16105983	ENSMUSG00000025921	0.00074	+	16105803	16105983	0	1	180,	0	180
1	16677260	16677440	ENSMUSG00000025940	2.9e-08	+	16677260	16677440	0	1	180,	0	1	16677230	16677470	ENSMUSG00000025940	1.3e-34	+	16677230	16677470	0	1	240,	0	180
1	20935241	20938421	ENSMUSG00000025931	1e-85	+	20935241	20938421	0	1	3180,	0	1	20935241	20938421	ENSMUSG00000025931	1.3e-99	+	20935241	20938421	0	1	3180,	0	3180
1	23844883	23845742	ENSMUSG00000026156	5e-11	+	23844883	23845742	0	2	138,642,	0,217	1	23844913	23845443	ENSMUSG00000026156	4e-08	+	23844913	23845443	0	2	108,343,	0,187	451
1	23844883	23845742	ENSMUSG00000026156	5e-11	+	23844883	23845742	0	2	138,642,	0,217	1	23845532	23845712	ENSMUSG00000026156	4.8e-07	+	23845532	23845712	0	1	180,	0	180
1	24762677	24763007	ENSMUSG00000073725	6.3e-29	+	24762677	24763007	0	1	330,	0	1	24762647	24762977	ENSMUSG00000073725	2.5e-13	+	24762647	24762977	0	1	330,	0	300
1	24766030	24766211	ENSMUSG00000073725	0.0026	+	24766030	24766211	0	1	181,	0	1	24765971	24766151	ENSMUSG00000073725	0.0028	+	24765971	24766151	0	1	180,	0	121
1	33738282	33740201	ENSMUSG00000004768	1e-140	+	33738282	33740201	0	2	98,949,	0,970	1	33738312	33740710	ENSMUSG00000004768	1e-246	+	33738312	33740710	0	2	68,1458,	0,940	1017
1	33740470	33740710	ENSMUSG00000004768	1.2e-05	+	33740470	33740710	0	1	240,	0	1	33738312	33740710	ENSMUSG00000004768	1e-246	+	33738312	33740710	0	2	68,1458,	0,940	240
1	34121463	34121944	ENSMUSG00000026131	7.9e-21	+	34121463	34121944	0	1	481,	0	1	34121463	34121674	ENSMUSG00000026131	2e-06	+	34121463	34121674	0	1	211,	0	211
1	34121463	34121944	ENSMUSG00000026131	7.9e-21	+	34121463	34121944	0	1	481,	0	1	34121943	34122244	ENSMUSG00000026131	5.2e-05	+	34121943	34122244	0	1	301,	0	1
1	34177907	34178208	ENSMUSG00000026131	1.7e-10	+	34177907	34178208	0	1	301,	0	1	34177877	34178088	ENSMUSG00000026131	1.2e-06	+	34177877	34178088	0	1	211,	0	181
1	34177907	34178208	ENSMUSG00000026131	1.7e-10	+	34177907	34178208	0	1	301,	0	1	34178147	34178298	ENSMUSG00000026131	0.0019	+	34178147	34178298	0	1	151,	0	61
1	34178477	34178928	ENSMUSG00000026131	0.00013	+	34178477	34178928	0	1	451,	0	1	34178537	34178838	ENSMUSG00000026131	0.0014	+	34178537	34178838	0	1	301,	0	301
1	34179976	34180517	ENSMUSG00000026131	6.8e-10	+	34179976	34180517	0	1	541,	0	1	34179886	34180727	ENSMUSG00000026131	7.9e-17	+	34179886	34180727	0	1	841,	0	541
1	34186930	34189000	ENSMUSG00000026131	1e-145	+	34186930	34189000	0	2	21,1029,	0,1041	1	34187980	34189000	ENSMUSG00000026131	1.6e-89	+	34187980	34189000	0	1	1020,	0	1020
1	34189389	34189660	ENSMUSG00000026131	1e-17	+	34189389	34189660	0	1	271,	0	1	34189329	34189660	ENSMUSG00000026131	2.5e-25	+	34189329	34189660	0	1	331,	0	271
1	34190049	34190649	ENSMUSG00000026131	1.3e-97	+	34190049	34190649	0	1	600,	0	1	34190019	34190679	ENSMUSG00000026131	2e-80	+	34190019	34190679	0	1	660,	0	600
1	34190888	34191219	ENSMUSG00000026131	4e-58	+	34190888	34191219	0	1	331,	0	1	34190858	34191219	ENSMUSG00000026131	2e-47	+	34190858	34191219	0	1	361,	0	331
1	34191668	34192239	ENSMUSG00000026131	0	+	34191668	34192239	0	1	571,	0	1	34191608	34192239	ENSMUSG00000026131	1e-203	+	34191608	34192239	0	1	631,	0	571
1	34192477	34193078	ENSMUSG00000026131	2e-83	+	34192477	34193078	0	1	601,	0	1	34192447	34193078	ENSMUSG00000026131	3.2e-52	+	34192447	34193078	0	1	631,	0	601
1	34198568	34199468	ENSMUSG00000026131	1e-147	+	34198568	34199468	0	2	183,177,	0,723	1	34198568	34199468	ENSMUSG00000026131	7.9e-23	+	34198568	34199468	0	2	183,177,	0,723	360
1	34201078	34201379	ENSMUSG00000026131	3.2e-35	+	34201078	34201379	0	1	301,	0	1	34201018	34201349	ENSMUSG00000026131	1e-16	+	34201018	34201349	0	1	331,	0	271
1	34225686	34229106	ENSMUSG00000026131	0	+	34225686	34229106	0	2	318,1332,	0,2088	1	34225686	34229106	ENSMUSG00000026131	1e-245	+	34225686	34229106	0	2	318,1332,	0,2088	1650
1	34237743	34238134	ENSMUSG00000026131	0.0016	+	34237743	34238134	0	1	391,	0	1	34237593	34237984	ENSMUSG00000026131	1.4e-06	+	34237593	34237984	0	1	391,	0	241
1	34238673	34238824	ENSMUSG00000026131	0.0013	+	34238673	34238824	0	1	151,	0	1	34238613	34238734	ENSMUSG00000026131	0.0018	+	34238613	34238734	0	1	121,	0	61
1	34308210	34308601	ENSMUSG00000026131	1.4e-08	+	34308210	34308601	0	1	391,	0	1	34308150	34308541	ENSMUSG00000026131	7.9e-13	+	34308150	34308541	0	1	391,	0	331
1	36069118	36101804	ENSMUSG00000045216	3.5e-06	+	36069118	36101804	0	2	66,115,	0,32571	1	36069118	36101804	ENSMUSG00000045216	3.2e-05	+	36069118	36101804	0	2	66,115,	0,32571	181
1	36103450	36104619	ENSMUSG00000045216	1e-270	+	36103450	36104619	0	1	1169,	0	1	36103540	36104649	ENSMUSG00000045216	1e-195	+	36103540	36104649	0	1	1109,	0	1079
1	36105906	36106416	ENSMUSG00000045216	1e-155	+	36105906	36106416	0	1	510,	0	1	36105876	36106416	ENSMUSG00000045216	1e-134	+	36105876	36106416	0	1	540,	0	510
1	36307732	36307973	ENSMUSG00000037447	4e-16	+	36307732	36307973	0	1	241,	0	1	36307732	36307973	ENSMUSG00000037447	1.7e-05	+	36307732	36307973	0	1	241,	0	241
1	36318181	36321599	ENSMUSG00000037447	1e-271	+	36318181	36321599	0	3	107,166,2608,	0,306,810	1	36318530	36321209	ENSMUSG00000037447	1e-185	+	36318530	36321209	0	2	123,2218,	0,461	2341
1	36318181	36321599	ENSMUSG00000037447	1e-271	+	36318181	36321599	0	3	107,166,2608,	0,306,810	1	36321298	36321569	ENSMUSG00000037447	0.00042	+	36321298	36321569	0	1	271,	0	271
1	36321808	36321959	ENSMUSG00000037447	0.0032	+	36321808	36321959	0	1	151,	0	1	36321658	36321989	ENSMUSG00000037447	0.00041	+	36321658	36321989	0	1	331,	0	151
1	36322798	36323039	ENSMUSG00000037447	7.9e-23	+	36322798	36323039	0	1	241,	0	1	36322768	36322979	ENSMUSG00000037447	2e-11	+	36322768	36322979	0	1	211,	0	181
1	36323428	36323909	ENSMUSG00000037447	5.2e-05	+	36323428	36323909	0	1	481,	0	1	36323488	36323639	ENSMUSG00000037447	0.0011	+	36323488	36323639	0	1	151,	0	151
1	36471829	36472999	ENSMUSG00000037408	5e-56	+	36471829	36472999	0	1	1170,	0	1	36471829	36473029	ENSMUSG00000037408	1.6e-86	+	36471829	36473029	0	1	1200,	0	1170
1	36506754	36507265	ENSMUSG00000037408	5e-19	+	36506754	36507265	0	1	511,	0	1	36506724	36507295	ENSMUSG00000037408	2e-26	+	36506724	36507295	0	1	571,	0	511
1	36511896	36512197	ENSMUSG00000001138	5e-15	+	36511896	36512197	0	1	301,	0	1	36511896	36512167	ENSMUSG00000001138	1.9e-08	+	36511896	36512167	0	1	271,	0	271
1	36512826	36518572	ENSMUSG00000001138	6.3e-62	+	36512826	36518572	0	2	327,4,	0,5742	1	36512856	36518602	ENSMUSG00000001138	3.2e-27	+	36512856	36518602	0	2	297,34,	0,5712	301
1	36525176	36525387	ENSMUSG00000001138	0.0001	+	36525176	36525387	0	1	211,	0	1	36524083	36525357	ENSMUSG00000001138	0.0051	+	36524083	36525357	0	2	49,192,	0,1082	181
1	36526766	36527187	ENSMUSG00000001138	2e-17	+	36526766	36527187	0	1	421,	0	1	36526706	36527187	ENSMUSG00000001138	2.5e-32	+	36526706	36527187	0	1	481,	0	421
1	36558087	36558267	ENSMUSG00000087589	3.2e-05	+	36558087	36558267	0	1	180,	0	1	36558028	36558326	ENSMUSG00000087589	4e-08	+	36558028	36558326	0	1	298,	0	180
1	36558415	36559369	ENSMUSG00000087589	2e-35	+	36558415	36559369	0	1	954,	0	1	36558564	36559458	ENSMUSG00000087589	1.8e-07	+	36558564	36559458	0	1	894,	0	805
1	36559457	36564839	ENSMUSG00000087589	0.0018	+	36559457	36564839	0	3	210,63,26,	0,4848,5356	1	36558564	36559458	ENSMUSG00000087589	1.8e-07	+	36558564	36559458	0	1	894,	0	1
1	36692495	36693352	ENSMUSG00000061518	2e-25	+	36692495	36693352	0	2	55,156,	0,701	1	36692465	36693382	ENSMUSG00000061518	7.9e-47	+	36692465	36693382	0	2	85,186,	0,731	211
1	37408161	37408282	ENSMUSG00000026113	0.0048	+	37408161	37408282	0	1	121,	0	1	37408131	37408312	ENSMUSG00000026113	0.00027	+	37408131	37408312	0	1	181,	0	121
1	37430138	37430377	ENSMUSG00000026111	1e-24	+	37430138	37430377	0	1	239,	0	1	37430138	37431474	ENSMUSG00000026111	5e-22	+	37430138	37431474	0	2	355,182,	0,1154	239
1	37438795	37439005	ENSMUSG00000026111	3.2e-14	+	37438795	37439005	0	1	210,	0	1	37437607	37439005	ENSMUSG00000026111	2e-11	+	37437607	37439005	0	2	5,324,	0,1074	210
1	37871945	37872376	ENSMUSG00000037216	0.0038	+	37871945	37872376	0	3	86,120,3,	0,260,428	1	37872208	37872465	ENSMUSG00000037216	0.0015	+	37872208	37872465	0	2	117,92,	0,165	120
1	37874890	37876198	ENSMUSG00000037216	3.2e-84	+	37874890	37876198	0	1	1308,	0	1	37875098	37876198	ENSMUSG00000037216	1e-130	+	37875098	37876198	0	1	1100,	0	1100
1	37998129	38033079	ENSMUSG00000026083	1e-260	+	37998129	38033079	0	8	195,126,85,670,218,151,99,12,	0,19676,19895,20735,23464,24034,34147,34938	1	37998129	38033348	ENSMUSG00000026083	0	+	37998129	38033348	0	8	195,126,85,670,218,151,99,281,	0,19676,19895,20735,23464,24034,34147,34938	1556
1	38033168	38033289	ENSMUSG00000026083	0.0017	+	38033168	38033289	0	1	121,	0	1	37998129	38033348	ENSMUSG00000026083	0	+	37998129	38033348	0	8	195,126,85,670,218,151,99,281,	0,19676,19895,20735,23464,24034,34147,34938	121
1	38033976	38037243	ENSMUSG00000026083	1e-167	+	38033976	38037243	0	3	127,281,41,	0,2016,3226	1	38033976	38037273	ENSMUSG00000026083	0	+	38033976	38037273	0	3	127,281,71,	0,2016,3226	449
1	38051278	38052019	ENSMUSG00000026083	1.6e-71	+	38051278	38052019	0	2	6,414,	0,327	1	38051629	38052019	ENSMUSG00000026083	1e-102	+	38051629	38052019	0	1	390,	0	390
1	38053394	38053515	ENSMUSG00000026083	0.0014	+	38053394	38053515	0	1	121,	0	1	38053394	38053545	ENSMUSG00000026083	4.1e-05	+	38053394	38053545	0	1	151,	0	121
1	38987761	38995169	ENSMUSG00000026078	2e-61	+	38987761	38995169	0	4	308,130,91,10,	0,3484,7153,7398	1	38987761	38995169	ENSMUSG00000026078	1.3e-87	+	38987761	38995169	0	4	308,130,91,10,	0,3484,7153,7398	539
1	38996190	38996341	ENSMUSG00000026078	6.8e-06	+	38996190	38996341	0	1	151,	0	1	38995933	38996640	ENSMUSG00000026078	7.9e-20	+	38995933	38996640	0	2	10,500,	0,207	151
1	38996399	38996640	ENSMUSG00000026078	1.3e-05	+	38996399	38996640	0	1	241,	0	1	38995933	38996640	ENSMUSG00000026078	7.9e-20	+	38995933	38996640	0	2	10,500,	0,207	241
1	39371080	39371199	ENSMUSG00000073702	5.6e-08	+	39371080	39371199	0	1	119,	0	1	39371050	39371199	ENSMUSG00000073702	1.3e-47	+	39371050	39371199	0	1	149,	0	119
1	39545090	39545330	ENSMUSG00000003135	1.6e-18	+	39545090	39545330	0	1	240,	0	1	39544980	39545330	ENSMUSG00000003135	2.5e-42	+	39544980	39545330	0	2	8,262,	0,88	240
1	39546468	39546799	ENSMUSG00000003135	3.2e-50	+	39546468	39546799	0	1	331,	0	1	39546378	39546829	ENSMUSG00000003135	1e-113	+	39546378	39546829	0	1	451,	0	331
1	39990189	39999772	ENSMUSG00000026074	5e-96	+	39990189	39999772	0	3	110,162,178,	0,6831,9405	1	39989024	39999772	ENSMUSG00000026074	1e-159	+	39989024	39999772	0	4	18,211,162,178,	0,1064,7996,10570	450
1	40024723	40025412	ENSMUSG00000026074	3.2e-49	+	40024723	40025412	0	1	689,	0	1	40024723	40025412	ENSMUSG00000026074	2e-78	+	40024723	40025412	0	1	689,	0	689
1	40026070	40026310	ENSMUSG00000026074	7.9e-22	+	40026070	40026310	0	1	240,	0	1	40026099	40026220	ENSMUSG00000026074	0.0013	+	40026099	40026220	0	1	121,	0	121
1	40312985	40313942	ENSMUSG00000026072	0	+	40312985	40313942	0	1	957,	0	1	40313015	40313882	ENSMUSG00000026072	0	+	40313015	40313882	0	1	867,	0	867
1	40315105	40315674	ENSMUSG00000026072	1e-36	+	40315105	40315674	0	1	569,	0	1	40315105	40315644	ENSMUSG00000026072	4e-43	+	40315105	40315644	0	1	539,	0	539
1	40315912	40316062	ENSMUSG00000026072	0.0087	+	40315912	40316062	0	1	150,	0	1	40315912	40316122	ENSMUSG00000026072	6.3e-05	+	40315912	40316122	0	1	210,	0	150
1	40548777	40549285	ENSMUSG00000026068	1e-08	+	40548777	40549285	0	1	508,	0	1	40548687	40549345	ENSMUSG00000026068	1.3e-45	+	40548687	40549345	0	1	658,	0	508
1	40580736	40584003	ENSMUSG00000026065	0.00071	+	40580736	40584003	0	2	35,145,	0,3122	1	40583882	40584003	ENSMUSG00000026065	0.0041	+	40583882	40584003	0	1	121,	0	121
1	40767684	40768554	ENSMUSG00000026062	1e-135	+	40767684	40768554	0	1	870,	0	1	40766302	40768614	ENSMUSG00000026062	2.5e-88	+	40766302	40768614	0	2	31,989,	0,1323	870
1	40772371	40772701	ENSMUSG00000103270	4e-19	+	40772371	40772701	0	1	330,	0	1	40772102	40772791	ENSMUSG00000103270	3.2e-34	+	40772102	40772791	0	1	689,	0	330
1	40772879	40773538	ENSMUSG00000103270	1.7e-08	+	40772879	40773538	0	1	659,	0	1	40772850	40773239	ENSMUSG00000103270	2e-18	+	40772850	40773239	0	1	389,	0	360
1	40773687	40780592	ENSMUSG00000103270	1.6e-08	+	40773687	40780592	0	2	408,131,	0,6774	1	40773627	40780592	ENSMUSG00000103270	3.1e-10	+	40773627	40780592	0	2	468,131,	0,6834	539
1	42898827	42899007	ENSMUSG00000060679	0.0024	+	42898827	42899007	0	1	180,	0	1	42898827	42899067	ENSMUSG00000060679	0.0068	+	42898827	42899067	0	1	240,	0	180
1	43100829	43113265	ENSMUSG00000010290	7.9e-36	+	43100829	43113265	0	3	52,376,80,	0,10168,12356	1	43111005	43113265	ENSMUSG00000010290	5e-23	+	43111005	43113265	0	2	368,80,	0,2180	448
1	43115529	43115887	ENSMUSG00000010290	7.9e-17	+	43115529	43115887	0	1	358,	0	1	43115588	43115887	ENSMUSG00000010290	7.9e-17	+	43115588	43115887	0	1	299,	0	299
1	43554185	43554515	ENSMUSG00000066877	6.3e-27	+	43554185	43554515	0	1	330,	0	1	43554036	43554575	ENSMUSG00000066877	4e-68	+	43554036	43554575	0	1	539,	0	330
1	43569468	43570037	ENSMUSG00000066877	1.6e-13	+	43569468	43570037	0	1	569,	0	1	43569468	43570067	ENSMUSG00000066877	7.9e-16	+	43569468	43570067	0	1	599,	0	569
1	44002699	44003000	ENSMUSG00000041763	2e-19	+	44002699	44003000	0	1	301,	0	1	44002729	44003000	ENSMUSG00000041763	2e-18	+	44002729	44003000	0	1	271,	0	271
1	44118956	44119512	ENSMUSG00000041684	2.5e-12	+	44118956	44119512	0	2	414,5,	0,551	1	44118956	44119512	ENSMUSG00000041684	1.3e-22	+	44118956	44119512	0	2	414,5,	0,551	419
1	44126336	44126695	ENSMUSG00000041684	6.3e-21	+	44126336	44126695	0	1	359,	0	1	44126306	44126665	ENSMUSG00000041684	5e-17	+	44126306	44126665	0	1	359,	0	329
1	44138619	44143398	ENSMUSG00000041684	1e-138	+	44138619	44143398	0	3	40,97,550,	0,3158,4229	1	44138589	44143398	ENSMUSG00000041684	1e-212	+	44138589	44143398	0	3	70,97,550,	0,3188,4259	687
1	44164025	44167767	ENSMUSG00000026048	6.3e-84	+	44164025	44167767	0	2	59,959,	0,2783	1	44164025	44167797	ENSMUSG00000026048	1e-94	+	44164025	44167797	0	2	59,989,	0,2783	1018
1	44179152	44181230	ENSMUSG00000026048	1e-175	+	44179152	44181230	0	2	79,700,	0,1378	1	44179152	44181230	ENSMUSG00000026048	1e-137	+	44179152	44181230	0	2	79,700,	0,1378	779
1	45315793	45316153	ENSMUSG00000026043	2.5e-13	+	45315793	45316153	0	1	360,	0	1	45315793	45315973	ENSMUSG00000026043	0.0013	+	45315793	45315973	0	1	180,	0	180
1	45349525	45349646	ENSMUSG00000026043	9.1e-06	+	45349525	45349646	0	1	121,	0	1	45349466	45349676	ENSMUSG00000026043	0.0001	+	45349466	45349676	0	1	210,	0	121
1	45823319	45823619	ENSMUSG00000025995	5e-22	+	45823319	45823619	0	1	300,	0	1	45823349	45823619	ENSMUSG00000025995	3.2e-31	+	45823349	45823619	0	1	270,	0	270
1	50816328	50816657	ENSMUSG00000100816	9.3e-07	+	50816328	50816657	0	1	329,	0	1	50816239	50817075	ENSMUSG00000100816	3.2e-11	+	50816239	50817075	0	1	836,	0	329
1	51185473	51185593	ENSMUSG00000026109	0.00019	+	51185473	51185593	0	1	120,	0	1	51185443	51185683	ENSMUSG00000026109	1e-10	+	51185443	51185683	0	1	240,	0	120
1	51300803	51302152	ENSMUSG00000045954	1e-300	+	51300803	51302152	0	1	1349,	0	1	51300713	51302152	ENSMUSG00000045954	0	+	51300713	51302152	0	1	1439,	0	1349
1	51302690	51302960	ENSMUSG00000045954	6.3e-19	+	51302690	51302960	0	1	270,	0	1	51302570	51302960	ENSMUSG00000045954	2.5e-52	+	51302570	51302960	0	1	390,	0	270
1	52155187	52155397	ENSMUSG00000026104	1.6e-07	+	52155187	52155397	0	1	210,	0	1	52155127	52155397	ENSMUSG00000026104	1.5e-07	+	52155127	52155397	0	1	270,	0	210
1	52159286	52159947	ENSMUSG00000026104	5e-58	+	52159286	52159947	0	1	661,	0	1	52159286	52159887	ENSMUSG00000026104	5e-58	+	52159286	52159887	0	1	601,	0	601
1	52648920	52650210	ENSMUSG00000043015	7.9e-24	+	52648920	52650210	0	2	6,505,	0,785	1	52648920	52650210	ENSMUSG00000043015	4e-33	+	52648920	52650210	0	2	6,505,	0,785	511
1	52920355	52920836	ENSMUSG00000041426	1.6e-23	+	52920355	52920836	0	1	481,	0	1	52920445	52920836	ENSMUSG00000041426	7.9e-30	+	52920445	52920836	0	1	391,	0	391
1	53319957	53320198	ENSMUSG00000026096	3e-08	+	53319957	53320198	0	1	241,	0	1	53319897	53320198	ENSMUSG00000026096	1e-09	+	53319897	53320198	0	1	301,	0	241
1	55071686	55072135	ENSMUSG00000025981	1e-118	+	55071686	55072135	0	1	449,	0	1	55071806	55071986	ENSMUSG00000025981	6.2e-05	+	55071806	55071986	0	1	180,	0	180
1	55090744	55091307	ENSMUSG00000073676	2.6e-10	+	55090744	55091307	0	2	58,238,	0,325	1	55089888	55091307	ENSMUSG00000073676	1e-155	+	55089888	55091307	0	3	27,90,238,	0,824,1181	296
1	55226280	55228504	ENSMUSG00000097649	4e-26	+	55226280	55228504	0	2	470,9,	0,2215	1	55226340	55228504	ENSMUSG00000097649	1.6e-21	+	55226340	55228504	0	2	410,9,	0,2155	419
1	55234934	55235592	ENSMUSG00000097649	2e-45	+	55234934	55235592	0	1	658,	0	1	55234874	55235502	ENSMUSG00000097649	4e-24	+	55234874	55235502	0	1	628,	0	568
1	55237895	55239304	ENSMUSG00000046994	1e-111	+	55237895	55239304	0	1	1409,	0	1	55237835	55239244	ENSMUSG00000046994	1e-174	+	55237835	55239244	0	1	1409,	0	1349
1	55695903	55696114	ENSMUSG00000038349	6.5e-06	+	55695903	55696114	0	1	211,	0	1	55695784	55696234	ENSMUSG00000038349	2.6e-07	+	55695784	55696234	0	1	450,	0	211
1	55697642	55697883	ENSMUSG00000038349	1.7e-05	+	55697642	55697883	0	1	241,	0	1	55697582	55698003	ENSMUSG00000038349	1.1e-07	+	55697582	55698003	0	1	421,	0	241
1	56973169	56973678	ENSMUSG00000087022	1.6e-07	+	56973169	56973678	0	1	509,	0	1	56973169	56973409	ENSMUSG00000087022	7.4e-05	+	56973169	56973409	0	1	240,	0	240
1	57377888	57383716	ENSMUSG00000038323	1e-118	+	57377888	57383716	0	4	58,106,121,974,	0,1818,2153,4854	1	57377859	57380058	ENSMUSG00000038323	2.2e-05	+	57377859	57380058	0	3	87,106,17,	0,1847,2182	181
1	57377888	57383716	ENSMUSG00000038323	1e-118	+	57377888	57383716	0	4	58,106,121,974,	0,1818,2153,4854	1	57380117	57383686	ENSMUSG00000038323	1e-180	+	57380117	57383686	0	2	45,944,	0,2625	989
1	58015721	58017818	ENSMUSG00000026039	6.3e-28	+	58015721	58017818	0	1	2097,	0	1	58015601	58017908	ENSMUSG00000026039	9.99999983659714e-317	+	58015601	58017908	0	1	2307,	0	2097
1	58106142	58106413	ENSMUSG00000063558	5e-18	+	58106142	58106413	0	1	271,	0	1	58106232	58106413	ENSMUSG00000063558	0.00041	+	58106232	58106413	0	1	181,	0	181
1	58407233	58407353	ENSMUSG00000051223	6.3e-12	+	58407233	58407353	0	1	120,	0	1	58407233	58407353	ENSMUSG00000051223	2.5e-26	+	58407233	58407353	0	1	120,	0	120
1	58445570	58447917	ENSMUSG00000026036	2.5e-13	+	58445570	58447917	0	4	64,57,102,287,	0,158,1874,2060	1	58445510	58447917	ENSMUSG00000026036	4e-38	+	58445510	58447917	0	4	124,57,102,287,	0,218,1934,2120	510
1	58461169	58462219	ENSMUSG00000026036	1e-154	+	58461169	58462219	0	1	1050,	0	1	58457862	58462219	ENSMUSG00000026036	1e-302	+	58457862	58462219	0	2	1,1079,	0,3278	1050
1	58655479	58655831	ENSMUSG00000102059	7.9e-36	+	58655479	58655831	0	1	352,	0	1	58655421	58655831	ENSMUSG00000102059	4e-14	+	58655421	58655831	0	1	410,	0	352
1	58711567	58713988	ENSMUSG00000026031	6.3e-38	+	58711567	58713988	0	2	25,695,	0,1726	1	58711567	58713928	ENSMUSG00000026031	6.3e-12	+	58711567	58713928	0	2	25,635,	0,1726	660
1	58722586	58723066	ENSMUSG00000026031	3.2e-20	+	58722586	58723066	0	1	480,	0	1	58722556	58726451	ENSMUSG00000026031	1e-13	+	58722556	58726451	0	2	514,146,	0,3749	480
1	58735672	58753943	ENSMUSG00000026031	1e-230	+	58735672	58753943	0	5	40,50,82,508,160,	0,4590,5292,16666,18111	1	58740964	58754032	ENSMUSG00000026031	1e-239	+	58740964	58754032	0	3	82,508,249,	0,11374,12819	750
1	58844355	58844773	ENSMUSG00000026029	1.6e-15	+	58844355	58844773	0	1	418,	0	1	58833756	58844654	ENSMUSG00000026029	6.3e-37	+	58833756	58844654	0	2	18,311,	0,10587	299
1	58846786	58847056	ENSMUSG00000026029	1e-31	+	58846786	58847056	0	1	270,	0	1	58846786	58847086	ENSMUSG00000026029	2.5e-69	+	58846786	58847086	0	1	300,	0	270
1	58994875	58995115	ENSMUSG00000026027	6.3e-06	+	58994875	58995115	0	1	240,	0	1	58994935	58995085	ENSMUSG00000026027	0.0011	+	58994935	58995085	0	1	150,	0	150
1	59120521	59120672	ENSMUSG00000097573	0.0029	+	59120521	59120672	0	1	151,	0	1	59120551	59120731	ENSMUSG00000097573	0.00058	+	59120551	59120731	0	1	180,	0	121
1	59120521	59120672	ENSMUSG00000097573	0.0029	+	59120521	59120672	0	1	151,	0	1	59120551	59120732	ENSMUSG00000097573	0.00058	+	59120551	59120732	0	1	181,	0	121
1	59482423	59482692	ENSMUSG00000041075	1.1e-07	+	59482423	59482692	0	1	269,	0	1	59482453	59482692	ENSMUSG00000041075	2e-09	+	59482453	59482692	0	1	239,	0	239
1	59483347	59485256	ENSMUSG00000041075	0	+	59483347	59485256	0	1	1909,	0	1	59483079	59485166	ENSMUSG00000041075	0	+	59483079	59485166	0	1	2087,	0	1819
1	59706714	59711493	ENSMUSG00000026020	1e-232	+	59706714	59711493	0	5	53,62,134,158,223,	0,288,2288,3780,4556	1	59706714	59711493	ENSMUSG00000026020	0	+	59706714	59711493	0	5	53,62,134,158,223,	0,288,2288,3780,4556	630
1	59764268	59764419	ENSMUSG00000067336	0.0026	+	59764268	59764419	0	1	151,	0	1	59764268	59764419	ENSMUSG00000067336	0.0014	+	59764268	59764419	0	1	151,	0	151
1	59867474	59868464	ENSMUSG00000067336	1e-120	+	59867474	59868464	0	1	990,	0	1	59867444	59870652	ENSMUSG00000067336	1e-119	+	59867444	59870652	0	2	1171,418,	0,2790	990
1	59870292	59870682	ENSMUSG00000067336	1e-23	+	59870292	59870682	0	1	390,	0	1	59867444	59870652	ENSMUSG00000067336	1e-119	+	59867444	59870652	0	2	1171,418,	0,2790	360
1	59877485	59877635	ENSMUSG00000067336	3.7e-07	+	59877485	59877635	0	1	150,	0	1	59877485	59877605	ENSMUSG00000067336	5.2e-05	+	59877485	59877605	0	1	120,	0	120
1	59980916	59982346	ENSMUSG00000041040	3.2e-62	+	59980916	59982346	0	2	22,938,	0,492	1	59981536	59982346	ENSMUSG00000041040	1e-107	+	59981536	59982346	0	1	810,	0	810
1	60147388	60150718	ENSMUSG00000026017	5e-26	+	60147388	60150718	0	3	92,370,138,	0,444,3192	1	60148070	60150688	ENSMUSG00000026017	4.7e-07	+	60148070	60150688	0	2	132,108,	0,2510	240
1	60235099	60235250	ENSMUSG00000073664	2.2e-05	+	60235099	60235250	0	1	151,	0	1	60235129	60235400	ENSMUSG00000073664	1.1e-05	+	60235129	60235400	0	1	271,	0	121
1	60257570	60260754	ENSMUSG00000073664	1.6e-18	+	60257570	60260754	0	3	19,89,522,	0,1079,2662	1	60258690	60260545	ENSMUSG00000073664	2e-15	+	60258690	60260545	0	2	48,313,	0,1542	361
1	60330925	60331166	ENSMUSG00000073664	6.3e-13	+	60330925	60331166	0	1	241,	0	1	60330955	60331136	ENSMUSG00000073664	0.0012	+	60330955	60331136	0	1	181,	0	181
1	60387881	60388060	ENSMUSG00000049439	5e-18	+	60387881	60388060	0	1	179,	0	1	60387881	60388060	ENSMUSG00000049439	2e-31	+	60387881	60388060	0	1	179,	0	179
1	60470821	60477352	ENSMUSG00000026782	1e-120	+	60470821	60477352	0	2	18,613,	0,5918	1	60470761	60477412	ENSMUSG00000026782	1e-155	+	60470761	60477412	0	2	78,673,	0,5978	631
1	60480977	60481158	ENSMUSG00000026782	5e-11	+	60480977	60481158	0	1	181,	0	1	60480977	60481158	ENSMUSG00000026782	1.8e-10	+	60480977	60481158	0	1	181,	0	181
1	60769685	60770194	ENSMUSG00000026012	4e-15	+	60769685	60770194	0	1	509,	0	1	60769685	60769866	ENSMUSG00000026012	0.0021	+	60769685	60769866	0	1	181,	0	181
1	60769685	60770194	ENSMUSG00000026012	4e-15	+	60769685	60770194	0	1	509,	0	1	60769954	60770134	ENSMUSG00000026012	0.00058	+	60769954	60770134	0	1	180,	0	180
1	60770820	60771269	ENSMUSG00000026012	2.5e-23	+	60770820	60771269	0	1	449,	0	1	60770939	60771329	ENSMUSG00000026012	7.8e-05	+	60770939	60771329	0	1	390,	0	330
1	62440019	62479577	ENSMUSG00000052062	0.00014	+	62440019	62479577	0	2	102,79,	0,39479	1	62345056	62479577	ENSMUSG00000052062	0.00027	+	62345056	62479577	0	3	51,111,79,	0,94954,134442	181
1	62639137	62639438	ENSMUSG00000052062	6.2e-08	+	62639137	62639438	0	1	301,	0	1	62639137	62639408	ENSMUSG00000052062	3.5e-08	+	62639137	62639408	0	1	271,	0	271
1	62703314	62704274	ENSMUSG00000025969	1e-174	+	62703314	62704274	0	1	960,	0	1	62703374	62718986	ENSMUSG00000025969	1e-154	+	62703374	62718986	0	2	903,57,	0,15555	900
1	62799160	62799311	ENSMUSG00000025969	6.8e-09	+	62799160	62799311	0	1	151,	0	1	62799100	62799281	ENSMUSG00000025969	2.2e-05	+	62799100	62799281	0	1	181,	0	121
1	62815486	62815997	ENSMUSG00000025969	0	+	62815486	62815997	0	1	511,	0	1	62815546	62815997	ENSMUSG00000025969	1e-234	+	62815546	62815997	0	1	451,	0	451
1	62818514	62818695	ENSMUSG00000025969	1e-32	+	62818514	62818695	0	1	181,	0	1	62818484	62818695	ENSMUSG00000025969	1.6e-14	+	62818484	62818695	0	1	211,	0	181
1	63114493	63115124	ENSMUSG00000084799	5.2e-06	+	63114493	63115124	0	1	631,	0	1	63114583	63115124	ENSMUSG00000084799	0.00023	+	63114583	63115124	0	1	541,	0	541
1	63179359	63179920	ENSMUSG00000025967	2.5e-51	+	63179359	63179920	0	2	14,463,	0,98	1	63179359	63179890	ENSMUSG00000025967	2.5e-76	+	63179359	63179890	0	2	14,433,	0,98	447
1	63731710	63732131	ENSMUSG00000025962	6.3e-67	+	63731710	63732131	0	1	421,	0	1	63731591	63732161	ENSMUSG00000025962	1e-180	+	63731591	63732161	0	1	570,	0	421
1	64574143	64574838	ENSMUSG00000025958	2.5e-13	+	64574143	64574838	0	2	112,128,	0,567	1	64574203	64574868	ENSMUSG00000025958	0.00036	+	64574203	64574868	0	2	52,158,	0,507	180
1	64575249	64576556	ENSMUSG00000025958	1.3e-50	+	64575249	64576556	0	3	10,151,169,	0,929,1138	1	64575249	64576556	ENSMUSG00000025958	2e-90	+	64575249	64576556	0	3	10,151,169,	0,929,1138	330
1	64579100	64597692	ENSMUSG00000025958	1e-178	+	64579100	64597692	0	2	50,459,	0,18133	1	64579100	64597692	ENSMUSG00000025958	9.99999983659714e-317	+	64579100	64597692	0	2	50,459,	0,18133	509
1	64718258	64723946	ENSMUSG00000070871	1e-113	+	64718258	64723946	0	3	39,163,424,	0,3368,5264	1	64718288	64724036	ENSMUSG00000070871	1e-261	+	64718288	64724036	0	3	9,163,514,	0,3338,5234	596
1	64736628	64736898	ENSMUSG00000102140	0.00017	+	64736628	64736898	0	1	270,	0	1	64736538	64736838	ENSMUSG00000102140	0.00041	+	64736538	64736838	0	1	300,	0	210
1	65208812	65209383	ENSMUSG00000025949	7.9e-14	+	65208812	65209383	0	1	571,	0	1	65208812	65209353	ENSMUSG00000025949	1.3e-09	+	65208812	65209353	0	1	541,	0	541
1	65246262	65250219	ENSMUSG00000025949	7.9e-79	+	65246262	65250219	0	2	956,34,	0,3923	1	65246232	65247192	ENSMUSG00000025949	2e-60	+	65246232	65247192	0	1	960,	0	930
1	65272590	65273840	ENSMUSG00000025949	1.6e-15	+	65272590	65273840	0	3	118,75,198,	0,442,1052	1	65273034	65273870	ENSMUSG00000025949	2.5e-16	+	65273034	65273870	0	2	73,228,	0,608	271
1	66414573	66414784	ENSMUSG00000015222	0.00026	+	66414573	66414784	0	1	211,	0	1	66414753	66414994	ENSMUSG00000015222	0.0003	+	66414753	66414994	0	1	241,	0	31
1	71579152	71579571	ENSMUSG00000026192	2e-28	+	71579152	71579571	0	1	419,	0	1	71579062	71579422	ENSMUSG00000026192	2e-77	+	71579062	71579422	0	1	360,	0	270
1	71579152	71579571	ENSMUSG00000026192	2e-28	+	71579152	71579571	0	1	419,	0	1	71579480	71579631	ENSMUSG00000026192	0.0031	+	71579480	71579631	0	1	151,	0	91
1	72300828	72301637	ENSMUSG00000026188	2.5e-13	+	72300828	72301637	0	1	809,	0	1	72301217	72301607	ENSMUSG00000026188	2e-05	+	72301217	72301607	0	1	390,	0	390
1	72394741	72394952	ENSMUSG00000026187	2e-63	+	72394741	72394952	0	1	211,	0	1	72394741	72394952	ENSMUSG00000026187	2e-55	+	72394741	72394952	0	1	211,	0	211
1	72586009	72591066	ENSMUSG00000039354	1.3e-62	+	72586009	72591066	0	3	395,51,4,	0,1041,5053	1	72585979	72591096	ENSMUSG00000039354	6.3e-56	+	72585979	72591096	0	3	425,51,34,	0,1071,5083	450
1	74267849	74268209	ENSMUSG00000006304	7.9e-30	+	74267849	74268209	0	1	360,	0	1	74267820	74268179	ENSMUSG00000006304	1.3e-54	+	74267820	74268179	0	1	359,	0	330
1	74285108	74285898	ENSMUSG00000026179	0.0013	+	74285108	74285898	0	2	29,122,	0,668	1	74285019	74285808	ENSMUSG00000026179	0.0017	+	74285019	74285808	0	2	118,32,	0,757	61
1	74287161	74332616	ENSMUSG00000026179	7.9e-19	+	74287161	74332616	0	2	293,7,	0,45448	1	74287131	74332616	ENSMUSG00000026179	2e-23	+	74287131	74332616	0	2	323,7,	0,45478	300
1	74385493	74385972	ENSMUSG00000026177	3.2e-11	+	74385493	74385972	0	1	479,	0	1	74385523	74386002	ENSMUSG00000026177	1.1e-09	+	74385523	74386002	0	1	479,	0	449
1	74397046	74397285	ENSMUSG00000026176	1.6e-35	+	74397046	74397285	0	1	239,	0	1	74396867	74397285	ENSMUSG00000026176	1.3e-100	+	74396867	74397285	0	1	418,	0	239
1	74506117	74506417	ENSMUSG00000026174	1.6e-15	+	74506117	74506417	0	1	300,	0	1	74506087	74506417	ENSMUSG00000026174	1.3e-43	+	74506087	74506417	0	1	330,	0	300
1	74530721	74530842	ENSMUSG00000026174	0.0047	+	74530721	74530842	0	1	121,	0	1	74530632	74530842	ENSMUSG00000026174	7.9e-29	+	74530632	74530842	0	1	210,	0	121
1	74566474	74567284	ENSMUSG00000026173	1e-155	+	74566474	74567284	0	1	810,	0	1	74566474	74567254	ENSMUSG00000026173	1e-127	+	74566474	74567254	0	1	780,	0	780
1	74634199	74636146	ENSMUSG00000033276	1.3e-43	+	74634199	74636146	0	2	557,432,	0,1515	1	74634199	74634529	ENSMUSG00000033276	0.0002	+	74634199	74634529	0	1	330,	0	330
1	74634199	74636146	ENSMUSG00000033276	1.3e-43	+	74634199	74636146	0	2	557,432,	0,1515	1	74635785	74636116	ENSMUSG00000033276	2.5e-06	+	74635785	74636116	0	1	331,	0	331
1	74679029	74679329	ENSMUSG00000033257	3.7e-07	+	74679029	74679329	0	1	300,	0	1	74679029	74680317	ENSMUSG00000033257	1e-132	+	74679029	74680317	0	1	1288,	0	300
1	74679508	74680317	ENSMUSG00000033257	1e-106	+	74679508	74680317	0	1	809,	0	1	74679029	74680317	ENSMUSG00000033257	1e-132	+	74679029	74680317	0	1	1288,	0	809
1	74697592	74697772	ENSMUSG00000033257	3.1e-05	+	74697592	74697772	0	1	180,	0	1	74697592	74697802	ENSMUSG00000033257	3.2e-14	+	74697592	74697802	0	1	210,	0	180
1	74701514	74701814	ENSMUSG00000033257	1.6e-47	+	74701514	74701814	0	1	300,	0	1	74701484	74701814	ENSMUSG00000033257	6.3e-56	+	74701484	74701814	0	1	330,	0	300
1	74800541	74800899	ENSMUSG00000026167	1.6e-24	+	74800541	74800899	0	1	358,	0	1	74800720	74800899	ENSMUSG00000026167	0.00016	+	74800720	74800899	0	1	179,	0	179
1	74803613	74804179	ENSMUSG00000026167	0	+	74803613	74804179	0	1	566,	0	1	74803732	74804179	ENSMUSG00000026167	1e-69	+	74803732	74804179	0	1	447,	0	447
1	75146533	75147074	ENSMUSG00000049339	2e-72	+	75146533	75147074	0	1	541,	0	1	75146473	75147074	ENSMUSG00000049339	1e-60	+	75146473	75147074	0	1	601,	0	541
1	75147732	75147913	ENSMUSG00000049339	1e-25	+	75147732	75147913	0	1	181,	0	1	75147672	75147913	ENSMUSG00000049339	1.6e-29	+	75147672	75147913	0	1	241,	0	181
1	75171362	75171629	ENSMUSG00000026197	6.3e-11	+	75171362	75171629	0	1	267,	0	1	75171392	75171599	ENSMUSG00000026197	1.5e-05	+	75171392	75171599	0	1	207,	0	207
1	75192270	75192420	ENSMUSG00000026199	0.0042	+	75192270	75192420	0	1	150,	0	1	75192210	75192390	ENSMUSG00000026199	0.0016	+	75192210	75192390	0	1	180,	0	120
1	75197787	75198267	ENSMUSG00000026199	2.5e-15	+	75197787	75198267	0	1	480,	0	1	75197907	75198117	ENSMUSG00000026199	7.9e-06	+	75197907	75198117	0	1	210,	0	210
1	75199147	75199387	ENSMUSG00000026199	2.5e-12	+	75199147	75199387	0	1	240,	0	1	75199177	75199387	ENSMUSG00000026199	1.6e-08	+	75199177	75199387	0	1	210,	0	210
1	75211338	75212050	ENSMUSG00000026201	2e-18	+	75211338	75212050	0	2	533,126,	0,586	1	75211278	75212259	ENSMUSG00000026201	4e-20	+	75211278	75212259	0	2	593,335,	0,646	659
1	75213960	75214499	ENSMUSG00000026201	0	+	75213960	75214499	0	1	539,	0	1	75213870	75214559	ENSMUSG00000026201	0	+	75213870	75214559	0	1	689,	0	539
1	75214977	75215606	ENSMUSG00000026201	1e-176	+	75214977	75215606	0	1	629,	0	1	75214977	75215606	ENSMUSG00000026201	1e-206	+	75214977	75215606	0	1	629,	0	629
1	75245362	75245692	ENSMUSG00000026203	2.8e-06	+	75245362	75245692	0	1	330,	0	1	75245452	75245662	ENSMUSG00000026203	0.0043	+	75245452	75245662	0	1	210,	0	210
1	75360328	75360478	ENSMUSG00000026208	0.00047	+	75360328	75360478	0	1	150,	0	1	75360328	75360508	ENSMUSG00000026208	1e-05	+	75360328	75360508	0	1	180,	0	150
1	75367476	75367834	ENSMUSG00000026208	0	+	75367476	75367834	0	1	358,	0	1	75367446	75367805	ENSMUSG00000026208	0	+	75367446	75367805	0	1	359,	0	329
1	75387965	75388175	ENSMUSG00000026207	1.4e-05	+	75387965	75388175	0	1	210,	0	1	75387845	75388235	ENSMUSG00000026207	9.5e-10	+	75387845	75388235	0	1	390,	0	210
1	75388414	75391039	ENSMUSG00000026207	1e-74	+	75388414	75391039	0	2	690,61,	0,2564	1	75388384	75391009	ENSMUSG00000026207	2.5e-36	+	75388384	75391009	0	2	720,31,	0,2594	721
1	75404303	75404927	ENSMUSG00000026207	8.5e-08	+	75404303	75404927	0	2	260,41,	0,583	1	75404363	75404927	ENSMUSG00000026207	1.3e-09	+	75404363	75404927	0	2	200,41,	0,523	241
1	75421314	75422145	ENSMUSG00000026207	1e-202	+	75421314	75422145	0	2	45,586,	0,245	1	75420265	75422025	ENSMUSG00000026207	1.3e-47	+	75420265	75422025	0	3	6,69,466,	0,1025,1294	511
1	75422383	75423224	ENSMUSG00000026207	5e-40	+	75422383	75423224	0	1	841,	0	1	75422413	75422834	ENSMUSG00000026207	4.6e-08	+	75422413	75422834	0	1	421,	0	421
1	75422383	75423224	ENSMUSG00000026207	5e-40	+	75422383	75423224	0	1	841,	0	1	75422953	75423104	ENSMUSG00000026207	0.0063	+	75422953	75423104	0	1	151,	0	151
1	75431480	75432320	ENSMUSG00000026207	0	+	75431480	75432320	0	1	840,	0	1	75431390	75432320	ENSMUSG00000026207	1e-168	+	75431390	75432320	0	1	930,	0	840
1	75435989	75436199	ENSMUSG00000033021	4e-31	+	75435989	75436199	0	1	210,	0	1	75435959	75436199	ENSMUSG00000033021	1.3e-19	+	75435959	75436199	0	1	240,	0	210
1	75442909	75443179	ENSMUSG00000033021	0	+	75442909	75443179	0	1	270,	0	1	75442909	75443179	ENSMUSG00000033021	1e-262	+	75442909	75443179	0	1	270,	0	270
1	75507076	75507460	ENSMUSG00000032968	2.5e-41	+	75507076	75507460	0	1	384,	0	1	75507076	75507372	ENSMUSG00000032968	1.7e-06	+	75507076	75507372	0	1	296,	0	296
1	75536736	75537006	ENSMUSG00000026213	4e-29	+	75536736	75537006	0	1	270,	0	1	75536736	75536976	ENSMUSG00000026213	0.00012	+	75536736	75536976	0	1	240,	0	240
1	75558876	75559266	ENSMUSG00000006576	3.2e-32	+	75558876	75559266	0	1	390,	0	1	75558846	75559026	ENSMUSG00000006576	0.011	+	75558846	75559026	0	1	180,	0	150
1	78706340	78706967	ENSMUSG00000032883	5e-52	+	78706340	78706967	0	1	627,	0	1	78706310	78706579	ENSMUSG00000032883	2.4e-06	+	78706310	78706579	0	1	269,	0	239
1	78706340	78706967	ENSMUSG00000032883	5e-52	+	78706340	78706967	0	1	627,	0	1	78706787	78706937	ENSMUSG00000032883	0.00011	+	78706787	78706937	0	1	150,	0	150
1	78664433	78667853	ENSMUSG00000079470	1e-196	+	78664433	78667853	0	1	3420,	0	1	78664373	78664614	ENSMUSG00000079470	1.9e-10	+	78664373	78664614	0	1	241,	0	181
1	78664433	78667853	ENSMUSG00000079470	1e-196	+	78664433	78667853	0	1	3420,	0	1	78664853	78667883	ENSMUSG00000079470	1.6e-78	+	78664853	78667883	0	1	3030,	0	3000
1	78669921	78670162	ENSMUSG00000079470	1.6e-14	+	78669921	78670162	0	1	241,	0	1	78669921	78670162	ENSMUSG00000079470	6e-09	+	78669921	78670162	0	1	241,	0	241
1	79776256	79778311	ENSMUSG00000026248	7.9e-32	+	79776256	79778311	0	2	55,454,	0,1601	1	79776136	79778371	ENSMUSG00000026248	1.6e-79	+	79776136	79778371	0	2	175,514,	0,1721	509
1	82340318	82340678	ENSMUSG00000026142	3.2e-13	+	82340318	82340678	0	1	360,	0	1	82340348	82340768	ENSMUSG00000026142	2e-13	+	82340348	82340768	0	1	420,	0	330
1	82752154	82752394	ENSMUSG00000026150	2e-33	+	82752154	82752394	0	1	240,	0	1	82752184	82752394	ENSMUSG00000026150	2.5e-14	+	82752184	82752394	0	1	210,	0	210
1	84839900	84848020	ENSMUSG00000073633	0.0001	+	84839900	84848020	0	2	68,141,	0,7979	1	84839870	84847961	ENSMUSG00000073633	0.0044	+	84839870	84847961	0	2	98,82,	0,8009	150
1	84900277	84900487	ENSMUSG00000073633	7.9e-20	+	84900277	84900487	0	1	210,	0	1	84900277	84900487	ENSMUSG00000073633	5e-13	+	84900277	84900487	0	1	210,	0	210
1	85512555	85514516	ENSMUSG00000101751	5e-14	+	85512555	85514516	0	4	3,78,144,11,	0,290,558,1950	1	85512526	85514545	ENSMUSG00000101751	1.3e-15	+	85512526	85514545	0	4	32,78,144,40,	0,319,587,1979	236
1	85849176	85849717	ENSMUSG00000036707	1e-124	+	85849176	85849717	0	1	541,	0	1	85849176	85849717	ENSMUSG00000036707	1e-215	+	85849176	85849717	0	1	541,	0	541
1	85907814	85908052	ENSMUSG00000026223	2e-60	+	85907814	85908052	0	1	238,	0	1	85907844	85908052	ENSMUSG00000026223	7.9e-36	+	85907844	85908052	0	1	208,	0	208
1	86154736	86156930	ENSMUSG00000094638	1e-08	+	86154736	86156930	0	2	107,13,	0,2181	1	86137112	86156960	ENSMUSG00000094638	1e-21	+	86137112	86156960	0	3	4,133,43,	0,17598,19805	120
1	86367286	86367855	ENSMUSG00000073627	2.6e-05	+	86367286	86367855	0	1	569,	0	1	86367166	86367855	ENSMUSG00000073627	7.9e-08	+	86367166	86367855	0	1	689,	0	569
1	86372353	86372953	ENSMUSG00000073627	1.3e-07	+	86372353	86372953	0	1	600,	0	1	86372233	86372893	ENSMUSG00000073627	2.6e-08	+	86372233	86372893	0	1	660,	0	540
1	86526934	86530086	ENSMUSG00000026238	1e-268	+	86526934	86530086	0	7	16,164,82,72,97,74,122,	0,914,1840,2238,2521,2796,3030	1	86526904	86530235	ENSMUSG00000026238	0	+	86526904	86530235	0	7	46,164,82,72,97,74,271,	0,944,1870,2268,2551,2826,3060	627
1	86605898	86606648	ENSMUSG00000026240	1.6e-22	+	86605898	86606648	0	1	750,	0	1	86605838	86606588	ENSMUSG00000026240	1e-34	+	86605838	86606588	0	1	750,	0	690
1	87199949	87200070	ENSMUSG00000026251	7.9e-48	+	87199949	87200070	0	1	121,	0	1	87199890	87200070	ENSMUSG00000026251	1.6e-11	+	87199890	87200070	0	1	180,	0	121
1	87213943	87214184	ENSMUSG00000026254	2.5e-21	+	87213943	87214184	0	1	241,	0	1	87213913	87214184	ENSMUSG00000026254	2.5e-75	+	87213913	87214184	0	1	271,	0	241
1	87227908	87228269	ENSMUSG00000026254	1.2e-09	+	87227908	87228269	0	1	361,	0	1	87227848	87228089	ENSMUSG00000026254	3.2e-11	+	87227848	87228089	0	1	241,	0	181
1	87237908	87238959	ENSMUSG00000026254	1e-113	+	87237908	87238959	0	1	1051,	0	1	87237938	87239558	ENSMUSG00000026254	6.3e-63	+	87237938	87239558	0	1	1620,	0	1021
1	87239258	87239529	ENSMUSG00000026254	4e-11	+	87239258	87239529	0	1	271,	0	1	87237938	87239558	ENSMUSG00000026254	6.3e-63	+	87237938	87239558	0	1	1620,	0	271
1	87240067	87240368	ENSMUSG00000026254	7.9e-27	+	87240067	87240368	0	1	301,	0	1	87240067	87240278	ENSMUSG00000026254	1.1e-10	+	87240067	87240278	0	1	211,	0	211
1	87264362	87264662	ENSMUSG00000026255	2e-83	+	87264362	87264662	0	1	300,	0	1	87264392	87264632	ENSMUSG00000026255	8.1e-07	+	87264392	87264632	0	1	240,	0	240
1	87326997	87327238	ENSMUSG00000048000	3.4e-07	+	87326997	87327238	0	1	241,	0	1	87326997	87327238	ENSMUSG00000048000	5e-07	+	87326997	87327238	0	1	241,	0	241
1	87379038	87386411	ENSMUSG00000048000	0.01	+	87379038	87386411	0	3	45,41,95,	0,929,7278	1	87374058	87386441	ENSMUSG00000048000	9.3e-09	+	87374058	87386441	0	4	53,112,41,125,	0,4913,5909,12258	181
1	87423271	87433750	ENSMUSG00000048000	6.3e-54	+	87423271	87433750	0	5	10,162,159,79,71,	0,1793,5298,9848,10408	1	87423211	87433780	ENSMUSG00000048000	1e-48	+	87423211	87433780	0	5	70,162,159,79,101,	0,1853,5358,9908,10468	481
1	87449385	87450046	ENSMUSG00000048000	7.9e-22	+	87449385	87450046	0	1	661,	0	1	87449445	87450046	ENSMUSG00000048000	6.3e-15	+	87449445	87450046	0	1	601,	0	601
1	87450195	87450796	ENSMUSG00000048000	1.6e-57	+	87450195	87450796	0	1	601,	0	1	87450165	87450796	ENSMUSG00000048000	4e-45	+	87450165	87450796	0	1	631,	0	601
1	87791287	87791618	ENSMUSG00000026289	2.5e-20	+	87791287	87791618	0	1	331,	0	1	87791287	87791648	ENSMUSG00000026289	7.9e-37	+	87791287	87791648	0	1	361,	0	331
1	87944371	87944522	ENSMUSG00000070738	5.2e-06	+	87944371	87944522	0	1	151,	0	1	87944282	87944462	ENSMUSG00000070738	3.7e-07	+	87944282	87944462	0	1	180,	0	91
1	88138535	88139194	ENSMUSG00000090124	1.3e-57	+	88138535	88139194	0	1	659,	0	1	88138744	88139194	ENSMUSG00000090124	1e-05	+	88138744	88139194	0	1	450,	0	450
1	88138535	88139194	ENSMUSG00000090124	1.3e-57	+	88138535	88139194	0	1	659,	0	1	88138759	88139209	ENSMUSG00000054545	2e-05	+	88138759	88139209	0	1	450,	0	435
1	88138519	88139179	ENSMUSG00000054545	3.2e-57	+	88138519	88139179	0	1	660,	0	1	88138744	88139194	ENSMUSG00000090124	1e-05	+	88138744	88139194	0	1	450,	0	435
1	88138519	88139179	ENSMUSG00000054545	3.2e-57	+	88138519	88139179	0	1	660,	0	1	88138759	88139209	ENSMUSG00000054545	2e-05	+	88138759	88139209	0	1	450,	0	420
1	88560646	88561899	ENSMUSG00000100798	6.3e-23	+	88560646	88561899	0	1	1253,	0	1	88559972	88562078	ENSMUSG00000100798	2e-65	+	88559972	88562078	0	2	18,1503,	0,603	1253
1	89137747	89143853	ENSMUSG00000036206	4e-77	+	89137747	89143853	0	2	56,304,	0,5802	1	89137657	89143912	ENSMUSG00000036206	1e-81	+	89137657	89143912	0	2	146,363,	0,5892	360
1	89144180	89145018	ENSMUSG00000036206	4e-18	+	89144180	89145018	0	1	838,	0	1	89144150	89145108	ENSMUSG00000036206	1.6e-29	+	89144150	89145108	0	1	958,	0	838
1	89145316	89153753	ENSMUSG00000036206	0	+	89145316	89153753	0	3	590,189,627,	0,6883,7810	1	89145167	89153783	ENSMUSG00000036206	1e-291	+	89145167	89153783	0	3	739,189,657,	0,7032,7959	1406
1	89580821	89581032	ENSMUSG00000055013	0.0048	+	89580821	89581032	0	1	211,	0	1	89580881	89581152	ENSMUSG00000055013	0.00015	+	89580881	89581152	0	1	271,	0	151
1	89888980	89889281	ENSMUSG00000055013	4e-49	+	89888980	89889281	0	1	301,	0	1	89888980	89889311	ENSMUSG00000055013	3.2e-75	+	89888980	89889311	0	1	331,	0	301
1	89890299	89890810	ENSMUSG00000055013	5e-52	+	89890299	89890810	0	1	511,	0	1	89890359	89890930	ENSMUSG00000055013	1e-58	+	89890359	89890930	0	1	571,	0	451
1	90203979	90209749	ENSMUSG00000044337	1.6e-27	+	90203979	90209749	0	2	108,162,	0,5608	1	90203979	90209749	ENSMUSG00000044337	3.2e-54	+	90203979	90209749	0	2	108,162,	0,5608	270
[truncated: 21,230 more rows]

## Sheet: GFP_DM4vsGFP_GM.intersect_mRNA
1	6238456	6241045	ENSMUSG00000025907	5e-66	+	6238456	6241045	0	3	8,427,76,	0,1495,2513	1	6238426	6241045	ENSMUSG00000025907	1e-102	+	6238426	6241045	0	3	38,427,76,	0,1525,2543	511
[truncated: 19,922 more rows]

[truncated: 22 more sheets: GFP_DM4vsGFP_GM.intersect_lnc, GFP_GFP_DM4.unique_peaks, GFP_GFP_DM4.unique_peaks-mRNA, GFP_GFP_DM4.unique_peaks_lnc, GFP_GM.unique_peaks, GFP_GM.unique_peaks_mRNA, GFP_GM.unique_peaks_lnc, M3_GMvsGFP_GM.intersect, M3_GMvsGFP_GM.intersect_mRNA, M3_GMvsGFP_GM.intersect_lnc, M3_GM.unique_peaks, M3_GM.unique_peaks_mRNA, M3_GM.unique_peaks_lnc, GFP_DM4.unique_peaks, GFP_DM4.unique_peaks_mRNA, GFP_DM4.unique_peaks_lnc, M3_DM4vsGFP_DM4.intersect, M3_DM4vsGFP_DM4.intersect_mRNA, M3_DM4vsGFP_DM4.intersect_lnc, M3_DM4.unique_peaks …]
