# Supplementary material for: Stage-specific requirement for METTL3-dependent m6A epitranscriptomic regulation during myogenesis
Source: Commun Biol. 2025 Aug 30;8:1317. doi: 10.1038/s42003-025-08759-5 (PMC12398539; doi:10.1038/s42003-025-08759-5)
Supplement: Supplementary file 8 — Dataset 7 [file 42003_2025_8759_MOESM8_ESM.xlsx]

## Sheet: GFP_GFP_GM.unique_mRNA
ENSMUSG00000051285	Mlst8		ENSEMBL	baseMean	log2FoldChange	lfcSE	stat	pvalue	padj	gene_name	gene_type
ENSMUSG00000061024	Nol12		ENSMUSG00000039376	2741.58	4.66145	0.123038	37.8862	0	0	Synpo2l	protein_coding
ENSMUSG00000025925	Ero1b		ENSMUSG00000019942	1749.46	-4.45265	0.12151	-36.6443	5.63048e-294	6.24951e-291	Cdk1	protein_coding
ENSMUSG00000025940	Zfp511		ENSMUSG00000023015	3046.78	-3.40042	0.102591	-33.1455	6.5665e-241	4.13011e-238	Racgap1	protein_coding
ENSMUSG00000025931	Inpp5a		ENSMUSG00000032254	1272.47	-4.48683	0.137364	-32.6637	5.11861e-234	2.92676e-231	Kif23	protein_coding
ENSMUSG00000026131	Cript		ENSMUSG00000001228	1341.1	-4.52957	0.142753	-31.7301	5.97477e-221	2.89072e-218	Uhrf1	protein_coding
ENSMUSG00000026127	Cbx3		ENSMUSG00000001403	1375.59	-4.28021	0.136531	-31.3497	9.83306e-216	4.03348e-213	Ube2c	protein_coding
ENSMUSG00000037509	Nfe2l3		ENSMUSG00000025001	1384.31	-4.05136	0.130083	-31.1444	6.04638e-213	2.23704e-210	Hells	protein_coding
ENSMUSG00000061518	Hpcal1		ENSMUSG00000006398	1084.27	-4.47269	0.145245	-30.7941	3.14456e-208	1.09879e-205	Cdc20	protein_coding
ENSMUSG00000026087	Fat1		ENSMUSG00000038170	4063.55	2.69577	0.0882038	30.563	3.80031e-205	1.25803e-202	Pde4dip	protein_coding
ENSMUSG00000026083	Rnf216		ENSMUSG00000025348	26440.3	3.07097	0.101837	30.1559	8.98083e-200	2.87219e-197	Itga7	protein_coding
ENSMUSG00000026074	Bcat2		ENSMUSG00000012443	1424.04	-4.71769	0.157367	-29.979	1.84459e-197	5.6138e-195	Kif11	protein_coding
ENSMUSG00000026069	Nucb1		ENSMUSG00000029910	1156.8	-3.93273	0.136192	-28.8764	2.36175e-183	6.45853e-181	Mad2l1	protein_coding
ENSMUSG00000026068	Cnot4		ENSMUSG00000022021	1241.71	-4.16971	0.14459	-28.8382	7.11912e-183	1.91901e-180	Diaph3	protein_coding
ENSMUSG00000026065	Prr14		ENSMUSG00000029177	1017.64	-3.90943	0.136261	-28.6909	4.96141e-181	1.30023e-178	Cenpa	protein_coding
ENSMUSG00000079588	Xrcc1		ENSMUSG00000001525	16141.4	-2.53353	0.0885594	-28.6082	5.30843e-180	1.37212e-177	Tubb5	protein_coding
ENSMUSG00000066877	Zfp865		ENSMUSG00000029070	3366.93	2.64053	0.0924423	28.5641	1.87458e-179	4.77992e-177	Mxra8	protein_coding
ENSMUSG00000026043	Zfp628		ENSMUSG00000022055	1091.93	-4.63993	0.164495	-28.207	4.79224e-175	1.17435e-172	Nefl	protein_coding
ENSMUSG00000043015	Mapkapk2		ENSMUSG00000022673	1942.48	-3.32822	0.118011	-28.2026	5.43304e-175	1.31431e-172	Mcm4	protein_coding
ENSMUSG00000026096	Triobp		ENSMUSG00000041219	1171.58	-3.39495	0.12163	-27.9121	1.90429e-171	4.38197e-169	Arhgap11a	protein_coding
ENSMUSG00000038349	Lrsam1		ENSMUSG00000024236	4473.06	3.69851	0.133236	27.759	1.35645e-169	3.08372e-167	Svil	protein_coding
ENSMUSG00000038323	Slc2a8		ENSMUSG00000034906	946.546	-3.59265	0.129707	-27.6983	7.32906e-169	1.62696e-166	Ncaph	protein_coding
ENSMUSG00000025971	Ces1g		ENSMUSG00000030268	1295.33	-3.08824	0.11157	-27.6799	1.21951e-168	2.67568e-166	Bcat1	protein_coding
ENSMUSG00000026031	Tbc1d4		ENSMUSG00000006403	1023.61	4.28301	0.155466	27.5496	4.47917e-167	9.49635e-165	Adamts4	protein_coding
ENSMUSG00000026029	Col6a3		ENSMUSG00000000751	2406.81	-2.55969	0.0930788	-27.5002	1.74419e-166	3.6166e-164	Rpa1	protein_coding
ENSMUSG00000052062	Coq4		ENSMUSG00000027253	4053.37	4.00684	0.145974	27.449	7.14945e-166	1.46634e-163	Lrp4	protein_coding
ENSMUSG00000025969	Rnf40		ENSMUSG00000038252	1770.07	-2.91884	0.106366	-27.4414	8.79519e-166	1.78448e-163	Ncapd2	protein_coding
ENSMUSG00000025967	Gm57849		ENSMUSG00000049134	2154.89	4.98743	0.182827	27.2795	7.43098e-164	1.46057e-161	Nrap	protein_coding
ENSMUSG00000025962	4933427D14Rik		ENSMUSG00000028068	863.628	-3.70355	0.136028	-27.2264	3.1593e-163	6.02149e-161	Iqgap3	protein_coding
ENSMUSG00000025958	Bcl7c		ENSMUSG00000028873	680.633	-4.37049	0.163164	-26.7859	4.71161e-158	8.46699e-156	Cdca8	protein_coding
ENSMUSG00000026188	2610524H06Rik		ENSMUSG00000005470	1032.17	-5.19525	0.194214	-26.7501	1.23139e-157	2.19199e-155	Asf1b	protein_coding
ENSMUSG00000046330	1500011B03Rik		ENSMUSG00000040084	1196.37	-4.15314	0.155525	-26.704	4.22395e-157	7.24561e-155	Bub1b	protein_coding
ENSMUSG00000039323	Vnn1		ENSMUSG00000090210	805.957	6.49787	0.243779	26.6548	1.57383e-156	2.65148e-154	Itga10	protein_coding
ENSMUSG00000026179	Metap2		ENSMUSG00000051378	719.695	-4.82971	0.181311	-26.6378	2.4805e-156	4.14199e-154	Kif18b	protein_coding
ENSMUSG00000026174	Kdm3b		ENSMUSG00000034311	906.975	-3.97292	0.149589	-26.5589	2.02517e-155	3.35201e-153	Kif4	protein_coding
ENSMUSG00000026172	Sema6c		ENSMUSG00000020808	679.886	-4.46503	0.16842	-26.5113	7.18316e-155	1.1786e-152	Pimreg	protein_coding
ENSMUSG00000033276	Acbd5		ENSMUSG00000019961	5585.61	-2.18851	0.0829472	-26.3844	2.06805e-153	3.36397e-151	Tmpo	protein_coding
ENSMUSG00000033257	Paip1		ENSMUSG00000021707	745.016	-4.27594	0.162314	-26.3436	6.08302e-153	9.72716e-151	Dhfr	protein_coding
ENSMUSG00000026201	Dhrs7		ENSMUSG00000058290	1061.98	-4.06723	0.15468	-26.2945	2.2172e-152	3.51565e-150	Espl1	protein_coding
ENSMUSG00000026248	Ppm1a		ENSMUSG00000030677	712.827	-3.81553	0.145263	-26.2663	4.6573e-152	7.32322e-150	Kif22	protein_coding
ENSMUSG00000026229	Pkn3		ENSMUSG00000037313	1266.55	-3.55216	0.135932	-26.132	1.58081e-150	2.44494e-148	Tacc3	protein_coding
ENSMUSG00000062590	Clmn		ENSMUSG00000027379	954.64	-4.32998	0.166821	-25.9558	1.56182e-148	2.3576e-146	Bub1	protein_coding
ENSMUSG00000026254	Igf2bp3		ENSMUSG00000026683	901.022	-4.11819	0.159072	-25.8889	8.88091e-148	1.31948e-145	Nuf2	protein_coding
ENSMUSG00000070738	Atp6v0c		ENSMUSG00000078812	10169.8	-2.16407	0.0839055	-25.7917	1.09741e-146	1.61773e-144	Eif5a	protein_coding
ENSMUSG00000036251	Pdss1		ENSMUSG00000032348	2068.67	-2.42622	0.0940712	-25.7913	1.10971e-146	1.62319e-144	Gsta4	protein_coding
ENSMUSG00000055013	Malsu1		ENSMUSG00000042489	662.069	-4.37484	0.169674	-25.7838	1.34883e-146	1.94283e-144	Clspn	protein_coding
ENSMUSG00000026305	Pdpk1		ENSMUSG00000025574	968.482	-3.87394	0.151433	-25.5819	2.42534e-144	3.41521e-142	Tk1	protein_coding
ENSMUSG00000026307	Prepl		ENSMUSG00000021377	2248.13	-2.73919	0.107837	-25.4011	2.4502e-142	3.35021e-140	Dek	protein_coding
ENSMUSG00000047443	Dmrt2		ENSMUSG00000026622	628.46	-4.54978	0.179698	-25.3191	1.97028e-141	2.61811e-139	Nek2	protein_coding
ENSMUSG00000034292	Rnf217		ENSMUSG00000026211	1645.28	3.03855	0.121257	25.0589	1.39801e-138	1.83188e-136	Obsl1	protein_coding
ENSMUSG00000026269	Kat8		ENSMUSG00000031004	5811.9	-3.83155	0.152992	-25.0442	2.01802e-138	2.62607e-136	Mki67	protein_coding
ENSMUSG00000026275	Rab3gap1		ENSMUSG00000026043	86942.2	3.12575	0.125964	24.8147	6.22104e-136	7.87817e-134	Col3a1	protein_coding
ENSMUSG00000026283	Gabpb2		ENSMUSG00000027331	1053.25	-3.61225	0.146197	-24.708	8.76339e-135	1.08787e-132	Knstrn	protein_coding
ENSMUSG00000038866	Prr5		ENSMUSG00000028560	1262.21	-2.86586	0.11626	-24.6504	3.64332e-134	4.46402e-132	Usp1	protein_coding
ENSMUSG00000044340	Vgf		ENSMUSG00000028312	1984.7	-3.92257	0.159358	-24.6148	8.77132e-134	1.06778e-131	Smc2	protein_coding
ENSMUSG00000062345	Prcp		ENSMUSG00000034349	3648	-2.67931	0.109073	-24.5645	3.02626e-133	3.66042e-131	Smc4	protein_coding
ENSMUSG00000026377	Entpd6		ENSMUSG00000054766	3007.48	-2.04798	0.0834211	-24.5499	4.337e-133	5.17943e-131	Set	protein_coding
ENSMUSG00000064302	Yme1l1		ENSMUSG00000020185	672.955	-3.92701	0.160497	-24.4678	3.25717e-132	3.86538e-130	E2f7	protein_coding
ENSMUSG00000058665	Rnasel		ENSMUSG00000028044	769.872	-3.95236	0.161999	-24.3974	1.82362e-131	2.11104e-129	Cks1b	protein_coding
ENSMUSG00000026343	Ebf1		ENSMUSG00000022033	632.995	-4.90215	0.202522	-24.2055	1.9484e-129	2.21472e-127	Pbk	protein_coding
ENSMUSG00000026349	Pfkfb3		ENSMUSG00000032783	595.108	-4.33493	0.180917	-23.9609	7.10661e-127	7.7962e-125	Troap	protein_coding
ENSMUSG00000036104	Zfp607b		ENSMUSG00000038587	815.251	-3.64507	0.153853	-23.6918	4.37686e-124	4.63972e-122	Akap12	protein_coding
ENSMUSG00000026353	Tedc2		ENSMUSG00000021811	733.292	-3.08949	0.131864	-23.4294	2.14576e-121	2.20045e-119	Dnajc9	protein_coding
ENSMUSG00000013275	Elovl3		ENSMUSG00000036371	9620.58	-1.60248	0.0684245	-23.4197	2.69096e-121	2.74464e-119	Serbp1	protein_coding
ENSMUSG00000026434	Dhx58		ENSMUSG00000038271	1670.9	3.21845	0.138476	23.242	1.71365e-119	1.70183e-117	Iffo1	protein_coding
ENSMUSG00000026439	Axin1		ENSMUSG00000002835	824.965	-3.28772	0.141498	-23.2351	2.01384e-119	1.98948e-117	Chaf1a	protein_coding
ENSMUSG00000048174	Pgap6		ENSMUSG00000020869	4691.08	-1.98318	0.0860433	-23.0486	1.51995e-117	1.4412e-115	Lrrc59	protein_coding
ENSMUSG00000042207	Slc6a9		ENSMUSG00000015880	769.801	-4.25631	0.185268	-22.9737	8.53781e-117	8.01493e-115	Ncapg	protein_coding
ENSMUSG00000026414	Dph2		ENSMUSG00000027342	1447.58	-3.06155	0.133627	-22.9112	3.59192e-116	3.32235e-114	Pcna	protein_coding
ENSMUSG00000026411	Ccdc184		ENSMUSG00000022946	782.575	2.74811	0.120246	22.8541	1.32942e-115	1.22365e-113	Dop1b	protein_coding
ENSMUSG00000026404	Itgb3bp		ENSMUSG00000020330	1217.74	-4.41088	0.193218	-22.8285	2.39153e-115	2.19057e-113	Hmmr	protein_coding
ENSMUSG00000041498	Prokr1		ENSMUSG00000031262	504.575	-4.27388	0.188141	-22.7164	3.08705e-114	2.81399e-112	Cenpi	protein_coding
ENSMUSG00000056268	Nenf		ENSMUSG00000040111	1194.27	3.75294	0.166172	22.5847	6.12115e-113	5.5e-111	Gramd1b	protein_coding
ENSMUSG00000033952	Zyx		ENSMUSG00000068699	18964.3	2.50591	0.111188	22.5376	1.77605e-112	1.58826e-110	Flnc	protein_coding
ENSMUSG00000018196	Rrp9		ENSMUSG00000006442	1355.22	-2.72453	0.121613	-22.4032	3.6624e-111	3.21422e-109	Srm	protein_coding
ENSMUSG00000032487	Pot1b		ENSMUSG00000028693	1370.03	-2.54476	0.11482	-22.163	7.80808e-109	6.60676e-107	Nasp	protein_coding
ENSMUSG00000008475	Tpsab1		ENSMUSG00000039542	7195.09	2.805	0.12758	21.9863	3.89845e-107	3.22631e-105	Ncam1	protein_coding
ENSMUSG00000042751	Homer1		ENSMUSG00000032380	554.294	3.76355	0.17135	21.9641	6.34954e-107	5.20911e-105	Dapk2	protein_coding
ENSMUSG00000066800	Dut		ENSMUSG00000042029	1099.91	-3.17312	0.145926	-21.7448	7.74344e-105	6.21749e-103	Ncapg2	protein_coding
ENSMUSG00000033701	Artn		ENSMUSG00000006678	722.377	-3.40877	0.156824	-21.7363	9.311e-105	7.44446e-103	Pola1	protein_coding
ENSMUSG00000090394	Oxnad1		ENSMUSG00000022945	541.132	-4.42441	0.205302	-21.5507	5.21721e-103	4.05118e-101	Chaf1b	protein_coding
ENSMUSG00000026708	Ate1		ENSMUSG00000022391	2735.14	-1.92503	0.0893983	-21.5332	7.60846e-103	5.85975e-101	Rangap1	protein_coding
ENSMUSG00000026584	Tcaf2		ENSMUSG00000024989	594.027	-4.52195	0.212745	-21.2553	2.94764e-100	2.19838e-98	Cep55	protein_coding
ENSMUSG00000026580	Ptdss2		ENSMUSG00000026434	1971.71	-2.02976	0.095624	-21.2265	5.43487e-100	3.9903e-98	Nucks1	protein_coding
ENSMUSG00000040918	Epha1		ENSMUSG00000032363	1888.06	2.29575	0.108331	21.1919	1.13314e-99	8.28731e-98	Adamts7	protein_coding
ENSMUSG00000026568	Uggt1		ENSMUSG00000037544	630.355	-4.17202	0.198368	-21.0317	3.36251e-98	2.42165e-96	Dlgap5	protein_coding
ENSMUSG00000000544	Mybl2		ENSMUSG00000017861	496.406	-4.86321	0.233039	-20.8687	1.03135e-96	7.37143e-95	Mybl2	protein_coding
ENSMUSG00000040612	Ttn		ENSMUSG00000000631	4365.16	1.88523	0.0909147	20.7362	1.63199e-95	1.13631e-93	Myo18a	protein_coding
ENSMUSG00000038034	Fgfr2		ENSMUSG00000027323	395.008	-4.34264	0.211379	-20.5443	8.65294e-94	5.89431e-92	Rad51	protein_coding
ENSMUSG00000037995	Kmt5b		ENSMUSG00000022814	981.445	-2.24431	0.110627	-20.2872	1.66882e-91	1.10877e-89	Umps	protein_coding
ENSMUSG00000039748	Lamtor1		ENSMUSG00000030254	491.506	-3.38763	0.167262	-20.2534	3.31516e-91	2.18719e-89	Rad18	protein_coding
ENSMUSG00000026504	Cnksr3		ENSMUSG00000021996	3412.18	-2.00392	0.0993318	-20.174	1.65683e-90	1.08551e-88	Esd	protein_coding
ENSMUSG00000026494	Nr2c2		ENSMUSG00000005233	578.601	-4.00527	0.198607	-20.1668	1.91753e-90	1.25197e-88	Spc25	protein_coding
ENSMUSG00000026490	Phtf1		ENSMUSG00000038379	539.804	-3.20931	0.160066	-20.0499	2.02219e-89	1.30674e-87	Ttk	protein_coding
ENSMUSG00000026496	Gpr151		ENSMUSG00000017146	590.379	-3.54548	0.17687	-20.0457	2.20275e-89	1.41855e-87	Brca1	protein_coding
ENSMUSG00000038806	Skap1		ENSMUSG00000029687	898.05	-2.48869	0.124202	-20.0374	2.60174e-89	1.66981e-87	Ezh2	protein_coding
ENSMUSG00000026519	Msh2		ENSMUSG00000022054	898.596	-3.42911	0.171164	-20.0341	2.77925e-89	1.77768e-87	Nefm	protein_coding
ENSMUSG00000062169	Taf13		ENSMUSG00000064325	492.97	-5.06895	0.253376	-20.0056	4.918e-89	3.13506e-87	Hhip	protein_coding
ENSMUSG00000042901	Arhgef18		ENSMUSG00000030681	1627.49	2.15153	0.107657	19.9851	7.42907e-89	4.704e-87	Mvp	protein_coding
ENSMUSG00000072258	Gm20683		ENSMUSG00000027326	728.069	-4.29326	0.215608	-19.9123	3.18272e-88	1.982e-86	Knl1	protein_coding
ENSMUSG00000026604	Plpp3		ENSMUSG00000047534	591.523	-3.82671	0.192205	-19.9096	3.3628e-88	2.08726e-86	Mis18bp1	protein_coding
ENSMUSG00000026634	Nr2c1		ENSMUSG00000036768	569.195	-3.72817	0.187424	-19.8916	4.81364e-88	2.96826e-86	Kif15	protein_coding
ENSMUSG00000062510	Hagh		ENSMUSG00000028613	791.848	-4.03116	0.202814	-19.8762	6.5412e-88	4.02039e-86	Lrp8	protein_coding
ENSMUSG00000026622	Msrb1		ENSMUSG00000035455	605.01	-3.93014	0.198275	-19.8217	1.93609e-87	1.18227e-85	Fignl1	protein_coding
ENSMUSG00000058248	Fbxo46		ENSMUSG00000028059	7004.83	1.49863	0.0758115	19.7678	5.63715e-87	3.42018e-85	Arhgef2	protein_coding
ENSMUSG00000002459	Sergef		ENSMUSG00000031403	1455.15	-2.25692	0.114205	-19.7621	6.31672e-87	3.80799e-85	Dkc1	protein_coding
ENSMUSG00000045210	Zscan2		ENSMUSG00000026580	758.948	-3.55067	0.180857	-19.6325	8.15397e-86	4.79306e-84	Selp	protein_coding
ENSMUSG00000025917	Selenot		ENSMUSG00000059005	3987.95	-1.77582	0.0906792	-19.5835	2.13828e-85	1.24145e-83	Hnrnpa3	protein_coding
ENSMUSG00000025938	Lingo2		ENSMUSG00000024381	6594.83	1.96466	0.1006	19.5294	6.17649e-85	3.56404e-83	Bin1	protein_coding
ENSMUSG00000025930	Selenoi		ENSMUSG00000038900	5691.48	-1.94553	0.100228	-19.411	6.23259e-84	3.56372e-82	Rpl12	protein_coding
ENSMUSG00000025920	Nfatc1		ENSMUSG00000040675	1385.77	-2.13612	0.110237	-19.3776	1.19342e-83	6.80324e-82	Mthfd1l	protein_coding
ENSMUSG00000079658	Smc4		ENSMUSG00000028851	1407.78	-1.77418	0.0919323	-19.2988	5.49455e-83	3.11341e-81	Nudc	protein_coding
ENSMUSG00000026155	Golga4		ENSMUSG00000027533	323.311	-4.73025	0.246741	-19.1709	6.47428e-82	3.62502e-80	Fabp5	protein_coding
ENSMUSG00000042182	Gstz1		ENSMUSG00000031543	671.148	2.60686	0.136455	19.1042	2.32903e-81	1.28876e-79	Ank1	protein_coding
ENSMUSG00000037470	Trdmt1		ENSMUSG00000031756	420.94	-3.6515	0.191239	-19.0939	2.83694e-81	1.56065e-79	Cenpn	protein_coding
ENSMUSG00000001143	Tmem79		ENSMUSG00000032334	3595.57	2.1096	0.110794	19.0407	7.84291e-81	4.2895e-79	Loxl1	protein_coding
ENSMUSG00000037351	Mtbp		ENSMUSG00000042793	1968.71	-3.76464	0.197975	-19.0157	1.26352e-80	6.89058e-79	Lgr6	protein_coding
ENSMUSG00000058407	Ermp1		ENSMUSG00000028212	558.07	-3.27164	0.172459	-18.9706	2.98468e-80	1.6137e-78	Ccne2	protein_coding
ENSMUSG00000026080	Zswim4		ENSMUSG00000027203	754.002	-3.10159	0.163497	-18.9703	3.00055e-80	1.61764e-78	Dut	protein_coding
ENSMUSG00000070939	Zfp784		ENSMUSG00000028937	1467.12	-2.36335	0.125116	-18.8892	1.3991e-79	7.45751e-78	Acot7	protein_coding
ENSMUSG00000008136	Hoxb5		ENSMUSG00000027597	688.201	-2.30207	0.122126	-18.8499	2.9443e-79	1.56056e-77	Ahcy	protein_coding
ENSMUSG00000091844	B4galnt2		ENSMUSG00000028066	634.073	-2.90865	0.154591	-18.8151	5.68341e-79	2.9789e-77	Pmf1	protein_coding
ENSMUSG00000026049	Mtss1		ENSMUSG00000024056	414.802	-4.25192	0.226143	-18.8019	7.28019e-79	3.79475e-77	Ndc80	protein_coding
ENSMUSG00000025986	Ccbe1		ENSMUSG00000033762	340.077	-3.66992	0.195579	-18.7644	1.4776e-78	7.65956e-77	Recql4	protein_coding
ENSMUSG00000026107	Slc19a1		ENSMUSG00000020250	4104.33	-1.82484	0.0977485	-18.6687	8.89664e-78	4.58663e-76	Txnrd1	protein_coding
ENSMUSG00000026103	Otud4		ENSMUSG00000032267	1011.1	2.21049	0.118568	18.6433	1.43243e-77	7.3447e-76	Usp28	protein_coding
ENSMUSG00000002881	Fam151b		ENSMUSG00000032400	396.05	-3.52779	0.189884	-18.5786	4.78674e-77	2.40856e-75	Zwilch	protein_coding
ENSMUSG00000041439	Gtf3c4		ENSMUSG00000049517	2154.18	-1.89651	0.102293	-18.54	9.82096e-77	4.90243e-75	Rps23	protein_coding
ENSMUSG00000026098	Brms1		ENSMUSG00000049538	291.775	6.74963	0.365312	18.4763	3.20349e-76	1.58237e-74	Adamts16	protein_coding
ENSMUSG00000073678	Ifi35		ENSMUSG00000044783	1912.21	-1.95649	0.1064	-18.3881	1.63709e-75	7.98196e-74	Hjurp	protein_coding
ENSMUSG00000025978	Flot2		ENSMUSG00000052798	1112.37	-1.81121	0.0985106	-18.3859	1.70341e-75	8.28391e-74	Nup107	protein_coding
ENSMUSG00000048495	Cdkl5		ENSMUSG00000046591	371.393	-4.03575	0.220257	-18.3229	5.43133e-75	2.61438e-73	Ticrr	protein_coding
ENSMUSG00000026028	Zc3h14		ENSMUSG00000029363	614.439	-3.13156	0.171216	-18.2901	9.91852e-75	4.75006e-73	Rfc5	protein_coding
ENSMUSG00000026024	Ttc8		ENSMUSG00000018583	3604.61	-1.5022	0.0821814	-18.2791	1.21362e-74	5.7682e-73	G3bp1	protein_coding
ENSMUSG00000026018	Prdx6		ENSMUSG00000033589	678.613	-2.42744	0.13344	-18.1913	6.05175e-74	2.84056e-72	Reep4	protein_coding
ENSMUSG00000026019	Senp8		ENSMUSG00000003865	1485.9	1.63673	0.0905353	18.0783	4.72242e-73	2.16806e-71	Gys1	protein_coding
ENSMUSG00000026014	Ube2c		ENSMUSG00000029174	2128.55	1.56051	0.0863266	18.0769	4.84993e-73	2.2212e-71	Tbc1d1	protein_coding
ENSMUSG00000051344	Zfp131		ENSMUSG00000074476	347.096	-4.20114	0.232901	-18.0384	9.73968e-73	4.42744e-71	Spc24	protein_coding
ENSMUSG00000026004	Lyrm9		ENSMUSG00000026837	21801.5	2.07821	0.115211	18.0382	9.76106e-73	4.42744e-71	Col5a1	protein_coding
ENSMUSG00000026135	Cenpl		ENSMUSG00000053398	1989.63	-2.33118	0.129544	-17.9953	2.12102e-72	9.48378e-71	Phgdh	protein_coding
ENSMUSG00000026211	Slc26a2		ENSMUSG00000026174	1201.02	-1.75773	0.0978585	-17.9619	3.87116e-72	1.7187e-70	Cnot9	protein_coding
ENSMUSG00000050711	Anapc10		ENSMUSG00000028156	1425.23	-1.70371	0.0951178	-17.9115	9.58397e-72	4.21538e-70	Eif4e	protein_coding
ENSMUSG00000054702	Gm8257		ENSMUSG00000051747	63949.3	7.65561	0.427549	17.9058	1.06247e-71	4.66228e-70	Ttn	protein_coding
ENSMUSG00000073643	Pak3		ENSMUSG00000039748	302.912	-4.92306	0.275583	-17.8642	2.24313e-71	9.77496e-70	Exo1	protein_coding
ENSMUSG00000026259	Cdh24		ENSMUSG00000000028	518.49	-2.60079	0.145621	-17.86	2.41493e-71	1.04994e-69	Cdc45	protein_coding
ENSMUSG00000044783	Eif3a		ENSMUSG00000072082	531.865	-3.90447	0.21949	-17.7888	8.6276e-71	3.71676e-69	Ccnf	protein_coding
ENSMUSG00000048126	Zfat		ENSMUSG00000027654	325.222	-4.58018	0.258435	-17.7228	2.79666e-70	1.1912e-68	Fam83d	protein_coding
ENSMUSG00000026309	Glmp		ENSMUSG00000019923	2309.29	-1.59468	0.0907086	-17.5802	3.49185e-69	1.46743e-67	Zwint	protein_coding
ENSMUSG00000073616	Mef2d		ENSMUSG00000021182	626.697	2.70257	0.1539	17.5605	4.94218e-69	2.06314e-67	Ccdc88c	protein_coding
ENSMUSG00000026274	Uevld		ENSMUSG00000031353	3405.65	-1.35725	0.0776119	-17.4876	1.7803e-68	7.3346e-67	Rbbp7	protein_coding
ENSMUSG00000026277	Dnd1		ENSMUSG00000031626	1375.43	1.90389	0.109628	17.3669	1.46961e-67	5.9379e-66	Sorbs2	protein_coding
ENSMUSG00000040710	Gm2381		ENSMUSG00000079588	2684.08	6.17741	0.356994	17.304	4.39097e-67	1.75909e-65	Tmem182	protein_coding
ENSMUSG00000044768	Cct3		ENSMUSG00000003948	2762.72	-2.2522	0.130251	-17.2913	5.47516e-67	2.18879e-65	Mmd	protein_coding
ENSMUSG00000056536	Baz1b		ENSMUSG00000058546	1818.44	-1.72513	0.099813	-17.2837	6.24457e-67	2.49109e-65	Rpl23a	protein_coding
ENSMUSG00000004451	Kif4		ENSMUSG00000022369	579.041	-2.20502	0.127996	-17.2272	1.65986e-66	6.55228e-65	Mtbp	protein_coding
ENSMUSG00000026384	Slc48a1		ENSMUSG00000022285	6161.28	-1.31414	0.0763144	-17.2201	1.876e-66	7.37464e-65	Ywhaz	protein_coding
ENSMUSG00000036086	Dhdds		ENSMUSG00000041498	360.633	-4.05158	0.236707	-17.1164	1.11972e-65	4.37431e-64	Kif14	protein_coding
ENSMUSG00000026354	Zfp101		ENSMUSG00000042606	630.014	-2.54441	0.148779	-17.1019	1.43594e-65	5.57505e-64	Hirip3	protein_coding
ENSMUSG00000026399	Tmx1		ENSMUSG00000020471	818.56	-2.09941	0.122764	-17.1012	1.4547e-65	5.63627e-64	Pold2	protein_coding
ENSMUSG00000016528	Washc1		ENSMUSG00000030346	274.699	-4.38357	0.256404	-17.0963	1.58009e-65	6.09709e-64	Rad51ap1	protein_coding
ENSMUSG00000026425	Tfe3		ENSMUSG00000031562	454.094	-2.66141	0.15568	-17.0954	1.60721e-65	6.18909e-64	Dctd	protein_coding
ENSMUSG00000026437	Atp23		ENSMUSG00000051235	369.708	-3.92014	0.229995	-17.0444	3.84624e-65	1.4721e-63	Gen1	protein_coding
ENSMUSG00000042066	Timm9		ENSMUSG00000054115	712.225	-2.5504	0.149904	-17.0136	6.51615e-65	2.4839e-63	Skp2	protein_coding
ENSMUSG00000053024	Mmadhc		ENSMUSG00000039640	1243.25	-2.02099	0.118928	-16.9935	9.18084e-65	3.49261e-63	Mrpl12	protein_coding
ENSMUSG00000070643	Prkce		ENSMUSG00000069910	395.126	-3.95643	0.233229	-16.9637	1.52389e-64	5.77395e-63	Spdl1	protein_coding
ENSMUSG00000042793	Megf8		ENSMUSG00000040731	4363.82	-1.47722	0.0873101	-16.9192	3.24798e-64	1.22327e-62	Eif4h	protein_coding
ENSMUSG00000062580	Yipf6		ENSMUSG00000022283	23929.1	-1.75696	0.103961	-16.9001	4.48955e-64	1.68082e-62	Pabpc1	protein_coding
ENSMUSG00000041879	Tbc1d2b		ENSMUSG00000046223	1011.24	-3.29326	0.194872	-16.8996	4.5303e-64	1.69272e-62	Plaur	protein_coding
ENSMUSG00000019230	Mvb12b		ENSMUSG00000066551	1440.73	-1.95014	0.115417	-16.8965	4.77267e-64	1.77975e-62	Hmgb1	protein_coding
ENSMUSG00000026360	Serpine1		ENSMUSG00000039396	342.224	-3.51615	0.209611	-16.7747	3.73841e-63	1.36971e-61	Neil3	protein_coding
ENSMUSG00000026484	Pdcd2		ENSMUSG00000079553	248.051	-4.05367	0.241694	-16.7719	3.91968e-63	1.43334e-61	Kifc1	protein_coding
ENSMUSG00000032666	Dmxl1		ENSMUSG00000038644	491.868	-2.56346	0.153074	-16.7465	6.00093e-63	2.18594e-61	Pold1	protein_coding
ENSMUSG00000026479	Med15		ENSMUSG00000035279	1095.01	2.38739	0.142712	16.7287	8.10044e-63	2.94503e-61	Ssc5d	protein_coding
ENSMUSG00000033722	Ranbp10		ENSMUSG00000028649	20581	2.12857	0.12763	16.6777	1.90401e-62	6.89573e-61	Macf1	protein_coding
ENSMUSG00000026600	Htra4		ENSMUSG00000044201	241.733	-4.14464	0.248741	-16.6625	2.45515e-62	8.87475e-61	Cdc25c	protein_coding
ENSMUSG00000026701	Rangap1		ENSMUSG00000033952	885.736	-3.53556	0.212229	-16.6592	2.59421e-62	9.3595e-61	Aspm	protein_coding
ENSMUSG00000026694	Hdhd2		ENSMUSG00000022034	411.652	-3.87126	0.23416	-16.5325	2.14025e-61	7.59104e-60	Esco2	protein_coding
ENSMUSG00000026586	Agap2		ENSMUSG00000038146	1726.68	2.17591	0.13163	16.5306	2.21024e-61	7.82459e-60	Notch3	protein_coding
ENSMUSG00000041406	Psmb7		ENSMUSG00000055737	1376.43	1.85056	0.112035	16.5177	2.73642e-61	9.6692e-60	Ghr	protein_coding
ENSMUSG00000026566	Katnal2		ENSMUSG00000024269	687.725	-2.05414	0.124866	-16.4507	8.2858e-61	2.87398e-59	Tpgs2	protein_coding
ENSMUSG00000026565	Tcf25		ENSMUSG00000035268	1506.68	1.74096	0.106085	16.4111	1.59398e-60	5.48848e-59	Pkig	protein_coding
ENSMUSG00000040596	Nin		ENSMUSG00000040952	1664.05	-1.81368	0.110706	-16.3828	2.53723e-60	8.72041e-59	Rps19	protein_coding
ENSMUSG00000052534	Tubb6		ENSMUSG00000071072	1805.42	-1.47865	0.0910377	-16.2422	2.53615e-59	8.5915e-58	Ptges3	protein_coding
ENSMUSG00000026683	Zfp324		ENSMUSG00000024912	271.807	-4.38435	0.270589	-16.203	4.80196e-59	1.60938e-57	Fosl1	protein_coding
ENSMUSG00000026674	Mrgpre		ENSMUSG00000026605	1699.49	-2.35483	0.145944	-16.1352	1.44317e-58	4.80269e-57	Cenpf	protein_coding
ENSMUSG00000013593	Ark2c		ENSMUSG00000042207	521.576	2.3298	0.144956	16.0724	3.98158e-58	1.31804e-56	Kdm5b	protein_coding
ENSMUSG00000078185	Tkfc		ENSMUSG00000039231	865.112	-2.11218	0.13157	-16.0537	5.38655e-58	1.7769e-56	Suv39h1	protein_coding
ENSMUSG00000057335	Gjb2		ENSMUSG00000002477	1169.36	-2.3778	0.148199	-16.0446	6.23371e-58	2.05277e-56	Snrpd1	protein_coding
ENSMUSG00000038733	Zfp322a		ENSMUSG00000003038	478.517	-2.21057	0.137903	-16.0299	7.89691e-58	2.59594e-56	Hmgn2	protein_coding
ENSMUSG00000038633	Slc9a5		ENSMUSG00000004099	2456.87	-1.75803	0.109883	-15.9992	1.29458e-57	4.24087e-56	Dnmt1	protein_coding
ENSMUSG00000047539	Mboat1		ENSMUSG00000066621	813.9	2.1755	0.13611	15.9834	1.66691e-57	5.44167e-56	Tecpr1	protein_coding
ENSMUSG00000039377	Atp11b		ENSMUSG00000033166	1748.68	-1.71448	0.10736	-15.9695	2.08507e-57	6.78329e-56	Dis3	protein_coding
ENSMUSG00000026618	Tulp4		ENSMUSG00000022247	1492.63	-1.42534	0.0893166	-15.9583	2.49252e-57	8.081e-56	Brix1	protein_coding
ENSMUSG00000037624	Plekhg4		ENSMUSG00000074886	1355.11	-2.1774	0.136543	-15.9467	3.00585e-57	9.71189e-56	Grk6	protein_coding
ENSMUSG00000026605	Nudcd1		ENSMUSG00000040694	237.665	6.3796	0.400548	15.9272	4.10449e-57	1.31938e-55	Apobec2	protein_coding
ENSMUSG00000066595	Wdr26		ENSMUSG00000036223	243.126	-4.70864	0.296628	-15.8739	9.61075e-57	3.0581e-55	Ska1	protein_coding
ENSMUSG00000026632	Pakap		ENSMUSG00000029614	5768.55	-1.52349	0.096153	-15.8444	1.5358e-56	4.87043e-55	Rpl6	protein_coding
ENSMUSG00000037499	Sgpp1		ENSMUSG00000039043	529.035	-2.31588	0.14636	-15.8232	2.15237e-56	6.80286e-55	Arpin	protein_coding
ENSMUSG00000026626	Akap5		ENSMUSG00000017724	724.962	-2.96441	0.187587	-15.8028	2.97382e-56	9.35217e-55	Etv4	protein_coding
ENSMUSG00000037375	Kpnb1		ENSMUSG00000033209	1289.98	2.15526	0.136429	15.7977	3.22561e-56	1.01271e-54	Ttc28	protein_coding
ENSMUSG00000026643	Tef		ENSMUSG00000021175	311.569	-3.44497	0.218285	-15.7819	4.14258e-56	1.29414e-54	Cdca7l	protein_coding
ENSMUSG00000026648	Nek6		ENSMUSG00000047675	3976.12	-1.71682	0.108859	-15.7711	4.92099e-56	1.53478e-54	Rps8	protein_coding
ENSMUSG00000026662	Pip4k2c		ENSMUSG00000027800	2566.79	-2.4161	0.153629	-15.7268	9.90458e-56	3.08399e-54	Tm4sf1	protein_coding
ENSMUSG00000023206	Rps8		ENSMUSG00000031683	729.678	-2.22817	0.141849	-15.708	1.33261e-55	4.12891e-54	Lsm6	protein_coding
ENSMUSG00000026730	Kdelr1		ENSMUSG00000041057	1857	-1.823	0.116132	-15.6976	1.57121e-55	4.8602e-54	Wdr43	protein_coding
ENSMUSG00000026784	Sqor		ENSMUSG00000031508	1960.35	2.0006	0.127521	15.6883	1.81735e-55	5.61238e-54	Ankrd10	protein_coding
ENSMUSG00000026781	Mrpl13		ENSMUSG00000059208	4972.02	-1.27377	0.0812326	-15.6806	2.05381e-55	6.33224e-54	Hnrnpm	protein_coding
ENSMUSG00000026775	Metap1		ENSMUSG00000036052	433.431	2.38144	0.152146	15.6523	3.20205e-55	9.79245e-54	Dnajb5	protein_coding
ENSMUSG00000026975	Pter		ENSMUSG00000011179	1359.63	-1.86306	0.119265	-15.6211	5.22637e-55	1.58547e-53	Odc1	protein_coding
ENSMUSG00000006476	Ngfr		ENSMUSG00000061859	338.021	2.44764	0.157633	15.5275	2.26168e-54	6.74182e-53	Patj	protein_coding
ENSMUSG00000078202	Mthfd1		ENSMUSG00000066113	175.156	4.46132	0.288592	15.4589	6.57032e-54	1.93711e-52	Adamtsl1	protein_coding
ENSMUSG00000048707	Msl3l2		ENSMUSG00000032231	11401.6	-1.47008	0.0951368	-15.4522	7.28785e-54	2.14531e-52	Anxa2	protein_coding
ENSMUSG00000026955	Gli1		ENSMUSG00000045273	216.446	-4.39871	0.284801	-15.4448	8.17302e-54	2.39839e-52	Cenph	protein_coding
ENSMUSG00000015095	Ddit3		ENSMUSG00000038239	2097.67	10.3581	0.670671	15.4443	8.23743e-54	2.41354e-52	Hrc	protein_coding
ENSMUSG00000015092	Rpl37a		ENSMUSG00000021116	1998.12	-1.46247	0.0947421	-15.4363	9.32908e-54	2.72072e-52	Eif2s1	protein_coding
ENSMUSG00000026837	Tbp		ENSMUSG00000027868	916.775	2.21254	0.143342	15.4354	9.46452e-54	2.75596e-52	Tbx15	protein_coding
ENSMUSG00000026803	Fgfrl1		ENSMUSG00000027330	905.407	-2.08531	0.135121	-15.4329	9.83334e-54	2.85894e-52	Cdc25b	protein_coding
ENSMUSG00000043535	1700088E04Rik		ENSMUSG00000034023	231.977	-3.68799	0.23918	-15.4193	1.21446e-53	3.49325e-52	Fancd2	protein_coding
ENSMUSG00000026798	Mindy1		ENSMUSG00000034192	380.069	-2.58234	0.167712	-15.3975	1.70251e-53	4.87476e-52	Lsm3	protein_coding
ENSMUSG00000059316	Fam120b		ENSMUSG00000034773	206.842	-4.49628	0.292108	-15.3925	1.83803e-53	5.2548e-52	Hrob	protein_coding
ENSMUSG00000054766	Cdc20		ENSMUSG00000020644	1227.72	-1.75869	0.114261	-15.3919	1.85557e-53	5.29693e-52	Id2	protein_coding
ENSMUSG00000026785	Ints11		ENSMUSG00000017548	1385.4	-1.57673	0.102559	-15.3739	2.45075e-53	6.95386e-52	Suz12	protein_coding
ENSMUSG00000026858	Usp35		ENSMUSG00000020180	1401.32	-1.76524	0.114963	-15.3548	3.28718e-53	9.29921e-52	Snrpd3	protein_coding
ENSMUSG00000026856	Rbbp7		ENSMUSG00000003970	12718.3	-1.62716	0.106032	-15.3459	3.77456e-53	1.0662e-51	Rpl8	protein_coding
ENSMUSG00000026848	Tprg1l		ENSMUSG00000030007	4903.95	-1.3075	0.0852565	-15.336	4.39121e-53	1.23484e-51	Cct7	protein_coding
ENSMUSG00000039262	Ssu72		ENSMUSG00000071866	6560.17	-1.61244	0.105201	-15.3272	5.03209e-53	1.41085e-51	Ppia	protein_coding
ENSMUSG00000026820	St13		ENSMUSG00000028902	939.857	-1.59089	0.103897	-15.3121	6.34513e-53	1.77372e-51	Sf3a3	protein_coding
ENSMUSG00000038900	Onecut2		ENSMUSG00000052833	1622.05	-1.46919	0.0965188	-15.2218	2.5331e-52	6.98787e-51	Sae1	protein_coding
ENSMUSG00000004105	Malt1		ENSMUSG00000024007	379.575	-2.46438	0.162008	-15.2115	2.9674e-52	8.174e-51	Ppil1	protein_coding
ENSMUSG00000047250	Syap1		ENSMUSG00000048076	4174.95	-1.31889	0.0867097	-15.2104	3.01762e-52	8.30022e-51	Arf1	protein_coding
ENSMUSG00000000247	Fat2		ENSMUSG00000019970	2602.37	-1.48842	0.097903	-15.203	3.37706e-52	9.27536e-51	Sgk1	protein_coding
ENSMUSG00000026749	Retsat		ENSMUSG00000001510	316.947	-2.90636	0.191843	-15.1497	7.61479e-52	2.07635e-50	Dlx3	protein_coding
ENSMUSG00000036792	Them6		ENSMUSG00000038005	836.212	-1.87289	0.12383	-15.1247	1.11318e-51	3.00925e-50	Hpf1	protein_coding
ENSMUSG00000036202	Gabre		ENSMUSG00000037601	587.656	-2.2377	0.148335	-15.0854	2.01971e-51	5.42877e-50	Nme1	protein_coding
ENSMUSG00000034780	Rffl		ENSMUSG00000056665	488.892	-2.21153	0.146706	-15.0746	2.37988e-51	6.36236e-50	Them6	protein_coding
ENSMUSG00000027035	Shroom1		ENSMUSG00000039126	9409.7	2.38522	0.158688	15.0308	4.61399e-51	1.22449e-49	Prune2	protein_coding
ENSMUSG00000042155	Fbrsl1		ENSMUSG00000029516	833.062	-2.0642	0.137354	-15.0283	4.79363e-51	1.26682e-49	Cit	protein_coding
ENSMUSG00000068882	Ndst1		ENSMUSG00000020492	447.443	-2.5187	0.167901	-15.0011	7.2213e-51	1.9004e-49	Ska2	protein_coding
ENSMUSG00000041966	Orc5		ENSMUSG00000041064	225.623	-3.7386	0.249424	-14.9889	8.67486e-51	2.27975e-49	Pif1	protein_coding
ENSMUSG00000059005	Add2		ENSMUSG00000029836	657.674	-1.83155	0.12244	-14.9588	1.36442e-50	3.56088e-49	Cbx3	protein_coding
ENSMUSG00000042359	Skic3		ENSMUSG00000075232	594.155	-1.9128	0.128021	-14.9412	1.77622e-50	4.61645e-49	Amd1	protein_coding
ENSMUSG00000027011	Gcat		ENSMUSG00000027030	667.083	-2.04673	0.137025	-14.9369	1.89516e-50	4.91882e-49	Stk39	protein_coding
ENSMUSG00000027006	Slc25a51		ENSMUSG00000068747	238.79	3.57928	0.240868	14.8599	5.99925e-50	1.54434e-48	Sort1	protein_coding
ENSMUSG00000027087	Ctnnd1		ENSMUSG00000020849	13050.5	-1.09527	0.0737923	-14.8426	7.77339e-50	1.99288e-48	Ywhae	protein_coding
ENSMUSG00000027076	Cdin1		ENSMUSG00000006715	260.927	-3.1091	0.209478	-14.8421	7.82546e-50	2.00351e-48	Gmnn	protein_coding
ENSMUSG00000051329	Cdk5rap2		ENSMUSG00000025872	613.531	-2.08649	0.140662	-14.8333	8.92138e-50	2.281e-48	Thoc3	protein_coding
ENSMUSG00000002102	Cct7		ENSMUSG00000022070	418.654	-2.08371	0.140661	-14.8137	1.19476e-49	3.04236e-48	Bora	protein_coding
ENSMUSG00000027253	Akap17b		ENSMUSG00000027460	288.19	3.6608	0.248295	14.7438	3.37401e-49	8.4999e-48	Angpt4	protein_coding
ENSMUSG00000027222	Gpr173		ENSMUSG00000029147	2895.31	-1.29401	0.0877862	-14.7405	3.54394e-49	8.90422e-48	Ppm1g	protein_coding
ENSMUSG00000027221	1700025G04Rik		ENSMUSG00000001707	507.526	-1.99361	0.135426	-14.7211	4.72023e-49	1.18282e-47	Eef1e1	protein_coding
ENSMUSG00000032724	Coil		ENSMUSG00000042462	280.347	-2.83886	0.19321	-14.6931	7.13295e-49	1.78031e-47	Dctpp1	protein_coding
ENSMUSG00000027180	Sh2b2		ENSMUSG00000030744	5147.92	-1.52626	0.103921	-14.6868	7.83036e-49	1.9518e-47	Rps3	protein_coding
ENSMUSG00000045106	Cstb		ENSMUSG00000025608	182.73	-3.87311	0.263833	-14.6801	8.64003e-49	2.14794e-47	Podxl	protein_coding
ENSMUSG00000050199	Pxdn		ENSMUSG00000058135	548.812	-2.06527	0.141504	-14.5951	3.01635e-48	7.35342e-47	Gstm1	protein_coding
ENSMUSG00000055943	Wnk1		ENSMUSG00000035198	795.263	-1.82709	0.125271	-14.5851	3.49459e-48	8.49735e-47	Tubg1	protein_coding
ENSMUSG00000044042	Azi2		ENSMUSG00000061024	777.064	-1.72202	0.118172	-14.5722	4.22044e-48	1.02228e-46	Rrs1	protein_coding
ENSMUSG00000040282	Zfp979		ENSMUSG00000041147	464.515	-2.63242	0.180902	-14.5516	5.70311e-48	1.37611e-46	Brca2	protein_coding
ENSMUSG00000027351	Ube2d2a		ENSMUSG00000030654	1120.93	-2.3124	0.159344	-14.512	1.01664e-47	2.44059e-46	Arl6ip1	protein_coding
ENSMUSG00000005102	Fndc3b		ENSMUSG00000055723	1422.76	-1.50052	0.103415	-14.5097	1.05213e-47	2.52257e-46	Rras2	protein_coding
ENSMUSG00000040084	Clec16a		ENSMUSG00000025154	273.749	-3.15	0.217127	-14.5076	1.08397e-47	2.59562e-46	Arhgap19	protein_coding
ENSMUSG00000027331	Dnah17		ENSMUSG00000028018	511.315	-1.94011	0.133772	-14.5031	1.15759e-47	2.76839e-46	Gstcd	protein_coding
ENSMUSG00000040007	Flot1		ENSMUSG00000031311	4921.68	-1.14043	0.0787544	-14.4808	1.60145e-47	3.82503e-46	Nono	protein_coding
ENSMUSG00000027326	Fhl2		ENSMUSG00000020392	493.042	-2.19043	0.15146	-14.4621	2.10218e-47	5.01467e-46	Cdkn2aipnl	protein_coding
ENSMUSG00000027323	Zfp707		ENSMUSG00000037697	589.362	1.90094	0.131661	14.4381	2.97734e-47	7.05771e-46	Ddhd1	protein_coding
ENSMUSG00000027304	Sdf4		ENSMUSG00000069769	1852.49	1.34877	0.0936614	14.4005	5.13571e-47	1.2038e-45	Msi2	protein_coding
ENSMUSG00000033902	Irak1		ENSMUSG00000000957	10413.9	1.97407	0.137174	14.3909	5.90009e-47	1.37954e-45	Mmp14	protein_coding
ENSMUSG00000062646	Mecp2		ENSMUSG00000036875	233.645	-2.87342	0.199853	-14.3777	7.14496e-47	1.66166e-45	Dna2	protein_coding
ENSMUSG00000027285	L1cam		ENSMUSG00000042182	275.207	-2.70401	0.1881	-14.3754	7.38317e-47	1.71357e-45	Bend6	protein_coding
ENSMUSG00000027263	Myh9		ENSMUSG00000044033	3135.29	4.90011	0.342085	14.3242	1.54392e-46	3.55271e-45	Ccdc141	protein_coding
ENSMUSG00000074884	Fbxl12		ENSMUSG00000027221	558.588	-2.77047	0.193483	-14.319	1.66617e-46	3.82934e-45	Chst1	protein_coding
ENSMUSG00000060227	Eif2s1		ENSMUSG00000038777	359.313	2.47755	0.173042	14.3176	1.69955e-46	3.90132e-45	Sema6c	protein_coding
ENSMUSG00000027236	Ttf1		ENSMUSG00000059901	1861.83	1.71843	0.120234	14.2924	2.4413e-46	5.59719e-45	Adamts14	protein_coding
ENSMUSG00000005803	Plek2		ENSMUSG00000034206	304.726	-2.8727	0.201176	-14.2796	2.93451e-46	6.71981e-45	Polq	protein_coding
ENSMUSG00000027203	Wbp1l		ENSMUSG00000028334	884.881	-1.57881	0.111426	-14.1692	1.42143e-45	3.21594e-44	Nans	protein_coding
ENSMUSG00000001999	Hexim2		ENSMUSG00000021485	208.523	-4.11456	0.290733	-14.1524	1.80519e-45	4.06955e-44	Mxd3	protein_coding
ENSMUSG00000027367	Hdgfl2		ENSMUSG00000040322	3187.2	-1.56819	0.110972	-14.1315	2.43023e-45	5.44608e-44	Slc25a24	protein_coding
ENSMUSG00000014361	Chaf1a		ENSMUSG00000024548	420.785	3.7659	0.266916	14.1089	3.3475e-45	7.47503e-44	Setbp1	protein_coding
ENSMUSG00000014353	Emc10		ENSMUSG00000030512	618.998	-1.81411	0.128702	-14.0954	4.05241e-45	9.0384e-44	Snrpa1	protein_coding
ENSMUSG00000027394	Wdr18		ENSMUSG00000021048	1570.12	-1.53631	0.109066	-14.086	4.62813e-45	1.03103e-43	Mthfd1	protein_coding
ENSMUSG00000037902	Gcsh		ENSMUSG00000001131	3590.09	-1.07913	0.0766565	-14.0775	5.22099e-45	1.16036e-43	Timp1	protein_coding
ENSMUSG00000037885	Gm14410		ENSMUSG00000074656	2608.49	-1.17541	0.0837589	-14.0332	9.76345e-45	2.15218e-43	Eif2s2	protein_coding
ENSMUSG00000027330	Rab43		ENSMUSG00000061787	1567.95	-1.60095	0.114243	-14.0136	1.28765e-44	2.82848e-43	Rps17	protein_coding
ENSMUSG00000001768	Hcfc1		ENSMUSG00000060429	692.277	2.97417	0.212294	14.0097	1.36058e-44	2.9852e-43	Sntb1	protein_coding
ENSMUSG00000033068	Dusp9		ENSMUSG00000030401	1110.67	1.75879	0.125664	13.996	1.64886e-44	3.60743e-43	Rtn2	protein_coding
ENSMUSG00000027454	Gm14419		ENSMUSG00000007872	900.022	-2.70102	0.193011	-13.9941	1.69279e-44	3.69263e-43	Id3	protein_coding
ENSMUSG00000074698	Piga		ENSMUSG00000031532	1590.39	1.33216	0.095331	13.9741	2.2437e-44	4.86066e-43	Saraf	protein_coding
ENSMUSG00000074679	Dlx3		ENSMUSG00000028882	772.325	-1.72152	0.123255	-13.9671	2.47532e-44	5.35628e-43	Ppp1r8	protein_coding
ENSMUSG00000068040	Csnk1e		ENSMUSG00000032477	502.39	-2.05446	0.147098	-13.9667	2.49068e-44	5.38334e-43	Cdc25a	protein_coding
ENSMUSG00000046020	Sfi1		ENSMUSG00000001440	9681.59	-1.46627	0.105198	-13.9383	3.70911e-44	7.97121e-43	Kpnb1	protein_coding
ENSMUSG00000027611	Sh3bp1		ENSMUSG00000030726	654.74	-1.77962	0.127708	-13.9351	3.87853e-44	8.32582e-43	Pold3	protein_coding
ENSMUSG00000038241	Parvb		ENSMUSG00000041238	551.492	-1.93271	0.138953	-13.9091	5.57979e-44	1.19236e-42	Rbbp8	protein_coding
ENSMUSG00000038085	Samm50		ENSMUSG00000006435	697.968	2.04957	0.147367	13.908	5.66801e-44	1.20984e-42	Neurl1a	protein_coding
ENSMUSG00000067818	Tmem39a		ENSMUSG00000024800	540.241	-1.787	0.128579	-13.8981	6.5084e-44	1.38608e-42	Rpp30	protein_coding
ENSMUSG00000027642	Timmdc1		ENSMUSG00000026873	219.123	-3.20051	0.230858	-13.8636	1.05295e-43	2.23489e-42	Phf19	protein_coding
ENSMUSG00000027649	Mxra8		ENSMUSG00000033705	1077.32	2.03557	0.147128	13.8353	1.56031e-43	3.30431e-42	Stard9	protein_coding
ENSMUSG00000027651	Gm14305		ENSMUSG00000033307	1827.02	-1.73609	0.125598	-13.8226	1.8614e-43	3.93752e-42	Mif	protein_coding
ENSMUSG00000027652	Neurl1b		ENSMUSG00000062510	169.987	-4.51619	0.326787	-13.82	1.93076e-43	4.07968e-42	Nsl1	protein_coding
ENSMUSG00000027654	Tmf1		ENSMUSG00000037010	273.641	-3.7783	0.273457	-13.8168	2.01846e-43	4.26021e-42	Apln	protein_coding
ENSMUSG00000027655	Pank4		ENSMUSG00000010048	414.825	-2.23653	0.162004	-13.8054	2.36453e-43	4.9795e-42	Ifrd2	protein_coding
ENSMUSG00000070544	Dagla		ENSMUSG00000008475	1733.08	-1.48527	0.108022	-13.7498	5.1091e-43	1.07234e-41	Arpc5	protein_coding
ENSMUSG00000027412	Cd44		ENSMUSG00000004044	7846.41	-1.17202	0.085278	-13.7436	5.56693e-43	1.16714e-41	Cavin1	protein_coding
ENSMUSG00000017861	Bgn		ENSMUSG00000024844	1723.17	-1.7207	0.125241	-13.7391	5.92155e-43	1.23873e-41	Banf1	protein_coding
ENSMUSG00000017679	Dsg3		ENSMUSG00000002718	3320.77	-1.15489	0.0840964	-13.7329	6.45289e-43	1.34839e-41	Cse1l	protein_coding
ENSMUSG00000035268	M1ap		ENSMUSG00000024097	2237.77	-1.32571	0.0966845	-13.7117	8.63683e-43	1.80076e-41	Srsf7	protein_coding
ENSMUSG00000018209	Tgfbrap1		ENSMUSG00000001964	1181.94	-1.55743	0.113597	-13.7102	8.8262e-43	1.83618e-41	Emd	protein_coding
ENSMUSG00000001403	Haus7		ENSMUSG00000041220	1049.71	-1.99723	0.145816	-13.6969	1.0595e-42	2.20173e-41	Elovl6	protein_coding
ENSMUSG00000017760	Nptxr		ENSMUSG00000031432	591.871	-1.85385	0.135538	-13.6777	1.37958e-42	2.84806e-41	Prps1	protein_coding
ENSMUSG00000027678	Ncapg2		ENSMUSG00000018548	1012.34	-1.38239	0.101133	-13.669	1.55473e-42	3.20615e-41	Trim37	protein_coding
ENSMUSG00000042854	Ust		ENSMUSG00000029191	1389.37	-1.4301	0.104798	-13.6463	2.1244e-42	4.37136e-41	Rfc1	protein_coding
ENSMUSG00000002718	Septin8		ENSMUSG00000031066	635.211	1.67928	0.123127	13.6386	2.36141e-42	4.84319e-41	Usp11	protein_coding
ENSMUSG00000017999	Rhebl1		ENSMUSG00000031226	1013.65	-1.60499	0.117931	-13.6096	3.51365e-42	7.15972e-41	Pbdc1	protein_coding
ENSMUSG00000039463	Cby1		ENSMUSG00000041762	506.742	2.52668	0.185892	13.5922	4.45511e-42	9.05856e-41	Gpr155	protein_coding
ENSMUSG00000006418	Kif3a		ENSMUSG00000030224	3096.68	-1.27478	0.0939732	-13.5653	6.43127e-42	1.30346e-40	Strap	protein_coding
ENSMUSG00000027540	Ccdc168		ENSMUSG00000026955	152.682	-4.19942	0.310587	-13.5209	1.17711e-41	2.37295e-40	Sapcd2	protein_coding
ENSMUSG00000074576	Zfp93		ENSMUSG00000007415	1334.62	-1.23526	0.0913923	-13.516	1.25749e-41	2.52959e-40	Gatad1	protein_coding
ENSMUSG00000027495	Ino80b		ENSMUSG00000020413	441.528	-2.00829	0.148662	-13.5091	1.38155e-41	2.7719e-40	Hus1	protein_coding
ENSMUSG00000027523	Wbp1		ENSMUSG00000037411	1976.58	-2.55953	0.189526	-13.5049	1.46237e-41	2.92613e-40	Serpine1	protein_coding
ENSMUSG00000078894	Supt16		ENSMUSG00000024833	853.152	-1.65468	0.122535	-13.5038	1.4857e-41	2.96966e-40	Pola2	protein_coding
ENSMUSG00000078878	Rer1		ENSMUSG00000028175	187.65	-4.41724	0.327543	-13.486	1.89106e-41	3.77192e-40	Depdc1a	protein_coding
ENSMUSG00000078875	2210418O10Rik		ENSMUSG00000026004	592.937	1.8844	0.139755	13.4836	1.95289e-41	3.89114e-40	Kansl1l	protein_coding
ENSMUSG00000078866	Morn1		ENSMUSG00000020328	889.168	-1.49593	0.110954	-13.4824	1.98586e-41	3.94928e-40	Nudcd2	protein_coding
ENSMUSG00000038963	Mief1		ENSMUSG00000060675	854.803	1.78001	0.132025	13.4824	1.98626e-41	3.94928e-40	Plaat3	protein_coding
ENSMUSG00000027582	Deptor		ENSMUSG00000017999	1937.23	-1.31363	0.0976851	-13.4476	3.17991e-41	6.2829e-40	Ddx27	protein_coding
ENSMUSG00000000827	Gypc		ENSMUSG00000041841	2664	-1.47881	0.110152	-13.4252	4.30697e-41	8.46545e-40	Rpl37	protein_coding
ENSMUSG00000038628	Hoxb8		ENSMUSG00000001768	1290.85	1.45416	0.108371	13.4183	4.72663e-41	9.27097e-40	Rin2	protein_coding
ENSMUSG00000051396	Mex3a		ENSMUSG00000006333	5164.77	-1.53122	0.114389	-13.386	7.29765e-41	1.42399e-39	Rps9	protein_coding
ENSMUSG00000039145	Lrp4		ENSMUSG00000027823	1695.22	-1.31519	0.098281	-13.3819	7.71182e-41	1.50325e-39	Gmps	protein_coding
ENSMUSG00000039128	Orc1		ENSMUSG00000027454	195.037	-3.40077	0.25414	-13.3815	7.75876e-41	1.51084e-39	Gins1	protein_coding
ENSMUSG00000045319	Suv39h1		ENSMUSG00000020116	951.75	-1.50462	0.112551	-13.3684	9.25188e-41	1.79234e-39	Pno1	protein_coding
ENSMUSG00000015619	Tkt		ENSMUSG00000026496	1540.25	-1.24457	0.0932008	-13.3536	1.12785e-40	2.17823e-39	Parp1	protein_coding
ENSMUSG00000026773	Opa3		ENSMUSG00000059070	3046.56	-1.5185	0.114016	-13.3183	1.8124e-40	3.48605e-39	Rpl18	protein_coding
ENSMUSG00000026723	Isg20		ENSMUSG00000019370	3572.72	-1.35428	0.101706	-13.3156	1.87755e-40	3.60769e-39	Calm3	protein_coding
ENSMUSG00000063275	Slc25a20		ENSMUSG00000078652	2974.41	-1.09931	0.0827612	-13.2829	2.9075e-40	5.5697e-39	Psme3	protein_coding
ENSMUSG00000053702	Caap1		ENSMUSG00000024841	737.144	-1.51328	0.113951	-13.2801	3.01965e-40	5.77868e-39	Eif1ad	protein_coding
ENSMUSG00000058835	Plaa		ENSMUSG00000047497	207.642	3.87373	0.291721	13.2789	3.06927e-40	5.86768e-39	Adamts12	protein_coding
ENSMUSG00000006471	Arpp19		ENSMUSG00000073591	230.527	2.55122	0.192606	13.2458	4.77084e-40	9.07469e-39	Pcdhb22	protein_coding
ENSMUSG00000026956	Emp3		ENSMUSG00000032849	561.465	-2.08842	0.157744	-13.2393	5.20486e-40	9.89029e-39	Abcc4	protein_coding
ENSMUSG00000026942	Kyat3		ENSMUSG00000026662	1277.14	-1.18977	0.0899521	-13.2267	6.15678e-40	1.16522e-38	Sephs1	protein_coding
ENSMUSG00000026932	Rorb		ENSMUSG00000067608	250.213	-2.82175	0.214444	-13.1584	1.52253e-39	2.85572e-38	Pcna-ps2	processed_pseudogene
ENSMUSG00000036327	Prkar1a		ENSMUSG00000013236	6160.67	1.1848	0.0901745	13.139	1.96831e-39	3.68453e-38	Ptprs	protein_coding
ENSMUSG00000026924	Gata4		ENSMUSG00000018293	11899.8	-1.51813	0.115555	-13.1376	2.00363e-39	3.73951e-38	Pfn1	protein_coding
ENSMUSG00000026923	Ppp1r10		ENSMUSG00000030216	1829.31	-1.2624	0.0963574	-13.1012	3.24015e-39	6.02943e-38	Wbp11	protein_coding
ENSMUSG00000014867	Rpl22l1		ENSMUSG00000017776	2668.91	-1.03877	0.0793033	-13.0986	3.35197e-39	6.23136e-38	Crk	protein_coding
ENSMUSG00000035666	Gxylt1		ENSMUSG00000037278	557.646	-1.75162	0.133741	-13.0971	3.42201e-39	6.3553e-38	Tmem97	protein_coding
ENSMUSG00000079502	Spc24		ENSMUSG00000025132	13094.9	-1.31778	0.100766	-13.0776	4.42137e-39	8.19518e-38	Arhgdia	protein_coding
ENSMUSG00000026849	Gm4707		ENSMUSG00000025290	5156.35	-1.36973	0.104822	-13.0672	5.06834e-39	9.38513e-38	Rps24	protein_coding
ENSMUSG00000075415	Usp1		ENSMUSG00000029538	595.441	-1.5401	0.117879	-13.0651	5.21101e-39	9.63986e-38	Srsf9	protein_coding
ENSMUSG00000026841	Zfp704		ENSMUSG00000028484	2049.11	-1.30415	0.0998544	-13.0606	5.53243e-39	1.02244e-37	Psip1	protein_coding
ENSMUSG00000002550	Nck2		ENSMUSG00000027864	7685.78	1.65738	0.12719	13.0307	8.18622e-39	1.50551e-37	Ptgfrn	protein_coding
ENSMUSG00000026819	Cyth2		ENSMUSG00000021131	516.277	-1.96881	0.151152	-13.0253	8.78304e-39	1.61213e-37	Erh	protein_coding
ENSMUSG00000009555	Eif3j1		ENSMUSG00000032294	23843.3	-1.02905	0.0790193	-13.0228	9.07736e-39	1.66292e-37	Pkm	protein_coding
ENSMUSG00000026792	Hs1bp3		ENSMUSG00000009927	1965.58	-1.5913	0.12224	-13.0178	9.69404e-39	1.77245e-37	Rps25	protein_coding
ENSMUSG00000026791	Ano6		ENSMUSG00000011256	1847.12	1.3173	0.101421	12.9884	1.42385e-38	2.59331e-37	Adam19	protein_coding
ENSMUSG00000038740	Gm14418		ENSMUSG00000037541	177.123	-4.45283	0.343041	-12.9805	1.57923e-38	2.87353e-37	Shank2	protein_coding
ENSMUSG00000026867	Smc6		ENSMUSG00000024277	655.658	-1.7552	0.13522	-12.9803	1.5827e-38	2.87707e-37	Mapre2	protein_coding
ENSMUSG00000026873	Apob		ENSMUSG00000020706	2362.53	-1.15861	0.0892686	-12.979	1.6104e-38	2.9246e-37	Ftsj3	protein_coding
ENSMUSG00000026880	Rrp8		ENSMUSG00000044934	369.068	-2.08303	0.160613	-12.9692	1.82912e-38	3.31543e-37	Zfp367	protein_coding
ENSMUSG00000026750	Zfp970		ENSMUSG00000022914	1289.28	1.42129	0.109686	12.9578	2.12207e-38	3.83906e-37	Brwd1	protein_coding
ENSMUSG00000026872	Arid4b		ENSMUSG00000052397	2442.83	-1.78767	0.138711	-12.8877	5.27815e-38	9.38675e-37	Ezr	protein_coding
ENSMUSG00000026766	Ubfd1		ENSMUSG00000024892	471.906	2.12598	0.165031	12.8823	5.66062e-38	1.00386e-36	Pcx	protein_coding
ENSMUSG00000055371	Ears2		ENSMUSG00000026494	632.42	2.149	0.166996	12.8686	6.76445e-38	1.19512e-36	Kif26b	protein_coding
ENSMUSG00000061136	Pex16		ENSMUSG00000033276	273.947	2.15277	0.167541	12.8492	8.68859e-38	1.52791e-36	Stk36	protein_coding
ENSMUSG00000026980	Plin3		ENSMUSG00000021326	973.7	-1.37345	0.107509	-12.7751	2.25739e-37	3.95127e-36	Trim27	protein_coding
ENSMUSG00000026971	Chst1		ENSMUSG00000032586	181.06	-2.75799	0.216032	-12.7666	2.51933e-37	4.4016e-36	Traip	protein_coding
ENSMUSG00000075324	Eps15		ENSMUSG00000095098	520.846	-2.17948	0.170775	-12.7623	2.66282e-37	4.6437e-36	Ccdc85b	protein_coding
ENSMUSG00000005233	Mapk8ip1		ENSMUSG00000069565	2611.9	-1.31702	0.103551	-12.7186	4.66149e-37	8.0695e-36	Dazap1	protein_coding
ENSMUSG00000027070	Trp53rkb		ENSMUSG00000055172	286.58	2.55974	0.20127	12.7179	4.70124e-37	8.13087e-36	C1ra	protein_coding
ENSMUSG00000023391	Cd200r3		ENSMUSG00000018697	932.046	-1.36971	0.107723	-12.7152	4.87149e-37	8.41759e-36	Aatf	protein_coding
ENSMUSG00000027109	Spdl1		ENSMUSG00000032344	185.396	-2.93211	0.230857	-12.701	5.83819e-37	1.00788e-35	Cgas	protein_coding
ENSMUSG00000027108	Inafm1		ENSMUSG00000061306	2917.28	0.95526	0.0753141	12.6837	7.28278e-37	1.25497e-35	Slc38a10	protein_coding
ENSMUSG00000041762	Mrpl17		ENSMUSG00000060716	290.245	2.66017	0.210052	12.6643	9.32158e-37	1.59899e-35	Plekhh1	protein_coding
ENSMUSG00000075284	Mapkbp1		ENSMUSG00000068231	169.603	3.71053	0.293132	12.6582	1.00762e-36	1.7253e-35	Vmn1r43	protein_coding
ENSMUSG00000075272	Abhd2		ENSMUSG00000037855	799.423	-1.64712	0.130856	-12.5873	2.47944e-36	4.20347e-35	Zfp365	protein_coding
ENSMUSG00000051747	Kpna3		ENSMUSG00000033159	973.791	1.35222	0.10745	12.5846	2.5648e-36	4.34427e-35	Cnppd1	protein_coding
ENSMUSG00000044033	Gga2		ENSMUSG00000022314	5583.46	-1.52091	0.120991	-12.5704	3.07235e-36	5.18999e-35	Rad21	protein_coding
ENSMUSG00000059173	Daglb		ENSMUSG00000042901	1048.68	-1.19282	0.0949769	-12.5591	3.54555e-36	5.96798e-35	Aida	protein_coding
ENSMUSG00000059588	Zmym3		ENSMUSG00000028780	659.503	2.36199	0.188206	12.55	3.97377e-36	6.67092e-35	Sema3c	protein_coding
ENSMUSG00000027082	Nono		ENSMUSG00000019768	210.096	2.55595	0.203836	12.5393	4.55212e-36	7.60797e-35	Esr1	protein_coding
ENSMUSG00000034101	Ehd4		ENSMUSG00000037315	216.881	-2.37664	0.189589	-12.5358	4.75729e-36	7.94383e-35	Jade3	protein_coding
ENSMUSG00000101645	Kmt2d		ENSMUSG00000025613	5032.71	-1.09498	0.0874173	-12.5259	5.39081e-36	8.99374e-35	Cct8	protein_coding
ENSMUSG00000025314	Lsmem2		ENSMUSG00000066406	2326.74	1.32768	0.106086	12.5151	6.17646e-36	1.02954e-34	Akap13	protein_coding
ENSMUSG00000005510	Liph		ENSMUSG00000038393	661.837	1.99246	0.159276	12.5095	6.62233e-36	1.10288e-34	Txnip	protein_coding
ENSMUSG00000002105	Spata13		ENSMUSG00000070867	414.154	2.65441	0.213741	12.4188	2.06568e-35	3.41307e-34	Trabd2b	protein_coding
ENSMUSG00000040591	Tmtc4		ENSMUSG00000062190	305.157	-2.01054	0.162008	-12.4102	2.30117e-35	3.78229e-34	Lancl2	protein_coding
ENSMUSG00000027223	Klhdc4		ENSMUSG00000027404	2245.11	-1.70651	0.137598	-12.4022	2.54342e-35	4.17684e-34	Snrpb	protein_coding
ENSMUSG00000027195	Esd		ENSMUSG00000038374	1705.66	-1.28601	0.103698	-12.4015	2.56629e-35	4.21073e-34	Rbm8a	protein_coding
ENSMUSG00000027194	Ksr1		ENSMUSG00000039168	6150.96	-1.08109	0.0871807	-12.4006	2.59335e-35	4.25142e-34	Dap	protein_coding
ENSMUSG00000027165	Slpi		ENSMUSG00000029552	1978.54	-1.07669	0.0868355	-12.3992	2.63871e-35	4.32203e-34	Tes	protein_coding
ENSMUSG00000048058	Foxk2		ENSMUSG00000033350	846.953	-1.69775	0.137003	-12.392	2.88592e-35	4.72284e-34	Chst2	protein_coding
ENSMUSG00000005087	Jcad		ENSMUSG00000027635	338.139	-1.92563	0.155529	-12.3812	3.30299e-35	5.39603e-34	Dsn1	protein_coding
ENSMUSG00000046085	Lrrc57		ENSMUSG00000002105	2161.37	1.11241	0.0901321	12.342	5.38172e-35	8.73904e-34	Slc39a13	protein_coding
ENSMUSG00000027175	Haus2		ENSMUSG00000001761	1524.82	-1.09922	0.0891791	-12.326	6.56039e-35	1.06256e-33	Smo	protein_coding
ENSMUSG00000027166	Prpf40a		ENSMUSG00000056457	226.869	-8.16419	0.66261	-12.3213	6.95965e-35	1.12626e-33	Prl2c3	protein_coding
ENSMUSG00000040321	Fbln1		ENSMUSG00000028081	2254.59	-1.35817	0.110244	-12.3197	7.09522e-35	1.14721e-33	Rps3a1	protein_coding
ENSMUSG00000040133	Cab39l		ENSMUSG00000031375	42551.4	1.79408	0.145754	12.3089	8.10711e-35	1.3097e-33	Bgn	protein_coding
ENSMUSG00000045838	Prrc2b		ENSMUSG00000039055	138.276	-4.08026	0.331504	-12.3083	8.1692e-35	1.3186e-33	Eme1	protein_coding
ENSMUSG00000072980	Adcy3		ENSMUSG00000028790	2366.06	-1.38691	0.112742	-12.3017	8.86839e-35	1.4278e-33	Khdrbs1	protein_coding
ENSMUSG00000027293	Dnajc27		ENSMUSG00000023004	543.086	-2.07084	0.168482	-12.2912	1.01021e-34	1.62365e-33	Tuba1b	protein_coding
ENSMUSG00000027286	Blnk		ENSMUSG00000028798	1510.31	-1.26855	0.103384	-12.2704	1.30671e-34	2.09662e-33	Eif3i	protein_coding
ENSMUSG00000027272	Il2rg		ENSMUSG00000035726	1847.28	-1.45215	0.118568	-12.2474	1.73561e-34	2.77536e-33	Supt16	protein_coding
ENSMUSG00000050619	Fancd2os		ENSMUSG00000022421	1418.78	-1.33676	0.109164	-12.2454	1.77735e-34	2.8397e-33	Nptxr	protein_coding
ENSMUSG00000043909	Rps9		ENSMUSG00000045128	4758.77	-1.25594	0.102649	-12.2353	2.01437e-34	3.21295e-33	Rpl18a	protein_coding
ENSMUSG00000048222	Ubr1		ENSMUSG00000026784	297.832	-2.28318	0.186675	-12.2308	2.12941e-34	3.39357e-33	Pdss1	protein_coding
ENSMUSG00000035093	Ecsit		ENSMUSG00000023106	1456.23	-1.56055	0.127689	-12.2215	2.38653e-34	3.79691e-33	Denr	protein_coding
ENSMUSG00000027366	Tmem81		ENSMUSG00000005667	1513.37	-1.10965	0.0908583	-12.2129	2.65142e-34	4.2148e-33	Mthfd2	protein_coding
ENSMUSG00000034906	Jag1		ENSMUSG00000043822	1971.31	2.06285	0.169013	12.2052	2.91417e-34	4.62468e-33	Adamtsl5	protein_coding
ENSMUSG00000027371	Mkks		ENSMUSG00000030753	1089.43	-1.36522	0.111864	-12.2043	2.94954e-34	4.67688e-33	Thap12	protein_coding
ENSMUSG00000027378	Gm44504		ENSMUSG00000038736	1024.29	-1.57204	0.12905	-12.1817	3.89302e-34	6.14706e-33	Nudcd1	protein_coding
ENSMUSG00000027379	Ubl4a		ENSMUSG00000051278	359.337	-2.13805	0.175619	-12.1744	4.25755e-34	6.70581e-33	Zgrf1	protein_coding
ENSMUSG00000027387	Smim7		ENSMUSG00000033216	341.944	-1.77512	0.145914	-12.1655	4.74616e-34	7.46917e-33	Eefsec	protein_coding
ENSMUSG00000027398	Tfpt		ENSMUSG00000023908	264.212	-2.63298	0.217189	-12.123	7.97965e-34	1.24953e-32	Pkmyt1	protein_coding
ENSMUSG00000027404	Ints9		ENSMUSG00000030316	247.641	-2.21041	0.182754	-12.095	1.12274e-33	1.74794e-32	Tamm41	protein_coding
ENSMUSG00000037773	Id2		ENSMUSG00000028676	1400.52	-1.22591	0.101654	-12.0597	1.7244e-33	2.66921e-32	Srsf10	protein_coding
ENSMUSG00000068290	Extl3		ENSMUSG00000059751	2046.29	-1.3295	0.110408	-12.0417	2.14469e-33	3.31163e-32	Rps3a3	processed_pseudogene
ENSMUSG00000027309	Zfp960		ENSMUSG00000079435	1905.59	-1.66211	0.138036	-12.0412	2.15916e-33	3.33125e-32	Rpl36a	protein_coding
ENSMUSG00000027329	Thsd7a		ENSMUSG00000061533	320.143	-2.28622	0.190169	-12.022	2.72248e-33	4.18667e-32	Cep128	protein_coding
ENSMUSG00000027335	Aspm		ENSMUSG00000056091	1467.63	1.78728	0.14878	12.0129	3.03936e-33	4.67018e-32	St3gal5	protein_coding
ENSMUSG00000027341	Brk1		ENSMUSG00000022324	2007.41	1.54187	0.128382	12.0101	3.14628e-33	4.83053e-32	Matn2	protein_coding
ENSMUSG00000027342	Hao1		ENSMUSG00000026880	4929.02	1.59179	0.132899	11.9774	4.66468e-33	7.13272e-32	Stom	protein_coding
ENSMUSG00000027346	Tubgcp4		ENSMUSG00000004849	1658.05	-1.33575	0.111649	-11.9639	5.49429e-33	8.36737e-32	Ap1s1	protein_coding
ENSMUSG00000027261	Tm7sf3		ENSMUSG00000032058	652.463	-1.42025	0.118913	-11.9436	7.00977e-33	1.06496e-31	Ppp2r1b	protein_coding
ENSMUSG00000027274	Nop53		ENSMUSG00000063694	555.863	-1.58849	0.133105	-11.9341	7.86392e-33	1.1928e-31	Cycs	protein_coding
ENSMUSG00000027276	Ubxn2a		ENSMUSG00000026708	205.195	-2.37573	0.199159	-11.9288	8.3755e-33	1.26836e-31	Cenpl	protein_coding
ENSMUSG00000045624	B3galnt2		ENSMUSG00000027566	2255.55	-1.22559	0.102903	-11.9102	1.04696e-32	1.57914e-31	Psma7	protein_coding
ENSMUSG00000051379	Ccdc12		ENSMUSG00000008683	1651.16	-1.59619	0.134112	-11.9019	1.15715e-32	1.74395e-31	Rps15a	protein_coding
ENSMUSG00000038844	1700102P08Rik		ENSMUSG00000030888	578.173	-1.55394	0.130699	-11.8895	1.34237e-32	2.01665e-31	Rrp8	protein_coding
ENSMUSG00000027420	Nuf2		ENSMUSG00000038732	225.211	-2.0894	0.175875	-11.88	1.50296e-32	2.24896e-31	Mboat1	protein_coding
ENSMUSG00000037110	Ormdl2		ENSMUSG00000025289	991.974	-1.44776	0.121956	-11.8712	1.67152e-32	2.4992e-31	Prdx4	protein_coding
ENSMUSG00000037025	Ifitm2		ENSMUSG00000031616	249.899	2.75419	0.232186	11.862	1.8645e-32	2.78332e-31	Ednra	protein_coding
ENSMUSG00000074743	Etv4		ENSMUSG00000039275	1764.7	-1.07402	0.0906797	-11.8441	2.31009e-32	3.43763e-31	Foxk2	protein_coding
ENSMUSG00000027435	Synpo2		ENSMUSG00000038279	1872.4	-1.34319	0.113659	-11.8177	3.16098e-32	4.66702e-31	Nop2	protein_coding
ENSMUSG00000068134	B3gnt2		ENSMUSG00000038508	156.846	-2.96248	0.250908	-11.807	3.59062e-32	5.28483e-31	Gdf15	protein_coding
ENSMUSG00000032869	Nkap		ENSMUSG00000083282	152.319	3.62707	0.308077	11.7733	5.36075e-32	7.86563e-31	Ctsf	protein_coding
ENSMUSG00000051817	Sox11		ENSMUSG00000018334	460.813	1.98205	0.169137	11.7186	1.02306e-31	1.47585e-30	Ksr1	protein_coding
ENSMUSG00000074656	Ddr2		ENSMUSG00000021697	131.938	-5.52747	0.472188	-11.7061	1.1865e-31	1.70901e-30	Depdc1b	protein_coding
ENSMUSG00000027597	Cux1		ENSMUSG00000026274	242.951	-2.22634	0.190227	-11.7035	1.22239e-31	1.75936e-30	Pask	protein_coding
ENSMUSG00000027603	Itga7		ENSMUSG00000039187	148.611	-3.2713	0.279615	-11.6993	1.2854e-31	1.84724e-30	Fanci	protein_coding
ENSMUSG00000089824	Cmtr1		ENSMUSG00000031068	929.176	-1.28648	0.109996	-11.6958	1.3395e-31	1.9206e-30	Glrx3	protein_coding
ENSMUSG00000027620	Nek9		ENSMUSG00000049091	349.683	-2.00332	0.171581	-11.6757	1.69724e-31	2.42615e-30	Sephs2	protein_coding
ENSMUSG00000027635	Hoxc12		ENSMUSG00000029392	552.605	1.38649	0.118812	11.6696	1.82202e-31	2.60256e-30	Rilpl1	protein_coding
ENSMUSG00000055485	Traf3ip1		ENSMUSG00000025967	3705.67	-1.32857	0.113963	-11.658	2.08949e-31	2.97784e-30	Eef1b2	protein_coding
ENSMUSG00000027639	Rnh1		ENSMUSG00000040918	354.437	-2.05157	0.176014	-11.6557	2.14507e-31	3.05474e-30	Slc19a2	protein_coding
ENSMUSG00000057133	Dtx4		ENSMUSG00000005103	7658.36	-0.866792	0.0744519	-11.6423	2.51145e-31	3.56574e-30	Wdr1	protein_coding
ENSMUSG00000017697	Sinhcaf		ENSMUSG00000085795	859.926	-1.40692	0.120926	-11.6346	2.74949e-31	3.89783e-30	Zfp703	protein_coding
ENSMUSG00000017002	Mcm9		ENSMUSG00000058013	4039.11	-1.31941	0.113428	-11.6321	2.82931e-31	4.00196e-30	Septin11	protein_coding
ENSMUSG00000017767	Zfp473		ENSMUSG00000001416	4689.06	-0.986393	0.084889	-11.6198	3.26922e-31	4.61383e-30	Cct3	protein_coding
ENSMUSG00000039834	Fbxo9		ENSMUSG00000047945	654.18	-1.93676	0.166687	-11.6191	3.29653e-31	4.64889e-30	Marcksl1	protein_coding
ENSMUSG00000017667	Brd4		ENSMUSG00000029378	100.686	-3.70858	0.319383	-11.6117	3.59448e-31	5.06151e-30	Areg	protein_coding
ENSMUSG00000039671	Spock2		ENSMUSG00000000440	246.015	-2.29974	0.198094	-11.6093	3.69483e-31	5.19119e-30	Pparg	protein_coding
ENSMUSG00000017929	Tlr2		ENSMUSG00000022370	1031.77	-1.40774	0.121368	-11.5989	4.17165e-31	5.85676e-30	Mrpl13	protein_coding
ENSMUSG00000047030	Sephs1		ENSMUSG00000015932	4106.7	-1.08728	0.0938434	-11.5861	4.84659e-31	6.78919e-30	Dstn	protein_coding
ENSMUSG00000027544	Trim2		ENSMUSG00000021714	143.437	-3.50435	0.302464	-11.586	4.85307e-31	6.79322e-30	Cenpk	protein_coding
ENSMUSG00000038400	Ppil1		ENSMUSG00000059714	885.849	1.35761	0.117346	11.5693	5.89738e-31	8.2489e-30	Flot1	protein_coding
ENSMUSG00000016252	Espl1		ENSMUSG00000020220	1413.11	1.68197	0.145407	11.5673	6.03362e-31	8.43321e-30	Vps13d	protein_coding
ENSMUSG00000078902	Usp27x		ENSMUSG00000020608	2299.35	-1.33952	0.116254	-11.5224	1.01785e-30	1.41532e-29	Smc6	protein_coding
ENSMUSG00000074527	Evpl		ENSMUSG00000040118	5029.97	1.61562	0.140572	11.4932	1.42696e-30	1.97544e-29	Cacna2d1	protein_coding
ENSMUSG00000078870	Nipsnap1		ENSMUSG00000027805	175.232	2.18536	0.190596	11.4659	1.95713e-30	2.70543e-29	Pfn2	protein_coding
ENSMUSG00000078867	Pold1		ENSMUSG00000031629	123.694	-3.4897	0.304769	-11.4503	2.34271e-30	3.2337e-29	Cenpu	protein_coding
ENSMUSG00000027566	Tacc3		ENSMUSG00000020122	1006.49	1.86889	0.163679	11.418	3.39784e-30	4.66962e-29	Egfr	protein_coding
ENSMUSG00000027580	AU021092		ENSMUSG00000039952	7578.96	1.95295	0.171409	11.3935	4.50411e-30	6.16749e-29	Dag1	protein_coding
ENSMUSG00000027583	Jade3		ENSMUSG00000022698	3107.62	-1.0764	0.0947359	-11.3621	6.45414e-30	8.79301e-29	Naa50	protein_coding
ENSMUSG00000103034	Peak1		ENSMUSG00000029203	1636.34	-1.02181	0.090145	-11.3352	8.78612e-30	1.19184e-28	Ube2k	protein_coding
ENSMUSG00000027533	Lgals3		ENSMUSG00000024360	3951.57	-1.15842	0.102265	-11.3276	9.5783e-30	1.29837e-28	Etf1	protein_coding
ENSMUSG00000027550	Tbc1d16		ENSMUSG00000022665	4100.1	3.28213	0.289792	11.3258	9.7762e-30	1.32329e-28	Ccdc80	protein_coding
ENSMUSG00000047213	Rrm2b		ENSMUSG00000051427	431.151	1.67818	0.148213	11.3228	1.01188e-29	1.36869e-28	Ccdc157	protein_coding
ENSMUSG00000039221	Afmid		ENSMUSG00000026377	1018.01	-1.33252	0.117743	-11.3172	1.07894e-29	1.45835e-28	Nifk	protein_coding
ENSMUSG00000027665	Dcaf7		ENSMUSG00000008429	983.118	1.2664	0.111921	11.3151	1.1044e-29	1.49169e-28	Herpud2	protein_coding
ENSMUSG00000027677	Rps19		ENSMUSG00000036112	3756.17	-1.04092	0.0920176	-11.3121	1.14258e-29	1.54106e-28	Metap2	protein_coding
ENSMUSG00000074637	Baalc		ENSMUSG00000026049	186.953	-2.47601	0.219544	-11.278	1.68587e-29	2.26895e-28	Tex30	protein_coding
ENSMUSG00000037400	Sp4		ENSMUSG00000061601	112.356	3.35387	0.297689	11.2664	1.92364e-29	2.58343e-28	Pclo	protein_coding
ENSMUSG00000027713	Cyp2u1		ENSMUSG00000047879	1773.23	-1.02789	0.0914523	-11.2396	2.60629e-29	3.48781e-28	Usp14	protein_coding
ENSMUSG00000037225	Slc22a21		ENSMUSG00000001143	645.604	1.32812	0.118334	11.2235	3.1261e-29	4.16865e-28	Lman2l	protein_coding
ENSMUSG00000046743	Rgmb		ENSMUSG00000071984	1413.68	6.01246	0.536207	11.2129	3.52307e-29	4.69138e-28	Fndc1	protein_coding
ENSMUSG00000060798	Ube3a		ENSMUSG00000062006	1765.79	-1.52796	0.13635	-11.2062	3.80285e-29	5.04968e-28	Rpl34	protein_coding
ENSMUSG00000025757	Slc25a32		ENSMUSG00000022358	993.826	1.8581	0.165904	11.1998	4.08637e-29	5.42234e-28	Fbxo32	protein_coding
ENSMUSG00000025762	Vps50		ENSMUSG00000035842	382.325	-1.74415	0.155747	-11.1986	4.14113e-29	5.49114e-28	Ddx11	protein_coding
ENSMUSG00000074604	Sprr2h		ENSMUSG00000038175	245.699	2.04275	0.182429	11.1975	4.19335e-29	5.55649e-28	Mylip	protein_coding
ENSMUSG00000044167	Rhou		ENSMUSG00000026213	580.832	1.43807	0.128457	11.195	4.31395e-29	5.71227e-28	Stk11ip	protein_coding
ENSMUSG00000036632	Thoc5		ENSMUSG00000029201	3565.46	-1.18034	0.105471	-11.1911	4.50823e-29	5.96534e-28	Ugdh	protein_coding
ENSMUSG00000027796	Tyw3		ENSMUSG00000051285	947.857	1.31817	0.117958	11.1748	5.41475e-29	7.12489e-28	Pcmtd1	protein_coding
ENSMUSG00000075700	Ttc13		ENSMUSG00000028455	722.487	-1.33188	0.119203	-11.1732	5.51571e-29	7.24762e-28	Stoml2	protein_coding
ENSMUSG00000036894	Tha1		ENSMUSG00000063457	7286.39	-1.31913	0.118128	-11.167	5.91724e-29	7.75338e-28	Rps15	protein_coding
ENSMUSG00000027823	Ap1s3		ENSMUSG00000024151	560.122	-1.54761	0.138589	-11.1669	5.92115e-29	7.75338e-28	Msh2	protein_coding
ENSMUSG00000034544	Degs1		ENSMUSG00000001436	369.086	-2.31921	0.207803	-11.1606	6.35596e-29	8.3112e-28	Slc19a1	protein_coding
ENSMUSG00000034349	Igsf9b		ENSMUSG00000039959	2583.33	1.28105	0.114793	11.1597	6.42423e-29	8.39466e-28	Hip1	protein_coding
ENSMUSG00000027955	Rsbn1l		ENSMUSG00000031700	1225.28	1.1384	0.10203	11.1575	6.58369e-29	8.59707e-28	Gpt2	protein_coding
ENSMUSG00000104043	Man1c1		ENSMUSG00000038497	842.738	1.51485	0.135802	11.1548	6.78237e-29	8.84427e-28	Tmco3	protein_coding
ENSMUSG00000028086	Usf2		ENSMUSG00000019845	158.968	-2.66114	0.239176	-11.1263	9.34619e-29	1.21372e-27	Tube1	protein_coding
ENSMUSG00000028085	Ralb		ENSMUSG00000031595	202.029	2.73539	0.245974	11.1207	9.95421e-29	1.2909e-27	Pdgfrl	protein_coding
ENSMUSG00000041977	Ehd3		ENSMUSG00000056305	1027.9	-1.07825	0.0971291	-11.1012	1.23712e-28	1.59994e-27	Usp39	protein_coding
ENSMUSG00000028068	Lbh		ENSMUSG00000031928	680.954	-1.24996	0.112616	-11.0993	1.26367e-28	1.63316e-27	Mre11a	protein_coding
ENSMUSG00000001419	Arhgap35		ENSMUSG00000046432	977.207	-1.39494	0.125938	-11.0764	1.6324e-28	2.10682e-27	Bex3	protein_coding
ENSMUSG00000001416	Ppp1cc		ENSMUSG00000039682	1407.08	-1.04388	0.0943655	-11.0621	1.91495e-28	2.46981e-27	Lap3	protein_coding
ENSMUSG00000001418	Ctsa		ENSMUSG00000029769	278.358	2.06693	0.186898	11.0591	1.98114e-28	2.55342e-27	Ccdc136	protein_coding
ENSMUSG00000074480	Enpp1		ENSMUSG00000036545	784.055	4.60678	0.4169	11.0501	2.19044e-28	2.81741e-27	Adamts2	protein_coding
ENSMUSG00000054199	Hhat		ENSMUSG00000031016	539.882	-1.41884	0.128409	-11.0493	2.20826e-28	2.83839e-27	Wee1	protein_coding
ENSMUSG00000028053	5031439G07Rik		ENSMUSG00000054920	727.336	1.30072	0.117878	11.0345	2.60577e-28	3.3357e-27	Klhl5	protein_coding
ENSMUSG00000028047	Spata25		ENSMUSG00000008398	1788.57	-1.36169	0.123443	-11.0309	2.711e-28	3.46571e-27	Elk3	protein_coding
ENSMUSG00000042626	Dgat2		ENSMUSG00000024217	804.567	-1.39519	0.126605	-11.02	3.05892e-28	3.89728e-27	Snrpc	protein_coding
ENSMUSG00000027951	Rps3		ENSMUSG00000081534	2779.38	-1.27783	0.116245	-10.9926	4.14803e-28	5.26003e-27	Slc48a1	protein_coding
ENSMUSG00000027940	Brms1l		ENSMUSG00000028820	4999.83	-1.36174	0.123921	-10.9887	4.3301e-28	5.47985e-27	Sfpq	protein_coding
ENSMUSG00000027936	Fbxo31		ENSMUSG00000026131	12244.8	1.67438	0.152462	10.9823	4.65033e-28	5.87329e-27	Dst	protein_coding
ENSMUSG00000042312	Wiz		ENSMUSG00000068882	3846.21	-0.978354	0.0892458	-10.9625	5.7902e-28	7.28854e-27	Ssb	protein_coding
ENSMUSG00000046259	Kcnh1		ENSMUSG00000047446	476.19	1.50635	0.137517	10.9539	6.36272e-28	7.99855e-27	Arl4a	protein_coding
ENSMUSG00000041912	Tbccd1		ENSMUSG00000028587	114.409	-3.20994	0.293357	-10.9421	7.25146e-28	9.08551e-27	Orc1	protein_coding
ENSMUSG00000038777	Faap100		ENSMUSG00000028249	1746.87	-1.17423	0.10753	-10.9201	9.24438e-28	1.15137e-26	Sdcbp	protein_coding
ENSMUSG00000046722	Cyp4f13		ENSMUSG00000045039	3051.26	1.18865	0.108883	10.9168	9.58512e-28	1.19223e-26	Megf8	protein_coding
ENSMUSG00000038712	Aptx		ENSMUSG00000026275	754.388	-1.19021	0.109074	-10.912	1.01043e-27	1.25598e-26	Ppp1r7	protein_coding
ENSMUSG00000038619	Cryzl1		ENSMUSG00000051329	987.317	-1.48808	0.136426	-10.9076	1.06061e-27	1.31576e-26	Nup160	protein_coding
ENSMUSG00000015750	Ndc80		ENSMUSG00000015671	1713.75	-1.11786	0.102535	-10.9022	1.1247e-27	1.39435e-26	Psma2	protein_coding
ENSMUSG00000038393	Bag1		ENSMUSG00000052485	106.445	-4.51647	0.415015	-10.8827	1.39435e-27	1.72411e-26	Tmem171	protein_coding
ENSMUSG00000038374	Clip4		ENSMUSG00000016179	93.9688	5.55044	0.510124	10.8806	1.42657e-27	1.76165e-26	Camk1g	protein_coding
ENSMUSG00000090210	Rap2a		ENSMUSG00000072980	116.809	-3.91155	0.359621	-10.8769	1.48579e-27	1.83238e-26	Oip5	protein_coding
ENSMUSG00000038354	Ccdc78		ENSMUSG00000002881	802.563	-1.25573	0.115513	-10.8709	1.58571e-27	1.9505e-26	Nab1	protein_coding
ENSMUSG00000028101	Josd2		ENSMUSG00000027108	2198.24	-0.955015	0.0879984	-10.8526	1.93765e-27	2.37721e-26	Ola1	protein_coding
ENSMUSG00000028093	Prtg		ENSMUSG00000019303	132.68	-2.97697	0.274662	-10.8387	2.25772e-27	2.76091e-26	Psmc3ip	protein_coding
ENSMUSG00000027879	Hoxb4		ENSMUSG00000026566	379.032	-1.69029	0.155952	-10.8385	2.26038e-27	2.76238e-26	Mpzl1	protein_coding
ENSMUSG00000027878	Eif3c		ENSMUSG00000021102	626.115	-1.69575	0.156571	-10.8305	2.46686e-27	3.00692e-26	Glrx5	protein_coding
ENSMUSG00000033233	Pafah2		ENSMUSG00000003873	899.547	-1.42424	0.131623	-10.8206	2.74855e-27	3.34596e-26	Bax	protein_coding
ENSMUSG00000027854	Crk		ENSMUSG00000026980	1354.22	-1.37398	0.127332	-10.7906	3.81461e-27	4.60805e-26	Ly75	protein_coding
ENSMUSG00000068823	Commd10		ENSMUSG00000021957	953.987	-1.59126	0.147525	-10.7863	3.99371e-27	4.81824e-26	Tkt	protein_coding
ENSMUSG00000027852	Calcrl		ENSMUSG00000041117	428.69	1.70379	0.15797	10.7855	4.02927e-27	4.85804e-26	Ccdc8	protein_coding
ENSMUSG00000044098	Nsmce2		ENSMUSG00000000001	2075.04	-1.24504	0.115543	-10.7756	4.49055e-27	5.4004e-26	Gnai3	protein_coding
ENSMUSG00000058388	Myl12a		ENSMUSG00000032035	721.094	-1.44312	0.133985	-10.7708	4.72913e-27	5.67285e-26	Ets1	protein_coding
ENSMUSG00000048458	Lratd2		ENSMUSG00000029371	408.454	-3.39477	0.315201	-10.7702	4.76204e-27	5.70869e-26	Cxcl5	protein_coding
ENSMUSG00000000561	Gm44505		ENSMUSG00000040824	534.122	-1.61364	0.149975	-10.7594	5.35268e-27	6.39644e-26	Snrpd2	protein_coding
ENSMUSG00000105852	Actr1b		ENSMUSG00000002289	846.543	-1.27187	0.118237	-10.757	5.49589e-27	6.55512e-26	Angptl4	protein_coding
ENSMUSG00000056260	Pgm2l1		ENSMUSG00000030824	3247.95	1.01075	0.0939661	10.7565	5.52044e-27	6.58024e-26	Nucb1	protein_coding
ENSMUSG00000047959	Pold3		ENSMUSG00000022858	1147.11	-1.1543	0.107401	-10.7475	6.08703e-27	7.24644e-26	Tra2b	protein_coding
ENSMUSG00000009108	Letmd1		ENSMUSG00000062981	1174.45	-1.12359	0.104679	-10.7337	7.07182e-27	8.38706e-26	Mrpl42	protein_coding
ENSMUSG00000068747	Pabir2		ENSMUSG00000032350	1073.98	-1.31645	0.122724	-10.7269	7.61352e-27	9.00687e-26	Gclc	protein_coding
ENSMUSG00000048100	Rabep2		ENSMUSG00000007338	708.478	-1.33222	0.124329	-10.7153	8.63229e-27	1.01929e-25	Mrpl49	protein_coding
ENSMUSG00000040322	Nfatc2ip		ENSMUSG00000017615	2136.07	-0.897865	0.0838879	-10.7032	9.83689e-27	1.15718e-25	Tnfaip1	protein_coding
ENSMUSG00000027963	Ghdc		ENSMUSG00000021270	6258.66	-1.53273	0.143338	-10.6931	1.09607e-26	1.28858e-25	Hsp90aa1	protein_coding
ENSMUSG00000000340	Scmh1		ENSMUSG00000032479	9925.97	1.226	0.114659	10.6926	1.10247e-26	1.2953e-25	Map4	protein_coding
ENSMUSG00000027961	Mettl13		ENSMUSG00000031166	1016.38	1.10192	0.103069	10.6911	1.11997e-26	1.31504e-25	Wdr13	protein_coding
ENSMUSG00000033386	Lrch4		ENSMUSG00000041712	616.979	-1.34267	0.125672	-10.6839	1.21043e-26	1.41949e-25	Ubr7	protein_coding
ENSMUSG00000053965	Wdr4		ENSMUSG00000022120	261.099	-1.98953	0.186437	-10.6713	1.38667e-26	1.62013e-25	Rnf219	protein_coding
ENSMUSG00000051278	Agfg2		ENSMUSG00000039693	357.645	-1.63702	0.153517	-10.6634	1.50963e-26	1.7627e-25	Msantd3	protein_coding
ENSMUSG00000041220	Sh3kbp1		ENSMUSG00000037370	2147.86	1.85209	0.17406	10.6405	1.93096e-26	2.24771e-25	Enpp1	protein_coding
ENSMUSG00000028167	Cdk12		ENSMUSG00000022799	1208.76	-1.32163	0.124214	-10.64	1.94214e-26	2.25932e-25	Arhgap31	protein_coding
ENSMUSG00000050150	Mrpl35		ENSMUSG00000027961	74.3045	3.85968	0.363186	10.6273	2.22488e-26	2.58347e-25	Lrrc39	protein_coding
ENSMUSG00000078578	Ndufa1		ENSMUSG00000037628	105.415	-3.7735	0.355491	-10.6149	2.54095e-26	2.94865e-25	Cdkn3	protein_coding
ENSMUSG00000028164	Tmtc2		ENSMUSG00000063275	861.365	1.27711	0.120386	10.6085	2.72205e-26	3.15494e-25	Hacd1	protein_coding
ENSMUSG00000053897	Mpv17l2		ENSMUSG00000038886	1909.64	1.18682	0.111895	10.6065	2.77936e-26	3.21938e-25	Man2a2	protein_coding
ENSMUSG00000074212	F8		ENSMUSG00000040990	2743.86	-1.09284	0.103056	-10.6043	2.8472e-26	3.29594e-25	Sh3kbp1	protein_coding
ENSMUSG00000004127	C1qtnf12		ENSMUSG00000029405	2149.91	-1.00092	0.0946568	-10.5742	3.92448e-26	4.52082e-25	G3bp2	protein_coding
ENSMUSG00000028156	Adgrf5		ENSMUSG00000008333	966.464	-1.32481	0.12542	-10.563	4.4237e-26	5.0773e-25	Snrpb2	protein_coding
ENSMUSG00000028152	Ints3		ENSMUSG00000032333	344.313	1.61144	0.152866	10.5415	5.5592e-26	6.35352e-25	Stoml1	protein_coding
ENSMUSG00000040213	Fbxo28		ENSMUSG00000024661	21658.5	-1.31513	0.12493	-10.5269	6.49179e-26	7.4059e-25	Fth1	protein_coding
ENSMUSG00000037072	Brix1		ENSMUSG00000005698	1749.3	-0.988996	0.0940552	-10.5151	7.36411e-26	8.39091e-25	Ctcf	protein_coding
ENSMUSG00000028256	Soat1		ENSMUSG00000037949	1053.82	1.06279	0.101132	10.5089	7.85818e-26	8.93229e-25	Ano10	protein_coding
ENSMUSG00000028191	Pnma2		ENSMUSG00000028187	676.622	-1.24292	0.118322	-10.5045	8.23178e-26	9.33446e-25	Rpf1	protein_coding
ENSMUSG00000036863	Rad1		ENSMUSG00000026643	1610.53	-1.0604	0.100952	-10.504	8.27695e-26	9.37442e-25	Nmt2	protein_coding
ENSMUSG00000036825	Crtc2		ENSMUSG00000022708	2622.42	1.65583	0.157647	10.5034	8.32996e-26	9.42879e-25	Zbtb20	protein_coding
ENSMUSG00000036745	Cenpf		ENSMUSG00000020248	441.633	-1.40351	0.133645	-10.5018	8.47685e-26	9.58931e-25	Nfyb	protein_coding
ENSMUSG00000039068	Mis18bp1		ENSMUSG00000034024	10121.3	-0.828733	0.0789555	-10.4962	8.99335e-26	1.01614e-24	Cct2	protein_coding
ENSMUSG00000028180	Ptpn14		ENSMUSG00000032763	662.677	1.30019	0.123899	10.4939	9.21016e-26	1.04001e-24	Ilvbl	protein_coding
ENSMUSG00000028175	Acaa2		ENSMUSG00000063659	1125.44	1.64583	0.157473	10.4515	1.4416e-25	1.62011e-24	Zbtb18	protein_coding
ENSMUSG00000040329	Atm		ENSMUSG00000040857	913.273	-1.47008	0.140687	-10.4493	1.47569e-25	1.65743e-24	Erf	protein_coding
ENSMUSG00000027506	Patj		ENSMUSG00000037253	902.326	-1.14474	0.109571	-10.4475	1.5041e-25	1.68833e-24	Mex3c	protein_coding
ENSMUSG00000040209	C1ra		ENSMUSG00000022111	362.725	-1.63638	0.156687	-10.4436	1.56716e-25	1.75807e-24	Uchl3	protein_coding
ENSMUSG00000027508	Rnd2		ENSMUSG00000031927	114.991	-5.09135	0.48809	-10.4312	1.78692e-25	2.00103e-24	1700012B09Rik	protein_coding
ENSMUSG00000027534	Pcx		ENSMUSG00000019471	2487.36	-0.791998	0.0759673	-10.4255	1.89634e-25	2.11728e-24	Cdc37	protein_coding
ENSMUSG00000039286	Sema5a		ENSMUSG00000050088	716.962	1.23811	0.118996	10.4047	2.36105e-25	2.62835e-24	1600012H06Rik	protein_coding
ENSMUSG00000027684	Rpl8		ENSMUSG00000031647	2827.55	-1.44922	0.139327	-10.4016	2.43892e-25	2.71344e-24	Mfap3l	protein_coding
ENSMUSG00000037652	Ropn1l		ENSMUSG00000061132	347.67	-2.35499	0.226638	-10.391	2.7248e-25	3.01681e-24	Blnk	protein_coding
ENSMUSG00000027663	Lelp1		ENSMUSG00000046330	1468.71	-1.34794	0.129722	-10.391	2.72598e-25	3.01681e-24	Rpl37a	protein_coding
ENSMUSG00000027669	Hs3st5		ENSMUSG00000024059	296.724	1.83252	0.176387	10.3892	2.77652e-25	3.06734e-24	Clip4	protein_coding
ENSMUSG00000027679	Ankrd33b		ENSMUSG00000064341	255969	0.97644	0.0941042	10.3762	3.18326e-25	3.50846e-24	mt-Nd1	protein_coding
ENSMUSG00000025759	Ubxn8		ENSMUSG00000027808	2500.76	-0.946436	0.0912361	-10.3735	3.27378e-25	3.60403e-24	Serp1	protein_coding
ENSMUSG00000049940	Efcab14		ENSMUSG00000039701	502.205	1.4259	0.137622	10.361	3.73045e-25	4.09481e-24	Usp53	protein_coding
ENSMUSG00000059834	Dna2		ENSMUSG00000025978	583.506	1.24261	0.120012	10.354	4.0127e-25	4.39696e-24	Rftn2	protein_coding
ENSMUSG00000027737	Loxl2		ENSMUSG00000051615	511.921	-1.39105	0.134368	-10.3525	4.07536e-25	4.46303e-24	Rap2a	protein_coding
ENSMUSG00000037111	Smad6		ENSMUSG00000038274	2138.58	-1.1355	0.109829	-10.3388	4.70266e-25	5.14105e-24	Fau	protein_coding
ENSMUSG00000027742	Polq		ENSMUSG00000063200	789.789	-1.22128	0.118197	-10.3326	5.01911e-25	5.48382e-24	Nol7	protein_coding
ENSMUSG00000027746	Dynlt3		ENSMUSG00000026087	714.4	-1.20155	0.116538	-10.3104	6.32443e-25	6.87022e-24	Mrpl30	protein_coding
ENSMUSG00000027800	Ripk3		ENSMUSG00000043131	2737.25	-0.974004	0.0946026	-10.2957	7.36517e-25	7.97781e-24	Mob1a	protein_coding
ENSMUSG00000036513	Zfp710		ENSMUSG00000006676	2593.23	0.864689	0.0840093	10.2928	7.59546e-25	8.21782e-24	Usp19	protein_coding
ENSMUSG00000027805	Mmd		ENSMUSG00000008450	395.45	-1.49494	0.145287	-10.2896	7.85299e-25	8.48671e-24	Nutf2	protein_coding
ENSMUSG00000027808	4930523C07Rik		ENSMUSG00000058558	3477.9	-1.11387	0.108404	-10.2751	9.12087e-25	9.82876e-24	Rpl5	protein_coding
ENSMUSG00000043850	Rce1		ENSMUSG00000020152	3310.32	-1.21262	0.11824	-10.2556	1.11657e-24	1.19708e-23	Actr2	protein_coding
ENSMUSG00000043441	Zscan26		ENSMUSG00000019782	572.514	-1.50887	0.1473	-10.2435	1.26539e-24	1.35279e-23	Rwdd1	protein_coding
ENSMUSG00000027782	Glrx2		ENSMUSG00000025241	1117.11	1.81904	0.177668	10.2385	1.3332e-24	1.42286e-23	Fyco1	protein_coding
ENSMUSG00000034109	Lce1g		ENSMUSG00000022558	918.074	1.56555	0.15344	10.2031	1.92141e-24	2.04484e-23	Mroh1	protein_coding
ENSMUSG00000027956	Gas2l1		ENSMUSG00000067889	116.717	2.8118	0.275664	10.2001	1.98062e-24	2.10549e-23	Sptbn2	protein_coding
ENSMUSG00000027995	Syde2		ENSMUSG00000014907	418.998	-1.51544	0.148697	-10.1914	2.16616e-24	2.29883e-23	Naf1	protein_coding
ENSMUSG00000033752	Wnt4		ENSMUSG00000004455	739.665	-1.11246	0.10933	-10.1752	2.55911e-24	2.71127e-23	Ppp1cc	protein_coding
ENSMUSG00000027993	Hdac6		ENSMUSG00000017466	23781.4	1.309	0.128745	10.1674	2.77185e-24	2.93173e-23	Timp2	protein_coding
ENSMUSG00000051000	Yif1a		ENSMUSG00000041133	3312.03	-1.12231	0.110438	-10.1624	2.91842e-24	3.0833e-23	Smc1a	protein_coding
ENSMUSG00000001420	Psme1		ENSMUSG00000024346	578.382	-1.30655	0.128622	-10.1581	3.05103e-24	3.22159e-23	Pfdn1	protein_coding
ENSMUSG00000028066	Zfand3		ENSMUSG00000033902	732.942	1.25688	0.123865	10.1472	3.41104e-24	3.59368e-23	Mapkbp1	protein_coding
ENSMUSG00000068921	Cldn4		ENSMUSG00000017760	5047.57	1.38692	0.136685	10.1469	3.42061e-24	3.60176e-23	Ctsa	protein_coding
ENSMUSG00000059743	Akap8l		ENSMUSG00000028741	488.18	-1.60019	0.157719	-10.1458	3.45825e-24	3.63936e-23	Mrto4	protein_coding
ENSMUSG00000042766	Ctif		ENSMUSG00000028093	402.572	1.41676	0.139976	10.1214	4.43988e-24	4.65164e-23	Acp6	protein_coding
ENSMUSG00000028044	Prl2c3		ENSMUSG00000078517	1379.79	0.985468	0.0974408	10.1135	4.81304e-24	5.03421e-23	Emc1	protein_coding
ENSMUSG00000027950	Polr3k		ENSMUSG00000016128	1014.03	1.2997	0.128858	10.0863	6.34882e-24	6.62222e-23	Stard13	protein_coding
ENSMUSG00000027933	Hip1		ENSMUSG00000020211	2118.45	-1.18011	0.11717	-10.0718	7.36181e-24	7.64922e-23	Sf3a2	protein_coding
ENSMUSG00000001018	Pabpc1		ENSMUSG00000030521	698.846	-1.32544	0.131763	-10.0593	8.35883e-24	8.6804e-23	Mphosph10	protein_coding
ENSMUSG00000056270	Nmt2		ENSMUSG00000026960	481.82	-1.40809	0.14059	-10.0156	1.30226e-23	1.34496e-22	Arl6ip6	protein_coding
ENSMUSG00000027927	Ywhaz		ENSMUSG00000049511	106.989	-2.75494	0.275179	-10.0115	1.35716e-23	1.40013e-22	Htr1b	protein_coding
ENSMUSG00000050359	Grhl2		ENSMUSG00000029012	375.804	-1.49949	0.14985	-10.0066	1.4257e-23	1.46683e-22	Orc5	protein_coding
ENSMUSG00000042124	Vps37c		ENSMUSG00000021877	3235.88	-0.911284	0.091075	-10.0059	1.43633e-23	1.47696e-22	Arf4	protein_coding
ENSMUSG00000027919	Msi2		ENSMUSG00000024772	2434.46	-0.975526	0.0976156	-9.99354	1.62665e-23	1.67174e-22	Ehd1	protein_coding
ENSMUSG00000068888	Arhgef1		ENSMUSG00000030245	1229.07	-1.20447	0.120533	-9.99291	1.6371e-23	1.68157e-22	Golt1b	protein_coding
ENSMUSG00000005968	Ptprj		ENSMUSG00000036054	607.945	1.40594	0.140744	9.98936	1.69681e-23	1.74196e-22	Sugp2	protein_coding
ENSMUSG00000019338	Dclre1c		ENSMUSG00000025499	696.08	-1.31903	0.132045	-9.98925	1.69869e-23	1.74294e-22	Hras	protein_coding
ENSMUSG00000005625	Cnn1		ENSMUSG00000024940	8648.22	1.54121	0.154456	9.97835	1.89597e-23	1.94008e-22	Ltbp3	protein_coding
ENSMUSG00000092607	Dag1		ENSMUSG00000023764	249.701	1.95132	0.195804	9.9657	2.15353e-23	2.19767e-22	Sfi1	protein_coding
ENSMUSG00000038766	Mboat7		ENSMUSG00000063268	163.383	2.28735	0.229637	9.96072	2.26412e-23	2.30554e-22	Parp10	protein_coding
ENSMUSG00000053192	Setd5		ENSMUSG00000020923	2158.76	-0.83091	0.0834725	-9.95429	2.41537e-23	2.45426e-22	Ubtf	protein_coding
ENSMUSG00000015697	Rassf7		ENSMUSG00000017428	2126.54	-0.859346	0.0863299	-9.95422	2.41718e-23	2.45478e-22	Psmd11	protein_coding
ENSMUSG00000054312	Slc16a11		ENSMUSG00000031715	2860.94	-1.0535	0.10598	-9.94053	2.77341e-23	2.81201e-22	Smarca5	protein_coding
ENSMUSG00000038550	Ensa		ENSMUSG00000074802	638.04	-1.72149	0.173242	-9.93688	2.877e-23	2.91547e-22	Gas2l3	protein_coding
ENSMUSG00000038170	Ulk4		ENSMUSG00000024127	1253.7	1.40327	0.141287	9.93199	3.02154e-23	3.05702e-22	Prepl	protein_coding
ENSMUSG00000053398	Extl2		ENSMUSG00000028282	540.83	-1.45159	0.146241	-9.926	3.20867e-23	3.2394e-22	Casp8ap2	protein_coding
ENSMUSG00000044468	Tatdn3		ENSMUSG00000032666	242.026	-1.94337	0.196094	-9.91041	3.75118e-23	3.77499e-22	1700025G04Rik	protein_coding
ENSMUSG00000008763	Vcam1		ENSMUSG00000040557	215.361	2.06579	0.208732	9.89688	4.29456e-23	4.30574e-22	Mettl27	protein_coding
ENSMUSG00000033222	Lrrc39		ENSMUSG00000055240	232.641	-1.77698	0.179742	-9.88628	4.77423e-23	4.77905e-22	Zfp101	protein_coding
ENSMUSG00000027864	Angel2		ENSMUSG00000060216	423.488	-1.39531	0.141177	-9.88339	4.91409e-23	4.91383e-22	Arrb2	protein_coding
ENSMUSG00000027860	Cdc45		ENSMUSG00000031785	512.546	1.83748	0.185971	9.88045	5.06073e-23	5.05243e-22	Adgrg1	protein_coding
ENSMUSG00000002227	Pik3cd		ENSMUSG00000022389	1641.07	0.852614	0.0863893	9.86943	5.64831e-23	5.63309e-22	Tef	protein_coding
ENSMUSG00000070372	Rfx3		ENSMUSG00000033088	672.308	-1.38375	0.140363	-9.85841	6.30392e-23	6.27697e-22	Triobp	protein_coding
ENSMUSG00000043873	Srr		ENSMUSG00000001127	1433.17	0.972635	0.0986646	9.858	6.32982e-23	6.29944e-22	Araf	protein_coding
ENSMUSG00000027894	Adar		ENSMUSG00000020312	548.137	1.24264	0.126247	9.84294	7.35299e-23	7.29462e-22	Shc2	protein_coding
ENSMUSG00000058135	Chrnb2		ENSMUSG00000039982	547.822	1.19416	0.121431	9.83407	8.03043e-23	7.93746e-22	Dtx4	protein_coding
ENSMUSG00000027889	Tmem144		ENSMUSG00000001999	274.032	-1.59064	0.161882	-9.8259	8.70906e-23	8.59923e-22	Blvra	protein_coding
ENSMUSG00000000001	Gask1b		ENSMUSG00000019579	735.414	-1.24622	0.126868	-9.82299	8.9641e-23	8.84642e-22	Mydgf	protein_coding
ENSMUSG00000068739	Nek2		ENSMUSG00000079426	1293.49	-1.15227	0.11735	-9.81911	9.31632e-23	9.18922e-22	Arpc4	protein_coding
ENSMUSG00000027882	Slc25a47		ENSMUSG00000062169	1184.29	-1.17069	0.119292	-9.81364	9.83547e-23	9.69115e-22	Cnih4	protein_coding
ENSMUSG00000027881	Slc35a3		ENSMUSG00000002625	1040.08	1.60337	0.163566	9.80259	1.09736e-22	1.079e-21	Akap8l	protein_coding
ENSMUSG00000040339	Pttg1ip		ENSMUSG00000050192	227.392	-1.94839	0.198797	-9.80092	1.1157e-22	1.09647e-21	Eif5a2	protein_coding
ENSMUSG00000027962	Ppp2r5a		ENSMUSG00000021391	93.484	-2.99877	0.306042	-9.79853	1.14232e-22	1.12029e-21	Cenpp	protein_coding
ENSMUSG00000033502	Plaur		ENSMUSG00000037020	277.597	-1.69185	0.172776	-9.79217	1.21658e-22	1.19127e-21	Wdr62	protein_coding
ENSMUSG00000033439	Gsap		ENSMUSG00000042079	398.405	-1.5911	0.162531	-9.78948	1.24931e-22	1.22204e-21	Hnrnpf	protein_coding
ENSMUSG00000027957	Plekhm1		ENSMUSG00000027639	1278.18	-1.03293	0.105579	-9.78348	1.32573e-22	1.29546e-21	Samhd1	protein_coding
ENSMUSG00000039735	Iqcg		ENSMUSG00000026107	690.224	1.23356	0.12613	9.78005	1.37141e-22	1.3387e-21	Nabp1	protein_coding
ENSMUSG00000039701	Rfesd		ENSMUSG00000022214	515.503	1.48464	0.151842	9.77757	1.40545e-22	1.37122e-21	Dcaf11	protein_coding
ENSMUSG00000050315	Ankrd11		ENSMUSG00000044147	1372.36	-0.999507	0.1025	-9.75129	1.82146e-22	1.76887e-21	Arf6	protein_coding
ENSMUSG00000028114	Slc19a2		ENSMUSG00000062580	941.86	-1.04911	0.107636	-9.7468	1.90368e-22	1.84681e-21	Timm17a	protein_coding
ENSMUSG00000032826	Tpm3		ENSMUSG00000019467	1043.1	1.29908	0.133288	9.74647	1.90999e-22	1.85198e-21	Arhgef25	protein_coding
ENSMUSG00000062006	Alkbh7		ENSMUSG00000025507	183.313	-1.99541	0.205214	-9.72357	2.39243e-22	2.30909e-21	Pidd1	protein_coding
ENSMUSG00000027983	Gnai3		ENSMUSG00000022791	1711.64	-1.06106	0.109128	-9.72307	2.40431e-22	2.31937e-21	Tnk2	protein_coding
ENSMUSG00000028018	Cltb		ENSMUSG00000014074	566.803	-1.37543	0.141519	-9.71902	2.50188e-22	2.41226e-21	Rnf168	protein_coding
ENSMUSG00000028165	Iars2		ENSMUSG00000053317	480.87	-1.39369	0.143489	-9.71283	2.65853e-22	2.55938e-21	Sec61b	protein_coding
ENSMUSG00000005813	Rap2b		ENSMUSG00000054452	6277.6	-1.04976	0.108192	-9.70283	2.93253e-22	2.81732e-21	Tle5	protein_coding
ENSMUSG00000028149	4933411K16Rik		ENSMUSG00000027677	1779.29	0.923427	0.0952215	9.69767	3.08459e-22	2.95898e-21	Ttc14	protein_coding
ENSMUSG00000028273	Rnaset2b		ENSMUSG00000091625	151.283	-2.18742	0.226084	-9.67523	3.84223e-22	3.66712e-21	Lsm5	protein_coding
ENSMUSG00000037062	Scyl1		ENSMUSG00000030096	12468.3	1.4115	0.145919	9.67316	3.92068e-22	3.7401e-21	Slc6a6	protein_coding
ENSMUSG00000028187	Odad1		ENSMUSG00000001419	2932.85	0.97725	0.101163	9.66017	4.4511e-22	4.23113e-21	Mef2d	protein_coding
ENSMUSG00000090202	Foxl1		ENSMUSG00000040612	712.471	-1.39806	0.144761	-9.65773	4.55843e-22	4.32878e-21	Ildr2	protein_coding
ENSMUSG00000048652	Ltbp3		ENSMUSG00000053801	514.96	-1.73026	0.179174	-9.65685	4.59797e-22	4.36414e-21	Grwd1	protein_coding
ENSMUSG00000047583	Sco1		ENSMUSG00000000384	1203.49	-1.38001	0.143023	-9.64882	4.97258e-22	4.71733e-21	Tbrg4	protein_coding
ENSMUSG00000053870	Efna5		ENSMUSG00000032221	82.1375	-3.42541	0.355155	-9.64483	5.1697e-22	4.90186e-21	Mns1	protein_coding
ENSMUSG00000028249	Arl2		ENSMUSG00000051518	380.406	-1.51708	0.157616	-9.62512	6.26309e-22	5.91186e-21	Rps19bp1	protein_coding
ENSMUSG00000041235	Sf1		ENSMUSG00000029622	2895.77	-1.05878	0.110058	-9.62024	6.56801e-22	6.1873e-21	Arpc1b	protein_coding
ENSMUSG00000059482	Heatr6		ENSMUSG00000030619	464	-1.20618	0.125594	-9.60378	7.70656e-22	7.23818e-21	Eed	protein_coding
ENSMUSG00000028212	Map4k2		ENSMUSG00000002459	185.421	-1.92795	0.20119	-9.58271	9.45294e-22	8.85199e-21	Rgs20	protein_coding
ENSMUSG00000052137	Pign		ENSMUSG00000040842	1163.89	-0.972753	0.101553	-9.57877	9.82037e-22	9.19149e-21	Szrd1	protein_coding
ENSMUSG00000006586	Ankrd17		ENSMUSG00000031490	1962.58	-1.19142	0.124422	-9.57566	1.01212e-21	9.46837e-21	Eif4ebp1	protein_coding
ENSMUSG00000028252	Aste1		ENSMUSG00000033880	342.977	1.83382	0.192062	9.54806	1.32151e-21	1.23078e-20	Lgals3bp	protein_coding
ENSMUSG00000058006	Rlim		ENSMUSG00000007589	384.536	-1.40668	0.147637	-9.52794	1.60443e-21	1.49059e-20	Tinf2	protein_coding
ENSMUSG00000028287	Srprb		ENSMUSG00000034932	511.106	-1.38883	0.145852	-9.52219	1.69573e-21	1.57464e-20	Mrpl54	protein_coding
ENSMUSG00000036052	Awat2		ENSMUSG00000042046	614.828	1.15291	0.121231	9.51004	1.90586e-21	1.76716e-20	Dstyk	protein_coding
ENSMUSG00000035969	Igbp1		ENSMUSG00000032419	539.494	1.16274	0.122334	9.50468	2.00659e-21	1.85782e-20	Tbx18	protein_coding
ENSMUSG00000028463	Ttc7		ENSMUSG00000024387	2157.76	-0.77553	0.0818515	-9.47485	2.67154e-21	2.4554e-20	Csnk2b	protein_coding
ENSMUSG00000028466	Nampt		ENSMUSG00000069744	1344.99	-0.883884	0.0932898	-9.47461	2.6777e-21	2.45986e-20	Psmb3	protein_coding
ENSMUSG00000035517	Fkrp		ENSMUSG00000037933	4021.81	0.976684	0.103164	9.46728	2.87213e-21	2.63719e-20	Bicd2	protein_coding
ENSMUSG00000028330	Nubp2		ENSMUSG00000037098	984.198	0.94258	0.0997537	9.44908	3.41836e-21	3.13112e-20	Rab11fip3	protein_coding
ENSMUSG00000028334	2310057M21Rik		ENSMUSG00000039735	1702.48	-1.26581	0.134037	-9.4437	3.59835e-21	3.29439e-20	Fnbp1l	protein_coding
ENSMUSG00000053317	Fam89b		ENSMUSG00000038708	2064.01	1.25457	0.132899	9.44003	3.72657e-21	3.40681e-20	Golga4	protein_coding
ENSMUSG00000061455	Fanci		ENSMUSG00000027194	1017.25	1.18911	0.126007	9.43683	3.84223e-21	3.51085e-20	Ttc17	protein_coding
ENSMUSG00000028344	Atrx		ENSMUSG00000018750	833.344	1.6511	0.17525	9.42137	4.45223e-21	4.05645e-20	Zbtb4	protein_coding
ENSMUSG00000039693	Pbdc1		ENSMUSG00000026349	1287.15	0.908886	0.0965667	9.41201	4.8674e-21	4.42616e-20	Ccnt2	protein_coding
ENSMUSG00000028312	Hsd17b12		ENSMUSG00000024659	7001.92	-0.846906	0.0900857	-9.40112	5.39876e-21	4.90227e-20	Anxa1	protein_coding
ENSMUSG00000060206	Ttc17		ENSMUSG00000040263	446.344	-1.36693	0.145487	-9.39556	5.6912e-21	5.16285e-20	Klhdc4	protein_coding
ENSMUSG00000038827	Neto2		ENSMUSG00000028669	409.593	-1.42186	0.15175	-9.36972	7.27247e-21	6.55634e-20	Pithd1	protein_coding
ENSMUSG00000090053	Abat		ENSMUSG00000028330	1750.51	-0.829508	0.0886401	-9.35816	8.11357e-21	7.30067e-20	Ncbp1	protein_coding
ENSMUSG00000089945	Eaf1		ENSMUSG00000023495	2337.7	-1.11647	0.119386	-9.35178	8.61866e-21	7.74407e-20	Pcbp4	protein_coding
ENSMUSG00000038729	Kif14		ENSMUSG00000041506	489.568	-1.45236	0.155398	-9.34604	9.09936e-21	8.16822e-20	Rrp9	protein_coding
ENSMUSG00000028385	Sh3bp5		ENSMUSG00000035960	453.817	-1.39672	0.149737	-9.32783	1.08057e-20	9.69069e-20	Apex1	protein_coding
ENSMUSG00000028370	Tinf2		ENSMUSG00000063506	699.37	-1.5534	0.166988	-9.30243	1.37269e-20	1.22406e-19	Arhgap22	protein_coding
ENSMUSG00000048706	Mmp14		ENSMUSG00000045962	11927.9	1.15806	0.124556	9.29751	1.43778e-20	1.28029e-19	Wnk1	protein_coding
ENSMUSG00000028483	Oxa1l		ENSMUSG00000020212	283.627	-1.48325	0.15965	-9.29068	1.53299e-20	1.36314e-19	Mdm1	protein_coding
ENSMUSG00000052407	Rab6b		ENSMUSG00000075266	94.9872	-2.91824	0.314321	-9.28426	1.62834e-20	1.44521e-19	Cenpw	protein_coding
ENSMUSG00000061859	Trabd2b		ENSMUSG00000032469	308.029	-1.46911	0.158365	-9.27672	1.74773e-20	1.54826e-19	Dbr1	protein_coding
ENSMUSG00000028560	Cdk10		ENSMUSG00000073705	87.1328	-3.07163	0.331191	-9.27452	1.78428e-20	1.57989e-19	Cenps	protein_coding
ENSMUSG00000028517	Hapln4		ENSMUSG00000024312	981.397	-1.10823	0.119603	-9.26587	1.93493e-20	1.71008e-19	Wdr46	protein_coding
ENSMUSG00000043572	Tssk4		ENSMUSG00000033099	691.181	-1.16308	0.12555	-9.26387	1.97157e-20	1.74164e-19	Nol12	protein_coding
ENSMUSG00000028618	Pctp		ENSMUSG00000007837	165.828	1.92459	0.208004	9.25265	2.18992e-20	1.93362e-19	Prrg2	protein_coding
ENSMUSG00000028613	Fosl1		ENSMUSG00000026749	622.031	-1.07867	0.116614	-9.24992	2.24667e-20	1.98003e-19	Nek6	protein_coding
ENSMUSG00000028608	Lrp5		ENSMUSG00000037815	12844.5	0.847094	0.091586	9.24917	2.26252e-20	1.99307e-19	Ctnna1	protein_coding
ENSMUSG00000048351	Dap		ENSMUSG00000059336	43.6101	-5.93268	0.64271	-9.23073	2.68793e-20	2.3601e-19	Slc14a1	protein_coding
ENSMUSG00000028587	Drap1		ENSMUSG00000040212	2457.62	-0.788003	0.0854388	-9.22301	2.88871e-20	2.53403e-19	Emp3	protein_coding
ENSMUSG00000028552	Piezo2		ENSMUSG00000022634	608.818	-1.1075	0.120148	-9.21786	3.03097e-20	2.65636e-19	Yaf2	protein_coding
ENSMUSG00000010517	Msn		ENSMUSG00000022744	1432.36	-1.22911	0.133564	-9.20243	3.49943e-20	3.05839e-19	Cldnd1	protein_coding
ENSMUSG00000070867	Ubxn6		ENSMUSG00000045160	354.588	-1.43503	0.156023	-9.19758	3.66113e-20	3.19675e-19	Bola3	protein_coding
ENSMUSG00000034210	Cep63		ENSMUSG00000021510	468.498	1.43069	0.155739	9.18643	4.06081e-20	3.54083e-19	Zfp729a	protein_coding
ENSMUSG00000028709	Mydgf		ENSMUSG00000066595	422.073	-1.3984	0.152297	-9.18202	4.23061e-20	3.68718e-19	Flvcr1	protein_coding
ENSMUSG00000028708	Tlcd3a		ENSMUSG00000037062	11390.9	0.785469	0.0855884	9.17728	4.42104e-20	3.84959e-19	Sh3glb1	protein_coding
ENSMUSG00000028698	Tcf7l2		ENSMUSG00000021054	1118.38	-1.21525	0.132485	-9.17273	4.61171e-20	4.01376e-19	Sgpp1	protein_coding
ENSMUSG00000028696	Gm28043		ENSMUSG00000022620	625.889	1.21602	0.132617	9.16939	4.7569e-20	4.13822e-19	Arsa	protein_coding
ENSMUSG00000034042	Matn2		ENSMUSG00000022472	1210.15	-0.841869	0.0918427	-9.16642	4.88999e-20	4.25008e-19	Desi1	protein_coding
ENSMUSG00000034035	Vti1a		ENSMUSG00000027878	5205.85	1.18502	0.129283	9.16608	4.90517e-20	4.26131e-19	Notch2	protein_coding
ENSMUSG00000028683	Cep55		ENSMUSG00000033752	86.9105	-3.24752	0.354699	-9.1557	5.40074e-20	4.68536e-19	Mnd1	protein_coding
ENSMUSG00000033423	Pigv		ENSMUSG00000003161	1127.06	-0.951834	0.103965	-9.15529	5.42095e-20	4.70073e-19	Sri	protein_coding
ENSMUSG00000028542	Cse1l		ENSMUSG00000026019	604.334	-1.29435	0.141393	-9.15426	5.473e-20	4.74369e-19	Wdr12	protein_coding
ENSMUSG00000028634	Stk3		ENSMUSG00000026259	610.711	-1.39306	0.152498	-9.13493	6.54477e-20	5.66483e-19	Ngef	protein_coding
ENSMUSG00000028635	Rbm12b2		ENSMUSG00000063415	130.266	3.38527	0.371024	9.12414	7.23066e-20	6.25171e-19	Cyp26b1	protein_coding
ENSMUSG00000000085	Gla		ENSMUSG00000001910	3208.74	-1.02225	0.112039	-9.12411	7.23275e-20	6.25171e-19	Nacc1	protein_coding
ENSMUSG00000028902	Nckipsd		ENSMUSG00000034573	627.275	1.35691	0.149199	9.09464	9.49015e-20	8.14323e-19	Ptpn13	protein_coding
ENSMUSG00000028890	Cenpi		ENSMUSG00000038827	734.191	-0.95679	0.105214	-9.09376	9.56761e-20	8.20187e-19	Abitram	protein_coding
ENSMUSG00000044730	Amigo3		ENSMUSG00000044927	250.893	-1.77235	0.195053	-9.0865	1.02275e-19	8.74015e-19	H1f10	protein_coding
ENSMUSG00000050213	Rubcn		ENSMUSG00000028957	300.406	1.49969	0.165224	9.0767	1.1192e-19	9.53844e-19	Per3	protein_coding
ENSMUSG00000042489	Utp23		ENSMUSG00000036398	894.445	-1.1481	0.126498	-9.07604	1.12596e-19	9.58744e-19	Ppp1r11	protein_coding
ENSMUSG00000028820	Frat2		ENSMUSG00000012483	234.836	-1.76208	0.19428	-9.06975	1.19287e-19	1.0148e-18	Rpa3	protein_coding
ENSMUSG00000028796	Zfp235		ENSMUSG00000046352	81.7767	-2.91791	0.321898	-9.06473	1.24911e-19	1.06121e-18	Gjb2	protein_coding
ENSMUSG00000041000	Rad21		ENSMUSG00000030256	758.662	1.17548	0.129753	9.05935	1.31227e-19	1.11437e-18	Bhlhe41	protein_coding
ENSMUSG00000057572	Rps10		ENSMUSG00000037070	238.289	-1.6461	0.181753	-9.05675	1.34398e-19	1.14078e-18	Rbmxl1	protein_coding
ENSMUSG00000025743	Midn		ENSMUSG00000018427	187.209	2.55129	0.281837	9.05235	1.39927e-19	1.18611e-18	Ypel2	protein_coding
ENSMUSG00000028886	Traip		ENSMUSG00000031107	184.243	-1.95754	0.21626	-9.05179	1.40646e-19	1.19167e-18	Rbmx2	protein_coding
ENSMUSG00000028868	Zfp595		ENSMUSG00000028843	1019.6	-0.969357	0.107095	-9.05139	1.41155e-19	1.19491e-18	Sh3bgrl3	protein_coding
ENSMUSG00000037366	Actmap		ENSMUSG00000022894	792.773	3.55695	0.393354	9.04262	1.52955e-19	1.29306e-18	Adamts5	protein_coding
ENSMUSG00000028676	Mon1a		ENSMUSG00000079685	466.264	-1.60377	0.17749	-9.03586	1.62725e-19	1.37258e-18	Ulbp1	protein_coding
ENSMUSG00000028673	Rbm6		ENSMUSG00000071757	422.747	1.49901	0.166166	9.02118	1.86081e-19	1.56678e-18	Zhx2	protein_coding
ENSMUSG00000007872	Angpt1		ENSMUSG00000021890	1465.75	-1.18349	0.131196	-9.02083	1.86668e-19	1.57103e-18	Eaf1	protein_coding
ENSMUSG00000018983	Bsn		ENSMUSG00000060733	525.242	-1.17316	0.130171	-9.01242	2.01557e-19	1.69407e-18	Ipmk	protein_coding
ENSMUSG00000001089	Rab8b		ENSMUSG00000000378	497.521	-1.17416	0.130457	-9.00033	2.25033e-19	1.88717e-18	Ccm2	protein_coding
ENSMUSG00000036856	Manf		ENSMUSG00000020022	923.478	-0.987225	0.109813	-8.99005	2.47112e-19	2.06957e-18	Ndufa12	protein_coding
ENSMUSG00000041241	Bicra		ENSMUSG00000030335	556.426	-1.19881	0.133359	-8.9893	2.48801e-19	2.0828e-18	Mrpl51	protein_coding
ENSMUSG00000078517	Pfn1		ENSMUSG00000037846	138.829	-2.5126	0.279957	-8.97497	2.83424e-19	2.3653e-18	Rtkn2	protein_coding
ENSMUSG00000041025	Bad		ENSMUSG00000034757	896.833	0.978641	0.109121	8.96839	3.00887e-19	2.50992e-18	Tmub2	protein_coding
ENSMUSG00000028737	Nemp1		ENSMUSG00000031939	1498.47	-1.462	0.163039	-8.96714	3.04307e-19	2.53508e-18	Taf1d	protein_coding
ENSMUSG00000073733	1700012D01Rik		ENSMUSG00000078427	827.656	-1.00876	0.112593	-8.95933	3.26652e-19	2.71524e-18	Sarnp	protein_coding
ENSMUSG00000046862	Gpr62		ENSMUSG00000023994	820.577	-1.00607	0.112342	-8.9554	3.38505e-19	2.81006e-18	Nfya	protein_coding
ENSMUSG00000078503	Zswim9		ENSMUSG00000024268	115.086	-2.52941	0.282764	-8.94531	3.70908e-19	3.07363e-18	Celf4	protein_coding
ENSMUSG00000063245	Hemk1		ENSMUSG00000025743	996.831	-1.39592	0.15608	-8.94362	3.76637e-19	3.11974e-18	Sdc3	protein_coding
ENSMUSG00000067919	Fam204a		ENSMUSG00000028634	178.207	-3.21339	0.359858	-8.92961	4.27529e-19	3.53352e-18	Hivep3	protein_coding
ENSMUSG00000006442	Cish		ENSMUSG00000020380	989.926	-1.14051	0.127748	-8.92781	4.34535e-19	3.58986e-18	Rad50	protein_coding
ENSMUSG00000028937	Nhsl3		ENSMUSG00000023068	1526.78	-1.20529	0.135077	-8.92294	4.54071e-19	3.74658e-18	Nus1	protein_coding
ENSMUSG00000039662	Tln1		ENSMUSG00000034863	1340.5	0.852142	0.0955418	8.91905	4.70318e-19	3.87869e-18	Ano8	protein_coding
ENSMUSG00000029056	Car9		ENSMUSG00000050315	2364.6	2.4147	0.270784	8.91743	4.77254e-19	3.93244e-18	Synpo2	protein_coding
ENSMUSG00000029049	Sri		ENSMUSG00000027109	1581.46	-0.959632	0.107645	-8.91481	4.88662e-19	4.02294e-18	Sp3	protein_coding
ENSMUSG00000073684	Tenm4		ENSMUSG00000079109	276.098	-1.43317	0.161493	-8.8745	7.02491e-19	5.74569e-18	Pms2	protein_coding
ENSMUSG00000078490	Vkorc1l1		ENSMUSG00000030695	19925.2	0.699339	0.078834	8.87104	7.2469e-19	5.91956e-18	Aldoa	protein_coding
ENSMUSG00000042202	Borcs7		ENSMUSG00000028683	538.496	-1.09196	0.12315	-8.86692	7.51983e-19	6.13984e-18	Eif2b3	protein_coding
ENSMUSG00000029038	Gba2		ENSMUSG00000028345	618.414	-1.0423	0.117559	-8.86619	7.56933e-19	6.17758e-18	Tex10	protein_coding
ENSMUSG00000029070	Mfsd6		ENSMUSG00000026277	1573.19	1.02054	0.115211	8.858	8.14603e-19	6.63676e-18	Stk25	protein_coding
ENSMUSG00000029034	Creb3		ENSMUSG00000028149	1473.1	-0.867072	0.0979265	-8.85432	8.41983e-19	6.85688e-18	Rap1gds1	protein_coding
ENSMUSG00000023571	Klhl42		ENSMUSG00000042705	423.067	-1.24453	0.140567	-8.85361	8.47302e-19	6.89721e-18	Commd10	protein_coding
ENSMUSG00000029076	Trim46		ENSMUSG00000024055	104.241	2.43876	0.275513	8.8517	8.61974e-19	7.01362e-18	Cyp4f13	protein_coding
ENSMUSG00000041954	Ero1a		ENSMUSG00000022893	978.564	1.41552	0.15998	8.84811	8.90099e-19	7.23311e-18	Adamts1	protein_coding
ENSMUSG00000110404	Actn1		ENSMUSG00000030584	69.8103	-3.07908	0.348016	-8.84751	8.94953e-19	7.26942e-18	Dpf1	protein_coding
ENSMUSG00000045573	Tmem65		ENSMUSG00000038544	375.894	-1.32818	0.150215	-8.84181	9.41793e-19	7.63346e-18	Inip	protein_coding
ENSMUSG00000066324	Zranb3		ENSMUSG00000018040	1030.77	-1.05998	0.120012	-8.83229	1.02552e-18	8.30137e-18	Rrp7a	protein_coding
ENSMUSG00000028207	E2f3		ENSMUSG00000028382	2372.71	-0.957231	0.10841	-8.82971	1.04946e-18	8.48424e-18	Ptbp3	protein_coding
ENSMUSG00000045205	Tmem209		ENSMUSG00000035735	516.881	-1.31471	0.149001	-8.82347	1.10965e-18	8.95555e-18	Dagla	protein_coding
ENSMUSG00000040550	Parva		ENSMUSG00000032171	553.333	-1.35595	0.153849	-8.81353	1.21262e-18	9.78237e-18	Pin1	protein_coding
ENSMUSG00000041153	Srsf7		ENSMUSG00000030689	626.307	-1.11175	0.126155	-8.81254	1.22344e-18	9.86539e-18	Ino80e	protein_coding
ENSMUSG00000055373	Vcp		ENSMUSG00000046351	500.362	1.66187	0.188598	8.81169	1.23276e-18	9.93634e-18	Zfp322a	protein_coding
ENSMUSG00000045083	Ralbp1		ENSMUSG00000053192	682.051	1.06136	0.120515	8.80687	1.28694e-18	1.03554e-17	Mllt11	protein_coding
ENSMUSG00000028411	Stoml2		ENSMUSG00000046169	1731.83	0.96492	0.109671	8.7983	1.3891e-18	1.11631e-17	Adamts6	protein_coding
ENSMUSG00000028416	Avl9		ENSMUSG00000025198	889.097	-1.12603	0.128041	-8.79426	1.4399e-18	1.15615e-17	Erlin1	protein_coding
ENSMUSG00000028438	Cd72		ENSMUSG00000053965	881.434	1.0616	0.12081	8.78737	1.53106e-18	1.22882e-17	Pde5a	protein_coding
ENSMUSG00000028447	Nmnat2		ENSMUSG00000039637	375.577	1.4862	0.169252	8.781	1.62027e-18	1.29987e-17	Coro7	protein_coding
ENSMUSG00000028452	Ap3m1		ENSMUSG00000010751	692.85	0.989801	0.112769	8.77725	1.67515e-18	1.34276e-17	Tnfrsf22	protein_coding
ENSMUSG00000028455	Tomm5		ENSMUSG00000018800	895.617	1.47315	0.167908	8.7736	1.73045e-18	1.38649e-17	Abca5	protein_coding
ENSMUSG00000028459	Mtcl1		ENSMUSG00000024914	1871.28	-0.969909	0.110637	-8.76656	1.84204e-18	1.47465e-17	Drap1	protein_coding
ENSMUSG00000028465	Ap4m1		ENSMUSG00000040389	530.706	1.24761	0.142376	8.76275	1.9055e-18	1.52286e-17	Wdr47	protein_coding
ENSMUSG00000028467	Ppfibp1		ENSMUSG00000039137	1246.17	1.57111	0.179471	8.75412	2.05709e-18	1.64332e-17	Whrn	protein_coding
ENSMUSG00000028479	Set		ENSMUSG00000006304	5074.79	-0.656002	0.0749387	-8.75385	2.06194e-18	1.64649e-17	Arpc2	protein_coding
ENSMUSG00000014030	Acer3		ENSMUSG00000051517	117.726	-2.7296	0.312146	-8.74463	2.2374e-18	1.78509e-17	Arhgef39	protein_coding
ENSMUSG00000048232	Pja2		ENSMUSG00000051550	431.902	1.55837	0.178248	8.74273	2.27537e-18	1.81385e-17	Zfp579	protein_coding
ENSMUSG00000078713	Dctn3		ENSMUSG00000059119	1730.69	-0.754826	0.0864038	-8.73603	2.41452e-18	1.92235e-17	Nap1l4	protein_coding
ENSMUSG00000045973	Dicer1		ENSMUSG00000020720	2485.61	-0.767915	0.0879028	-8.73595	2.41615e-18	1.92283e-17	Psmd12	protein_coding
ENSMUSG00000044813	Klhdc10		ENSMUSG00000075592	135.52	2.37887	0.272418	8.73244	2.49242e-18	1.9827e-17	Nynrin	protein_coding
ENSMUSG00000035495	Hibadh		ENSMUSG00000024043	654.84	1.281	0.146966	8.71628	2.87488e-18	2.28021e-17	Arhgap28	protein_coding
ENSMUSG00000028331	Pitpna		ENSMUSG00000075284	1329.74	-0.959107	0.110077	-8.71303	2.95863e-18	2.34564e-17	Wipf1	protein_coding
ENSMUSG00000028337	Dnajc9		ENSMUSG00000018849	85.8953	-3.7064	0.425731	-8.70597	3.14874e-18	2.49218e-17	Wwc1	protein_coding
ENSMUSG00000039813	Smug1		ENSMUSG00000037225	338.59	1.54285	0.177762	8.6793	3.98217e-18	3.14128e-17	Fgf2	protein_coding
ENSMUSG00000028345	Arhgap17		ENSMUSG00000023391	177.196	-2.7014	0.311384	-8.67547	4.11848e-18	3.24745e-17	Dlx2	protein_coding
ENSMUSG00000028382	Cald1		ENSMUSG00000013822	451.66	-1.30999	0.151051	-8.67249	4.22788e-18	3.32816e-17	Elof1	protein_coding
ENSMUSG00000038544	Birc6		ENSMUSG00000026029	402.577	-1.4261	0.164454	-8.67172	4.25644e-18	3.34924e-17	Casp8	protein_coding
ENSMUSG00000063851	Ccdc136		ENSMUSG00000005312	2818.68	-0.850789	0.0982793	-8.65685	4.84987e-18	3.80983e-17	Ubqln1	protein_coding
ENSMUSG00000039137	Dpm3		ENSMUSG00000047443	245.494	-2.10317	0.243004	-8.65488	4.93425e-18	3.87128e-17	Erfe	protein_coding
ENSMUSG00000039298	Strn		ENSMUSG00000014748	1640.2	-0.826894	0.0955899	-8.65043	5.13065e-18	4.02203e-17	Tex261	protein_coding
ENSMUSG00000080902	Firrm		ENSMUSG00000037885	507.151	-1.05762	0.122315	-8.64673	5.29945e-18	4.15263e-17	Stk35	protein_coding
ENSMUSG00000008575	Sp3		ENSMUSG00000032135	55.0479	-3.5771	0.413905	-8.64231	5.50856e-18	4.31112e-17	Mcam	protein_coding
ENSMUSG00000028484	Ola1		ENSMUSG00000032249	1439.76	-0.98829	0.114499	-8.63139	6.06086e-18	4.7355e-17	Anp32a	protein_coding
ENSMUSG00000028494	Kif24		ENSMUSG00000048562	101.244	-3.58309	0.415288	-8.62797	6.24515e-18	4.87546e-17	Sp8	protein_coding
ENSMUSG00000028578	Dnajb5		ENSMUSG00000071713	314.35	2.21541	0.256994	8.62045	6.66892e-18	5.19768e-17	Csf2rb	protein_coding
ENSMUSG00000028577	Sugp2		ENSMUSG00000018401	867.974	-1.03643	0.120382	-8.60951	7.33705e-18	5.71133e-17	Mtmr4	protein_coding
ENSMUSG00000028549	Copb1		ENSMUSG00000001156	153.12	1.78587	0.207552	8.60445	7.66862e-18	5.96698e-17	Mxd1	protein_coding
ENSMUSG00000028617	Ppp2r1a		ENSMUSG00000030727	535.699	1.30796	0.152052	8.60206	7.82969e-18	6.08729e-17	Rabep2	protein_coding
ENSMUSG00000034636	Vdac3		ENSMUSG00000032096	2848.54	-0.835171	0.0971052	-8.60068	7.92439e-18	6.15584e-17	Arcn1	protein_coding
ENSMUSG00000028706	Tcp11l1		ENSMUSG00000035969	1022.66	0.997512	0.116008	8.59869	8.0634e-18	6.26125e-17	Rusc2	protein_coding
ENSMUSG00000063882	Ccdc9b		ENSMUSG00000024491	801.49	-1.04774	0.121918	-8.59378	8.41512e-18	6.5263e-17	Rbm27	protein_coding
ENSMUSG00000055900	Myl12b		ENSMUSG00000075254	1436.4	1.41693	0.165032	8.5858	9.02027e-18	6.98414e-17	Heg1	protein_coding
ENSMUSG00000028693	Slmap		ENSMUSG00000022742	673.042	-1.36774	0.159313	-8.58525	9.06369e-18	7.01488e-17	Cpox	protein_coding
ENSMUSG00000028692	Top1mt		ENSMUSG00000030697	900.828	-1.09917	0.128112	-8.57973	9.50934e-18	7.34774e-17	Ppp4c	protein_coding
ENSMUSG00000028684	Runx2		ENSMUSG00000049957	439.455	-1.09403	0.127551	-8.57722	9.71975e-18	7.50111e-17	Ccdc137	protein_coding
ENSMUSG00000047675	Stxbp4		ENSMUSG00000008393	1603.2	-0.869522	0.101653	-8.55382	1.19085e-17	9.13793e-17	Carhsp1	protein_coding
ENSMUSG00000028540	Efemp2		ENSMUSG00000028086	461.105	1.13991	0.133266	8.55364	1.19262e-17	9.14778e-17	Fbxw7	protein_coding
ENSMUSG00000028539	Ppp6r3		ENSMUSG00000050359	301.525	-3.75319	0.439234	-8.54486	1.28695e-17	9.86731e-17	Sprr1a	protein_coding
ENSMUSG00000006398	Zfp771		ENSMUSG00000033222	429.295	-1.19906	0.140377	-8.54166	1.32306e-17	1.01401e-16	Ttf2	protein_coding
ENSMUSG00000078584	Sprr1a		ENSMUSG00000021012	1748.16	-0.780873	0.0914619	-8.53769	1.36935e-17	1.04863e-16	Zc3h14	protein_coding
ENSMUSG00000028651	Fbxo3		ENSMUSG00000000134	1338.98	-0.836584	0.0980183	-8.53497	1.4019e-17	1.07182e-16	Tfe3	protein_coding
ENSMUSG00000028649	Plin2		ENSMUSG00000002748	3542.8	-0.87235	0.102395	-8.51948	1.60273e-17	1.2214e-16	Baz1b	protein_coding
ENSMUSG00000078570	Dnajc24		ENSMUSG00000035397	551.878	-1.30915	0.153697	-8.51777	1.62661e-17	1.2391e-16	Klf16	protein_coding
ENSMUSG00000028873	Iftap		ENSMUSG00000019814	1131.21	-0.89091	0.104665	-8.51203	1.70915e-17	1.3004e-16	Ltv1	protein_coding
ENSMUSG00000028849	Serpinb2		ENSMUSG00000038628	375.892	-1.21226	0.142428	-8.51141	1.71836e-17	1.30688e-16	Polr3k	protein_coding
ENSMUSG00000042367	Aqp11		ENSMUSG00000057137	117.794	2.29903	0.270349	8.50395	1.83251e-17	1.39201e-16	Tmem140	protein_coding
ENSMUSG00000050390	Lgr6		ENSMUSG00000049047	284.784	1.53004	0.179958	8.50216	1.86089e-17	1.413e-16	Armcx3	protein_coding
ENSMUSG00000028798	Snurf		ENSMUSG00000026127	757.538	-1.13998	0.134248	-8.4916	2.03813e-17	1.54448e-16	Imp4	protein_coding
ENSMUSG00000028795	Gpr176		ENSMUSG00000022109	486.002	-1.09535	0.129145	-8.48156	2.222e-17	1.68111e-16	Med4	protein_coding
ENSMUSG00000003731	Camk1d		ENSMUSG00000008892	1026.2	-1.00519	0.118681	-8.46963	2.46171e-17	1.85874e-16	Vdac3	protein_coding
ENSMUSG00000028790	Drg2		ENSMUSG00000005575	2588.03	-0.876877	0.103616	-8.46279	2.61058e-17	1.96879e-16	Ube2m	protein_coding
ENSMUSG00000040025	Serpinb9e		ENSMUSG00000036693	1098.44	-0.987971	0.116825	-8.45687	2.74647e-17	2.06879e-16	Nop14	protein_coding
ENSMUSG00000028901	Rnf214		ENSMUSG00000000787	7791.87	-1.09039	0.128958	-8.45538	2.78169e-17	2.09364e-16	Ddx3x	protein_coding
ENSMUSG00000028898	Csrnp1		ENSMUSG00000026914	1942.52	-0.795743	0.0943661	-8.43251	3.38316e-17	2.53421e-16	Psmd14	protein_coding
ENSMUSG00000054428	Sart1		ENSMUSG00000030663	760.006	-1.016	0.120551	-8.428	3.51616e-17	2.63175e-16	1110004F10Rik	protein_coding
ENSMUSG00000037752	Gorasp1		ENSMUSG00000018395	1139.56	1.14496	0.135888	8.42571	3.58572e-17	2.68275e-16	Kif3a	protein_coding
ENSMUSG00000028882	Scn5a		ENSMUSG00000018707	13779.6	1.19776	0.142241	8.42068	3.74311e-17	2.79829e-16	Dync1h1	protein_coding
ENSMUSG00000028857	Snapc3		ENSMUSG00000038984	77.5512	2.70315	0.32172	8.40219	4.38239e-17	3.26456e-16	Tspyl5	protein_coding
ENSMUSG00000037622	Irf3		ENSMUSG00000052962	245.627	-1.52232	0.181251	-8.39896	4.5046e-17	3.35162e-16	Mrpl35	protein_coding
ENSMUSG00000028851	Psip1		ENSMUSG00000032503	170.934	8.70212	1.03666	8.39439	4.683e-17	3.47888e-16	Arpp21	protein_coding
ENSMUSG00000037553	Rrs1		ENSMUSG00000034875	267.95	-1.40381	0.167286	-8.39168	4.79237e-17	3.55593e-16	Nudt19	protein_coding
ENSMUSG00000043257	Tardbp		ENSMUSG00000002279	479.857	1.07158	0.127831	8.38276	5.16993e-17	3.82555e-16	Lmf1	protein_coding
ENSMUSG00000007880	Ldlrad3		ENSMUSG00000035781	1318.55	0.855212	0.102169	8.37059	5.73317e-17	4.23071e-16	R3hdm4	protein_coding
ENSMUSG00000003644	Galnt10		ENSMUSG00000042350	899.536	0.957068	0.114405	8.36558	5.9818e-17	4.409e-16	Arel1	protein_coding
ENSMUSG00000003038	Zc3hc1		ENSMUSG00000017747	245.159	1.5009	0.179464	8.36323	6.10222e-17	4.49425e-16	Ghdc	protein_coding
ENSMUSG00000012117	Mfap3		ENSMUSG00000005087	6209.02	-1.10213	0.131899	-8.35588	6.49468e-17	4.78143e-16	Cd44	protein_coding
ENSMUSG00000028843	Cd274		ENSMUSG00000049804	532.883	1.2533	0.150075	8.35115	6.75997e-17	4.97286e-16	Armcx4	protein_coding
ENSMUSG00000037306	Hip1r		ENSMUSG00000020572	1100.06	-1.09356	0.131173	-8.33678	7.6342e-17	5.60941e-16	Nampt	protein_coding
ENSMUSG00000028826	Ppm1d		ENSMUSG00000034290	1761.13	0.859302	0.103088	8.3356	7.71091e-17	5.66357e-16	Nek9	protein_coding
ENSMUSG00000037242	Gm40855		ENSMUSG00000035439	238.171	-1.52858	0.183467	-8.33164	7.97316e-17	5.84709e-16	Haus8	protein_coding
ENSMUSG00000028669	Itgb1bp1		ENSMUSG00000068394	242.382	-1.52446	0.183004	-8.33021	8.06962e-17	5.91323e-16	Cep152	protein_coding
ENSMUSG00000060862	Whrn		ENSMUSG00000021252	513.165	-1.11718	0.134313	-8.31776	8.96393e-17	6.56092e-16	Erg28	protein_coding
ENSMUSG00000028755	Trib1		ENSMUSG00000026858	358.899	-1.27759	0.153605	-8.31735	8.99501e-17	6.58111e-16	Miga2	protein_coding
ENSMUSG00000050608	Nbdy		ENSMUSG00000037890	451.032	1.32236	0.159048	8.31424	9.2343e-17	6.75095e-16	Wdr19	protein_coding
ENSMUSG00000028741	Gemin4		ENSMUSG00000034187	1004.76	-1.01506	0.122098	-8.31348	9.29382e-17	6.79183e-16	Nsf	protein_coding
ENSMUSG00000028736	Kif7		ENSMUSG00000018585	356.319	-1.48844	0.179124	-8.30951	9.61005e-17	7.02021e-16	Atox1	protein_coding
ENSMUSG00000040842	Gne		ENSMUSG00000062373	1768.56	-0.797684	0.0960713	-8.30304	1.01478e-16	7.40728e-16	Tmem65	protein_coding
ENSMUSG00000020220	Cacna2d1		ENSMUSG00000028165	959.943	-0.869845	0.104816	-8.29879	1.05178e-16	7.66846e-16	Cisd2	protein_coding
ENSMUSG00000066000	Hebp1		ENSMUSG00000024949	4495.38	-0.885773	0.106804	-8.29345	1.10011e-16	8.01465e-16	Sf1	protein_coding
ENSMUSG00000041459	Ktn1		ENSMUSG00000030232	1942.03	-0.879714	0.106294	-8.27626	1.27104e-16	9.21845e-16	Aebp2	protein_coding
ENSMUSG00000028971	Gramd1b		ENSMUSG00000072437	59.0242	-3.79821	0.45893	-8.27624	1.27121e-16	9.21845e-16	Nanos1	protein_coding
ENSMUSG00000073705	Cycs		ENSMUSG00000000538	1416.24	0.90391	0.109272	8.27215	1.31569e-16	9.53003e-16	Tom1l2	protein_coding
ENSMUSG00000039936	Slf2		ENSMUSG00000031924	3444.35	-1.01761	0.123121	-8.26515	1.39525e-16	1.00985e-15	Cyb5b	protein_coding
ENSMUSG00000044700	Gm6498		ENSMUSG00000040048	859.411	-0.889415	0.107657	-8.26155	1.43795e-16	1.03996e-15	Ndufb10	protein_coding
ENSMUSG00000028964	Peli2		ENSMUSG00000035150	1237.56	-1.20945	0.146562	-8.25216	1.55563e-16	1.12249e-15	Eif2s3x	protein_coding
ENSMUSG00000014592	Rps6kb1		ENSMUSG00000028164	245.856	1.43909	0.174455	8.24906	1.59643e-16	1.15106e-15	Manba	protein_coding
ENSMUSG00000028957	Cdc123		ENSMUSG00000027195	1993.86	-1.29473	0.157149	-8.23888	1.73828e-16	1.25142e-15	Hsd17b12	protein_coding
ENSMUSG00000029030	Sap30l		ENSMUSG00000085438	1924.04	1.25835	0.152785	8.23607	1.77956e-16	1.28016e-15	Oip5os1	lincRNA
ENSMUSG00000029048	Stk4		ENSMUSG00000061136	2632.2	-0.952514	0.115678	-8.2342	1.80757e-16	1.29783e-15	Prpf40a	protein_coding
ENSMUSG00000058503	Prune2		ENSMUSG00000022656	572.951	-1.12373	0.136587	-8.22725	1.91557e-16	1.37433e-15	Nectin3	protein_coding
ENSMUSG00000003161	Ctsf		ENSMUSG00000000120	98.7063	-4.33135	0.526853	-8.22118	2.01518e-16	1.4436e-15	Ngfr	protein_coding
ENSMUSG00000061601	Arhgap22		ENSMUSG00000033228	4004.13	-0.876063	0.106698	-8.21065	2.19988e-16	1.57412e-15	Scaf11	protein_coding
ENSMUSG00000040118	Kbtbd2		ENSMUSG00000025532	517.938	-1.03707	0.12645	-8.20138	2.37638e-16	1.69848e-15	Crcp	protein_coding
ENSMUSG00000028780	Psmd4		ENSMUSG00000020019	558.071	1.46798	0.179045	8.19896	2.42479e-16	1.73243e-15	Ntn4	protein_coding
ENSMUSG00000039934	Mpzl1		ENSMUSG00000029521	159.336	-1.88686	0.230397	-8.18959	2.62116e-16	1.8706e-15	Chek2	protein_coding
ENSMUSG00000039899	Arih1		ENSMUSG00000048706	716.745	-1.15034	0.140487	-8.18823	2.65096e-16	1.89115e-15	Lurap1l	protein_coding
ENSMUSG00000047221	Pou2f1		ENSMUSG00000021149	1416.86	-0.944192	0.115316	-8.18786	2.65913e-16	1.89555e-15	Gtpbp4	protein_coding
ENSMUSG00000028973	Bbs4		ENSMUSG00000039128	1221.55	-0.878493	0.107528	-8.16988	3.08699e-16	2.19806e-15	Cdc123	protein_coding
ENSMUSG00000029131	Cfap418		ENSMUSG00000030770	3255.82	-0.782276	0.0957538	-8.16966	3.09265e-16	2.20126e-15	Parva	protein_coding
ENSMUSG00000059447	Slc6a17		ENSMUSG00000030930	489.1	1.67915	0.205688	8.16358	3.25227e-16	2.31225e-15	Chst15	protein_coding
ENSMUSG00000075703	Mpc2		ENSMUSG00000016487	5168.19	0.677208	0.0830063	8.15851	3.39188e-16	2.40969e-15	Ppfibp1	protein_coding
ENSMUSG00000029175	Adpgk		ENSMUSG00000040964	904.36	1.05612	0.129582	8.15025	3.63184e-16	2.57532e-15	Arhgef10l	protein_coding
ENSMUSG00000029177	Usp29		ENSMUSG00000021177	378.484	-1.15655	0.141907	-8.15003	3.63829e-16	2.57892e-15	Tdp1	protein_coding
ENSMUSG00000029149	Inip		ENSMUSG00000004056	1462.64	0.858808	0.105391	8.14881	3.67531e-16	2.60419e-15	Akt2	protein_coding
ENSMUSG00000062761	Cul7		ENSMUSG00000032251	197.965	-1.55359	0.190664	-8.14831	3.69045e-16	2.61393e-15	Irak1bp1	protein_coding
ENSMUSG00000064037	Nsf		ENSMUSG00000048027	486.721	1.15882	0.142506	8.13173	4.23219e-16	2.99315e-15	Rgmb	protein_coding
ENSMUSG00000029141	Reep1		ENSMUSG00000049807	1476.23	0.877044	0.107872	8.13041	4.2783e-16	3.02349e-15	Arhgap23	protein_coding
ENSMUSG00000029135	Thap1		ENSMUSG00000021929	2142.31	-0.908931	0.111856	-8.12593	4.43954e-16	3.13627e-15	Kpna3	protein_coding
ENSMUSG00000037313	Has3		ENSMUSG00000027011	568.521	-0.98195	0.120887	-8.12286	4.55321e-16	3.21536e-15	Ube2e3	protein_coding
ENSMUSG00000054520	Ranbp9		ENSMUSG00000018974	1133.65	-0.876465	0.107918	-8.12159	4.60117e-16	3.24801e-15	Sart3	protein_coding
ENSMUSG00000029104	Natd1		ENSMUSG00000042688	3207.22	-0.857499	0.105724	-8.11076	5.03035e-16	3.54435e-15	Mapk6	protein_coding
ENSMUSG00000050677	Atf5		ENSMUSG00000027893	3681.53	-0.647137	0.0798261	-8.10683	5.19592e-16	3.65691e-15	Ahcyl1	protein_coding
ENSMUSG00000050248	Psmb5		ENSMUSG00000025224	2663.47	0.871528	0.107539	8.10427	5.30652e-16	3.73197e-15	Gbf1	protein_coding
ENSMUSG00000039682	Stxbp3		ENSMUSG00000025728	1155.55	-0.782892	0.0966537	-8.09997	5.49706e-16	3.86166e-15	Pigq	protein_coding
ENSMUSG00000015880	Erf		ENSMUSG00000028964	1115.55	-0.943574	0.116503	-8.09915	5.5343e-16	3.88637e-15	Park7	protein_coding
ENSMUSG00000029089	Prpf38b		ENSMUSG00000020124	2343.52	-1.03318	0.127622	-8.09563	5.69698e-16	3.99912e-15	Usp15	protein_coding
ENSMUSG00000072941	Ldb1		ENSMUSG00000032040	446.583	-1.03966	0.128562	-8.08683	6.12356e-16	4.28899e-15	Dcps	protein_coding
ENSMUSG00000029108	Pdzd2		ENSMUSG00000036040	103.399	8.43791	1.04355	8.08581	6.17541e-16	4.3221e-15	Adamtsl2	protein_coding
ENSMUSG00000029171	Arhgef12		ENSMUSG00000041346	203.54	-1.47367	0.182394	-8.07963	6.49653e-16	4.54348e-15	Wrap53	protein_coding
ENSMUSG00000029174	Gbf1		ENSMUSG00000017697	71.3972	-2.84242	0.351864	-8.07818	6.57401e-16	4.59596e-15	Ada	protein_coding
ENSMUSG00000054920	Ampd2		ENSMUSG00000054604	1496.85	-0.936693	0.116073	-8.06984	7.03877e-16	4.9136e-15	Cggbp1	protein_coding
ENSMUSG00000029203	Ccdc82		ENSMUSG00000031654	178.969	-3.43324	0.425633	-8.0662	7.25217e-16	5.05882e-15	Cbln1	protein_coding
ENSMUSG00000037795	Smpd3		ENSMUSG00000056900	390.469	1.26166	0.156424	8.06565	7.28497e-16	5.07795e-15	Usp13	protein_coding
ENSMUSG00000029227	Itpripl2		ENSMUSG00000001281	390.017	-4.19901	0.521649	-8.04948	8.31455e-16	5.78706e-15	Itgb7	protein_coding
ENSMUSG00000029233	Slc7a6		ENSMUSG00000035021	1189.05	-0.969655	0.120492	-8.04746	8.45315e-16	5.87486e-15	Baz1a	protein_coding
ENSMUSG00000036377	Nfatc3		ENSMUSG00000020946	1651.47	-0.802533	0.0998246	-8.03943	9.02591e-16	6.2683e-15	Gosr2	protein_coding
ENSMUSG00000036323	Osbpl7		ENSMUSG00000054321	145.728	-2.08708	0.260113	-8.02375	1.02562e-15	7.10439e-15	Taf4b	protein_coding
ENSMUSG00000063820	Tnfaip1		ENSMUSG00000015522	1342.32	0.84491	0.105331	8.02147	1.04489e-15	7.23256e-15	Arnt	protein_coding
ENSMUSG00000029291	Ubn2		ENSMUSG00000070469	610.398	1.63545	0.20389	8.02121	1.04709e-15	7.24514e-15	Adamtsl3	protein_coding
ENSMUSG00000029371	Ramp2		ENSMUSG00000040699	557.465	-1.14349	0.142948	-7.99934	1.25083e-15	8.61699e-15	Limd2	protein_coding
ENSMUSG00000058013	Zfp703		ENSMUSG00000018565	718.065	-0.937859	0.117251	-7.99876	1.25679e-15	8.65486e-15	Elp5	protein_coding
ENSMUSG00000029337	Szrd1		ENSMUSG00000032012	501.591	-1.04382	0.130509	-7.99808	1.26378e-15	8.69985e-15	Nectin1	protein_coding
ENSMUSG00000016833	Eef1ece2		ENSMUSG00000021134	4570.88	0.878779	0.109962	7.99166	1.33137e-15	9.1551e-15	Srsf5	protein_coding
ENSMUSG00000057315	Acin1		ENSMUSG00000030352	2262.14	0.885569	0.110941	7.98236	1.43558e-15	9.8502e-15	Tspan9	protein_coding
ENSMUSG00000034462	Ctnnb1		ENSMUSG00000037622	1055.78	0.963716	0.120918	7.97002	1.58651e-15	1.08621e-14	Wdtc1	protein_coding
ENSMUSG00000029290	Sec22b		ENSMUSG00000020537	965.208	-0.825171	0.103565	-7.96764	1.61731e-15	1.10609e-14	Drg2	protein_coding
ENSMUSG00000058558	P3h4		ENSMUSG00000027679	278.832	-1.34291	0.168578	-7.96611	1.63748e-15	1.11948e-14	Dnajc19	protein_coding
ENSMUSG00000029263	Notch2		ENSMUSG00000021306	300.988	-1.34931	0.169384	-7.96599	1.63908e-15	1.12017e-14	Gpr137b	protein_coding
ENSMUSG00000008090	Ncapg		ENSMUSG00000022774	656.986	-0.96217	0.120787	-7.96586	1.6408e-15	1.12094e-14	Ncbp2	protein_coding
ENSMUSG00000023284	Ctr9		ENSMUSG00000021944	322.497	-1.11705	0.140307	-7.96146	1.70017e-15	1.16023e-14	Gata4	protein_coding
ENSMUSG00000029502	Rbsn		ENSMUSG00000047428	108.485	-3.46008	0.434994	-7.95431	1.80139e-15	1.2262e-14	Dlk2	protein_coding
ENSMUSG00000029521	Tstd2		ENSMUSG00000046562	664.564	-0.863808	0.108621	-7.95249	1.82796e-15	1.24339e-14	Unc119b	protein_coding
ENSMUSG00000033209	Snip1		ENSMUSG00000021072	1332.4	-1.22712	0.154317	-7.95195	1.83597e-15	1.24839e-14	Tmx1	protein_coding
ENSMUSG00000025825	Ccnd3		ENSMUSG00000028463	122.942	2.64932	0.334078	7.93026	2.18682e-15	1.48482e-14	Car9	protein_coding
ENSMUSG00000029577	Lta4h		ENSMUSG00000062646	298.862	1.30413	0.164475	7.92903	2.20869e-15	1.49913e-14	Ganc	protein_coding
ENSMUSG00000002486	Lcorl		ENSMUSG00000026924	2127.47	0.992165	0.125142	7.92834	2.22093e-15	1.50635e-14	Sec16a	protein_coding
ENSMUSG00000041870	Gm3414		ENSMUSG00000020064	1614.13	0.744613	0.0939961	7.92175	2.34188e-15	1.58724e-14	Herc4	protein_coding
ENSMUSG00000060152	Mrps25		ENSMUSG00000035505	284.606	-1.3339	0.168512	-7.9158	2.4566e-15	1.6644e-14	Cox18	protein_coding
ENSMUSG00000041733	Tmem69		ENSMUSG00000030123	1529.27	0.993356	0.125568	7.91092	2.55499e-15	1.7292e-14	Plxnd1	protein_coding
ENSMUSG00000029538	Mien1		ENSMUSG00000026971	139.648	2.14719	0.271547	7.90726	2.63124e-15	1.77953e-14	Itgb6	protein_coding
ENSMUSG00000041638	Vangl1		ENSMUSG00000027995	202.025	1.62145	0.20507	7.90683	2.64023e-15	1.78497e-14	Tlr2	protein_coding
ENSMUSG00000029518	Zfp579		ENSMUSG00000049882	270.134	-1.42346	0.180554	-7.88385	3.17434e-15	2.13421e-14	Vcpkmt	protein_coding
ENSMUSG00000029516	Ptgfrn		ENSMUSG00000029761	11813.2	-0.75951	0.0963376	-7.88383	3.1749e-15	2.13421e-14	Cald1	protein_coding
ENSMUSG00000061288	Lrp10		ENSMUSG00000029108	1160.07	1.11895	0.141958	7.88226	3.21507e-15	2.15813e-14	Pcdh7	protein_coding
ENSMUSG00000032898	Rbmx		ENSMUSG00000027412	1049.33	1.02959	0.130789	7.87217	3.48555e-15	2.33305e-14	Lpin3	protein_coding
ENSMUSG00000018604	Pcyt1a		ENSMUSG00000027796	121.846	-3.56466	0.452943	-7.87001	3.54609e-15	2.37274e-14	Smad9	protein_coding
ENSMUSG00000029614	Btbd9		ENSMUSG00000032523	77.8395	6.81801	0.867775	7.85688	3.9381e-15	2.62665e-14	Hhatl	protein_coding
ENSMUSG00000029458	Cwf19l1		ENSMUSG00000007656	1113.35	-0.939365	0.119571	-7.8561	3.96269e-15	2.64119e-14	Arpp19	protein_coding
ENSMUSG00000044134	Zfp773		ENSMUSG00000027852	1943.37	-0.668586	0.0854331	-7.82585	5.04256e-15	3.3491e-14	Nras	protein_coding
ENSMUSG00000004455	Ndufb8		ENSMUSG00000038520	564.207	1.1983	0.153189	7.8224	5.18263e-15	3.43971e-14	Tbc1d17	protein_coding
ENSMUSG00000029464	Rnf26rt		ENSMUSG00000005566	4903.62	-0.981095	0.125886	-7.79355	6.51517e-15	4.31048e-14	Trim28	protein_coding
ENSMUSG00000038384	Kbtbd6		ENSMUSG00000042211	1024.49	0.81121	0.104237	7.78233	7.11985e-15	4.70229e-14	Fbxo38	protein_coding
ENSMUSG00000038342	Gsta13		ENSMUSG00000046111	546.361	-1.08034	0.138861	-7.77998	7.25387e-15	4.78913e-14	Cep295	protein_coding
ENSMUSG00000029431	Ptprs		ENSMUSG00000027994	321.073	-1.27147	0.163445	-7.77915	7.3012e-15	4.817e-14	Mcub	protein_coding
ENSMUSG00000023106	Hadhb		ENSMUSG00000063011	6784.3	2.11474	0.272208	7.76884	7.92092e-15	5.21493e-14	Msln	protein_coding
ENSMUSG00000000915	Hirip3		ENSMUSG00000016757	1794.85	-0.726792	0.0935934	-7.76541	8.13787e-15	5.35589e-14	Ttll12	protein_coding
ENSMUSG00000037905	Mthfd2		ENSMUSG00000020674	3917.3	1.08384	0.139653	7.76094	8.43044e-15	5.54072e-14	Pxdn	protein_coding
ENSMUSG00000066735	Psmd2		ENSMUSG00000024666	329.095	-1.25972	0.162387	-7.75752	8.66035e-15	5.68786e-14	Tmem138	protein_coding
ENSMUSG00000025532	Cdk8		ENSMUSG00000031826	1050.52	-0.87988	0.113495	-7.75262	9.00182e-15	5.8998e-14	Usp10	protein_coding
ENSMUSG00000056310	Peg10		ENSMUSG00000038695	568.952	1.31084	0.169231	7.74585	9.49463e-15	6.21416e-14	Josd2	protein_coding
ENSMUSG00000040557	Pomk		ENSMUSG00000028973	620.482	1.19709	0.154659	7.74017	9.92839e-15	6.4868e-14	Abcb8	protein_coding
ENSMUSG00000005374	Mex3c		ENSMUSG00000071552	235.076	-1.97991	0.255844	-7.73876	1.00388e-14	6.55438e-14	Tigit	protein_coding
ENSMUSG00000002748	Wdr59		ENSMUSG00000033272	1010.84	-0.864656	0.111767	-7.73623	1.0241e-14	6.68414e-14	Slc35a4	protein_coding
ENSMUSG00000004952	Sart3		ENSMUSG00000038398	657.377	-0.953344	0.123236	-7.73589	1.02679e-14	6.69933e-14	Upf3a	protein_coding
ENSMUSG00000007987	Tmem231		ENSMUSG00000038335	874.404	-0.883643	0.114389	-7.72493	1.11919e-14	7.28959e-14	Tsr1	protein_coding
ENSMUSG00000001739	Huwe1		ENSMUSG00000029217	97.0079	2.26498	0.293223	7.72442	1.12361e-14	7.31588e-14	Tec	protein_coding
ENSMUSG00000037428	Cpsf4		ENSMUSG00000024799	191.886	1.44717	0.187568	7.71541	1.20595e-14	7.83844e-14	Tm7sf2	protein_coding
ENSMUSG00000093445	Fgd1		ENSMUSG00000005813	1065.85	-0.737632	0.0956105	-7.71497	1.21012e-14	7.86284e-14	Metap1	protein_coding
ENSMUSG00000029720	E2f2		ENSMUSG00000093661	226.758	-1.52884	0.198365	-7.70723	1.2858e-14	8.34309e-14	Eif4e3	protein_coding
ENSMUSG00000019518	Phf14		ENSMUSG00000030827	1319.66	11.1216	1.44399	7.70201	1.33944e-14	8.68219e-14	Fgf21	protein_coding
ENSMUSG00000056014	Adat1		ENSMUSG00000062202	294.763	1.20503	0.156545	7.69769	1.38547e-14	8.9744e-14	Btbd9	protein_coding
ENSMUSG00000025854	Eed		ENSMUSG00000037935	1611.39	-0.782127	0.101636	-7.69541	1.4104e-14	9.13275e-14	Smarce1	protein_coding
ENSMUSG00000044092	Kars1		ENSMUSG00000040463	6872.37	-0.991931	0.128917	-7.69435	1.42216e-14	9.20261e-14	Mybbp1a	protein_coding
ENSMUSG00000018143	Clic4		ENSMUSG00000037306	1023.28	1.09074	0.141791	7.69259	1.44181e-14	9.31695e-14	Man1c1	protein_coding
ENSMUSG00000036639	Mrps11		ENSMUSG00000030879	736.398	-0.96015	0.124878	-7.68869	1.48655e-14	9.60275e-14	Mrpl17	protein_coding
ENSMUSG00000039206	Slfn3		ENSMUSG00000046561	462.706	-1.91623	0.249296	-7.68654	1.51165e-14	9.75492e-14	Arsj	protein_coding
ENSMUSG00000029613	Itgb7		ENSMUSG00000039145	139.37	-2.21549	0.288487	-7.67969	1.59472e-14	1.02874e-13	Camk1d	protein_coding
ENSMUSG00000075569	Selp		ENSMUSG00000022565	23532.9	0.999298	0.130198	7.67524	1.65107e-14	1.06473e-13	Plec	protein_coding
ENSMUSG00000038970	Scyl3		ENSMUSG00000028849	4975.42	0.685487	0.0893473	7.67216	1.69119e-14	1.09023e-13	Map7d1	protein_coding
ENSMUSG00000029625	Gstm1		ENSMUSG00000021798	1813.8	3.72081	0.485384	7.66569	1.77872e-14	1.14509e-13	Ldb3	protein_coding
ENSMUSG00000029635	Rpl6		ENSMUSG00000029625	483.687	-1.01752	0.132757	-7.66453	1.79492e-14	1.15513e-13	Cpsf4	protein_coding
ENSMUSG00000041264	Ribc1		ENSMUSG00000048756	741.134	1.15077	0.150201	7.66152	1.8374e-14	1.18206e-13	Foxo3	protein_coding
ENSMUSG00000060063	Erp29		ENSMUSG00000040550	820.751	-1.05524	0.137875	-7.65362	1.95399e-14	1.25578e-13	Otud6b	protein_coding
ENSMUSG00000029660	Prrx1		ENSMUSG00000013921	322.599	1.27661	0.166826	7.65234	1.97355e-14	1.26769e-13	Clip3	protein_coding
ENSMUSG00000051950	Clcn5		ENSMUSG00000033460	317.286	1.18228	0.154499	7.65232	1.97385e-14	1.26769e-13	Armcx1	protein_coding
ENSMUSG00000041147	Rps17		ENSMUSG00000028796	2095.11	-1.11968	0.1464	-7.6481	2.03964e-14	1.30771e-13	Phc2	protein_coding
ENSMUSG00000015653	Rarg		ENSMUSG00000013076	2780.64	1.06122	0.138789	7.6463	2.06853e-14	1.32578e-13	Amotl1	protein_coding
ENSMUSG00000040537	Eif2ak1		ENSMUSG00000052712	1353.56	0.819317	0.107186	7.6439	2.10741e-14	1.34933e-13	BC004004	protein_coding
ENSMUSG00000039968	Camta1		ENSMUSG00000021606	487.217	-1.13734	0.148858	-7.64046	2.16442e-14	1.38488e-13	Ndufs6	protein_coding
ENSMUSG00000029012	Clcn3		ENSMUSG00000031391	321.746	-1.37799	0.180357	-7.64038	2.16586e-14	1.38488e-13	L1cam	protein_coding
ENSMUSG00000028995	Taf1d		ENSMUSG00000053007	250.795	-1.55729	0.204061	-7.63147	2.32096e-14	1.48304e-13	Creb5	protein_coding
ENSMUSG00000028944	Rnf223		ENSMUSG00000071172	2490.43	-0.851494	0.111593	-7.63033	2.34152e-14	1.49567e-13	Srsf3	protein_coding
ENSMUSG00000006641	Hook3		ENSMUSG00000038296	248.572	-1.74929	0.229606	-7.61867	2.56306e-14	1.63166e-13	Galnt18	protein_coding
ENSMUSG00000107283	Cd109		ENSMUSG00000021866	531.221	1.03964	0.136496	7.61664	2.60372e-14	1.65586e-13	Anxa11	protein_coding
ENSMUSG00000029145	Zfp84		ENSMUSG00000014551	372.143	-1.22638	0.161072	-7.61391	2.65935e-14	1.69011e-13	Mrps25	protein_coding
ENSMUSG00000029147	Ufsp1		ENSMUSG00000032415	75.6981	-3.12486	0.410521	-7.61194	2.70011e-14	1.71543e-13	Ube2cbp	protein_coding
ENSMUSG00000038552	Fgl2		ENSMUSG00000022200	1860.87	-0.718704	0.094579	-7.59897	2.98487e-14	1.89189e-13	Golph3	protein_coding
ENSMUSG00000053134	Sae1		ENSMUSG00000057130	490.263	-1.00783	0.132637	-7.59844	2.99718e-14	1.89905e-13	Txnl4a	protein_coding
ENSMUSG00000029136	Spred3		ENSMUSG00000053333	472.92	0.959166	0.126287	7.59515	3.07426e-14	1.94658e-13	Dis3l2	protein_coding
ENSMUSG00000054280	Trp53bp1		ENSMUSG00000022175	3487.05	0.935852	0.123372	7.58561	3.30923e-14	2.09115e-13	Lrp10	protein_coding
ENSMUSG00000019295	B3gnt8		ENSMUSG00000046186	1506.14	-1.07087	0.141187	-7.58476	3.33116e-14	2.10431e-13	Cd109	protein_coding
ENSMUSG00000036693	Fyco1		ENSMUSG00000033530	425.182	0.992952	0.130991	7.5803	3.44766e-14	2.17426e-13	Ttc7b	protein_coding
ENSMUSG00000029103	Sacm1l		ENSMUSG00000029635	787.694	-0.845175	0.111598	-7.57337	3.63664e-14	2.28885e-13	Cdk8	protein_coding
ENSMUSG00000029097	Osbpl10		ENSMUSG00000022749	744.567	0.940038	0.124154	7.57154	3.68812e-14	2.3197e-13	Tbc1d23	protein_coding
ENSMUSG00000029093	Mbtd1		ENSMUSG00000054150	689.288	-1.51257	0.199952	-7.56465	3.88913e-14	2.44369e-13	Syne3	protein_coding
ENSMUSG00000029192	Zfp469		ENSMUSG00000042590	804.964	-1.0524	0.139286	-7.55568	4.16687e-14	2.61385e-13	Ipo11	protein_coding
ENSMUSG00000029122	Nanos1		ENSMUSG00000057098	679.762	-1.48575	0.196972	-7.54295	4.59441e-14	2.87535e-13	Ebf1	protein_coding
ENSMUSG00000029127	Chmp7		ENSMUSG00000029192	474.554	-0.946131	0.125445	-7.54219	4.62155e-14	2.89138e-13	Tbc1d14	protein_coding
ENSMUSG00000005107	Lsm3		ENSMUSG00000037470	3867.05	0.770194	0.102134	7.54103	4.6626e-14	2.91609e-13	Uggt1	protein_coding
ENSMUSG00000005103	1700012B09Rik		ENSMUSG00000032724	297.626	1.14051	0.151298	7.53822	4.76444e-14	2.9788e-13	Abtb2	protein_coding
ENSMUSG00000046985	Mre11a		ENSMUSG00000026785	147.733	-1.59679	0.211963	-7.53332	4.94649e-14	3.0916e-13	Pkn3	protein_coding
ENSMUSG00000015882	R3hcc1		ENSMUSG00000021411	255.741	-1.20195	0.160047	-7.50998	5.91345e-14	3.68375e-13	Pxdc1	protein_coding
ENSMUSG00000029090	Fndc4		ENSMUSG00000031993	1085.85	0.741883	0.0990562	7.48951	6.91316e-14	4.2853e-13	Snx19	protein_coding
ENSMUSG00000037999	Maml2		ENSMUSG00000022855	894.735	-0.73701	0.0984651	-7.48499	7.15535e-14	4.43251e-13	Senp2	protein_coding
ENSMUSG00000029191	Ciart		ENSMUSG00000019978	3183.2	-0.880628	0.117736	-7.47967	7.45072e-14	4.60943e-13	Epb41l2	protein_coding
ENSMUSG00000029201	Cyb5b		ENSMUSG00000064302	2175.25	0.875716	0.117254	7.46856	8.1075e-14	5.00427e-13	Clasp1	protein_coding
ENSMUSG00000029213	Fgf2		ENSMUSG00000057497	230.795	-1.35485	0.181432	-7.46752	8.17216e-14	5.04253e-13	Fam136a	protein_coding
ENSMUSG00000029217	Slc41a1		ENSMUSG00000030996	174.644	10.8501	1.45347	7.46496	8.33251e-14	5.13811e-13	Art1	protein_coding
ENSMUSG00000029153	Abr		ENSMUSG00000010554	709.618	-1.01585	0.136491	-7.44267	9.86679e-14	6.06438e-13	Mettl16	protein_coding
ENSMUSG00000055923	Kif15		ENSMUSG00000001018	1076.44	0.801492	0.107753	7.43826	1.0202e-13	6.26631e-13	Snapin	protein_coding
ENSMUSG00000079451	Haus8		ENSMUSG00000021696	79.2934	-2.31922	0.311919	-7.43532	1.04316e-13	6.40316e-13	Elovl7	protein_coding
ENSMUSG00000035505	Golim4		ENSMUSG00000025790	850.51	1.09849	0.147809	7.4318	1.07131e-13	6.57168e-13	Slco3a1	protein_coding
ENSMUSG00000055204	Ano1		ENSMUSG00000021176	59.6427	-4.13792	0.556876	-7.4306	1.08107e-13	6.62939e-13	Efcab11	protein_coding
ENSMUSG00000029403	Cdc37l1		ENSMUSG00000022193	411.967	-0.970328	0.130653	-7.42674	1.11307e-13	6.81677e-13	Psmb5	protein_coding
ENSMUSG00000029405	Obi1		ENSMUSG00000025880	446.296	-1.13938	0.153431	-7.42601	1.11922e-13	6.85224e-13	Smad7	protein_coding
ENSMUSG00000029413	LTO1		ENSMUSG00000023456	5496.39	-0.733902	0.0989242	-7.41883	1.18161e-13	7.22247e-13	Tpi1	protein_coding
ENSMUSG00000029415	Commd5		ENSMUSG00000041459	2900.49	-0.815748	0.109959	-7.41867	1.18303e-13	7.22885e-13	Tardbp	protein_coding
ENSMUSG00000055725	Ak3		ENSMUSG00000025173	882.281	-0.754063	0.101673	-7.41654	1.20219e-13	7.33938e-13	Wdr45b	protein_coding
ENSMUSG00000029338	Foxo3		ENSMUSG00000024330	90.6468	2.44848	0.330138	7.41653	1.20229e-13	7.33938e-13	Col11a2	protein_coding
ENSMUSG00000035266	Tpi1		ENSMUSG00000006732	365.215	-1.19042	0.160516	-7.41621	1.20518e-13	7.35466e-13	Mettl1	protein_coding
ENSMUSG00000043940	Tmprss9		ENSMUSG00000036356	893.797	-0.922416	0.124389	-7.41558	1.21093e-13	7.38566e-13	Csgalnact1	protein_coding
ENSMUSG00000029312	Meak7		ENSMUSG00000078453	617.936	-1.04387	0.140791	-7.41429	1.22274e-13	7.44977e-13	Abracl	protein_coding
ENSMUSG00000063406	Dis3l		ENSMUSG00000023147	362.703	-1.08084	0.145982	-7.40393	1.3221e-13	8.04215e-13	Get1	protein_coding
ENSMUSG00000109771	Nfic		ENSMUSG00000021178	2629.17	-0.56386	0.0762316	-7.39667	1.39642e-13	8.47512e-13	Psmc1	protein_coding
ENSMUSG00000043323	Ehd1		ENSMUSG00000032215	165.972	-1.47069	0.198839	-7.39638	1.39944e-13	8.49071e-13	Rsl24d1	protein_coding
ENSMUSG00000029505	Rbm10		ENSMUSG00000024208	825.6	-0.816788	0.110675	-7.38006	1.58214e-13	9.56533e-13	Uqcc2	protein_coding
ENSMUSG00000043510	Uchl3		ENSMUSG00000027669	914.089	-0.797938	0.108179	-7.3761	1.62994e-13	9.85114e-13	Gnb4	protein_coding
ENSMUSG00000066975	Stambpl1		ENSMUSG00000001750	2167.68	0.919922	0.124787	7.37195	1.68144e-13	1.01462e-12	Tcirg1	protein_coding
ENSMUSG00000018974	Ext1		ENSMUSG00000089774	1051.79	-1.21735	0.165317	-7.36371	1.78869e-13	1.07865e-12	Slc5a3	protein_coding
ENSMUSG00000072694	Tm4sf1		ENSMUSG00000039218	13942.6	0.642739	0.0874038	7.35367	1.92833e-13	1.16026e-12	Srrm2	protein_coding
ENSMUSG00000046562	Pfn2		ENSMUSG00000027285	314.861	-1.09858	0.149602	-7.34334	2.08322e-13	1.25186e-12	Haus2	protein_coding
ENSMUSG00000048578	Rbm26		ENSMUSG00000036644	1569.4	0.764623	0.10424	7.33519	2.21407e-13	1.32754e-12	Tbc1d9b	protein_coding
ENSMUSG00000029524	Cenps		ENSMUSG00000035247	4628.44	0.947449	0.129284	7.32843	2.32864e-13	1.39136e-12	Hectd1	protein_coding
ENSMUSG00000066900	Serp1		ENSMUSG00000070738	1118.89	0.846604	0.115717	7.31618	2.55135e-13	1.52106e-12	Dgkd	protein_coding
ENSMUSG00000032959	Gm50318		ENSMUSG00000026723	166.348	-1.60261	0.219201	-7.31114	2.64892e-13	1.57624e-12	Trdmt1	protein_coding
ENSMUSG00000029363	Trip4		ENSMUSG00000025997	105.712	1.95833	0.267999	7.30724	2.72689e-13	1.62161e-12	Ikzf2	protein_coding
ENSMUSG00000032741	Eef1akmt4		ENSMUSG00000034883	65.9281	-5.60523	0.767255	-7.30556	2.7612e-13	1.64149e-12	Lrr1	protein_coding
ENSMUSG00000043733	Pthlh		ENSMUSG00000059834	227.224	-1.30254	0.178351	-7.30323	2.80934e-13	1.66959e-12	Sclt1	protein_coding
ENSMUSG00000029616	Naa40		ENSMUSG00000070372	412.025	-1.19792	0.164059	-7.30175	2.84057e-13	1.68762e-12	Capza1	protein_coding
ENSMUSG00000029456	Rcbtb2		ENSMUSG00000027236	490.281	-0.96397	0.132141	-7.29502	2.98607e-13	1.77072e-12	Eif3j1	protein_coding
ENSMUSG00000042594	Otub1		ENSMUSG00000021767	786.332	1.13865	0.156249	7.28742	3.15954e-13	1.87241e-12	Kat6b	protein_coding
ENSMUSG00000029463	Med4		ENSMUSG00000060739	660.25	-0.894181	0.123016	-7.26882	3.62633e-13	2.14432e-12	Nsa2	protein_coding
ENSMUSG00000029471	Ccdc89		ENSMUSG00000051768	724.051	-0.896369	0.123339	-7.26753	3.66112e-13	2.16354e-12	Xrcc1	protein_coding
ENSMUSG00000029434	Cplane2		ENSMUSG00000035835	172.377	1.23452	0.170008	7.26151	3.82793e-13	2.25787e-12	Plppr3	protein_coding
ENSMUSG00000029422	Ttll7		ENSMUSG00000020785	228.467	-1.55741	0.21448	-7.26135	3.83249e-13	2.25985e-12	Camkk1	protein_coding
ENSMUSG00000038126	Tmem98		ENSMUSG00000056121	592.064	-1.08415	0.149425	-7.25545	4.00338e-13	2.35547e-12	Fez2	protein_coding
ENSMUSG00000029392	Sntb1		ENSMUSG00000007721	981.749	-0.857707	0.118257	-7.25288	4.07998e-13	2.39904e-12	Ccdc124	protein_coding
ENSMUSG00000029478	Plscr2		ENSMUSG00000026792	460.874	0.903804	0.124882	7.23729	4.57751e-13	2.68489e-12	Lrsam1	protein_coding
ENSMUSG00000008348	Kremen1		ENSMUSG00000000435	593.121	-0.920164	0.127291	-7.2288	4.8728e-13	2.85366e-12	Myf5	protein_coding
ENSMUSG00000025533	Cemip2		ENSMUSG00000025969	5126.73	1.08579	0.150321	7.22314	5.08013e-13	2.97231e-12	Nrp2	protein_coding
ENSMUSG00000029673	Dcun1d3		ENSMUSG00000058402	127.243	1.58881	0.220077	7.21931	5.22511e-13	3.05429e-12	Zfp420	protein_coding
ENSMUSG00000063146	Slc45a4		ENSMUSG00000090622	127.042	1.7097	0.236995	7.21407	5.43048e-13	3.17336e-12	A930033H14Rik	protein_coding
ENSMUSG00000040731	Rtn3		ENSMUSG00000050100	47.696	-4.5149	0.626138	-7.2107	5.56644e-13	3.25079e-12	Hmx2	protein_coding
ENSMUSG00000047501	Atl3		ENSMUSG00000020752	408.89	1.17629	0.163191	7.20807	5.67507e-13	3.31218e-12	Recql5	protein_coding
ENSMUSG00000005378	Lacc1		ENSMUSG00000028337	58.0726	-3.67875	0.511336	-7.19438	6.27431e-13	3.65627e-12	Coro2a	protein_coding
ENSMUSG00000039959	Rbm42		ENSMUSG00000036202	1042.6	-1.1498	0.159884	-7.19149	6.40877e-13	3.73232e-12	Rif1	protein_coding
ENSMUSG00000051391	Gdf15		ENSMUSG00000032501	401.189	-1.28838	0.179165	-7.19105	6.42943e-13	3.74319e-12	Trib1	protein_coding
ENSMUSG00000039747	Snrpd2		ENSMUSG00000034902	1282.94	-0.711259	0.098926	-7.18981	6.48834e-13	3.77633e-12	Pip5k1c	protein_coding
ENSMUSG00000039737	Mettl3		ENSMUSG00000037072	5672.47	-0.56785	0.0790349	-7.1848	6.73036e-13	3.91477e-12	Selenof	protein_coding
ENSMUSG00000005057	Pcbp4		ENSMUSG00000001323	297.452	1.12921	0.157216	7.18256	6.84193e-13	3.97477e-12	Srr	protein_coding
ENSMUSG00000029705	Nras		ENSMUSG00000024846	107.204	-2.07133	0.288552	-7.17833	7.05667e-13	4.097e-12	Cst6	protein_coding
ENSMUSG00000004849	Uck1		ENSMUSG00000037905	642.787	-0.884401	0.123255	-7.17535	7.21219e-13	4.18342e-12	Bri3bp	protein_coding
ENSMUSG00000037411	Sike1		ENSMUSG00000028651	259.126	-1.20936	0.168809	-7.16405	7.83289e-13	4.53788e-12	Ppie	protein_coding
ENSMUSG00000089984	Sox13		ENSMUSG00000033706	884.234	-1.12716	0.157612	-7.15148	8.58463e-13	4.96729e-12	Smyd5	protein_coding
ENSMUSG00000029722	Sema6b		ENSMUSG00000031383	209.015	-2.24926	0.314628	-7.14893	8.74549e-13	5.05882e-12	Dusp9	protein_coding
ENSMUSG00000037007	Uhrf1		ENSMUSG00000018999	891.729	-0.809257	0.113246	-7.14601	8.93355e-13	5.16285e-12	Slc35b4	protein_coding
ENSMUSG00000036565	Gphn		ENSMUSG00000027854	863.869	0.896847	0.125574	7.14197	9.20002e-13	5.31197e-12	Sike1	protein_coding
ENSMUSG00000036555	Tab3		ENSMUSG00000045106	96.9141	-2.08143	0.292103	-7.12566	1.03586e-12	5.95902e-12	Ccdc73	protein_coding
ENSMUSG00000029576	Zfp335		ENSMUSG00000061731	3572.22	0.64379	0.090414	7.12046	1.07564e-12	6.17844e-12	Ext1	protein_coding
ENSMUSG00000066640	Arrb1		ENSMUSG00000044986	107.292	-1.77914	0.249952	-7.11795	1.09546e-12	6.29037e-12	Tst	protein_coding
ENSMUSG00000045078	Agap1		ENSMUSG00000040767	114.608	-1.77777	0.249913	-7.11356	1.1309e-12	6.48405e-12	Snrnp25	protein_coding
ENSMUSG00000029640	Wdr70		ENSMUSG00000026750	1465.35	-0.706562	0.0993666	-7.11066	1.15487e-12	6.61745e-12	Psmb7	protein_coding
ENSMUSG00000041298	Ttc33		ENSMUSG00000049866	2810.36	-0.957493	0.134664	-7.11026	1.15824e-12	6.63275e-12	Arl4c	protein_coding
ENSMUSG00000066551	Tmem63a		ENSMUSG00000006651	133.864	1.98574	0.279406	7.10701	1.18581e-12	6.78855e-12	Aplp1	protein_coding
ENSMUSG00000029657	LOC115486519		ENSMUSG00000020454	1429.99	-0.657458	0.0925671	-7.10251	1.22514e-12	7.0116e-12	Eif4enif1	protein_coding
ENSMUSG00000001376	Erfe		ENSMUSG00000028252	564.513	-0.873539	0.123062	-7.09836	1.26246e-12	7.21641e-12	Ccnc	protein_coding
ENSMUSG00000092035	Cep295		ENSMUSG00000066900	1186.29	-0.699155	0.0985201	-7.09657	1.27893e-12	7.3061e-12	Suds3	protein_coding
ENSMUSG00000029629	Mbd5		ENSMUSG00000021556	218.311	-1.3875	0.195623	-7.09273	1.31491e-12	7.50033e-12	Golm1	protein_coding
ENSMUSG00000041390	Cul4b		ENSMUSG00000054277	1274.83	0.872107	0.123178	7.08008	1.44069e-12	8.18806e-12	Arfgap3	protein_coding
ENSMUSG00000029552	Ppfia3		ENSMUSG00000031902	1447.03	-0.968307	0.13681	-7.07773	1.46532e-12	8.32055e-12	Nfatc3	protein_coding
ENSMUSG00000029769	Gys1		ENSMUSG00000031357	1159.2	0.658125	0.0930133	7.0756	1.48803e-12	8.44438e-12	Syap1	protein_coding
ENSMUSG00000068699	Sdccag8		ENSMUSG00000030393	143.094	-1.56115	0.220715	-7.07315	1.51455e-12	8.58971e-12	Zik1	protein_coding
ENSMUSG00000001761	Marcks		ENSMUSG00000027070	119.167	-4.52963	0.640406	-7.07306	1.51553e-12	8.5927e-12	Lrp2	protein_coding
ENSMUSG00000029775	Car15		ENSMUSG00000056537	1434.52	-0.714417	0.101081	-7.06776	1.57449e-12	8.91093e-12	Rlim	protein_coding
ENSMUSG00000038871	Tbc1d2		ENSMUSG00000040785	3643.69	0.95988	0.136213	7.04688	1.82974e-12	1.03153e-11	Ttc3	protein_coding
ENSMUSG00000029761	Xkr5		ENSMUSG00000029621	670.965	-0.845838	0.120128	-7.04113	1.90691e-12	1.07439e-11	Arpc1a	protein_coding
ENSMUSG00000057137	Pomt2		ENSMUSG00000031730	197.323	-1.35533	0.192493	-7.04094	1.90945e-12	1.07551e-11	Dhodh	protein_coding
ENSMUSG00000056832	Tm7sf2		ENSMUSG00000022602	115.488	-2.60336	0.369757	-7.04074	1.91219e-12	1.0764e-11	Arc	protein_coding
ENSMUSG00000038538	Gmps		ENSMUSG00000032436	217.564	-1.44158	0.204887	-7.03599	1.97852e-12	1.11208e-11	Cmtm7	protein_coding
ENSMUSG00000107071	Dlk2		ENSMUSG00000032812	485.063	0.843302	0.119934	7.03136	2.04525e-12	1.14822e-11	Arap1	protein_coding
ENSMUSG00000029860	Bax		ENSMUSG00000008136	811.603	-1.05171	0.149802	-7.02069	2.20776e-12	1.23835e-11	Fhl2	protein_coding
ENSMUSG00000072653	Dnajc3		ENSMUSG00000027582	474.861	0.906441	0.129149	7.01856	2.24169e-12	1.2567e-11	Zgpat	protein_coding
ENSMUSG00000045466	Mbnl2		ENSMUSG00000032487	1715.79	-1.23057	0.175412	-7.01534	2.2939e-12	1.28476e-11	Ptgs2	protein_coding
ENSMUSG00000052751	Dpy19l1		ENSMUSG00000041879	3374.91	-0.561706	0.0801196	-7.01085	2.36875e-12	1.32629e-11	Ipo9	protein_coding
ENSMUSG00000029815	Fndc1		ENSMUSG00000031381	223.806	-1.49922	0.214035	-7.00457	2.47743e-12	1.38509e-11	Piga	protein_coding
ENSMUSG00000029832	Ccl8		ENSMUSG00000043384	440.078	0.957235	0.136784	6.99815	2.59364e-12	1.44877e-11	Gprasp1	protein_coding
ENSMUSG00000029836	Decr2		ENSMUSG00000018678	506.085	-0.948951	0.135761	-6.98989	2.75105e-12	1.53533e-11	Sp2	protein_coding
ENSMUSG00000053007	Arid1b		ENSMUSG00000031134	1058.52	-0.817339	0.116969	-6.98763	2.79571e-12	1.55933e-11	Rbmx	protein_coding
ENSMUSG00000004633	Gpn1		ENSMUSG00000039985	70.982	-2.29191	0.328325	-6.98062	2.93886e-12	1.63676e-11	Sinhcaf	protein_coding
ENSMUSG00000005225	Zfp764		ENSMUSG00000035671	826.993	0.824004	0.11805	6.9801	2.9496e-12	1.64226e-11	Zswim4	protein_coding
ENSMUSG00000038022	Ppp4r3b		ENSMUSG00000056758	2643.71	-2.88292	0.413077	-6.97913	2.97005e-12	1.65267e-11	Hmga2	protein_coding
ENSMUSG00000029787	Glud1		ENSMUSG00000063296	89.1872	2.11472	0.303091	6.97719	3.01139e-12	1.67468e-11	Tmem117	protein_coding
ENSMUSG00000062190	Tmem200b		ENSMUSG00000004071	997.106	0.844442	0.121126	6.97161	3.13328e-12	1.74144e-11	Cdip1	protein_coding
ENSMUSG00000029910	Ldb3		ENSMUSG00000030541	1972.49	-0.722308	0.103669	-6.96741	3.22822e-12	1.79051e-11	Idh2	protein_coding
ENSMUSG00000036371	Mdfic		ENSMUSG00000039405	1433.99	0.719308	0.103285	6.96428	3.30098e-12	1.82926e-11	Prss23	protein_coding
ENSMUSG00000053119	Recql4		ENSMUSG00000036473	428.337	1.15328	0.165627	6.96312	3.32818e-12	1.84271e-11	Tbc1d24	protein_coding
ENSMUSG00000052852	Pard3b		ENSMUSG00000028114	6250.46	-0.750415	0.108135	-6.93959	3.93234e-12	2.16136e-11	Mettl14	protein_coding
ENSMUSG00000056091	Chd2		ENSMUSG00000060098	552.8	-0.912047	0.131454	-6.93816	3.97245e-12	2.1815e-11	Prmt7	protein_coding
ENSMUSG00000058706	Rbm4b		ENSMUSG00000048351	144.169	-1.4222	0.205031	-6.93652	4.01865e-12	2.20558e-11	Coa7	protein_coding
ENSMUSG00000056737	Phgdh		ENSMUSG00000038866	531.144	-0.819295	0.118144	-6.93471	4.07049e-12	2.23274e-11	Zcchc2	protein_coding
ENSMUSG00000056666	Itgav		ENSMUSG00000032869	562.215	-0.888025	0.128138	-6.93022	4.20185e-12	2.30345e-11	Psmf1	protein_coding
ENSMUSG00000030041	Pcdhgb2		ENSMUSG00000024379	85.8005	2.10219	0.303504	6.92641	4.31655e-12	2.36495e-11	Tslp	protein_coding
ENSMUSG00000107499	Dlg5		ENSMUSG00000028698	474.94	1.01515	0.146717	6.91911	4.54491e-12	2.48646e-11	Pik3r3	protein_coding
ENSMUSG00000034930	Zfp952		ENSMUSG00000037991	50.5834	-5.4484	0.787514	-6.91848	4.56527e-12	2.49687e-11	Rmi2	protein_coding
ENSMUSG00000043131	Trim11		ENSMUSG00000038538	1238.82	0.979084	0.141562	6.91627	4.63691e-12	2.53385e-11	Ubn2	protein_coding
ENSMUSG00000045160	Atpsckmt		ENSMUSG00000030659	643.066	1.09083	0.158215	6.89458	5.40231e-12	2.94358e-11	Nucb2	protein_coding
ENSMUSG00000034777	Rab4a		ENSMUSG00000049600	196.453	-1.27832	0.185828	-6.87901	6.02691e-12	3.27823e-11	Zbtb45	protein_coding
ENSMUSG00000033706	Rtn4		ENSMUSG00000030423	204.798	-1.23709	0.179863	-6.87796	6.0717e-12	3.30069e-11	Pop4	protein_coding
ENSMUSG00000030007	Zzz3		ENSMUSG00000043909	1198.08	0.920373	0.133855	6.87588	6.16094e-12	3.34727e-11	Trp53bp1	protein_coding
ENSMUSG00000063810	Slc25a45		ENSMUSG00000026098	151.096	-1.4676	0.213733	-6.86653	6.57819e-12	3.56883e-11	Pms1	protein_coding
ENSMUSG00000030000	Mafk		ENSMUSG00000021782	2030.68	-0.883392	0.128798	-6.85873	6.94739e-12	3.76372e-11	Dlg5	protein_coding
ENSMUSG00000029999	Cdc37		ENSMUSG00000046032	677.556	-0.811411	0.118324	-6.85756	7.00484e-12	3.79375e-11	Snx12	protein_coding
ENSMUSG00000057497	Enox2		ENSMUSG00000042331	3935.64	-0.871402	0.127223	-6.8494	7.41627e-12	4.01082e-11	Specc1	protein_coding
ENSMUSG00000030089	Exoc6b		ENSMUSG00000022723	377.702	-1.23295	0.180428	-6.83346	8.28894e-12	4.47252e-11	Crybg3	protein_coding
ENSMUSG00000034192	Hmgn2-ps		ENSMUSG00000042541	1012.12	-0.949008	0.138887	-6.83293	8.31976e-12	4.48787e-11	Sem1	protein_coding
ENSMUSG00000030096	Stt3b		ENSMUSG00000027957	744.211	-0.919693	0.134616	-6.83199	8.37469e-12	4.5162e-11	Slc35a3	protein_coding
ENSMUSG00000034083	Cmtm7		ENSMUSG00000035199	8845.61	1.0055	0.147245	6.82875	8.56558e-12	4.61519e-11	Arl6ip5	protein_coding
ENSMUSG00000005893	Elf4		ENSMUSG00000074733	377.83	1.37622	0.201561	6.82778	8.62371e-12	4.64518e-11	Zfp950	protein_coding
ENSMUSG00000045100	Cmtm6		ENSMUSG00000017781	3808.35	-0.540102	0.0791176	-6.82657	8.69677e-12	4.68053e-11	Pitpna	protein_coding
ENSMUSG00000030074	Mnd1		ENSMUSG00000042349	144.914	1.59885	0.234469	6.81901	9.16726e-12	4.92952e-11	Ikbke	protein_coding
ENSMUSG00000030104	Timm10		ENSMUSG00000025135	743.67	-0.929956	0.136389	-6.81842	9.20454e-12	4.94816e-11	Anapc11	protein_coding
ENSMUSG00000030264	Sptssa		ENSMUSG00000031537	1068.57	0.636286	0.0933249	6.81797	9.23376e-12	4.96245e-11	Ikbkb	protein_coding
ENSMUSG00000034269	Edf1		ENSMUSG00000021978	2048.04	0.784281	0.115074	6.81543	9.39799e-12	5.04784e-11	Extl3	protein_coding
ENSMUSG00000030271	Nkiras1		ENSMUSG00000031959	462.972	0.864892	0.126983	6.81107	9.68755e-12	5.20189e-11	Wdr59	protein_coding
ENSMUSG00000034023	Ndufb10		ENSMUSG00000005397	7815.02	-1.09985	0.16158	-6.80685	9.97574e-12	5.35207e-11	Nid1	protein_coding
ENSMUSG00000033940	Comtd1		ENSMUSG00000063406	1553.83	-0.977057	0.143756	-6.79662	1.07105e-11	5.73487e-11	Tmed5	protein_coding
ENSMUSG00000056952	Nr1d2		ENSMUSG00000024668	738.935	-0.786738	0.115797	-6.79409	1.09e-11	5.83465e-11	Sdhaf2	protein_coding
ENSMUSG00000000440	Psmb3		ENSMUSG00000042354	2332.8	-1.04336	0.153633	-6.79123	1.11181e-11	5.94635e-11	Gnl3	protein_coding
ENSMUSG00000042213	Rpp30		ENSMUSG00000059248	5922.27	-0.637656	0.0939603	-6.78644	1.14933e-11	6.14009e-11	Septin9	protein_coding
ENSMUSG00000025702	Eme1		ENSMUSG00000042978	338.142	0.979762	0.144406	6.78477	1.16274e-11	6.20995e-11	Sbk1	protein_coding
ENSMUSG00000061353	Tfpi		ENSMUSG00000024780	1238.06	0.752666	0.110938	6.78457	1.16433e-11	6.2167e-11	Cdc37l1	protein_coding
ENSMUSG00000042097	Tfdp2		ENSMUSG00000025265	440.809	-0.891511	0.131448	-6.78224	1.18323e-11	6.31401e-11	Fgd1	protein_coding
ENSMUSG00000042079	Kat6b		ENSMUSG00000031340	190.58	1.31869	0.194451	6.7816	1.18856e-11	6.34065e-11	Gabre	protein_coding
ENSMUSG00000030180	Smtn		ENSMUSG00000000581	433.909	-0.935559	0.138005	-6.77915	1.20882e-11	6.44695e-11	C1d	protein_coding
ENSMUSG00000002897	Fbxw5		ENSMUSG00000026414	7499.03	2.8154	0.415774	6.77145	1.27497e-11	6.79012e-11	Tnnt2	protein_coding
ENSMUSG00000007458	Dgkd		ENSMUSG00000025925	270.957	-1.41991	0.209789	-6.76829	1.30316e-11	6.93828e-11	Terf1	protein_coding
ENSMUSG00000030327	Ube3d		ENSMUSG00000057133	1197.53	0.837143	0.123894	6.75691	1.40967e-11	7.48214e-11	Chd6	protein_coding
ENSMUSG00000055172	Cyb5d2		ENSMUSG00000032178	1784.76	-0.633511	0.0937612	-6.75665	1.41221e-11	7.49352e-11	Ilf3	protein_coding
ENSMUSG00000038279	Lrp2		ENSMUSG00000007646	117.641	-2.1701	0.32142	-6.7516	1.4622e-11	7.74573e-11	Rad51c	protein_coding
ENSMUSG00000038271	Rasa2		ENSMUSG00000032481	2607.3	-0.720847	0.106842	-6.74687	1.51067e-11	7.99124e-11	Smarcc1	protein_coding
ENSMUSG00000030335	Gm11627		ENSMUSG00000050199	1094.02	-1.39411	0.2068	-6.74132	1.56958e-11	8.29128e-11	Lgr4	protein_coding
ENSMUSG00000037997	Ptgs2		ENSMUSG00000022437	1390.12	-0.618765	0.091793	-6.74087	1.57442e-11	8.31452e-11	Samm50	protein_coding
ENSMUSG00000030351	Pqbp1		ENSMUSG00000047250	4363.04	-0.92088	0.136626	-6.74014	1.58233e-11	8.35393e-11	Ptgs1	protein_coding
ENSMUSG00000090698	Tdrd7		ENSMUSG00000040025	781.19	-0.736153	0.10925	-6.73826	1.60297e-11	8.46053e-11	Ythdf2	protein_coding
ENSMUSG00000030213	Scap		ENSMUSG00000016477	635.478	-0.88609	0.131858	-6.72006	1.81654e-11	9.55839e-11	E2f3	protein_coding
ENSMUSG00000030224	Gripap1		ENSMUSG00000023307	1249.41	-0.752353	0.111974	-6.71902	1.82946e-11	9.62097e-11	Marchf5	protein_coding
ENSMUSG00000030225	Cspg5		ENSMUSG00000033730	586.065	0.900758	0.134132	6.71547	1.87462e-11	9.85572e-11	Egr3	protein_coding
ENSMUSG00000030232	Ccdc120		ENSMUSG00000041225	532.492	0.880428	0.13121	6.71009	1.94508e-11	1.02091e-10	Arhgap12	protein_coding
ENSMUSG00000041671	Smarcc1		ENSMUSG00000029782	1227.64	-1.07859	0.160771	-6.70882	1.962e-11	1.0295e-10	Tmem209	protein_coding
ENSMUSG00000030245	Golph3		ENSMUSG00000021598	465.465	-1.05319	0.15746	-6.68859	2.25338e-11	1.17912e-10	Med10	protein_coding
ENSMUSG00000030282	Tent5c		ENSMUSG00000030409	6944.75	0.903282	0.135139	6.68411	2.32339e-11	1.21474e-10	Dmpk	protein_coding
ENSMUSG00000030291	Tnfaip8l1		ENSMUSG00000021537	662.365	-0.904997	0.135507	-6.67861	2.41214e-11	1.25836e-10	Cetn3	protein_coding
ENSMUSG00000016487	Nudt8		ENSMUSG00000027304	1238.95	-0.631518	0.0945682	-6.67791	2.42376e-11	1.26407e-10	Rtf1	protein_coding
ENSMUSG00000040102	Whamm		ENSMUSG00000032777	2251.84	0.66645	0.0998879	6.67198	2.52382e-11	1.31589e-10	Gtf3c1	protein_coding
ENSMUSG00000042541	Npr3		ENSMUSG00000018923	199.871	-1.17944	0.176922	-6.66642	2.62121e-11	1.36553e-10	Med11	protein_coding
ENSMUSG00000012483	Mob1a		ENSMUSG00000023072	371.597	-1.00254	0.150529	-6.66015	2.73545e-11	1.42191e-10	Cep89	protein_coding
ENSMUSG00000032625	Lsm5		ENSMUSG00000022438	2704.55	-1.00603	0.151056	-6.65996	2.73899e-11	1.42336e-10	Parvb	protein_coding
ENSMUSG00000029569	Mex3b		ENSMUSG00000054342	777.356	-1.35706	0.203891	-6.65582	2.81725e-11	1.46281e-10	Kcnn4	protein_coding
ENSMUSG00000048216	Zfp943		ENSMUSG00000084403	141.52	-1.55765	0.234039	-6.6555	2.82332e-11	1.46556e-10	Rps15a-ps8	processed_pseudogene
ENSMUSG00000029672	Cdc25a		ENSMUSG00000028540	239.215	-1.46718	0.220508	-6.65364	2.8593e-11	1.48383e-10	Dph2	protein_coding
ENSMUSG00000039130	Cox18		ENSMUSG00000028465	16179.7	0.818202	0.123013	6.65135	2.90414e-11	1.50586e-10	Tln1	protein_coding
ENSMUSG00000029782	Fbxl21		ENSMUSG00000026103	2044.2	-0.605566	0.0911426	-6.64416	3.04953e-11	1.57951e-10	Gls	protein_coding
ENSMUSG00000025608	Mras		ENSMUSG00000063281	336.551	-0.940234	0.141737	-6.63366	3.27467e-11	1.69241e-10	Zfp35	protein_coding
ENSMUSG00000018999	Ska2		ENSMUSG00000056260	1013.15	0.657202	0.099162	6.62756	3.41284e-11	1.7614e-10	Lrif1	protein_coding
ENSMUSG00000038784	Pold4		ENSMUSG00000046982	616.477	-0.925024	0.139584	-6.62702	3.4254e-11	1.7674e-10	Tshz1	protein_coding
ENSMUSG00000063455	Pacs1		ENSMUSG00000054702	39.0621	-3.35325	0.506481	-6.62068	3.57553e-11	1.84234e-10	Ap1s3	protein_coding
ENSMUSG00000029924	Tgfb1		ENSMUSG00000036769	479.868	1.06668	0.161441	6.60724	3.91539e-11	2.01307e-10	Wdr44	protein_coding
ENSMUSG00000029918	Efnb3		ENSMUSG00000051853	3022.95	-0.864418	0.130842	-6.60658	3.93289e-11	2.02119e-10	Arf3	protein_coding
ENSMUSG00000037172	Axl		ENSMUSG00000031787	581.144	-0.960975	0.145566	-6.60163	4.06671e-11	2.08745e-10	Katnb1	protein_coding
ENSMUSG00000029859	Zfp507		ENSMUSG00000019813	254.388	-1.30952	0.198412	-6.60001	4.11135e-11	2.10979e-10	Cep57l1	protein_coding
ENSMUSG00000029851	Map4		ENSMUSG00000027940	4270.28	-0.585722	0.0887901	-6.5967	4.20398e-11	2.15616e-10	Tpm3	protein_coding
ENSMUSG00000036667	Prss16		ENSMUSG00000035385	343.663	-3.31144	0.502382	-6.59148	4.35477e-11	2.23167e-10	Ccl2	protein_coding
ENSMUSG00000029687	Ssx2ip		ENSMUSG00000053646	319.038	1.06268	0.16137	6.58535	4.53805e-11	2.32433e-10	Plxnb1	protein_coding
ENSMUSG00000051499	Pik3cb		ENSMUSG00000027742	792.926	0.779473	0.118501	6.57775	4.77616e-11	2.4443e-10	Cog6	protein_coding
ENSMUSG00000029814	Adam10		ENSMUSG00000041115	417.357	0.967018	0.147116	6.57319	4.92497e-11	2.51874e-10	Iqsec2	protein_coding
ENSMUSG00000063694	Dynll2		ENSMUSG00000019951	2198.26	-0.603315	0.0918763	-6.56661	5.14746e-11	2.63004e-10	Uhrf1bp1l	protein_coding
ENSMUSG00000029776	Med1		ENSMUSG00000030122	8846.19	-0.630259	0.0960269	-6.56336	5.26079e-11	2.68649e-10	Ptms	protein_coding
ENSMUSG00000038058	Eif1ad		ENSMUSG00000021009	1724.22	0.683429	0.104197	6.55899	5.41749e-11	2.76352e-10	Ptpn21	protein_coding
ENSMUSG00000091625	Cst6		ENSMUSG00000025591	345.641	-0.984918	0.150216	-6.55666	5.50266e-11	2.80545e-10	Tma16	protein_coding
ENSMUSG00000059486	Banf1		ENSMUSG00000015850	566.237	0.895549	0.136612	6.55541	5.54903e-11	2.82833e-10	Adamtsl4	protein_coding
ENSMUSG00000037826	Tmem134		ENSMUSG00000024742	42.1091	-3.18154	0.485511	-6.55297	5.64034e-11	2.87331e-10	Fen1	protein_coding
ENSMUSG00000037709	Bub1b		ENSMUSG00000043702	514.06	-0.878069	0.134189	-6.54351	6.00901e-11	3.05331e-10	Pde12	protein_coding
ENSMUSG00000002222	Dbr1		ENSMUSG00000039153	1704.64	-0.66339	0.101382	-6.54349	6.00986e-11	3.05331e-10	Runx2	protein_coding
ENSMUSG00000052962	Raver1		ENSMUSG00000014763	981.422	0.739693	0.113071	6.54184	6.07655e-11	3.0847e-10	Fam120b	protein_coding
ENSMUSG00000056305	Klf13		ENSMUSG00000021520	569.747	-0.86429	0.132131	-6.54115	6.10477e-11	3.09819e-10	Uqcrb	protein_coding
ENSMUSG00000056698	Asb13		ENSMUSG00000034892	734.594	-1.25908	0.192617	-6.5367	6.28909e-11	3.1866e-10	Rps29	protein_coding
ENSMUSG00000055799	Psme3		ENSMUSG00000039473	1358.81	0.602389	0.0921757	6.53522	6.35151e-11	3.21736e-10	Ubn1	protein_coding
ENSMUSG00000072476	Pold2		ENSMUSG00000005161	2740.23	-0.716373	0.109631	-6.53439	6.38695e-11	3.23358e-10	Prdx2	protein_coding
ENSMUSG00000030035	Ighmbp2		ENSMUSG00000079104	317.472	-1.10598	0.169289	-6.53306	6.4439e-11	3.26066e-10	Prps1l3	protein_coding
ENSMUSG00000030034	Pola2		ENSMUSG00000021495	1151.68	1.03262	0.158177	6.52825	6.65425e-11	3.35989e-10	Fam193b	protein_coding
ENSMUSG00000005667	L3mbtl3		ENSMUSG00000036639	88.8843	-1.90178	0.291406	-6.52622	6.74516e-11	3.40488e-10	Nudt1	protein_coding
ENSMUSG00000034832	Vps25		ENSMUSG00000029312	91.0931	1.7495	0.268167	6.52391	6.84998e-11	3.4541e-10	Klhl8	protein_coding
ENSMUSG00000063415	Cnep1r1		ENSMUSG00000038387	742.794	0.892251	0.136944	6.51545	7.24741e-11	3.6467e-10	Rras	protein_coding
ENSMUSG00000033769	Fam3c		ENSMUSG00000075327	265.628	-1.06083	0.16292	-6.51136	7.44723e-11	3.74525e-10	Zbtb2	protein_coding
ENSMUSG00000033720	Auts2		ENSMUSG00000052906	333.7	-1.13936	0.175057	-6.50852	7.58962e-11	3.81483e-10	Ubxn8	protein_coding
ENSMUSG00000001156	Snx19		ENSMUSG00000004105	7478.79	-0.632843	0.0972685	-6.50615	7.7103e-11	3.87136e-10	Angptl2	protein_coding
ENSMUSG00000001157	Prag1		ENSMUSG00000028755	84.6517	-1.98021	0.304495	-6.50326	7.85999e-11	3.94442e-10	Cda	protein_coding
ENSMUSG00000029994	Defb47		ENSMUSG00000060376	132.99	1.45544	0.224854	6.47283	9.61852e-11	4.80137e-10	Bckdha	protein_coding
ENSMUSG00000049409	Invs		ENSMUSG00000032625	733.335	1.26218	0.195217	6.46552	1.00952e-10	5.03267e-10	Thsd7a	protein_coding
ENSMUSG00000107928	Ube2e3		ENSMUSG00000029518	1266.45	-0.728598	0.112784	-6.46011	1.04623e-10	5.20881e-10	Rab35	protein_coding
ENSMUSG00000044927	Zfp160		ENSMUSG00000022546	121.986	1.5281	0.236628	6.45784	1.06209e-10	5.28637e-10	Gpt	protein_coding
ENSMUSG00000033216	Tex10		ENSMUSG00000030611	202.654	-1.14404	0.177268	-6.45371	1.09143e-10	5.42665e-10	Mrps11	protein_coding
ENSMUSG00000033182	Itpr3		ENSMUSG00000041688	1523.9	0.987847	0.153077	6.45325	1.09479e-10	5.44048e-10	Amot	protein_coding
ENSMUSG00000030084	Nln		ENSMUSG00000044847	235.622	-1.08967	0.169006	-6.44752	1.13696e-10	5.64707e-10	Lsm11	protein_coding
ENSMUSG00000068231	Cenpk		ENSMUSG00000036104	1140.32	0.721128	0.111899	6.44445	1.16019e-10	5.7579e-10	Rab3gap1	protein_coding
ENSMUSG00000030094	Cwc27		ENSMUSG00000030243	299.628	-0.979009	0.151963	-6.4424	1.17596e-10	5.83313e-10	Recql	protein_coding
ENSMUSG00000014551	Srek1ip1		ENSMUSG00000000693	2089.09	0.636227	0.098758	6.44229	1.17688e-10	5.83613e-10	Loxl3	protein_coding
ENSMUSG00000014550	Aplp2		ENSMUSG00000019831	251.364	-1.22545	0.190232	-6.44186	1.18019e-10	5.85105e-10	Wasf1	protein_coding
ENSMUSG00000030059	1110004F10Rik		ENSMUSG00000042895	144.435	9.32094	1.44724	6.44048	1.19093e-10	5.90274e-10	Abra	protein_coding
ENSMUSG00000093661	Gvin2		ENSMUSG00000021374	2053.33	-0.804959	0.124992	-6.4401	1.19392e-10	5.916e-10	Nup153	protein_coding
ENSMUSG00000030272	Arv1		ENSMUSG00000026820	357.354	-0.960914	0.149351	-6.43393	1.24344e-10	6.15326e-10	Ptges2	protein_coding
ENSMUSG00000033963	Zfp219		ENSMUSG00000035246	134.887	-1.62682	0.253046	-6.42896	1.28483e-10	6.35312e-10	Pcyt1b	protein_coding
ENSMUSG00000030298	Nkx6-2		ENSMUSG00000092035	1010.28	-2.48478	0.386689	-6.4258	1.31181e-10	6.4814e-10	Peg10	protein_coding
ENSMUSG00000030316	Trmo		ENSMUSG00000063334	950.806	-0.666315	0.103988	-6.40761	1.4782e-10	7.26925e-10	Krr1	protein_coding
ENSMUSG00000030322	Tex26		ENSMUSG00000005413	1292.25	-1.95249	0.304746	-6.40693	1.48483e-10	7.29616e-10	Hmox1	protein_coding
ENSMUSG00000030123	Ncbp1		ENSMUSG00000029135	1852.43	0.757344	0.118331	6.40023	1.55146e-10	7.60969e-10	Fosl2	protein_coding
ENSMUSG00000030110	Coro2a		ENSMUSG00000064127	1596.91	-1.04802	0.163892	-6.39457	1.61001e-10	7.87846e-10	Med14	protein_coding
ENSMUSG00000030138	Dnajc10		ENSMUSG00000026411	1033.73	0.712763	0.111832	6.37351	1.84753e-10	9.01736e-10	Tmem9	protein_coding
ENSMUSG00000007827	Nans		ENSMUSG00000000605	1486.23	0.636181	0.0998202	6.37327	1.85039e-10	9.02664e-10	Clcn4	protein_coding
ENSMUSG00000030168	Gatad1		ENSMUSG00000037608	3934.32	-0.54282	0.0851934	-6.37162	1.8704e-10	9.12191e-10	Bclaf1	protein_coding
ENSMUSG00000030172	Tbcel		ENSMUSG00000033565	4923.01	0.673666	0.105789	6.36804	1.91464e-10	9.33283e-10	Rbfox2	protein_coding
ENSMUSG00000045962	Mtx3		ENSMUSG00000019857	235.952	-1.16934	0.183651	-6.36716	1.92556e-10	9.38363e-10	Asf1a	protein_coding
ENSMUSG00000030177	Zfp869		ENSMUSG00000032413	428.407	0.864492	0.135801	6.36588	1.94175e-10	9.4601e-10	Rasa2	protein_coding
ENSMUSG00000040552	Nucb2		ENSMUSG00000062590	263.778	1.0451	0.164292	6.36122	2.00163e-10	9.73925e-10	Armc9	protein_coding
ENSMUSG00000072772	Dhfr		ENSMUSG00000051391	5143.81	-0.626246	0.0984546	-6.36076	2.00755e-10	9.76299e-10	Ywhag	protein_coding
ENSMUSG00000107478	Egln1		ENSMUSG00000002076	43.823	2.58542	0.406507	6.3601	2.01626e-10	9.80282e-10	Hsf2bp	protein_coding
ENSMUSG00000004263	Vps26b		ENSMUSG00000075700	2497.78	-0.786373	0.123655	-6.3594	2.02549e-10	9.84266e-10	Selenot	protein_coding
ENSMUSG00000023456	Fzd2		ENSMUSG00000031157	559.971	-0.809084	0.127393	-6.35111	2.13768e-10	1.03825e-09	Pqbp1	protein_coding
ENSMUSG00000030122	Arl6ip1		ENSMUSG00000024767	1342.93	-0.739242	0.116409	-6.3504	2.14753e-10	1.04276e-09	Otub1	protein_coding
ENSMUSG00000038252	Pms2		ENSMUSG00000020027	532.576	0.97016	0.152828	6.34804	2.18071e-10	1.0586e-09	Socs2	protein_coding
ENSMUSG00000030346	Ada		ENSMUSG00000030465	261.006	1.31041	0.206484	6.34629	2.20575e-10	1.07026e-09	Psd3	protein_coding
ENSMUSG00000038028	Sec61b		ENSMUSG00000042439	157.301	1.2884	0.203194	6.34074	2.28659e-10	1.10857e-09	Zfp532	protein_coding
ENSMUSG00000030352	Rps24		ENSMUSG00000022228	592.185	0.833756	0.131532	6.33882	2.31528e-10	1.12047e-09	Zscan26	protein_coding
ENSMUSG00000001521	Nynrin		ENSMUSG00000033044	26.5715	5.86089	0.925628	6.3318	2.42313e-10	1.17086e-09	Dhrs7c	protein_coding
ENSMUSG00000030187	Zfp652		ENSMUSG00000041341	1138.81	0.763585	0.120608	6.33115	2.43341e-10	1.17553e-09	Atg2b	protein_coding
ENSMUSG00000032899	Foxc1		ENSMUSG00000030494	81.4792	-1.80394	0.284965	-6.33039	2.44549e-10	1.18106e-09	Rhpn2	protein_coding
ENSMUSG00000042770	Shc1		ENSMUSG00000048039	650.355	-0.712544	0.112578	-6.32936	2.46184e-10	1.18865e-09	Isg20l2	protein_coding
ENSMUSG00000063975	Maff		ENSMUSG00000007594	103.089	1.83091	0.289308	6.32857	2.47448e-10	1.19384e-09	Hapln4	protein_coding
ENSMUSG00000030243	Hsph1		ENSMUSG00000023832	485.525	-1.02248	0.161708	-6.32304	2.56465e-10	1.23513e-09	Acat2	protein_coding
ENSMUSG00000030268	Morf4l1		ENSMUSG00000032575	1484.26	-0.633075	0.100223	-6.31664	2.67318e-10	1.2851e-09	Manf	protein_coding
ENSMUSG00000030256	Anapc15		ENSMUSG00000024855	729.097	-0.746696	0.118307	-6.31153	2.76292e-10	1.32689e-09	Pacs1	protein_coding
ENSMUSG00000040234	Slc35b4		ENSMUSG00000050565	1907.8	0.549569	0.0870927	6.31016	2.78739e-10	1.33728e-09	Tor1aip2	protein_coding
ENSMUSG00000048776	Urb2		ENSMUSG00000039221	313.267	-1.2195	0.193464	-6.30348	2.91042e-10	1.39453e-09	Rpl22l1	protein_coding
ENSMUSG00000030304	Abcb10		ENSMUSG00000027367	1125.57	-0.63881	0.101401	-6.29985	2.97927e-10	1.42608e-09	Stard7	protein_coding
ENSMUSG00000030309	Gatd3a		ENSMUSG00000009739	278.495	0.989502	0.157177	6.29547	3.06467e-10	1.46584e-09	Pou6f1	protein_coding
ENSMUSG00000039985	Nars2		ENSMUSG00000068250	322.429	1.19602	0.190055	6.293	3.11395e-10	1.48752e-09	Amn1	protein_coding
ENSMUSG00000030313	Zfp334		ENSMUSG00000030322	92.0561	-1.8987	0.301877	-6.28963	3.18219e-10	1.5182e-09	Mbd4	protein_coding
ENSMUSG00000068250	Aars1		ENSMUSG00000095677	63.9559	-2.0124	0.320188	-6.28506	3.27722e-10	1.56275e-09	Dynlt1f	protein_coding
ENSMUSG00000006333	Usp12		ENSMUSG00000043190	191.055	1.11891	0.178182	6.27957	3.39508e-10	1.6165e-09	Rfesd	protein_coding
ENSMUSG00000059851	Fam32a		ENSMUSG00000038028	171.417	-1.2469	0.198637	-6.27725	3.44603e-10	1.64034e-09	Tigar	protein_coding
ENSMUSG00000074406	Prdx4		ENSMUSG00000032050	2697.4	-0.80052	0.127694	-6.26907	3.63218e-10	1.7251e-09	Rdx	protein_coding
ENSMUSG00000035279	Hmgn2		ENSMUSG00000022833	189.069	-1.3099	0.209043	-6.26619	3.69982e-10	1.75451e-09	Ccdc14	protein_coding
ENSMUSG00000074405	Smc2		ENSMUSG00000025200	308.628	-0.929551	0.148378	-6.26473	3.73471e-10	1.77061e-09	Cwf19l1	protein_coding
ENSMUSG00000035228	Ctcf		ENSMUSG00000021097	471.382	0.993118	0.158786	6.25446	3.98901e-10	1.88833e-09	Clmn	protein_coding
ENSMUSG00000116184	Wdfy3		ENSMUSG00000021794	3476.04	-0.630912	0.101149	-6.23744	4.44799e-10	2.09981e-09	Glud1	protein_coding
ENSMUSG00000051527	Fbxl18		ENSMUSG00000035891	586.75	0.776726	0.124843	6.22162	4.92057e-10	2.3171e-09	Cerk	protein_coding
ENSMUSG00000004500	Ttpal		ENSMUSG00000021591	219.602	-1.16161	0.186745	-6.22032	4.96151e-10	2.3358e-09	Glrx	protein_coding
ENSMUSG00000006021	Tbx20		ENSMUSG00000037415	845.732	0.611005	0.0984411	6.20681	5.40714e-10	2.53799e-09	Ranbp10	protein_coding
ENSMUSG00000041117	Zwilch		ENSMUSG00000022477	6534.16	0.459609	0.0742108	6.19329	5.89214e-10	2.76015e-09	Aco2	protein_coding
ENSMUSG00000048481	Egr3		ENSMUSG00000075703	1190.51	-0.865665	0.139933	-6.18626	6.16073e-10	2.88311e-09	Selenoi	protein_coding
ENSMUSG00000030409	Ptbp3		ENSMUSG00000091896	795.11	-0.703301	0.113831	-6.17846	6.47312e-10	3.02405e-09	Ube2d2a	protein_coding
ENSMUSG00000050428	Snx30		ENSMUSG00000051669	35.1382	-2.97652	0.481795	-6.17797	6.49297e-10	3.03204e-09	AU021092	protein_coding
ENSMUSG00000040824	Srsf3		ENSMUSG00000033016	565.272	-0.898497	0.145453	-6.17723	6.52341e-10	3.04444e-09	Nfatc1	protein_coding
ENSMUSG00000052214	Ythdf2		ENSMUSG00000039458	491.647	-0.786048	0.127271	-6.17619	6.56651e-10	3.06161e-09	Mtmr12	protein_coding
ENSMUSG00000030401	Mapk6		ENSMUSG00000026841	35.513	-4.20743	0.681413	-6.17456	6.6347e-10	3.09264e-09	Fibcd1	protein_coding
ENSMUSG00000011267	Zfp846		ENSMUSG00000074863	92.5543	-1.80577	0.292563	-6.17225	6.73258e-10	3.13749e-09	Platr25	protein_coding
ENSMUSG00000047603	Tnfaip8		ENSMUSG00000029463	209.907	-1.11835	0.181327	-6.1676	6.93322e-10	3.22621e-09	Fam216a	protein_coding
ENSMUSG00000055305	Aasdh		ENSMUSG00000039262	6827.66	0.845027	0.137072	6.16483	7.0559e-10	3.27925e-09	Prrc2b	protein_coding
ENSMUSG00000046223	Fkbp8		ENSMUSG00000045098	868.328	0.772871	0.125418	6.16234	7.16778e-10	3.32798e-09	Kmt5b	protein_coding
ENSMUSG00000051768	Pias1		ENSMUSG00000020181	990.892	0.8495	0.137924	6.15919	7.31171e-10	3.39397e-09	Nav3	protein_coding
ENSMUSG00000091955	Sfxn5		ENSMUSG00000049871	280.923	1.16961	0.190199	6.14938	7.77859e-10	3.6027e-09	Nlrc3	protein_coding
ENSMUSG00000040952	Rex2		ENSMUSG00000024378	486.393	-1.17214	0.190648	-6.14817	7.83815e-10	3.6294e-09	Stard4	protein_coding
ENSMUSG00000040940	Aldoa		ENSMUSG00000034194	523.148	-0.768134	0.124974	-6.14636	7.92809e-10	3.66806e-09	R3hcc1	protein_coding
ENSMUSG00000045039	Pappa		ENSMUSG00000033152	60.4768	2.07049	0.337128	6.14155	8.17184e-10	3.77743e-09	Podxl2	protein_coding
ENSMUSG00000057229	Fchsd2		ENSMUSG00000020272	476.281	-0.798521	0.130254	-6.13047	8.76183e-10	4.04519e-09	Stk10	protein_coding
ENSMUSG00000059479	Hic2		ENSMUSG00000001418	2246.15	0.784961	0.128083	6.12854	8.86885e-10	4.0906e-09	Glmp	protein_coding
ENSMUSG00000002603	M6pr		ENSMUSG00000029464	326.617	-0.943718	0.154159	-6.12171	9.25784e-10	4.26168e-09	Gpn3	protein_coding
ENSMUSG00000078786	Wrap53		ENSMUSG00000026701	2504.19	-0.829537	0.135658	-6.11492	9.66061e-10	4.44275e-09	Prdx6	protein_coding
ENSMUSG00000004056	Atg2b		ENSMUSG00000019779	367.267	-1.17324	0.191931	-6.11281	9.7889e-10	4.49956e-09	Frk	protein_coding
ENSMUSG00000057093	Hus1		ENSMUSG00000045094	32.2925	3.10209	0.50754	6.11202	9.8377e-10	4.51979e-09	Arhgef37	protein_coding
ENSMUSG00000030584	Ankrd42		ENSMUSG00000032511	2231.54	3.12152	0.51075	6.11165	9.86079e-10	4.52929e-09	Scn5a	protein_coding
ENSMUSG00000046185	Tpd52l2		ENSMUSG00000030282	541.216	-0.722565	0.118261	-6.10992	9.96792e-10	4.57738e-09	Cmas	protein_coding
ENSMUSG00000058402	Cggbp1		ENSMUSG00000030089	103.304	1.83042	0.299797	6.10553	1.02461e-09	4.69942e-09	Slc41a3	protein_coding
ENSMUSG00000013921	Tlcd1		ENSMUSG00000066735	753.406	-0.676861	0.110934	-6.1015	1.0508e-09	4.81366e-09	Vkorc1l1	protein_coding
ENSMUSG00000046056	BC034090		ENSMUSG00000078974	416.887	-0.997647	0.163591	-6.09844	1.0711e-09	4.9055e-09	Sec61g	protein_coding
ENSMUSG00000030494	Aarsd1		ENSMUSG00000030094	314.501	0.881166	0.144558	6.09561	1.09024e-09	4.98831e-09	Xpc	protein_coding
ENSMUSG00000023072	Evc2		ENSMUSG00000039763	61.1155	2.08201	0.341725	6.09265	1.11055e-09	5.07384e-09	Dnajc28	protein_coding
ENSMUSG00000034867	Ppp4c		ENSMUSG00000094870	817.302	-0.659703	0.108389	-6.08643	1.15457e-09	5.2686e-09	Zfp131	protein_coding
ENSMUSG00000038888	Mvp		ENSMUSG00000057315	199.27	1.22617	0.201463	6.08631	1.15541e-09	5.27112e-09	Arhgap24	protein_coding
ENSMUSG00000047884	Cdipt		ENSMUSG00000026353	3465.73	0.542555	0.0891444	6.08625	1.15587e-09	5.27194e-09	Ubxn4	protein_coding
ENSMUSG00000045411	Cers6		ENSMUSG00000004085	1714.14	-0.549184	0.090255	-6.0848	1.16639e-09	5.31866e-09	Map3k20	protein_coding
ENSMUSG00000101166	Stard3nl		ENSMUSG00000022020	391.947	-0.82291	0.135253	-6.08423	1.17052e-09	5.33621e-09	Naa16	protein_coding
ENSMUSG00000038695	Ginm1		ENSMUSG00000025759	273.653	1.04005	0.170988	6.08263	1.18224e-09	5.38834e-09	Mfsd8	protein_coding
ENSMUSG00000011096	Bahd1		ENSMUSG00000021982	410.57	0.823723	0.135496	6.07933	1.20689e-09	5.49936e-09	Cdadc1	protein_coding
ENSMUSG00000003184	Gnaz		ENSMUSG00000008690	2200.69	-0.645142	0.106125	-6.0791	1.20858e-09	5.50571e-09	Ncaph2	protein_coding
ENSMUSG00000038387	Stk11		ENSMUSG00000046807	125.251	-2.08442	0.343052	-6.07611	1.23136e-09	5.60542e-09	Lrrc75b	protein_coding
ENSMUSG00000003423	Wfikkn1		ENSMUSG00000001240	24.4819	3.91447	0.64463	6.07243	1.25987e-09	5.73244e-09	Ramp2	protein_coding
ENSMUSG00000003865	Gm49373		ENSMUSG00000038351	595.241	0.767388	0.126495	6.06653	1.30706e-09	5.94294e-09	Sgsm2	protein_coding
ENSMUSG00000030826	Rtl8b		ENSMUSG00000045838	1935.23	0.832719	0.137265	6.06652	1.30707e-09	5.94294e-09	Ccdc9b	protein_coding
ENSMUSG00000059824	Fgf10		ENSMUSG00000024764	772.302	-0.753379	0.124406	-6.05579	1.39734e-09	6.33655e-09	Naa40	protein_coding
ENSMUSG00000059070	Ctxnd1		ENSMUSG00000038037	138.182	-1.48807	0.245781	-6.05447	1.40883e-09	6.38714e-09	Socs1	protein_coding
ENSMUSG00000054161	Adra2a		ENSMUSG00000021710	818.179	-0.702616	0.116103	-6.05167	1.4335e-09	6.49274e-09	Nln	protein_coding
ENSMUSG00000002778	Slu7		ENSMUSG00000079020	641.595	0.802013	0.132789	6.03978	1.54326e-09	6.9748e-09	Slc45a4	protein_coding
ENSMUSG00000040189	Ino80e		ENSMUSG00000038058	104.02	1.77565	0.294112	6.03731	1.56701e-09	7.07874e-09	Nod1	protein_coding
ENSMUSG00000030498	Emc7		ENSMUSG00000040618	1358.35	-0.662942	0.10991	-6.03168	1.62267e-09	7.32142e-09	Pck2	protein_coding
ENSMUSG00000030447	Man1a2		ENSMUSG00000029103	1182.56	0.875657	0.145229	6.02947	1.64495e-09	7.42016e-09	Lrpap1	protein_coding
ENSMUSG00000025326	Ezh2		ENSMUSG00000059486	612.252	-0.711664	0.118158	-6.02301	1.71203e-09	7.72091e-09	Kbtbd2	protein_coding
ENSMUSG00000030515	Cep164		ENSMUSG00000027351	1322.91	-0.638208	0.106149	-6.01238	1.82817e-09	8.23485e-09	Spred1	protein_coding
ENSMUSG00000030512	Alkbh5		ENSMUSG00000036686	1461.7	0.619315	0.103018	6.01171	1.83572e-09	8.26292e-09	Cc2d1a	protein_coding
ENSMUSG00000053091	Smyd5		ENSMUSG00000041025	693.813	-0.712087	0.118482	-6.01009	1.85425e-09	8.33519e-09	Iffo2	protein_coding
ENSMUSG00000043831	Dnajb14		ENSMUSG00000042564	38.7916	2.73317	0.454827	6.00925	1.86384e-09	8.37551e-09	Fam227a	protein_coding
ENSMUSG00000030555	Gm10643		ENSMUSG00000030225	206.396	-1.04368	0.173696	-6.00867	1.87056e-09	8.39995e-09	Dera	protein_coding
ENSMUSG00000055652	Kif22		ENSMUSG00000035151	543.276	1.23435	0.205428	6.00866	1.87061e-09	8.39995e-09	Elmod2	protein_coding
ENSMUSG00000030611	Acbd6		ENSMUSG00000025436	114.176	-1.40477	0.233837	-6.0075	1.88409e-09	8.45444e-09	Atp23	protein_coding
ENSMUSG00000039236	Snrpd1		ENSMUSG00000024118	160.34	-1.47692	0.24606	-6.0023	1.94546e-09	8.72567e-09	Tedc2	protein_coding
ENSMUSG00000039202	Lman2l		ENSMUSG00000031103	646.516	-0.731995	0.122178	-5.99121	2.0828e-09	9.32615e-09	Elf4	protein_coding
ENSMUSG00000039187	Dcaf8l		ENSMUSG00000034042	614.259	0.654155	0.109225	5.98906	2.11062e-09	9.44846e-09	Gpbp1l1	protein_coding
ENSMUSG00000046591	Klf16		ENSMUSG00000026856	300.181	-0.927963	0.155102	-5.98291	2.19189e-09	9.80528e-09	Dolpp1	protein_coding
ENSMUSG00000048897	Pgap1		ENSMUSG00000035266	272.515	-0.96089	0.160697	-5.97951	2.23809e-09	1.00025e-08	Helq	protein_coding
ENSMUSG00000038797	Bora		ENSMUSG00000008090	804.123	0.71307	0.119279	5.97819	2.25634e-09	1.00793e-08	Fgfrl1	protein_coding
ENSMUSG00000045795	Nucks1		ENSMUSG00000020463	1560.56	-0.67029	0.112136	-5.97745	2.26653e-09	1.01224e-08	Ppp4r3b	protein_coding
ENSMUSG00000057706	Tiam1		ENSMUSG00000022947	142.655	-1.39316	0.233106	-5.97652	2.27952e-09	1.01732e-08	Cbr3	protein_coding
ENSMUSG00000097789	Gmcl1		ENSMUSG00000045624	1085.9	-0.764382	0.127972	-5.97305	2.32861e-09	1.03873e-08	Esf1	protein_coding
ENSMUSG00000030562	Cdk18		ENSMUSG00000024909	1669.17	-0.66048	0.110631	-5.97014	2.37046e-09	1.0564e-08	Efemp2	protein_coding
ENSMUSG00000044362	Mxd1		ENSMUSG00000019866	1008.27	-0.789238	0.132245	-5.96798	2.40209e-09	1.07025e-08	Crybg1	protein_coding
ENSMUSG00000061119	Ndufs3		ENSMUSG00000035311	1053.97	-0.860937	0.144324	-5.96531	2.44168e-09	1.0866e-08	Gnptab	protein_coding
ENSMUSG00000048078	Tchp		ENSMUSG00000027080	468.706	-0.95261	0.159713	-5.96452	2.4536e-09	1.09139e-08	Med19	protein_coding
ENSMUSG00000018995	Eif4h		ENSMUSG00000035215	228.143	-1.00856	0.169114	-5.96379	2.46454e-09	1.096e-08	Lsm7	protein_coding
ENSMUSG00000044952	Rbbp5		ENSMUSG00000039741	627.095	-0.940045	0.157673	-5.96199	2.49182e-09	1.10739e-08	Bahcc1	protein_coding
ENSMUSG00000055407	Ccl2		ENSMUSG00000030291	462.127	-0.883676	0.148219	-5.96196	2.49237e-09	1.10739e-08	Med21	protein_coding
ENSMUSG00000018909	Snx12		ENSMUSG00000020911	165.793	-1.45055	0.243369	-5.9603	2.51782e-09	1.11811e-08	Krt19	protein_coding
ENSMUSG00000030729	Bahcc1		ENSMUSG00000033722	282.517	0.932152	0.156543	5.9546	2.60702e-09	1.15582e-08	BC034090	protein_coding
ENSMUSG00000030691	Orai2		ENSMUSG00000079487	1637.58	0.539659	0.0906539	5.95296	2.63338e-09	1.16696e-08	Med12	protein_coding
ENSMUSG00000030649	Exo1		ENSMUSG00000019917	816.665	-0.762569	0.128122	-5.95189	2.65069e-09	1.17436e-08	Septin10	protein_coding
ENSMUSG00000030842	Cep126		ENSMUSG00000052557	559.587	0.794689	0.13354	5.95094	2.66611e-09	1.18091e-08	Gan	protein_coding
ENSMUSG00000066306	Dlx2		ENSMUSG00000024539	481.268	-0.792199	0.13316	-5.94923	2.69402e-09	1.193e-08	Ptpn2	protein_coding
ENSMUSG00000030990	Zfhx2		ENSMUSG00000040688	821.803	-0.783862	0.131986	-5.93899	2.86785e-09	1.26908e-08	Tbl3	protein_coding
ENSMUSG00000054568	Bckdha		ENSMUSG00000059824	125.439	1.53011	0.2577	5.93756	2.89293e-09	1.27958e-08	Dbp	protein_coding
ENSMUSG00000089847	Rpl36a-ps1		ENSMUSG00000043923	359.808	0.989258	0.166708	5.93406	2.95528e-09	1.306e-08	Ccdc84	protein_coding
ENSMUSG00000031016	Tmed5		ENSMUSG00000021661	268.847	1.11144	0.187403	5.93077	3.01525e-09	1.3315e-08	Ankra2	protein_coding
ENSMUSG00000005609	Srgap2		ENSMUSG00000110331	76.7382	-1.87492	0.31617	-5.93011	3.02733e-09	1.33651e-08	Nudc-ps1	processed_pseudogene
ENSMUSG00000038244	Lgals9		ENSMUSG00000030738	5364.27	-0.526765	0.0888332	-5.92982	3.03273e-09	1.33822e-08	Eif3c	protein_coding
ENSMUSG00000030770	Adat3		ENSMUSG00000027665	1368.76	0.611956	0.103256	5.9266	3.09265e-09	1.3628e-08	Pik3ca	protein_coding
ENSMUSG00000038156	Rgs20		ENSMUSG00000021824	809.19	-0.731817	0.123611	-5.92034	3.21279e-09	1.41376e-08	Ap3m1	protein_coding
ENSMUSG00000030663	Sod2		ENSMUSG00000037902	252.069	1.02577	0.173369	5.91668	3.28497e-09	1.44418e-08	Sirpa	protein_coding
ENSMUSG00000030659	Gpbp1l1		ENSMUSG00000008763	1505.96	-0.684953	0.115783	-5.91585	3.30169e-09	1.45119e-08	Man1a2	protein_coding
ENSMUSG00000030922	Tbx1		ENSMUSG00000022841	1802.36	-0.563421	0.0952661	-5.91418	3.33529e-09	1.46528e-08	Ap2m1	protein_coding
ENSMUSG00000030917	Pofut1		ENSMUSG00000024732	630.83	-0.978219	0.16544	-5.91284	3.36269e-09	1.47697e-08	Ccdc86	protein_coding
ENSMUSG00000046096	Foxf2		ENSMUSG00000001656	479.076	-0.842089	0.142447	-5.9116	3.38791e-09	1.4877e-08	Hoxc11	protein_coding
ENSMUSG00000030870	Repin1		ENSMUSG00000042557	1001.84	-0.606362	0.102577	-5.91126	3.39496e-09	1.49045e-08	Sin3a	protein_coding
ENSMUSG00000032743	Pmepa1		ENSMUSG00000024818	130.823	1.41549	0.239546	5.90907	3.44039e-09	1.51004e-08	Slc25a45	protein_coding
ENSMUSG00000042978	Ccdc157		ENSMUSG00000068921	842.921	-0.666632	0.112861	-5.90667	3.49086e-09	1.53148e-08	Dap3	protein_coding
ENSMUSG00000030727	Prkrip1		ENSMUSG00000031310	821.698	0.632169	0.107126	5.90118	3.60921e-09	1.58193e-08	Zmym3	protein_coding
ENSMUSG00000063065	Fnbp1l		ENSMUSG00000029502	1600.32	0.766758	0.13034	5.88277	4.03446e-09	1.76096e-08	Golga3	protein_coding
ENSMUSG00000042606	Nefm		ENSMUSG00000031976	540.801	-0.732631	0.124583	-5.88068	4.08594e-09	1.78178e-08	Urb2	protein_coding
ENSMUSG00000030682	St8sia4		ENSMUSG00000019838	133.183	1.37752	0.234521	5.87376	4.26023e-09	1.85564e-08	Slc16a10	protein_coding
ENSMUSG00000054716	Tmem9		ENSMUSG00000067942	606.367	0.720448	0.122768	5.86836	4.40136e-09	1.91446e-08	Zfp160	protein_coding
ENSMUSG00000030822	Cog6		ENSMUSG00000019822	401.57	0.772667	0.131692	5.86721	4.43198e-09	1.92734e-08	Smpd2	protein_coding
ENSMUSG00000042423	Nefl		ENSMUSG00000029167	56.3256	2.32605	0.397225	5.85576	4.7483e-09	2.06204e-08	Ppargc1a	protein_coding
ENSMUSG00000107023	Timp1		ENSMUSG00000035095	293.584	0.861322	0.1471	5.85535	4.76017e-09	2.06672e-08	Fam167a	protein_coding
ENSMUSG00000106715	Ufm1		ENSMUSG00000020393	3023.01	0.739001	0.126242	5.85383	4.80383e-09	2.08519e-08	Kremen1	protein_coding
ENSMUSG00000030816	Tnnt2		ENSMUSG00000033542	1594.33	0.601572	0.102774	5.85335	4.81762e-09	2.0907e-08	Arhgef5	protein_coding
ENSMUSG00000030801	Cyp26b1		ENSMUSG00000025854	1153.4	0.723999	0.123755	5.85026	4.90802e-09	2.12748e-08	Fam20c	protein_coding
ENSMUSG00000042055	Lancl3		ENSMUSG00000029171	792.332	-0.789151	0.134902	-5.8498	4.92173e-09	2.13294e-08	Pgm2	protein_coding
ENSMUSG00000063179	Nop14		ENSMUSG00000029048	1442.66	-0.642219	0.109808	-5.84858	4.95792e-09	2.14764e-08	Rer1	protein_coding
ENSMUSG00000050100	Faap20		ENSMUSG00000038241	1156.64	-0.607454	0.103876	-5.84786	4.97927e-09	2.15639e-08	Cep250	protein_coding
ENSMUSG00000041836	Hmx2		ENSMUSG00000037624	102.139	-1.42232	0.243449	-5.84237	5.14644e-09	2.22623e-08	Kcnk2	protein_coding
ENSMUSG00000025477	Ccdc17		ENSMUSG00000016409	370.04	-0.881874	0.150961	-5.84174	5.1658e-09	2.23365e-08	Nkap	protein_coding
ENSMUSG00000025470	Abca5		ENSMUSG00000009291	5238.38	0.795151	0.136135	5.8409	5.19192e-09	2.24436e-08	Pttg1ip	protein_coding
ENSMUSG00000025495	Cbr2		ENSMUSG00000031988	925.166	-0.568086	0.0972744	-5.84003	5.21909e-09	2.25507e-08	Vps26b	protein_coding
ENSMUSG00000038618	Fasn		ENSMUSG00000019832	275.32	-1.12066	0.19203	-5.83586	5.3513e-09	2.31061e-08	Rab32	protein_coding
ENSMUSG00000025505	Rnf2		ENSMUSG00000056270	36.9708	-6.3363	1.08606	-5.83421	5.40451e-09	2.33199e-08	Prr9	protein_coding
ENSMUSG00000025510	Arhgap19		ENSMUSG00000004319	875.052	-0.718141	0.123111	-5.83328	5.4347e-09	2.34394e-08	Clcn3	protein_coding
ENSMUSG00000037541	Cit		ENSMUSG00000020483	1498.96	-0.542682	0.0932363	-5.8205	5.86713e-09	2.52813e-08	Dynll2	protein_coding
ENSMUSG00000031072	Rab35		ENSMUSG00000026885	133.136	1.81804	0.312492	5.81787	5.96016e-09	2.56529e-08	Ttll11	protein_coding
ENSMUSG00000006335	Ttc3		ENSMUSG00000038766	1178.56	-0.644179	0.110965	-5.80523	6.42781e-09	2.76027e-08	Gabpb2	protein_coding
ENSMUSG00000035596	Zfp941		ENSMUSG00000050288	1862.23	0.705965	0.12161	5.80516	6.4306e-09	2.76084e-08	Fzd2	protein_coding
ENSMUSG00000043432	Mms19		ENSMUSG00000020783	707.026	-0.705903	0.121697	-5.80052	6.61091e-09	2.83567e-08	Ncbp3	protein_coding
ENSMUSG00000051550	Hsbp1		ENSMUSG00000031807	953.902	-0.765589	0.132	-5.7999	6.63559e-09	2.84561e-08	Pgls	protein_coding
ENSMUSG00000043290	Asb7		ENSMUSG00000019933	41.066	2.76725	0.477629	5.79373	6.88401e-09	2.94946e-08	Mrln	protein_coding
ENSMUSG00000002265	Mast3		ENSMUSG00000002057	36.0704	-3.20003	0.552375	-5.79322	6.90507e-09	2.95782e-08	Foxn1	protein_coding
ENSMUSG00000062116	4931422A03Rik		ENSMUSG00000035754	1113.01	-0.654123	0.112917	-5.79294	6.91654e-09	2.96206e-08	Wdr18	protein_coding
ENSMUSG00000063535	Ankrd28		ENSMUSG00000004996	296.042	-1.01145	0.174877	-5.78381	7.30293e-09	3.12257e-08	Mri1	protein_coding
ENSMUSG00000110105	Shroom4		ENSMUSG00000032290	939.588	-0.594065	0.102762	-5.78097	7.42693e-09	3.17487e-08	Ptpn9	protein_coding
ENSMUSG00000000605	Slc14a1		ENSMUSG00000078671	1135.41	0.592412	0.102581	5.77508	7.69155e-09	3.28427e-08	Chd2	protein_coding
ENSMUSG00000030393	Mdn1		ENSMUSG00000039219	991.734	0.682349	0.118159	5.77484	7.70261e-09	3.28825e-08	Arid4b	protein_coding
ENSMUSG00000005575	Ly6g5b		ENSMUSG00000056737	2466.43	-0.851577	0.147777	-5.76257	8.28444e-09	3.52546e-08	Capg	protein_coding
ENSMUSG00000030380	Mrpl42		ENSMUSG00000005417	6593.01	-0.585867	0.10173	-5.75902	8.46022e-09	3.59702e-08	Mprip	protein_coding
ENSMUSG00000070814	Ep400		ENSMUSG00000047221	242.107	-0.973292	0.169178	-5.75306	8.76423e-09	3.72208e-08	Fam185a	protein_coding
ENSMUSG00000041560	Golga3		ENSMUSG00000034667	2573.13	-0.505888	0.0879653	-5.75099	8.87231e-09	3.76544e-08	Xpot	protein_coding
ENSMUSG00000070808	Lamc2		ENSMUSG00000025185	450.843	-1.05328	0.183164	-5.75047	8.89962e-09	3.77619e-08	Loxl4	protein_coding
ENSMUSG00000049130	Fdxr		ENSMUSG00000031820	994.778	-0.729307	0.126893	-5.74742	9.06135e-09	3.84135e-08	Babam1	protein_coding
ENSMUSG00000091811	Cep131		ENSMUSG00000029413	226.729	-1.14145	0.198708	-5.74438	9.22558e-09	3.9101e-08	Naaa	protein_coding
ENSMUSG00000052833	Gse1		ENSMUSG00000048058	1329.17	-0.879512	0.153129	-5.74359	9.26901e-09	3.92586e-08	Ldlrad3	protein_coding
ENSMUSG00000058230	Babam1		ENSMUSG00000053754	2140.13	0.559545	0.0975409	5.73651	9.66446e-09	4.08693e-08	Chd8	protein_coding
ENSMUSG00000048920	Septin11		ENSMUSG00000036513	352.311	-0.891652	0.15567	-5.72784	1.01717e-08	4.29471e-08	Commd2	protein_coding
ENSMUSG00000019370	Anapc11		ENSMUSG00000042396	561.375	-0.689691	0.120414	-5.72766	1.01823e-08	4.29821e-08	Rbm7	protein_coding
ENSMUSG00000003545	Snrnp25		ENSMUSG00000078584	279.512	0.869204	0.152033	5.71721	1.08289e-08	4.56196e-08	AU022252	protein_coding
ENSMUSG00000040511	Smad9		ENSMUSG00000031392	1824.45	-0.475603	0.0833184	-5.70826	1.14139e-08	4.80411e-08	Irak1	protein_coding
ENSMUSG00000054499	Tollip		ENSMUSG00000047003	253.068	-1.07172	0.18792	-5.70307	1.17671e-08	4.94839e-08	Zfp41	protein_coding
ENSMUSG00000040857	Sirt7		ENSMUSG00000001739	37.9977	-3.49178	0.612692	-5.69908	1.20457e-08	5.06101e-08	Cldn15	protein_coding
ENSMUSG00000005447	Ccdc174		ENSMUSG00000022952	2054.46	0.661507	0.116106	5.69745	1.21613e-08	5.1073e-08	Runx1	protein_coding
ENSMUSG00000060376	Setd7		ENSMUSG00000025938	56.4092	1.95451	0.34321	5.69478	1.23533e-08	5.18448e-08	Slco5a1	protein_coding
ENSMUSG00000002602	Ralgapa2		ENSMUSG00000051355	220.075	-1.19952	0.210688	-5.69334	1.24581e-08	5.22383e-08	Commd1	protein_coding
ENSMUSG00000037239	Mthfsd		ENSMUSG00000036565	1825.41	-0.670018	0.118093	-5.67366	1.39777e-08	5.84025e-08	Ttyh3	protein_coding
ENSMUSG00000030583	Sik2		ENSMUSG00000032368	167.524	-1.25821	0.222029	-5.66687	1.4543e-08	6.07376e-08	Zic1	protein_coding
ENSMUSG00000037020	Map1lc3b		ENSMUSG00000040312	556.779	-0.842743	0.148729	-5.66629	1.45919e-08	6.09282e-08	Cchcr1	protein_coding
ENSMUSG00000006651	Ddrgk1		ENSMUSG00000058230	2496.23	-0.623152	0.110098	-5.65998	1.51389e-08	6.31562e-08	Arhgap35	protein_coding
ENSMUSG00000036733	BC004004		ENSMUSG00000024404	1805.66	0.501664	0.0886379	5.6597	1.51634e-08	6.32446e-08	Riok3	protein_coding
ENSMUSG00000094365	Kpna4		ENSMUSG00000034424	320.802	-0.880649	0.155659	-5.65756	1.53544e-08	6.4013e-08	Gcsh	protein_coding
ENSMUSG00000058239	Wwc1		ENSMUSG00000059586	576.841	-0.686495	0.1214	-5.6548	1.56026e-08	6.50189e-08	Nsmce2	protein_coding
ENSMUSG00000036427	Hr		ENSMUSG00000097487	66.862	1.69236	0.299371	5.65305	1.57626e-08	6.5642e-08	Ptges3l	protein_coding
ENSMUSG00000066568	Pgls		ENSMUSG00000024889	467.416	-0.737469	0.130504	-5.65093	1.59579e-08	6.64408e-08	Rce1	protein_coding
ENSMUSG00000030499	Atmin		ENSMUSG00000048915	121.402	-1.62815	0.288169	-5.64998	1.60463e-08	6.67795e-08	Efna5	protein_coding
ENSMUSG00000034875	Sbsn		ENSMUSG00000000823	952.762	0.700815	0.124067	5.6487	1.61664e-08	6.72497e-08	Zfp512b	protein_coding
ENSMUSG00000044452	Dnajc28		ENSMUSG00000060152	280.397	-1.21561	0.215392	-5.64371	1.66424e-08	6.92145e-08	Pop5	protein_coding
ENSMUSG00000074170	Rars1		ENSMUSG00000000561	698.594	-1.05656	0.187328	-5.64015	1.69902e-08	7.06454e-08	Wdr77	protein_coding
ENSMUSG00000030423	Wdfy1		ENSMUSG00000032741	4102.3	0.750389	0.133229	5.63232	1.77804e-08	7.38169e-08	Tpcn1	protein_coding
ENSMUSG00000074166	Rad51d		ENSMUSG00000027455	1304.89	-0.536631	0.0952894	-5.63159	1.7856e-08	7.40982e-08	Nsfl1c	protein_coding
ENSMUSG00000090744	Mllt6		ENSMUSG00000023886	509.013	-0.918291	0.16322	-5.62609	1.84339e-08	7.64628e-08	Smoc2	protein_coding
ENSMUSG00000092225	Hoxb6		ENSMUSG00000024006	1455.02	0.532983	0.0947506	5.62512	1.8538e-08	7.6861e-08	Stk38	protein_coding
ENSMUSG00000008140	Fth1		ENSMUSG00000075705	305.644	-0.848207	0.150842	-5.62314	1.87515e-08	7.76948e-08	Msrb1	protein_coding
ENSMUSG00000038644	Slc25a30		ENSMUSG00000036339	425.016	0.741485	0.13188	5.62243	1.88286e-08	7.79971e-08	Tmem260	protein_coding
ENSMUSG00000048012	Tmem138		ENSMUSG00000034413	52.5845	-3.33492	0.593353	-5.62047	1.90441e-08	7.88552e-08	Neurl1b	protein_coding
ENSMUSG00000038539	Zfp938		ENSMUSG00000025236	957.692	-0.626081	0.111397	-5.62028	1.90649e-08	7.89242e-08	Adpgk	protein_coding
ENSMUSG00000046574	Pclo		ENSMUSG00000030814	420.239	-0.734503	0.130691	-5.62014	1.90803e-08	7.89706e-08	Bcl7c	protein_coding
ENSMUSG00000007837	Sdhaf2		ENSMUSG00000020775	946.675	-0.57428	0.102239	-5.61703	1.94269e-08	8.02993e-08	Mrpl38	protein_coding
ENSMUSG00000003863	Vmn1r43		ENSMUSG00000026849	591.011	-0.725041	0.129105	-5.61591	1.95533e-08	8.08039e-08	Tor1a	protein_coding
ENSMUSG00000003873	Dazap1		ENSMUSG00000058835	1630.4	-0.525752	0.0936774	-5.61237	1.9958e-08	8.24221e-08	Abi1	protein_coding
ENSMUSG00000109926	Gnptab		ENSMUSG00000030741	623.868	0.733995	0.130913	5.60674	2.06178e-08	8.50725e-08	Spns1	protein_coding
ENSMUSG00000030824	Tbc1d9b		ENSMUSG00000025533	465.521	0.779158	0.138996	5.60562	2.07505e-08	8.55642e-08	Asl	protein_coding
ENSMUSG00000003269	Dennd1b		ENSMUSG00000062342	42.4744	2.45114	0.437388	5.60404	2.09414e-08	8.63322e-08	Serpinb9e	protein_coding
ENSMUSG00000058743	Nudt1		ENSMUSG00000047909	606.558	0.757062	0.135105	5.60352	2.10044e-08	8.65542e-08	Ankrd16	protein_coding
ENSMUSG00000053801	Lrif1		ENSMUSG00000026283	303.662	-0.878427	0.156975	-5.59595	2.19412e-08	9.03553e-08	Ing5	protein_coding
ENSMUSG00000040212	Kpna6		ENSMUSG00000025958	942.314	-0.740475	0.132436	-5.59118	2.25525e-08	9.27312e-08	Creb1	protein_coding
ENSMUSG00000030839	Slc39a10		ENSMUSG00000029227	1737.6	-0.514722	0.0920844	-5.58968	2.27488e-08	9.35178e-08	Fip1l1	protein_coding
ENSMUSG00000043262	Asrgl1		ENSMUSG00000089682	631.069	0.8401	0.150334	5.58824	2.29386e-08	9.42364e-08	Bcl2l2	protein_coding
ENSMUSG00000000948	Anxa1		ENSMUSG00000042444	534.114	0.996438	0.178386	5.58584	2.32575e-08	9.54941e-08	Mindy2	protein_coding
ENSMUSG00000102252	Alg5		ENSMUSG00000002603	2205.49	0.662845	0.118718	5.58335	2.35931e-08	9.6798e-08	Tgfb1	protein_coding
ENSMUSG00000102627	Usp28		ENSMUSG00000039976	259.019	1.06597	0.19092	5.58331	2.3598e-08	9.6798e-08	Tbc1d16	protein_coding
ENSMUSG00000070526	Maip1		ENSMUSG00000030351	223.447	1.62643	0.291353	5.58232	2.37326e-08	9.73232e-08	Tspan11	protein_coding
ENSMUSG00000052040	Samd13		ENSMUSG00000041781	1461.13	-0.60541	0.108452	-5.5823	2.37364e-08	9.73232e-08	Cpsf2	protein_coding
ENSMUSG00000030521	Prr9		ENSMUSG00000041957	678.383	-0.893955	0.160245	-5.57866	2.42375e-08	9.93346e-08	Pkp2	protein_coding
ENSMUSG00000030509	Cfap410		ENSMUSG00000042050	577.775	0.639326	0.114621	5.57776	2.43636e-08	9.98082e-08	Wdr60	protein_coding
ENSMUSG00000078671	Cndp2		ENSMUSG00000037287	481.614	0.687498	0.123383	5.57205	2.51759e-08	1.03024e-07	Tbcel	protein_coding
ENSMUSG00000025789	Cops9		ENSMUSG00000004451	861.549	-0.568153	0.101982	-5.57111	2.53125e-08	1.03561e-07	Ralb	protein_coding
ENSMUSG00000025790	Rftn2		ENSMUSG00000057706	327.098	-0.93826	0.168647	-5.56345	2.64489e-08	1.08046e-07	Mex3b	protein_coding
ENSMUSG00000053025	Penk		ENSMUSG00000039934	320.895	1.02354	0.184315	5.55323	2.80433e-08	1.1441e-07	Gsap	protein_coding
ENSMUSG00000050382	Amn1		ENSMUSG00000024597	1266.88	0.904702	0.162963	5.55158	2.83091e-08	1.1547e-07	Slc12a2	protein_coding
ENSMUSG00000030541	Slc27a4		ENSMUSG00000003062	262.496	-1.00333	0.180907	-5.5461	2.9212e-08	1.18973e-07	Stard3nl	protein_coding
ENSMUSG00000038886	Kif23		ENSMUSG00000071714	120.695	1.65585	0.298871	5.54034	3.01885e-08	1.22897e-07	Csf2rb2	protein_coding
ENSMUSG00000030527	Glce		ENSMUSG00000034544	797.925	-0.575654	0.103946	-5.53799	3.05968e-08	1.24478e-07	Rsrc1	protein_coding
ENSMUSG00000061787	Igf2bp2		ENSMUSG00000035621	3913.64	0.529281	0.0956608	5.53289	3.15001e-08	1.28015e-07	Midn	protein_coding
ENSMUSG00000070462	Lemd3		ENSMUSG00000022419	2280.46	0.759384	0.137274	5.53187	3.16841e-08	1.28708e-07	Deptor	protein_coding
ENSMUSG00000039405	Fbxw11		ENSMUSG00000033543	737.769	-0.731995	0.132517	-5.52379	3.31772e-08	1.3457e-07	Gtf2a2	protein_coding
ENSMUSG00000030619	Stk10		ENSMUSG00000058503	496.139	-0.686737	0.124346	-5.52277	3.33701e-08	1.35294e-07	Fam133b	protein_coding
ENSMUSG00000041343	Papolg		ENSMUSG00000038485	661.873	0.655756	0.118863	5.51689	3.45044e-08	1.39803e-07	Socs7	protein_coding
ENSMUSG00000035713	Fastkd2		ENSMUSG00000071533	663.279	-0.686107	0.124494	-5.51118	3.56426e-08	1.44248e-07	Pcnp	protein_coding
ENSMUSG00000042797	Pfkl		ENSMUSG00000033068	201.838	-1.02602	0.186219	-5.50976	3.59328e-08	1.45248e-07	Entpd6	protein_coding
ENSMUSG00000074006	Nrp2		ENSMUSG00000061046	246.478	1.02502	0.186222	5.50429	3.70659e-08	1.49668e-07	Haghl	protein_coding
ENSMUSG00000030760	Marchf5		ENSMUSG00000048537	2117.87	0.55877	0.101669	5.49598	3.88549e-08	1.56623e-07	Phldb1	protein_coding
ENSMUSG00000049580	Eef1b2		ENSMUSG00000039323	14314.7	-0.587924	0.106989	-5.49519	3.90285e-08	1.57289e-07	Igfbp2	protein_coding
ENSMUSG00000030747	Tmem129		ENSMUSG00000024083	2705.15	0.870561	0.158475	5.49337	3.9434e-08	1.58824e-07	Pja2	protein_coding
ENSMUSG00000070436	Gnaq		ENSMUSG00000040195	448.909	-0.958412	0.174509	-5.49205	3.97285e-08	1.59837e-07	Nemp1	protein_coding
ENSMUSG00000030744	Reep4		ENSMUSG00000027955	199.953	1.17474	0.214214	5.48395	4.15923e-08	1.67051e-07	Gask1b	protein_coding
ENSMUSG00000030726	Dock3		ENSMUSG00000057594	221.694	-0.937368	0.171162	-5.47649	4.33853e-08	1.73956e-07	Arl16	protein_coding
ENSMUSG00000008318	Trim35		ENSMUSG00000049354	1967.58	-0.605959	0.110695	-5.47413	4.39662e-08	1.76248e-07	Dcaf7	protein_coding
ENSMUSG00000032860	Tvp23a		ENSMUSG00000020307	1148.76	-0.63094	0.11526	-5.47407	4.39827e-08	1.76276e-07	Cdc34	protein_coding
ENSMUSG00000070426	Ddx59		ENSMUSG00000037784	402.79	-0.721555	0.131881	-5.47125	4.46881e-08	1.78989e-07	Dzip1l	protein_coding
ENSMUSG00000030888	Poldip2		ENSMUSG00000046876	516.249	0.763011	0.139621	5.46488	4.63226e-08	1.853e-07	Atxn1	protein_coding
ENSMUSG00000030879	Slc7a11		ENSMUSG00000032911	1305.37	0.843914	0.154429	5.46473	4.63608e-08	1.85414e-07	Cspg4	protein_coding
ENSMUSG00000078606	Uba52		ENSMUSG00000032959	1186.61	-0.616212	0.112904	-5.45784	4.81965e-08	1.92633e-07	Pebp1	protein_coding
ENSMUSG00000035901	Fancd2		ENSMUSG00000034007	294.312	0.89329	0.163686	5.45735	4.83299e-08	1.93125e-07	Scaper	protein_coding
ENSMUSG00000038296	Cc2d1a		ENSMUSG00000024242	571.33	0.72769	0.13339	5.45536	4.88725e-08	1.95169e-07	Map4k3	protein_coding
ENSMUSG00000030754	Cct2		ENSMUSG00000031393	1345.62	0.665111	0.121944	5.45425	4.91787e-08	1.96226e-07	Mecp2	protein_coding
ENSMUSG00000008683	Peg12		ENSMUSG00000020085	416.312	0.789991	0.145077	5.44532	5.1711e-08	2.06025e-07	Aifm2	protein_coding
ENSMUSG00000030654	Ccdc112		ENSMUSG00000031812	1035.3	0.773468	0.142051	5.44501	5.18011e-08	2.0634e-07	Map1lc3b	protein_coding
ENSMUSG00000058420	B4gat1		ENSMUSG00000036943	402.753	-0.907984	0.166989	-5.43738	5.40704e-08	2.15198e-07	Rab8b	protein_coding
ENSMUSG00000095115	Zfp516		ENSMUSG00000024759	2408.86	-0.656547	0.12075	-5.43722	5.41169e-08	2.15338e-07	Atl3	protein_coding
ENSMUSG00000063317	Zmat5		ENSMUSG00000058498	25.9279	3.10467	0.571097	5.43634	5.43874e-08	2.16368e-07	Rnf207	protein_coding
ENSMUSG00000030872	Elp3		ENSMUSG00000029722	435.188	-0.985833	0.181392	-5.43482	5.48503e-08	2.18164e-07	Agfg2	protein_coding
ENSMUSG00000030871	Zfp366		ENSMUSG00000015889	1553.63	-0.472092	0.0869917	-5.42686	5.73537e-08	2.27929e-07	Lta4h	protein_coding
ENSMUSG00000030766	Esco2		ENSMUSG00000059897	260.987	-1.06399	0.196235	-5.42202	5.89288e-08	2.34041e-07	Zfp930	protein_coding
ENSMUSG00000032777	Pbk		ENSMUSG00000117679	260.226	0.955105	0.176372	5.41528	6.1193e-08	2.42778e-07	Apbb3	protein_coding
ENSMUSG00000030722	Mllt11		ENSMUSG00000015605	1283.75	-0.78346	0.144705	-5.41419	6.15672e-08	2.44211e-07	Srf	protein_coding
ENSMUSG00000030738	Ppil4		ENSMUSG00000044700	659.368	-0.619315	0.114462	-5.41067	6.27908e-08	2.48751e-07	Tmem201	protein_coding
ENSMUSG00000030697	Nploc4		ENSMUSG00000038525	385.254	-0.698379	0.129085	-5.41021	6.29515e-08	2.49335e-07	Armc10	protein_coding
ENSMUSG00000030695	Aph1a		ENSMUSG00000027394	694.076	-0.582041	0.107731	-5.40272	6.56396e-08	2.59437e-07	Ttl	protein_coding
ENSMUSG00000030689	Usp53		ENSMUSG00000032009	735.081	0.99628	0.184453	5.40128	6.61679e-08	2.61416e-07	Sesn3	protein_coding
ENSMUSG00000059981	Scaper		ENSMUSG00000029213	478.683	-0.72443	0.134204	-5.39797	6.73981e-08	2.66109e-07	Commd8	protein_coding
ENSMUSG00000030681	Ncoa4		ENSMUSG00000036192	113.313	-1.19192	0.220854	-5.39688	6.78103e-08	2.6768e-07	Rorb	protein_coding
ENSMUSG00000030677	Diaph3		ENSMUSG00000056632	76.113	7.90869	1.46563	5.39612	6.80987e-08	2.68763e-07	Dsg3	protein_coding
ENSMUSG00000051457	Naa16		ENSMUSG00000027737	108.197	-1.72211	0.319342	-5.39269	6.94114e-08	2.73657e-07	Slc7a11	protein_coding
ENSMUSG00000042502	Pgrmc2		ENSMUSG00000033964	695.268	-0.814248	0.15103	-5.3913	6.99512e-08	2.7567e-07	Zbtb41	protein_coding
ENSMUSG00000042462	Wbp4		ENSMUSG00000071359	464.952	-0.694537	0.128976	-5.38499	7.24485e-08	2.85095e-07	Tbpl1	protein_coding
ENSMUSG00000049091	1810062G17Rik		ENSMUSG00000089824	325.518	-0.912287	0.169551	-5.38061	7.42329e-08	2.91813e-07	Rbm12	protein_coding
ENSMUSG00000045757	Top1		ENSMUSG00000036918	514.695	-0.761387	0.141638	-5.3756	7.63283e-08	2.99738e-07	Ttc7	protein_coding
ENSMUSG00000030814	Nog		ENSMUSG00000027599	636.088	-0.649838	0.120942	-5.37313	7.73832e-08	3.0369e-07	Armc1	protein_coding
ENSMUSG00000049728	Rmi2		ENSMUSG00000003581	434.122	0.718153	0.133778	5.36824	7.95104e-08	3.1152e-07	Rnf215	protein_coding
ENSMUSG00000030849	Dhx38		ENSMUSG00000021715	305.15	-0.808569	0.150733	-5.36426	8.12804e-08	3.18257e-07	Cwc27	protein_coding
ENSMUSG00000030850	Dennd3		ENSMUSG00000031708	4485.31	0.573922	0.10705	5.36126	8.26437e-08	3.23461e-07	Tecr	protein_coding
ENSMUSG00000040177	Usp49		ENSMUSG00000034908	1758.32	0.554788	0.103502	5.36014	8.31563e-08	3.25265e-07	Sidt2	protein_coding
ENSMUSG00000054555	Igsf9		ENSMUSG00000025235	182.782	0.984219	0.183881	5.35249	8.67512e-08	3.38904e-07	Bbs4	protein_coding
ENSMUSG00000031004	Parp11		ENSMUSG00000036885	90.6517	1.27333	0.238039	5.34926	8.83139e-08	3.44867e-07	Arhgef26	protein_coding
ENSMUSG00000041309	Arap2		ENSMUSG00000034247	605.416	0.640095	0.119666	5.34901	8.84359e-08	3.45272e-07	Plekhm1	protein_coding
ENSMUSG00000060314	Slc66a2		ENSMUSG00000005378	499.712	-0.728674	0.136234	-5.34869	8.85929e-08	3.45813e-07	Bud23	protein_coding
ENSMUSG00000110104	Tcaf1		ENSMUSG00000096740	72.9618	-1.74831	0.326882	-5.34844	8.87134e-08	3.46211e-07	Lbhd1	protein_coding
ENSMUSG00000060591	Fbxo33		ENSMUSG00000018572	1204.85	-0.571268	0.106826	-5.34763	8.91129e-08	3.47627e-07	Phf23	protein_coding
ENSMUSG00000038650	Zbtb8os		ENSMUSG00000008318	155.028	-1.35288	0.25331	-5.3408	9.25387e-08	3.60469e-07	Relt	protein_coding
ENSMUSG00000025507	Pkm		ENSMUSG00000036825	532.17	-0.748133	0.140414	-5.32805	9.92703e-08	3.86133e-07	Ssx2ip	protein_coding
ENSMUSG00000025139	Tsc22d1		ENSMUSG00000030562	326.399	1.03858	0.194955	5.32725	9.97132e-08	3.87616e-07	Nox4	protein_coding
ENSMUSG00000059119	Ptpn9		ENSMUSG00000062210	208.925	-1.05225	0.197827	-5.31904	1.04316e-07	4.05006e-07	Tnfaip8	protein_coding
ENSMUSG00000048965	Cfap74		ENSMUSG00000027651	684.25	-0.61261	0.115426	-5.30739	1.11205e-07	4.3122e-07	Rprd1b	protein_coding
ENSMUSG00000031075	Ccdc137		ENSMUSG00000014361	287.254	-0.90035	0.169644	-5.30728	1.11272e-07	4.31394e-07	Mertk	protein_coding
ENSMUSG00000004568	Efcab5		ENSMUSG00000010517	968.247	-0.523287	0.0986217	-5.306	1.12059e-07	4.34176e-07	Faf1	protein_coding
ENSMUSG00000065952	Lrrtm2		ENSMUSG00000024758	3884.84	-0.690262	0.130107	-5.30536	1.1245e-07	4.35603e-07	Rtn3	protein_coding
ENSMUSG00000004626	Ifrd2		ENSMUSG00000028549	108.508	-1.39686	0.263337	-5.30446	1.13009e-07	4.37589e-07	Itgb3bp	protein_coding
ENSMUSG00000011832	Ppia		ENSMUSG00000026484	717.652	-0.587098	0.110693	-5.30384	1.13392e-07	4.38981e-07	Rnf2	protein_coding
ENSMUSG00000046589	F2rl2		ENSMUSG00000055670	1511.93	0.607224	0.114497	5.30339	1.13674e-07	4.39982e-07	Zzef1	protein_coding
ENSMUSG00000109061	Ank3		ENSMUSG00000073530	43.7201	2.48574	0.468936	5.3008	1.15294e-07	4.45885e-07	Pappa2	protein_coding
ENSMUSG00000031445	F2rl1		ENSMUSG00000002017	1120.35	-0.657189	0.124	-5.29992	1.15855e-07	4.47963e-07	Fam98a	protein_coding
ENSMUSG00000031446	Itga10		ENSMUSG00000028919	766.258	0.800023	0.150995	5.29835	1.16855e-07	4.51738e-07	Arhgef19	protein_coding
ENSMUSG00000038497	Zfp791		ENSMUSG00000057506	138.69	-1.10821	0.209229	-5.29665	1.17947e-07	4.55772e-07	Bloc1s2	protein_coding
ENSMUSG00000038398	Ankra2		ENSMUSG00000061559	525.817	-0.684619	0.129275	-5.29583	1.18478e-07	4.57638e-07	Wdr61	protein_coding
ENSMUSG00000031543	Hmmr		ENSMUSG00000029290	936.897	-0.565561	0.10692	-5.28959	1.22588e-07	4.72644e-07	Zfp326	protein_coding
ENSMUSG00000031556	Kansl2		ENSMUSG00000029093	3688.54	0.964735	0.182403	5.28903	1.22964e-07	4.73801e-07	Sorcs2	protein_coding
ENSMUSG00000031574	Arhgef28		ENSMUSG00000028251	150.895	-1.06052	0.200819	-5.28095	1.28513e-07	4.94677e-07	Tstd3	protein_coding
ENSMUSG00000013878	Hcn2		ENSMUSG00000024754	1047.98	0.805691	0.152581	5.28042	1.2889e-07	4.95824e-07	Cemip2	protein_coding
ENSMUSG00000037214	Esf1		ENSMUSG00000036197	880.673	-0.59199	0.112226	-5.27497	1.32777e-07	5.10156e-07	Gxylt1	protein_coding
ENSMUSG00000085795	Slc22a4		ENSMUSG00000025656	286.589	0.808087	0.153414	5.26735	1.38404e-07	5.31017e-07	Arhgef9	protein_coding
ENSMUSG00000031485	Sh2b3		ENSMUSG00000044408	484.842	-0.80482	0.153049	-5.25859	1.45167e-07	5.564e-07	Sptssa	protein_coding
ENSMUSG00000031532	Uspl1		ENSMUSG00000054074	47.4109	-2.07422	0.394452	-5.25849	1.45247e-07	5.5648e-07	Skida1	protein_coding
ENSMUSG00000046794	Ipo11-lrrc70		ENSMUSG00000002602	10441.3	-0.441243	0.0840389	-5.25045	1.51724e-07	5.80236e-07	Axl	protein_coding
ENSMUSG00000050271	Ipo11		ENSMUSG00000062421	658.191	-0.910624	0.173824	-5.23878	1.61641e-07	6.1691e-07	Arf2	protein_coding
ENSMUSG00000031595	Usp39		ENSMUSG00000026791	204.334	1.06456	0.203526	5.23057	1.68992e-07	6.44054e-07	Slc2a8	protein_coding
ENSMUSG00000031592	Cyp1a1		ENSMUSG00000115219	72.6595	-1.53628	0.294176	-5.22231	1.76706e-07	6.73181e-07	Eef1akmt4	protein_coding
ENSMUSG00000070047	AU022252		ENSMUSG00000042406	6729.6	-0.65423	0.125506	-5.21276	1.86056e-07	7.07657e-07	Atf4	protein_coding
ENSMUSG00000031626	1700017B05Rik		ENSMUSG00000032565	106.807	1.35623	0.260472	5.20683	1.92098e-07	7.29862e-07	Nudt16	protein_coding
ENSMUSG00000031629	1700009N14Rik		ENSMUSG00000063065	1600.9	-0.442305	0.0849617	-5.20593	1.93028e-07	7.33142e-07	Mapk3	protein_coding
ENSMUSG00000031562	Tyw1		ENSMUSG00000049537	14.556	5.10692	0.981571	5.2028	1.96311e-07	7.44859e-07	Tecrl	protein_coding
ENSMUSG00000031519	Mdh1		ENSMUSG00000027378	571.647	-0.608688	0.117106	-5.19774	2.0173e-07	7.63886e-07	Nphp1	protein_coding
ENSMUSG00000038206	Scaf4		ENSMUSG00000023988	1066.56	-0.626178	0.120556	-5.1941	2.05713e-07	7.78031e-07	Bysl	protein_coding
ENSMUSG00000038005	Flvcr1		ENSMUSG00000016833	166.576	-1.15286	0.221988	-5.19334	2.0655e-07	7.80885e-07	Mrps18c	protein_coding
ENSMUSG00000031644	Prss57		ENSMUSG00000024276	739.26	0.692945	0.133475	5.19156	2.08545e-07	7.88267e-07	Zfp397	protein_coding
ENSMUSG00000014907	Fstl3		ENSMUSG00000038545	1949.38	0.541543	0.104463	5.18408	2.17084e-07	8.19396e-07	Cul7	protein_coding
ENSMUSG00000053886	Noxo1		ENSMUSG00000002222	905.845	0.769077	0.14856	5.17689	2.25618e-07	8.49736e-07	Rmnd5a	protein_coding
ENSMUSG00000036246	Polrmt		ENSMUSG00000033967	67.4143	-1.66633	0.321965	-5.1755	2.27306e-07	8.55414e-07	Rnf225	protein_coding
ENSMUSG00000031861	Brd9		ENSMUSG00000042759	124.828	1.50165	0.29043	5.17043	2.33562e-07	8.77694e-07	Apobr	protein_coding
ENSMUSG00000031860	Pdlim5		ENSMUSG00000059474	576.267	0.610362	0.118049	5.1704	2.33599e-07	8.77694e-07	Mbtd1	protein_coding
ENSMUSG00000007594	Rps15a		ENSMUSG00000068663	784.757	0.683841	0.132285	5.16944	2.34796e-07	8.8184e-07	Clec16a	protein_coding
ENSMUSG00000036054	Ube2d3		ENSMUSG00000024501	3863.68	-0.647214	0.12528	-5.16614	2.38983e-07	8.97208e-07	Dpysl3	protein_coding
ENSMUSG00000019428	Kptn		ENSMUSG00000037533	784.898	-0.683784	0.13236	-5.16608	2.39049e-07	8.97277e-07	Rapgef6	protein_coding
ENSMUSG00000031820	1110065P20Rik		ENSMUSG00000022911	393.543	-0.77646	0.150448	-5.16098	2.45658e-07	9.21535e-07	Arl13b	protein_coding
ENSMUSG00000031807	Mul1		ENSMUSG00000026068	71.1307	-2.15739	0.418179	-5.15901	2.48258e-07	9.30734e-07	Il18rap	protein_coding
ENSMUSG00000003039	Shc2		ENSMUSG00000039910	4854.29	-0.673584	0.130641	-5.15601	2.52265e-07	9.45194e-07	Cited2	protein_coding
ENSMUSG00000031622	Pex11g		ENSMUSG00000024197	1072.24	0.545442	0.105792	5.15579	2.5256e-07	9.46109e-07	Plin3	protein_coding
ENSMUSG00000005413	Lurap1l		ENSMUSG00000029291	488.242	0.63964	0.124192	5.1504	2.5993e-07	9.72367e-07	Rufy3	protein_coding
ENSMUSG00000036990	Tprn		ENSMUSG00000039377	301.288	-0.964788	0.187396	-5.14839	2.62727e-07	9.82441e-07	Hlx	protein_coding
ENSMUSG00000036977	Mier2		ENSMUSG00000038244	4405.49	-0.47564	0.0923919	-5.14807	2.63183e-07	9.8395e-07	Mical2	protein_coding
ENSMUSG00000005470	Strada		ENSMUSG00000026229	4944.54	-0.426935	0.0829429	-5.14733	2.64215e-07	9.87612e-07	Psmd1	protein_coding
ENSMUSG00000005161	Zfp687		ENSMUSG00000023018	818.279	-0.755667	0.146846	-5.14598	2.66132e-07	9.94385e-07	Smarcd1	protein_coding
ENSMUSG00000031691	Arhgap39		ENSMUSG00000061589	2412.77	0.591567	0.11506	5.1414	2.72703e-07	1.01833e-06	Dot1l	protein_coding
ENSMUSG00000036810	Gnat2		ENSMUSG00000059316	892.492	0.589791	0.114791	5.13797	2.77727e-07	1.03647e-06	Slc27a4	protein_coding
ENSMUSG00000031748	AW146154		ENSMUSG00000022761	1254.65	0.506411	0.0986242	5.13476	2.82507e-07	1.05327e-06	Lztr1	protein_coding
ENSMUSG00000074151	Rad50		ENSMUSG00000015202	575.045	0.604202	0.117687	5.13397	2.8369e-07	1.05727e-06	Cnksr3	protein_coding
ENSMUSG00000031778	Syt7		ENSMUSG00000033335	2162.3	0.431707	0.084106	5.13289	2.85326e-07	1.06315e-06	Dnm2	protein_coding
ENSMUSG00000031785	Jade2		ENSMUSG00000057421	1112.81	-0.480394	0.0936769	-5.1282	2.92526e-07	1.08934e-06	Las1l	protein_coding
ENSMUSG00000031787	Slc66a3		ENSMUSG00000039828	658.819	-0.630082	0.12289	-5.12722	2.94047e-07	1.09479e-06	Wdr70	protein_coding
ENSMUSG00000033313	Fen1		ENSMUSG00000027649	626.881	-0.579989	0.113188	-5.12411	2.98942e-07	1.11235e-06	Ctnnbl1	protein_coding
ENSMUSG00000014786	Cdkl3		ENSMUSG00000035248	1240.09	0.643143	0.125601	5.12054	3.04656e-07	1.13339e-06	Tut7	protein_coding
ENSMUSG00000014782	Nemp2		ENSMUSG00000034165	1386.54	0.582824	0.113884	5.11771	3.09265e-07	1.14963e-06	Ccnd3	protein_coding
ENSMUSG00000005698	Phlpp1		ENSMUSG00000005374	777.241	-0.644884	0.126021	-5.11726	3.10004e-07	1.15169e-06	Tbl2	protein_coding
ENSMUSG00000008450	Lgr4		ENSMUSG00000045411	648.213	-0.901641	0.176382	-5.11187	3.18986e-07	1.1832e-06	2410002F23Rik	protein_coding
ENSMUSG00000031902	Adam12		ENSMUSG00000027663	578.057	-0.754698	0.147639	-5.11178	3.19143e-07	1.18355e-06	Zmat3	protein_coding
ENSMUSG00000031904	Zic1		ENSMUSG00000073643	766.024	0.580805	0.113762	5.10543	3.30041e-07	1.22301e-06	Wdfy1	protein_coding
ENSMUSG00000060098	Nlrc5		ENSMUSG00000022674	237.982	-0.855457	0.16787	-5.09596	3.46982e-07	1.28351e-06	Ube2v2	protein_coding
ENSMUSG00000031910	Tmed3		ENSMUSG00000038208	165.947	1.02817	0.201893	5.09263	3.53134e-07	1.30499e-06	Pgap3	protein_coding
ENSMUSG00000031924	Gclc		ENSMUSG00000036323	2917.41	-0.440868	0.0867325	-5.08308	3.71369e-07	1.36889e-06	Srp72	protein_coding
ENSMUSG00000031732	Ccdc86		ENSMUSG00000031207	17918.6	-0.60278	0.118604	-5.08227	3.72956e-07	1.37447e-06	Msn	protein_coding
ENSMUSG00000010936	Ints2		ENSMUSG00000030583	1036.4	-0.67187	0.132255	-5.0801	3.77231e-07	1.38931e-06	Sipa1l3	protein_coding
ENSMUSG00000031749	Spsb4		ENSMUSG00000066042	50.7568	-1.76375	0.347542	-5.07492	3.87657e-07	1.42614e-06	Med18	protein_coding
ENSMUSG00000031960	Gng2		ENSMUSG00000021494	606.743	-0.768279	0.151541	-5.06976	3.98317e-07	1.46422e-06	Ddx41	protein_coding
ENSMUSG00000109941	Ddx3x		ENSMUSG00000021226	107.681	1.51115	0.298316	5.0656	4.07108e-07	1.49537e-06	Acot2	protein_coding
ENSMUSG00000078908	Emc1		ENSMUSG00000031563	2052.18	-0.68352	0.134985	-5.06368	4.11248e-07	1.50999e-06	Wwc2	protein_coding
ENSMUSG00000004637	Fam83b		ENSMUSG00000000579	144.437	-1.08405	0.214103	-5.06322	4.12238e-07	1.51333e-06	Dynlt1c	protein_coding
ENSMUSG00000031756	Usp17la		ENSMUSG00000012117	644.402	0.55572	0.10978	5.06212	4.14623e-07	1.5212e-06	Dhdds	protein_coding
ENSMUSG00000047388	Atp5mc1		ENSMUSG00000071650	3176.33	0.400676	0.0791672	5.06114	4.16748e-07	1.5287e-06	Ganab	protein_coding
ENSMUSG00000052557	Cgas		ENSMUSG00000034205	277.103	-1.06972	0.211481	-5.05823	4.23155e-07	1.55099e-06	Loxl2	protein_coding
ENSMUSG00000031839	Usp9x		ENSMUSG00000005447	266.704	-0.928617	0.183593	-5.05803	4.23617e-07	1.55239e-06	Pafah1b3	protein_coding
ENSMUSG00000074063	Jmy		ENSMUSG00000020905	74.7307	-2.01529	0.398643	-5.05538	4.29537e-07	1.57316e-06	Usp43	protein_coding
ENSMUSG00000092329	Calm3		ENSMUSG00000022992	877.022	-0.686941	0.135952	-5.05282	4.35339e-07	1.59317e-06	Kansl2	protein_coding
ENSMUSG00000031822	Rpa1		ENSMUSG00000031861	37.477	-2.16859	0.429773	-5.04591	4.51376e-07	1.64994e-06	Lpar2	protein_coding
ENSMUSG00000097084	Sptbn2		ENSMUSG00000058318	712.475	0.820135	0.162551	5.04539	4.52587e-07	1.65405e-06	Phf21a	protein_coding
ENSMUSG00000031812	Rrp7a		ENSMUSG00000044350	245.322	-0.890599	0.176569	-5.04391	4.56115e-07	1.66597e-06	Lacc1	protein_coding
ENSMUSG00000043903	Ercc8		ENSMUSG00000029478	5450.47	0.6924	0.137309	5.04266	4.59114e-07	1.67661e-06	Ncor2	protein_coding
ENSMUSG00000049577	Elovl7		ENSMUSG00000097754	26.6218	-3.33867	0.66257	-5.03896	4.68059e-07	1.70828e-06	Ptgs2os2	lincRNA
ENSMUSG00000033862	Depdc1b		ENSMUSG00000033983	137.422	-1.05216	0.209123	-5.03131	4.87141e-07	1.77621e-06	Coil	protein_coding
ENSMUSG00000001472	Tigd5		ENSMUSG00000038648	1455.3	0.847809	0.168553	5.02993	4.90658e-07	1.78834e-06	Creb3l2	protein_coding
ENSMUSG00000039960	Hmgb1		ENSMUSG00000031644	722.516	0.740276	0.147223	5.02825	4.94986e-07	1.80376e-06	Nek1	protein_coding
ENSMUSG00000019478	Tapt1		ENSMUSG00000030298	1788.46	-0.537326	0.106972	-5.02307	5.08512e-07	1.85091e-06	Sec13	protein_coding
ENSMUSG00000031976	Cdk13		ENSMUSG00000049672	186.279	-0.937512	0.186884	-5.01653	5.26125e-07	1.91317e-06	Zbtb14	protein_coding
ENSMUSG00000089704	Katnal1		ENSMUSG00000040511	1391.81	0.584781	0.116574	5.01639	5.26514e-07	1.91422e-06	Pvr	protein_coding
ENSMUSG00000031982	Tshz1		ENSMUSG00000040613	111.212	1.3038	0.26022	5.01036	5.43271e-07	1.97248e-06	Apobec1	protein_coding
ENSMUSG00000031851	Elovl5		ENSMUSG00000029524	147.478	1.268	0.253117	5.00954	5.45604e-07	1.98019e-06	Sirt4	protein_coding
ENSMUSG00000069633	Gsta4		ENSMUSG00000032353	789.278	0.555378	0.110936	5.00631	5.54845e-07	2.01179e-06	Tmed3	protein_coding
ENSMUSG00000049717	Wee1		ENSMUSG00000007827	400.277	-0.868787	0.174039	-4.99191	5.97861e-07	2.15988e-06	Ankrd26	protein_coding
ENSMUSG00000031502	Lancl2		ENSMUSG00000046743	373.491	1.27489	0.255416	4.99142	5.9937e-07	2.1645e-06	Fat4	protein_coding
ENSMUSG00000031508	Htr2a		ENSMUSG00000037103	916.117	-0.753859	0.151055	-4.99063	6.01832e-07	2.17297e-06	Dcaf15	protein_coding
ENSMUSG00000039814	Ndfip2		ENSMUSG00000043067	1943.73	-0.584939	0.117218	-4.99019	6.03194e-07	2.17748e-06	Dpy19l1	protein_coding
ENSMUSG00000031534	Lsm14a		ENSMUSG00000030313	882.445	0.606797	0.121652	4.98799	6.10106e-07	2.20116e-06	Dennd5b	protein_coding
ENSMUSG00000008892	Gm5914		ENSMUSG00000037416	1059.54	0.758286	0.152088	4.98582	6.16984e-07	2.22555e-06	Dmxl1	protein_coding
ENSMUSG00000031537	Plekhf1		ENSMUSG00000042423	1332.45	0.523379	0.105069	4.98128	6.31661e-07	2.27632e-06	Fbrs	protein_coding
ENSMUSG00000037406	Scamp1		ENSMUSG00000079658	1210.04	-0.615036	0.123589	-4.97647	6.47545e-07	2.33133e-06	Eloc	protein_coding
ENSMUSG00000031557	Ccdc142		ENSMUSG00000031776	1935.27	-0.655597	0.131819	-4.97345	6.57731e-07	2.3671e-06	Arl2bp	protein_coding
ENSMUSG00000065954	Mki67		ENSMUSG00000022828	359.152	-0.771811	0.155297	-4.96991	6.69846e-07	2.41007e-06	Gtf2e1	protein_coding
ENSMUSG00000037251	Slc9b1		ENSMUSG00000022570	667.143	-0.699062	0.140736	-4.9672	6.79269e-07	2.44136e-06	Tsta3	protein_coding
ENSMUSG00000037234	Tes		ENSMUSG00000023156	313.397	-0.773472	0.155752	-4.96604	6.83343e-07	2.4546e-06	Rpp14	protein_coding
ENSMUSG00000031488	Idh2		ENSMUSG00000021243	440.418	-0.795354	0.160338	-4.96047	7.03216e-07	2.52454e-06	Fcf1	protein_coding
ENSMUSG00000031583	Pip5k1c		ENSMUSG00000065979	880.667	-0.541975	0.109315	-4.95792	7.12522e-07	2.55698e-06	Cpped1	protein_coding
ENSMUSG00000052906	Erlin1		ENSMUSG00000028152	687.353	-0.704421	0.142141	-4.95578	7.20399e-07	2.5823e-06	Tspan5	protein_coding
ENSMUSG00000031529	Vac14		ENSMUSG00000035202	359.539	0.70167	0.14171	4.95145	7.36617e-07	2.63893e-06	Lars2	protein_coding
ENSMUSG00000039633	Cpn1		ENSMUSG00000070526	44.8342	-1.9701	0.398525	-4.9435	7.67339e-07	2.7469e-06	Peg12	protein_coding
ENSMUSG00000031590	Ncaph		ENSMUSG00000031987	1193.08	-0.561854	0.113742	-4.93971	7.82385e-07	2.79652e-06	Egln1	protein_coding
ENSMUSG00000038225	Sidt2		ENSMUSG00000028047	268.129	-0.745546	0.151084	-4.93466	8.02901e-07	2.86877e-06	Thbs3	protein_coding
ENSMUSG00000038069	Dennd11		ENSMUSG00000018167	429.992	0.618717	0.125545	4.92826	8.29671e-07	2.96161e-06	Stard3	protein_coding
ENSMUSG00000039396	Clrn1		ENSMUSG00000047153	427.461	0.698264	0.141708	4.92748	8.32951e-07	2.97275e-06	Khnyn	protein_coding
ENSMUSG00000031609	Ciao2b		ENSMUSG00000055538	3413.24	0.441815	0.0898509	4.9172	8.77921e-07	3.12793e-06	Zcchc24	protein_coding
ENSMUSG00000004319	Lonrf3		ENSMUSG00000006369	823.289	-0.809808	0.165049	-4.90648	9.27272e-07	3.29815e-06	Fbln1	protein_coding
ENSMUSG00000025591	Atn1		ENSMUSG00000060904	1353.65	-0.526325	0.107367	-4.9021	9.48159e-07	3.37054e-06	Arl1	protein_coding
ENSMUSG00000030465	Pbx4		ENSMUSG00000020458	14285.1	0.6576	0.134161	4.90156	9.50768e-07	3.37854e-06	Rtn4	protein_coding
ENSMUSG00000036356	Lpar2		ENSMUSG00000014850	315.482	-0.75276	0.153586	-4.90122	9.52443e-07	3.38321e-06	Msh3	protein_coding
ENSMUSG00000054648	Sh3bp2		ENSMUSG00000019659	197.489	-0.876815	0.178994	-4.89858	9.65304e-07	3.42632e-06	Ccdc12	protein_coding
ENSMUSG00000002343	Ccne2		ENSMUSG00000071074	1524.4	0.512847	0.104711	4.89776	9.69343e-07	3.44001e-06	Yipf3	protein_coding
ENSMUSG00000058833	R3hcc1l		ENSMUSG00000074884	719.036	0.568273	0.116035	4.89742	9.71034e-07	3.44536e-06	Serf2	protein_coding
ENSMUSG00000090137	Loxl4		ENSMUSG00000024037	539.256	-0.828275	0.169162	-4.89635	9.76352e-07	3.46293e-06	Wdr4	protein_coding
ENSMUSG00000055553	Pwwp3b		ENSMUSG00000024299	197.954	0.925198	0.188998	4.89529	9.81633e-07	3.47904e-06	Adamts10	protein_coding
ENSMUSG00000038508	Tmco3		ENSMUSG00000015092	1183.74	-0.514147	0.105096	-4.89216	9.97337e-07	3.53205e-06	Edf1	protein_coding
ENSMUSG00000035559	Brwd1		ENSMUSG00000024472	378.831	-0.850671	0.174087	-4.88647	1.0266e-06	3.63022e-06	Dcp2	protein_coding
ENSMUSG00000031833	Zfp786		ENSMUSG00000041560	1198.59	-0.503547	0.103078	-4.88512	1.03364e-06	3.65376e-06	Nop53	protein_coding
ENSMUSG00000007721	Rps25		ENSMUSG00000021271	79.3281	1.3165	0.269727	4.88086	1.05622e-06	3.72937e-06	Zfp839	protein_coding
ENSMUSG00000035439	Srsf9		ENSMUSG00000066568	1379.72	-0.527292	0.108085	-4.87851	1.06889e-06	3.77341e-06	Lsm14a	protein_coding
ENSMUSG00000007950	Usp22		ENSMUSG00000020519	316.821	-0.726798	0.149092	-4.87483	1.08904e-06	3.84238e-06	Sap30l	protein_coding
ENSMUSG00000034863	Lysmd4		ENSMUSG00000043831	126.965	1.25016	0.256593	4.87214	1.10398e-06	3.8922e-06	Lysmd4	protein_coding
ENSMUSG00000070713	Gm21992		ENSMUSG00000090137	61.8969	-1.59646	0.327798	-4.87026	1.11449e-06	3.92778e-06	Uba52	protein_coding
ENSMUSG00000044600	Asph		ENSMUSG00000001100	1476.53	-0.569132	0.116866	-4.86996	1.11623e-06	3.93317e-06	Poldip2	protein_coding
ENSMUSG00000031616	Cd2bp2		ENSMUSG00000028618	1988.43	0.523712	0.107549	4.86952	1.11871e-06	3.94117e-06	Tmem59	protein_coding
ENSMUSG00000031683	Socs7		ENSMUSG00000015653	2121.88	-0.799367	0.164189	-4.86859	1.12397e-06	3.95824e-06	Steap2	protein_coding
ENSMUSG00000064325	Suz12		ENSMUSG00000015757	1066.65	-0.528151	0.108536	-4.86612	1.13811e-06	4.00504e-06	Ppil4	protein_coding
ENSMUSG00000031715	Kpna1		ENSMUSG00000116165	83.3198	-1.1943	0.245531	-4.86416	1.14946e-06	4.04346e-06	Pdxp	protein_coding
ENSMUSG00000035151	Crtc3		ENSMUSG00000026260	1909.19	-0.463111	0.0952222	-4.86348	1.15341e-06	4.05586e-06	Ndufa10	protein_coding
ENSMUSG00000005465	Zfp990		ENSMUSG00000071350	191.334	-0.885134	0.182131	-4.85986	1.17467e-06	4.1283e-06	Setdb2	protein_coding
ENSMUSG00000074215	Ntpcr		ENSMUSG00000070424	34.3095	7.1932	1.48188	4.85409	1.20938e-06	4.24238e-06	Art5	protein_coding
ENSMUSG00000036686	Mphosph10		ENSMUSG00000020440	1081.6	-0.473468	0.0976081	-4.8507	1.23025e-06	4.31238e-06	Arf5	protein_coding
ENSMUSG00000035671	Cdc42bpa		ENSMUSG00000038619	1296.42	0.460879	0.0951295	4.84475	1.26772e-06	4.4363e-06	Ensa	protein_coding
ENSMUSG00000004996	Chek2		ENSMUSG00000021572	31.9478	-2.44677	0.505942	-4.83606	1.32436e-06	4.6268e-06	Cep72	protein_coding
ENSMUSG00000001910	Parp1		ENSMUSG00000028809	3285.34	-0.482218	0.099773	-4.83315	1.34392e-06	4.69078e-06	Srrm1	protein_coding
ENSMUSG00000074194	Csnk1d		ENSMUSG00000035476	376.77	-0.678047	0.140371	-4.83038	1.36276e-06	4.7539e-06	Tab3	protein_coding
ENSMUSG00000036902	Kif26b		ENSMUSG00000031904	982.637	-0.586049	0.12133	-4.8302	1.36395e-06	4.7563e-06	Slc7a6	protein_coding
ENSMUSG00000031654	Cnih4		ENSMUSG00000026399	77.7931	1.42752	0.295882	4.82462	1.4027e-06	4.88331e-06	Cd55	protein_coding
ENSMUSG00000031667	Sirt4		ENSMUSG00000048832	535.576	0.611625	0.126786	4.82409	1.40647e-06	4.89373e-06	Vps37c	protein_coding
ENSMUSG00000033282	Ube2m		ENSMUSG00000066357	851.648	-0.734006	0.152159	-4.82395	1.40742e-06	4.89614e-06	Wdr6	protein_coding
ENSMUSG00000057074	Tars3		ENSMUSG00000034275	51.8308	-1.55787	0.323268	-4.81914	1.44176e-06	5.01096e-06	Igsf9b	protein_coding
ENSMUSG00000040631	1700030J22Rik		ENSMUSG00000039703	1976.64	-0.517687	0.107449	-4.81798	1.45018e-06	5.03744e-06	Nploc4	protein_coding
ENSMUSG00000036534	Mosmo		ENSMUSG00000034334	20.5484	3.37516	0.701003	4.81476	1.4738e-06	5.11666e-06	Fam151b	protein_coding
ENSMUSG00000031879	Snrpa1		ENSMUSG00000056952	752.705	-0.689376	0.143462	-4.8053	1.54519e-06	5.35959e-06	Tatdn2	protein_coding
ENSMUSG00000031887	Pank1		ENSMUSG00000014786	847.418	-0.74602	0.155269	-4.80469	1.54994e-06	5.37212e-06	Slc9a5	protein_coding
ENSMUSG00000014837	Dpf1		ENSMUSG00000032184	134.522	-1.1006	0.229132	-4.80337	1.56019e-06	5.40567e-06	Lysmd2	protein_coding
ENSMUSG00000014846	Sipa1l3		ENSMUSG00000020755	799.749	-0.481106	0.100177	-4.80256	1.56652e-06	5.4256e-06	Sap30bp	protein_coding
ENSMUSG00000098120	Safb		ENSMUSG00000025353	144.342	-0.959899	0.20025	-4.79351	1.63891e-06	5.66593e-06	Ormdl2	protein_coding
ENSMUSG00000037415	Rbbp8		ENSMUSG00000001995	439.506	0.736127	0.153639	4.79129	1.65716e-06	5.72795e-06	Sipa1l2	protein_coding
ENSMUSG00000084128	Chd7		ENSMUSG00000043257	137.751	1.00219	0.209316	4.78793	1.68513e-06	5.82036e-06	Pigv	protein_coding
ENSMUSG00000031906	Fam227a		ENSMUSG00000109864	22.3666	-2.6236	0.548346	-4.78458	1.71348e-06	5.91723e-06	Eid3	protein_coding
ENSMUSG00000037993	Ifngr2		ENSMUSG00000047261	112.923	-1.12909	0.236015	-4.78397	1.71869e-06	5.93412e-06	Gap43	protein_coding
ENSMUSG00000031959	Ocln		ENSMUSG00000034974	774.954	0.610741	0.127692	4.78293	1.72754e-06	5.9636e-06	Dapk3	protein_coding
ENSMUSG00000031951	Cdc34		ENSMUSG00000037652	1522.22	0.644247	0.134903	4.77563	1.79142e-06	6.1717e-06	Phc3	protein_coding
ENSMUSG00000031949	Fnbp1		ENSMUSG00000042515	481.449	-1.06848	0.22413	-4.76721	1.86791e-06	6.42346e-06	Pwwp3b	protein_coding
ENSMUSG00000031948	Psmc3ip		ENSMUSG00000030138	1819.73	-0.434257	0.0911924	-4.76199	1.91692e-06	6.58722e-06	Bms1	protein_coding
ENSMUSG00000031847	Ccnc		ENSMUSG00000027782	2634.33	-0.55055	0.115625	-4.76153	1.92134e-06	6.60119e-06	Kpna4	protein_coding
ENSMUSG00000034424	Mrpl54		ENSMUSG00000037674	754.252	-0.566474	0.119017	-4.75961	1.93969e-06	6.66059e-06	Rfx7	protein_coding
ENSMUSG00000034105	C5ar1		ENSMUSG00000026788	449.066	0.624865	0.131293	4.75932	1.94246e-06	6.6677e-06	Zbtb43	protein_coding
ENSMUSG00000031816	Odf2l		ENSMUSG00000040729	31.402	-2.10104	0.441539	-4.75845	1.95085e-06	6.69527e-06	Cep126	protein_coding
ENSMUSG00000052934	Nrap		ENSMUSG00000002265	5942.64	0.769303	0.161712	4.75726	1.96243e-06	6.73378e-06	Peg3	protein_coding
ENSMUSG00000061410	Rasgrp3		ENSMUSG00000071637	105.56	1.16283	0.244626	4.75348	1.99943e-06	6.85702e-06	Cebpd	protein_coding
ENSMUSG00000040263	Mrpl49		ENSMUSG00000031667	566.868	0.613937	0.129159	4.75335	2.00076e-06	6.86031e-06	Aktip	protein_coding
ENSMUSG00000035569	Sin3a		ENSMUSG00000014846	640.92	-0.607238	0.127764	-4.7528	2.00621e-06	6.874e-06	Tppp3	protein_coding
ENSMUSG00000001062	Rcan1		ENSMUSG00000052407	58.0044	1.61941	0.340899	4.7504	2.03017e-06	6.95367e-06	Ccdc171	protein_coding
ENSMUSG00000031974	Runx1		ENSMUSG00000040938	562.979	-0.846675	0.178357	-4.74709	2.0636e-06	7.06422e-06	Slc16a11	protein_coding
ENSMUSG00000037300	Elovl6		ENSMUSG00000039183	452.573	-0.680838	0.143549	-4.74291	2.10673e-06	7.20663e-06	Nubp2	protein_coding
ENSMUSG00000074030	Mta3		ENSMUSG00000025732	89.6176	-1.35185	0.285065	-4.74227	2.11339e-06	7.22813e-06	Mcrip2	protein_coding
ENSMUSG00000031987	Atp5po		ENSMUSG00000020130	1402.5	-0.535192	0.112974	-4.73731	2.16569e-06	7.40162e-06	Tbc1d15	protein_coding
ENSMUSG00000001995	Rtkn		ENSMUSG00000043424	125.741	-1.01054	0.213604	-4.73093	2.23496e-06	7.63007e-06	Eif3j2	protein_coding
ENSMUSG00000025893	Spn		ENSMUSG00000050213	283.723	-0.726927	0.15385	-4.72489	2.30236e-06	7.85099e-06	Snip1	protein_coding
ENSMUSG00000079084	Nox4		ENSMUSG00000020919	548.537	0.796125	0.168815	4.71596	2.40578e-06	8.18661e-06	Stat5b	protein_coding
ENSMUSG00000031925	Radil		ENSMUSG00000035234	276.534	-0.725896	0.154044	-4.71227	2.44977e-06	8.32877e-06	Abraxas1	protein_coding
ENSMUSG00000032009	Sdcbp		ENSMUSG00000027879	703.543	-0.503041	0.106952	-4.70343	2.55826e-06	8.68356e-06	Sec22b	protein_coding
ENSMUSG00000031928	Yipf3		ENSMUSG00000046791	171.128	-1.02222	0.218266	-4.6834	2.82161e-06	9.55166e-06	Riox1	protein_coding
ENSMUSG00000031939	Ube3b		ENSMUSG00000028608	685.788	0.679017	0.145068	4.68069	2.85908e-06	9.66809e-06	Czib	protein_coding
ENSMUSG00000058192	Ptges3		ENSMUSG00000024077	767.055	-0.730679	0.156397	-4.67194	2.98373e-06	1.0068e-05	Strn	protein_coding
ENSMUSG00000032171	Zfp954		ENSMUSG00000067017	90.281	-1.21933	0.26161	-4.66085	3.14909e-06	1.06089e-05	Capza1-ps1	pseudogene
ENSMUSG00000032178	Pigp		ENSMUSG00000046324	1766	0.631198	0.135461	4.65962	3.16794e-06	1.06666e-05	Ermp1	protein_coding
ENSMUSG00000033335	Atp5f1e		ENSMUSG00000027506	471.031	-0.663513	0.142449	-4.65789	3.1946e-06	1.07507e-05	Tpd52	protein_coding
ENSMUSG00000048429	Chil5		ENSMUSG00000038733	3738.38	0.487882	0.104793	4.65568	3.22919e-06	1.08632e-05	Wdr26	protein_coding
ENSMUSG00000001349	Sem1		ENSMUSG00000050608	855.204	-0.660615	0.141937	-4.65428	3.25109e-06	1.09349e-05	Micos10	protein_coding
ENSMUSG00000034275	Dop1b		ENSMUSG00000032553	1091.17	-0.478845	0.102893	-4.65381	3.25851e-06	1.09579e-05	Srprb	protein_coding
ENSMUSG00000031993	Pacrg		ENSMUSG00000005204	1390.2	-0.486349	0.104665	-4.64674	3.37227e-06	1.13344e-05	Senp3	protein_coding
ENSMUSG00000032035	Chaf1b		ENSMUSG00000024528	536.369	-0.661039	0.142261	-4.64667	3.37331e-06	1.13359e-05	Srfbp1	protein_coding
ENSMUSG00000025602	Cbr3		ENSMUSG00000053025	42.8689	1.70946	0.367904	4.64649	3.37626e-06	1.13438e-05	Sv2b	protein_coding
ENSMUSG00000032012	Rbm15b		ENSMUSG00000072915	85.4069	1.55028	0.333853	4.64362	3.42363e-06	1.14968e-05	Gm12258	protein_coding
ENSMUSG00000032135	Nup107		ENSMUSG00000029640	689.403	-0.594642	0.12818	-4.63913	3.49883e-06	1.17389e-05	Usp12	protein_coding
ENSMUSG00000009927	Kcnk12		ENSMUSG00000015474	203.218	0.846398	0.182865	4.62853	3.68265e-06	1.23402e-05	Ppt2	protein_coding
ENSMUSG00000063382	Myl9		ENSMUSG00000018841	250.324	-0.785037	0.169682	-4.62653	3.71847e-06	1.24581e-05	Rad51d	protein_coding
ENSMUSG00000032267	Rps15		ENSMUSG00000066306	3217.77	0.449203	0.0971345	4.62455	3.7542e-06	1.25711e-05	Numa1	protein_coding
ENSMUSG00000032058	D630045J12Rik		ENSMUSG00000027540	1210.17	-0.470651	0.101825	-4.62216	3.79772e-06	1.27145e-05	Ptpn1	protein_coding
ENSMUSG00000032050	Tmem168		ENSMUSG00000020091	2935.34	-0.470195	0.101736	-4.62169	3.80618e-06	1.27406e-05	Eif4ebp2	protein_coding
ENSMUSG00000034487	Cyb561d2		ENSMUSG00000068758	202.275	0.869316	0.188161	4.62007	3.83601e-06	1.28336e-05	Il3ra	protein_coding
ENSMUSG00000032911	Krt80		ENSMUSG00000020604	34.1088	2.0641	0.446886	4.61884	3.85882e-06	1.29054e-05	Arsg	protein_coding
ENSMUSG00000032290	Ndufs6		ENSMUSG00000021809	178.516	1.18943	0.257572	4.61785	3.87739e-06	1.29652e-05	Nudt13	protein_coding
ENSMUSG00000042557	Ttc23		ENSMUSG00000041132	37.4523	1.85876	0.402678	4.616	3.91202e-06	1.3074e-05	N4bp2l1	protein_coding
ENSMUSG00000032315	Tradd		ENSMUSG00000056268	421.853	0.623371	0.135134	4.61297	3.96957e-06	1.32499e-05	Dennd1b	protein_coding
ENSMUSG00000025236	Taf6l		ENSMUSG00000018983	554.224	0.552497	0.120016	4.60352	4.15407e-06	1.38535e-05	E2f2	protein_coding
ENSMUSG00000032294	Septin9		ENSMUSG00000025893	50.036	1.56757	0.340945	4.59772	4.27145e-06	1.42274e-05	Kbtbd3	protein_coding
ENSMUSG00000032249	Pkp2		ENSMUSG00000024146	463.912	-0.795668	0.173113	-4.59624	4.30182e-06	1.43234e-05	Cript	protein_coding
ENSMUSG00000041064	Rprd1b		ENSMUSG00000078713	216.922	-0.893937	0.194599	-4.59373	4.35395e-06	1.44919e-05	Tomm5	protein_coding
ENSMUSG00000032231	Dhx35		ENSMUSG00000032315	26.9527	-4.33817	0.945368	-4.58887	4.45658e-06	1.48205e-05	Cyp1a1	protein_coding
ENSMUSG00000011958	Gmnn		ENSMUSG00000047888	1409.84	0.74779	0.163036	4.58665	4.50424e-06	1.49631e-05	Tnrc6b	protein_coding
ENSMUSG00000033543	Tnfrsf18		ENSMUSG00000020329	1031.46	0.513635	0.112064	4.58341	4.57459e-06	1.51942e-05	Polrmt	protein_coding
ENSMUSG00000032212	Fam83d		ENSMUSG00000030649	118.662	-1.12038	0.244484	-4.58263	4.59161e-06	1.52453e-05	Anapc15	protein_coding
ENSMUSG00000054693	Ralgapb		ENSMUSG00000086219	9.84547	7.2554	1.58329	4.58249	4.59466e-06	1.52528e-05	Srrm4os	antisense
ENSMUSG00000032221	Tpbg		ENSMUSG00000003348	597.26	-0.501879	0.109658	-4.57677	4.72221e-06	1.56624e-05	Mob3a	protein_coding
ENSMUSG00000037674	Lonrf1		ENSMUSG00000039831	2216.76	1.45239	0.31785	4.56943	4.89051e-06	1.62064e-05	Arhgap29	protein_coding
ENSMUSG00000032216	Serf2		ENSMUSG00000029404	606.633	-0.636357	0.139302	-4.56817	4.92005e-06	1.63014e-05	Arl6ip4	protein_coding
ENSMUSG00000102573	Pdzd11		ENSMUSG00000036086	140.55	-1.07593	0.235734	-4.56419	5.01438e-06	1.66052e-05	Zranb3	protein_coding
ENSMUSG00000036030	Grk6		ENSMUSG00000025702	1439.7	0.507212	0.111137	4.56385	5.02247e-06	1.66291e-05	Marchf8	protein_coding
ENSMUSG00000032215	Ptgs1		ENSMUSG00000025795	632.734	0.646894	0.141757	4.56339	5.03345e-06	1.66625e-05	Rassf3	protein_coding
ENSMUSG00000007656	Plekhj1		ENSMUSG00000026755	896.907	-0.568695	0.124659	-4.562	5.06693e-06	1.67704e-05	Arpc5l	protein_coding
ENSMUSG00000034593	Coro7		ENSMUSG00000024063	1598.6	-0.688039	0.150826	-4.56181	5.07155e-06	1.67827e-05	Lbh	protein_coding
ENSMUSG00000032184	Ssc5d		ENSMUSG00000017631	2995.62	0.46188	0.10139	4.5555	5.22608e-06	1.72789e-05	Abr	protein_coding
ENSMUSG00000032350	Cort		ENSMUSG00000030691	371.606	0.768465	0.168751	4.55383	5.26779e-06	1.74108e-05	Fchsd2	protein_coding
ENSMUSG00000032349	Dync1h1		ENSMUSG00000040929	331.434	0.829706	0.182202	4.55378	5.26907e-06	1.74119e-05	Rfx3	protein_coding
ENSMUSG00000009828	Zfp605		ENSMUSG00000031095	1305.98	-0.560255	0.123052	-4.553	5.28871e-06	1.74738e-05	Cul4b	protein_coding
ENSMUSG00000032348	Pck2		ENSMUSG00000036534	1354.61	0.652188	0.143249	4.55284	5.29258e-06	1.74835e-05	Slc38a7	protein_coding
ENSMUSG00000111709	Gzmd		ENSMUSG00000038712	959.471	0.593238	0.130316	4.55229	5.30644e-06	1.75262e-05	Mindy1	protein_coding
ENSMUSG00000046186	Ildr2		ENSMUSG00000035329	250.133	-0.767077	0.168529	-4.55161	5.32367e-06	1.758e-05	Fbxo33	protein_coding
ENSMUSG00000038379	Abcb8		ENSMUSG00000035713	74.9772	1.36422	0.299784	4.55067	5.3476e-06	1.76529e-05	Usp35	protein_coding
ENSMUSG00000035274	Rpn2		ENSMUSG00000041870	1432.32	-0.404872	0.0890301	-4.54758	5.4266e-06	1.79103e-05	Ankrd13a	protein_coding
ENSMUSG00000066442	Mapk7		ENSMUSG00000022300	1136.57	-0.468917	0.10315	-4.54598	5.46813e-06	1.80356e-05	Dcaf13	protein_coding
ENSMUSG00000032372	Psma2		ENSMUSG00000040813	1080.71	0.53253	0.117193	4.54405	5.51847e-06	1.81946e-05	Tex264	protein_coding
ENSMUSG00000032411	Ctnnbl1		ENSMUSG00000051344	314.91	0.780895	0.171875	4.54339	5.53574e-06	1.82425e-05	Plekhm3	protein_coding
ENSMUSG00000032469	Helq		ENSMUSG00000043441	17.8742	-4.37927	0.963879	-4.54338	5.53589e-06	1.82425e-05	Gpr149	protein_coding
ENSMUSG00000037784	Pkig		ENSMUSG00000085440	14.3569	3.8842	0.855034	4.54274	5.55266e-06	1.82946e-05	Sorbs2os	antisense
ENSMUSG00000066415	Gm8797		ENSMUSG00000006378	37.6853	-2.10694	0.463938	-4.54143	5.58731e-06	1.84056e-05	Gcat	protein_coding
ENSMUSG00000032549	Park7		ENSMUSG00000023169	2241.87	-0.603108	0.132858	-4.53949	5.63902e-06	1.85726e-05	Slc38a1	protein_coding
ENSMUSG00000032567	Mri1		ENSMUSG00000027611	73.7189	-1.22199	0.26922	-4.53901	5.65198e-06	1.86121e-05	Procr	protein_coding
ENSMUSG00000023495	Has1		ENSMUSG00000020818	907.741	0.65963	0.145496	4.53365	5.79738e-06	1.90709e-05	Mfsd11	protein_coding
ENSMUSG00000041506	Lrrfip1		ENSMUSG00000039148	1482.81	-0.447037	0.0986766	-4.53033	5.88925e-06	1.93562e-05	Sart1	protein_coding
ENSMUSG00000040325	Dot1l		ENSMUSG00000001349	20.7385	-3.60074	0.795392	-4.52701	5.98255e-06	1.96595e-05	Cnn1	protein_coding
ENSMUSG00000032578	Dsn1		ENSMUSG00000025204	1000.24	-0.536751	0.11884	-4.5166	6.28405e-06	2.06108e-05	Ndufb8	protein_coding
ENSMUSG00000010048	Ilkap		ENSMUSG00000071470	46.2881	-6.6529	1.47409	-4.51322	6.38515e-06	2.09278e-05	Ccnb1ip1	protein_coding
ENSMUSG00000032583	Scly		ENSMUSG00000037447	627.032	0.943796	0.209282	4.50968	6.49244e-06	2.12573e-05	Arid5a	protein_coding
ENSMUSG00000032586	Samhd1		ENSMUSG00000032437	2471.41	-0.494431	0.109701	-4.50707	6.57292e-06	2.15022e-05	Stt3b	protein_coding
ENSMUSG00000032593	Asap2		ENSMUSG00000032899	40.3538	-1.9357	0.42978	-4.50393	6.67088e-06	2.18075e-05	Styk1	protein_coding
ENSMUSG00000063856	Pde5a		ENSMUSG00000041607	39.0969	-2.35624	0.523309	-4.50257	6.71353e-06	2.19317e-05	Mbp	protein_coding
ENSMUSG00000032611	Naa38		ENSMUSG00000026674	4440.41	0.577409	0.128267	4.50164	6.74319e-06	2.2021e-05	Ddr2	protein_coding
ENSMUSG00000006676	Slc16a6		ENSMUSG00000029233	296.939	-0.835796	0.185724	-4.5002	6.78885e-06	2.21509e-05	Srd5a3	protein_coding
ENSMUSG00000032602	Tacc1		ENSMUSG00000038402	254.648	-0.82505	0.183341	-4.50009	6.79234e-06	2.21585e-05	Foxf2	protein_coding
ENSMUSG00000032598	Slc12a2		ENSMUSG00000035277	9.99297	5.34077	1.18717	4.49876	6.83522e-06	2.22907e-05	Arx	protein_coding
ENSMUSG00000049699	Frs3		ENSMUSG00000033282	669.325	0.948359	0.211196	4.49042	7.10838e-06	2.31654e-05	Rpgrip1l	protein_coding
ENSMUSG00000053646	Rbm39		ENSMUSG00000029471	619.123	-0.596172	0.132801	-4.4892	7.14913e-06	2.32862e-05	Camkk2	protein_coding
ENSMUSG00000032477	Rps23rg1		ENSMUSG00000024581	741.104	0.50161	0.111822	4.48579	7.26437e-06	2.36493e-05	Napg	protein_coding
ENSMUSG00000032479	Gm53234		ENSMUSG00000087035	19.1211	6.84258	1.52569	4.4849	7.2948e-06	2.37402e-05	Tmem74bos	protein_coding
ENSMUSG00000032481	Per3		ENSMUSG00000041852	1180.95	-0.637046	0.142231	-4.47894	7.50129e-06	2.43827e-05	Tcf20	protein_coding
ENSMUSG00000032482	Armc6		ENSMUSG00000042751	201.185	-1.13488	0.253547	-4.476	7.60534e-06	2.46997e-05	Nmnat2	protein_coding
ENSMUSG00000032485	Snapin		ENSMUSG00000030271	197.292	-0.923206	0.206407	-4.47275	7.72211e-06	2.50487e-05	Ogg1	protein_coding
ENSMUSG00000019659	Fam185a		ENSMUSG00000001288	3093.44	-0.439443	0.098272	-4.4717	7.75995e-06	2.51585e-05	Rarg	protein_coding
ENSMUSG00000032434	Csnk1g3		ENSMUSG00000021895	155.455	0.855228	0.191393	4.46843	7.87944e-06	2.55327e-05	Arhgef3	protein_coding
ENSMUSG00000040875	Pcyt1b		ENSMUSG00000027889	1239.67	-0.521768	0.117025	-4.45862	8.24905e-06	2.66984e-05	Ampd2	protein_coding
ENSMUSG00000039285	Hectd1		ENSMUSG00000031749	1567.62	0.513302	0.115166	4.45708	8.30855e-06	2.68725e-05	St3gal2	protein_coding
ENSMUSG00000038708	Steap2		ENSMUSG00000060950	266.132	-0.963528	0.216194	-4.45677	8.32054e-06	2.6902e-05	Trmt61a	protein_coding
ENSMUSG00000061393	Tut7		ENSMUSG00000026565	365.051	-0.833035	0.187251	-4.44877	8.63619e-06	2.78891e-05	Pou2f1	protein_coding
ENSMUSG00000006932	Rgs2		ENSMUSG00000042155	76.7024	-1.22863	0.276177	-4.44869	8.63959e-06	2.78953e-05	Klhl23	protein_coding
ENSMUSG00000038145	Vps9d1		ENSMUSG00000022031	963.347	-0.465287	0.104727	-4.44286	8.87691e-06	2.86175e-05	Elp3	protein_coding
ENSMUSG00000046603	Apln		ENSMUSG00000052146	137.041	-1.24014	0.279419	-4.43828	9.06803e-06	2.92037e-05	Rps10	protein_coding
ENSMUSG00000036768	Hk1		ENSMUSG00000038888	86.1954	-1.28094	0.288968	-4.43281	9.30118e-06	2.99138e-05	Ctu1	protein_coding
ENSMUSG00000035202	Zmynd8		ENSMUSG00000005107	34.1588	-2.4755	0.558654	-4.43118	9.37184e-06	3.01256e-05	Slc2a9	protein_coding
ENSMUSG00000025240	Mlxip		ENSMUSG00000022517	1325.32	0.479583	0.108259	4.42995	9.42549e-06	3.02929e-05	Mgrn1	protein_coding
ENSMUSG00000040729	Ndel1		ENSMUSG00000041685	1084.69	0.601854	0.135928	4.42775	9.52226e-06	3.05831e-05	Fcho2	protein_coding
ENSMUSG00000050730	Smarca5		ENSMUSG00000048232	282.341	0.638911	0.144378	4.42528	9.63185e-06	3.09193e-05	Fbxo10	protein_coding
ENSMUSG00000013076	Plcl1		ENSMUSG00000021068	1212.53	-0.662555	0.149723	-4.42522	9.63456e-06	3.09227e-05	Nin	protein_coding
ENSMUSG00000031927	Hnrnpm		ENSMUSG00000007036	635.925	0.57677	0.13039	4.42341	9.71568e-06	3.11671e-05	Abhd16a	protein_coding
ENSMUSG00000046111	Zfp462		ENSMUSG00000072501	1843.44	0.381401	0.0863266	4.41812	9.95638e-06	3.1923e-05	Phf20l1	protein_coding
ENSMUSG00000066892	Mecom		ENSMUSG00000025076	114.365	-1.04761	0.237144	-4.4176	9.98018e-06	3.1983e-05	Casp7	protein_coding
ENSMUSG00000032172	Ubxn4		ENSMUSG00000037031	847.705	0.71068	0.161072	4.41218	1.02334e-05	3.27612e-05	Tspan15	protein_coding
ENSMUSG00000004099	Sp8		ENSMUSG00000059895	605.573	-0.562766	0.127837	-4.40223	1.07146e-05	3.42609e-05	Ptp4a3	protein_coding
ENSMUSG00000079681	Angptl2		ENSMUSG00000021234	39.7416	1.84125	0.418827	4.39621	1.10159e-05	3.51589e-05	Fam161b	protein_coding
ENSMUSG00000111692	Add3		ENSMUSG00000003039	906.991	-0.481902	0.10963	-4.39573	1.10403e-05	3.52306e-05	Fam32a	protein_coding
ENSMUSG00000111497	Lct		ENSMUSG00000022313	128.056	-0.961521	0.218795	-4.39461	1.10971e-05	3.53941e-05	Utp23	protein_coding
ENSMUSG00000079677	Cep128		ENSMUSG00000031519	4233.2	0.794176	0.180758	4.39359	1.11495e-05	3.55552e-05	Asb5	protein_coding
ENSMUSG00000010205	Sec22c		ENSMUSG00000021846	371.786	0.695563	0.158321	4.39336	1.11611e-05	3.55863e-05	Peli2	protein_coding
ENSMUSG00000019471	Icmt		ENSMUSG00000055053	7603.9	-0.623082	0.141912	-4.39062	1.13028e-05	3.60136e-05	Nfic	protein_coding
ENSMUSG00000003308	Tsr1		ENSMUSG00000037239	268.496	0.775241	0.176596	4.38992	1.13393e-05	3.61177e-05	Spred3	protein_coding
ENSMUSG00000074476	Zfp113		ENSMUSG00000027263	473.546	-0.647463	0.147908	-4.37746	1.20071e-05	3.82061e-05	Tubgcp4	protein_coding
ENSMUSG00000066839	Ccnj		ENSMUSG00000025261	10456.3	0.574058	0.131218	4.37485	1.21518e-05	3.8647e-05	Huwe1	protein_coding
ENSMUSG00000013822	Tatdn1		ENSMUSG00000039512	738.936	0.49972	0.114272	4.37308	1.22506e-05	3.89349e-05	Uhrf1bp1	protein_coding
ENSMUSG00000043067	Ttc14		ENSMUSG00000016528	1665.33	-0.466987	0.106892	-4.36877	1.24946e-05	3.96771e-05	Mapkapk2	protein_coding
ENSMUSG00000031965	Arhgef11		ENSMUSG00000019948	183.595	-0.871092	0.19953	-4.36572	1.26707e-05	4.02092e-05	Actr6	protein_coding
ENSMUSG00000008429	Gpr39		ENSMUSG00000028617	417.346	-0.572146	0.131179	-4.36158	1.29128e-05	4.09566e-05	Lrrc42	protein_coding
ENSMUSG00000031988	Mettl1		ENSMUSG00000009733	407.372	0.769836	0.176788	4.35457	1.33325e-05	4.22313e-05	Tfcp2	protein_coding
ENSMUSG00000031996	Mlec		ENSMUSG00000052632	163.841	-0.935041	0.214754	-4.35402	1.33666e-05	4.23249e-05	Asap2	protein_coding
ENSMUSG00000032040	Znrd2		ENSMUSG00000036309	2379.32	-0.439417	0.101041	-4.3489	1.36821e-05	4.32442e-05	Skp1a	protein_coding
ENSMUSG00000001948	Ccnt2		ENSMUSG00000031748	2311.84	0.573075	0.131856	4.34623	1.38495e-05	4.37221e-05	Gnao1	protein_coding
ENSMUSG00000040111	Dnajc19		ENSMUSG00000038352	52.9389	1.60132	0.369046	4.33909	1.43077e-05	4.50629e-05	Arl5c	protein_coding
ENSMUSG00000032020	Ncoa3		ENSMUSG00000050335	9455.72	-0.609046	0.140491	-4.33512	1.45681e-05	4.58448e-05	Lgals3	protein_coding
ENSMUSG00000037287	Zftraf1		ENSMUSG00000029175	1125.89	0.53669	0.123854	4.33324	1.46933e-05	4.62156e-05	Slc35f6	protein_coding
ENSMUSG00000059495	1700066M21Rik		ENSMUSG00000000567	1085.78	-0.630752	0.145616	-4.33161	1.48024e-05	4.65434e-05	Sox9	protein_coding
ENSMUSG00000048537	Rxrb		ENSMUSG00000020364	77.872	1.18614	0.273863	4.33116	1.48323e-05	4.66297e-05	Zfp354a	protein_coding
ENSMUSG00000059890	Platr25		ENSMUSG00000007458	1991.69	-0.424233	0.0979979	-4.329	1.49787e-05	4.70663e-05	M6pr	protein_coding
ENSMUSG00000043987	Tmem87b		ENSMUSG00000033453	11.905	6.68781	1.5449	4.32895	1.49822e-05	4.70693e-05	Adamts15	protein_coding
ENSMUSG00000042790	Kif5b		ENSMUSG00000071379	788.795	-0.496855	0.114784	-4.32863	1.5004e-05	4.71301e-05	Hpcal1	protein_coding
ENSMUSG00000034908	Gja3		ENSMUSG00000025162	2207.63	-0.416225	0.0961844	-4.32737	1.50901e-05	4.7377e-05	Csnk1d	protein_coding
ENSMUSG00000042396	Pik3ca		ENSMUSG00000063856	1512.02	-0.44066	0.102087	-4.31651	1.58513e-05	4.96759e-05	Gpx1	protein_coding
ENSMUSG00000039542	Mprip		ENSMUSG00000075595	689.134	0.53898	0.124875	4.31616	1.58764e-05	4.97461e-05	Zfp652	protein_coding
ENSMUSG00000059820	Dcaf17		ENSMUSG00000050248	574.353	0.513207	0.119154	4.30708	1.65426e-05	5.17374e-05	Evc2	protein_coding
ENSMUSG00000037112	Hycc1		ENSMUSG00000024182	1088.03	-0.51081	0.118599	-4.30705	1.65448e-05	5.17374e-05	Axin1	protein_coding
ENSMUSG00000035164	Hells		ENSMUSG00000005054	1328.51	-0.631919	0.146815	-4.30419	1.67594e-05	5.23739e-05	Cstb	protein_coding
ENSMUSG00000034218	Zmat3		ENSMUSG00000015668	707.397	-0.519153	0.120636	-4.30345	1.68157e-05	5.25324e-05	Pdzd11	protein_coding
ENSMUSG00000034007	Gnb4		ENSMUSG00000050271	222.169	0.818677	0.190291	4.30224	1.69083e-05	5.28041e-05	Prag1	protein_coding
ENSMUSG00000074305	Hmox1		ENSMUSG00000035413	494.691	-0.674032	0.156729	-4.30063	1.70315e-05	5.31536e-05	Tmem98	protein_coding
ENSMUSG00000049556	Dok4		ENSMUSG00000080893	191.909	-0.875527	0.203692	-4.29829	1.72118e-05	5.3681e-05	Ndufa12-ps	processed_pseudogene
ENSMUSG00000032300	Golm2		ENSMUSG00000021772	184.628	0.825349	0.19212	4.296	1.73904e-05	5.4211e-05	Nkiras1	protein_coding
ENSMUSG00000004661	Mrpl12		ENSMUSG00000050295	536.246	-0.505485	0.11776	-4.29249	1.76681e-05	5.50402e-05	Foxc1	protein_coding
ENSMUSG00000025235	Mertk		ENSMUSG00000025150	347.087	0.872636	0.203332	4.29168	1.7733e-05	5.52243e-05	Cbr2	protein_coding
ENSMUSG00000025234	Gap43		ENSMUSG00000028542	497.787	0.685999	0.159861	4.29122	1.7769e-05	5.53182e-05	Slc6a9	protein_coding
ENSMUSG00000051705	Vasn		ENSMUSG00000024983	528.665	-0.560478	0.130648	-4.28998	1.78689e-05	5.55923e-05	Vti1a	protein_coding
ENSMUSG00000032254	Setdb1		ENSMUSG00000063179	149.775	-0.918409	0.21428	-4.28603	1.81897e-05	5.65625e-05	Pstk	protein_coding
ENSMUSG00000032252	Larp4b		ENSMUSG00000025077	338.577	-0.650893	0.151889	-4.28532	1.82473e-05	5.67324e-05	Dclre1a	protein_coding
ENSMUSG00000032405	Snrpd3		ENSMUSG00000073616	545.043	-0.583381	0.136284	-4.28063	1.86366e-05	5.78377e-05	Cops9	protein_coding
ENSMUSG00000036867	Nav3		ENSMUSG00000025940	568.2	-0.507589	0.118611	-4.27944	1.87366e-05	5.81194e-05	Tmem70	protein_coding
ENSMUSG00000032400	Thoc3		ENSMUSG00000052105	845.89	0.486107	0.113691	4.2757	1.90536e-05	5.90736e-05	Mtcl1	protein_coding
ENSMUSG00000032396	Faf2		ENSMUSG00000022479	791.175	-0.673748	0.157641	-4.27394	1.92048e-05	5.95131e-05	Vdr	protein_coding
ENSMUSG00000004771	Matk		ENSMUSG00000044037	209.217	2.03406	0.476227	4.2712	1.94426e-05	6.02106e-05	Als2cl	protein_coding
ENSMUSG00000040524	E2f7		ENSMUSG00000037876	2228.92	0.528687	0.123927	4.26612	1.98904e-05	6.15469e-05	Jmjd1c	protein_coding
ENSMUSG00000032386	Sf3a3		ENSMUSG00000034201	1738.78	-0.391337	0.0917555	-4.265	1.99904e-05	6.1836e-05	Gas2l1	protein_coding
ENSMUSG00000036943	Gmeb1		ENSMUSG00000032740	1626.88	-0.593027	0.139147	-4.26188	2.02713e-05	6.26535e-05	Ccdc88a	protein_coding
ENSMUSG00000052698	Uimc1		ENSMUSG00000063632	781.128	0.51328	0.120499	4.25963	2.04765e-05	6.32668e-05	Sox11	protein_coding
ENSMUSG00000032226	Dynlt1c		ENSMUSG00000025757	3732.33	-0.509254	0.119664	-4.2557	2.08392e-05	6.43558e-05	Hspa4l	protein_coding
ENSMUSG00000042444	Zfp365		ENSMUSG00000043432	45.8448	1.55781	0.366276	4.25312	2.10814e-05	6.50933e-05	Leng9	protein_coding
ENSMUSG00000032232	Gas2l3		ENSMUSG00000023243	127.006	-0.972047	0.228876	-4.24705	2.16605e-05	6.68266e-05	Kcnk5	protein_coding
ENSMUSG00000090626	Nmrk1		ENSMUSG00000024644	526.843	-0.631516	0.148794	-4.24423	2.19345e-05	6.76608e-05	Cndp2	protein_coding
ENSMUSG00000079469	C1d		ENSMUSG00000049339	1173.55	0.410728	0.0968405	4.24129	2.22243e-05	6.84877e-05	Retreg2	protein_coding
ENSMUSG00000032358	Il15ra		ENSMUSG00000059278	253.892	-0.808724	0.190971	-4.2348	2.28754e-05	7.03678e-05	Naa38	protein_coding
ENSMUSG00000001366	Ptpn2		ENSMUSG00000003360	2280.67	-0.331868	0.0784266	-4.23158	2.3206e-05	7.13267e-05	Ddx23	protein_coding
ENSMUSG00000032344	Pheta1		ENSMUSG00000037364	3340.91	-0.49999	0.118308	-4.22618	2.37688e-05	7.29852e-05	Srrt	protein_coding
ENSMUSG00000049511	Cplx2		ENSMUSG00000022003	828.764	-0.522149	0.123612	-4.22409	2.39908e-05	7.36428e-05	Slc25a30	protein_coding
ENSMUSG00000066456	Zfp956		ENSMUSG00000022940	291.917	0.66188	0.156839	4.22012	2.44175e-05	7.48917e-05	Pigp	protein_coding
ENSMUSG00000032415	Ppp1r3b		ENSMUSG00000042594	1152.52	-0.547142	0.129654	-4.22001	2.44291e-05	7.49028e-05	Sh2b3	protein_coding
ENSMUSG00000079427	Riox1		ENSMUSG00000004789	4225.21	-0.308185	0.0730601	-4.21824	2.46215e-05	7.5444e-05	Dlst	protein_coding
ENSMUSG00000032353	Serpinh1		ENSMUSG00000007564	4416.91	-0.397357	0.0942621	-4.21545	2.49284e-05	7.63222e-05	Ppp2r1a	protein_coding
ENSMUSG00000062270	Commd2		ENSMUSG00000035559	368.585	-0.614263	0.14581	-4.21276	2.52273e-05	7.71997e-05	Mpv17l2	protein_coding
ENSMUSG00000037410	Tomm6		ENSMUSG00000055491	1648.29	-0.508074	0.120643	-4.21139	2.53803e-05	7.7636e-05	Pprc1	protein_coding
ENSMUSG00000032368	Socs6		ENSMUSG00000027603	82.8075	1.22737	0.291731	4.20721	2.58547e-05	7.90299e-05	Ggt7	protein_coding
ENSMUSG00000033350	Ddx41		ENSMUSG00000039382	133.663	0.918837	0.218408	4.20697	2.58816e-05	7.90994e-05	Wdr45	protein_coding
ENSMUSG00000032413	Fam193b		ENSMUSG00000022428	413.041	-0.685269	0.163027	-4.2034	2.62931e-05	8.0344e-05	Cby1	protein_coding
ENSMUSG00000040433	Fam20c		ENSMUSG00000028708	364.56	0.587647	0.140022	4.19682	2.70692e-05	8.2662e-05	Mknk1	protein_coding
ENSMUSG00000046997	Pcbd2		ENSMUSG00000040213	70.3861	-1.27932	0.304845	-4.19661	2.70937e-05	8.27235e-05	Kyat3	protein_coding
ENSMUSG00000032462	Phldb1		ENSMUSG00000022436	125.042	-0.901633	0.215105	-4.1916	2.7699e-05	8.45034e-05	Sh3bp1	protein_coding
ENSMUSG00000032470	Srfbp1		ENSMUSG00000021257	147.294	0.90899	0.216911	4.19062	2.78195e-05	8.48296e-05	Angel1	protein_coding
ENSMUSG00000032534	Proca1		ENSMUSG00000040552	64.1235	-1.34326	0.320801	-4.18722	2.82398e-05	8.60418e-05	C3ar1	protein_coding
ENSMUSG00000032553	Lox		ENSMUSG00000038773	1225.98	0.406826	0.0972017	4.18538	2.84696e-05	8.66998e-05	Kdm3b	protein_coding
ENSMUSG00000091735	Zfp120		ENSMUSG00000048118	504.97	0.770802	0.184202	4.18454	2.8574e-05	8.69759e-05	Arid4a	protein_coding
ENSMUSG00000032575	Tlnrd1		ENSMUSG00000027575	1141.6	0.436905	0.104457	4.18264	2.88149e-05	8.76948e-05	Arfgap1	protein_coding
ENSMUSG00000039716	Mcam		ENSMUSG00000041912	234.313	-1.14938	0.274845	-4.18193	2.89051e-05	8.79268e-05	Tdrkh	protein_coding
ENSMUSG00000032579	Rnf170		ENSMUSG00000063193	31.1681	-2.22523	0.532362	-4.17991	2.9162e-05	8.86227e-05	Cd300lb	protein_coding
ENSMUSG00000037190	Cox5b		ENSMUSG00000028692	4606.65	-0.447323	0.107144	-4.17497	2.98021e-05	9.04803e-05	Akr1a1	protein_coding
ENSMUSG00000103409	Ppm1k		ENSMUSG00000072941	1383.5	0.834739	0.200316	4.16712	3.08469e-05	9.35019e-05	Sod3	protein_coding
ENSMUSG00000032582	Fam136a		ENSMUSG00000027956	35.7889	-1.67921	0.403056	-4.16619	3.09728e-05	9.38685e-05	Tmem144	protein_coding
ENSMUSG00000032589	Nlrc3		ENSMUSG00000068270	200.802	-0.948251	0.227879	-4.1612	3.16582e-05	9.58381e-05	Shroom4	protein_coding
ENSMUSG00000039952	Zfp346		ENSMUSG00000030180	1071.09	0.537538	0.129185	4.16101	3.16842e-05	9.59015e-05	Kdm5a	protein_coding
ENSMUSG00000066357	Gamt		ENSMUSG00000035629	1243.6	0.448443	0.107825	4.159	3.19646e-05	9.67016e-05	Rubcn	protein_coding
ENSMUSG00000056724	Actr2		ENSMUSG00000059811	1092.55	-0.466962	0.112367	-4.15567	3.24337e-05	9.80599e-05	Atl2	protein_coding
ENSMUSG00000032436	Cdk20		ENSMUSG00000021094	365.545	0.708964	0.170697	4.15334	3.27655e-05	9.90154e-05	Dhrs7	protein_coding
ENSMUSG00000032437	Lman2		ENSMUSG00000020015	821.497	0.442314	0.106528	4.1521	3.29445e-05	9.95395e-05	Cdk17	protein_coding
ENSMUSG00000032511	Mxd3		ENSMUSG00000032875	2823.26	0.53399	0.128608	4.15206	3.29495e-05	9.95395e-05	Arhgef17	protein_coding
ENSMUSG00000052336	Kcnmb1		ENSMUSG00000025867	650.891	0.554376	0.13353	4.15169	3.30032e-05	9.96699e-05	Cplx2	protein_coding
ENSMUSG00000032513	Tob2		ENSMUSG00000003308	584.223	-0.49719	0.119841	-4.14873	3.34318e-05	0.000100884	Keap1	protein_coding
ENSMUSG00000032515	Wdr77		ENSMUSG00000031150	123.791	-0.858272	0.206997	-4.1463	3.3789e-05	0.000101913	Ccdc120	protein_coding
ENSMUSG00000061536	Smad4		ENSMUSG00000028517	695.999	0.783442	0.189185	4.14114	3.45585e-05	0.000104133	Plpp3	protein_coding
ENSMUSG00000025241	Sox9		ENSMUSG00000026083	4150.26	-0.404917	0.0979367	-4.13447	3.55769e-05	0.000107049	Eif5b	protein_coding
ENSMUSG00000019768	Jam2		ENSMUSG00000058833	621.202	-0.574491	0.138977	-4.13373	3.56927e-05	0.000107345	Rex1bd	protein_coding
ENSMUSG00000015757	Napg		ENSMUSG00000028898	282.356	-0.684988	0.165758	-4.13247	3.5889e-05	0.000107901	Trnau1ap	protein_coding
ENSMUSG00000037608	Las1l		ENSMUSG00000024589	863.355	-0.509163	0.1234	-4.12613	3.68916e-05	0.000110757	Nedd4l	protein_coding
ENSMUSG00000019977	Ammecr1l		ENSMUSG00000022452	996.146	-0.557846	0.135434	-4.11896	3.80592e-05	0.000114099	Smdt1	protein_coding
ENSMUSG00000019970	Procr		ENSMUSG00000051817	117.327	-1.04852	0.254783	-4.11537	3.86557e-05	0.000115851	Sox12	protein_coding
ENSMUSG00000037440	Rps6ka1		ENSMUSG00000033106	550.491	-0.560073	0.13611	-4.11486	3.87408e-05	0.000116087	Slc7a6os	protein_coding
ENSMUSG00000019978	Tdrkh		ENSMUSG00000015619	129.564	-1.04371	0.253703	-4.11391	3.89011e-05	0.000116549	Gata3	protein_coding
ENSMUSG00000019779	Sertad2		ENSMUSG00000022270	2366.95	0.642094	0.156443	4.10434	4.05471e-05	0.000121268	Retreg1	protein_coding
ENSMUSG00000044499	Prkag2		ENSMUSG00000055923	210.179	0.748305	0.182342	4.10386	4.06321e-05	0.000121503	Aasdh	protein_coding
ENSMUSG00000019845	Ythdf3		ENSMUSG00000023973	708.65	-0.50114	0.122182	-4.10161	4.10294e-05	0.000122614	Cnpy3	protein_coding
ENSMUSG00000019842	Ttyh3		ENSMUSG00000028483	454.591	0.650908	0.158878	4.0969	4.18717e-05	0.000125091	Snapc3	protein_coding
ENSMUSG00000019831	Zfp296		ENSMUSG00000034601	339.528	-0.661465	0.161651	-4.09195	4.27768e-05	0.000127735	2700049A03Rik	protein_coding
ENSMUSG00000049641	Ccdc106		ENSMUSG00000021470	611.762	-0.551722	0.134923	-4.08917	4.32924e-05	0.000129233	Ercc6l2	protein_coding
ENSMUSG00000023068	Ulbp1		ENSMUSG00000050394	117.521	0.986512	0.241382	4.08693	4.37117e-05	0.000130382	Armcx6	protein_coding
ENSMUSG00000019857	Gm550		ENSMUSG00000034126	675.099	0.464744	0.11376	4.08529	4.4021e-05	0.000131263	Pomt2	protein_coding
ENSMUSG00000047669	Naa12		ENSMUSG00000040459	3283.01	0.432982	0.10617	4.07819	4.53868e-05	0.000135143	Arglu1	protein_coding
ENSMUSG00000019878	Kcnk5		ENSMUSG00000020949	1244.28	-0.488497	0.119797	-4.07771	4.54818e-05	0.000135383	Fkbp3	protein_coding
ENSMUSG00000038010	Tm9sf1		ENSMUSG00000033157	206.072	-0.751137	0.184337	-4.07479	4.6055e-05	0.000137047	Abhd10	protein_coding
ENSMUSG00000058297	Zglp1		ENSMUSG00000033306	2777.25	-0.386173	0.0948421	-4.07175	4.6662e-05	0.000138765	Lpp	protein_coding
ENSMUSG00000020087	Ggt7		ENSMUSG00000038126	372.577	-0.58236	0.143194	-4.06693	4.76375e-05	0.000141533	Mphosph9	protein_coding
ENSMUSG00000020085	Csnk1a1		ENSMUSG00000026439	663.045	-0.459654	0.113033	-4.06653	4.77174e-05	0.000141747	Rbbp5	protein_coding
ENSMUSG00000036875	Dusp18		ENSMUSG00000087516	16.6107	6.25475	1.53929	4.06339	4.8365e-05	0.000143581	Tbx3os1	antisense
ENSMUSG00000020064	Acot7		ENSMUSG00000028736	21.7099	-1.87731	0.462023	-4.06325	4.83949e-05	0.000143647	Pax7	protein_coding
ENSMUSG00000037876	Pam16		ENSMUSG00000001157	338.554	-0.573003	0.141081	-4.0615	4.87577e-05	0.000144633	Gmcl1	protein_coding
ENSMUSG00000069601	Stk35		ENSMUSG00000025470	285.856	-0.633262	0.155953	-4.0606	4.8947e-05	0.000145171	Zfp511	protein_coding
ENSMUSG00000019933	Iqce		ENSMUSG00000009585	372.433	-0.577575	0.142264	-4.05988	4.90981e-05	0.000145574	Apobec3	protein_coding
ENSMUSG00000060733	Apbb3		ENSMUSG00000021704	613.956	0.465319	0.114643	4.05884	4.93173e-05	0.000146134	Mtx3	protein_coding
ENSMUSG00000019923	Cxxc1		ENSMUSG00000034709	446.736	-0.52498	0.12943	-4.05609	4.99021e-05	0.000147749	Ppp1r21	protein_coding
ENSMUSG00000040009	Srf		ENSMUSG00000003992	616	0.585821	0.144657	4.04974	5.12752e-05	0.000151671	Ssbp2	protein_coding
ENSMUSG00000009681	Lysmd2		ENSMUSG00000028467	186.286	0.763615	0.188778	4.04503	5.23159e-05	0.000154653	Gba2	protein_coding
ENSMUSG00000020180	Smad2		ENSMUSG00000071176	921.796	0.546349	0.135212	4.04069	5.32951e-05	0.000157473	Arhgef10	protein_coding
ENSMUSG00000001436	Rasa4		ENSMUSG00000042492	1127.84	0.385408	0.0955696	4.03275	5.51277e-05	0.000162736	Tbc1d10b	protein_coding
ENSMUSG00000009291	Kbtbd3		ENSMUSG00000026305	3858.61	-0.386245	0.0958606	-4.02924	5.59574e-05	0.000165081	Lrrfip1	protein_coding
ENSMUSG00000020284	Foxo1		ENSMUSG00000039814	28.2036	-2.37915	0.593516	-4.00856	6.10899e-05	0.000179549	Xkr5	protein_coding
ENSMUSG00000005054	Jmjd1c		ENSMUSG00000074480	558.793	-0.524702	0.130938	-4.00724	6.14327e-05	0.000180444	Mex3a	protein_coding
ENSMUSG00000032763	Lsm7		ENSMUSG00000067818	443.125	-0.515895	0.128787	-4.00581	6.18041e-05	0.000181479	Myl9	protein_coding
ENSMUSG00000020307	Zhx2		ENSMUSG00000043940	1959.76	0.641599	0.160186	4.00533	6.19308e-05	0.000181822	Wdfy3	protein_coding
ENSMUSG00000054206	Rnf121		ENSMUSG00000021279	2104.37	0.372381	0.0930713	4.00103	6.30683e-05	0.000184961	Cdc42bpb	protein_coding
ENSMUSG00000020331	Gata3		ENSMUSG00000040596	171.503	-0.705375	0.176346	-3.99994	6.33595e-05	0.000185786	Pogk	protein_coding
ENSMUSG00000020325	Ilf3		ENSMUSG00000028886	932.644	-0.426771	0.106722	-3.99891	6.36362e-05	0.000186452	Eya3	protein_coding
ENSMUSG00000035754	Fez2		ENSMUSG00000025047	1476.95	-0.41715	0.104323	-3.99863	6.37102e-05	0.00018664	Pdcd11	protein_coding
ENSMUSG00000003068	Smad7		ENSMUSG00000030177	159.868	-1.02362	0.256504	-3.99065	6.58925e-05	0.000192674	Ccdc77	protein_coding
ENSMUSG00000035621	Olfm2		ENSMUSG00000064037	437.12	-0.58608	0.146865	-3.99061	6.59027e-05	0.000192674	Gpn1	protein_coding
ENSMUSG00000045193	Pin1		ENSMUSG00000002910	111.076	0.899334	0.225444	3.98918	6.63032e-05	0.000193815	Arrdc2	protein_coding
ENSMUSG00000069565	Lins1		ENSMUSG00000036057	2393.82	0.510665	0.128156	3.98473	6.75579e-05	0.00019736	Ptpn23	protein_coding
ENSMUSG00000063457	Lars2		ENSMUSG00000063146	690.565	0.510001	0.128034	3.98333	6.79564e-05	0.000198494	Clip2	protein_coding
ENSMUSG00000035370	Slc38a7		ENSMUSG00000020900	3327.96	-0.579911	0.145638	-3.98186	6.83784e-05	0.000199664	Myh10	protein_coding
ENSMUSG00000061589	Rex1bd		ENSMUSG00000087064	10.7899	4.068	1.02213	3.97993	6.89347e-05	0.000201133	Sap30bpos	antisense
ENSMUSG00000020211	Ankrd27		ENSMUSG00000022296	179.406	1.00384	0.252473	3.97601	7.00811e-05	0.00020432	Baalc	protein_coding
ENSMUSG00000059406	Nfib		ENSMUSG00000061353	1923.19	0.709228	0.178496	3.97336	7.08649e-05	0.000206542	Cxcl12	protein_coding
ENSMUSG00000035011	Clip3		ENSMUSG00000001062	382.692	0.549205	0.138354	3.96957	7.20035e-05	0.000209569	Vps9d1	protein_coding
ENSMUSG00000004933	Rpf1		ENSMUSG00000024563	899.373	-0.50329	0.12702	-3.96228	7.42388e-05	0.000215775	Smad2	protein_coding
ENSMUSG00000034902	Vps13d		ENSMUSG00000045210	1143.32	0.458472	0.115849	3.9575	7.57379e-05	0.000219963	Vcpip1	protein_coding
ENSMUSG00000054452	Robo1		ENSMUSG00000048787	262.49	0.743032	0.18778	3.95692	7.59223e-05	0.00022043	Dcun1d3	protein_coding
ENSMUSG00000020246	Clspn		ENSMUSG00000019761	74.1813	1.15159	0.291177	3.95497	7.65449e-05	0.000221999	Krt10	protein_coding
ENSMUSG00000020250	St6gal1		ENSMUSG00000058388	626.209	-0.475765	0.120406	-3.95135	7.77108e-05	0.000225277	Phtf1	protein_coding
ENSMUSG00000109864	Osgin2		ENSMUSG00000047810	17.4555	2.63781	0.668061	3.94847	7.86537e-05	0.000227905	Ccdc88b	protein_coding
ENSMUSG00000034612	Golm1		ENSMUSG00000038633	3142.94	-0.554451	0.140437	-3.94805	7.87913e-05	0.000228268	Degs1	protein_coding
ENSMUSG00000020255	Spa17		ENSMUSG00000021385	260.136	-0.605509	0.153728	-3.93885	8.18741e-05	0.000236873	Ippk	protein_coding
ENSMUSG00000060935	Cops5		ENSMUSG00000063851	18.0233	-2.53836	0.645197	-3.93423	8.34634e-05	0.000241285	Rnf183	protein_coding
ENSMUSG00000001786	Hmgn3		ENSMUSG00000050714	266.175	0.765103	0.194666	3.93034	8.48266e-05	0.000245052	Zbtb26	protein_coding
ENSMUSG00000035311	Bcl10		ENSMUSG00000024218	409.108	-0.618697	0.157508	-3.92803	8.56462e-05	0.000247255	Taf11	protein_coding
ENSMUSG00000019975	Ano8		ENSMUSG00000058145	12.5462	6.05939	1.54324	3.92641	8.62243e-05	0.000248886	Adamts17	protein_coding
ENSMUSG00000020015	Bloc1s2		ENSMUSG00000028167	31.7318	1.84692	0.470589	3.9247	8.68388e-05	0.000250583	Bdh2	protein_coding
ENSMUSG00000015889	Abi1		ENSMUSG00000048546	809.645	-0.561163	0.143007	-3.92402	8.70835e-05	0.000251251	Tob2	protein_coding
ENSMUSG00000020019	Depdc1a		ENSMUSG00000074794	312.449	-0.602043	0.153442	-3.92359	8.72375e-05	0.000251618	Arrdc3	protein_coding
ENSMUSG00000005897	Rhpn2		ENSMUSG00000028857	387.015	-0.635224	0.161935	-3.9227	8.75616e-05	0.000252476	Tmem222	protein_coding
ENSMUSG00000020023	Ttll5		ENSMUSG00000026024	643.218	0.543198	0.138511	3.92169	8.79284e-05	0.000253456	Als2	protein_coding
ENSMUSG00000020185	Brca2		ENSMUSG00000023960	104.689	1.04569	0.267616	3.90743	9.32835e-05	0.000268032	Enpp5	protein_coding
ENSMUSG00000063334	Sf3a2		ENSMUSG00000031996	3459.4	0.53633	0.137306	3.9061	9.37962e-05	0.000269382	Aplp2	protein_coding
ENSMUSG00000020212	Mdm1		ENSMUSG00000054499	128.65	0.905073	0.231808	3.90441	9.44563e-05	0.000271195	Dedd2	protein_coding
ENSMUSG00000053684	Tbc1d8b		ENSMUSG00000035596	988.498	-0.43131	0.110594	-3.89995	9.62123e-05	0.000275859	Mboat7	protein_coding
ENSMUSG00000006732	Lhx9		ENSMUSG00000022863	105.275	-0.953649	0.244759	-3.89627	9.7685e-05	0.000279912	Btg3	protein_coding
ENSMUSG00000025422	Zranb2		ENSMUSG00000009185	38.8712	1.89789	0.487195	3.89554	9.79802e-05	0.000280594	Ccl8	protein_coding
ENSMUSG00000025408	Gas2		ENSMUSG00000029090	1398.14	-0.381461	0.0981275	-3.8874	0.000101324	0.000289636	Adgra3	protein_coding
ENSMUSG00000040195	Kctd15		ENSMUSG00000059890	1129.12	0.544224	0.140138	3.88348	0.000102973	0.000294066	Ube4a	protein_coding
ENSMUSG00000071072	Manba		ENSMUSG00000025962	576.369	-0.494684	0.127382	-3.88345	0.000102983	0.000294066	Fastkd2	protein_coding
ENSMUSG00000044005	Dedd2		ENSMUSG00000030276	105.151	0.95407	0.245746	3.88235	0.000103452	0.000295317	Ttll3	protein_coding
ENSMUSG00000078427	Bdh2		ENSMUSG00000036568	482.675	0.518083	0.133473	3.88154	0.000103796	0.000296253	Bicral	protein_coding
ENSMUSG00000025348	Cisd2		ENSMUSG00000021975	579.177	-0.471796	0.12169	-3.87704	0.000105735	0.00030165	Ints9	protein_coding
ENSMUSG00000075327	Btg3		ENSMUSG00000027076	192.739	-0.733301	0.189244	-3.8749	0.000106669	0.000304223	Timm10	protein_coding
ENSMUSG00000015202	Dctpp1		ENSMUSG00000037025	24.9253	-2.66533	0.687981	-3.87413	0.000107005	0.000305088	Foxa2	protein_coding
ENSMUSG00000079685	Smc1a		ENSMUSG00000058706	479.939	0.5111	0.132276	3.86389	0.000111594	0.000317596	0610030E20Rik	protein_coding
ENSMUSG00000019795	Cetn3		ENSMUSG00000037251	403.804	0.63723	0.165074	3.86026	0.000113266	0.000322162	Pomk	protein_coding
ENSMUSG00000047712	Tet3		ENSMUSG00000022682	1781.94	-0.373557	0.0968171	-3.85838	0.000114141	0.000324406	Rrn3	protein_coding
ENSMUSG00000019832	Tspan5		ENSMUSG00000019564	163.548	0.790153	0.2051	3.85253	0.000116903	0.000331757	Arid3a	protein_coding
ENSMUSG00000019814	St6galnac2		ENSMUSG00000027366	2222.44	0.672166	0.174554	3.85076	0.000117751	0.000334012	Sppl2a	protein_coding
ENSMUSG00000037370	Elobl		ENSMUSG00000031386	3964.78	-0.554979	0.144192	-3.84889	0.000118656	0.000336376	Hcfc1	protein_coding
ENSMUSG00000039089	Eif4e		ENSMUSG00000048707	187.349	-0.726663	0.188831	-3.84822	0.000118978	0.000337238	Tprn	protein_coding
ENSMUSG00000075266	Uqcrb		ENSMUSG00000040006	651.411	0.599903	0.155925	3.84739	0.000119384	0.000338338	Ginm1	protein_coding
ENSMUSG00000019789	Clcn4		ENSMUSG00000062345	300.308	-0.913699	0.237738	-3.84331	0.000121388	0.000343657	Serpinb2	protein_coding
ENSMUSG00000063760	Senp2		ENSMUSG00000024913	1818.13	0.501437	0.130824	3.83292	0.000126629	0.000357904	Lrp5	protein_coding
ENSMUSG00000019782	Tra2b		ENSMUSG00000045193	623.847	0.822464	0.214809	3.82882	0.000128761	0.000363603	Cirbp	protein_coding
ENSMUSG00000039497	Cdc14a		ENSMUSG00000025407	22.207	-2.52239	0.658857	-3.82842	0.000128966	0.000364127	Gli1	protein_coding
ENSMUSG00000063953	Smarce1		ENSMUSG00000031133	20.3273	2.35186	0.614477	3.82741	0.000129497	0.00036557	Arhgef6	protein_coding
ENSMUSG00000069662	Glrx		ENSMUSG00000032401	13.2877	5.84366	1.52699	3.82691	0.00012976	0.000366203	Lctl	protein_coding
ENSMUSG00000019838	Slc36a1		ENSMUSG00000018931	439.242	0.570843	0.149199	3.82606	0.000130212	0.000367425	Natd1	protein_coding
ENSMUSG00000075232	Msl2		ENSMUSG00000024096	1487.26	-0.37147	0.0971067	-3.82538	0.000130568	0.000368375	Ralbp1	protein_coding
ENSMUSG00000019822	Adarb1		ENSMUSG00000029911	597.457	-0.482525	0.126287	-3.82086	0.000132985	0.000374848	Ssbp1	protein_coding
ENSMUSG00000019813	Hmgxb3		ENSMUSG00000034297	1741.91	0.443883	0.116237	3.81876	0.000134123	0.000377896	Med13	protein_coding
ENSMUSG00000048756	Slf1		ENSMUSG00000034285	80.8049	-1.13607	0.297559	-3.81799	0.000134546	0.000378918	Nipsnap1	protein_coding
ENSMUSG00000019866	Creb1		ENSMUSG00000069633	27.5358	1.87703	0.492171	3.81377	0.00013686	0.00038509	Pex11g	protein_coding
ENSMUSG00000058298	Bcl9l		ENSMUSG00000062270	1890.52	-0.341421	0.0896815	-3.80704	0.000140642	0.000395083	Morf4l1	protein_coding
ENSMUSG00000019917	Ptgr3		ENSMUSG00000048911	407.785	-0.655885	0.172285	-3.80698	0.000140672	0.000395108	Rnf24	protein_coding
ENSMUSG00000009647	Anp32a		ENSMUSG00000030172	1044.03	0.665605	0.174957	3.8044	0.000142148	0.000399017	Erc1	protein_coding
ENSMUSG00000020107	Sephs2		ENSMUSG00000063760	1131.23	0.387303	0.101944	3.79916	0.000145187	0.000407062	Rnf217	protein_coding
ENSMUSG00000057337	Bicd2		ENSMUSG00000034422	26.9449	1.8672	0.492142	3.79404	0.000148218	0.000415191	Parp14	protein_coding
ENSMUSG00000020100	Rbfox2		ENSMUSG00000052534	2102.27	-0.449665	0.118546	-3.79317	0.000148737	0.000416522	Pbx1	protein_coding
ENSMUSG00000020099	Ssh2		ENSMUSG00000022983	967.384	-0.451412	0.119056	-3.7916	0.000149679	0.000418965	Scaf4	protein_coding
ENSMUSG00000059901	Exoc8		ENSMUSG00000024101	683.083	0.454572	0.119915	3.7908	0.000150165	0.000420208	Washc1	protein_coding
ENSMUSG00000020083	Cgnl1		ENSMUSG00000049295	413.423	0.543238	0.143318	3.79044	0.000150382	0.000420691	Zfp219	protein_coding
ENSMUSG00000037031	Anxa2		ENSMUSG00000061887	1697.79	-0.314781	0.0830634	-3.78965	0.00015086	0.000421902	Ssbp3	protein_coding
ENSMUSG00000037012	1600012H06Rik		ENSMUSG00000071855	115.313	-0.979483	0.258466	-3.7896	0.00015089	0.000421925	Ccdc112	protein_coding
ENSMUSG00000020076	Txnrd1		ENSMUSG00000050505	14.6482	-4.41508	1.16597	-3.78662	0.000152712	0.000426702	Pcdh20	protein_coding
ENSMUSG00000047146	Sipa1l2		ENSMUSG00000009647	1207.98	0.357805	0.0947349	3.77691	0.000158787	0.000442891	Mcu	protein_coding
ENSMUSG00000037855	Aqp5		ENSMUSG00000078945	47.2245	1.35577	0.35927	3.77369	0.000160851	0.000448514	Naip2	protein_coding
ENSMUSG00000090622	Nopchap1		ENSMUSG00000019947	1024.28	0.568587	0.150707	3.7728	0.000161424	0.000449912	Arid5b	protein_coding
[truncated: 1,478 more rows]

## Sheet: GFP_DM4vsGFP_GM.intersect_mRNA
ENSMUSG00000025907	Gpr153		ENSEMBL	baseMean	log2FoldChange	lfcSE	stat	pvalue	padj	gene_name	gene_type
ENSMUSG00000033740	Nol12		ENSMUSG00000030592	8633.58	8.54563	0.166109	51.4459	0	0	Ryr1	protein_coding
ENSMUSG00000051285	Hecw2		ENSMUSG00000030672	20987.3	11.0659	0.256723	43.1044	0	0	Mylpf	protein_coding
ENSMUSG00000061024	Ero1b		ENSMUSG00000061723	10820.2	8.79167	0.172352	51.0099	0	0	Tnnt3	protein_coding
ENSMUSG00000056763	Tax1bp1		ENSMUSG00000031461	6945.18	9.07456	0.207982	43.6315	0	0	Myom2	protein_coding
ENSMUSG00000016918	Apmap		ENSMUSG00000031740	11553.4	4.38982	0.106717	41.135	0	0	Mmp2	protein_coding
ENSMUSG00000025925	Sh3gl1		ENSMUSG00000039376	2741.58	4.66145	0.123038	37.8862	0	0	Synpo2l	protein_coding
ENSMUSG00000025921	Rrp1b		ENSMUSG00000091898	7567.66	7.90453	0.16517	47.857	0	0	Tnnc1	protein_coding
ENSMUSG00000025940	Coro1c		ENSMUSG00000006457	4432.26	4.68868	0.0934489	50.1737	0	0	Actn3	protein_coding
ENSMUSG00000025931	Nfe2l3		ENSMUSG00000064179	3679.08	8.10633	0.218975	37.0194	5.58969e-300	7.5337e-297	Tnnt1	protein_coding
ENSMUSG00000026156	Trim24		ENSMUSG00000020914	5854.8	-4.41438	0.120927	-36.5046	9.36731e-292	9.81955e-289	Top2a	protein_coding
ENSMUSG00000073725	Fat1		ENSMUSG00000005410	1796.21	-4.63118	0.127814	-36.2338	1.79006e-287	1.68884e-284	Mcm5	protein_coding
ENSMUSG00000004768	Yju2		ENSMUSG00000020614	4507.65	3.28085	0.0913762	35.9048	2.57012e-282	2.30932e-279	Fam20a	protein_coding
ENSMUSG00000026131	Rnf216		ENSMUSG00000041859	1938.37	-4.00419	0.113103	-35.4029	1.53858e-274	1.31961e-271	Mcm3	protein_coding
ENSMUSG00000045216	Bcat2		ENSMUSG00000001517	1889.16	-4.08689	0.115593	-35.3558	8.17961e-274	6.71048e-271	Foxm1	protein_coding
ENSMUSG00000037447	Fam149a		ENSMUSG00000026238	5738.75	-2.65649	0.0764835	-34.7328	2.51914e-264	1.90135e-261	Ptma	protein_coding
ENSMUSG00000037408	Zfp747l1		ENSMUSG00000031636	2653.97	4.74796	0.138098	34.3811	4.83384e-259	3.50806e-256	Pdlim3	protein_coding
ENSMUSG00000001138	Prr14		ENSMUSG00000020882	1417.68	4.4631	0.133382	33.4611	1.77397e-245	1.19546e-242	Cacnb1	protein_coding
ENSMUSG00000061518	E130308A19Rik		ENSMUSG00000026547	6657.6	-2.72323	0.081431	-33.4422	3.34611e-245	2.17717e-242	Tagln2	protein_coding
ENSMUSG00000026113	Mtif3		ENSMUSG00000027797	5290.47	3.72582	0.113293	32.8867	3.41061e-237	2.01108e-234	Dclk1	protein_coding
ENSMUSG00000026111	A930007A09Rik		ENSMUSG00000018166	963.829	5.2641	0.163972	32.1036	3.92546e-226	2.05749e-223	Erbb3	protein_coding
ENSMUSG00000037216	Apc		ENSMUSG00000031791	2219.48	4.62348	0.14534	31.8114	4.49688e-222	2.29329e-219	Tmem38a	protein_coding
ENSMUSG00000026083	Triobp		ENSMUSG00000024590	1469.81	-3.90031	0.12262	-31.8081	4.99694e-222	2.48125e-219	Lmnb1	protein_coding
ENSMUSG00000026078	Luc7l2		ENSMUSG00000027469	2372.97	-3.84652	0.121838	-31.5709	9.26649e-219	4.37123e-216	Tpx2	protein_coding
ENSMUSG00000073702	Tbc1d4		ENSMUSG00000026564	1153.04	4.4079	0.139708	31.5508	1.74963e-218	8.05214e-216	Dusp27	protein_coding
ENSMUSG00000003135	Zc3hav1		ENSMUSG00000024660	1622.84	-3.71545	0.11782	-31.535	2.88053e-218	1.29411e-215	Incenp	protein_coding
ENSMUSG00000026074	Rplp2		ENSMUSG00000028464	22197.9	2.74106	0.0869525	31.5236	4.12337e-218	1.80939e-215	Tpm2	protein_coding
ENSMUSG00000026072	Gsdme		ENSMUSG00000070348	2862.39	-4.61687	0.146798	-31.4504	4.13907e-217	1.775e-214	Ccnd1	protein_coding
ENSMUSG00000026068	Osbpl3		ENSMUSG00000001403	1375.59	-4.28021	0.136531	-31.3497	9.83306e-216	4.03348e-213	Ube2c	protein_coding
ENSMUSG00000026065	Reep5		ENSMUSG00000036390	2623.33	3.97063	0.126867	31.2975	5.04982e-215	1.9851e-212	Gadd45a	protein_coding
ENSMUSG00000026062	Rnf40		ENSMUSG00000003779	1287.19	-3.95795	0.126787	-31.2175	6.17655e-214	2.37848e-211	Kif20a	protein_coding
ENSMUSG00000060679	Gm57849		ENSMUSG00000026459	2124.41	7.92845	0.255975	30.9736	1.22355e-210	4.43984e-208	Myog	protein_coding
ENSMUSG00000010290	4933427D14Rik		ENSMUSG00000027699	1168.5	-4.38786	0.142154	-30.8669	3.32497e-209	1.18375e-206	Ect2	protein_coding
ENSMUSG00000066877	Bcl7c		ENSMUSG00000057113	11238.8	-2.5104	0.0818368	-30.6757	1.19989e-206	4.11649e-204	Npm1	protein_coding
ENSMUSG00000041763	Mfsd4b4		ENSMUSG00000028639	7237.79	-2.15224	0.0702253	-30.6477	2.83978e-206	9.56855e-204	Ybx1	protein_coding
ENSMUSG00000041684	2610524H06Rik		ENSMUSG00000038170	4063.55	2.69577	0.0882038	30.563	3.80031e-205	1.25803e-202	Pde4dip	protein_coding
ENSMUSG00000026048	1500011B03Rik		ENSMUSG00000061086	1577.8	8.04434	0.264297	30.4367	1.79388e-203	5.83599e-201	Myl4	protein_coding
ENSMUSG00000026043	Phkg2		ENSMUSG00000025348	26440.3	3.07097	0.101837	30.1559	8.98083e-200	2.87219e-197	Itga7	protein_coding
ENSMUSG00000025995	Actn4		ENSMUSG00000026355	2463.2	-2.71041	0.089996	-30.117	2.90492e-199	9.13548e-197	Mcm6	protein_coding
ENSMUSG00000026109	Zc2hc1c		ENSMUSG00000002870	2151.43	-3.48521	0.115792	-30.0988	5.02322e-199	1.55382e-196	Mcm2	protein_coding
ENSMUSG00000045954	Ift52		ENSMUSG00000017817	2689.02	2.63819	0.0881969	29.9125	1.35485e-196	4.05788e-194	Jph2	protein_coding
ENSMUSG00000026104	Dyrk3		ENSMUSG00000061689	7304.99	3.07997	0.104368	29.5107	2.09608e-191	6.17985e-189	Dlgap4	protein_coding
ENSMUSG00000043015	Fbxl19		ENSMUSG00000032648	1142.09	6.98408	0.238176	29.3232	5.24382e-189	1.52224e-186	Pygm	protein_coding
ENSMUSG00000041426	Lnx2		ENSMUSG00000017716	1254.16	-4.62124	0.159039	-29.0572	1.24682e-185	3.5646e-183	Birc5	protein_coding
ENSMUSG00000026096	Senp1		ENSMUSG00000020216	1125.69	4.24204	0.146202	29.015	4.25916e-185	1.19949e-182	Jsrp1	protein_coding
ENSMUSG00000025981	Ppm1a		ENSMUSG00000027861	7663.28	10.7987	0.37326	28.9308	4.89911e-184	1.35943e-181	Casq2	protein_coding
ENSMUSG00000073676	Rsl1d1		ENSMUSG00000022519	9013.53	8.03659	0.279822	28.7203	2.12629e-181	5.65084e-179	Srl	protein_coding
ENSMUSG00000046994	Clmn		ENSMUSG00000001525	16141.4	-2.53353	0.0885594	-28.6082	5.30843e-180	1.37212e-177	Tubb5	protein_coding
ENSMUSG00000038349	Malsu1		ENSMUSG00000029070	3366.93	2.64053	0.0924423	28.5641	1.87458e-179	4.77992e-177	Mxra8	protein_coding
ENSMUSG00000038323	Zfp870		ENSMUSG00000020649	4124.12	-3.19421	0.112312	-28.4405	6.38982e-178	1.60759e-175	Rrm2	protein_coding
ENSMUSG00000026039	Stx4a		ENSMUSG00000022055	1091.93	-4.63993	0.164495	-28.207	4.79224e-175	1.17435e-172	Nefl	protein_coding
ENSMUSG00000063558	Tra2a		ENSMUSG00000031400	2090.89	-2.63873	0.0936748	-28.169	1.40075e-174	3.34566e-172	G6pdx	protein_coding
ENSMUSG00000051223	Pcdhb17		ENSMUSG00000025085	2568.78	2.33612	0.08319	28.0817	1.63916e-173	3.86616e-171	Ablim1	protein_coding
ENSMUSG00000026036	Kat8		ENSMUSG00000005732	1686.73	-2.79959	0.0996996	-28.0803	1.70497e-173	3.97174e-171	Ranbp1	protein_coding
ENSMUSG00000026031	Bckdk		ENSMUSG00000041219	1171.58	-3.39495	0.12163	-27.9121	1.90429e-171	4.38197e-169	Arhgap11a	protein_coding
ENSMUSG00000026029	Usp46		ENSMUSG00000024236	4473.06	3.69851	0.133236	27.759	1.35645e-169	3.08372e-167	Svil	protein_coding
ENSMUSG00000026027	Jrk		ENSMUSG00000058914	3381.74	4.67486	0.168473	27.7484	1.8222e-169	4.09324e-167	C1qtnf3	protein_coding
ENSMUSG00000041075	Nkiras2		ENSMUSG00000030867	1003	-4.35994	0.157741	-27.6399	3.69356e-168	8.01078e-166	Plk1	protein_coding
ENSMUSG00000026020	Rnasel		ENSMUSG00000025364	5658.16	-1.94131	0.070253	-27.6331	4.44907e-168	9.53972e-166	Pa2g4	protein_coding
ENSMUSG00000067336	Ebf1		ENSMUSG00000006403	1023.61	4.28301	0.155466	27.5496	4.47917e-167	9.49635e-165	Adamts4	protein_coding
ENSMUSG00000041040	Lmo7		ENSMUSG00000000751	2406.81	-2.55969	0.0930788	-27.5002	1.74419e-166	3.6166e-164	Rpa1	protein_coding
ENSMUSG00000026017	Herc3		ENSMUSG00000027253	4053.37	4.00684	0.145974	27.449	7.14945e-166	1.46634e-163	Lrp4	protein_coding
ENSMUSG00000073664	Zfp607b		ENSMUSG00000054717	958.709	-4.26911	0.155896	-27.3844	4.20518e-165	8.44123e-163	Hmgb2	protein_coding
ENSMUSG00000049439	Cmip		ENSMUSG00000057378	1016.68	5.13996	0.188422	27.279	7.52374e-164	1.46356e-161	Ryr3	protein_coding
ENSMUSG00000026782	Mfhas1		ENSMUSG00000028068	863.628	-3.70355	0.136028	-27.2264	3.1593e-163	6.02149e-161	Iqgap3	protein_coding
ENSMUSG00000026012	Lrfn4		ENSMUSG00000027496	931.988	-4.78787	0.175875	-27.2231	3.46355e-163	6.53536e-161	Aurka	protein_coding
ENSMUSG00000052062	Lif		ENSMUSG00000002055	1079.72	-3.35382	0.123305	-27.1994	6.59584e-163	1.23225e-160	Spag5	protein_coding
ENSMUSG00000025969	Nsd3		ENSMUSG00000020897	755.406	-4.60072	0.1705	-26.9837	2.29768e-160	4.20922e-158	Aurkb	protein_coding
ENSMUSG00000025967	Gtf3a		ENSMUSG00000024049	2053.77	8.61573	0.319515	26.9651	3.79828e-160	6.89133e-158	Myom1	protein_coding
ENSMUSG00000025962	Rab5a		ENSMUSG00000028873	680.633	-4.37049	0.163164	-26.7859	4.71161e-158	8.46699e-156	Cdca8	protein_coding
ENSMUSG00000025958	Mrps9		ENSMUSG00000005470	1032.17	-5.19525	0.194214	-26.7501	1.23139e-157	2.19199e-155	Asf1b	protein_coding
ENSMUSG00000070871	Zfp637		ENSMUSG00000033031	1136.01	-3.64187	0.136189	-26.7414	1.55634e-157	2.74454e-155	Cip2a	protein_coding
ENSMUSG00000025949	Abce1		ENSMUSG00000023505	838.404	-4.04897	0.151505	-26.725	2.40952e-157	4.20974e-155	Cdca3	protein_coding
ENSMUSG00000015222	Slc6a9		ENSMUSG00000022836	532.409	5.05501	0.189196	26.7184	2.87499e-157	4.9769e-155	Mylk	protein_coding
ENSMUSG00000026192	Meis2		ENSMUSG00000040084	1196.37	-4.15314	0.155525	-26.704	4.22395e-157	7.24561e-155	Bub1b	protein_coding
ENSMUSG00000026188	B4galt2		ENSMUSG00000090210	805.957	6.49787	0.243779	26.6548	1.57383e-156	2.65148e-154	Itga10	protein_coding
ENSMUSG00000026187	Dph2		ENSMUSG00000034311	906.975	-3.97292	0.149589	-26.5589	2.02517e-155	3.35201e-153	Kif4	protein_coding
ENSMUSG00000039354	Atp8b2		ENSMUSG00000020808	679.886	-4.46503	0.16842	-26.5113	7.18316e-155	1.1786e-152	Pimreg	protein_coding
ENSMUSG00000006304	Cd82		ENSMUSG00000019961	5585.61	-2.18851	0.0829472	-26.3844	2.06805e-153	3.36397e-151	Tmpo	protein_coding
ENSMUSG00000026179	Tspan18		ENSMUSG00000033684	5091.02	2.18857	0.0829966	26.3694	3.07435e-153	4.95812e-151	Qsox1	protein_coding
ENSMUSG00000026177	Tia1		ENSMUSG00000021707	745.016	-4.27594	0.162314	-26.3436	6.08302e-153	9.72716e-151	Dhfr	protein_coding
ENSMUSG00000026176	Ssbp4		ENSMUSG00000058290	1061.98	-4.06723	0.15468	-26.2945	2.2172e-152	3.51565e-150	Espl1	protein_coding
ENSMUSG00000026174	Foxred2		ENSMUSG00000030677	712.827	-3.81553	0.145263	-26.2663	4.6573e-152	7.32322e-150	Kif22	protein_coding
ENSMUSG00000026173	Ell		ENSMUSG00000022360	2477.35	-3.7306	0.142471	-26.1849	3.94941e-151	6.1588e-149	Atad2	protein_coding
ENSMUSG00000033276	Ndufab1		ENSMUSG00000002297	1076.11	-3.36686	0.129131	-26.0733	7.32153e-150	1.12317e-147	Dbf4	protein_coding
ENSMUSG00000033257	Plk1		ENSMUSG00000022385	759.663	-4.4067	0.169151	-26.0519	1.2803e-149	1.94823e-147	Gtse1	protein_coding
ENSMUSG00000026167	Dctn5		ENSMUSG00000027379	954.64	-4.32998	0.166821	-25.9558	1.56182e-148	2.3576e-146	Bub1	protein_coding
ENSMUSG00000049339	Map2		ENSMUSG00000026683	901.022	-4.11819	0.159072	-25.8889	8.88091e-148	1.31948e-145	Nuf2	protein_coding
ENSMUSG00000026197	Acadsb		ENSMUSG00000078812	10169.8	-2.16407	0.0839055	-25.7917	1.09741e-146	1.61773e-144	Eif5a	protein_coding
ENSMUSG00000026199	Zyx		ENSMUSG00000032348	2068.67	-2.42622	0.0940712	-25.7913	1.10971e-146	1.62319e-144	Gsta4	protein_coding
ENSMUSG00000026201	Fam131b		ENSMUSG00000042489	662.069	-4.37484	0.169674	-25.7838	1.34883e-146	1.94283e-144	Clspn	protein_coding
ENSMUSG00000026203	Clcn1		ENSMUSG00000037820	658.876	4.47987	0.174759	25.6345	6.29569e-145	8.93183e-143	Tgm2	protein_coding
ENSMUSG00000026208	Sema6d		ENSMUSG00000025574	968.482	-3.87394	0.151433	-25.5819	2.42534e-144	3.41521e-142	Tk1	protein_coding
ENSMUSG00000026207	Rrp9		ENSMUSG00000032555	1833.95	-2.41322	0.0943503	-25.5772	2.73493e-144	3.82262e-142	Topbp1	protein_coding
ENSMUSG00000033021	Jak1		ENSMUSG00000049932	758.91	-3.92805	0.154537	-25.4182	1.58503e-142	2.18306e-140	H2ax	protein_coding
ENSMUSG00000032968	Nrep		ENSMUSG00000021377	2248.13	-2.73919	0.107837	-25.4011	2.4502e-142	3.35021e-140	Dek	protein_coding
ENSMUSG00000026213	Fbn1		ENSMUSG00000056394	1124.44	-3.12311	0.123082	-25.3741	4.8686e-142	6.60904e-140	Lig1	protein_coding
ENSMUSG00000006576	Ephb6		ENSMUSG00000034317	1223.36	-2.91546	0.115072	-25.336	1.28357e-141	1.71771e-139	Trim59	protein_coding
ENSMUSG00000032883	Myef2		ENSMUSG00000001506	34401.8	4.24356	0.169235	25.0749	9.3381e-139	1.23217e-136	Col1a1	protein_coding
ENSMUSG00000079470	Cachd1		ENSMUSG00000026211	1645.28	3.03855	0.121257	25.0589	1.39801e-138	1.83188e-136	Obsl1	protein_coding
ENSMUSG00000026248	Artn		ENSMUSG00000031004	5811.9	-3.83155	0.152992	-25.0442	2.01802e-138	2.62607e-136	Mki67	protein_coding
ENSMUSG00000026142	Casp2		ENSMUSG00000031799	10483.2	-1.7421	0.0695832	-25.0362	2.46658e-138	3.1878e-136	Tpm4	protein_coding
ENSMUSG00000026150	Fgf7		ENSMUSG00000025980	5640.42	-2.4417	0.097856	-24.952	2.0322e-137	2.60854e-135	Hspd1	protein_coding
ENSMUSG00000073633	St3gal3		ENSMUSG00000024512	2169.87	-2.52563	0.101549	-24.8709	1.53513e-136	1.95719e-134	Dynap	protein_coding
ENSMUSG00000036707	Galk2		ENSMUSG00000026043	86942.2	3.12575	0.125964	24.8147	6.22104e-136	7.87817e-134	Col3a1	protein_coding
ENSMUSG00000026223	Cops2		ENSMUSG00000027067	4867.07	-1.7049	0.0688371	-24.7672	2.02215e-135	2.54373e-133	Ssrp1	protein_coding
ENSMUSG00000094638	Alkbh6		ENSMUSG00000024937	6119.95	2.10448	0.0851178	24.7243	5.86122e-135	7.3242e-133	Ehbp1l1	protein_coding
ENSMUSG00000026238	Zfp1001		ENSMUSG00000027331	1053.25	-3.61225	0.146197	-24.708	8.76339e-135	1.08787e-132	Knstrn	protein_coding
ENSMUSG00000026240	Rhog		ENSMUSG00000034648	842.206	4.85374	0.196804	24.6628	2.68413e-134	3.31026e-132	Lrrn1	protein_coding
ENSMUSG00000026251	Tacc2		ENSMUSG00000028560	1262.21	-2.86586	0.11626	-24.6504	3.64332e-134	4.46402e-132	Usp1	protein_coding
ENSMUSG00000026254	Ate1		ENSMUSG00000034349	3648	-2.67931	0.109073	-24.5645	3.02626e-133	3.66042e-131	Smc4	protein_coding
ENSMUSG00000026255	Ggh		ENSMUSG00000028678	654.831	-4.20258	0.171096	-24.5628	3.16022e-133	3.7981e-131	Kif2c	protein_coding
ENSMUSG00000048000	Ergic3		ENSMUSG00000054766	3007.48	-2.04798	0.0834211	-24.5499	4.337e-133	5.17943e-131	Set	protein_coding
ENSMUSG00000026289	Uqcc1		ENSMUSG00000020185	672.955	-3.92701	0.160497	-24.4678	3.25717e-132	3.86538e-130	E2f7	protein_coding
ENSMUSG00000070738	Tcaf2		ENSMUSG00000025758	858.515	-3.45746	0.141441	-24.4445	5.75739e-132	6.78977e-130	Plk4	protein_coding
ENSMUSG00000090124	Ranbp2		ENSMUSG00000067367	1249.78	-2.66015	0.108833	-24.4425	6.05278e-132	7.09378e-130	Lyar	protein_coding
ENSMUSG00000054545	Setdb2		ENSMUSG00000036752	2186.4	-2.04646	0.0844719	-24.2266	1.16813e-129	1.34399e-127	Tubb4b	protein_coding
ENSMUSG00000036206	Mier1		ENSMUSG00000007080	1003.66	-3.51043	0.144954	-24.2176	1.45048e-129	1.65874e-127	Pole	protein_coding
ENSMUSG00000055013	Grk5		ENSMUSG00000026728	68209.2	-1.79837	0.0746562	-24.0886	3.2879e-128	3.71494e-126	Vim	protein_coding
ENSMUSG00000044337	Slc35d1		ENSMUSG00000006576	1076.8	4.03782	0.167735	24.0726	4.83669e-128	5.43235e-126	Slc4a3	protein_coding
ENSMUSG00000034432	Ndrg2		ENSMUSG00000030978	3737.39	-1.94751	0.0809584	-24.0557	7.27211e-128	8.11938e-126	Rrm1	protein_coding
ENSMUSG00000026305	Ncoa2		ENSMUSG00000029730	1614.66	-2.85514	0.118894	-24.0142	1.97814e-127	2.19562e-125	Mcm7	protein_coding
ENSMUSG00000034343	Snai1		ENSMUSG00000035615	436.004	4.31957	0.180237	23.966	6.29551e-127	6.94678e-125	Frmpd1	protein_coding
ENSMUSG00000026307	Pde4b		ENSMUSG00000032783	595.108	-4.33493	0.180917	-23.9609	7.10661e-127	7.7962e-125	Troap	protein_coding
ENSMUSG00000026308	Tbpl1		ENSMUSG00000031312	756.486	6.49561	0.271409	23.9329	1.39202e-126	1.51827e-124	Itgb1bp2	protein_coding
ENSMUSG00000034292	Fgfr2		ENSMUSG00000048327	1122.53	-4.30988	0.180436	-23.886	4.285e-126	4.64676e-124	Ckap2l	protein_coding
ENSMUSG00000026311	Kmt5b		ENSMUSG00000036333	6625.8	2.60346	0.109681	23.7367	1.50741e-124	1.60697e-122	Kidins220	protein_coding
ENSMUSG00000007805	Bag3		ENSMUSG00000038587	815.251	-3.64507	0.153853	-23.6918	4.37686e-124	4.63972e-122	Akap12	protein_coding
ENSMUSG00000034220	Urm1		ENSMUSG00000042613	5095.99	2.59769	0.110137	23.586	5.36611e-123	5.62518e-121	Pbxip1	protein_coding
ENSMUSG00000047067	Tial1		ENSMUSG00000003617	1862.47	3.12215	0.132393	23.5825	5.82506e-123	6.07254e-121	Cp	protein_coding
ENSMUSG00000026269	Rgs10		ENSMUSG00000023055	2062.52	2.56371	0.108781	23.5676	8.27981e-123	8.58417e-121	Calcoco1	protein_coding
ENSMUSG00000026270	4930511A08Rik		ENSMUSG00000025395	924.225	-3.05721	0.130213	-23.4786	6.74848e-122	6.95831e-120	Prim1	protein_coding
ENSMUSG00000026271	Magi1		ENSMUSG00000021811	733.292	-3.08949	0.131864	-23.4294	2.14576e-121	2.20045e-119	Dnajc9	protein_coding
ENSMUSG00000047793	S1pr1		ENSMUSG00000036371	9620.58	-1.60248	0.0684245	-23.4197	2.69096e-121	2.74464e-119	Serbp1	protein_coding
ENSMUSG00000026275	Lamtor1		ENSMUSG00000026185	115810	3.54685	0.152023	23.331	2.14917e-120	2.16859e-118	Igfbp5	protein_coding
ENSMUSG00000026276	Cnksr3		ENSMUSG00000028348	2015.83	2.73227	0.117303	23.2923	5.30156e-120	5.32102e-118	Cavin4	protein_coding
ENSMUSG00000034066	Lamp2		ENSMUSG00000038375	2347.1	3.04966	0.131004	23.2792	7.20465e-120	7.19284e-118	Trp53inp2	protein_coding
ENSMUSG00000026278	Nr2c2		ENSMUSG00000038271	1670.9	3.21845	0.138476	23.242	1.71365e-119	1.70183e-117	Iffo1	protein_coding
ENSMUSG00000026280	Arhgef40		ENSMUSG00000002835	824.965	-3.28772	0.141498	-23.2351	2.01384e-119	1.98948e-117	Chaf1a	protein_coding
ENSMUSG00000026283	Mettl17		ENSMUSG00000022817	4783.82	2.23912	0.0963937	23.2289	2.32413e-119	2.28407e-117	Itgb5	protein_coding
ENSMUSG00000026333	Phtf1		ENSMUSG00000039824	730.475	3.50304	0.150965	23.2044	4.11131e-119	4.0195e-117	Myl6b	protein_coding
ENSMUSG00000026319	Gpr151		ENSMUSG00000044086	1121.96	8.03024	0.34656	23.1713	8.86749e-119	8.53677e-117	Lmod3	protein_coding
ENSMUSG00000038866	Arhgef18		ENSMUSG00000052353	413.48	4.70927	0.203597	23.1304	2.2911e-118	2.19446e-116	Cemip	protein_coding
ENSMUSG00000044340	Foxf1		ENSMUSG00000020869	4691.08	-1.98318	0.0860433	-23.0486	1.51995e-117	1.4412e-115	Lrrc59	protein_coding
ENSMUSG00000062345	Mcoln1		ENSMUSG00000079243	2544.94	3.95977	0.172416	22.9664	1.01144e-116	9.44795e-115	Xirp1	protein_coding
ENSMUSG00000026315	Mcts2		ENSMUSG00000055027	640.79	4.22389	0.184027	22.9526	1.38845e-116	1.29057e-114	Smyd1	protein_coding
ENSMUSG00000026377	Gm7072		ENSMUSG00000022946	782.575	2.74811	0.120246	22.8541	1.32942e-115	1.22365e-113	Dop1b	protein_coding
ENSMUSG00000064302	Smpd4		ENSMUSG00000037035	2768.02	2.32274	0.102536	22.6529	1.30659e-113	1.1853e-111	Inhbb	protein_coding
ENSMUSG00000098923	Plpp3		ENSMUSG00000026234	18052.1	-2.02031	0.0893807	-22.6034	4.0133e-113	3.6233e-111	Ncl	protein_coding
ENSMUSG00000026388	Dvl3		ENSMUSG00000040111	1194.27	3.75294	0.166172	22.5847	6.12115e-113	5.5e-111	Gramd1b	protein_coding
ENSMUSG00000058665	Eif2b5		ENSMUSG00000068699	18964.3	2.50591	0.111188	22.5376	1.77605e-112	1.58826e-110	Flnc	protein_coding
ENSMUSG00000026339	Krba1		ENSMUSG00000006542	612.421	5.84911	0.260855	22.4228	2.35711e-111	2.07834e-109	Prkag3	protein_coding
ENSMUSG00000026343	Pnpla6		ENSMUSG00000032518	5704.73	-2.12244	0.0947878	-22.3915	4.75952e-111	4.15775e-109	Rpsa	protein_coding
ENSMUSG00000036155	Usp24		ENSMUSG00000026669	503.204	-4.62462	0.206546	-22.3902	4.90266e-111	4.26306e-109	Mcm10	protein_coding
ENSMUSG00000026349	Abcf3		ENSMUSG00000042834	513.328	3.97437	0.177629	22.3745	6.97095e-111	6.03371e-109	Nrep	protein_coding
ENSMUSG00000036104	Hoxa1		ENSMUSG00000031841	5191.38	3.0832	0.137859	22.3649	8.64345e-111	7.44718e-109	Cdh13	protein_coding
ENSMUSG00000056211	Atxn10		ENSMUSG00000036678	1176.97	-2.32105	0.104069	-22.3031	3.45062e-110	2.95953e-108	Aaas	protein_coding
ENSMUSG00000026353	Sergef		ENSMUSG00000031169	3970.99	5.73373	0.258439	22.186	4.69049e-109	3.98671e-107	Porcn	protein_coding
ENSMUSG00000046404	Nomo1		ENSMUSG00000028693	1370.03	-2.54476	0.11482	-22.163	7.80808e-109	6.60676e-107	Nasp	protein_coding
ENSMUSG00000042510	Lingo2		ENSMUSG00000021569	506.727	-4.39746	0.198619	-22.1402	1.29629e-108	1.0871e-106	Trip13	protein_coding
ENSMUSG00000026427	Hmgb3		ENSMUSG00000032218	494.988	-3.72825	0.168661	-22.1051	2.82616e-108	2.3596e-106	Ccnb2	protein_coding
ENSMUSG00000055184	Nfatc1		ENSMUSG00000027859	699.681	-3.55297	0.161538	-21.9947	3.23854e-107	2.69198e-105	Ngf	protein_coding
ENSMUSG00000052688	Smc4		ENSMUSG00000039542	7195.09	2.805	0.12758	21.9863	3.89845e-107	3.22631e-105	Ncam1	protein_coding
ENSMUSG00000013275	Rpl35a		ENSMUSG00000038943	1463.45	-3.15247	0.143396	-21.9843	4.06816e-107	3.35206e-105	Prc1	protein_coding
ENSMUSG00000026434	Trim33		ENSMUSG00000032380	554.294	3.76355	0.17135	21.9641	6.34954e-107	5.20911e-105	Dapk2	protein_coding
ENSMUSG00000026435	H4c9		ENSMUSG00000040260	2481.06	3.46334	0.157831	21.9434	1.00141e-106	8.17995e-105	Daam2	protein_coding
ENSMUSG00000026436	Atad2		ENSMUSG00000024620	8526.64	2.49009	0.113482	21.9427	1.01719e-106	8.27302e-105	Pdgfrb	protein_coding
ENSMUSG00000042115	Gm29394		ENSMUSG00000021806	2228.74	3.73076	0.17041	21.8928	3.04503e-106	2.46595e-104	Nid2	protein_coding
ENSMUSG00000009772	Zhx1		ENSMUSG00000055435	584.111	3.89522	0.178883	21.7753	3.97781e-105	3.20758e-103	Maf	protein_coding
ENSMUSG00000042046	Gstz1		ENSMUSG00000042029	1099.91	-3.17312	0.145926	-21.7448	7.74344e-105	6.21749e-103	Ncapg2	protein_coding
ENSMUSG00000026439	Derl1		ENSMUSG00000027018	913.977	-2.87914	0.132474	-21.7336	9.87199e-105	7.85969e-103	Hat1	protein_coding
ENSMUSG00000048174	Atxn7l2		ENSMUSG00000039713	1416.2	2.22978	0.102716	21.7081	1.72164e-104	1.36494e-102	Plekhg5	protein_coding
ENSMUSG00000026447	Sptlc2		ENSMUSG00000040287	487.395	4.32688	0.199781	21.6581	5.09358e-104	4.02137e-102	Stac3	protein_coding
ENSMUSG00000046062	Ahsa1		ENSMUSG00000057969	1168.96	2.58107	0.119326	21.6304	9.29484e-104	7.30768e-102	Sema3b	protein_coding
ENSMUSG00000026459	Has2		ENSMUSG00000032399	14290.1	-1.64948	0.0763751	-21.5971	1.91073e-103	1.496e-101	Rpl4	protein_coding
ENSMUSG00000026456	Vipas39		ENSMUSG00000029869	1549.01	2.82316	0.130742	21.5933	2.07579e-103	1.61852e-101	Ephb6	protein_coding
ENSMUSG00000026457	Snw1		ENSMUSG00000022945	541.132	-4.42441	0.205302	-21.5507	5.21721e-103	4.05118e-101	Chaf1b	protein_coding
ENSMUSG00000026455	Mtbp		ENSMUSG00000022391	2735.14	-1.92503	0.0893983	-21.5332	7.60846e-103	5.85975e-101	Rangap1	protein_coding
ENSMUSG00000042229	Trpt1		ENSMUSG00000032712	3306.06	2.20003	0.102193	21.5283	8.4603e-103	6.48932e-101	Resf1	protein_coding
ENSMUSG00000042207	Ermp1		ENSMUSG00000038521	649.282	4.18715	0.194919	21.4815	2.32006e-102	1.77236e-100	C1s1	protein_coding
ENSMUSG00000048096	Zswim4		ENSMUSG00000062937	2439.84	-2.23465	0.104646	-21.3544	3.55272e-101	2.70002e-99	Mtap	protein_coding
ENSMUSG00000026421	Wbp2		ENSMUSG00000028333	3346.4	-1.81526	0.0850071	-21.3542	3.56301e-101	2.70002e-99	Anp32b	protein_coding
ENSMUSG00000041801	Sbno2		ENSMUSG00000022322	655.513	-4.22607	0.198238	-21.3182	7.6947e-101	5.80765e-99	Shcbp1	protein_coding
ENSMUSG00000026414	Cbl		ENSMUSG00000003420	792.194	2.88353	0.135529	21.2762	1.8882e-100	1.41946e-98	Fcgrt	protein_coding
ENSMUSG00000026411	Ndufa3		ENSMUSG00000020435	823.16	-2.51451	0.118207	-21.2721	2.05637e-100	1.53975e-98	Osbp2	protein_coding
ENSMUSG00000041642	Ube2f		ENSMUSG00000024989	594.027	-4.52195	0.212745	-21.2553	2.94764e-100	2.19838e-98	Cep55	protein_coding
ENSMUSG00000026404	Gtf2h5		ENSMUSG00000051220	527.977	-4.43789	0.208803	-21.254	3.02985e-100	2.2508e-98	Ercc6l	protein_coding
ENSMUSG00000041498	Nedd8		ENSMUSG00000037725	766.42	-3.90968	0.183972	-21.2515	3.19207e-100	2.36201e-98	Ckap2	protein_coding
ENSMUSG00000041483	Tnfsf9		ENSMUSG00000037474	545.307	-3.6666	0.172702	-21.2308	4.96106e-100	3.65665e-98	Dtl	protein_coding
ENSMUSG00000056268	Phf21a		ENSMUSG00000026434	1971.71	-2.02976	0.095624	-21.2265	5.43487e-100	3.9903e-98	Nucks1	protein_coding
ENSMUSG00000033964	Mycbp2		ENSMUSG00000032363	1888.06	2.29575	0.108331	21.1919	1.13314e-99	8.28731e-98	Adamts7	protein_coding
ENSMUSG00000033952	Rcc1l		ENSMUSG00000039474	2673.27	2.97434	0.14063	21.1501	2.75637e-99	2.0081e-97	Wfs1	protein_coding
ENSMUSG00000018196	Sqle		ENSMUSG00000025134	1360.1	-2.21811	0.105436	-21.0375	2.97551e-98	2.15114e-96	Alyref	protein_coding
ENSMUSG00000018189	Washc5		ENSMUSG00000052512	1672.48	2.70651	0.12962	20.8803	8.08704e-97	5.80207e-95	Nav2	protein_coding
ENSMUSG00000035131	Mtss1		ENSMUSG00000038482	2019.12	-1.83308	0.0879893	-20.833	2.17458e-96	1.54838e-94	Tfdp1	protein_coding
ENSMUSG00000032487	Ppp2r3c		ENSMUSG00000028896	982.938	-3.00617	0.144879	-20.7495	1.23888e-95	8.75518e-94	Rcc1	protein_coding
ENSMUSG00000006005	Prorp		ENSMUSG00000019773	528.998	-3.9885	0.192231	-20.7484	1.26651e-95	8.91709e-94	Fbxo5	protein_coding
ENSMUSG00000023150	Ndufb9		ENSMUSG00000026020	2957.29	-2.0997	0.101256	-20.7366	1.61838e-95	1.13521e-93	Nop58	protein_coding
ENSMUSG00000053286	Polr1g		ENSMUSG00000037211	371.152	4.48258	0.216171	20.7363	1.62946e-95	1.13631e-93	Spry1	protein_coding
ENSMUSG00000026483	Ccbe1		ENSMUSG00000000631	4365.16	1.88523	0.0909147	20.7362	1.63199e-95	1.13631e-93	Myo18a	protein_coding
ENSMUSG00000043019	Psma6		ENSMUSG00000015176	2955.77	-2.06184	0.0994753	-20.7271	1.9727e-95	1.36849e-93	Nolc1	protein_coding
ENSMUSG00000008475	Fbxo30		ENSMUSG00000029580	39843.4	-1.38419	0.0668774	-20.6974	3.65756e-95	2.528e-93	Actb	protein_coding
ENSMUSG00000026475	Ralgapa1		ENSMUSG00000025887	920.841	2.85688	0.138075	20.6908	4.19192e-95	2.88676e-93	Casp12	protein_coding
ENSMUSG00000066800	Ntaq1		ENSMUSG00000073676	1251.7	-2.17249	0.105282	-20.635	1.33243e-94	9.14239e-93	Hspe1	protein_coding
ENSMUSG00000099227	Fbxo32		ENSMUSG00000061315	11778.4	1.71068	0.0829271	20.6287	1.51606e-94	1.03647e-92	Naca	protein_coding
ENSMUSG00000026473	Mbip		ENSMUSG00000027323	395.008	-4.34264	0.211379	-20.5443	8.65294e-94	5.89431e-92	Rad51	protein_coding
ENSMUSG00000026470	Myorg		ENSMUSG00000023940	476.906	-4.6222	0.225089	-20.535	1.04807e-93	7.11369e-92	Sgo1	protein_coding
ENSMUSG00000033701	Zfp62		ENSMUSG00000048922	540.844	-3.75811	0.183686	-20.4595	4.9461e-93	3.34509e-91	Cdca2	protein_coding
ENSMUSG00000050565	Otud4		ENSMUSG00000028328	468.481	5.0291	0.246014	20.4423	7.0337e-93	4.73996e-91	Tmod1	protein_coding
ENSMUSG00000026596	Nxt1		ENSMUSG00000045328	1538.7	-3.70985	0.181512	-20.4385	7.59875e-93	5.10252e-91	Cenpe	protein_coding
ENSMUSG00000026589	Plcg2		ENSMUSG00000061603	1352.16	3.65374	0.178793	20.4356	8.07533e-93	5.40331e-91	Akap6	protein_coding
ENSMUSG00000040782	Ogfod1		ENSMUSG00000032802	1746.52	-2.29476	0.112734	-20.3555	4.15256e-92	2.76872e-90	Srxn1	protein_coding
ENSMUSG00000090394	Zbed4		ENSMUSG00000022814	981.445	-2.24431	0.110627	-20.2872	1.66882e-91	1.10877e-89	Umps	protein_coding
ENSMUSG00000040423	Asap3		ENSMUSG00000022822	3264.01	1.45783	0.0718798	20.2814	1.8754e-91	1.24165e-89	Abcc5	protein_coding
ENSMUSG00000026708	Gtf3c4		ENSMUSG00000030254	491.506	-3.38763	0.167262	-20.2534	3.31516e-91	2.18719e-89	Rad18	protein_coding
ENSMUSG00000026698	Trim3		ENSMUSG00000056201	13831.3	-1.80926	0.0899263	-20.1194	4.99377e-90	3.23806e-88	Cfl1	protein_coding
ENSMUSG00000103393	Marf1		ENSMUSG00000038379	539.804	-3.20931	0.160066	-20.0499	2.02219e-89	1.30674e-87	Ttk	protein_coding
ENSMUSG00000026584	Taf1b		ENSMUSG00000017146	590.379	-3.54548	0.17687	-20.0457	2.20275e-89	1.41855e-87	Brca1	protein_coding
ENSMUSG00000041396	Kctd9		ENSMUSG00000029687	898.05	-2.48869	0.124202	-20.0374	2.60174e-89	1.66981e-87	Ezh2	protein_coding
ENSMUSG00000026580	Mid1ip1		ENSMUSG00000022054	898.596	-3.42911	0.171164	-20.0341	2.77925e-89	1.77768e-87	Nefm	protein_coding
ENSMUSG00000040918	Brip1		ENSMUSG00000023249	1575	1.94073	0.0970901	19.9889	6.87433e-89	4.3674e-87	Parp3	protein_coding
ENSMUSG00000026578	Nxf3		ENSMUSG00000030681	1627.49	2.15153	0.107657	19.9851	7.42907e-89	4.704e-87	Mvp	protein_coding
ENSMUSG00000026575	Zfp85		ENSMUSG00000004655	1871.64	-2.27989	0.114132	-19.9759	8.93182e-89	5.63661e-87	Aqp1	protein_coding
ENSMUSG00000040836	Rps12		ENSMUSG00000026779	502.606	-3.42696	0.171717	-19.9571	1.30097e-88	8.18264e-87	Mastl	protein_coding
ENSMUSG00000026568	Zc3h14		ENSMUSG00000003363	1856	2.08325	0.104416	19.9516	1.45292e-88	9.10803e-87	Pld3	protein_coding
ENSMUSG00000040713	Myc		ENSMUSG00000006498	4962.25	-2.11627	0.106175	-19.9319	2.15116e-88	1.34405e-86	Ptbp1	protein_coding
ENSMUSG00000040612	Mtrfr		ENSMUSG00000027326	728.069	-4.29326	0.215608	-19.9123	3.18272e-88	1.982e-86	Knl1	protein_coding
ENSMUSG00000060568	Fgfbp3		ENSMUSG00000047534	591.523	-3.82671	0.192205	-19.9096	3.3628e-88	2.08726e-86	Mis18bp1	protein_coding
ENSMUSG00000026687	Lyrm9		ENSMUSG00000028613	791.848	-4.03116	0.202814	-19.8762	6.5412e-88	4.02039e-86	Lrp8	protein_coding
ENSMUSG00000073494	Taf6		ENSMUSG00000035455	605.01	-3.93014	0.198275	-19.8217	1.93609e-87	1.18227e-85	Fignl1	protein_coding
ENSMUSG00000102418	Tfb1m		ENSMUSG00000046312	1027	3.22844	0.163083	19.7963	3.20404e-87	1.95023e-85	Myorg	protein_coding
ENSMUSG00000038463	Slc26a2		ENSMUSG00000028059	7004.83	1.49863	0.0758115	19.7678	5.63715e-87	3.42018e-85	Arhgef2	protein_coding
ENSMUSG00000059089	Exosc1		ENSMUSG00000024640	4200.8	-1.672	0.0845986	-19.7639	6.08564e-87	3.68045e-85	Psat1	protein_coding
ENSMUSG00000005677	Zdhhc9		ENSMUSG00000019214	393.345	-3.72345	0.188667	-19.7355	1.06877e-86	6.42251e-85	Chtf18	protein_coding
ENSMUSG00000006403	Bves		ENSMUSG00000002068	433.977	-3.47706	0.176211	-19.7323	1.13762e-86	6.81452e-85	Ccne1	protein_coding
ENSMUSG00000052423	Adam1a		ENSMUSG00000024795	864.734	-3.76473	0.190973	-19.7134	1.65316e-86	9.84023e-85	Kif20b	protein_coding
ENSMUSG00000013973	Pml		ENSMUSG00000017499	374.968	-4.98527	0.252902	-19.7123	1.69142e-86	1.00363e-84	Cdc6	protein_coding
ENSMUSG00000006412	Anapc10		ENSMUSG00000021186	1591.54	3.68947	0.187568	19.67	3.89626e-86	2.29745e-84	Fbln5	protein_coding
ENSMUSG00000026641	Trim59		ENSMUSG00000026580	758.948	-3.55067	0.180857	-19.6325	8.15397e-86	4.79306e-84	Selp	protein_coding
ENSMUSG00000038235	Zcchc7		ENSMUSG00000004897	6990.81	-1.49657	0.0762456	-19.6283	8.8636e-86	5.19402e-84	Hdgf	protein_coding
ENSMUSG00000060244	Cdh24		ENSMUSG00000024885	375.296	3.22455	0.164575	19.5932	1.76555e-85	1.02822e-83	Aldh3b1	protein_coding
ENSMUSG00000026553	Met		ENSMUSG00000059005	3987.95	-1.77582	0.0906792	-19.5835	2.13828e-85	1.24145e-83	Hnrnpa3	protein_coding
ENSMUSG00000003464	Eif3a		ENSMUSG00000021567	584.375	6.35029	0.324843	19.5488	4.22403e-85	2.44489e-83	Nkd2	protein_coding
ENSMUSG00000026554	Zfat		ENSMUSG00000024381	6594.83	1.96466	0.1006	19.5294	6.17649e-85	3.56404e-83	Bin1	protein_coding
ENSMUSG00000050229	Emc2		ENSMUSG00000039007	775.847	3.08861	0.158371	19.5024	1.04753e-84	6.02619e-83	Cpq	protein_coding
ENSMUSG00000026548	Trim68		ENSMUSG00000024556	1105.5	-2.08787	0.107079	-19.4983	1.13384e-84	6.50285e-83	Me2	protein_coding
ENSMUSG00000037860	Eif3e		ENSMUSG00000038900	5691.48	-1.94553	0.100228	-19.411	6.23259e-84	3.56372e-82	Rpl12	protein_coding
ENSMUSG00000039748	Spata7		ENSMUSG00000040675	1385.77	-2.13612	0.110237	-19.3776	1.19342e-83	6.80324e-82	Mthfd1l	protein_coding
ENSMUSG00000026504	Zfp1006		ENSMUSG00000003849	742.195	-5.02847	0.260104	-19.3325	2.86297e-83	1.62715e-81	Nqo1	protein_coding
ENSMUSG00000063659	Ebag9		ENSMUSG00000032440	4060.82	2.23675	0.116083	19.2686	9.85291e-83	5.5663e-81	Tgfbr2	protein_coding
ENSMUSG00000026502	Noc3l		ENSMUSG00000007891	7904.9	1.55116	0.0805585	19.2551	1.2793e-82	7.20568e-81	Ctsd	protein_coding
ENSMUSG00000026500	Eny2		ENSMUSG00000031543	671.148	2.60686	0.136455	19.1042	2.32903e-81	1.28876e-79	Ank1	protein_coding
ENSMUSG00000026494	Ptpn21		ENSMUSG00000029098	732.801	2.2682	0.11873	19.1038	2.34952e-81	1.29629e-79	Acox3	protein_coding
ENSMUSG00000038949	Cbarp		ENSMUSG00000005370	1204.02	-2.17155	0.113791	-19.0838	3.44471e-81	1.88949e-79	Msh6	protein_coding
ENSMUSG00000038936	Kif4		ENSMUSG00000032334	3595.57	2.1096	0.110794	19.0407	7.84291e-81	4.2895e-79	Loxl1	protein_coding
ENSMUSG00000026490	Aamdc		ENSMUSG00000042793	1968.71	-3.76464	0.197975	-19.0157	1.26352e-80	6.89058e-79	Lgr6	protein_coding
ENSMUSG00000038855	Iqsec1		ENSMUSG00000024691	1589.47	-2.81017	0.147834	-19.009	1.43796e-80	7.81925e-79	Fam111a	protein_coding
ENSMUSG00000026496	Tmem177		ENSMUSG00000064363	96104.9	1.62263	0.0855115	18.9756	2.71597e-80	1.47263e-78	mt-Nd4	protein_coding
ENSMUSG00000058729	4933434E20Rik		ENSMUSG00000038366	3687.32	-1.80849	0.09539	-18.959	3.72488e-80	2.00241e-78	Lasp1	protein_coding
ENSMUSG00000026499	Pygb		ENSMUSG00000027204	17258	3.07349	0.162275	18.9401	5.33367e-80	2.85912e-78	Fbn1	protein_coding
ENSMUSG00000038806	Bdkrb2		ENSMUSG00000036438	3390.03	-1.76785	0.0935606	-18.8953	1.24778e-79	6.66976e-78	Calm2	protein_coding
ENSMUSG00000026511	Ankrd54		ENSMUSG00000028832	484.613	-3.29216	0.174518	-18.8643	2.24286e-79	1.19213e-77	Stmn1	protein_coding
ENSMUSG00000026510	Tmx1		ENSMUSG00000036617	1342.78	2.26269	0.120079	18.8433	3.33362e-79	1.75704e-77	Etl4	protein_coding
ENSMUSG00000042901	Npat		ENSMUSG00000028066	634.073	-2.90865	0.154591	-18.8151	5.68341e-79	2.9789e-77	Pmf1	protein_coding
ENSMUSG00000039384	Cfap141		ENSMUSG00000026571	1226.48	1.93436	0.102831	18.8111	6.12988e-79	3.20401e-77	Dcaf6	protein_coding
ENSMUSG00000039318	Gpr108		ENSMUSG00000044938	283.228	5.4964	0.29252	18.7899	9.14193e-79	4.75204e-77	Klhl31	protein_coding
ENSMUSG00000026615	Timm9		ENSMUSG00000033762	340.077	-3.66992	0.195579	-18.7644	1.4776e-78	7.65956e-77	Recql4	protein_coding
ENSMUSG00000039210	Prkce		ENSMUSG00000027257	981.728	1.93168	0.10334	18.6925	5.69702e-78	2.94512e-76	Pacsin3	protein_coding
ENSMUSG00000026604	Megf8		ENSMUSG00000020250	4104.33	-1.82484	0.0977485	-18.6687	8.89664e-78	4.58663e-76	Txnrd1	protein_coding
ENSMUSG00000026627	Zfp936		ENSMUSG00000025579	2945.97	2.33712	0.125242	18.6608	1.03132e-77	5.30244e-76	Gaa	protein_coding
ENSMUSG00000037461	Rpl27a		ENSMUSG00000045751	370.976	-3.21998	0.1729	-18.6234	2.07719e-77	1.06218e-75	Mms22l	protein_coding
ENSMUSG00000026623	Yipf6		ENSMUSG00000007041	5090.85	-1.33141	0.07157	-18.603	3.0407e-77	1.55067e-75	Clic1	protein_coding
ENSMUSG00000037434	Cetn4		ENSMUSG00000020473	13673.5	2.47061	0.132891	18.5912	3.78314e-77	1.9241e-75	Aebp1	protein_coding
ENSMUSG00000058248	Retreg3		ENSMUSG00000044734	627.825	3.21619	0.173004	18.5903	3.85338e-77	1.95456e-75	Serpinb1a	protein_coding
ENSMUSG00000079144	Mob3b		ENSMUSG00000026042	27877.1	1.76782	0.0951064	18.5879	4.02943e-77	2.03837e-75	Col5a2	protein_coding
ENSMUSG00000026639	Eif3l		ENSMUSG00000032400	396.05	-3.52779	0.189884	-18.5786	4.78674e-77	2.40856e-75	Zwilch	protein_coding
ENSMUSG00000026640	Rangap1		ENSMUSG00000026208	24157.1	2.04703	0.1104	18.542	9.45522e-77	4.74496e-75	Des	protein_coding
ENSMUSG00000016494	Zc3h7b		ENSMUSG00000049517	2154.18	-1.89651	0.102293	-18.54	9.82096e-77	4.90243e-75	Rps23	protein_coding
ENSMUSG00000033845	Jph2		ENSMUSG00000021965	308.535	-4.22819	0.228096	-18.5369	1.04016e-76	5.17859e-75	Ska3	protein_coding
ENSMUSG00000002459	L3mbtl2		ENSMUSG00000028367	3859.2	-2.15036	0.116342	-18.4831	2.82434e-76	1.40243e-74	Txn1	protein_coding
ENSMUSG00000045210	Fut8		ENSMUSG00000049538	291.775	6.74963	0.365312	18.4763	3.20349e-76	1.58237e-74	Adamts16	protein_coding
ENSMUSG00000025917	Atl1		ENSMUSG00000026827	1964.59	-2.33938	0.126621	-18.4755	3.2534e-76	1.60283e-74	Gpd2	protein_coding
ENSMUSG00000067851	Sav1		ENSMUSG00000028028	346.406	3.1415	0.170229	18.4546	4.79212e-76	2.34255e-74	Alpk1	protein_coding
ENSMUSG00000025938	Nin		ENSMUSG00000044783	1912.21	-1.95649	0.1064	-18.3881	1.63709e-75	7.98196e-74	Hjurp	protein_coding
ENSMUSG00000005886	Eno3		ENSMUSG00000060012	803.805	2.09947	0.114217	18.3815	1.84828e-75	8.96536e-74	Kif13b	protein_coding
ENSMUSG00000025935	Zfp324		ENSMUSG00000034160	7003.19	2.48166	0.135129	18.3651	2.49838e-75	1.20568e-73	Ogt	protein_coding
ENSMUSG00000025937	Mrgpre		ENSMUSG00000046591	371.393	-4.03575	0.220257	-18.3229	5.43133e-75	2.61438e-73	Ticrr	protein_coding
ENSMUSG00000025932	Nr1h2		ENSMUSG00000066979	1428.29	-1.73983	0.0951095	-18.2929	9.41983e-75	4.52272e-73	Bub3	protein_coding
ENSMUSG00000025930	Gab2		ENSMUSG00000029581	7441.79	-1.71932	0.0940192	-18.287	1.0513e-74	5.00934e-73	Fscn1	protein_coding
ENSMUSG00000043716	Zfp322a		ENSMUSG00000018583	3604.61	-1.5022	0.0821814	-18.2791	1.21362e-74	5.7682e-73	G3bp1	protein_coding
ENSMUSG00000025920	Tulp4		ENSMUSG00000000244	265.168	4.89646	0.268542	18.2335	2.79943e-74	1.32387e-72	Tspan32	protein_coding
ENSMUSG00000079658	Wdr5b		ENSMUSG00000024187	1936.07	1.66158	0.0911911	18.2209	3.52365e-74	1.65805e-72	Fam234a	protein_coding
ENSMUSG00000042686	Wnt7b		ENSMUSG00000023830	1862.29	2.71096	0.149089	18.1835	6.9752e-74	3.26588e-72	Igf2r	protein_coding
ENSMUSG00000067773	Ppp2r5e		ENSMUSG00000046434	6086.15	-1.55653	0.0856819	-18.1663	9.53777e-74	4.45466e-72	Hnrnpa1	protein_coding
ENSMUSG00000041859	Cip2a		ENSMUSG00000006589	1521.51	-1.88997	0.104225	-18.1336	1.73104e-73	8.06492e-72	Aprt	protein_coding
ENSMUSG00000041779	C1galt1c1		ENSMUSG00000026134	552.802	-2.54469	0.140356	-18.1303	1.83781e-73	8.54129e-72	Prim2	protein_coding
ENSMUSG00000026158	Slc30a4		ENSMUSG00000029623	2065.54	-1.55734	0.0859144	-18.1267	1.96187e-73	9.09545e-72	Pdap1	protein_coding
ENSMUSG00000026155	Trmu		ENSMUSG00000020432	324.989	3.50818	0.193726	18.109	2.70725e-73	1.24897e-71	Tcn2	protein_coding
ENSMUSG00000026153	Sgpp1		ENSMUSG00000001056	1144.73	-2.58147	0.142732	-18.0862	4.09534e-73	1.88476e-71	Nhp2	protein_coding
ENSMUSG00000048874	Gtse1		ENSMUSG00000003865	1485.9	1.63673	0.0905353	18.0783	4.72242e-73	2.16806e-71	Gys1	protein_coding
ENSMUSG00000026064	Akap5		ENSMUSG00000029174	2128.55	1.56051	0.0863266	18.0769	4.84993e-73	2.2212e-71	Tbc1d1	protein_coding
ENSMUSG00000117310	Brd1		ENSMUSG00000010307	521.339	3.16245	0.175122	18.0585	6.7599e-73	3.08844e-71	Tmem86a	protein_coding
ENSMUSG00000026134	Tef		ENSMUSG00000021486	2632.45	-1.75608	0.0973412	-18.0404	9.37848e-73	4.27446e-71	Prelid1	protein_coding
ENSMUSG00000042215	Rps8		ENSMUSG00000074476	347.096	-4.20114	0.232901	-18.0384	9.73968e-73	4.42744e-71	Spc24	protein_coding
ENSMUSG00000042197	Gosr1		ENSMUSG00000026837	21801.5	2.07821	0.115211	18.0382	9.76106e-73	4.42744e-71	Col5a1	protein_coding
ENSMUSG00000037503	Cpne2		ENSMUSG00000022261	11610.6	2.55279	0.141574	18.0316	1.10131e-72	4.98335e-71	Sdc2	protein_coding
ENSMUSG00000037470	Isg15		ENSMUSG00000062647	6674.74	-1.53234	0.0849942	-18.0287	1.15947e-72	5.23399e-71	Rpl7a	protein_coding
ENSMUSG00000010453	Arhgap45		ENSMUSG00000027405	2177.4	-2.2041	0.122411	-18.0057	1.75632e-72	7.87372e-71	Nop56	protein_coding
ENSMUSG00000001143	Slc51a		ENSMUSG00000007050	665.407	-2.26166	0.12577	-17.9826	2.66702e-72	1.18969e-70	Lsm2	protein_coding
ENSMUSG00000067653	Micall1		ENSMUSG00000026174	1201.02	-1.75773	0.0978585	-17.9619	3.87116e-72	1.7187e-70	Cnot9	protein_coding
ENSMUSG00000109510	Shld3		ENSMUSG00000021815	355.585	4.03229	0.224496	17.9615	3.89885e-72	1.72693e-70	Mss51	protein_coding
ENSMUSG00000026121	Upf1		ENSMUSG00000028156	1425.23	-1.70371	0.0951178	-17.9115	9.58397e-72	4.21538e-70	Eif4e	protein_coding
ENSMUSG00000037351	Gmppa		ENSMUSG00000051747	63949.3	7.65561	0.427549	17.9058	1.06247e-71	4.66228e-70	Ttn	protein_coding
ENSMUSG00000026116	Mrpl13		ENSMUSG00000032883	5583.27	2.65737	0.148549	17.8889	1.44029e-71	6.30553e-70	Acsl3	protein_coding
ENSMUSG00000026112	Slirp		ENSMUSG00000059796	6606.17	-1.6245	0.0908858	-17.8741	1.87632e-71	8.19545e-70	Eif4a1	protein_coding
ENSMUSG00000026088	Polr2f		ENSMUSG00000039748	302.912	-4.92306	0.275583	-17.8642	2.24313e-71	9.77496e-70	Exo1	protein_coding
ENSMUSG00000058407	Sla		ENSMUSG00000020290	3982.7	-1.66259	0.0931399	-17.8505	2.86612e-71	1.24324e-69	Xpo1	protein_coding
ENSMUSG00000026082	Metap1		ENSMUSG00000028792	1286	-1.89898	0.10649	-17.8324	3.9613e-71	1.71435e-69	Ak2	protein_coding
ENSMUSG00000003134	Ppp4r1		ENSMUSG00000042485	2494.93	2.57704	0.144702	17.8093	5.98877e-71	2.58586e-69	Mustn1	protein_coding
ENSMUSG00000041945	Adck1		ENSMUSG00000015354	862.142	-2.54694	0.143209	-17.7848	9.27492e-71	3.98653e-69	Pcolce2	protein_coding
ENSMUSG00000070939	Asap1		ENSMUSG00000024042	770.797	2.12311	0.119423	17.7781	1.04489e-70	4.4809e-69	Sik1	protein_coding
ENSMUSG00000057363	Adcy8		ENSMUSG00000031821	275.754	-4.08983	0.230463	-17.7461	1.84764e-70	7.88758e-69	Gins2	protein_coding
ENSMUSG00000026047	Msl3l2		ENSMUSG00000027654	325.222	-4.58018	0.258435	-17.7228	2.79666e-70	1.1912e-68	Fam83d	protein_coding
ENSMUSG00000026042	Cyrib		ENSMUSG00000030319	595.565	2.742	0.155432	17.6411	1.19091e-69	5.04974e-68	Cand2	protein_coding
ENSMUSG00000025993	Fzd5		ENSMUSG00000040681	1891.48	-2.12721	0.120754	-17.616	1.85631e-69	7.83594e-68	Hmgn1	protein_coding
ENSMUSG00000025986	Kcnc2		ENSMUSG00000031527	862.19	-2.02325	0.11491	-17.6073	2.16576e-69	9.12182e-68	Eri1	protein_coding
ENSMUSG00000026103	Mtmr3		ENSMUSG00000019923	2309.29	-1.59468	0.0907086	-17.5802	3.49185e-69	1.46743e-67	Zwint	protein_coding
ENSMUSG00000002881	Fgfrl1		ENSMUSG00000038047	628.93	-2.48507	0.141452	-17.5683	4.30913e-69	1.80686e-67	Haus6	protein_coding
ENSMUSG00000041439	Usp35		ENSMUSG00000021182	626.697	2.70257	0.1539	17.5605	4.94218e-69	2.06314e-67	Ccdc88c	protein_coding
ENSMUSG00000026102	Taf9		ENSMUSG00000032397	578.783	-2.61566	0.149056	-17.5482	6.13838e-69	2.55684e-67	Tipin	protein_coding
ENSMUSG00000026098	Ltn1		ENSMUSG00000032199	2707.63	-1.33922	0.076357	-17.539	7.22499e-69	2.98312e-67	Polr2m	protein_coding
ENSMUSG00000099913	Ppp6r1		ENSMUSG00000034685	701.315	2.46537	0.141042	17.4797	2.04658e-68	8.395e-67	Fam171a2	protein_coding
ENSMUSG00000026095	Xpnpep3		ENSMUSG00000039356	604.493	-2.50448	0.143372	-17.4684	2.49321e-68	1.02049e-66	Exosc2	protein_coding
ENSMUSG00000026094	Rbx1		ENSMUSG00000050708	1910.49	-2.88539	0.165344	-17.4509	3.39082e-68	1.38488e-66	Ftl1	protein_coding
ENSMUSG00000042807	St13		ENSMUSG00000022108	8266.25	1.97601	0.113398	17.4255	5.28762e-68	2.1549e-66	Itm2b	protein_coding
ENSMUSG00000041303	Slc25a17		ENSMUSG00000026489	624.197	8.57728	0.493632	17.3759	1.25707e-67	5.09004e-66	Coq8a	protein_coding
ENSMUSG00000052331	Adsl		ENSMUSG00000031626	1375.43	1.90389	0.109628	17.3669	1.46961e-67	5.9379e-66	Sorbs2	protein_coding
ENSMUSG00000025982	Dok3		ENSMUSG00000079588	2684.08	6.17741	0.356994	17.304	4.39097e-67	1.75909e-65	Tmem182	protein_coding
ENSMUSG00000025980	Alg8		ENSMUSG00000058546	1818.44	-1.72513	0.099813	-17.2837	6.24457e-67	2.49109e-65	Rpl23a	protein_coding
ENSMUSG00000025978	Cdpf1		ENSMUSG00000004383	1451.9	1.81893	0.105287	17.276	7.13729e-67	2.84121e-65	Large1	protein_coding
ENSMUSG00000038331	Mrps23		ENSMUSG00000020836	2109.81	2.58646	0.149762	17.2705	7.84877e-67	3.11786e-65	Coro6	protein_coding
ENSMUSG00000048495	Rigi		ENSMUSG00000020547	1495.18	-1.78165	0.103288	-17.2493	1.13268e-66	4.49004e-65	Bzw2	protein_coding
ENSMUSG00000054770	Suco		ENSMUSG00000040997	1434.9	1.81627	0.105412	17.2302	1.57473e-66	6.22927e-65	Abhd4	protein_coding
ENSMUSG00000026034	Tank		ENSMUSG00000022369	579.041	-2.20502	0.127996	-17.2272	1.65986e-66	6.55228e-65	Mtbp	protein_coding
ENSMUSG00000026035	Pgam1		ENSMUSG00000086596	181.783	4.30445	0.249917	17.2235	1.76964e-66	6.97106e-65	Susd5	protein_coding
ENSMUSG00000026037	Elk1		ENSMUSG00000022285	6161.28	-1.31414	0.0763144	-17.2201	1.876e-66	7.37464e-65	Ywhaz	protein_coding
ENSMUSG00000038174	Hey1		ENSMUSG00000020263	841.704	2.10083	0.122011	17.2183	1.93425e-66	7.58781e-65	Appl2	protein_coding
ENSMUSG00000026028	Cybc1		ENSMUSG00000033596	584.413	-2.1917	0.127466	-17.1944	2.92714e-66	1.14589e-64	Rfwd3	protein_coding
ENSMUSG00000079550	Stac3		ENSMUSG00000041498	360.633	-4.05158	0.236707	-17.1164	1.11972e-65	4.37431e-64	Kif14	protein_coding
ENSMUSG00000026024	Snrpe		ENSMUSG00000037266	3608.43	2.00792	0.117375	17.1068	1.31962e-65	5.14462e-64	Rsrp1	protein_coding
ENSMUSG00000026021	Zc3h11a		ENSMUSG00000027752	628.566	-2.49788	0.146035	-17.1046	1.37063e-65	5.33246e-64	Exosc8	protein_coding
ENSMUSG00000026019	Cdin1		ENSMUSG00000042606	630.014	-2.54441	0.148779	-17.1019	1.43594e-65	5.57505e-64	Hirip3	protein_coding
ENSMUSG00000026014	Ctnnd1		ENSMUSG00000006585	744.784	-3.22903	0.188827	-17.1005	1.47177e-65	5.69074e-64	Cdt1	protein_coding
ENSMUSG00000040865	Cdk5rap2		ENSMUSG00000030346	274.699	-4.38357	0.256404	-17.0963	1.58009e-65	6.09709e-64	Rad51ap1	protein_coding
ENSMUSG00000025968	Akap17b		ENSMUSG00000031562	454.094	-2.66141	0.15568	-17.0954	1.60721e-65	6.18909e-64	Dctd	protein_coding
ENSMUSG00000025959	Rcan3		ENSMUSG00000031697	931.727	-2.24252	0.13137	-17.0702	2.47298e-65	9.50358e-64	Orc6	protein_coding
ENSMUSG00000025956	Nav1		ENSMUSG00000051235	369.708	-3.92014	0.229995	-17.0444	3.84624e-65	1.4721e-63	Gen1	protein_coding
ENSMUSG00000045005	Bloc1s4		ENSMUSG00000054115	712.225	-2.5504	0.149904	-17.0136	6.51615e-65	2.4839e-63	Skp2	protein_coding
ENSMUSG00000051344	Mrpl52		ENSMUSG00000039640	1243.25	-2.02099	0.118928	-16.9935	9.18084e-65	3.49261e-63	Mrpl12	protein_coding
ENSMUSG00000026004	Azi2		ENSMUSG00000069910	395.126	-3.95643	0.233229	-16.9637	1.52389e-64	5.77395e-63	Spdl1	protein_coding
ENSMUSG00000026003	Cdk6		ENSMUSG00000039994	481.911	-2.81794	0.166321	-16.9427	2.1781e-64	8.23619e-63	Timeless	protein_coding
ENSMUSG00000026000	Ube2d2a		ENSMUSG00000006958	287.494	4.62797	0.273612	16.9143	3.52834e-64	1.32622e-62	Chrd	protein_coding
ENSMUSG00000025997	Bach2		ENSMUSG00000020739	1262.22	-1.94177	0.114832	-16.9097	3.81932e-64	1.43274e-62	Nup85	protein_coding
ENSMUSG00000026196	Ogfod2		ENSMUSG00000046223	1011.24	-3.29326	0.194872	-16.8996	4.5303e-64	1.69272e-62	Plaur	protein_coding
ENSMUSG00000026193	Accs		ENSMUSG00000066551	1440.73	-1.95014	0.115417	-16.8965	4.77267e-64	1.77975e-62	Hmgb1	protein_coding
ENSMUSG00000039395	Tnnc1		ENSMUSG00000019539	798.561	2.45514	0.145344	16.8919	5.16156e-64	1.92097e-62	Rcn3	protein_coding
ENSMUSG00000026185	Flot1		ENSMUSG00000018446	2451.16	-1.90155	0.11258	-16.8907	5.2675e-64	1.95654e-62	C1qbp	protein_coding
ENSMUSG00000055322	Zfand2a		ENSMUSG00000021115	443.806	-2.7367	0.162082	-16.8846	5.8364e-64	2.16359e-62	Vrk1	protein_coding
ENSMUSG00000006301	Selenoo		ENSMUSG00000029447	5950.54	-1.55215	0.0920285	-16.8659	8.01325e-64	2.96474e-62	Cct6a	protein_coding
ENSMUSG00000033364	Tanc2		ENSMUSG00000028718	257.021	-4.21503	0.250341	-16.8371	1.30465e-63	4.81751e-62	Stil	protein_coding
ENSMUSG00000026135	Bbs10		ENSMUSG00000055762	2831.91	-1.43137	0.0852028	-16.7995	2.46004e-63	9.03084e-62	Eef1d	protein_coding
ENSMUSG00000026171	Zfp707		ENSMUSG00000039396	342.224	-3.51615	0.209611	-16.7747	3.73841e-63	1.36971e-61	Neil3	protein_coding
ENSMUSG00000006542	Zfp622		ENSMUSG00000079553	248.051	-4.05367	0.241694	-16.7719	3.91968e-63	1.43334e-61	Kifc1	protein_coding
ENSMUSG00000006538	Myh9		ENSMUSG00000047832	910.163	-1.91898	0.114481	-16.7624	4.60055e-63	1.67907e-61	Cdca4	protein_coding
ENSMUSG00000026162	Papola		ENSMUSG00000035279	1095.01	2.38739	0.142712	16.7287	8.10044e-63	2.94503e-61	Ssc5d	protein_coding
ENSMUSG00000033159	Pals1		ENSMUSG00000023067	5586.47	2.77253	0.165803	16.7219	9.07963e-63	3.29468e-61	Cdkn1a	protein_coding
ENSMUSG00000026198	Ttll1		ENSMUSG00000028649	20581	2.12857	0.12763	16.6777	1.90401e-62	6.89573e-61	Macf1	protein_coding
ENSMUSG00000099519	Snapc1		ENSMUSG00000044201	241.733	-4.14464	0.248741	-16.6625	2.45515e-62	8.87475e-61	Cdc25c	protein_coding
ENSMUSG00000033124	Atp6v1d		ENSMUSG00000033952	885.736	-3.53556	0.212229	-16.6592	2.59421e-62	9.3595e-61	Aspm	protein_coding
ENSMUSG00000026200	Samd9l		ENSMUSG00000050410	678.029	-2.63266	0.158389	-16.6215	4.86902e-62	1.75331e-60	Tcf19	protein_coding
ENSMUSG00000026202	Yod1		ENSMUSG00000049327	2296.67	-1.38741	0.0835149	-16.6127	5.63909e-62	2.02674e-60	Kmt5a	protein_coding
ENSMUSG00000026204	Vrk1		ENSMUSG00000039239	1289.49	3.13363	0.189034	16.5771	1.02077e-61	3.65482e-60	Tgfb2	protein_coding
ENSMUSG00000032997	Fbxl12		ENSMUSG00000061983	6036.73	-1.99054	0.120108	-16.5729	1.09481e-61	3.9125e-60	Rps12	protein_coding
ENSMUSG00000026211	Eif2s1		ENSMUSG00000025792	642.222	-2.41267	0.145682	-16.5613	1.32802e-61	4.71909e-60	Slc25a10	protein_coding
ENSMUSG00000026235	Wbp1l		ENSMUSG00000038146	1726.68	2.17591	0.13163	16.5306	2.21024e-61	7.82459e-60	Notch3	protein_coding
ENSMUSG00000050711	Vsig10		ENSMUSG00000055737	1376.43	1.85056	0.112035	16.5177	2.73642e-61	9.6692e-60	Ghr	protein_coding
ENSMUSG00000004364	Tnpo1		ENSMUSG00000024791	255.82	-5.06099	0.306554	-16.5093	3.14333e-61	1.10863e-59	Cdca5	protein_coding
ENSMUSG00000055980	Myod1		ENSMUSG00000036103	1422.8	3.02593	0.183356	16.503	3.48823e-61	1.22797e-59	Colec12	protein_coding
ENSMUSG00000045658	Parp14		ENSMUSG00000033400	2444.47	1.60831	0.097581	16.4818	4.9586e-61	1.7391e-59	Agl	protein_coding
ENSMUSG00000026219	Wdr18		ENSMUSG00000019843	1917.91	1.65508	0.100437	16.4789	5.20168e-61	1.82098e-59	Fyn	protein_coding
ENSMUSG00000026228	Kansl3		ENSMUSG00000062901	1059.27	2.49668	0.151614	16.4673	6.30275e-61	2.20234e-59	Klhl24	protein_coding
ENSMUSG00000026234	Grin3b		ENSMUSG00000028393	887.835	-1.94778	0.118291	-16.4661	6.43014e-61	2.2427e-59	Alad	protein_coding
ENSMUSG00000026239	Plcxd1		ENSMUSG00000033075	1281.95	-1.56493	0.0951201	-16.4521	8.09553e-61	2.81316e-59	Senp1	protein_coding
ENSMUSG00000005501	Ly6g2		ENSMUSG00000024269	687.725	-2.05414	0.124866	-16.4507	8.2858e-61	2.87398e-59	Tpgs2	protein_coding
ENSMUSG00000044783	Glrx5		ENSMUSG00000042190	471.236	5.37506	0.326912	16.4419	9.58347e-61	3.31799e-59	Cmklr1	protein_coding
ENSMUSG00000062310	Fam118a		ENSMUSG00000022508	864.064	1.99151	0.12128	16.4207	1.35946e-60	4.68952e-59	Bcl6	protein_coding
ENSMUSG00000049866	Csnk1e		ENSMUSG00000035268	1506.68	1.74096	0.106085	16.4111	1.59398e-60	5.48848e-59	Pkig	protein_coding
ENSMUSG00000048126	Sfi1		ENSMUSG00000040952	1664.05	-1.81368	0.110706	-16.3828	2.53723e-60	8.72041e-59	Rps19	protein_coding
ENSMUSG00000067071	Sh3bp1		ENSMUSG00000022678	1202.99	-1.58312	0.0968171	-16.3516	4.23404e-60	1.44995e-58	Nde1	protein_coding
ENSMUSG00000055866	Bola2		ENSMUSG00000042686	679.895	2.15814	0.132145	16.3316	5.88084e-60	2.01024e-58	Jph1	protein_coding
ENSMUSG00000026313	Parvb		ENSMUSG00000026037	887.874	-1.91568	0.117334	-16.3268	6.36759e-60	2.1727e-58	Orc2	protein_coding
ENSMUSG00000026260	Samm50		ENSMUSG00000012819	251.414	4.12912	0.253131	16.3122	8.08453e-60	2.75356e-58	Cdh23	protein_coding
ENSMUSG00000073616	Eya4		ENSMUSG00000041886	342.265	2.95056	0.181381	16.2672	1.68786e-59	5.73842e-58	Macc1	protein_coding
ENSMUSG00000034212	Gm14295		ENSMUSG00000027907	4149.05	-1.5529	0.0955856	-16.2461	2.37845e-59	8.07176e-58	S100a11	protein_coding
ENSMUSG00000026273	Tbc1d10a		ENSMUSG00000071072	1805.42	-1.47865	0.0910377	-16.2422	2.53615e-59	8.5915e-58	Ptges3	protein_coding
ENSMUSG00000026274	Pja1		ENSMUSG00000021474	1070.89	-1.68071	0.103487	-16.2408	2.59697e-59	8.78176e-58	Sfxn1	protein_coding
ENSMUSG00000034088	Dagla		ENSMUSG00000025403	4594.6	-1.61797	0.0996812	-16.2314	3.02381e-59	1.02069e-57	Shmt2	protein_coding
ENSMUSG00000026277	Ubiad1		ENSMUSG00000025083	445.817	2.75108	0.169577	16.2232	3.45885e-59	1.16545e-57	Afap1l2	protein_coding
ENSMUSG00000026279	Nptxr		ENSMUSG00000038759	2238.47	-1.42514	0.0879057	-16.2121	4.14035e-59	1.39011e-57	Nup205	protein_coding
ENSMUSG00000026281	Dnal4		ENSMUSG00000024912	271.807	-4.38435	0.270589	-16.203	4.80196e-59	1.60938e-57	Fosl1	protein_coding
ENSMUSG00000044768	Ppp1r2		ENSMUSG00000026192	2620.4	-1.39381	0.086181	-16.173	7.81693e-59	2.61521e-57	Atic	protein_coding
ENSMUSG00000040648	Ust		ENSMUSG00000038615	8974.68	1.74886	0.108228	16.159	9.81461e-59	3.27773e-57	Nfe2l1	protein_coding
ENSMUSG00000026335	Rhebl1		ENSMUSG00000060913	906.526	2.10966	0.130743	16.136	1.42531e-58	4.75162e-57	Trim55	protein_coding
ENSMUSG00000056536	Champ1		ENSMUSG00000026605	1699.49	-2.35483	0.145944	-16.1352	1.44317e-58	4.80269e-57	Cenpf	protein_coding
ENSMUSG00000057329	Tomm22		ENSMUSG00000001751	560.944	2.39548	0.14859	16.1214	1.8045e-58	5.99456e-57	Naglu	protein_coding
ENSMUSG00000009905	Josd1		ENSMUSG00000026196	309.506	-3.17913	0.197771	-16.0749	3.82839e-58	1.26956e-56	Bard1	protein_coding
ENSMUSG00000009907	Supt16		ENSMUSG00000042207	521.576	2.3298	0.144956	16.0724	3.98158e-58	1.31804e-56	Kdm5b	protein_coding
ENSMUSG00000038702	2210418O10Rik		ENSMUSG00000039231	865.112	-2.11218	0.13157	-16.0537	5.38655e-58	1.7769e-56	Suv39h1	protein_coding
ENSMUSG00000037035	Mief1		ENSMUSG00000002477	1169.36	-2.3778	0.148199	-16.0446	6.23371e-58	2.05277e-56	Snrpd1	protein_coding
ENSMUSG00000004451	Tab1		ENSMUSG00000003038	478.517	-2.21057	0.137903	-16.0299	7.89691e-58	2.59594e-56	Hmgn2	protein_coding
ENSMUSG00000026383	Gimap8		ENSMUSG00000024066	684.301	3.18967	0.19954	15.9852	1.62175e-57	5.30344e-56	Xdh	protein_coding
ENSMUSG00000026384	Hvcn1		ENSMUSG00000066621	813.9	2.1755	0.13611	15.9834	1.66691e-57	5.44167e-56	Tecpr1	protein_coding
ENSMUSG00000036975	Zfp428		ENSMUSG00000029246	874.977	-2.14055	0.13404	-15.9695	2.0836e-57	6.78329e-56	Ppat	protein_coding
ENSMUSG00000050777	Deptor		ENSMUSG00000033166	1748.68	-1.71448	0.10736	-15.9695	2.08507e-57	6.78329e-56	Dis3	protein_coding
ENSMUSG00000026385	Gypc		ENSMUSG00000022247	1492.63	-1.42534	0.0893166	-15.9583	2.49252e-57	8.081e-56	Brix1	protein_coding
ENSMUSG00000026389	Abca7		ENSMUSG00000029064	4998.8	-1.28027	0.0802594	-15.9516	2.77533e-57	8.98245e-56	Gnb1	protein_coding
ENSMUSG00000003721	Cc2d1b		ENSMUSG00000046865	647.848	-2.04335	0.128158	-15.944	3.13711e-57	1.01187e-55	Fbl	protein_coding
ENSMUSG00000001674	Pum1		ENSMUSG00000044674	1893.83	2.33729	0.146601	15.9432	3.17684e-57	1.02293e-55	Fzd1	protein_coding
ENSMUSG00000026341	Arfgap2		ENSMUSG00000040694	237.665	6.3796	0.400548	15.9272	4.10449e-57	1.31938e-55	Apobec2	protein_coding
ENSMUSG00000026344	Map1a		ENSMUSG00000034903	1270.46	-2.41023	0.151391	-15.9205	4.56371e-57	1.4645e-55	Cobll1	protein_coding
ENSMUSG00000026354	Plag1		ENSMUSG00000030057	5448.65	-1.7727	0.111471	-15.9028	6.06283e-57	1.93897e-55	Cnbp	protein_coding
ENSMUSG00000026355	Lrp4		ENSMUSG00000034810	186.817	4.83211	0.304848	15.8508	1.38701e-56	4.40597e-55	Scn7a	protein_coding
ENSMUSG00000026356	Pdpn		ENSMUSG00000026655	791.991	-1.9256	0.121621	-15.8328	1.84682e-56	5.84692e-55	Fam107b	protein_coding
ENSMUSG00000045382	Adal		ENSMUSG00000039043	529.035	-2.31588	0.14636	-15.8232	2.15237e-56	6.80286e-55	Arpin	protein_coding
ENSMUSG00000026409	Pacsin3		ENSMUSG00000068039	6387.28	-1.27952	0.0809378	-15.8087	2.71068e-56	8.53886e-55	Tcp1	protein_coding
ENSMUSG00000016526	Prrc2c		ENSMUSG00000033209	1289.98	2.15526	0.136429	15.7977	3.22561e-56	1.01271e-54	Ttc28	protein_coding
ENSMUSG00000026430	Tbcd		ENSMUSG00000047675	3976.12	-1.71682	0.108859	-15.7711	4.92099e-56	1.53478e-54	Rps8	protein_coding
ENSMUSG00000042349	Gas8		ENSMUSG00000027800	2566.79	-2.4161	0.153629	-15.7268	9.90458e-56	3.08399e-54	Tm4sf1	protein_coding
ENSMUSG00000026425	Tbce		ENSMUSG00000020883	636.13	2.42784	0.154517	15.7124	1.24384e-55	3.86657e-54	Fbxl20	protein_coding
ENSMUSG00000059149	Suv39h1		ENSMUSG00000031683	729.678	-2.22817	0.141849	-15.708	1.33261e-55	4.12891e-54	Lsm6	protein_coding
ENSMUSG00000026437	Stx11		ENSMUSG00000041057	1857	-1.823	0.116132	-15.6976	1.57121e-55	4.8602e-54	Wdr43	protein_coding
ENSMUSG00000042066	Opa3		ENSMUSG00000031508	1960.35	2.0006	0.127521	15.6883	1.81735e-55	5.61238e-54	Ankrd10	protein_coding
ENSMUSG00000054387	Isg20		ENSMUSG00000059208	4972.02	-1.27377	0.0812326	-15.6806	2.05381e-55	6.33224e-54	Hnrnpm	protein_coding
ENSMUSG00000070643	Pcnx3		ENSMUSG00000012848	5466.6	-1.62827	0.103889	-15.6732	2.30814e-55	7.10478e-54	Rps5	protein_coding
ENSMUSG00000090553	Tgfb2		ENSMUSG00000074001	409.445	7.41323	0.473381	15.6602	2.83129e-55	8.70091e-54	Klhl40	protein_coding
ENSMUSG00000102976	Ilk		ENSMUSG00000053477	2524.72	1.79313	0.114537	15.6555	3.04522e-55	9.34313e-54	Tcf4	protein_coding
ENSMUSG00000116275	Atg13		ENSMUSG00000020695	3428.69	2.0059	0.128142	15.6538	3.13134e-55	9.59176e-54	Mrc2	protein_coding
ENSMUSG00000094410	3110082I17Rik		ENSMUSG00000036052	433.431	2.38144	0.152146	15.6523	3.20205e-55	9.79245e-54	Dnajb5	protein_coding
ENSMUSG00000051998	Harbi1		ENSMUSG00000026554	2709.33	1.25598	0.0802434	15.6522	3.2111e-55	9.80425e-54	Dcaf8	protein_coding
ENSMUSG00000026463	Pdia3		ENSMUSG00000069237	1607.22	1.421	0.0907952	15.6507	3.28771e-55	1.0022e-53	Fam8a1	protein_coding
ENSMUSG00000010311	Caap1		ENSMUSG00000068587	384.569	3.10797	0.198722	15.6398	3.89757e-55	1.18618e-53	Mgam	protein_coding
ENSMUSG00000020423	Plaa		ENSMUSG00000021910	10751.1	1.34743	0.0861775	15.6356	4.16774e-55	1.26636e-53	Nisch	protein_coding
ENSMUSG00000042305	Ell3		ENSMUSG00000059409	2432.11	-1.3301	0.0851749	-15.6161	5.65404e-55	1.71246e-53	Ppp2r5d	protein_coding
ENSMUSG00000073557	Hspb8		ENSMUSG00000021253	2271.44	2.6617	0.170455	15.6152	5.73368e-55	1.7338e-53	Tgfb3	protein_coding
ENSMUSG00000042793	Hypk		ENSMUSG00000029166	1175.94	1.80677	0.115985	15.5776	1.03304e-54	3.11382e-53	Mapre3	protein_coding
ENSMUSG00000062580	Ift74		ENSMUSG00000037573	1371.33	1.95272	0.125501	15.5594	1.37429e-54	4.12921e-53	Tob1	protein_coding
ENSMUSG00000041889	Mrpl4		ENSMUSG00000034854	435.777	2.16926	0.139469	15.5538	1.50023e-54	4.50046e-53	Mfsd12	protein_coding
ENSMUSG00000041879	Emp3		ENSMUSG00000064370	297907	1.3641	0.0877759	15.5408	1.83809e-54	5.49651e-53	mt-Cytb	protein_coding
ENSMUSG00000009418	Tom1		ENSMUSG00000061859	338.021	2.44764	0.157633	15.5275	2.26168e-54	6.74182e-53	Patj	protein_coding
ENSMUSG00000026413	Sox5		ENSMUSG00000029247	2859.76	-1.32181	0.0851311	-15.5268	2.28562e-54	6.80242e-53	Paics	protein_coding
ENSMUSG00000041605	Ppp1r10		ENSMUSG00000020333	191.233	3.98706	0.256795	15.5262	2.30565e-54	6.85123e-53	Acsl6	protein_coding
ENSMUSG00000041570	Rpl22l1		ENSMUSG00000030557	3961.92	1.7784	0.114698	15.5051	3.20467e-54	9.5077e-53	Mef2a	protein_coding
ENSMUSG00000026393	Tpp1		ENSMUSG00000020034	424.37	3.21712	0.207557	15.4999	3.47223e-54	1.02853e-52	Tcp11l2	protein_coding
ENSMUSG00000079283	Usp1		ENSMUSG00000019787	479.125	6.87194	0.444344	15.4654	5.94341e-54	1.75778e-52	Trdn	protein_coding
ENSMUSG00000018199	Arfip2		ENSMUSG00000028884	340.08	-2.7941	0.18074	-15.4593	6.53242e-54	1.92896e-52	Rpa2	protein_coding
ENSMUSG00000006010	Ier2		ENSMUSG00000029014	1165.72	-1.68248	0.108908	-15.4486	7.70939e-54	2.26586e-52	Dnajc2	protein_coding
ENSMUSG00000006014	Zfp667		ENSMUSG00000038239	2097.67	10.3581	0.670671	15.4443	8.23743e-54	2.41354e-52	Hrc	protein_coding
ENSMUSG00000052748	Dnhd1		ENSMUSG00000027500	811.48	-2.50653	0.162306	-15.4433	8.37364e-54	2.44965e-52	Stmn2	protein_coding
ENSMUSG00000026484	Dmac2l		ENSMUSG00000021116	1998.12	-1.46247	0.0947421	-15.4363	9.32908e-54	2.72072e-52	Eif2s1	protein_coding
ENSMUSG00000032666	Polr3e		ENSMUSG00000027868	916.775	2.21254	0.143342	15.4354	9.46452e-54	2.75596e-52	Tbx15	protein_coding
ENSMUSG00000014980	Zfp704		ENSMUSG00000027330	905.407	-2.08531	0.135121	-15.4329	9.83334e-54	2.85894e-52	Cdc25b	protein_coding
ENSMUSG00000026482	Zfp931		ENSMUSG00000028614	1248.54	-2.20518	0.142948	-15.4264	1.08701e-53	3.14582e-52	Ndc1	protein_coding
ENSMUSG00000042772	Pkn2		ENSMUSG00000020534	442.466	-2.86414	0.185686	-15.4247	1.11759e-53	3.22444e-52	Shmt1	protein_coding
ENSMUSG00000026479	Gm14326		ENSMUSG00000033685	548.571	2.36995	0.153681	15.4212	1.1792e-53	3.397e-52	Ucp2	protein_coding
ENSMUSG00000026478	Creb3l1		ENSMUSG00000051586	1257.02	1.9179	0.124412	15.4157	1.28337e-53	3.68582e-52	Mical3	protein_coding
ENSMUSG00000042699	Txndc12		ENSMUSG00000051043	482.208	8.61391	0.558977	15.4101	1.39891e-53	4.01156e-52	Gprc5c	protein_coding
ENSMUSG00000045968	Nck2		ENSMUSG00000034192	380.069	-2.58234	0.167712	-15.3975	1.70251e-53	4.87476e-52	Lsm3	protein_coding
ENSMUSG00000056708	Cyth2		ENSMUSG00000034773	206.842	-4.49628	0.292108	-15.3925	1.83803e-53	5.2548e-52	Hrob	protein_coding
ENSMUSG00000026471	Eif3j1		ENSMUSG00000020644	1227.72	-1.75869	0.114261	-15.3919	1.85557e-53	5.29693e-52	Id2	protein_coding
ENSMUSG00000033722	Mdk		ENSMUSG00000022892	12770.3	1.86913	0.121456	15.3893	1.92961e-53	5.49169e-52	App	protein_coding
ENSMUSG00000026469	Frmd5		ENSMUSG00000043091	1908.74	-1.55904	0.101364	-15.3807	2.20648e-53	6.27019e-52	Tuba1c	protein_coding
ENSMUSG00000033684	Ago1		ENSMUSG00000017548	1385.4	-1.57673	0.102559	-15.3739	2.45075e-53	6.95386e-52	Suz12	protein_coding
ENSMUSG00000033671	Gpatch2		ENSMUSG00000033763	2058.53	2.18953	0.142469	15.3685	2.66401e-53	7.54763e-52	Mtss2	protein_coding
ENSMUSG00000026466	Ano6		ENSMUSG00000020180	1401.32	-1.76524	0.114963	-15.3548	3.28718e-53	9.29921e-52	Snrpd3	protein_coding
ENSMUSG00000060519	Gm14412		ENSMUSG00000030007	4903.95	-1.3075	0.0852565	-15.336	4.39121e-53	1.23484e-51	Cct7	protein_coding
ENSMUSG00000033557	Pdzd9		ENSMUSG00000017550	436.479	-2.67384	0.174365	-15.3348	4.47963e-53	1.25783e-51	Atad5	protein_coding
ENSMUSG00000026594	Rrp8		ENSMUSG00000071644	2798.72	-1.39451	0.0909832	-15.3271	5.03961e-53	1.41087e-51	Eef1g	protein_coding
ENSMUSG00000070565	Zfp970		ENSMUSG00000028902	939.857	-1.59089	0.103897	-15.3121	6.34513e-53	1.77372e-51	Sf3a3	protein_coding
ENSMUSG00000026721	Eif3k		ENSMUSG00000016619	1334.88	-1.51841	0.0993543	-15.2828	9.95271e-53	2.76988e-51	Nup50	protein_coding
ENSMUSG00000043467	Arid4b		ENSMUSG00000059323	446.464	-2.26591	0.148421	-15.2668	1.27189e-52	3.53451e-51	Tonsl	protein_coding
ENSMUSG00000026709	Cox16		ENSMUSG00000020300	830.538	1.87582	0.122878	15.2658	1.29277e-52	3.58724e-51	Cpeb4	protein_coding
ENSMUSG00000026705	Il18		ENSMUSG00000048264	1033.86	1.73947	0.11415	15.2384	1.96557e-52	5.43818e-51	Dip2c	protein_coding
ENSMUSG00000040297	Uqcrc2		ENSMUSG00000018189	677.127	-1.90059	0.124843	-15.2239	2.45414e-52	6.77998e-51	Uchl5	protein_coding
ENSMUSG00000026694	Srrm2		ENSMUSG00000052833	1622.05	-1.46919	0.0965188	-15.2218	2.5331e-52	6.98787e-51	Sae1	protein_coding
ENSMUSG00000040225	Ubfd1		ENSMUSG00000024007	379.575	-2.46438	0.162008	-15.2115	2.9674e-52	8.174e-51	Ppil1	protein_coding
ENSMUSG00000026586	Ears2		ENSMUSG00000048076	4174.95	-1.31889	0.0867097	-15.2104	3.01762e-52	8.30022e-51	Arf1	protein_coding
ENSMUSG00000040124	Pex16		ENSMUSG00000019970	2602.37	-1.48842	0.097903	-15.203	3.37706e-52	9.27536e-51	Sgk1	protein_coding
ENSMUSG00000026577	Rnf123		ENSMUSG00000058997	1618.67	1.27907	0.0842705	15.1781	4.93863e-52	1.35446e-50	Vwa8	protein_coding
ENSMUSG00000026576	4930563E22Rik		ENSMUSG00000062328	3532.65	-1.39841	0.0922578	-15.1576	6.74609e-52	1.84481e-50	Rpl17	protein_coding
ENSMUSG00000040848	Chst1		ENSMUSG00000085208	1217.21	-2.02079	0.133382	-15.1504	7.53631e-52	2.05793e-50	Brip1os	antisense
ENSMUSG00000040843	Eps15		ENSMUSG00000001510	316.947	-2.90636	0.191843	-15.1497	7.61479e-52	2.07635e-50	Dlx3	protein_coding
ENSMUSG00000026571	Cdkn2c		ENSMUSG00000018965	1247.37	-1.45671	0.0961824	-15.1453	8.14273e-52	2.2171e-50	Ywhah	protein_coding
ENSMUSG00000026566	Syt13		ENSMUSG00000034765	430.686	-2.88545	0.190538	-15.1437	8.34287e-52	2.26832e-50	Dusp5	protein_coding
ENSMUSG00000026565	H2ac25		ENSMUSG00000002997	1580.22	-1.67698	0.110804	-15.1347	9.56149e-52	2.59591e-50	Prkar2b	protein_coding
ENSMUSG00000026564	Atg4c		ENSMUSG00000038005	836.212	-1.87289	0.12383	-15.1247	1.11318e-51	3.00925e-50	Hpf1	protein_coding
ENSMUSG00000040596	Rnf11		ENSMUSG00000090862	1692.35	-1.80547	0.119413	-15.1195	1.20369e-51	3.24928e-50	Rps13	protein_coding
ENSMUSG00000026558	Dock7		ENSMUSG00000020075	5349.58	-1.6716	0.110602	-15.1136	1.31773e-51	3.55204e-50	Ddx21	protein_coding
ENSMUSG00000052534	Duoxa1		ENSMUSG00000037601	587.656	-2.2377	0.148335	-15.0854	2.01971e-51	5.42877e-50	Nme1	protein_coding
ENSMUSG00000026683	Mapk8ip1		ENSMUSG00000004530	2058.27	-1.5497	0.102734	-15.0846	2.04623e-51	5.49221e-50	Coro1c	protein_coding
ENSMUSG00000026675	Zc3h6		ENSMUSG00000025812	1246.62	1.49447	0.0991383	15.0746	2.38053e-51	6.36236e-50	Pard3	protein_coding
ENSMUSG00000026674	Osbpl9		ENSMUSG00000028830	1672.45	1.45755	0.096808	15.0561	3.14744e-51	8.38828e-50	AU040320	protein_coding
ENSMUSG00000026670	Trp53rkb		ENSMUSG00000021759	1161.64	1.88083	0.124992	15.0477	3.57664e-51	9.51869e-50	Plpp1	protein_coding
ENSMUSG00000026663	Zfp617		ENSMUSG00000031633	6466.69	-1.16084	0.0772087	-15.0351	4.32658e-51	1.14983e-49	Slc25a4	protein_coding
ENSMUSG00000026659	Tbc1d25		ENSMUSG00000039126	9409.7	2.38522	0.158688	15.0308	4.61399e-51	1.22449e-49	Prune2	protein_coding
ENSMUSG00000058076	Cdr2		ENSMUSG00000023411	218.897	4.0335	0.268374	15.0294	4.71383e-51	1.24923e-49	Nfatc4	protein_coding
ENSMUSG00000005674	Inafm1		ENSMUSG00000029516	833.062	-2.0642	0.137354	-15.0283	4.79363e-51	1.26682e-49	Cit	protein_coding
ENSMUSG00000062729	Ciz1		ENSMUSG00000045659	169.378	4.00964	0.266848	15.026	4.96337e-51	1.30984e-49	Plekha7	protein_coding
ENSMUSG00000062963	Mrpl17		ENSMUSG00000020492	447.443	-2.5187	0.167901	-15.0011	7.2213e-51	1.9004e-49	Ska2	protein_coding
ENSMUSG00000013997	Abhd2		ENSMUSG00000041064	225.623	-3.7386	0.249424	-14.9889	8.67486e-51	2.27975e-49	Pif1	protein_coding
ENSMUSG00000026556	Mettl9		ENSMUSG00000003134	207.281	3.8985	0.26015	14.9856	9.12388e-51	2.39442e-49	Tbc1d8	protein_coding
ENSMUSG00000003458	Metrnl		ENSMUSG00000038463	2566.34	2.10198	0.140283	14.9838	9.36752e-51	2.45494e-49	Olfml2b	protein_coding
ENSMUSG00000013698	Daglb		ENSMUSG00000024981	1409.6	-1.37696	0.0919627	-14.973	1.10274e-50	2.88593e-49	Acsl5	protein_coding
ENSMUSG00000026544	Gga2		ENSMUSG00000028641	1245.63	1.40699	0.0941384	14.946	1.65364e-50	4.3038e-49	P3h1	protein_coding
ENSMUSG00000073490	Ehd4		ENSMUSG00000075232	594.155	-1.9128	0.128021	-14.9412	1.77622e-50	4.61645e-49	Amd1	protein_coding
ENSMUSG00000073489	Lats2		ENSMUSG00000027030	667.083	-2.04673	0.137025	-14.9369	1.89516e-50	4.91882e-49	Stk39	protein_coding
ENSMUSG00000090272	Tyro3		ENSMUSG00000021768	431.668	2.31815	0.155286	14.9283	2.15789e-50	5.59303e-49	Dusp13	protein_coding
ENSMUSG00000102433	Cdc42ep4		ENSMUSG00000019055	2415.52	1.29904	0.0870199	14.9281	2.1623e-50	5.59678e-49	Plod1	protein_coding
ENSMUSG00000026536	Plekha1		ENSMUSG00000061477	3509.13	-1.54961	0.103921	-14.9114	2.77686e-50	7.16779e-49	Rps7	protein_coding
ENSMUSG00000039997	Mrps28		ENSMUSG00000035365	264.495	-3.66213	0.245937	-14.8905	3.79638e-50	9.78605e-49	Parpbp	protein_coding
ENSMUSG00000026535	Klhdc4		ENSMUSG00000028495	3965.75	-1.53474	0.103283	-14.8596	6.02951e-50	1.55001e-48	Rps6	protein_coding
ENSMUSG00000050069	Cdk7		ENSMUSG00000035131	1942.92	2.23252	0.15038	14.8459	7.39414e-50	1.89823e-48	Brinp3	protein_coding
ENSMUSG00000026525	Foxk2		ENSMUSG00000020849	13050.5	-1.09527	0.0737923	-14.8426	7.77339e-50	1.99288e-48	Ywhae	protein_coding
ENSMUSG00000078185	Daam2		ENSMUSG00000025872	613.531	-2.08649	0.140662	-14.8333	8.92138e-50	2.281e-48	Thoc3	protein_coding
ENSMUSG00000057335	Elp6		ENSMUSG00000059552	2286.64	-1.58829	0.107081	-14.8325	9.02727e-50	2.30495e-48	Trp53	protein_coding
ENSMUSG00000015961	Cdan1		ENSMUSG00000028394	847.656	-1.77051	0.119395	-14.829	9.51212e-50	2.42546e-48	Pole3	protein_coding
ENSMUSG00000039630	Zfp810		ENSMUSG00000022070	418.654	-2.08371	0.140661	-14.8137	1.19476e-49	3.04236e-48	Bora	protein_coding
ENSMUSG00000055067	Slx4ip		ENSMUSG00000026251	4861.11	4.12993	0.279239	14.79	1.7001e-49	4.32335e-48	Chrnd	protein_coding
ENSMUSG00000026492	Zfp106		ENSMUSG00000020173	439.316	2.21858	0.150017	14.7889	1.7274e-49	4.38686e-48	Cobl	protein_coding
ENSMUSG00000087236	Megf9		ENSMUSG00000028551	419.855	-2.40849	0.163191	-14.7587	2.70478e-49	6.85974e-48	Cdkn2c	protein_coding
ENSMUSG00000026491	Prrc2b		ENSMUSG00000071415	5232.55	-1.45579	0.0987024	-14.7493	3.10873e-49	7.86309e-48	Rpl23	protein_coding
ENSMUSG00000026489	Npepl1		ENSMUSG00000015217	286.268	-2.96517	0.201053	-14.7482	3.16111e-49	7.98487e-48	Hmgb3	protein_coding
ENSMUSG00000010609	Sema3d		ENSMUSG00000061360	744.637	-1.90312	0.129057	-14.7464	3.24588e-49	8.18805e-48	Phf5a	protein_coding
ENSMUSG00000038776	Ints13		ENSMUSG00000027460	288.19	3.6608	0.248295	14.7438	3.37401e-49	8.4999e-48	Angpt4	protein_coding
ENSMUSG00000026516	Nrdc		ENSMUSG00000029147	2895.31	-1.29401	0.0877862	-14.7405	3.54394e-49	8.90422e-48	Ppm1g	protein_coding
ENSMUSG00000038733	Vps39		ENSMUSG00000001707	507.526	-1.99361	0.135426	-14.7211	4.72023e-49	1.18282e-47	Eef1e1	protein_coding
ENSMUSG00000022995	Pde7a		ENSMUSG00000006728	5716.02	-1.54323	0.1049	-14.7114	5.44479e-49	1.36257e-47	Cdk4	protein_coding
ENSMUSG00000038633	Atrnl1		ENSMUSG00000025608	182.73	-3.87311	0.263833	-14.6801	8.64003e-49	2.14794e-47	Podxl	protein_coding
ENSMUSG00000047539	Ecsit		ENSMUSG00000021608	645.298	-1.71296	0.116725	-14.6752	9.2921e-49	2.30701e-47	Lpcat1	protein_coding
ENSMUSG00000026509	Jag1		ENSMUSG00000020101	259.812	4.03597	0.275037	14.6743	9.42444e-49	2.33679e-47	Vsir	protein_coding
ENSMUSG00000030768	Mkks		ENSMUSG00000021595	2242.04	-1.53736	0.104805	-14.6688	1.02094e-48	2.5281e-47	Nsun2	protein_coding
ENSMUSG00000046836	Gm14325		ENSMUSG00000026335	3384.04	1.34326	0.0915848	14.6669	1.05057e-48	2.59807e-47	Pam	protein_coding
ENSMUSG00000056050	Lrp1		ENSMUSG00000004270	1706.38	1.62552	0.110963	14.6492	1.36261e-48	3.36533e-47	Lpcat3	protein_coding
ENSMUSG00000044854	Gm44504		ENSMUSG00000040034	398.576	-2.26096	0.154352	-14.648	1.38669e-48	3.42031e-47	Nup43	protein_coding
ENSMUSG00000039377	Ubl4a		ENSMUSG00000026255	285.409	2.67023	0.182324	14.6455	1.43953e-48	3.54601e-47	Efhd1	protein_coding
ENSMUSG00000026618	Zfp772		ENSMUSG00000042828	1359.85	10.6579	0.727786	14.6443	1.46557e-48	3.60545e-47	Trim72	protein_coding
ENSMUSG00000039239	Tbc1d10c		ENSMUSG00000037466	222.904	-3.21962	0.219969	-14.6367	1.63756e-48	4.02333e-47	Tedc1	protein_coding
ENSMUSG00000001305	Fgfr1op2		ENSMUSG00000030284	420.715	2.22778	0.152225	14.6348	1.68528e-48	4.13519e-47	Creld1	protein_coding
ENSMUSG00000026608	Zfp960		ENSMUSG00000074129	695.288	-1.79286	0.122534	-14.6315	1.76846e-48	4.33365e-47	Rpl13a	protein_coding
ENSMUSG00000037624	Pomt1		ENSMUSG00000026193	226778	2.54926	0.174289	14.6266	1.90083e-48	4.65198e-47	Fn1	protein_coding
ENSMUSG00000026605	Camsap2		ENSMUSG00000022075	703.117	1.60301	0.109611	14.6245	1.95882e-48	4.7877e-47	Rhobtb2	protein_coding
ENSMUSG00000026603	Rnd1		ENSMUSG00000040385	4424.63	-1.24101	0.0849652	-14.6061	2.56702e-48	6.26612e-47	Ppp1ca	protein_coding
ENSMUSG00000089872	Adat3		ENSMUSG00000020598	173.689	4.35074	0.298203	14.5899	3.25813e-48	7.9326e-47	Nrcam	protein_coding
ENSMUSG00000037568	Tnfrsf1b		ENSMUSG00000035198	795.263	-1.82709	0.125271	-14.5851	3.49459e-48	8.49735e-47	Tubg1	protein_coding
ENSMUSG00000066595	Tm7sf3		ENSMUSG00000073702	2580.88	-1.53362	0.105235	-14.5734	4.14925e-48	1.00633e-46	Rpl31	protein_coding
ENSMUSG00000026632	Trappc5		ENSMUSG00000061024	777.064	-1.72202	0.118172	-14.5722	4.22044e-48	1.02228e-46	Rrs1	protein_coding
ENSMUSG00000026628	Nop53		ENSMUSG00000034586	717.096	1.87717	0.128863	14.5671	4.54523e-48	1.09954e-46	Hid1	protein_coding
ENSMUSG00000026626	Ints15		ENSMUSG00000041147	464.515	-2.63242	0.180902	-14.5516	5.70311e-48	1.37611e-46	Brca2	protein_coding
ENSMUSG00000037474	Gdi1		ENSMUSG00000027074	439.522	-2.14454	0.147548	-14.5346	7.3152e-48	1.76284e-46	Slc43a3	protein_coding
ENSMUSG00000026637	Eif5a		ENSMUSG00000046387	310.125	2.9171	0.200744	14.5314	7.65825e-48	1.84316e-46	Pcdhb17	protein_coding
ENSMUSG00000037395	Leng1		ENSMUSG00000003429	2032.24	-1.5951	0.109903	-14.5137	9.92576e-48	2.38585e-46	Rps11	protein_coding
ENSMUSG00000037375	Tafa5		ENSMUSG00000030654	1120.93	-2.3124	0.159344	-14.512	1.01664e-47	2.44059e-46	Arl6ip1	protein_coding
ENSMUSG00000016262	Cstf2t		ENSMUSG00000025154	273.749	-3.15	0.217127	-14.5076	1.08397e-47	2.59562e-46	Arhgap19	protein_coding
ENSMUSG00000016181	2210408I21Rik		ENSMUSG00000028018	511.315	-1.94011	0.133772	-14.5031	1.15759e-47	2.76839e-46	Gstcd	protein_coding
ENSMUSG00000009633	Layn		ENSMUSG00000020392	493.042	-2.19043	0.15146	-14.4621	2.10218e-47	5.01467e-46	Cdkn2aipnl	protein_coding
ENSMUSG00000016493	Ptrh2		ENSMUSG00000049858	1009.23	1.58083	0.109375	14.4534	2.38728e-47	5.68758e-46	Suox	protein_coding
ENSMUSG00000016481	Gigyf1		ENSMUSG00000054863	890.838	-1.96352	0.135887	-14.4497	2.51932e-47	5.99457e-46	Tafa5	protein_coding
ENSMUSG00000050530	Pop7		ENSMUSG00000038290	1346.83	1.4656	0.101458	14.4454	2.67968e-47	6.36811e-46	Smg6	protein_coding
ENSMUSG00000026648	Ephb4		ENSMUSG00000096054	1271.62	2.12418	0.147061	14.4442	2.72722e-47	6.47293e-46	Syne1	protein_coding
ENSMUSG00000026655	Zfp213		ENSMUSG00000037697	589.362	1.90094	0.131661	14.4381	2.97734e-47	7.05771e-46	Ddhd1	protein_coding
ENSMUSG00000026657	Ifitm2		ENSMUSG00000028010	513.455	-2.07832	0.144015	-14.4312	3.29105e-47	7.79157e-46	Gar1	protein_coding
ENSMUSG00000026662	Rab6a		ENSMUSG00000052911	3496.58	1.46022	0.101244	14.4229	3.71597e-47	8.78655e-46	Lamb2	protein_coding
ENSMUSG00000025817	Pigt		ENSMUSG00000022098	8055.38	1.72101	0.119355	14.4192	3.91729e-47	9.25098e-46	Bmp1	protein_coding
ENSMUSG00000043241	Nkap		ENSMUSG00000026421	2542.41	-1.49541	0.10374	-14.4149	4.16965e-47	9.83465e-46	Csrp1	protein_coding
ENSMUSG00000039046	Lrwd1		ENSMUSG00000022982	2426.33	-1.65456	0.114785	-14.4145	4.19576e-47	9.88387e-46	Sod1	protein_coding
ENSMUSG00000037262	Tmem253		ENSMUSG00000021133	2063.39	2.13814	0.148337	14.414	4.22335e-47	9.93646e-46	Susd6	protein_coding
ENSMUSG00000047909	Cux1		ENSMUSG00000021835	657.992	2.87217	0.199371	14.4062	4.73281e-47	1.11212e-45	Bmp4	protein_coding
ENSMUSG00000026730	Rbm28		ENSMUSG00000037119	3201.74	-1.2127	0.084197	-14.4031	4.94437e-47	1.16039e-45	Fam91a1	protein_coding
ENSMUSG00000026718	Nek9		ENSMUSG00000011884	736.115	-1.7606	0.122307	-14.3949	5.5732e-47	1.30472e-45	Gltp	protein_coding
ENSMUSG00000057914	Traf3ip1		ENSMUSG00000000957	10413.9	1.97407	0.137174	14.3909	5.90009e-47	1.37954e-45	Mmp14	protein_coding
ENSMUSG00000017418	Gcc1		ENSMUSG00000042804	212.32	4.54587	0.315956	14.3876	6.18754e-47	1.44387e-45	Gpr153	protein_coding
ENSMUSG00000026748	Fhod3		ENSMUSG00000050107	194.783	-3.56879	0.2482	-14.3787	7.04175e-47	1.64038e-45	Haspin	protein_coding
ENSMUSG00000026743	Med13		ENSMUSG00000005958	665.497	2.02292	0.140699	14.3776	7.15072e-47	1.66166e-45	Ephb3	protein_coding
ENSMUSG00000051154	Dbndd2		ENSMUSG00000029231	525.105	2.56715	0.178743	14.3623	8.92721e-47	2.06178e-45	Pdgfra	protein_coding
ENSMUSG00000026739	Mcm9		ENSMUSG00000044033	3135.29	4.90011	0.342085	14.3242	1.54392e-46	3.55271e-45	Ccdc141	protein_coding
ENSMUSG00000023094	Spock2		ENSMUSG00000027221	558.588	-2.77047	0.193483	-14.319	1.66617e-46	3.82934e-45	Chst1	protein_coding
ENSMUSG00000043415	Espl1		ENSMUSG00000038777	359.313	2.47755	0.173042	14.3176	1.69955e-46	3.90132e-45	Sema6c	protein_coding
ENSMUSG00000036617	Zfp68		ENSMUSG00000059901	1861.83	1.71843	0.120234	14.2924	2.4413e-46	5.59719e-45	Adamts14	protein_coding
ENSMUSG00000048550	Usp27x		ENSMUSG00000034206	304.726	-2.8727	0.201176	-14.2796	2.93451e-46	6.71981e-45	Polq	protein_coding
ENSMUSG00000026784	Evpl		ENSMUSG00000025993	188.946	3.57968	0.251037	14.2596	3.90884e-46	8.94012e-45	Slc40a1	protein_coding
ENSMUSG00000026781	Mafa		ENSMUSG00000028729	1208.47	-1.46767	0.10306	-14.241	5.10204e-46	1.16409e-44	Ebna1bp2	protein_coding
ENSMUSG00000026775	Birc5		ENSMUSG00000062397	1890.18	-1.50706	0.105931	-14.2268	6.24508e-46	1.42145e-44	Zfp706	protein_coding
ENSMUSG00000026974	Afmid		ENSMUSG00000068101	216.597	-4.20934	0.295995	-14.221	6.78942e-46	1.54349e-44	Cenpm	protein_coding
ENSMUSG00000026975	Baalc		ENSMUSG00000052151	1031.26	-1.99508	0.140559	-14.194	9.986e-46	2.26746e-44	Plpp2	protein_coding
ENSMUSG00000036833	Atp6v1c1		ENSMUSG00000068015	577.274	1.72621	0.121644	14.1907	1.04676e-45	2.37395e-44	Lrch1	protein_coding
ENSMUSG00000006476	Fzd6		ENSMUSG00000028334	884.881	-1.57881	0.111426	-14.1692	1.42143e-45	3.21594e-44	Nans	protein_coding
ENSMUSG00000026969	Ranbp1		ENSMUSG00000040945	3111.95	-1.54659	0.109176	-14.1661	1.48506e-45	3.35588e-44	Rcc2	protein_coding
ENSMUSG00000078201	Slc25a32		ENSMUSG00000034329	260.377	-3.60771	0.254899	-14.1535	1.77729e-45	4.01145e-44	Brip1	protein_coding
ENSMUSG00000048707	Prickle4		ENSMUSG00000007805	299.554	-2.91194	0.205903	-14.1423	2.08447e-45	4.68795e-44	Twist2	protein_coding
ENSMUSG00000026965	Zfp942		ENSMUSG00000060636	1377.15	-1.59013	0.112461	-14.1394	2.17232e-45	4.8739e-44	Rpl35a	protein_coding
ENSMUSG00000036646	Jdp2		ENSMUSG00000040322	3187.2	-1.56819	0.110972	-14.1315	2.43023e-45	5.44608e-44	Slc25a24	protein_coding
ENSMUSG00000026955	Ankrd24		ENSMUSG00000034647	1075.64	1.54259	0.109221	14.1236	2.7189e-45	6.08575e-44	Ankrd12	protein_coding
ENSMUSG00000015094	Tha1		ENSMUSG00000035642	236.864	2.95076	0.20912	14.1103	3.27947e-45	7.33179e-44	Aamdc	protein_coding
ENSMUSG00000026944	Thoc5		ENSMUSG00000024548	420.785	3.7659	0.266916	14.1089	3.3475e-45	7.47503e-44	Setbp1	protein_coding
ENSMUSG00000015095	Tyw3		ENSMUSG00000030512	618.998	-1.81411	0.128702	-14.0954	4.05241e-45	9.0384e-44	Snrpa1	protein_coding
ENSMUSG00000015092	Pgs1		ENSMUSG00000066607	856.51	1.66625	0.118318	14.0828	4.84598e-45	1.07829e-43	Insyn1	protein_coding
ENSMUSG00000049086	Dnajc17		ENSMUSG00000008668	2686.77	-1.42107	0.101093	-14.057	6.98256e-45	1.54823e-43	Rps18	protein_coding
ENSMUSG00000026930	Usf2		ENSMUSG00000046714	529.456	-2.45336	0.174586	-14.0525	7.44122e-45	1.64799e-43	Foxc2	protein_coding
ENSMUSG00000026926	Asns		ENSMUSG00000090066	4123.26	1.6966	0.120823	14.042	8.62567e-45	1.90806e-43	1110002E22Rik	protein_coding
ENSMUSG00000036186	Ralb		ENSMUSG00000001016	1445.34	-1.41889	0.101088	-14.0362	9.36493e-45	2.06917e-43	Ilf2	protein_coding
ENSMUSG00000062647	Wdr74		ENSMUSG00000018171	4585.96	1.64742	0.117391	14.0336	9.70282e-45	2.14132e-43	Vmp1	protein_coding
ENSMUSG00000014873	Arhgap35		ENSMUSG00000074656	2608.49	-1.17541	0.0837589	-14.0332	9.76345e-45	2.15218e-43	Eif2s2	protein_coding
ENSMUSG00000015488	Map3k9		ENSMUSG00000028702	214.225	-3.31165	0.236202	-14.0204	1.16929e-44	2.57448e-43	Rad54l	protein_coding
ENSMUSG00000109946	Ccdc62		ENSMUSG00000060429	692.277	2.97417	0.212294	14.0097	1.36058e-44	2.9852e-43	Sntb1	protein_coding
ENSMUSG00000015846	Dync1i1		ENSMUSG00000018379	5310.43	-1.20646	0.086165	-14.0018	1.52059e-44	3.33241e-43	Srsf1	protein_coding
ENSMUSG00000026837	Trafd1		ENSMUSG00000040658	259.585	-3.21601	0.229806	-13.9944	1.68561e-44	3.68123e-43	Dnph1	protein_coding
ENSMUSG00000026833	Nfx1		ENSMUSG00000007872	900.022	-2.70102	0.193011	-13.9941	1.69279e-44	3.69263e-43	Id3	protein_coding
ENSMUSG00000035772	Rad23b		ENSMUSG00000025006	1131.05	2.90241	0.207411	13.9935	1.70747e-44	3.72036e-43	Sorbs1	protein_coding
ENSMUSG00000026821	Ssbp3		ENSMUSG00000025626	787.257	-1.82246	0.130366	-13.9795	2.07842e-44	4.51816e-43	Phf6	protein_coding
ENSMUSG00000026812	Il4ra		ENSMUSG00000056209	326.25	-2.18195	0.156108	-13.9772	2.14694e-44	4.66174e-43	Npm3	protein_coding
ENSMUSG00000026806	Zswim1		ENSMUSG00000035877	1023.23	1.48604	0.106341	13.9743	2.2382e-44	4.85433e-43	Zhx3	protein_coding
ENSMUSG00000026803	Slc12a4		ENSMUSG00000028882	772.325	-1.72152	0.123255	-13.9671	2.47532e-44	5.35628e-43	Ppp1r8	protein_coding
ENSMUSG00000043535	Spns1		ENSMUSG00000032477	502.39	-2.05446	0.147098	-13.9667	2.49068e-44	5.38334e-43	Cdc25a	protein_coding
ENSMUSG00000026799	Dnajb11		ENSMUSG00000027115	274.831	-3.09255	0.221433	-13.9661	2.5091e-44	5.41695e-43	Kif18a	protein_coding
ENSMUSG00000039844	Kcnh1		ENSMUSG00000017446	408.202	3.58954	0.257145	13.9592	2.76411e-44	5.96069e-43	C1qtnf1	protein_coding
ENSMUSG00000026798	Pafah1b2		ENSMUSG00000026558	2224.95	-1.34931	0.0966819	-13.9562	2.88386e-44	6.21181e-43	Uck2	protein_coding
ENSMUSG00000059316	Tbccd1		ENSMUSG00000039787	675.388	2.21302	0.158591	13.9543	2.96403e-44	6.37723e-43	Cercam	protein_coding
ENSMUSG00000069020	Dnaja1		ENSMUSG00000001440	9681.59	-1.46627	0.105198	-13.9383	3.70911e-44	7.97121e-43	Kpnb1	protein_coding
ENSMUSG00000039787	Naa25		ENSMUSG00000030726	654.74	-1.77962	0.127708	-13.9351	3.87853e-44	8.32582e-43	Pold3	protein_coding
ENSMUSG00000026790	Fktn		ENSMUSG00000028469	759.265	1.71285	0.123054	13.9195	4.82298e-44	1.03297e-42	Npr2	protein_coding
ENSMUSG00000057738	Tceal9		ENSMUSG00000041238	551.492	-1.93271	0.138953	-13.9091	5.57979e-44	1.19236e-42	Rbbp8	protein_coding
ENSMUSG00000054766	B4galt1		ENSMUSG00000006435	697.968	2.04957	0.147367	13.908	5.66801e-44	1.20984e-42	Neurl1a	protein_coding
ENSMUSG00000026785	Slc44a1		ENSMUSG00000042745	644.785	-2.7086	0.194808	-13.904	5.99109e-44	1.27736e-42	Id1	protein_coding
ENSMUSG00000039678	Aptx		ENSMUSG00000021458	1630.72	2.2315	0.16059	13.8957	6.7298e-44	1.43162e-42	Aopep	protein_coding
ENSMUSG00000015337	Cryzl1		ENSMUSG00000029063	2248.36	-1.49309	0.107599	-13.8764	8.79984e-44	1.86987e-42	Nadk	protein_coding
ENSMUSG00000007476	Zscan20		ENSMUSG00000026873	219.123	-3.20051	0.230858	-13.8636	1.05295e-43	2.23489e-42	Phf19	protein_coding
ENSMUSG00000099041	Tbc1d8		ENSMUSG00000035834	268.263	-2.41274	0.174102	-13.8582	1.13523e-43	2.40682e-42	Polr3g	protein_coding
ENSMUSG00000052533	Tal2		ENSMUSG00000033705	1077.32	2.03557	0.147128	13.8353	1.56031e-43	3.30431e-42	Stard9	protein_coding
ENSMUSG00000026856	Bag1		ENSMUSG00000030980	1131.92	-1.45634	0.105405	-13.8166	2.02525e-43	4.26977e-42	Knop1	protein_coding
ENSMUSG00000039515	Cnot11		ENSMUSG00000010048	414.825	-2.23653	0.162004	-13.8054	2.36453e-43	4.9795e-42	Ifrd2	protein_coding
ENSMUSG00000047363	Rbak		ENSMUSG00000005949	552.23	1.81313	0.131799	13.7567	4.64121e-43	9.75223e-42	Ctns	protein_coding
ENSMUSG00000026857	Fam78b		ENSMUSG00000008475	1733.08	-1.48527	0.108022	-13.7498	5.1091e-43	1.07234e-41	Arpc5	protein_coding
ENSMUSG00000039476	Chmp5		ENSMUSG00000004044	7846.41	-1.17202	0.085278	-13.7436	5.56693e-43	1.16714e-41	Cavin1	protein_coding
ENSMUSG00000026848	Eif3c		ENSMUSG00000002996	593.075	1.92648	0.140218	13.7392	5.9123e-43	1.23817e-41	Hbp1	protein_coding
ENSMUSG00000000194	Cox7c		ENSMUSG00000024844	1723.17	-1.7207	0.125241	-13.7391	5.92155e-43	1.23873e-41	Banf1	protein_coding
ENSMUSG00000062661	Sh2b1		ENSMUSG00000002718	3320.77	-1.15489	0.0840964	-13.7329	6.45289e-43	1.34839e-41	Cse1l	protein_coding
ENSMUSG00000039356	Crk		ENSMUSG00000027968	715.333	-1.66114	0.121012	-13.7271	6.98859e-43	1.45871e-41	Larp7	protein_coding
ENSMUSG00000026842	Atpaf2		ENSMUSG00000024097	2237.77	-1.32571	0.0966845	-13.7117	8.63683e-43	1.80076e-41	Srsf7	protein_coding
ENSMUSG00000001864	Mcm7		ENSMUSG00000001964	1181.94	-1.55743	0.113597	-13.7102	8.8262e-43	1.83618e-41	Emd	protein_coding
ENSMUSG00000001855	Calcrl		ENSMUSG00000041220	1049.71	-1.99723	0.145816	-13.6969	1.0595e-42	2.20173e-41	Elovl6	protein_coding
ENSMUSG00000051373	Nsmce2		ENSMUSG00000063888	1672.47	-1.36398	0.0996027	-13.6942	1.09999e-42	2.28337e-41	Rpl7l1	protein_coding
ENSMUSG00000039262	Zdhhc21		ENSMUSG00000026094	1629	1.42988	0.104482	13.6854	1.24056e-42	2.57232e-41	Stk17b	protein_coding
ENSMUSG00000039254	Mpdz		ENSMUSG00000020496	2735.93	-1.39446	0.101924	-13.6815	1.31009e-42	2.71053e-41	Rnf187	protein_coding
ENSMUSG00000002546	Sipa1l1		ENSMUSG00000018548	1012.34	-1.38239	0.101133	-13.669	1.55473e-42	3.20615e-41	Trim37	protein_coding
ENSMUSG00000039205	Aco1		ENSMUSG00000039782	321.534	2.47315	0.181098	13.6564	1.84798e-42	3.80673e-41	Cpeb2	protein_coding
ENSMUSG00000026820	Umad1		ENSMUSG00000031066	635.211	1.67928	0.123127	13.6386	2.36141e-42	4.84319e-41	Usp11	protein_coding
ENSMUSG00000039164	Gm44505		ENSMUSG00000028763	23258.7	1.96584	0.144156	13.6369	2.41697e-42	4.95177e-41	Hspg2	protein_coding
ENSMUSG00000026810	Pgm2l1		ENSMUSG00000058355	5974.92	-1.23216	0.0903679	-13.6349	2.48371e-42	5.08299e-41	Abce1	protein_coding
ENSMUSG00000079442	Pold3		ENSMUSG00000006456	741.884	-1.97987	0.145255	-13.6303	2.64489e-42	5.40698e-41	Rbm14	protein_coding
ENSMUSG00000026811	Rabep2		ENSMUSG00000003868	1057.32	-1.71475	0.125815	-13.6291	2.69018e-42	5.49361e-41	Ruvbl2	protein_coding
ENSMUSG00000026817	Lipt2		ENSMUSG00000031226	1013.65	-1.60499	0.117931	-13.6096	3.51365e-42	7.15972e-41	Pbdc1	protein_coding
ENSMUSG00000026814	Ghdc		ENSMUSG00000075590	905.026	2.16939	0.159593	13.5933	4.38735e-42	8.93041e-41	Nrbp2	protein_coding
ENSMUSG00000009563	Psmb4		ENSMUSG00000041762	506.742	2.52668	0.185892	13.5922	4.45511e-42	9.05856e-41	Gpr155	protein_coding
ENSMUSG00000053746	Ppp1r35		ENSMUSG00000014773	203.341	3.24601	0.2391	13.5759	5.56336e-42	1.12998e-40	Dll1	protein_coding
ENSMUSG00000026796	Bid		ENSMUSG00000024301	159.384	-4.50473	0.33207	-13.5656	6.40323e-42	1.29917e-40	Kifc5b	protein_coding
ENSMUSG00000038900	Mepce		ENSMUSG00000030224	3096.68	-1.27478	0.0939732	-13.5653	6.43127e-42	1.30346e-40	Strap	protein_coding
ENSMUSG00000004105	Lrch4		ENSMUSG00000109324	2196.29	-1.5575	0.114964	-13.5478	8.16792e-42	1.65365e-40	Prmt1	protein_coding
ENSMUSG00000038696	Agfg2		ENSMUSG00000046364	3184.13	-1.49569	0.110518	-13.5334	9.92781e-42	2.00565e-40	Rpl27a	protein_coding
ENSMUSG00000026864	Rfx5		ENSMUSG00000026955	152.682	-4.19942	0.310587	-13.5209	1.17711e-41	2.37295e-40	Sapcd2	protein_coding
ENSMUSG00000057110	Gm57848		ENSMUSG00000029283	342.437	-2.45261	0.18141	-13.5197	1.19644e-41	2.40935e-40	Cdc7	protein_coding
ENSMUSG00000026883	Spacdr		ENSMUSG00000007415	1334.62	-1.23526	0.0913923	-13.516	1.25749e-41	2.52959e-40	Gatad1	protein_coding
ENSMUSG00000026887	Tsc22d4		ENSMUSG00000005534	1235.18	1.54694	0.114497	13.5108	1.35099e-41	2.71479e-40	Insr	protein_coding
ENSMUSG00000047250	Nupr1		ENSMUSG00000037411	1976.58	-2.55953	0.189526	-13.5049	1.46237e-41	2.92613e-40	Serpine1	protein_coding
ENSMUSG00000026749	Cdk12		ENSMUSG00000024833	853.152	-1.65468	0.122535	-13.5038	1.4857e-41	2.96966e-40	Pola2	protein_coding
ENSMUSG00000026755	Ppme1		ENSMUSG00000047757	222.13	-3.41846	0.253223	-13.4998	1.56769e-41	3.13023e-40	Fancb	protein_coding
ENSMUSG00000052155	Zkscan1		ENSMUSG00000028175	187.65	-4.41724	0.327543	-13.486	1.89106e-41	3.77192e-40	Depdc1a	protein_coding
ENSMUSG00000036792	Slc12a7		ENSMUSG00000026004	592.937	1.8844	0.139755	13.4836	1.95289e-41	3.89114e-40	Kansl1l	protein_coding
ENSMUSG00000069495	Ankle1		ENSMUSG00000020328	889.168	-1.49593	0.110954	-13.4824	1.98586e-41	3.94928e-40	Nudcd2	protein_coding
ENSMUSG00000026764	Il11ra1		ENSMUSG00000060675	854.803	1.78001	0.132025	13.4824	1.98626e-41	3.94928e-40	Plaat3	protein_coding
ENSMUSG00000036202	Tor3a		ENSMUSG00000028069	582.759	-1.75676	0.13035	-13.4773	2.12834e-41	4.22289e-40	Gpatch4	protein_coding
ENSMUSG00000036053	Tars1		ENSMUSG00000095567	1792.93	-1.60392	0.119027	-13.4753	2.18662e-41	4.33397e-40	Noc2l	protein_coding
ENSMUSG00000026960	Phf3		ENSMUSG00000041959	5349.3	-1.41329	0.104943	-13.4672	2.43829e-41	4.8277e-40	S100a10	protein_coding
ENSMUSG00000026827	Zfp266		ENSMUSG00000042628	588.459	1.6979	0.126249	13.4489	3.12685e-41	6.18454e-40	Zfyve1	protein_coding
ENSMUSG00000026839	Amacr		ENSMUSG00000017999	1937.23	-1.31363	0.0976851	-13.4476	3.17991e-41	6.2829e-40	Ddx27	protein_coding
ENSMUSG00000026991	Fbxo28		ENSMUSG00000027193	1876.51	-1.24101	0.0923136	-13.4434	3.36614e-41	6.64391e-40	Api5	protein_coding
ENSMUSG00000035168	Brix1		ENSMUSG00000032815	202.125	-2.91974	0.2173	-13.4364	3.69927e-41	7.29379e-40	Fanca	protein_coding
ENSMUSG00000026977	Pcdhgc3		ENSMUSG00000043415	470.454	1.81078	0.134822	13.4309	3.98703e-41	7.85294e-40	Otud1	protein_coding
ENSMUSG00000064289	Rai14		ENSMUSG00000001768	1290.85	1.45416	0.108371	13.4183	4.72663e-41	9.27097e-40	Rin2	protein_coding
ENSMUSG00000075318	Hexim1		ENSMUSG00000063564	301.156	6.36294	0.474687	13.4045	5.69042e-41	1.11498e-39	Col23a1	protein_coding
ENSMUSG00000027022	Rad1		ENSMUSG00000026281	662.928	-1.7939	0.133832	-13.4041	5.72386e-41	1.12037e-39	Dtymk	protein_coding
ENSMUSG00000027035	Mis18bp1		ENSMUSG00000031762	364.192	-4.74472	0.354337	-13.3904	6.8793e-41	1.34514e-39	Mt2	protein_coding
ENSMUSG00000027068	Phf20l1		ENSMUSG00000059291	2458.44	-1.57263	0.117469	-13.3877	7.14026e-41	1.39472e-39	Rpl11	protein_coding
ENSMUSG00000063145	Tufm		ENSMUSG00000027454	195.037	-3.40077	0.25414	-13.3815	7.75876e-41	1.51084e-39	Gins1	protein_coding
ENSMUSG00000042133	Scaf8		ENSMUSG00000023191	324.57	2.11137	0.157849	13.3759	8.35795e-41	1.62584e-39	P3h3	protein_coding
ENSMUSG00000027088	Arhgap33		ENSMUSG00000051223	4258.59	-1.26088	0.0943082	-13.3698	9.07843e-41	1.76054e-39	Bzw1	protein_coding
ENSMUSG00000068882	Gpc1		ENSMUSG00000020116	951.75	-1.50462	0.112551	-13.3684	9.25188e-41	1.79234e-39	Pno1	protein_coding
ENSMUSG00000044308	Arhgef26		ENSMUSG00000043716	4850.83	-1.40483	0.105196	-13.3544	1.11648e-40	2.15849e-39	Rpl7	protein_coding
ENSMUSG00000041966	Rhov		ENSMUSG00000026496	1540.25	-1.24457	0.0932008	-13.3536	1.12785e-40	2.17823e-39	Parp1	protein_coding
ENSMUSG00000027012	Vps18		ENSMUSG00000059791	313.055	-2.45269	0.183796	-13.3447	1.27257e-40	2.45523e-39	Nrm	protein_coding
ENSMUSG00000027018	Uqcr10		ENSMUSG00000061479	821.456	-1.45243	0.108908	-13.3363	1.42305e-40	2.74275e-39	Snrpa	protein_coding
ENSMUSG00000041921	Atm		ENSMUSG00000075289	187.584	3.20671	0.240497	13.3337	1.47405e-40	2.83815e-39	Carns1	protein_coding
ENSMUSG00000041911	Patj		ENSMUSG00000019370	3572.72	-1.35428	0.101706	-13.3156	1.87755e-40	3.60769e-39	Calm3	protein_coding
ENSMUSG00000027111	Slc29a2		ENSMUSG00000090553	602.518	-2.04411	0.153673	-13.3017	2.26303e-40	4.34396e-39	Snrpe	protein_coding
ENSMUSG00000006494	Sema5a		ENSMUSG00000078652	2974.41	-1.09931	0.0827612	-13.2829	2.9075e-40	5.5697e-39	Psme3	protein_coding
ENSMUSG00000049044	Minpp1		ENSMUSG00000024841	737.144	-1.51328	0.113951	-13.2801	3.01965e-40	5.77868e-39	Eif1ad	protein_coding
ENSMUSG00000004085	Ankrd33b		ENSMUSG00000047497	207.642	3.87373	0.291721	13.2789	3.06927e-40	5.86768e-39	Adamts12	protein_coding
ENSMUSG00000068859	Rarres2		ENSMUSG00000025586	303.656	2.56025	0.1929	13.2724	3.34474e-40	6.38785e-39	Cpeb1	protein_coding
ENSMUSG00000008226	2410004B18Rik		ENSMUSG00000026278	603.946	-2.14442	0.161787	-13.2546	4.24183e-40	8.08476e-39	Bok	protein_coding
ENSMUSG00000059005	Efcab14		ENSMUSG00000063727	198.684	4.20502	0.31738	13.2492	4.56318e-40	8.68847e-39	Tnfrsf11b	protein_coding
ENSMUSG00000042410	Mrps17		ENSMUSG00000073591	230.527	2.55122	0.192606	13.2458	4.77084e-40	9.07469e-39	Pcdhb22	protein_coding
ENSMUSG00000027009	Ankmy1		ENSMUSG00000040943	715.856	1.73464	0.131038	13.2377	5.31434e-40	1.00882e-38	Tet2	protein_coding
ENSMUSG00000027007	Leng8		ENSMUSG00000035478	1909.98	-1.57315	0.118842	-13.2374	5.33999e-40	1.01267e-38	Mbd3	protein_coding
ENSMUSG00000027006	Loxl2		ENSMUSG00000031558	1865.2	3.81827	0.288526	13.2337	5.60485e-40	1.06183e-38	Slit2	protein_coding
ENSMUSG00000027001	Smad6		ENSMUSG00000026662	1277.14	-1.18977	0.0899521	-13.2267	6.15678e-40	1.16522e-38	Sephs1	protein_coding
ENSMUSG00000026999	Polq		ENSMUSG00000038510	797.047	-1.46682	0.111032	-13.2108	7.60483e-40	1.43639e-38	Rpf2	protein_coding
ENSMUSG00000027091	Rasl10a		ENSMUSG00000011752	714.116	-1.76396	0.13383	-13.1807	1.13361e-39	2.13473e-38	Pgam1	protein_coding
ENSMUSG00000027087	Rin1		ENSMUSG00000022244	699.099	1.78423	0.135446	13.173	1.25484e-39	2.35833e-38	Amacr	protein_coding
ENSMUSG00000048388	Cdk5r1		ENSMUSG00000060470	384.93	-2.58282	0.196238	-13.1617	1.45838e-39	2.73812e-38	Adgrg3	protein_coding
ENSMUSG00000027080	Zfp710		ENSMUSG00000013236	6160.67	1.1848	0.0901745	13.139	1.96831e-39	3.68453e-38	Ptprs	protein_coding
ENSMUSG00000027076	Sdr39u1		ENSMUSG00000005483	951.633	-1.46953	0.111852	-13.1382	1.98984e-39	3.72114e-38	Dnajb1	protein_coding
ENSMUSG00000027075	Asah2		ENSMUSG00000018293	11899.8	-1.51813	0.115555	-13.1376	2.00363e-39	3.73951e-38	Pfn1	protein_coding
ENSMUSG00000027074	Trpm5		ENSMUSG00000030216	1829.31	-1.2624	0.0963574	-13.1012	3.24015e-39	6.02943e-38	Wbp11	protein_coding
ENSMUSG00000027067	Aldh3b1		ENSMUSG00000017776	2668.91	-1.03877	0.0793033	-13.0986	3.35197e-39	6.23136e-38	Crk	protein_coding
ENSMUSG00000033955	BC049715		ENSMUSG00000037278	557.646	-1.75162	0.133741	-13.0971	3.42201e-39	6.3553e-38	Tmem97	protein_coding
ENSMUSG00000051329	Tspyl1		ENSMUSG00000053470	1284.5	1.31287	0.100325	13.0862	3.94928e-39	7.32732e-38	Kdm3a	protein_coding
ENSMUSG00000008200	4930523C07Rik		ENSMUSG00000025132	13094.9	-1.31778	0.100766	-13.0776	4.42137e-39	8.19518e-38	Arhgdia	protein_coding
ENSMUSG00000005505	Zscan26		ENSMUSG00000025290	5156.35	-1.36973	0.104822	-13.0672	5.06834e-39	9.38513e-38	Rps24	protein_coding
ENSMUSG00000005506	Mrpl55		ENSMUSG00000028484	2049.11	-1.30415	0.0998544	-13.0606	5.53243e-39	1.02244e-37	Psip1	protein_coding
ENSMUSG00000002104	Eif1		ENSMUSG00000027208	687.143	-2.34133	0.179376	-13.0526	6.13905e-39	1.13344e-37	Fgf7	protein_coding
ENSMUSG00000002102	Proser3		ENSMUSG00000031628	1154.21	-1.39577	0.107046	-13.0389	7.34733e-39	1.35255e-37	Casp3	protein_coding
ENSMUSG00000002103	Gas2l1		ENSMUSG00000027864	7685.78	1.65738	0.12719	13.0307	8.18622e-39	1.50551e-37	Ptgfrn	protein_coding
ENSMUSG00000027257	Syde2		ENSMUSG00000026039	187.211	-3.98174	0.305602	-13.0292	8.34902e-39	1.53396e-37	Sgo2a	protein_coding
ENSMUSG00000027255	Chchd4		ENSMUSG00000021131	516.277	-1.96881	0.151152	-13.0253	8.78304e-39	1.61213e-37	Erh	protein_coding
ENSMUSG00000027253	Iqck		ENSMUSG00000002984	1059.21	-1.81226	0.139157	-13.0231	9.04263e-39	1.65817e-37	Tomm40	protein_coding
ENSMUSG00000040549	Sphk1		ENSMUSG00000035024	641.562	-1.65769	0.127333	-13.0186	9.59051e-39	1.75522e-37	Ncapd3	protein_coding
ENSMUSG00000027243	Wnt4		ENSMUSG00000009927	1965.58	-1.5913	0.12224	-13.0178	9.69404e-39	1.77245e-37	Rps25	protein_coding
ENSMUSG00000040506	Prdm4		ENSMUSG00000031256	1270.73	-1.40896	0.108267	-13.0137	1.02228e-38	1.86731e-37	Cstf2	protein_coding
ENSMUSG00000058318	Tor4a		ENSMUSG00000037541	177.123	-4.45283	0.343041	-12.9805	1.57923e-38	2.87353e-37	Shank2	protein_coding
ENSMUSG00000027222	Trp53		ENSMUSG00000020706	2362.53	-1.15861	0.0892686	-12.979	1.6104e-38	2.9246e-37	Ftsj3	protein_coding
ENSMUSG00000027221	Doc2g		ENSMUSG00000013419	680.261	1.64791	0.12704	12.9715	1.77412e-38	3.21884e-37	Zfp651	protein_coding
ENSMUSG00000027220	Dhrs4		ENSMUSG00000044934	369.068	-2.08303	0.160613	-12.9692	1.82912e-38	3.31543e-37	Zfp367	protein_coding
ENSMUSG00000050587	Baiap3		ENSMUSG00000070509	369.767	2.47514	0.190953	12.962	2.0083e-38	3.63671e-37	Rgma	protein_coding
ENSMUSG00000027164	Dcaf11		ENSMUSG00000022914	1289.28	1.42129	0.109686	12.9578	2.12207e-38	3.83906e-37	Brwd1	protein_coding
ENSMUSG00000027163	Psme1		ENSMUSG00000037742	38874.3	-1.01806	0.0786057	-12.9515	2.30363e-38	4.16352e-37	Eef1a1	protein_coding
ENSMUSG00000010911	Emc9		ENSMUSG00000062312	1147.74	1.2033	0.0929098	12.9512	2.31187e-38	4.17441e-37	Erbb2	protein_coding
ENSMUSG00000032724	Mrpl41		ENSMUSG00000058793	2211.26	1.61552	0.12481	12.9439	2.54369e-38	4.57986e-37	Cds2	protein_coding
ENSMUSG00000027180	Gnptg		ENSMUSG00000025232	2006.67	1.45476	0.112523	12.9286	3.10506e-38	5.57994e-37	Hexa	protein_coding
ENSMUSG00000032679	Hspb6		ENSMUSG00000002985	257.635	2.59009	0.200387	12.9254	3.23679e-38	5.81113e-37	Apoe	protein_coding
ENSMUSG00000027176	Rnf19a		ENSMUSG00000039680	490.745	-2.17519	0.16841	-12.9161	3.65378e-38	6.54731e-37	Mrps6	protein_coding
ENSMUSG00000045106	Ywhaz		ENSMUSG00000026228	191.032	4.82074	0.373363	12.9117	3.86828e-38	6.9251e-37	Htr2b	protein_coding
ENSMUSG00000027115	Vps37c		ENSMUSG00000028936	2634.62	-1.29435	0.100287	-12.9065	4.139e-38	7.40273e-37	Rpl22	protein_coding
ENSMUSG00000048482	Slc39a9		ENSMUSG00000044308	3319.49	1.57018	0.121696	12.9025	4.35577e-38	7.78305e-37	Ubr3	protein_coding
ENSMUSG00000050199	AI597479		ENSMUSG00000015711	791.706	1.41064	0.109378	12.8969	4.68626e-38	8.36566e-37	Prune1	protein_coding
ENSMUSG00000027160	Ints14		ENSMUSG00000043251	123.278	3.92414	0.304313	12.8951	4.79722e-38	8.55565e-37	Exoc3l	protein_coding
ENSMUSG00000027134	Fam174c		ENSMUSG00000055065	8434.03	1.12503	0.0872461	12.8949	4.81057e-38	8.57136e-37	Ddx17	protein_coding
ENSMUSG00000027133	Mboat7		ENSMUSG00000070044	400.68	-1.89173	0.14672	-12.8935	4.89717e-38	8.71743e-37	Fam149a	protein_coding
ENSMUSG00000027130	Prpf39		ENSMUSG00000052397	2442.83	-1.78767	0.138711	-12.8877	5.27815e-38	9.38675e-37	Ezr	protein_coding
ENSMUSG00000096764	Setd5		ENSMUSG00000043795	342.431	2.90685	0.225558	12.8874	5.30159e-38	9.41956e-37	Prr33	protein_coding
ENSMUSG00000027132	Retreg1		ENSMUSG00000036833	340.232	2.14245	0.166275	12.885	5.47032e-38	9.71021e-37	Pnpla7	protein_coding
ENSMUSG00000003604	Myo10		ENSMUSG00000000740	3264.42	-1.39998	0.108687	-12.8808	5.77021e-38	1.02233e-36	Rpl13	protein_coding
ENSMUSG00000044042	Tfap4		ENSMUSG00000069793	175.569	-3.73003	0.289828	-12.8698	6.65632e-38	1.17712e-36	Slfn9	protein_coding
ENSMUSG00000040282	Senp6		ENSMUSG00000026494	632.42	2.149	0.166996	12.8686	6.76445e-38	1.19512e-36	Kif26b	protein_coding
ENSMUSG00000027351	Tsen34		ENSMUSG00000012519	557.352	-1.66106	0.12909	-12.8675	6.85907e-38	1.2107e-36	Mlkl	protein_coding
ENSMUSG00000027349	Agpat1		ENSMUSG00000001305	427.945	-1.82448	0.141847	-12.8623	7.33439e-38	1.29218e-36	Rrp15	protein_coding
ENSMUSG00000040152	Fbln2		ENSMUSG00000005823	1391.8	1.30967	0.101845	12.8594	7.62043e-38	1.34132e-36	Gpr108	protein_coding
ENSMUSG00000074918	Exosc4		ENSMUSG00000033276	273.947	2.15277	0.167541	12.8492	8.68859e-38	1.52791e-36	Stk36	protein_coding
ENSMUSG00000027331	Sdc2		ENSMUSG00000026974	552.179	-1.87085	0.145626	-12.8469	8.95197e-38	1.57276e-36	Zmynd19	protein_coding
ENSMUSG00000027332	Trio		ENSMUSG00000015749	3125.73	-1.42152	0.110925	-12.8151	1.34956e-37	2.36882e-36	Anp32e	protein_coding
ENSMUSG00000040007	Ank		ENSMUSG00000038260	428.588	2.09012	0.163455	12.7871	1.93552e-37	3.39417e-36	Trpm4	protein_coding
ENSMUSG00000074916	Gm12185		ENSMUSG00000034163	1914.17	1.54807	0.121167	12.7763	2.22327e-37	3.89516e-36	Zfc3h1	protein_coding
ENSMUSG00000027324	Scand1		ENSMUSG00000021326	973.7	-1.37345	0.107509	-12.7751	2.25739e-37	3.95127e-36	Trim27	protein_coding
ENSMUSG00000027326	Marchf11		ENSMUSG00000003812	546.501	2.00254	0.156805	12.7709	2.38336e-37	4.16789e-36	Dnase2a	protein_coding
ENSMUSG00000027323	Slc25a47		ENSMUSG00000032586	181.06	-2.75799	0.216032	-12.7666	2.51933e-37	4.4016e-36	Traip	protein_coding
ENSMUSG00000046814	Plaur		ENSMUSG00000040462	3024.99	1.32422	0.103737	12.7652	2.5642e-37	4.47585e-36	Os9	protein_coding
ENSMUSG00000055926	Tmem41b		ENSMUSG00000095098	520.846	-2.17948	0.170775	-12.7623	2.66282e-37	4.6437e-36	Ccdc85b	protein_coding
ENSMUSG00000068580	Ube2g2		ENSMUSG00000030528	283.257	-2.48409	0.194959	-12.7416	3.47187e-37	6.04343e-36	Blm	protein_coding
ENSMUSG00000027315	Dcaf10		ENSMUSG00000036078	1371.22	-1.52971	0.12009	-12.7381	3.6325e-37	6.3172e-36	Sigmar1	protein_coding
ENSMUSG00000034216	Vrk2		ENSMUSG00000000555	8160.01	1.04932	0.0824419	12.7279	4.13591e-37	7.18604e-36	Itga5	protein_coding
ENSMUSG00000027313	Golgb1		ENSMUSG00000024067	633.994	-1.69111	0.132915	-12.7233	4.39188e-37	7.62377e-36	Dpy30	protein_coding
ENSMUSG00000027304	Utp6		ENSMUSG00000031274	1051.02	2.49603	0.196235	12.7196	4.60361e-37	7.97664e-36	Col4a5	protein_coding
ENSMUSG00000027298	Hdac11		ENSMUSG00000069565	2611.9	-1.31702	0.103551	-12.7186	4.66149e-37	8.0695e-36	Dazap1	protein_coding
ENSMUSG00000033943	Iqcg		ENSMUSG00000055172	286.58	2.55974	0.20127	12.7179	4.70124e-37	8.13087e-36	C1ra	protein_coding
ENSMUSG00000033902	Plekhm1		ENSMUSG00000032344	185.396	-2.93211	0.230857	-12.701	5.83819e-37	1.00788e-35	Cgas	protein_coding
ENSMUSG00000098789	Slc25a37		ENSMUSG00000028248	2640.99	1.40275	0.110544	12.6896	6.75715e-37	1.16545e-35	Pnisr	protein_coding
ENSMUSG00000033852	Bltp2		ENSMUSG00000061306	2917.28	0.95526	0.0753141	12.6837	7.28278e-37	1.25497e-35	Slc38a10	protein_coding
ENSMUSG00000098488	Ankrd11		ENSMUSG00000022995	1809.43	1.67901	0.132409	12.6805	7.58927e-37	1.3054e-35	Enah	protein_coding
ENSMUSG00000062646	Xcr1		ENSMUSG00000025742	550.422	-1.94441	0.153355	-12.6792	7.71568e-37	1.32522e-35	Prps2	protein_coding
ENSMUSG00000033705	Nadk2		ENSMUSG00000041548	1865.62	1.27831	0.10082	12.6791	7.71855e-37	1.32522e-35	Hspb8	protein_coding
ENSMUSG00000054484	Mtdh		ENSMUSG00000031963	697.343	2.11804	0.1673	12.6601	9.84147e-37	1.68664e-35	Bmper	protein_coding
ENSMUSG00000027259	Cltb		ENSMUSG00000068231	169.603	3.71053	0.293132	12.6582	1.00762e-36	1.7253e-35	Vmn1r43	protein_coding
ENSMUSG00000027254	Vmn2r79		ENSMUSG00000062627	9461.66	1.12222	0.0886671	12.6565	1.02957e-36	1.76129e-35	Mysm1	protein_coding
ENSMUSG00000027248	Gtdc1		ENSMUSG00000020372	11726.9	-1.3777	0.108885	-12.6528	1.07989e-36	1.8457e-35	Rack1	protein_coding
ENSMUSG00000074884	Ehmt1		ENSMUSG00000000838	2125.38	-1.21084	0.0958349	-12.6346	1.36033e-36	2.3229e-35	Fmr1	protein_coding
ENSMUSG00000027245	Rap2b		ENSMUSG00000040697	694.047	1.68912	0.133718	12.6319	1.40751e-36	2.40081e-35	Dnajc16	protein_coding
ENSMUSG00000033411	Znhit1		ENSMUSG00000060519	1188.78	1.6756	0.132648	12.6319	1.4085e-36	2.40081e-35	Tor3a	protein_coding
ENSMUSG00000027236	Usp54		ENSMUSG00000023110	1924.65	-1.0625	0.0841531	-12.6259	1.52082e-36	2.58992e-35	Prmt5	protein_coding
ENSMUSG00000060802	Zfp157		ENSMUSG00000048249	392.017	1.94469	0.154212	12.6106	1.84653e-36	3.14176e-35	Crebrf	protein_coding
ENSMUSG00000033368	Scyl1		ENSMUSG00000039911	458.248	1.90324	0.150957	12.6078	1.91194e-36	3.25013e-35	Spsb1	protein_coding
ENSMUSG00000033268	Odad1		ENSMUSG00000054855	194.751	-2.57256	0.204073	-12.6061	1.95494e-36	3.32024e-35	Rnd1	protein_coding
ENSMUSG00000027200	Ltbp3		ENSMUSG00000023885	6733.62	1.75762	0.139535	12.5962	2.21467e-36	3.75798e-35	Thbs2	protein_coding
ENSMUSG00000091337	Rnf24		ENSMUSG00000037855	799.423	-1.64712	0.130856	-12.5873	2.47944e-36	4.20347e-35	Zfp365	protein_coding
ENSMUSG00000027207	Adk		ENSMUSG00000033159	973.791	1.35222	0.10745	12.5846	2.5648e-36	4.34427e-35	Cnppd1	protein_coding
ENSMUSG00000027208	Sco2		ENSMUSG00000015652	373.469	-2.26604	0.180122	-12.5806	2.70053e-36	4.57007e-35	Steap1	protein_coding
ENSMUSG00000023330	Arl2		ENSMUSG00000022962	948.657	-1.36568	0.108638	-12.5709	3.05101e-36	5.15857e-35	Gart	protein_coding
ENSMUSG00000027363	Scamp2		ENSMUSG00000023104	703.006	-1.64847	0.131161	-12.5683	3.15585e-36	5.32628e-35	Rfc2	protein_coding
ENSMUSG00000003660	Bbln		ENSMUSG00000003534	2064.23	1.22827	0.0977936	12.5598	3.51071e-36	5.9199e-35	Ddr1	protein_coding
ENSMUSG00000034850	Sf1		ENSMUSG00000027244	878.066	1.27176	0.10126	12.5593	3.53502e-36	5.95556e-35	Atg13	protein_coding
ENSMUSG00000027367	Men1		ENSMUSG00000042901	1048.68	-1.19282	0.0949769	-12.5591	3.54555e-36	5.96798e-35	Aida	protein_coding
ENSMUSG00000027368	Heatr6		ENSMUSG00000024613	1826.59	-1.56656	0.124777	-12.5548	3.74076e-36	6.29094e-35	Tcof1	protein_coding
ENSMUSG00000027374	Ankrd6		ENSMUSG00000028780	659.503	2.36199	0.188206	12.55	3.97377e-36	6.67092e-35	Sema3c	protein_coding
ENSMUSG00000027381	Zdhhc1		ENSMUSG00000036781	770.885	-1.64497	0.13113	-12.5445	4.2595e-36	7.13787e-35	Rps27l	protein_coding
ENSMUSG00000014361	Map4k2		ENSMUSG00000076432	1437.56	-1.3196	0.105206	-12.543	4.34123e-36	7.26838e-35	Ywhaq	protein_coding
ENSMUSG00000014353	Dact3		ENSMUSG00000028961	2888.18	-1.22181	0.0974179	-12.5419	4.40187e-36	7.36338e-35	Pgd	protein_coding
ENSMUSG00000027386	Ttc7		ENSMUSG00000019768	210.096	2.55595	0.203836	12.5393	4.55212e-36	7.60797e-35	Esr1	protein_coding
ENSMUSG00000042851	Tmem86a		ENSMUSG00000037315	216.881	-2.37664	0.189589	-12.5358	4.75729e-36	7.94383e-35	Jade3	protein_coding
ENSMUSG00000090248	Fkrp		ENSMUSG00000025613	5032.71	-1.09498	0.0874173	-12.5259	5.39081e-36	8.99374e-35	Cct8	protein_coding
ENSMUSG00000027394	Zfp689		ENSMUSG00000066406	2326.74	1.32768	0.106086	12.5151	6.17646e-36	1.02954e-34	Akap13	protein_coding
ENSMUSG00000027395	Rbpj		ENSMUSG00000038393	661.837	1.99246	0.159276	12.5095	6.62233e-36	1.10288e-34	Txnip	protein_coding
ENSMUSG00000037938	Cdca2		ENSMUSG00000033970	586.412	-1.69074	0.135304	-12.4959	7.86138e-36	1.30808e-34	Rfc3	protein_coding
ENSMUSG00000027397	Alkbh3		ENSMUSG00000044951	147.132	3.30608	0.264665	12.4915	8.30326e-36	1.38039e-34	Mylk4	protein_coding
ENSMUSG00000037902	Nubp2		ENSMUSG00000033965	149.267	3.48163	0.278865	12.485	9.01303e-36	1.49707e-34	Slc16a2	protein_coding
ENSMUSG00000037885	2310057M21Rik		ENSMUSG00000020922	950.111	-1.43921	0.115514	-12.4592	1.24541e-35	2.06499e-34	Lsm12	protein_coding
ENSMUSG00000027405	Fam89b		ENSMUSG00000005846	2538.9	-1.39559	0.112015	-12.4589	1.25104e-35	2.0725e-34	Rsl1d1	protein_coding
ENSMUSG00000027411	Fanci		ENSMUSG00000072812	1946.63	1.58627	0.1274	12.4511	1.37927e-35	2.28293e-34	Ahnak2	protein_coding
ENSMUSG00000027303	Ehbp1l1		ENSMUSG00000022752	3108.68	-1.01034	0.0812686	-12.4322	1.74859e-35	2.89169e-34	Tomm70a	protein_coding
ENSMUSG00000037740	Ttc17		ENSMUSG00000070867	414.154	2.65441	0.213741	12.4188	2.06568e-35	3.41307e-34	Trabd2b	protein_coding
ENSMUSG00000074797	Api5		ENSMUSG00000069171	434.108	1.63562	0.131721	12.4173	2.10439e-35	3.47096e-34	Nr2f1	protein_coding
ENSMUSG00000027312	Slc25a3		ENSMUSG00000058729	292.46	-2.42654	0.195432	-12.4163	2.13248e-35	3.51422e-34	Lin9	protein_coding
ENSMUSG00000074793	Fzd8		ENSMUSG00000034457	1507.61	2.46421	0.198476	12.4157	2.14906e-35	3.53845e-34	Eda2r	protein_coding
ENSMUSG00000027330	Ext2		ENSMUSG00000060938	751.523	-1.52182	0.122619	-12.4109	2.27951e-35	3.74996e-34	Rpl26	protein_coding
ENSMUSG00000068264	Ikzf5		ENSMUSG00000062190	305.157	-2.01054	0.162008	-12.4102	2.30117e-35	3.78229e-34	Lancl2	protein_coding
ENSMUSG00000037523	Tada3		ENSMUSG00000038374	1705.66	-1.28601	0.103698	-12.4015	2.56629e-35	4.21073e-34	Rbm8a	protein_coding
ENSMUSG00000037514	Kif14		ENSMUSG00000033350	846.953	-1.69775	0.137003	-12.392	2.88592e-35	4.72284e-34	Chst2	protein_coding
ENSMUSG00000027333	AW209491		ENSMUSG00000015501	1225.6	1.75535	0.141676	12.3899	2.96454e-35	4.84731e-34	Hivep2	protein_coding
ENSMUSG00000079037	Mmp14		ENSMUSG00000027635	338.139	-1.92563	0.155529	-12.3812	3.30299e-35	5.39603e-34	Dsn1	protein_coding
ENSMUSG00000098754	Smarca2		ENSMUSG00000109511	1149.67	-1.54229	0.124722	-12.3658	4.00299e-35	6.53394e-34	Nup62	protein_coding
ENSMUSG00000058793	Slc7a7		ENSMUSG00000043079	1430.84	1.83664	0.148565	12.3626	4.16656e-35	6.78919e-34	Synpo	protein_coding
ENSMUSG00000044991	Oxa1l		ENSMUSG00000019647	1314.16	2.11381	0.17107	12.3564	4.50133e-35	7.32836e-34	Sema6a	protein_coding
ENSMUSG00000027353	Tbc1d19		ENSMUSG00000018820	709.227	1.48044	0.119894	12.3479	4.99941e-35	8.13223e-34	Zfyve27	protein_coding
ENSMUSG00000027357	Rela		ENSMUSG00000029591	146.026	-4.12139	0.333904	-12.343	5.31067e-35	8.6311e-34	Ung	protein_coding
ENSMUSG00000051177	Zfp964		ENSMUSG00000002105	2161.37	1.11241	0.0901321	12.342	5.38172e-35	8.73904e-34	Slc39a13	protein_coding
ENSMUSG00000039943	Tnnt1		ENSMUSG00000070871	471.575	-1.66918	0.135262	-12.3404	5.48941e-35	8.90625e-34	Ccnyl1	protein_coding
ENSMUSG00000027281	Cep78		ENSMUSG00000034684	238.75	3.16291	0.256386	12.3365	5.76123e-35	9.33924e-34	Sema3f	protein_coding
ENSMUSG00000062098	Polg		ENSMUSG00000001761	1524.82	-1.09922	0.0891791	-12.326	6.56039e-35	1.06256e-33	Smo	protein_coding
ENSMUSG00000008333	Rnaseh2c		ENSMUSG00000028081	2254.59	-1.35817	0.110244	-12.3197	7.09522e-35	1.14721e-33	Rps3a1	protein_coding
ENSMUSG00000027424	Kat5		ENSMUSG00000039055	138.276	-4.08026	0.331504	-12.3083	8.1692e-35	1.3186e-33	Eme1	protein_coding
ENSMUSG00000027425	Nat10		ENSMUSG00000058655	8270.34	-0.852874	0.069309	-12.3054	8.47297e-35	1.36647e-33	Eif4b	protein_coding
ENSMUSG00000098387	Trim44		ENSMUSG00000040848	1100.25	1.6909	0.137433	12.3034	8.68362e-35	1.39924e-33	Sft2d2	protein_coding
ENSMUSG00000027427	Cmc1		ENSMUSG00000015094	1923.46	1.15657	0.094044	12.2982	9.26631e-35	1.49059e-33	Npdc1	protein_coding
ENSMUSG00000074754	Thbs1		ENSMUSG00000031398	1213.72	1.19093	0.0969426	12.2849	1.09135e-34	1.75257e-33	Plxna3	protein_coding
ENSMUSG00000063873	Zfp281		ENSMUSG00000023007	872.865	1.73371	0.141327	12.2674	1.35559e-34	2.1732e-33	Prpf40b	protein_coding
ENSMUSG00000001768	Fosl1		ENSMUSG00000029326	378.287	-2.02799	0.165355	-12.2645	1.40444e-34	2.2496e-33	Enoph1	protein_coding
ENSMUSG00000002728	Lrp5		ENSMUSG00000035726	1847.28	-1.45215	0.118568	-12.2474	1.73561e-34	2.77536e-33	Supt16	protein_coding
ENSMUSG00000074749	Naif1		ENSMUSG00000022421	1418.78	-1.33676	0.109164	-12.2454	1.77735e-34	2.8397e-33	Nptxr	protein_coding
ENSMUSG00000027433	Ctsw		ENSMUSG00000018599	380.182	2.1039	0.171888	12.2399	1.9015e-34	3.03548e-33	Mief2	protein_coding
ENSMUSG00000036992	Fibp		ENSMUSG00000045128	4758.77	-1.25594	0.102649	-12.2353	2.01437e-34	3.21295e-33	Rpl18a	protein_coding
ENSMUSG00000027439	Akap7		ENSMUSG00000026784	297.832	-2.28318	0.186675	-12.2308	2.12941e-34	3.39357e-33	Pdss1	protein_coding
ENSMUSG00000079009	Hs2st1		ENSMUSG00000001674	681.279	-1.46915	0.120145	-12.2282	2.19836e-34	3.5005e-33	Ddx18	protein_coding
ENSMUSG00000060336	Piezo2		ENSMUSG00000023106	1456.23	-1.56055	0.127689	-12.2215	2.38653e-34	3.79691e-33	Denr	protein_coding
ENSMUSG00000079008	Rab3ip		ENSMUSG00000005667	1513.37	-1.10965	0.0908583	-12.2129	2.65142e-34	4.2148e-33	Mthfd2	protein_coding
ENSMUSG00000095315	Cadm4		ENSMUSG00000038564	582.612	1.47048	0.120452	12.208	2.8166e-34	4.47361e-33	Ift172	protein_coding
ENSMUSG00000033059	Ggcx		ENSMUSG00000043822	1971.31	2.06285	0.169013	12.2052	2.91417e-34	4.62468e-33	Adamtsl5	protein_coding
ENSMUSG00000027454	Grhpr		ENSMUSG00000030753	1089.43	-1.36522	0.111864	-12.2043	2.94954e-34	4.67688e-33	Thap12	protein_coding
ENSMUSG00000027455	Cnpy4		ENSMUSG00000020460	2582.64	-1.60639	0.131651	-12.2019	3.03787e-34	4.80885e-33	Rps27a	protein_coding
ENSMUSG00000032802	U2af1l4		ENSMUSG00000057278	280.495	-2.07944	0.170508	-12.1956	3.28089e-34	5.1892e-33	Snrpg	protein_coding
ENSMUSG00000074698	Haus5		ENSMUSG00000029659	402.237	2.80587	0.230195	12.1891	3.55272e-34	5.61442e-33	Medag	protein_coding
ENSMUSG00000027465	Klhl18		ENSMUSG00000038736	1024.29	-1.57204	0.12905	-12.1817	3.89302e-34	6.14706e-33	Nudcd1	protein_coding
ENSMUSG00000000359	Acsl5		ENSMUSG00000024357	633.465	1.54575	0.126924	12.1785	4.04695e-34	6.38477e-33	Sil1	protein_coding
ENSMUSG00000019188	Zdhhc6		ENSMUSG00000020257	1040.81	-1.15333	0.0947161	-12.1767	4.13855e-34	6.52384e-33	Wdr82	protein_coding
ENSMUSG00000042814	Shcbp1		ENSMUSG00000051278	359.337	-2.13805	0.175619	-12.1744	4.25755e-34	6.70581e-33	Zgrf1	protein_coding
ENSMUSG00000042745	Tcf7l2		ENSMUSG00000033216	341.944	-1.77512	0.145914	-12.1655	4.74616e-34	7.46917e-33	Eefsec	protein_coding
ENSMUSG00000027469	Paxx		ENSMUSG00000020111	2841.88	1.00972	0.0830993	12.1507	5.68582e-34	8.93303e-33	Micu1	protein_coding
ENSMUSG00000027470	Cdh10		ENSMUSG00000044155	418.85	-1.80478	0.14869	-12.1379	6.65365e-34	1.04449e-32	Lsm8	protein_coding
ENSMUSG00000068040	Matn2		ENSMUSG00000031918	900.398	-1.28091	0.105588	-12.1313	7.21135e-34	1.13016e-32	Mtmr2	protein_coding
ENSMUSG00000046020	Vti1a		ENSMUSG00000023908	264.212	-2.63298	0.217189	-12.123	7.97965e-34	1.24953e-32	Pkmyt1	protein_coding
ENSMUSG00000027475	Rida		ENSMUSG00000031669	295.254	-2.06858	0.17092	-12.1026	1.02319e-33	1.59823e-32	Gins3	protein_coding
ENSMUSG00000042548	Cep55		ENSMUSG00000024238	2332.92	1.56169	0.129053	12.1012	1.04115e-33	1.62493e-32	Zeb1	protein_coding
ENSMUSG00000027479	A430005L14Rik		ENSMUSG00000030878	495.234	-1.66376	0.137503	-12.0998	1.05913e-33	1.65163e-32	Cdr2	protein_coding
ENSMUSG00000038533	Pop1		ENSMUSG00000020929	2889.59	-1.1329	0.0936495	-12.0972	1.09211e-33	1.70166e-32	Eftud2	protein_coding
ENSMUSG00000038523	Stk3		ENSMUSG00000093674	6088.68	-1.46344	0.121027	-12.0919	1.16555e-33	1.81309e-32	Rpl41	protein_coding
ENSMUSG00000059842	Zfp566		ENSMUSG00000027811	153.443	-3.12233	0.258253	-12.0902	1.19003e-33	1.84964e-32	4930579G24Rik	protein_coding
ENSMUSG00000038467	Rbm12b2		ENSMUSG00000042523	827.124	1.78185	0.147438	12.0855	1.26073e-33	1.95792e-32	Dnal1	protein_coding
ENSMUSG00000027598	Foxo6		ENSMUSG00000030956	217.453	2.36391	0.195742	12.0767	1.40268e-33	2.17658e-32	Fam53b	protein_coding
ENSMUSG00000038375	Fam53c		ENSMUSG00000026826	337.226	-3.09495	0.256325	-12.0743	1.44309e-33	2.23744e-32	Nr4a2	protein_coding
ENSMUSG00000027612	Ccdc15		ENSMUSG00000033420	1847.46	1.96297	0.162687	12.0659	1.59897e-33	2.47708e-32	Antxr1	protein_coding
ENSMUSG00000038241	Trim17		ENSMUSG00000028676	1400.52	-1.22591	0.101654	-12.0597	1.7244e-33	2.66921e-32	Srsf10	protein_coding
ENSMUSG00000005881	Babam2		ENSMUSG00000004207	26278.5	1.39439	0.115633	12.0588	1.74387e-33	2.69714e-32	Psap	protein_coding
ENSMUSG00000067847	Kifbp		ENSMUSG00000068114	698.88	1.43587	0.119102	12.0557	1.8094e-33	2.7962e-32	Ccdc134	protein_coding
ENSMUSG00000038116	Kdm3a		ENSMUSG00000079435	1905.59	-1.66211	0.138036	-12.0412	2.15916e-33	3.33125e-32	Rpl36a	protein_coding
ENSMUSG00000027624	Lrfn3		ENSMUSG00000024462	1452.24	1.46255	0.121467	12.0408	2.16922e-33	3.34403e-32	Gabbr1	protein_coding
ENSMUSG00000027628	Rubcn		ENSMUSG00000070691	798.702	-1.67603	0.139201	-12.0404	2.17983e-33	3.35765e-32	Runx3	protein_coding
ENSMUSG00000061689	Ppp4r2		ENSMUSG00000061533	320.143	-2.28622	0.190169	-12.022	2.72248e-33	4.18667e-32	Cep128	protein_coding
ENSMUSG00000067818	Bcorl1		ENSMUSG00000056091	1467.63	1.78728	0.14878	12.0129	3.03936e-33	4.67018e-32	St3gal5	protein_coding
ENSMUSG00000062175	Spindoc		ENSMUSG00000022324	2007.41	1.54187	0.128382	12.0101	3.14628e-33	4.83053e-32	Matn2	protein_coding
ENSMUSG00000027637	Med14		ENSMUSG00000074221	1007.35	1.35829	0.113151	12.0042	3.37724e-33	5.1809e-32	Zfp568	protein_coding
ENSMUSG00000027642	Cenpj		ENSMUSG00000020267	2425.72	-1.42524	0.118786	-11.9984	3.62179e-33	5.55155e-32	Hint1	protein_coding
ENSMUSG00000063019	Smc3		ENSMUSG00000004885	675.531	2.8085	0.234167	11.9936	3.84017e-33	5.88151e-32	Crabp2	protein_coding
ENSMUSG00000027646	Pdcd4		ENSMUSG00000029661	37927.1	1.68806	0.140899	11.9806	4.48943e-33	6.87032e-32	Col1a2	protein_coding
ENSMUSG00000027651	Utp23		ENSMUSG00000014599	8417.22	-1.14195	0.095351	-11.9763	4.73179e-33	7.22949e-32	Csf1	protein_coding
ENSMUSG00000027652	Frat2		ENSMUSG00000019952	492.806	-1.53601	0.128273	-11.9745	4.83094e-33	7.375e-32	Poc1b	protein_coding
ENSMUSG00000037761	Eif3h		ENSMUSG00000001785	976.5	-1.18392	0.0988768	-11.9737	4.88049e-33	7.44462e-32	Pwp1	protein_coding
ENSMUSG00000027654	Zfp235		ENSMUSG00000037013	1013.37	-1.19036	0.0994318	-11.9716	5.00574e-33	7.6295e-32	Ss18	protein_coding
ENSMUSG00000070544	Gpam		ENSMUSG00000022105	1044.85	1.45219	0.12141	11.961	5.68483e-33	8.65058e-32	Rb1	protein_coding
ENSMUSG00000016933	Shoc2		ENSMUSG00000032058	652.463	-1.42025	0.118913	-11.9436	7.00977e-33	1.06496e-31	Ppp2r1b	protein_coding
ENSMUSG00000027412	Gm3636		ENSMUSG00000041360	1553.97	-1.18404	0.0991977	-11.9362	7.66517e-33	1.16359e-31	Pum3	protein_coding
ENSMUSG00000016921	Tcf4		ENSMUSG00000063694	555.863	-1.58849	0.133105	-11.9341	7.86392e-33	1.1928e-31	Cycs	protein_coding
ENSMUSG00000017858	Ric8b		ENSMUSG00000027160	698.516	-2.33871	0.195991	-11.9327	7.99008e-33	1.21096e-31	Ccdc34	protein_coding
ENSMUSG00000017679	Midn		ENSMUSG00000026708	205.195	-2.37573	0.199159	-11.9288	8.3755e-33	1.26836e-31	Cenpl	protein_coding
ENSMUSG00000035268	Rsf1		ENSMUSG00000007682	863.216	2.1887	0.18367	11.9165	9.71033e-33	1.46697e-31	Dio2	protein_coding
ENSMUSG00000018326	Rab11b		ENSMUSG00000037740	474.544	-1.54897	0.130039	-11.9116	1.03013e-32	1.555e-31	Mrps26	protein_coding
ENSMUSG00000018209	Togaram1		ENSMUSG00000020974	227.476	-2.33128	0.1959	-11.9003	1.17865e-32	1.77493e-31	Pole2	protein_coding
ENSMUSG00000045503	Plpp2		ENSMUSG00000047215	2898.46	-1.44913	0.121867	-11.8911	1.31703e-32	1.98175e-31	Rpl9	protein_coding
ENSMUSG00000090996	Frmpd1		ENSMUSG00000035673	1368.74	1.36726	0.114988	11.8904	1.32716e-32	1.99539e-31	Sbno2	protein_coding
ENSMUSG00000017734	Actmap		ENSMUSG00000030888	578.173	-1.55394	0.130699	-11.8895	1.34237e-32	2.01665e-31	Rrp8	protein_coding
ENSMUSG00000017721	Trappc14		ENSMUSG00000039630	12299.5	-0.925112	0.0778171	-11.8883	1.36166e-32	2.04401e-31	Hnrnpu	protein_coding
ENSMUSG00000017299	Acvr2a		ENSMUSG00000030265	1399.63	-1.12213	0.0944502	-11.8807	1.49133e-32	2.23364e-31	Kras	protein_coding
ENSMUSG00000001403	Rbis		ENSMUSG00000030157	274.742	2.62898	0.221282	11.8807	1.49154e-32	2.23364e-31	Clec2d	protein_coding
ENSMUSG00000050373	Arb2a		ENSMUSG00000038732	225.211	-2.0894	0.175875	-11.88	1.50296e-32	2.24896e-31	Mboat1	protein_coding
ENSMUSG00000045822	Plcb3		ENSMUSG00000041135	729.968	-2.12746	0.179288	-11.8662	1.77435e-32	2.65085e-31	Ripk2	protein_coding
ENSMUSG00000017764	Zbtb6		ENSMUSG00000031616	249.899	2.75419	0.232186	11.862	1.8645e-32	2.78332e-31	Ednra	protein_coding
ENSMUSG00000039849	Dnajc4		ENSMUSG00000028885	346.371	-1.83686	0.154973	-11.8527	2.0829e-32	3.10689e-31	Smpdl3b	protein_coding
ENSMUSG00000017652	Dcaf13		ENSMUSG00000039842	498.214	-1.57799	0.133167	-11.8496	2.16096e-32	3.22079e-31	Mcph1	protein_coding
ENSMUSG00000027678	Vegfb		ENSMUSG00000030662	5339.39	-0.994583	0.0839674	-11.8449	2.28802e-32	3.40747e-31	Ipo5	protein_coding
ENSMUSG00000042854	Rcor2		ENSMUSG00000039275	1764.7	-1.07402	0.0906797	-11.8441	2.31009e-32	3.43763e-31	Foxk2	protein_coding
ENSMUSG00000074582	Zfpm2		ENSMUSG00000038372	304.158	-2.01035	0.169842	-11.8366	2.5256e-32	3.7524e-31	Gmds	protein_coding
ENSMUSG00000002718	Stip1		ENSMUSG00000006445	2336.74	-1.65836	0.140166	-11.8314	2.68649e-32	3.98517e-31	Epha2	protein_coding
ENSMUSG00000017999	Lrp12		ENSMUSG00000029066	719.856	-1.59742	0.135028	-11.8303	2.72007e-32	4.03181e-31	Mrpl20	protein_coding
ENSMUSG00000039463	Oxr1		ENSMUSG00000035772	958.932	-1.2555	0.10614	-11.8288	2.77157e-32	4.10493e-31	Mrps2	protein_coding
ENSMUSG00000006418	Mark2		ENSMUSG00000030641	234.36	-3.07749	0.260388	-11.8189	3.11888e-32	4.60846e-31	Ddias	protein_coding
ENSMUSG00000042821	Angpt1		ENSMUSG00000038279	1872.4	-1.34319	0.113659	-11.8177	3.16098e-32	4.66702e-31	Nop2	protein_coding
ENSMUSG00000056501	Dph1		ENSMUSG00000022146	1061.83	2.07833	0.175875	11.8171	3.18486e-32	4.6986e-31	Osmr	protein_coding
ENSMUSG00000027540	Optc		ENSMUSG00000031962	5220.64	1.25697	0.106407	11.8128	3.35062e-32	4.93542e-31	Cdh15	protein_coding
ENSMUSG00000044641	Elac1		ENSMUSG00000038508	156.846	-2.96248	0.250908	-11.807	3.59062e-32	5.28483e-31	Gdf15	protein_coding
ENSMUSG00000074576	Kdm1a		ENSMUSG00000024201	694.791	1.42361	0.120675	11.7971	4.0383e-32	5.9391e-31	Kdm4b	protein_coding
ENSMUSG00000052033	Rab8b		ENSMUSG00000060288	209.298	-2.41358	0.204913	-11.7785	5.03574e-32	7.39451e-31	Ppih	protein_coding
ENSMUSG00000027498	4921524J17Rik		ENSMUSG00000002249	717.833	1.6971	0.144185	11.7703	5.55392e-32	8.14272e-31	Tead3	protein_coding
ENSMUSG00000027502	Evi2a		ENSMUSG00000057388	528.513	-1.82535	0.155097	-11.7691	5.63332e-32	8.25273e-31	Mrpl18	protein_coding
ENSMUSG00000027505	Fuz		ENSMUSG00000037852	4785.09	1.46364	0.124376	11.7679	5.70976e-32	8.35822e-31	Cpe	protein_coding
ENSMUSG00000027509	Rad54b		ENSMUSG00000000568	3260.11	-1.5262	0.129703	-11.7668	5.78628e-32	8.46367e-31	Hnrnpd	protein_coding
ENSMUSG00000027510	Prdx5		ENSMUSG00000024824	852.501	-1.4763	0.125475	-11.7657	5.86471e-32	8.57175e-31	Rad9a	protein_coding
ENSMUSG00000027519	Zfp69		ENSMUSG00000067194	2205.64	-1.03567	0.0880511	-11.7621	6.11891e-32	8.93635e-31	Eif1ax	protein_coding
ENSMUSG00000054455	Esrra		ENSMUSG00000026944	982.91	1.45383	0.123612	11.7613	6.17934e-32	9.01762e-31	Abca2	protein_coding
ENSMUSG00000027522	Arih2		ENSMUSG00000073557	388.802	1.69445	0.144208	11.7501	7.05501e-32	1.02796e-30	Ppp1r12b	protein_coding
ENSMUSG00000039263	Gpr137		ENSMUSG00000003378	373.159	1.76852	0.150555	11.7467	7.3415e-32	1.06888e-30	Grik5	protein_coding
ENSMUSG00000027523	Nemp1		ENSMUSG00000040028	1508.25	-1.01633	0.086522	-11.7464	7.36483e-32	1.07145e-30	Elavl1	protein_coding
ENSMUSG00000016253	1700012D01Rik		ENSMUSG00000028161	2606.19	1.20246	0.102373	11.7459	7.41619e-32	1.07809e-30	Ppp3ca	protein_coding
ENSMUSG00000078894	Bad		ENSMUSG00000028609	750.641	-1.58158	0.134661	-11.745	7.4954e-32	1.08877e-30	Magoh	protein_coding
ENSMUSG00000095199	Zfp59		ENSMUSG00000030120	3706.12	-1.13755	0.0968576	-11.7446	7.53001e-32	1.09295e-30	Mlf2	protein_coding
ENSMUSG00000078877	Gpr62		ENSMUSG00000025794	3928.51	-1.37842	0.117377	-11.7435	7.62591e-32	1.10602e-30	Rpl14	protein_coding
ENSMUSG00000078866	Aifm1		ENSMUSG00000000142	148.622	3.75903	0.320371	11.7334	8.5967e-32	1.24491e-30	Axin2	protein_coding
ENSMUSG00000094786	Yy2		ENSMUSG00000041936	1106.59	1.3888	0.118397	11.7299	8.95168e-32	1.29532e-30	Agrn	protein_coding
ENSMUSG00000074521	Tgfb1i1		ENSMUSG00000047591	198.699	2.39937	0.204633	11.7252	9.46629e-32	1.36873e-30	Mafa	protein_coding
ENSMUSG00000074519	Slc12a6		ENSMUSG00000035890	1528.19	-1.46551	0.124994	-11.7246	9.53197e-32	1.37717e-30	Rnf126	protein_coding
ENSMUSG00000039108	Ccdc107		ENSMUSG00000024542	967.111	-1.38785	0.118395	-11.7222	9.81172e-32	1.41651e-30	Cep192	protein_coding
ENSMUSG00000039086	Rusf1		ENSMUSG00000025355	259.599	2.53501	0.216518	11.708	1.15932e-31	1.67115e-30	Mmp19	protein_coding
ENSMUSG00000039069	Slc5a2		ENSMUSG00000026274	242.951	-2.22634	0.190227	-11.7035	1.22239e-31	1.75936e-30	Pask	protein_coding
ENSMUSG00000039050	Lpcat4		ENSMUSG00000015944	729.666	1.9453	0.166255	11.7007	1.26404e-31	1.81792e-30	Castor2	protein_coding
ENSMUSG00000039041	Tln1		ENSMUSG00000039187	148.611	-3.2713	0.279615	-11.6993	1.2854e-31	1.84724e-30	Fanci	protein_coding
ENSMUSG00000038963	Nop10		ENSMUSG00000041718	337.999	-1.71552	0.146666	-11.6968	1.32392e-31	1.90115e-30	Alg13	protein_coding
ENSMUSG00000027569	Cep41		ENSMUSG00000031954	1377.54	-1.22439	0.104683	-11.6962	1.33353e-31	1.91349e-30	Cfdp1	protein_coding
ENSMUSG00000049401	Tpm2		ENSMUSG00000031068	929.176	-1.28648	0.109996	-11.6958	1.3395e-31	1.9206e-30	Glrx3	protein_coding
ENSMUSG00000027573	Katnbl1		ENSMUSG00000090799	145.876	3.99837	0.34209	11.6881	1.46686e-31	2.10001e-30	Klhl33	protein_coding
ENSMUSG00000027575	Sri		ENSMUSG00000031245	367.447	-2.10035	0.179881	-11.6763	1.68404e-31	2.40911e-30	Hmgn5	protein_coding
ENSMUSG00000016344	Emc4		ENSMUSG00000049091	349.683	-2.00332	0.171581	-11.6757	1.69724e-31	2.42615e-30	Sephs2	protein_coding
ENSMUSG00000038685	Npr2		ENSMUSG00000029392	552.605	1.38649	0.118812	11.6696	1.82202e-31	2.60256e-30	Rilpl1	protein_coding
ENSMUSG00000027582	Vkorc1l1		ENSMUSG00000079555	504.614	-1.55193	0.133022	-11.6667	1.88568e-31	2.69145e-30	Haus3	protein_coding
ENSMUSG00000090077	Plpp6		ENSMUSG00000005718	236.236	-2.4451	0.209629	-11.664	1.94782e-31	2.77804e-30	Tfap4	protein_coding
ENSMUSG00000000827	Gba2		ENSMUSG00000025967	3705.67	-1.32857	0.113963	-11.658	2.08949e-31	2.97784e-30	Eef1b2	protein_coding
ENSMUSG00000002455	Utp4		ENSMUSG00000040918	354.437	-2.05157	0.176014	-11.6557	2.14507e-31	3.05474e-30	Slc19a2	protein_coding
ENSMUSG00000027589	Mfsd6		ENSMUSG00000017119	2663.9	1.51166	0.1297	11.655	2.16295e-31	3.07788e-30	Nbr1	protein_coding
ENSMUSG00000038628	Creb3		ENSMUSG00000022336	3477.44	-0.974615	0.0836256	-11.6545	2.17627e-31	3.0945e-30	Eif3e	protein_coding
ENSMUSG00000049950	Klhl42		ENSMUSG00000002496	1734.66	1.06431	0.0913835	11.6466	2.38845e-31	3.39364e-30	Tsc2	protein_coding
ENSMUSG00000026646	Dgcr2		ENSMUSG00000027905	519.059	-1.51438	0.130096	-11.6405	2.56647e-31	3.64111e-30	Ddx20	protein_coding
ENSMUSG00000051396	Actn1		ENSMUSG00000085795	859.926	-1.40692	0.120926	-11.6346	2.74949e-31	3.89783e-30	Zfp703	protein_coding
ENSMUSG00000039449	Adgrg6		ENSMUSG00000033124	873.391	1.43199	0.123082	11.6345	2.75348e-31	3.90055e-30	Atg9a	protein_coding
ENSMUSG00000026669	Sirt2		ENSMUSG00000028032	1315.11	-1.14372	0.0983087	-11.634	2.76885e-31	3.91938e-30	Papss1	protein_coding
ENSMUSG00000026672	Taf4		ENSMUSG00000058013	4039.11	-1.31941	0.113428	-11.6321	2.82931e-31	4.00196e-30	Septin11	protein_coding
ENSMUSG00000039145	E2f3		ENSMUSG00000046191	149.129	3.24103	0.278848	11.6229	3.15118e-31	4.45056e-30	Pcdhb20	protein_coding
ENSMUSG00000039128	Tmem209		ENSMUSG00000047945	654.18	-1.93676	0.166687	-11.6191	3.29653e-31	4.64889e-30	Marcksl1	protein_coding
ENSMUSG00000025816	Parva		ENSMUSG00000041189	3041.32	1.44517	0.124455	11.612	3.58115e-31	5.04651e-30	Chrnb1	protein_coding
ENSMUSG00000045319	Nthl1		ENSMUSG00000029378	100.686	-3.70858	0.319383	-11.6117	3.59448e-31	5.06151e-30	Areg	protein_coding
ENSMUSG00000039063	Pigo		ENSMUSG00000055912	803.505	1.88661	0.162487	11.6108	3.63023e-31	5.10804e-30	Tmem150a	protein_coding
ENSMUSG00000002107	Arl14ep		ENSMUSG00000000440	246.015	-2.29974	0.198094	-11.6093	3.69483e-31	5.19119e-30	Pparg	protein_coding
ENSMUSG00000015619	Vcp		ENSMUSG00000022370	1031.77	-1.40774	0.121368	-11.5989	4.17165e-31	5.85676e-30	Mrpl13	protein_coding
ENSMUSG00000025782	Nt5c3		ENSMUSG00000046179	1037.44	-1.43319	0.123616	-11.5939	4.42717e-31	6.21087e-30	E2f8	protein_coding
ENSMUSG00000025781	Fkbp9		ENSMUSG00000018677	1918.87	-1.17015	0.100948	-11.5917	4.54267e-31	6.36818e-30	Slc25a39	protein_coding
ENSMUSG00000037197	Tesk1		ENSMUSG00000015932	4106.7	-1.08728	0.0938434	-11.5861	4.84659e-31	6.78919e-30	Dstn	protein_coding
ENSMUSG00000058594	Hibch		ENSMUSG00000059714	885.849	1.35761	0.117346	11.5693	5.89738e-31	8.2489e-30	Flot1	protein_coding
ENSMUSG00000026767	Apobr		ENSMUSG00000020220	1413.11	1.68197	0.145407	11.5673	6.03362e-31	8.43321e-30	Vps13d	protein_coding
ENSMUSG00000026727	Stoml2		ENSMUSG00000020402	3832.36	-0.844215	0.0730324	-11.5595	6.6128e-31	9.2359e-30	Vdac1	protein_coding
ENSMUSG00000026707	Avl9		ENSMUSG00000030208	11886	-1.89031	0.163606	-11.554	7.04332e-31	9.82264e-30	Emp1	protein_coding
ENSMUSG00000054057	Cd72		ENSMUSG00000029752	2557.64	-1.04614	0.0906973	-11.5344	8.85213e-31	1.2327e-29	Asns	protein_coding
ENSMUSG00000026740	Mmp11		ENSMUSG00000034520	518.395	-1.65237	0.143339	-11.5277	9.56599e-31	1.33113e-29	Gjc1	protein_coding
ENSMUSG00000026737	Smarcb1		ENSMUSG00000020608	2299.35	-1.33952	0.116254	-11.5224	1.01785e-30	1.41532e-29	Smc6	protein_coding
ENSMUSG00000036591	Meis3		ENSMUSG00000000126	416.402	2.846	0.247453	11.5012	1.30153e-30	1.80578e-29	Wnt9a	protein_coding
ENSMUSG00000026679	Cr1l		ENSMUSG00000028277	1872.31	-0.974002	0.0847161	-11.4972	1.36199e-30	1.88828e-29	Ube2j1	protein_coding
ENSMUSG00000058835	Marchf6		ENSMUSG00000040118	5029.97	1.61562	0.140572	11.4932	1.42696e-30	1.97544e-29	Cacna2d1	protein_coding
ENSMUSG00000026779	Atp6v1g1		ENSMUSG00000016984	213.432	-2.44477	0.213167	-11.4688	1.89192e-30	2.6172e-29	Etaa1	protein_coding
ENSMUSG00000026771	Tomm5		ENSMUSG00000031486	1352.92	1.52098	0.132784	11.4546	2.23037e-30	3.08088e-29	Adgra2	protein_coding
ENSMUSG00000036893	Mtcl1		ENSMUSG00000031629	123.694	-3.4897	0.304769	-11.4503	2.34271e-30	3.2337e-29	Cenpu	protein_coding
ENSMUSG00000026972	Rbbp6		ENSMUSG00000016257	1278.93	-1.13293	0.0990074	-11.4429	2.55187e-30	3.51983e-29	Prelid3b	protein_coding
ENSMUSG00000036850	Mapk14		ENSMUSG00000029060	575.214	1.79591	0.156963	11.4416	2.59195e-30	3.57249e-29	Mib2	protein_coding
ENSMUSG00000059555	Nexn		ENSMUSG00000055301	459.544	-1.78301	0.155854	-11.4403	2.62994e-30	3.62221e-29	Adh7	protein_coding
ENSMUSG00000013465	Ppfibp1		ENSMUSG00000038685	914.471	-1.52913	0.133682	-11.4385	2.68341e-30	3.69316e-29	Rtel1	protein_coding
ENSMUSG00000036752	Set		ENSMUSG00000022881	161.527	-2.74475	0.240201	-11.4269	3.06768e-30	4.21896e-29	Rfc4	protein_coding
ENSMUSG00000115018	Pak1		ENSMUSG00000020122	1006.49	1.86889	0.163679	11.418	3.39784e-30	4.66962e-29	Egfr	protein_coding
ENSMUSG00000006471	Lsm14b		ENSMUSG00000026034	2283.72	1.15337	0.101037	11.4152	3.50939e-30	4.8159e-29	Clk1	protein_coding
ENSMUSG00000115074	Nudt2		ENSMUSG00000039952	7578.96	1.95295	0.171409	11.3935	4.50411e-30	6.16749e-29	Dag1	protein_coding
ENSMUSG00000026966	Itga6		ENSMUSG00000040666	140.879	2.92625	0.25698	11.3871	4.8495e-30	6.63082e-29	Sh3bgr	protein_coding
ENSMUSG00000026958	Kctd18		ENSMUSG00000046798	949.63	-1.24396	0.109309	-11.3803	5.24306e-30	7.16374e-29	Cldn12	protein_coding
ENSMUSG00000026956	Dicer1		ENSMUSG00000030432	2504.67	-1.34247	0.117993	-11.3776	5.40938e-30	7.38564e-29	Rpl28	protein_coding
ENSMUSG00000047617	Kif18a		ENSMUSG00000056481	682.793	2.23078	0.196209	11.3694	5.94003e-30	8.09844e-29	Cd248	protein_coding
ENSMUSG00000026942	Id1		ENSMUSG00000022698	3107.62	-1.0764	0.0947359	-11.3621	6.45414e-30	8.79301e-29	Naa50	protein_coding
ENSMUSG00000026941	Pik3r1		ENSMUSG00000026821	720.941	1.52276	0.134028	11.3615	6.49825e-30	8.84672e-29	Ralgds	protein_coding
ENSMUSG00000015087	Bmt2		ENSMUSG00000021725	619.562	1.45138	0.12782	11.3549	7.01115e-30	9.53809e-29	Parp8	protein_coding
ENSMUSG00000026933	Klhdc10		ENSMUSG00000034295	775.56	1.56548	0.137927	11.3501	7.40926e-30	1.00724e-28	Fhod3	protein_coding
ENSMUSG00000036352	Hectd4		ENSMUSG00000029203	1636.34	-1.02181	0.090145	-11.3352	8.78612e-30	1.19184e-28	Ube2k	protein_coding
ENSMUSG00000026932	Gars1		ENSMUSG00000024360	3951.57	-1.15842	0.102265	-11.3276	9.5783e-30	1.29837e-28	Etf1	protein_coding
ENSMUSG00000036327	Igsf5		ENSMUSG00000038119	5436.54	1.52134	0.134323	11.326	9.76083e-30	1.32216e-28	Cdon	protein_coding
ENSMUSG00000075467	Disp1		ENSMUSG00000022665	4100.1	3.28213	0.289792	11.3258	9.7762e-30	1.32329e-28	Ccdc80	protein_coding
ENSMUSG00000036281	Arhgap17		ENSMUSG00000051427	431.151	1.67818	0.148213	11.3228	1.01188e-29	1.36869e-28	Ccdc157	protein_coding
ENSMUSG00000026927	Tsr3		ENSMUSG00000026377	1018.01	-1.33252	0.117743	-11.3172	1.07894e-29	1.45835e-28	Nifk	protein_coding
ENSMUSG00000026925	Cald1		ENSMUSG00000008429	983.118	1.2664	0.111921	11.3151	1.1044e-29	1.49169e-28	Herpud2	protein_coding
ENSMUSG00000026924	Foxj2		ENSMUSG00000018559	1675.47	-1.05744	0.0934737	-11.3127	1.13495e-29	1.53186e-28	Ctdnep1	protein_coding
ENSMUSG00000026923	Akr1b8		ENSMUSG00000036112	3756.17	-1.04092	0.0920176	-11.3121	1.14258e-29	1.54106e-28	Metap2	protein_coding
ENSMUSG00000026922	Exoc4		ENSMUSG00000013701	552.72	-1.48729	0.131583	-11.303	1.26762e-29	1.70847e-28	Timm23	protein_coding
ENSMUSG00000036160	Elp1		ENSMUSG00000047789	527.483	1.62924	0.14416	11.3016	1.28818e-29	1.73496e-28	Slc38a9	protein_coding
ENSMUSG00000015776	Wapl		ENSMUSG00000028378	586.474	-1.51222	0.134101	-11.2767	1.7105e-29	2.30046e-28	Ptgr1	protein_coding
ENSMUSG00000015790	Nol6		ENSMUSG00000031578	583.348	-1.56736	0.139009	-11.2753	1.73795e-29	2.33571e-28	Mak16	protein_coding
ENSMUSG00000014867	Cnnm2		ENSMUSG00000061601	112.356	3.35387	0.297689	11.2664	1.92364e-29	2.58343e-28	Pclo	protein_coding
ENSMUSG00000052406	Ccdc136		ENSMUSG00000005686	967.657	1.23684	0.109803	11.2641	1.97284e-29	2.64761e-28	Ampd3	protein_coding
ENSMUSG00000009621	Ttc9		ENSMUSG00000024095	1601.1	-1.01231	0.0898713	-11.264	1.97565e-29	2.6495e-28	Hnrnpll	protein_coding
ENSMUSG00000026918	Atf2		ENSMUSG00000038178	371.893	2.32247	0.20637	11.2539	2.21607e-29	2.96771e-28	Slc43a2	protein_coding
ENSMUSG00000026816	Ubap2		ENSMUSG00000047879	1773.23	-1.02789	0.0914523	-11.2396	2.60629e-29	3.48781e-28	Usp14	protein_coding
ENSMUSG00000035666	Sp3		ENSMUSG00000047728	111.571	3.76835	0.335312	11.2383	2.64316e-29	3.53465e-28	Ly6g2	protein_coding
ENSMUSG00000035513	Fam219a		ENSMUSG00000027130	524.159	1.44365	0.128485	11.2359	2.71725e-29	3.63115e-28	Slc12a6	protein_coding
ENSMUSG00000079499	Plxna4		ENSMUSG00000025580	1584.88	-1.22344	0.108891	-11.2354	2.73211e-29	3.64842e-28	Eif4a3	protein_coding
ENSMUSG00000039826	Kif24		ENSMUSG00000026646	169.075	-2.66938	0.237726	-11.2288	2.9431e-29	3.9274e-28	Suv39h2	protein_coding
ENSMUSG00000039715	Chrna1		ENSMUSG00000001143	645.604	1.32812	0.118334	11.2235	3.1261e-29	4.16865e-28	Lman2l	protein_coding
ENSMUSG00000015335	Ubap1		ENSMUSG00000030337	199.722	2.43305	0.216973	11.2136	3.49595e-29	4.65855e-28	Vamp1	protein_coding
ENSMUSG00000039686	Calu		ENSMUSG00000071984	1413.68	6.01246	0.536207	11.2129	3.52307e-29	4.69138e-28	Fndc1	protein_coding
ENSMUSG00000039660	Lrrk1		ENSMUSG00000073002	724.975	2.08181	0.185717	11.2096	3.65835e-29	4.86808e-28	Vamp5	protein_coding
ENSMUSG00000039648	Far1		ENSMUSG00000022346	1457.21	-1.5839	0.141321	-11.2078	3.73148e-29	4.96189e-28	Myc	protein_coding
ENSMUSG00000075419	Thap12		ENSMUSG00000040415	1841.02	1.49277	0.133191	11.2077	3.73721e-29	4.96602e-28	Dtx3	protein_coding
ENSMUSG00000026853	Depdc7		ENSMUSG00000022358	993.826	1.8581	0.165904	11.1998	4.08637e-29	5.42234e-28	Fbxo32	protein_coding
ENSMUSG00000089762	Prrg4		ENSMUSG00000035842	382.325	-1.74415	0.155747	-11.1986	4.14113e-29	5.49114e-28	Ddx11	protein_coding
ENSMUSG00000039483	Hipk3		ENSMUSG00000038175	245.699	2.04275	0.182429	11.1975	4.19335e-29	5.55649e-28	Mylip	protein_coding
ENSMUSG00000050737	Cstf3		ENSMUSG00000026213	580.832	1.43807	0.128457	11.195	4.31395e-29	5.71227e-28	Stk11ip	protein_coding
ENSMUSG00000026849	Tcp11l1		ENSMUSG00000029201	3565.46	-1.18034	0.105471	-11.1911	4.50823e-29	5.96534e-28	Ugdh	protein_coding
ENSMUSG00000026851	Rgl3		ENSMUSG00000032705	529.986	1.40157	0.125286	11.187	4.7235e-29	6.24144e-28	Exd2	protein_coding
ENSMUSG00000075415	Zfp58		ENSMUSG00000041889	966.216	1.12647	0.100764	11.1794	5.14549e-29	6.78953e-28	Shisa4	protein_coding
ENSMUSG00000043102	Peli3		ENSMUSG00000032175	558.158	1.57928	0.14128	11.1784	5.20307e-29	6.8607e-28	Tyk2	protein_coding
ENSMUSG00000050592	Mrpl11		ENSMUSG00000063229	9628.98	-0.987083	0.0883142	-11.1769	5.28834e-29	6.96828e-28	Ldha	protein_coding
ENSMUSG00000090157	Runx2		ENSMUSG00000051285	947.857	1.31817	0.117958	11.1748	5.41475e-29	7.12489e-28	Pcmtd1	protein_coding
ENSMUSG00000002550	Cpt1a		ENSMUSG00000002458	450.014	-1.4814	0.132571	-11.1743	5.44609e-29	7.16114e-28	Rgs19	protein_coding
ENSMUSG00000044627	Stim2		ENSMUSG00000028455	722.487	-1.33188	0.119203	-11.1732	5.51571e-29	7.24762e-28	Stoml2	protein_coding
ENSMUSG00000039195	Hmgb2		ENSMUSG00000034321	560.644	-1.37898	0.123465	-11.1689	5.78613e-29	7.59239e-28	Exosc1	protein_coding
ENSMUSG00000026819	Shld2		ENSMUSG00000040268	1154.47	1.07742	0.0964718	11.1683	5.83131e-29	7.64635e-28	Plekha1	protein_coding
ENSMUSG00000009566	Efemp2		ENSMUSG00000037613	1440.17	1.35436	0.121332	11.1624	6.23002e-29	8.15216e-28	Tnfrsf23	protein_coding
ENSMUSG00000009555	Akna		ENSMUSG00000001436	369.086	-2.31921	0.207803	-11.1606	6.35596e-29	8.3112e-28	Slc19a1	protein_coding
ENSMUSG00000038987	Zscan22		ENSMUSG00000039959	2583.33	1.28105	0.114793	11.1597	6.42423e-29	8.39466e-28	Hip1	protein_coding
ENSMUSG00000026797	Ppp6r3		ENSMUSG00000031700	1225.28	1.1384	0.10203	11.1575	6.58369e-29	8.59707e-28	Gpt2	protein_coding
ENSMUSG00000026792	Ube2h		ENSMUSG00000038497	842.738	1.51485	0.135802	11.1548	6.78237e-29	8.84427e-28	Tmco3	protein_coding
ENSMUSG00000026791	Zfp771		ENSMUSG00000078521	114.524	-4.52532	0.405703	-11.1543	6.82538e-29	8.8942e-28	Aunip	protein_coding
ENSMUSG00000038831	Casd1		ENSMUSG00000020167	1898.43	-1.10562	0.0991629	-11.1496	7.19619e-29	9.37094e-28	Tcf3	protein_coding
ENSMUSG00000068966	Hoxa10		ENSMUSG00000057738	9641.43	0.869814	0.0780614	11.1427	7.77402e-29	1.01164e-27	Sptan1	protein_coding
ENSMUSG00000026788	Fbxo3		ENSMUSG00000005950	160.957	2.81365	0.252524	11.1421	7.82283e-29	1.01729e-27	P2rx5	protein_coding
ENSMUSG00000038740	Commd9		ENSMUSG00000004264	2874.34	-1.11378	0.100255	-11.1094	1.12869e-28	1.46172e-27	Phb2	protein_coding
ENSMUSG00000026867	Ccdc34		ENSMUSG00000030717	1143.13	1.60313	0.14439	11.1028	1.21559e-28	1.57318e-27	Nupr1	protein_coding
ENSMUSG00000070953	Hacd4		ENSMUSG00000056305	1027.9	-1.07825	0.0971291	-11.1012	1.23712e-28	1.59994e-27	Usp39	protein_coding
ENSMUSG00000035949	Mllt3		ENSMUSG00000031928	680.954	-1.24996	0.112616	-11.0993	1.26367e-28	1.63316e-27	Mre11a	protein_coding
ENSMUSG00000026869	Rps6		ENSMUSG00000029769	278.358	2.06693	0.186898	11.0591	1.98114e-28	2.55342e-27	Ccdc136	protein_coding
ENSMUSG00000026875	Traf6		ENSMUSG00000024130	250.848	2.10021	0.190037	11.0516	2.15398e-28	2.77429e-27	Abca3	protein_coding
ENSMUSG00000026878	9430038I01Rik		ENSMUSG00000028567	806.85	-1.15541	0.104558	-11.0504	2.18258e-28	2.80921e-27	Txndc12	protein_coding
ENSMUSG00000035778	Zfp65		ENSMUSG00000031016	539.882	-1.41884	0.128409	-11.0493	2.20826e-28	2.83839e-27	Wee1	protein_coding
ENSMUSG00000026885	Lgr6		ENSMUSG00000021457	161.922	-2.82267	0.255493	-11.048	2.2424e-28	2.87835e-27	Syk	protein_coding
ENSMUSG00000026895	Snurf		ENSMUSG00000037197	1521.13	-1.04361	0.0944921	-11.0445	2.33175e-28	2.99102e-27	Rbm17	protein_coding
ENSMUSG00000026890	Camk1d		ENSMUSG00000021262	848.038	-1.17628	0.106589	-11.0357	2.5716e-28	3.2942e-27	Evl	protein_coding
ENSMUSG00000026889	Hoxa4		ENSMUSG00000054920	727.336	1.30072	0.117878	11.0345	2.60577e-28	3.3357e-27	Klhl5	protein_coding
ENSMUSG00000009030	Rnf214		ENSMUSG00000028933	188.44	-2.57308	0.233245	-11.0317	2.68842e-28	3.43918e-27	Xrcc2	protein_coding
ENSMUSG00000075376	Sart1		ENSMUSG00000008398	1788.57	-1.36169	0.123443	-11.0309	2.711e-28	3.46571e-27	Elk3	protein_coding
ENSMUSG00000066798	Lrrc8c		ENSMUSG00000021127	945.522	2.12735	0.19286	11.0306	2.72137e-28	3.4766e-27	Zfp36l1	protein_coding
ENSMUSG00000050714	Vmac		ENSMUSG00000026204	241.182	-2.06457	0.187264	-11.0249	2.8992e-28	3.70128e-27	Ptprn	protein_coding
ENSMUSG00000026915	Snapc3		ENSMUSG00000029674	569.805	-1.31712	0.119498	-11.0221	2.99132e-28	3.81373e-27	Limk1	protein_coding
ENSMUSG00000035392	Irf3		ENSMUSG00000042599	429.534	2.35647	0.213989	11.0121	3.34074e-28	4.2506e-27	Kdm7a	protein_coding
ENSMUSG00000026750	Glipr2		ENSMUSG00000038459	505.306	-1.47033	0.133593	-11.006	3.57445e-28	4.54489e-27	Abhd17c	protein_coding
ENSMUSG00000063972	Bnc2		ENSMUSG00000020777	1970.18	1.29263	0.11747	11.0039	3.65822e-28	4.64827e-27	Acox1	protein_coding
ENSMUSG00000026754	Psip1		ENSMUSG00000046756	691.905	-1.46187	0.132974	-10.9936	4.1011e-28	5.20752e-27	Mrps7	protein_coding
ENSMUSG00000026753	Tardbp		ENSMUSG00000026869	1070.36	-1.25482	0.114146	-10.9931	4.12688e-28	5.23673e-27	Psmd5	protein_coding
ENSMUSG00000036890	Pnrc1		ENSMUSG00000081534	2779.38	-1.27783	0.116245	-10.9926	4.14803e-28	5.26003e-27	Slc48a1	protein_coding
ENSMUSG00000026872	Zmym5		ENSMUSG00000064345	113781	1.02125	0.0929504	10.9871	4.4101e-28	5.57736e-27	mt-Nd2	protein_coding
ENSMUSG00000026761	Gorab		ENSMUSG00000026131	12244.8	1.67438	0.152462	10.9823	4.65033e-28	5.87329e-27	Dst	protein_coding
ENSMUSG00000026766	Exog		ENSMUSG00000021546	8134.05	-0.997252	0.0908137	-10.9813	4.70174e-28	5.93425e-27	Hnrnpk	protein_coding
ENSMUSG00000017144	Zc3hc1		ENSMUSG00000025869	579.829	-1.71427	0.156135	-10.9794	4.80293e-28	6.05792e-27	Nop16	protein_coding
ENSMUSG00000036093	Cd34		ENSMUSG00000067288	1902.32	-1.57749	0.143785	-10.9712	5.25653e-28	6.62562e-27	Rps28	protein_coding
ENSMUSG00000061136	Plgrkt		ENSMUSG00000068882	3846.21	-0.978354	0.0892458	-10.9625	5.7902e-28	7.28854e-27	Ssb	protein_coding
ENSMUSG00000026826	Rep15		ENSMUSG00000025068	1875.88	-1.94597	0.177593	-10.9575	6.11788e-28	7.69589e-27	Gsto1	protein_coding
ENSMUSG00000026836	Muc1		ENSMUSG00000047446	476.19	1.50635	0.137517	10.9539	6.36272e-28	7.99855e-27	Arl4a	protein_coding
ENSMUSG00000026988	Hnrnpl		ENSMUSG00000025786	1602.35	-1.1173	0.102015	-10.9523	6.48021e-28	8.14082e-27	Zdhhc3	protein_coding
ENSMUSG00000026987	Hip1r		ENSMUSG00000052033	288.479	-1.8692	0.170671	-10.9521	6.4959e-28	8.15509e-27	Pfdn4	protein_coding
ENSMUSG00000054580	Oog1		ENSMUSG00000022706	557.079	-1.46987	0.134259	-10.948	6.7932e-28	8.52267e-27	Mrpl40	protein_coding
ENSMUSG00000026971	Gm28557		ENSMUSG00000047878	528.436	2.04648	0.187111	10.9372	7.64883e-28	9.57068e-27	A4galt	protein_coding
ENSMUSG00000026970	Cd46		ENSMUSG00000045636	406.34	2.51472	0.23006	10.9307	8.2186e-28	1.02768e-26	Mtus1	protein_coding
ENSMUSG00000026888	Zfp182		ENSMUSG00000046295	145.472	-3.73955	0.342209	-10.9277	8.50066e-28	1.0612e-26	Ankle1	protein_coding
ENSMUSG00000034903	Bcl2l12		ENSMUSG00000022469	123.921	3.04393	0.278613	10.9253	8.72525e-28	1.08815e-26	Rapgef3	protein_coding
ENSMUSG00000034810	Whrn		ENSMUSG00000020362	2040.46	-1.00674	0.092173	-10.9223	9.01632e-28	1.1237e-26	Cnot6	protein_coding
ENSMUSG00000027086	Zfp959		ENSMUSG00000028249	1746.87	-1.17423	0.10753	-10.9201	9.24438e-28	1.15137e-26	Sdcbp	protein_coding
ENSMUSG00000070883	Gne		ENSMUSG00000008373	802.085	-1.18367	0.108427	-10.9168	9.58259e-28	1.19223e-26	Prpf31	protein_coding
ENSMUSG00000051730	Cacna2d1		ENSMUSG00000045039	3051.26	1.18865	0.108883	10.9168	9.58512e-28	1.19223e-26	Megf8	protein_coding
ENSMUSG00000041997	Zfp799		ENSMUSG00000026275	754.388	-1.19021	0.109074	-10.912	1.01043e-27	1.25598e-26	Ppp1r7	protein_coding
ENSMUSG00000041975	Mrps35		ENSMUSG00000006301	2400.79	1.45936	0.133783	10.9084	1.0507e-27	1.30517e-26	Tmbim1	protein_coding
ENSMUSG00000027010	Mpnd		ENSMUSG00000054263	1369.75	1.62398	0.148881	10.9079	1.05663e-27	1.31168e-26	Lifr	protein_coding
ENSMUSG00000027109	Arhgap32		ENSMUSG00000051329	987.317	-1.48808	0.136426	-10.9076	1.06061e-27	1.31576e-26	Nup160	protein_coding
ENSMUSG00000041777	Gk5		ENSMUSG00000039958	135.13	2.9011	0.266323	10.8931	1.24279e-27	1.53973e-26	Etfbkmt	protein_coding
ENSMUSG00000041762	Nolc1		ENSMUSG00000046785	835.35	1.55801	0.143068	10.89	1.28683e-27	1.59325e-26	Epm2aip1	protein_coding
ENSMUSG00000075284	Gramd1b		ENSMUSG00000052485	106.445	-4.51647	0.415015	-10.8827	1.39435e-27	1.72411e-26	Tmem171	protein_coding
ENSMUSG00000027107	Smg7		ENSMUSG00000021830	526.767	1.82926	0.168119	10.8808	1.42364e-27	1.75918e-26	Txndc16	protein_coding
ENSMUSG00000056486	Cldn9		ENSMUSG00000016179	93.9688	5.55044	0.510124	10.8806	1.42657e-27	1.76165e-26	Camk1g	protein_coding
ENSMUSG00000027104	Cdc123		ENSMUSG00000033713	470.864	1.4578	0.134013	10.878	1.46729e-27	1.81074e-26	Foxn3	protein_coding
ENSMUSG00000018770	Cbx7		ENSMUSG00000038515	154.772	2.57718	0.237034	10.8726	1.55709e-27	1.9178e-26	Grtp1	protein_coding
ENSMUSG00000009207	Prune2		ENSMUSG00000032387	481.898	-1.43704	0.132189	-10.8712	1.58176e-27	1.94692e-26	Rbpms2	protein_coding
ENSMUSG00000015839	Fus		ENSMUSG00000002881	802.563	-1.25573	0.115513	-10.8709	1.58571e-27	1.9505e-26	Nab1	protein_coding
ENSMUSG00000075273	Tead2		ENSMUSG00000004698	155.323	2.29041	0.210793	10.8657	1.6799e-27	2.06502e-26	Hdac9	protein_coding
ENSMUSG00000075272	Tns4		ENSMUSG00000033047	4953.16	-0.864595	0.0795898	-10.8631	1.72715e-27	2.12172e-26	Eif3l	protein_coding
ENSMUSG00000075271	Kbtbd2		ENSMUSG00000003438	599.701	-1.70021	0.156691	-10.8507	1.97891e-27	2.42626e-26	Timm50	protein_coding
ENSMUSG00000051747	Psmd4		ENSMUSG00000050503	102.8	4.76953	0.439636	10.8488	2.02052e-27	2.47567e-26	Fbxl22	protein_coding
ENSMUSG00000044033	Cfap418		ENSMUSG00000003316	5559.46	1.20847	0.111394	10.8485	2.02641e-27	2.48126e-26	Glg1	protein_coding
ENSMUSG00000042272	Wtap		ENSMUSG00000019303	132.68	-2.97697	0.274662	-10.8387	2.25772e-27	2.76091e-26	Psmc3ip	protein_coding
ENSMUSG00000027016	Zfp592		ENSMUSG00000026566	379.032	-1.69029	0.155952	-10.8385	2.26038e-27	2.76238e-26	Mpzl1	protein_coding
ENSMUSG00000027014	Irak2		ENSMUSG00000024044	3190.13	-0.904864	0.0835215	-10.8339	2.37789e-27	2.90223e-26	Epb41l3	protein_coding
ENSMUSG00000027002	Mtmr2		ENSMUSG00000045005	369.658	1.77914	0.164228	10.8333	2.39362e-27	2.91954e-26	Fzd5	protein_coding
ENSMUSG00000059588	Adamts6		ENSMUSG00000021102	626.115	-1.69575	0.156571	-10.8305	2.46686e-27	3.00692e-26	Glrx5	protein_coding
ENSMUSG00000027082	Zfp994		ENSMUSG00000053768	1461.22	-1.06246	0.0981349	-10.8265	2.57758e-27	3.13985e-26	Chchd3	protein_coding
ENSMUSG00000034101	Cog8		ENSMUSG00000003873	899.547	-1.42424	0.131623	-10.8206	2.74855e-27	3.34596e-26	Bax	protein_coding
ENSMUSG00000101645	Nip7		ENSMUSG00000002274	237.805	-2.29817	0.212472	-10.8163	2.88088e-27	3.50479e-26	Metrn	protein_coding
ENSMUSG00000050043	Adgrg3		ENSMUSG00000018819	2562.09	1.23682	0.114367	10.8145	2.93974e-27	3.57409e-26	Lsp1	protein_coding
ENSMUSG00000034075	Chrd		ENSMUSG00000025583	2554.35	1.34962	0.124826	10.812	3.01956e-27	3.66878e-26	Rptor	protein_coding
ENSMUSG00000027079	Dlgap2		ENSMUSG00000042410	1663.74	-1.08688	0.10053	-10.8114	3.03875e-27	3.68972e-26	Agps	protein_coding
ENSMUSG00000097187	Vps4a		ENSMUSG00000031734	313.526	1.90811	0.176532	10.8089	3.12513e-27	3.79215e-26	Irx3	protein_coding
ENSMUSG00000025314	Has3		ENSMUSG00000039623	346.744	1.58685	0.146822	10.808	3.15512e-27	3.82363e-26	Ap5z1	protein_coding
ENSMUSG00000005510	Hsdl1		ENSMUSG00000022272	6042.62	1.4066	0.130172	10.8057	3.23599e-27	3.91911e-26	Myo10	protein_coding
ENSMUSG00000063235	Map2k3		ENSMUSG00000048970	709.648	1.54084	0.142603	10.8051	3.25624e-27	3.94111e-26	C1galt1c1	protein_coding
ENSMUSG00000002105	Natd1		ENSMUSG00000051022	202.107	4.43323	0.410832	10.7909	3.80138e-27	4.59501e-26	Hs3st1	protein_coding
ENSMUSG00000040687	Drosha		ENSMUSG00000021288	3612.32	0.885099	0.0820566	10.7865	3.98894e-27	4.81556e-26	Klc1	protein_coding
ENSMUSG00000040591	6030458C11Rik		ENSMUSG00000021957	953.987	-1.59126	0.147525	-10.7863	3.99371e-27	4.81824e-26	Tkt	protein_coding
ENSMUSG00000075040	Pabpn1		ENSMUSG00000041117	428.69	1.70379	0.15797	10.7855	4.02927e-27	4.85804e-26	Ccdc8	protein_coding
ENSMUSG00000027244	Arhgef12		ENSMUSG00000034243	2446.34	1.3505	0.125311	10.7772	4.41081e-27	5.31127e-26	Golgb1	protein_coding
ENSMUSG00000027239	Nhs		ENSMUSG00000021916	793.006	1.36629	0.126793	10.7758	4.47832e-27	5.38912e-26	Glt8d1	protein_coding
ENSMUSG00000040479	Zfp90		ENSMUSG00000000001	2075.04	-1.24504	0.115543	-10.7756	4.49055e-27	5.4004e-26	Gnai3	protein_coding
ENSMUSG00000027230	Tmem229b		ENSMUSG00000027589	740.803	1.66197	0.154243	10.7751	4.51458e-27	5.42583e-26	Pcmtd2	protein_coding
ENSMUSG00000027223	Zbed5		ENSMUSG00000020722	2847.94	1.62332	0.15066	10.7747	4.53334e-27	5.44492e-26	Cacng1	protein_coding
ENSMUSG00000049922	Itpripl2		ENSMUSG00000066037	1519.88	-0.947037	0.0879262	-10.7708	4.72784e-27	5.67285e-26	Hnrnpr	protein_coding
ENSMUSG00000075028	Pla2g15		ENSMUSG00000032035	721.094	-1.44312	0.133985	-10.7708	4.72913e-27	5.67285e-26	Ets1	protein_coding
ENSMUSG00000027217	Slc7a6		ENSMUSG00000032754	659.837	1.5588	0.144735	10.77	4.77191e-27	5.71327e-26	Slc8b1	protein_coding
ENSMUSG00000027215	Dus2		ENSMUSG00000070319	1212.19	-1.24569	0.115706	-10.766	4.98093e-27	5.95974e-26	Eif3g	protein_coding
ENSMUSG00000027198	Rhbdd3		ENSMUSG00000028991	1445.03	1.15177	0.107037	10.7605	5.28809e-27	6.32325e-26	Mtor	protein_coding
ENSMUSG00000040272	Nfatc3		ENSMUSG00000040824	534.122	-1.61364	0.149975	-10.7594	5.35268e-27	6.39644e-26	Snrpd2	protein_coding
ENSMUSG00000087006	Fut10		ENSMUSG00000032643	748.913	-1.34259	0.12479	-10.7588	5.38881e-27	6.43553e-26	Fhl3	protein_coding
ENSMUSG00000040174	Tnfaip1		ENSMUSG00000030045	420.042	-1.44641	0.134454	-10.7577	5.45249e-27	6.50746e-26	Mrpl19	protein_coding
ENSMUSG00000027194	Fbxo4		ENSMUSG00000002289	846.543	-1.27187	0.118237	-10.757	5.49589e-27	6.55512e-26	Angptl4	protein_coding
ENSMUSG00000027193	Zfp703		ENSMUSG00000063445	240.641	-1.86365	0.17327	-10.7558	5.56533e-27	6.62956e-26	Nmral1	protein_coding
ENSMUSG00000075014	Acin1		ENSMUSG00000032423	3002.51	-0.995756	0.0926546	-10.747	6.12432e-27	7.28624e-26	Syncrip	protein_coding
ENSMUSG00000032841	Smco4		ENSMUSG00000002221	970.467	-1.14543	0.106625	-10.7426	6.42278e-27	7.63652e-26	Paxip1	protein_coding
[truncated: 8,590 more rows]

## Sheet: GFP_GFP_DM4.unique_peaks-mRNA
ENSMUSG00000103629	Ero1b		ENSEMBL	baseMean	log2FoldChange	lfcSE	stat	pvalue	padj	gene_name	gene_type
[truncated: 3,836 more rows]

[truncated: 6 more sheets: GFP_GM.unique_peaks_mRNA, M3_GMvsGFP_GM.intersect_mRNA, M3_GM.unique_peaks_mRNA, GFP_DM4.unique_peaks_mRNA, M3_DM4vsGFP_DM4.intersect_mRNA, M3_DM4.unique_peaks_mRNA]
