# Supplementary material for: Stage-specific requirement for METTL3-dependent m6A epitranscriptomic regulation during myogenesis
Source: Commun Biol. 2025 Aug 30;8:1317. doi: 10.1038/s42003-025-08759-5 (PMC12398539; doi:10.1038/s42003-025-08759-5)
Supplement: Supplementary file 9 — Dataset 8 [file 42003_2025_8759_MOESM9_ESM.xlsx]

## Sheet: GFP_GFP_GM.unique_mRNA
ENSEMBL	baseMean	log2FoldChange	lfcSE	stat	pvalue	padj	gene_name	gene_type
ENSMUSG00000030827	1319.66	11.1216	1.44399	7.70201	1.33944e-14	8.68219e-14	Fgf21	protein_coding
ENSMUSG00000030996	174.644	10.8501	1.45347	7.46496	8.33251e-14	5.13811e-13	Art1	protein_coding
ENSMUSG00000038239	2097.67	10.3581	0.670671	15.4443	8.23743e-54	2.41354e-52	Hrc	protein_coding
ENSMUSG00000042895	144.435	9.32094	1.44724	6.44048	1.19093e-10	5.90274e-10	Abra	protein_coding
ENSMUSG00000032503	170.934	8.70212	1.03666	8.39439	4.683e-17	3.47888e-16	Arpp21	protein_coding
ENSMUSG00000036040	103.399	8.43791	1.04355	8.08581	6.17541e-16	4.3221e-15	Adamtsl2	protein_coding
ENSMUSG00000056632	76.113	7.90869	1.46563	5.39612	6.80987e-08	2.68763e-07	Dsg3	protein_coding
ENSMUSG00000051747	63949.3	7.65561	0.427549	17.9058	1.06247e-71	4.66228e-70	Ttn	protein_coding
ENSMUSG00000070424	34.3095	7.1932	1.48188	4.85409	1.20938e-06	4.24238e-06	Art5	protein_coding
ENSMUSG00000087035	19.1211	6.84258	1.52569	4.4849	7.2948e-06	2.37402e-05	Tmem74bos	protein_coding
ENSMUSG00000032523	77.8395	6.81801	0.867775	7.85688	3.9381e-15	2.62665e-14	Hhatl	protein_coding
ENSMUSG00000049538	291.775	6.74963	0.365312	18.4763	3.20349e-76	1.58237e-74	Adamts16	protein_coding
ENSMUSG00000033453	11.905	6.68781	1.5449	4.32895	1.49822e-05	4.70693e-05	Adamts15	protein_coding
ENSMUSG00000090210	805.957	6.49787	0.243779	26.6548	1.57383e-156	2.65148e-154	Itga10	protein_coding
ENSMUSG00000040694	237.665	6.3796	0.400548	15.9272	4.10449e-57	1.31938e-55	Apobec2	protein_coding
ENSMUSG00000079588	2684.08	6.17741	0.356994	17.304	4.39097e-67	1.75909e-65	Tmem182	protein_coding
ENSMUSG00000058145	12.5462	6.05939	1.54324	3.92641	8.62243e-05	0.000248886	Adamts17	protein_coding
ENSMUSG00000071984	1413.68	6.01246	0.536207	11.2129	3.52307e-29	4.69138e-28	Fndc1	protein_coding
ENSMUSG00000033044	26.5715	5.86089	0.925628	6.3318	2.42313e-10	1.17086e-09	Dhrs7c	protein_coding
ENSMUSG00000032401	13.2877	5.84366	1.52699	3.82691	0.00012976	0.000366203	Lctl	protein_coding
ENSMUSG00000036242	2.46421	5.67064	2.02568	2.79937	0.00512025	0.0113237	Armh4	protein_coding
ENSMUSG00000028989	13.3783	5.67063	1.57707	3.59567	0.000323557	0.000865127	Angptl7	protein_coding
ENSMUSG00000090942	3.48269	5.5792	1.85823	3.00242	0.00267838	0.00621246	F830016B08Rik	protein_coding
ENSMUSG00000016179	93.9688	5.55044	0.510124	10.8806	1.42657e-27	1.76165e-26	Camk1g	protein_coding
ENSMUSG00000026023	11.592	5.43501	1.564	3.47507	0.000510711	0.00132298	Cdk15	protein_coding
ENSMUSG00000035277	9.99297	5.34077	1.18717	4.49876	6.83522e-06	2.22907e-05	Arx	protein_coding
ENSMUSG00000056643	8.07239	5.22804	1.60722	3.25284	0.00114259	0.00282119	Chst13	protein_coding
ENSMUSG00000031258	2.5187	5.13234	1.98971	2.57944	0.00989597	0.0207844	Xkrx	protein_coding
ENSMUSG00000049537	14.556	5.10692	0.981571	5.2028	1.96311e-07	7.44859e-07	Tecrl	protein_coding
ENSMUSG00000036244	2.44293	4.99049	2.14408	2.32756	0.0199354	0.0393807	Tbc1d21	protein_coding
ENSMUSG00000049134	2154.89	4.98743	0.182827	27.2795	7.43098e-164	1.46057e-161	Nrap	protein_coding
ENSMUSG00000044033	3135.29	4.90011	0.342085	14.3242	1.54392e-46	3.55271e-45	Ccdc141	protein_coding
ENSMUSG00000027398	7.18908	4.75259	1.6231	2.92809	0.00341053	0.00777777	Il1b	protein_coding
ENSMUSG00000039376	2741.58	4.66145	0.123038	37.8862	0	0	Synpo2l	protein_coding
ENSMUSG00000036545	784.055	4.60678	0.4169	11.0501	2.19044e-28	2.81741e-27	Adamts2	protein_coding
ENSMUSG00000066113	175.156	4.46132	0.288592	15.4589	6.57032e-54	1.93711e-52	Adamtsl1	protein_coding
ENSMUSG00000006403	1023.61	4.28301	0.155466	27.5496	4.47917e-167	9.49635e-165	Adamts4	protein_coding
ENSMUSG00000027077	3.34247	4.2556	1.87279	2.27233	0.0230664	0.0448516	Smtnl1	protein_coding
ENSMUSG00000031994	5.13627	4.09313	1.3565	3.01742	0.00254932	0.0059438	Adamts8	protein_coding
ENSMUSG00000017767	3.48956	4.03847	1.75073	2.30674	0.0210693	0.0414078	Spata25	protein_coding
ENSMUSG00000027253	4053.37	4.00684	0.145974	27.449	7.14945e-166	1.46634e-163	Lrp4	protein_coding
ENSMUSG00000001240	24.4819	3.91447	0.64463	6.07243	1.25987e-09	5.73244e-09	Ramp2	protein_coding
ENSMUSG00000047497	207.642	3.87373	0.291721	13.2789	3.06927e-40	5.86768e-39	Adamts12	protein_coding
ENSMUSG00000027961	74.3045	3.85968	0.363186	10.6273	2.22488e-26	2.58347e-25	Lrrc39	protein_coding
ENSMUSG00000024548	420.785	3.7659	0.266916	14.1089	3.3475e-45	7.47503e-44	Setbp1	protein_coding
ENSMUSG00000032380	554.294	3.76355	0.17135	21.9641	6.34954e-107	5.20911e-105	Dapk2	protein_coding
ENSMUSG00000040111	1194.27	3.75294	0.166172	22.5847	6.12115e-113	5.5e-111	Gramd1b	protein_coding
ENSMUSG00000021798	1813.8	3.72081	0.485384	7.66569	1.77872e-14	1.14509e-13	Ldb3	protein_coding
ENSMUSG00000068231	169.603	3.71053	0.293132	12.6582	1.00762e-36	1.7253e-35	Vmn1r43	protein_coding
ENSMUSG00000024236	4473.06	3.69851	0.133236	27.759	1.35645e-169	3.08372e-167	Svil	protein_coding
ENSMUSG00000027460	288.19	3.6608	0.248295	14.7438	3.37401e-49	8.4999e-48	Angpt4	protein_coding
ENSMUSG00000045912	3.98496	3.6285	1.45822	2.48832	0.012835	0.0263271	C2cd4c	protein_coding
ENSMUSG00000083282	152.319	3.62707	0.308077	11.7733	5.36075e-32	7.86563e-31	Ctsf	protein_coding
ENSMUSG00000068747	238.79	3.57928	0.240868	14.8599	5.99925e-50	1.54434e-48	Sort1	protein_coding
ENSMUSG00000022894	792.773	3.55695	0.393354	9.04262	1.52955e-19	1.29306e-18	Adamts5	protein_coding
ENSMUSG00000063415	130.266	3.38527	0.371024	9.12414	7.23066e-20	6.25171e-19	Cyp26b1	protein_coding
ENSMUSG00000034334	20.5484	3.37516	0.701003	4.81476	1.4738e-06	5.11666e-06	Fam151b	protein_coding
ENSMUSG00000061601	112.356	3.35387	0.297689	11.2664	1.92364e-29	2.58343e-28	Pclo	protein_coding
ENSMUSG00000022665	4100.1	3.28213	0.289792	11.3258	9.7762e-30	1.32329e-28	Ccdc80	protein_coding
ENSMUSG00000015365	5.02547	3.27905	1.15848	2.83047	0.00464798	0.0103619	Mov10l1	protein_coding
ENSMUSG00000038271	1670.9	3.21845	0.138476	23.242	1.71365e-119	1.70183e-117	Iffo1	protein_coding
ENSMUSG00000045467	6.87041	3.16402	1.11616	2.83474	0.00458631	0.0102389	Ttll13	protein_coding
ENSMUSG00000042567	9.60265	3.13824	0.83549	3.75617	0.000172535	0.000478477	Nek10	protein_coding
ENSMUSG00000026043	86942.2	3.12575	0.125964	24.8147	6.22104e-136	7.87817e-134	Col3a1	protein_coding
ENSMUSG00000032511	2231.54	3.12152	0.51075	6.11165	9.86079e-10	4.52929e-09	Scn5a	protein_coding
ENSMUSG00000058498	25.9279	3.10467	0.571097	5.43634	5.43874e-08	2.16368e-07	Rnf207	protein_coding
ENSMUSG00000045094	32.2925	3.10209	0.50754	6.11202	9.8377e-10	4.51979e-09	Arhgef37	protein_coding
ENSMUSG00000025348	26440.3	3.07097	0.101837	30.1559	8.98083e-200	2.87219e-197	Itga7	protein_coding
ENSMUSG00000026211	1645.28	3.03855	0.121257	25.0589	1.39801e-138	1.83188e-136	Obsl1	protein_coding
ENSMUSG00000060429	692.277	2.97417	0.212294	14.0097	1.36058e-44	2.9852e-43	Sntb1	protein_coding
ENSMUSG00000026414	7499.03	2.8154	0.415774	6.77145	1.27497e-11	6.79012e-11	Tnnt2	protein_coding
ENSMUSG00000067889	116.717	2.8118	0.275664	10.2001	1.98062e-24	2.10549e-23	Sptbn2	protein_coding
ENSMUSG00000039542	7195.09	2.805	0.12758	21.9863	3.89845e-107	3.22631e-105	Ncam1	protein_coding
ENSMUSG00000019933	41.066	2.76725	0.477629	5.79373	6.88401e-09	2.94946e-08	Mrln	protein_coding
ENSMUSG00000031616	249.899	2.75419	0.232186	11.862	1.8645e-32	2.78332e-31	Ednra	protein_coding
ENSMUSG00000022946	782.575	2.74811	0.120246	22.8541	1.32942e-115	1.22365e-113	Dop1b	protein_coding
ENSMUSG00000031595	202.029	2.73539	0.245974	11.1207	9.95421e-29	1.2909e-27	Pdgfrl	protein_coding
ENSMUSG00000042564	38.7916	2.73317	0.454827	6.00925	1.86384e-09	8.37551e-09	Fam227a	protein_coding
ENSMUSG00000038984	77.5512	2.70315	0.32172	8.40219	4.38239e-17	3.26456e-16	Tspyl5	protein_coding
ENSMUSG00000021182	626.697	2.70257	0.1539	17.5605	4.94218e-69	2.06314e-67	Ccdc88c	protein_coding
ENSMUSG00000038170	4063.55	2.69577	0.0882038	30.563	3.80031e-205	1.25803e-202	Pde4dip	protein_coding
ENSMUSG00000060716	290.245	2.66017	0.210052	12.6643	9.32158e-37	1.59899e-35	Plekhh1	protein_coding
ENSMUSG00000070867	414.154	2.65441	0.213741	12.4188	2.06568e-35	3.41307e-34	Trabd2b	protein_coding
ENSMUSG00000028463	122.942	2.64932	0.334078	7.93026	2.18682e-15	1.48482e-14	Car9	protein_coding
ENSMUSG00000029070	3366.93	2.64053	0.0924423	28.5641	1.87458e-179	4.77992e-177	Mxra8	protein_coding
ENSMUSG00000047810	17.4555	2.63781	0.668061	3.94847	7.86537e-05	0.000227905	Ccdc88b	protein_coding
ENSMUSG00000044338	3.85716	2.61969	1.16748	2.24388	0.0248399	0.0479622	Aplnr	protein_coding
ENSMUSG00000031543	671.148	2.60686	0.136455	19.1042	2.32903e-81	1.28876e-79	Ank1	protein_coding
ENSMUSG00000002076	43.823	2.58542	0.406507	6.3601	2.01626e-10	9.80282e-10	Hsf2bp	protein_coding
ENSMUSG00000055172	286.58	2.55974	0.20127	12.7179	4.70124e-37	8.13087e-36	C1ra	protein_coding
ENSMUSG00000019768	210.096	2.55595	0.203836	12.5393	4.55212e-36	7.60797e-35	Esr1	protein_coding
ENSMUSG00000018427	187.209	2.55129	0.281837	9.05235	1.39927e-19	1.18611e-18	Ypel2	protein_coding
ENSMUSG00000073591	230.527	2.55122	0.192606	13.2458	4.77084e-40	9.07469e-39	Pcdhb22	protein_coding
ENSMUSG00000041762	506.742	2.52668	0.185892	13.5922	4.45511e-42	9.05856e-41	Gpr155	protein_coding
ENSMUSG00000068699	18964.3	2.50591	0.111188	22.5376	1.77605e-112	1.58826e-110	Flnc	protein_coding
ENSMUSG00000073530	43.7201	2.48574	0.468936	5.3008	1.15294e-07	4.45885e-07	Pappa2	protein_coding
ENSMUSG00000038777	359.313	2.47755	0.173042	14.3176	1.69955e-46	3.90132e-45	Sema6c	protein_coding
ENSMUSG00000062342	42.4744	2.45114	0.437388	5.60404	2.09414e-08	8.63322e-08	Serpinb9e	protein_coding
ENSMUSG00000024330	90.6468	2.44848	0.330138	7.41653	1.20229e-13	7.33938e-13	Col11a2	protein_coding
ENSMUSG00000061859	338.021	2.44764	0.157633	15.5275	2.26168e-54	6.74182e-53	Patj	protein_coding
ENSMUSG00000024055	104.241	2.43876	0.275513	8.8517	8.61974e-19	7.01362e-18	Cyp4f13	protein_coding
ENSMUSG00000050315	2364.6	2.4147	0.270784	8.91743	4.77254e-19	3.93244e-18	Synpo2	protein_coding
ENSMUSG00000035279	1095.01	2.38739	0.142712	16.7287	8.10044e-63	2.94503e-61	Ssc5d	protein_coding
ENSMUSG00000039126	9409.7	2.38522	0.158688	15.0308	4.61399e-51	1.22449e-49	Prune2	protein_coding
ENSMUSG00000036052	433.431	2.38144	0.152146	15.6523	3.20205e-55	9.79245e-54	Dnajb5	protein_coding
ENSMUSG00000075592	135.52	2.37887	0.272418	8.73244	2.49242e-18	1.9827e-17	Nynrin	protein_coding
ENSMUSG00000028780	659.503	2.36199	0.188206	12.55	3.97377e-36	6.67092e-35	Sema3c	protein_coding
ENSMUSG00000031133	20.3273	2.35186	0.614477	3.82741	0.000129497	0.00036557	Arhgef6	protein_coding
ENSMUSG00000042207	521.576	2.3298	0.144956	16.0724	3.98158e-58	1.31804e-56	Kdm5b	protein_coding
ENSMUSG00000029167	56.3256	2.32605	0.397225	5.85576	4.7483e-09	2.06204e-08	Ppargc1a	protein_coding
ENSMUSG00000057137	117.794	2.29903	0.270349	8.50395	1.83251e-17	1.39201e-16	Tmem140	protein_coding
ENSMUSG00000032363	1888.06	2.29575	0.108331	21.1919	1.13314e-99	8.28731e-98	Adamts7	protein_coding
ENSMUSG00000063268	163.383	2.28735	0.229637	9.96072	2.26412e-23	2.30554e-22	Parp10	protein_coding
ENSMUSG00000029217	97.0079	2.26498	0.293223	7.72442	1.12361e-14	7.31588e-14	Tec	protein_coding
ENSMUSG00000029123	7.55162	2.2341	0.816962	2.73465	0.00624465	0.0135984	Stk32b	protein_coding
ENSMUSG00000071713	314.35	2.21541	0.256994	8.62045	6.66892e-18	5.19768e-17	Csf2rb	protein_coding
ENSMUSG00000027868	916.775	2.21254	0.143342	15.4354	9.46452e-54	2.75596e-52	Tbx15	protein_coding
ENSMUSG00000032267	1011.1	2.21049	0.118568	18.6433	1.43243e-77	7.3447e-76	Usp28	protein_coding
ENSMUSG00000031355	7.10629	2.18928	0.828085	2.64379	0.00819847	0.0174787	Arhgap6	protein_coding
ENSMUSG00000027805	175.232	2.18536	0.190596	11.4659	1.95713e-30	2.70543e-29	Pfn2	protein_coding
ENSMUSG00000038146	1726.68	2.17591	0.13163	16.5306	2.21024e-61	7.82459e-60	Notch3	protein_coding
ENSMUSG00000066621	813.9	2.1755	0.13611	15.9834	1.66691e-57	5.44167e-56	Tecpr1	protein_coding
ENSMUSG00000033209	1289.98	2.15526	0.136429	15.7977	3.22561e-56	1.01271e-54	Ttc28	protein_coding
ENSMUSG00000033276	273.947	2.15277	0.167541	12.8492	8.68859e-38	1.52791e-36	Stk36	protein_coding
ENSMUSG00000030681	1627.49	2.15153	0.107657	19.9851	7.42907e-89	4.704e-87	Mvp	protein_coding
ENSMUSG00000026494	632.42	2.149	0.166996	12.8686	6.76445e-38	1.19512e-36	Kif26b	protein_coding
ENSMUSG00000026971	139.648	2.14719	0.271547	7.90726	2.63124e-15	1.77953e-14	Itgb6	protein_coding
ENSMUSG00000028649	20581	2.12857	0.12763	16.6777	1.90401e-62	6.89573e-61	Macf1	protein_coding
ENSMUSG00000024892	471.906	2.12598	0.165031	12.8823	5.66062e-38	1.00386e-36	Pcx	protein_coding
ENSMUSG00000063011	6784.3	2.11474	0.272208	7.76884	7.92092e-15	5.21493e-14	Msln	protein_coding
ENSMUSG00000063296	89.1872	2.11472	0.303091	6.97719	3.01139e-12	1.67468e-11	Tmem117	protein_coding
ENSMUSG00000032334	3595.57	2.1096	0.110794	19.0407	7.84291e-81	4.2895e-79	Loxl1	protein_coding
ENSMUSG00000014030	8.95301	2.10808	0.771631	2.73198	0.00629546	0.0136939	Pax5	protein_coding
ENSMUSG00000024379	85.8005	2.10219	0.303504	6.92641	4.31655e-12	2.36495e-11	Tslp	protein_coding
ENSMUSG00000039763	61.1155	2.08201	0.341725	6.09265	1.11055e-09	5.07384e-09	Dnajc28	protein_coding
ENSMUSG00000026837	21801.5	2.07821	0.115211	18.0382	9.76106e-73	4.42744e-71	Col5a1	protein_coding
ENSMUSG00000033152	60.4768	2.07049	0.337128	6.14155	8.17184e-10	3.77743e-09	Podxl2	protein_coding
ENSMUSG00000029769	278.358	2.06693	0.186898	11.0591	1.98114e-28	2.55342e-27	Ccdc136	protein_coding
ENSMUSG00000040557	215.361	2.06579	0.208732	9.89688	4.29456e-23	4.30574e-22	Mettl27	protein_coding
ENSMUSG00000020604	34.1088	2.0641	0.446886	4.61884	3.85882e-06	1.29054e-05	Arsg	protein_coding
ENSMUSG00000043822	1971.31	2.06285	0.169013	12.2052	2.91417e-34	4.62468e-33	Adamtsl5	protein_coding
ENSMUSG00000006435	697.968	2.04957	0.147367	13.908	5.66801e-44	1.20984e-42	Neurl1a	protein_coding
ENSMUSG00000038175	245.699	2.04275	0.182429	11.1975	4.19335e-29	5.55649e-28	Mylip	protein_coding
ENSMUSG00000033705	1077.32	2.03557	0.147128	13.8353	1.56031e-43	3.30431e-42	Stard9	protein_coding
ENSMUSG00000044037	209.217	2.03406	0.476227	4.2712	1.94426e-05	6.02106e-05	Als2cl	protein_coding
ENSMUSG00000031508	1960.35	2.0006	0.127521	15.6883	1.81735e-55	5.61238e-54	Ankrd10	protein_coding
ENSMUSG00000038393	661.837	1.99246	0.159276	12.5095	6.62233e-36	1.10288e-34	Txnip	protein_coding
ENSMUSG00000006651	133.864	1.98574	0.279406	7.10701	1.18581e-12	6.78855e-12	Aplp1	protein_coding
ENSMUSG00000018334	460.813	1.98205	0.169137	11.7186	1.02306e-31	1.47585e-30	Ksr1	protein_coding
ENSMUSG00000034035	21.0322	1.97853	0.570864	3.46586	0.000528548	0.00136619	Ccdc17	protein_coding
ENSMUSG00000000957	10413.9	1.97407	0.137174	14.3909	5.90009e-47	1.37954e-45	Mmp14	protein_coding
ENSMUSG00000024381	6594.83	1.96466	0.1006	19.5294	6.17649e-85	3.56404e-83	Bin1	protein_coding
ENSMUSG00000025997	105.712	1.95833	0.267999	7.30724	2.72689e-13	1.62161e-12	Ikzf2	protein_coding
ENSMUSG00000025938	56.4092	1.95451	0.34321	5.69478	1.23533e-08	5.18448e-08	Slco5a1	protein_coding
ENSMUSG00000039952	7578.96	1.95295	0.171409	11.3935	4.50411e-30	6.16749e-29	Dag1	protein_coding
ENSMUSG00000023764	249.701	1.95132	0.195804	9.9657	2.15353e-23	2.19767e-22	Sfi1	protein_coding
ENSMUSG00000007837	165.828	1.92459	0.208004	9.25265	2.18992e-20	1.93362e-19	Prrg2	protein_coding
ENSMUSG00000031626	1375.43	1.90389	0.109628	17.3669	1.46961e-67	5.9379e-66	Sorbs2	protein_coding
ENSMUSG00000037697	589.362	1.90094	0.131661	14.4381	2.97734e-47	7.05771e-46	Ddhd1	protein_coding
ENSMUSG00000009185	38.8712	1.89789	0.487195	3.89554	9.79802e-05	0.000280594	Ccl8	protein_coding
ENSMUSG00000000631	4365.16	1.88523	0.0909147	20.7362	1.63199e-95	1.13631e-93	Myo18a	protein_coding
ENSMUSG00000026004	592.937	1.8844	0.139755	13.4836	1.95289e-41	3.89114e-40	Kansl1l	protein_coding
ENSMUSG00000069633	27.5358	1.87703	0.492171	3.81377	0.00013686	0.00038509	Pex11g	protein_coding
ENSMUSG00000020122	1006.49	1.86889	0.163679	11.418	3.39784e-30	4.66962e-29	Egfr	protein_coding
ENSMUSG00000034422	26.9449	1.8672	0.492142	3.79404	0.000148218	0.000415191	Parp14	protein_coding
ENSMUSG00000041132	37.4523	1.85876	0.402678	4.616	3.91202e-06	1.3074e-05	N4bp2l1	protein_coding
ENSMUSG00000022358	993.826	1.8581	0.165904	11.1998	4.08637e-29	5.42234e-28	Fbxo32	protein_coding
ENSMUSG00000037370	2147.86	1.85209	0.17406	10.6405	1.93096e-26	2.24771e-25	Enpp1	protein_coding
ENSMUSG00000055737	1376.43	1.85056	0.112035	16.5177	2.73642e-61	9.6692e-60	Ghr	protein_coding
ENSMUSG00000028167	31.7318	1.84692	0.470589	3.9247	8.68388e-05	0.000250583	Bdh2	protein_coding
ENSMUSG00000021234	39.7416	1.84125	0.418827	4.39621	1.10159e-05	3.51589e-05	Fam161b	protein_coding
ENSMUSG00000031785	512.546	1.83748	0.185971	9.88045	5.06073e-23	5.05243e-22	Adgrg1	protein_coding
ENSMUSG00000033880	342.977	1.83382	0.192062	9.54806	1.32151e-21	1.23078e-20	Lgals3bp	protein_coding
ENSMUSG00000024059	296.724	1.83252	0.176387	10.3892	2.77652e-25	3.06734e-24	Clip4	protein_coding
ENSMUSG00000007594	103.089	1.83091	0.289308	6.32857	2.47448e-10	1.19384e-09	Hapln4	protein_coding
ENSMUSG00000030089	103.304	1.83042	0.299797	6.10553	1.02461e-09	4.69942e-09	Slc41a3	protein_coding
ENSMUSG00000025241	1117.11	1.81904	0.177668	10.2385	1.3332e-24	1.42286e-23	Fyco1	protein_coding
ENSMUSG00000026885	133.136	1.81804	0.312492	5.81787	5.96016e-09	2.56529e-08	Ttll11	protein_coding
ENSMUSG00000029442	25.0608	1.81539	0.564615	3.21526	0.00130324	0.00318535	Wdr66	protein_coding
ENSMUSG00000031375	42551.4	1.79408	0.145754	12.3089	8.10711e-35	1.3097e-33	Bgn	protein_coding
ENSMUSG00000056091	1467.63	1.78728	0.14878	12.0129	3.03936e-33	4.67018e-32	St3gal5	protein_coding
ENSMUSG00000001156	153.12	1.78587	0.207552	8.60445	7.66862e-18	5.96698e-17	Mxd1	protein_coding
ENSMUSG00000060675	854.803	1.78001	0.132025	13.4824	1.98626e-41	3.94928e-40	Plaat3	protein_coding
ENSMUSG00000038058	104.02	1.77565	0.294112	6.03731	1.56701e-09	7.07874e-09	Nod1	protein_coding
ENSMUSG00000030401	1110.67	1.75879	0.125664	13.996	1.64886e-44	3.60743e-43	Rtn2	protein_coding
ENSMUSG00000029312	91.0931	1.7495	0.268167	6.52391	6.84998e-11	3.4541e-10	Klhl8	protein_coding
ENSMUSG00000035268	1506.68	1.74096	0.106085	16.4111	1.59398e-60	5.48848e-59	Pkig	protein_coding
ENSMUSG00000059901	1861.83	1.71843	0.120234	14.2924	2.4413e-46	5.59719e-45	Adamts14	protein_coding
ENSMUSG00000090622	127.042	1.7097	0.236995	7.21407	5.43048e-13	3.17336e-12	A930033H14Rik	protein_coding
ENSMUSG00000053025	42.8689	1.70946	0.367904	4.64649	3.37626e-06	1.13438e-05	Sv2b	protein_coding
ENSMUSG00000041117	428.69	1.70379	0.15797	10.7855	4.02927e-27	4.85804e-26	Ccdc8	protein_coding
ENSMUSG00000097487	66.862	1.69236	0.299371	5.65305	1.57626e-08	6.5642e-08	Ptges3l	protein_coding
ENSMUSG00000020220	1413.11	1.68197	0.145407	11.5673	6.03362e-31	8.43321e-30	Vps13d	protein_coding
ENSMUSG00000031066	635.211	1.67928	0.123127	13.6386	2.36141e-42	4.84319e-41	Usp11	protein_coding
ENSMUSG00000030930	489.1	1.67915	0.205688	8.16358	3.25227e-16	2.31225e-15	Chst15	protein_coding
ENSMUSG00000051427	431.151	1.67818	0.148213	11.3228	1.01188e-29	1.36869e-28	Ccdc157	protein_coding
ENSMUSG00000026131	12244.8	1.67438	0.152462	10.9823	4.65033e-28	5.87329e-27	Dst	protein_coding
ENSMUSG00000046351	500.362	1.66187	0.188598	8.81169	1.23276e-18	9.93634e-18	Zfp322a	protein_coding
ENSMUSG00000036172	10.4498	1.65936	0.71501	2.32075	0.0203002	0.0400171	Cd200r3	protein_coding
ENSMUSG00000027864	7685.78	1.65738	0.12719	13.0307	8.18622e-39	1.50551e-37	Ptgfrn	protein_coding
ENSMUSG00000071714	120.695	1.65585	0.298871	5.54034	3.01885e-08	1.22897e-07	Csf2rb2	protein_coding
ENSMUSG00000022708	2622.42	1.65583	0.157647	10.5034	8.32996e-26	9.42879e-25	Zbtb20	protein_coding
ENSMUSG00000022197	25.4218	1.6536	0.520633	3.17613	0.00149253	0.003618	Pdzd2	protein_coding
ENSMUSG00000018750	833.344	1.6511	0.17525	9.42137	4.45223e-21	4.05645e-20	Zbtb4	protein_coding
ENSMUSG00000063659	1125.44	1.64583	0.157473	10.4515	1.4416e-25	1.62011e-24	Zbtb18	protein_coding
ENSMUSG00000003865	1485.9	1.63673	0.0905353	18.0783	4.72242e-73	2.16806e-71	Gys1	protein_coding
ENSMUSG00000070469	610.398	1.63545	0.20389	8.02121	1.04709e-15	7.24514e-15	Adamtsl3	protein_coding
ENSMUSG00000046667	17.0928	1.63318	0.630033	2.59221	0.00953604	0.0200843	Rbm12b1	protein_coding
ENSMUSG00000030351	223.447	1.62643	0.291353	5.58232	2.37326e-08	9.73232e-08	Tspan11	protein_coding
ENSMUSG00000027995	202.025	1.62145	0.20507	7.90683	2.64023e-15	1.78497e-14	Tlr2	protein_coding
ENSMUSG00000052407	58.0044	1.61941	0.340899	4.7504	2.03017e-06	6.95367e-06	Ccdc171	protein_coding
ENSMUSG00000040118	5029.97	1.61562	0.140572	11.4932	1.42696e-30	1.97544e-29	Cacna2d1	protein_coding
ENSMUSG00000032333	344.313	1.61144	0.152866	10.5415	5.5592e-26	6.35352e-25	Stoml1	protein_coding
ENSMUSG00000002625	1040.08	1.60337	0.163566	9.80259	1.09736e-22	1.079e-21	Akap8l	protein_coding
ENSMUSG00000038352	52.9389	1.60132	0.369046	4.33909	1.43077e-05	4.50629e-05	Arl5c	protein_coding
ENSMUSG00000042349	144.914	1.59885	0.234469	6.81901	9.16726e-12	4.92952e-11	Ikbke	protein_coding
ENSMUSG00000026880	4929.02	1.59179	0.132899	11.9774	4.66468e-33	7.13272e-32	Stom	protein_coding
ENSMUSG00000058402	127.243	1.58881	0.220077	7.21931	5.22511e-13	3.05429e-12	Zfp420	protein_coding
ENSMUSG00000071042	12.8785	1.57483	0.673752	2.3374	0.0194185	0.0384357	Rasgrp3	protein_coding
ENSMUSG00000039137	1246.17	1.57111	0.179471	8.75412	2.05709e-18	1.64332e-17	Whrn	protein_coding
ENSMUSG00000025893	50.036	1.56757	0.340945	4.59772	4.27145e-06	1.42274e-05	Kbtbd3	protein_coding
ENSMUSG00000022558	918.074	1.56555	0.15344	10.2031	1.92141e-24	2.04484e-23	Mroh1	protein_coding
ENSMUSG00000029174	2128.55	1.56051	0.0863266	18.0769	4.84993e-73	2.2212e-71	Tbc1d1	protein_coding
ENSMUSG00000051550	431.902	1.55837	0.178248	8.74273	2.27537e-18	1.81385e-17	Zfp579	protein_coding
ENSMUSG00000043432	45.8448	1.55781	0.366276	4.25312	2.10814e-05	6.50933e-05	Leng9	protein_coding
ENSMUSG00000072915	85.4069	1.55028	0.333853	4.64362	3.42363e-06	1.14968e-05	Gm12258	protein_coding
ENSMUSG00000037225	338.59	1.54285	0.177762	8.6793	3.98217e-18	3.14128e-17	Fgf2	protein_coding
ENSMUSG00000022324	2007.41	1.54187	0.128382	12.0101	3.14628e-33	4.83053e-32	Matn2	protein_coding
ENSMUSG00000024940	8648.22	1.54121	0.154456	9.97835	1.89597e-23	1.94008e-22	Ltbp3	protein_coding
ENSMUSG00000059824	125.439	1.53011	0.2577	5.93756	2.89293e-09	1.27958e-08	Dbp	protein_coding
ENSMUSG00000049047	284.784	1.53004	0.179958	8.50216	1.86089e-17	1.413e-16	Armcx3	protein_coding
ENSMUSG00000022546	121.986	1.5281	0.236628	6.45784	1.06209e-10	5.28637e-10	Gpt	protein_coding
ENSMUSG00000038497	842.738	1.51485	0.135802	11.1548	6.78237e-29	8.84427e-28	Tmco3	protein_coding
ENSMUSG00000021226	107.681	1.51115	0.298316	5.0656	4.07108e-07	1.49537e-06	Acot2	protein_coding
ENSMUSG00000047446	476.19	1.50635	0.137517	10.9539	6.36272e-28	7.99855e-27	Arl4a	protein_coding
ENSMUSG00000042759	124.828	1.50165	0.29043	5.17043	2.33562e-07	8.77694e-07	Apobr	protein_coding
ENSMUSG00000017747	245.159	1.5009	0.179464	8.36323	6.10222e-17	4.49425e-16	Ghdc	protein_coding
ENSMUSG00000028957	300.406	1.49969	0.165224	9.0767	1.1192e-19	9.53844e-19	Per3	protein_coding
ENSMUSG00000071757	422.747	1.49901	0.166166	9.02118	1.86081e-19	1.56678e-18	Zhx2	protein_coding
ENSMUSG00000028059	7004.83	1.49863	0.0758115	19.7678	5.63715e-87	3.42018e-85	Arhgef2	protein_coding
ENSMUSG00000039637	375.577	1.4862	0.169252	8.781	1.62027e-18	1.29987e-17	Coro7	protein_coding
ENSMUSG00000022214	515.503	1.48464	0.151842	9.77757	1.40545e-22	1.37122e-21	Dcaf11	protein_coding
ENSMUSG00000018800	895.617	1.47315	0.167908	8.7736	1.73045e-18	1.38649e-17	Abca5	protein_coding
ENSMUSG00000020019	558.071	1.46798	0.179045	8.19896	2.42479e-16	1.73243e-15	Ntn4	protein_coding
ENSMUSG00000060376	132.99	1.45544	0.224854	6.47283	9.61852e-11	4.80137e-10	Bckdha	protein_coding
ENSMUSG00000001768	1290.85	1.45416	0.108371	13.4183	4.72663e-41	9.27097e-40	Rin2	protein_coding
ENSMUSG00000039831	2216.76	1.45239	0.31785	4.56943	4.89051e-06	1.62064e-05	Arhgap29	protein_coding
ENSMUSG00000024799	191.886	1.44717	0.187568	7.71541	1.20595e-14	7.83844e-14	Tm7sf2	protein_coding
ENSMUSG00000066975	38.0171	1.44018	0.405625	3.55051	0.00038448	0.00101693	Cryba4	protein_coding
ENSMUSG00000028164	245.856	1.43909	0.174455	8.24906	1.59643e-16	1.15106e-15	Manba	protein_coding
ENSMUSG00000026213	580.832	1.43807	0.128457	11.195	4.31395e-29	5.71227e-28	Stk11ip	protein_coding
ENSMUSG00000021510	468.498	1.43069	0.155739	9.18643	4.06081e-20	3.54083e-19	Zfp729a	protein_coding
ENSMUSG00000026399	77.7931	1.42752	0.295882	4.82462	1.4027e-06	4.88331e-06	Cd55	protein_coding
ENSMUSG00000039701	502.205	1.4259	0.137622	10.361	3.73045e-25	4.09481e-24	Usp53	protein_coding
ENSMUSG00000022914	1289.28	1.42129	0.109686	12.9578	2.12207e-38	3.83906e-37	Brwd1	protein_coding
ENSMUSG00000075254	1436.4	1.41693	0.165032	8.5858	9.02027e-18	6.98414e-17	Heg1	protein_coding
ENSMUSG00000028093	402.572	1.41676	0.139976	10.1214	4.43988e-24	4.65164e-23	Acp6	protein_coding
ENSMUSG00000022893	978.564	1.41552	0.15998	8.84811	8.90099e-19	7.23311e-18	Adamts1	protein_coding
ENSMUSG00000024818	130.823	1.41549	0.239546	5.90907	3.44039e-09	1.51004e-08	Slc25a45	protein_coding
ENSMUSG00000030096	12468.3	1.4115	0.145919	9.67316	3.92068e-22	3.7401e-21	Slc6a6	protein_coding
ENSMUSG00000036054	607.945	1.40594	0.140744	9.98936	1.69681e-23	1.74196e-22	Sugp2	protein_coding
ENSMUSG00000034664	46.2551	1.40506	0.409744	3.42912	0.000605545	0.00155182	Itga2b	protein_coding
ENSMUSG00000024127	1253.7	1.40327	0.141287	9.93199	3.02154e-23	3.05702e-22	Prepl	protein_coding
ENSMUSG00000040447	16.8899	1.39938	0.55047	2.54216	0.011017	0.0229449	Spns2	protein_coding
ENSMUSG00000034842	29.7659	1.39722	0.448179	3.11756	0.00182357	0.00436607	Art3	protein_coding
ENSMUSG00000017760	5047.57	1.38692	0.136685	10.1469	3.42061e-24	3.60176e-23	Ctsa	protein_coding
ENSMUSG00000003644	25.9952	1.38666	0.480165	2.88789	0.00387832	0.00877122	Rps6ka1	protein_coding
ENSMUSG00000029392	552.605	1.38649	0.118812	11.6696	1.82202e-31	2.60256e-30	Rilpl1	protein_coding
ENSMUSG00000019838	133.183	1.37752	0.234521	5.87376	4.26023e-09	1.85564e-08	Slc16a10	protein_coding
ENSMUSG00000040133	40.8821	1.37658	0.475403	2.89561	0.00378428	0.00857415	Gpr176	protein_coding
ENSMUSG00000074733	377.83	1.37622	0.201561	6.82778	8.62371e-12	4.64518e-11	Zfp950	protein_coding
ENSMUSG00000034959	46.1725	1.37431	0.369668	3.71768	0.000201062	0.00055119	Rubcnl	protein_coding
ENSMUSG00000035578	15.3763	1.36859	0.579353	2.36227	0.0181634	0.0361906	Iqcg	protein_coding
ENSMUSG00000035713	74.9772	1.36422	0.299784	4.55067	5.3476e-06	1.76529e-05	Usp35	protein_coding
ENSMUSG00000059714	885.849	1.35761	0.117346	11.5693	5.89738e-31	8.2489e-30	Flot1	protein_coding
ENSMUSG00000034573	627.275	1.35691	0.149199	9.09464	9.49015e-20	8.14323e-19	Ptpn13	protein_coding
ENSMUSG00000032565	106.807	1.35623	0.260472	5.20683	1.92098e-07	7.29862e-07	Nudt16	protein_coding
ENSMUSG00000078945	47.2245	1.35577	0.35927	3.77369	0.000160851	0.000448514	Naip2	protein_coding
ENSMUSG00000033159	973.791	1.35222	0.10745	12.5846	2.5648e-36	4.34427e-35	Cnppd1	protein_coding
ENSMUSG00000069769	1852.49	1.34877	0.0936614	14.4005	5.13571e-47	1.2038e-45	Msi2	protein_coding
ENSMUSG00000038354	17.4796	1.34402	0.585276	2.29639	0.0216538	0.0424196	Ankrd35	protein_coding
ENSMUSG00000078902	41.6557	1.33785	0.405583	3.29859	0.000971709	0.00242657	Gm14443	protein_coding
ENSMUSG00000031532	1590.39	1.33216	0.095331	13.9741	2.2437e-44	4.86066e-43	Saraf	protein_coding
ENSMUSG00000001143	645.604	1.32812	0.118334	11.2235	3.1261e-29	4.16865e-28	Lman2l	protein_coding
ENSMUSG00000066406	2326.74	1.32768	0.106086	12.5151	6.17646e-36	1.02954e-34	Akap13	protein_coding
ENSMUSG00000037890	451.032	1.32236	0.159048	8.31424	9.2343e-17	6.75095e-16	Wdr19	protein_coding
ENSMUSG00000029049	25.3564	1.32027	0.496783	2.65764	0.00786909	0.016829	Morn1	protein_coding
ENSMUSG00000031340	190.58	1.31869	0.194451	6.7816	1.18856e-11	6.34065e-11	Gabre	protein_coding
ENSMUSG00000051285	947.857	1.31817	0.117958	11.1748	5.41475e-29	7.12489e-28	Pcmtd1	protein_coding
ENSMUSG00000011256	1847.12	1.3173	0.101421	12.9884	1.42385e-38	2.59331e-37	Adam19	protein_coding
ENSMUSG00000021271	79.3281	1.3165	0.269727	4.88086	1.05622e-06	3.72937e-06	Zfp839	protein_coding
ENSMUSG00000038695	568.952	1.31084	0.169231	7.74585	9.49463e-15	6.21416e-14	Josd2	protein_coding
ENSMUSG00000030465	261.006	1.31041	0.206484	6.34629	2.20575e-10	1.07026e-09	Psd3	protein_coding
ENSMUSG00000017466	23781.4	1.309	0.128745	10.1674	2.77185e-24	2.93173e-23	Timp2	protein_coding
ENSMUSG00000030727	535.699	1.30796	0.152052	8.60206	7.82969e-18	6.08729e-17	Rabep2	protein_coding
ENSMUSG00000031847	39.9751	1.30766	0.374702	3.48987	0.000483255	0.00125825	1700030J22Rik	protein_coding
ENSMUSG00000048040	42.9861	1.30594	0.396788	3.29129	0.00099728	0.00248418	Arxes2	protein_coding
ENSMUSG00000062646	298.862	1.30413	0.164475	7.92903	2.20869e-15	1.49913e-14	Ganc	protein_coding
ENSMUSG00000040613	111.212	1.3038	0.26022	5.01036	5.43271e-07	1.97248e-06	Apobec1	protein_coding
ENSMUSG00000054920	727.336	1.30072	0.117878	11.0345	2.60577e-28	3.3357e-27	Klhl5	protein_coding
ENSMUSG00000032763	662.677	1.30019	0.123899	10.4939	9.21016e-26	1.04001e-24	Ilvbl	protein_coding
ENSMUSG00000016128	1014.03	1.2997	0.128858	10.0863	6.34882e-24	6.62222e-23	Stard13	protein_coding
ENSMUSG00000019467	1043.1	1.29908	0.133288	9.74647	1.90999e-22	1.85198e-21	Arhgef25	protein_coding
ENSMUSG00000043372	56.5603	1.29703	0.357414	3.62893	0.000284598	0.000765733	Hexim2	protein_coding
ENSMUSG00000038085	16.8238	1.29072	0.561596	2.2983	0.0215445	0.0422274	Cnbd2	protein_coding
ENSMUSG00000022679	61.9715	1.28884	0.357296	3.60721	0.000309502	0.00082919	Mpv17l	protein_coding
ENSMUSG00000042439	157.301	1.2884	0.203194	6.34074	2.28659e-10	1.10857e-09	Zfp532	protein_coding
ENSMUSG00000039959	2583.33	1.28105	0.114793	11.1597	6.42423e-29	8.39466e-28	Hip1	protein_coding
ENSMUSG00000024043	654.84	1.281	0.146966	8.71628	2.87488e-18	2.28021e-17	Arhgap28	protein_coding
ENSMUSG00000063275	861.365	1.27711	0.120386	10.6085	2.72205e-26	3.15494e-25	Hacd1	protein_coding
ENSMUSG00000013921	322.599	1.27661	0.166826	7.65234	1.97355e-14	1.26769e-13	Clip3	protein_coding
ENSMUSG00000046743	373.491	1.27489	0.255416	4.99142	5.9937e-07	2.1645e-06	Fat4	protein_coding
ENSMUSG00000036885	90.6517	1.27333	0.238039	5.34926	8.83139e-08	3.44867e-07	Arhgef26	protein_coding
ENSMUSG00000054383	29.8668	1.27175	0.475266	2.67586	0.00745367	0.0160149	Pnma1	protein_coding
ENSMUSG00000029524	147.478	1.268	0.253117	5.00954	5.45604e-07	1.98019e-06	Sirt4	protein_coding
ENSMUSG00000008429	983.118	1.2664	0.111921	11.3151	1.1044e-29	1.49169e-28	Herpud2	protein_coding
ENSMUSG00000057093	35.7613	1.26282	0.424841	2.97245	0.00295433	0.00679821	Zfp607b	protein_coding
ENSMUSG00000032625	733.335	1.26218	0.195217	6.46552	1.00952e-10	5.03267e-10	Thsd7a	protein_coding
ENSMUSG00000056900	390.469	1.26166	0.156424	8.06565	7.28497e-16	5.07795e-15	Usp13	protein_coding
ENSMUSG00000033902	732.942	1.25688	0.123865	10.1472	3.41104e-24	3.59368e-23	Mapkbp1	protein_coding
ENSMUSG00000038708	2064.01	1.25457	0.132899	9.44003	3.72657e-21	3.40681e-20	Golga4	protein_coding
ENSMUSG00000049804	532.883	1.2533	0.150075	8.35115	6.75997e-17	4.97286e-16	Armcx4	protein_coding
ENSMUSG00000043831	126.965	1.25016	0.256593	4.87214	1.10398e-06	3.8922e-06	Lysmd4	protein_coding
ENSMUSG00000040389	530.706	1.24761	0.142376	8.76275	1.9055e-18	1.52286e-17	Wdr47	protein_coding
ENSMUSG00000027950	28.6931	1.24339	0.439624	2.8283	0.0046796	0.0104262	Chrnb2	protein_coding
ENSMUSG00000020312	548.137	1.24264	0.126247	9.84294	7.35299e-23	7.29462e-22	Shc2	protein_coding
ENSMUSG00000025978	583.506	1.24261	0.120012	10.354	4.0127e-25	4.39696e-24	Rftn2	protein_coding
ENSMUSG00000050088	716.962	1.23811	0.118996	10.4047	2.36105e-25	2.62835e-24	1600012H06Rik	protein_coding
ENSMUSG00000035835	172.377	1.23452	0.170008	7.26151	3.82793e-13	2.25787e-12	Plppr3	protein_coding
ENSMUSG00000035151	543.276	1.23435	0.205428	6.00866	1.87061e-09	8.39995e-09	Elmod2	protein_coding
ENSMUSG00000026107	690.224	1.23356	0.12613	9.78005	1.37141e-22	1.3387e-21	Nabp1	protein_coding
ENSMUSG00000026188	44.7411	1.22932	0.438693	2.80223	0.00507512	0.0112331	Tmem169	protein_coding
ENSMUSG00000027603	82.8075	1.22737	0.291731	4.20721	2.58547e-05	7.90299e-05	Ggt7	protein_coding
ENSMUSG00000057315	199.27	1.22617	0.201463	6.08631	1.15541e-09	5.27112e-09	Arhgap24	protein_coding
ENSMUSG00000032479	9925.97	1.226	0.114659	10.6926	1.10247e-26	1.2953e-25	Map4	protein_coding
ENSMUSG00000029149	33.6094	1.22096	0.446864	2.73229	0.00628951	0.013685	Krtcap3	protein_coding
ENSMUSG00000028100	45.4123	1.21815	0.388759	3.13345	0.00172767	0.00415332	Nudt17	protein_coding
ENSMUSG00000022620	625.889	1.21602	0.132617	9.16939	4.7569e-20	4.13822e-19	Arsa	protein_coding
ENSMUSG00000037826	55.9158	1.21355	0.337821	3.59228	0.000327799	0.000875972	Ppm1k	protein_coding
ENSMUSG00000062202	294.763	1.20503	0.156545	7.69769	1.38547e-14	8.9744e-14	Btbd9	protein_coding
ENSMUSG00000038520	564.207	1.1983	0.153189	7.8224	5.18263e-15	3.43971e-14	Tbc1d17	protein_coding
ENSMUSG00000018707	13779.6	1.19776	0.142241	8.42068	3.74311e-17	2.79829e-16	Dync1h1	protein_coding
ENSMUSG00000028973	620.482	1.19709	0.154659	7.74017	9.92839e-15	6.4868e-14	Abcb8	protein_coding
ENSMUSG00000068250	322.429	1.19602	0.190055	6.293	3.11395e-10	1.48752e-09	Amn1	protein_coding
ENSMUSG00000039982	547.822	1.19416	0.121431	9.83407	8.03043e-23	7.93746e-22	Dtx4	protein_coding
ENSMUSG00000021809	178.516	1.18943	0.257572	4.61785	3.87739e-06	1.29652e-05	Nudt13	protein_coding
ENSMUSG00000027194	1017.25	1.18911	0.126007	9.43683	3.84223e-21	3.51085e-20	Ttc17	protein_coding
ENSMUSG00000045039	3051.26	1.18865	0.108883	10.9168	9.58512e-28	1.19223e-26	Megf8	protein_coding
ENSMUSG00000032232	323.402	1.18826	0.378307	3.14098	0.00168382	0.0040541	Cgnl1	protein_coding
ENSMUSG00000038886	1909.64	1.18682	0.111895	10.6065	2.77936e-26	3.21938e-25	Man2a2	protein_coding
ENSMUSG00000020364	77.872	1.18614	0.273863	4.33116	1.48323e-05	4.66297e-05	Zfp354a	protein_coding
ENSMUSG00000027878	5205.85	1.18502	0.129283	9.16608	4.90517e-20	4.26131e-19	Notch2	protein_coding
ENSMUSG00000020654	54.3369	1.18487	0.343506	3.44934	0.000561969	0.0014492	Adcy3	protein_coding
ENSMUSG00000013236	6160.67	1.1848	0.0901745	13.139	1.96831e-39	3.68453e-38	Ptprs	protein_coding
ENSMUSG00000072647	36.2249	1.18374	0.38443	3.07921	0.00207548	0.00491741	Adam1a	protein_coding
ENSMUSG00000033460	317.286	1.18228	0.154499	7.65232	1.97385e-14	1.26769e-13	Armcx1	protein_coding
ENSMUSG00000020752	408.89	1.17629	0.163191	7.20807	5.67507e-13	3.31218e-12	Recql5	protein_coding
ENSMUSG00000030256	758.662	1.17548	0.129753	9.05935	1.31227e-19	1.11437e-18	Bhlhe41	protein_coding
ENSMUSG00000027955	199.953	1.17474	0.214214	5.48395	4.15923e-08	1.67051e-07	Gask1b	protein_coding
ENSMUSG00000022617	74.8462	1.17176	0.311884	3.75705	0.000171931	0.000476873	Chkb	protein_coding
ENSMUSG00000049871	280.923	1.16961	0.190199	6.14938	7.77859e-10	3.6027e-09	Nlrc3	protein_coding
ENSMUSG00000071637	105.56	1.16283	0.244626	4.75348	1.99943e-06	6.85702e-06	Cebpd	protein_coding
ENSMUSG00000032419	539.494	1.16274	0.122334	9.50468	2.00659e-21	1.85782e-20	Tbx18	protein_coding
ENSMUSG00000048027	486.721	1.15882	0.142506	8.13173	4.23219e-16	2.99315e-15	Rgmb	protein_coding
ENSMUSG00000045962	11927.9	1.15806	0.124556	9.29751	1.43778e-20	1.28029e-19	Wnk1	protein_coding
ENSMUSG00000036473	428.337	1.15328	0.165627	6.96312	3.32818e-12	1.84271e-11	Tbc1d24	protein_coding
ENSMUSG00000042046	614.828	1.15291	0.121231	9.51004	1.90586e-21	1.76716e-20	Dstyk	protein_coding
ENSMUSG00000019761	74.1813	1.15159	0.291177	3.95497	7.65449e-05	0.000221999	Krt10	protein_coding
ENSMUSG00000048756	741.134	1.15077	0.150201	7.66152	1.8374e-14	1.18206e-13	Foxo3	protein_coding
ENSMUSG00000018395	1139.56	1.14496	0.135888	8.42571	3.58572e-17	2.68275e-16	Kif3a	protein_coding
ENSMUSG00000032724	297.626	1.14051	0.151298	7.53822	4.76444e-14	2.9788e-13	Abtb2	protein_coding
ENSMUSG00000028086	461.105	1.13991	0.133266	8.55364	1.19262e-17	9.14778e-17	Fbxw7	protein_coding
ENSMUSG00000021767	786.332	1.13865	0.156249	7.28742	3.15954e-13	1.87241e-12	Kat6b	protein_coding
ENSMUSG00000031700	1225.28	1.1384	0.10203	11.1575	6.58369e-29	8.59707e-28	Gpt2	protein_coding
ENSMUSG00000045991	111.974	1.13778	0.307746	3.69713	0.000218047	0.000595761	Onecut2	protein_coding
ENSMUSG00000033029	29.1327	1.13469	0.453621	2.5014	0.0123703	0.0254875	1700088E04Rik	protein_coding
ENSMUSG00000001323	297.452	1.12921	0.157216	7.18256	6.84193e-13	3.97477e-12	Srr	protein_coding
ENSMUSG00000029108	1160.07	1.11895	0.141958	7.88226	3.21507e-15	2.15813e-14	Pcdh7	protein_coding
ENSMUSG00000043190	191.055	1.11891	0.178182	6.27957	3.39508e-10	1.6165e-09	Rfesd	protein_coding
ENSMUSG00000002105	2161.37	1.11241	0.0901321	12.342	5.38172e-35	8.73904e-34	Slc39a13	protein_coding
ENSMUSG00000021661	268.847	1.11144	0.187403	5.93077	3.01525e-09	1.3315e-08	Ankra2	protein_coding
ENSMUSG00000031166	1016.38	1.10192	0.103069	10.6911	1.11997e-26	1.31504e-25	Wdr13	protein_coding
ENSMUSG00000025790	850.51	1.09849	0.147809	7.4318	1.07131e-13	6.57168e-13	Slco3a1	protein_coding
ENSMUSG00000030659	643.066	1.09083	0.158215	6.89458	5.40231e-12	2.94358e-11	Nucb2	protein_coding
ENSMUSG00000037306	1023.28	1.09074	0.141791	7.69259	1.44181e-14	9.31695e-14	Man1c1	protein_coding
ENSMUSG00000044952	35.7748	1.08749	0.468257	2.32241	0.0202107	0.0398658	Kctd21	protein_coding
ENSMUSG00000025969	5126.73	1.08579	0.150321	7.22314	5.08013e-13	2.97231e-12	Nrp2	protein_coding
ENSMUSG00000020674	3917.3	1.08384	0.139653	7.76094	8.43044e-15	5.54072e-14	Pxdn	protein_coding
ENSMUSG00000043004	82.4555	1.08183	0.293062	3.69148	0.000222951	0.000608368	Gng2	protein_coding
ENSMUSG00000003863	68.0621	1.07619	0.332257	3.23902	0.00119939	0.00295178	Ppfia3	protein_coding
ENSMUSG00000002279	479.857	1.07158	0.127831	8.38276	5.16993e-17	3.82555e-16	Lmf1	protein_coding
ENSMUSG00000036769	479.868	1.06668	0.161441	6.60724	3.91539e-11	2.01307e-10	Wdr44	protein_coding
ENSMUSG00000039976	259.019	1.06597	0.19092	5.58331	2.3598e-08	9.6798e-08	Tbc1d16	protein_coding
ENSMUSG00000026791	204.334	1.06456	0.203526	5.23057	1.68992e-07	6.44054e-07	Slc2a8	protein_coding
ENSMUSG00000037949	1053.82	1.06279	0.101132	10.5089	7.85818e-26	8.93229e-25	Ano10	protein_coding
ENSMUSG00000053646	319.038	1.06268	0.16137	6.58535	4.53805e-11	2.32433e-10	Plxnb1	protein_coding
ENSMUSG00000053965	881.434	1.0616	0.12081	8.78737	1.53106e-18	1.22882e-17	Pde5a	protein_coding
ENSMUSG00000053192	682.051	1.06136	0.120515	8.80687	1.28694e-18	1.03554e-17	Mllt11	protein_coding
ENSMUSG00000013076	2780.64	1.06122	0.138789	7.6463	2.06853e-14	1.32578e-13	Amotl1	protein_coding
ENSMUSG00000040964	904.36	1.05612	0.129582	8.15025	3.63184e-16	2.57532e-15	Arhgef10l	protein_coding
ENSMUSG00000023960	104.689	1.04569	0.267616	3.90743	9.32835e-05	0.000268032	Enpp5	protein_coding
ENSMUSG00000062590	263.778	1.0451	0.164292	6.36122	2.00163e-10	9.73925e-10	Armc9	protein_coding
ENSMUSG00000052852	22.3437	1.04404	0.455943	2.28984	0.0220308	0.0430776	Reep1	protein_coding
ENSMUSG00000074166	62.0637	1.04269	0.342076	3.04812	0.00230275	0.0054144	AW146154	protein_coding
ENSMUSG00000054894	86.2107	1.04119	0.315011	3.30524	0.000948943	0.00237129	Dmac2l	protein_coding
ENSMUSG00000025759	273.653	1.04005	0.170988	6.08263	1.18224e-09	5.38834e-09	Mfsd8	protein_coding
ENSMUSG00000021866	531.221	1.03964	0.136496	7.61664	2.60372e-14	1.65586e-13	Anxa11	protein_coding
ENSMUSG00000030562	326.399	1.03858	0.194955	5.32725	9.97132e-08	3.87616e-07	Nox4	protein_coding
ENSMUSG00000059479	42.5498	1.03614	0.406013	2.55198	0.0107114	0.0223403	B3gnt8	protein_coding
ENSMUSG00000021495	1151.68	1.03262	0.158177	6.52825	6.65425e-11	3.35989e-10	Fam193b	protein_coding
ENSMUSG00000027412	1049.33	1.02959	0.130789	7.87217	3.48555e-15	2.33305e-14	Lpin3	protein_coding
ENSMUSG00000070883	64.204	1.02859	0.308134	3.33812	0.000843475	0.00212179	Ccdc173	protein_coding
ENSMUSG00000038208	165.947	1.02817	0.201893	5.09263	3.53134e-07	1.30499e-06	Pgap3	protein_coding
ENSMUSG00000037902	252.069	1.02577	0.173369	5.91668	3.28497e-09	1.44418e-08	Sirpa	protein_coding
ENSMUSG00000061046	246.478	1.02502	0.186222	5.50429	3.70659e-08	1.49668e-07	Haghl	protein_coding
ENSMUSG00000039934	320.895	1.02354	0.184315	5.55323	2.80433e-08	1.1441e-07	Gsap	protein_coding
ENSMUSG00000026277	1573.19	1.02054	0.115211	8.858	8.14603e-19	6.63676e-18	Stk25	protein_coding
ENSMUSG00000033594	28.2429	1.01718	0.445346	2.28402	0.0223702	0.0436802	Spata2l	protein_coding
ENSMUSG00000028698	474.94	1.01515	0.146717	6.91911	4.54491e-12	2.48646e-11	Pik3r3	protein_coding
ENSMUSG00000030824	3247.95	1.01075	0.0939661	10.7565	5.52044e-27	6.58024e-26	Nucb1	protein_coding
ENSMUSG00000035199	8845.61	1.0055	0.147245	6.82875	8.56558e-12	4.61519e-11	Arl6ip5	protein_coding
ENSMUSG00000022296	179.406	1.00384	0.252473	3.97601	7.00811e-05	0.00020432	Baalc	protein_coding
ENSMUSG00000043257	137.751	1.00219	0.209316	4.78793	1.68513e-06	5.82036e-06	Pigv	protein_coding
ENSMUSG00000022565	23532.9	0.999298	0.130198	7.67524	1.65107e-14	1.06473e-13	Plec	protein_coding
ENSMUSG00000035969	1022.66	0.997512	0.116008	8.59869	8.0634e-18	6.26125e-17	Rusc2	protein_coding
ENSMUSG00000042444	534.114	0.996438	0.178386	5.58584	2.32575e-08	9.54941e-08	Mindy2	protein_coding
ENSMUSG00000032009	735.081	0.99628	0.184453	5.40128	6.61679e-08	2.61416e-07	Sesn3	protein_coding
ENSMUSG00000030123	1529.27	0.993356	0.125568	7.91092	2.55499e-15	1.7292e-14	Plxnd1	protein_coding
ENSMUSG00000021097	471.382	0.993118	0.158786	6.25446	3.98901e-10	1.88833e-09	Clmn	protein_coding
ENSMUSG00000033530	425.182	0.992952	0.130991	7.5803	3.44766e-14	2.17426e-13	Ttc7b	protein_coding
ENSMUSG00000026924	2127.47	0.992165	0.125142	7.92834	2.22093e-15	1.50635e-14	Sec16a	protein_coding
ENSMUSG00000010751	692.85	0.989801	0.112769	8.77725	1.67515e-18	1.34276e-17	Tnfrsf22	protein_coding
ENSMUSG00000009739	278.495	0.989502	0.157177	6.29547	3.06467e-10	1.46584e-09	Pou6f1	protein_coding
ENSMUSG00000043923	359.808	0.989258	0.166708	5.93406	2.95528e-09	1.306e-08	Ccdc84	protein_coding
ENSMUSG00000041688	1523.9	0.987847	0.153077	6.45325	1.09479e-10	5.44048e-10	Amot	protein_coding
ENSMUSG00000050394	117.521	0.986512	0.241382	4.08693	4.37117e-05	0.000130382	Armcx6	protein_coding
ENSMUSG00000078517	1379.79	0.985468	0.0974408	10.1135	4.81304e-24	5.03421e-23	Emc1	protein_coding
ENSMUSG00000075122	1199.57	0.984655	0.32034	3.07378	0.00211367	0.00500411	Cd80	protein_coding
ENSMUSG00000025235	182.782	0.984219	0.183881	5.35249	8.67512e-08	3.38904e-07	Bbs4	protein_coding
ENSMUSG00000042978	338.142	0.979762	0.144406	6.78477	1.16274e-11	6.20995e-11	Sbk1	protein_coding
ENSMUSG00000038538	1238.82	0.979084	0.141562	6.91627	4.63691e-12	2.53385e-11	Ubn2	protein_coding
ENSMUSG00000034757	896.833	0.978641	0.109121	8.96839	3.00887e-19	2.50992e-18	Tmub2	protein_coding
ENSMUSG00000001419	2932.85	0.97725	0.101163	9.66017	4.4511e-22	4.23113e-21	Mef2d	protein_coding
ENSMUSG00000037933	4021.81	0.976684	0.103164	9.46728	2.87213e-21	2.63719e-20	Bicd2	protein_coding
ENSMUSG00000064341	255969	0.97644	0.0941042	10.3762	3.18326e-25	3.50846e-24	mt-Nd1	protein_coding
ENSMUSG00000001127	1433.17	0.972635	0.0986646	9.858	6.32982e-23	6.29944e-22	Araf	protein_coding
ENSMUSG00000025422	39.3293	0.970284	0.386268	2.51195	0.0120068	0.0248226	Agap2	protein_coding
ENSMUSG00000020027	532.576	0.97016	0.152828	6.34804	2.18071e-10	1.0586e-09	Socs2	protein_coding
ENSMUSG00000041115	417.357	0.967018	0.147116	6.57319	4.92497e-11	2.51874e-10	Iqsec2	protein_coding
ENSMUSG00000046169	1731.83	0.96492	0.109671	8.7983	1.3891e-18	1.11631e-17	Adamts6	protein_coding
ENSMUSG00000029093	3688.54	0.964735	0.182403	5.28903	1.22964e-07	4.73801e-07	Sorcs2	protein_coding
ENSMUSG00000037622	1055.78	0.963716	0.120918	7.97002	1.58651e-15	1.08621e-14	Wdtc1	protein_coding
ENSMUSG00000040785	3643.69	0.95988	0.136213	7.04688	1.82974e-12	1.03153e-11	Ttc3	protein_coding
ENSMUSG00000053333	472.92	0.959166	0.126287	7.59515	3.07426e-14	1.94658e-13	Dis3l2	protein_coding
ENSMUSG00000032593	65.9391	0.959001	0.298191	3.21606	0.00129965	0.00317698	Amigo3	protein_coding
ENSMUSG00000043384	440.078	0.957235	0.136784	6.99815	2.59364e-12	1.44877e-11	Gprasp1	protein_coding
ENSMUSG00000042350	899.536	0.957068	0.114405	8.36558	5.9818e-17	4.409e-16	Arel1	protein_coding
ENSMUSG00000030074	990.745	0.956373	0.32889	2.90788	0.00363889	0.00826657	Gxylt2	protein_coding
ENSMUSG00000061306	2917.28	0.95526	0.0753141	12.6837	7.28278e-37	1.25497e-35	Slc38a10	protein_coding
ENSMUSG00000117679	260.226	0.955105	0.176372	5.41528	6.1193e-08	2.42778e-07	Apbb3	protein_coding
ENSMUSG00000030276	105.151	0.95407	0.245746	3.88235	0.000103452	0.000295317	Ttll3	protein_coding
ENSMUSG00000021203	99.6152	0.949589	0.273519	3.47175	0.000517069	0.0013378	Otub2	protein_coding
ENSMUSG00000033282	669.325	0.948359	0.211196	4.49042	7.10838e-06	2.31654e-05	Rpgrip1l	protein_coding
ENSMUSG00000035247	4628.44	0.947449	0.129284	7.32843	2.32864e-13	1.39136e-12	Hectd1	protein_coding
ENSMUSG00000059743	178.708	0.946494	0.256921	3.68398	0.000229618	0.000625336	Fdps	protein_coding
ENSMUSG00000037447	627.032	0.943796	0.209282	4.50968	6.49244e-06	2.12573e-05	Arid5a	protein_coding
ENSMUSG00000037098	984.198	0.94258	0.0997537	9.44908	3.41836e-21	3.13112e-20	Rab11fip3	protein_coding
ENSMUSG00000022749	744.567	0.940038	0.124154	7.57154	3.68812e-14	2.3197e-13	Tbc1d23	protein_coding
ENSMUSG00000022175	3487.05	0.935852	0.123372	7.58561	3.30923e-14	2.09115e-13	Lrp10	protein_coding
ENSMUSG00000033722	282.517	0.932152	0.156543	5.9546	2.60702e-09	1.15582e-08	BC034090	protein_coding
ENSMUSG00000024299	197.954	0.925198	0.188998	4.89529	9.81633e-07	3.47904e-06	Adamts10	protein_coding
ENSMUSG00000027677	1779.29	0.923427	0.0952215	9.69767	3.08459e-22	2.95898e-21	Ttc14	protein_coding
ENSMUSG00000043909	1198.08	0.920373	0.133855	6.87588	6.16094e-12	3.34727e-11	Trp53bp1	protein_coding
ENSMUSG00000001750	2167.68	0.919922	0.124787	7.37195	1.68144e-13	1.01462e-12	Tcirg1	protein_coding
ENSMUSG00000039382	133.663	0.918837	0.218408	4.20697	2.58816e-05	7.90994e-05	Wdr45	protein_coding
ENSMUSG00000052062	38.5589	0.91769	0.364804	2.51557	0.0118839	0.0245955	Pard3b	protein_coding
ENSMUSG00000098332	44.7833	0.9115	0.383301	2.37802	0.0174057	0.0348132	Pigbos1	protein_coding
ENSMUSG00000031196	61.4841	0.911158	0.338512	2.69166	0.00710981	0.0153232	F8	protein_coding
ENSMUSG00000021257	147.294	0.90899	0.216911	4.19062	2.78195e-05	8.48296e-05	Angel1	protein_coding
ENSMUSG00000026349	1287.15	0.908886	0.0965667	9.41201	4.8674e-21	4.42616e-20	Ccnt2	protein_coding
ENSMUSG00000027582	474.861	0.906441	0.129149	7.01856	2.24169e-12	1.2567e-11	Zgpat	protein_coding
ENSMUSG00000054499	128.65	0.905073	0.231808	3.90441	9.44563e-05	0.000271195	Dedd2	protein_coding
ENSMUSG00000024597	1266.88	0.904702	0.162963	5.55158	2.83091e-08	1.1547e-07	Slc12a2	protein_coding
ENSMUSG00000000538	1416.24	0.90391	0.109272	8.27215	1.31569e-16	9.53003e-16	Tom1l2	protein_coding
ENSMUSG00000026792	460.874	0.903804	0.124882	7.23729	4.57751e-13	2.68489e-12	Lrsam1	protein_coding
ENSMUSG00000030409	6944.75	0.903282	0.135139	6.68411	2.32339e-11	1.21474e-10	Dmpk	protein_coding
ENSMUSG00000033730	586.065	0.900758	0.134132	6.71547	1.87462e-11	9.85572e-11	Egr3	protein_coding
ENSMUSG00000002910	111.076	0.899334	0.225444	3.98918	6.63032e-05	0.000193815	Arrdc2	protein_coding
ENSMUSG00000027854	863.869	0.896847	0.125574	7.14197	9.20002e-13	5.31197e-12	Sike1	protein_coding
ENSMUSG00000015850	566.237	0.895549	0.136612	6.55541	5.54903e-11	2.82833e-10	Adamtsl4	protein_coding
ENSMUSG00000034007	294.312	0.89329	0.163686	5.45735	4.83299e-08	1.93125e-07	Scaper	protein_coding
ENSMUSG00000038387	742.794	0.892251	0.136944	6.51545	7.24741e-11	3.6467e-10	Rras	protein_coding
ENSMUSG00000030352	2262.14	0.885569	0.110941	7.98236	1.43558e-15	9.8502e-15	Tspan9	protein_coding
ENSMUSG00000030094	314.501	0.881166	0.144558	6.09561	1.09024e-09	4.98831e-09	Xpc	protein_coding
ENSMUSG00000041225	532.492	0.880428	0.13121	6.71009	1.94508e-11	1.02091e-10	Arhgap12	protein_coding
ENSMUSG00000021134	4570.88	0.878779	0.109962	7.99166	1.33137e-15	9.1551e-15	Srsf5	protein_coding
ENSMUSG00000049807	1476.23	0.877044	0.107872	8.13041	4.2783e-16	3.02349e-15	Arhgap23	protein_coding
ENSMUSG00000064302	2175.25	0.875716	0.117254	7.46856	8.1075e-14	5.00427e-13	Clasp1	protein_coding
ENSMUSG00000029103	1182.56	0.875657	0.145229	6.02947	1.64495e-09	7.42016e-09	Lrpap1	protein_coding
ENSMUSG00000021990	102.453	0.875467	0.262445	3.33581	0.000850503	0.00213861	Spata13	protein_coding
ENSMUSG00000025150	347.087	0.872636	0.203332	4.29168	1.7733e-05	5.52243e-05	Cbr2	protein_coding
ENSMUSG00000054277	1274.83	0.872107	0.123178	7.08008	1.44069e-12	8.18806e-12	Arfgap3	protein_coding
ENSMUSG00000025224	2663.47	0.871528	0.107539	8.10427	5.30652e-16	3.73197e-15	Gbf1	protein_coding
ENSMUSG00000024083	2705.15	0.870561	0.158475	5.49337	3.9434e-08	1.58824e-07	Pja2	protein_coding
ENSMUSG00000068758	202.275	0.869316	0.188161	4.62007	3.83601e-06	1.28336e-05	Il3ra	protein_coding
ENSMUSG00000078584	279.512	0.869204	0.152033	5.71721	1.08289e-08	4.56196e-08	AU022252	protein_coding
ENSMUSG00000022231	3439.45	0.867379	0.263204	3.29546	0.000982624	0.00245106	Sema5a	protein_coding
ENSMUSG00000029456	77.7441	0.866677	0.269129	3.2203	0.00128055	0.00313515	Acad10	protein_coding
ENSMUSG00000031959	462.972	0.864892	0.126983	6.81107	9.68755e-12	5.20189e-11	Wdr59	protein_coding
ENSMUSG00000006676	2593.23	0.864689	0.0840093	10.2928	7.59546e-25	8.21782e-24	Usp19	protein_coding
ENSMUSG00000032413	428.407	0.864492	0.135801	6.36588	1.94175e-10	9.4601e-10	Rasa2	protein_coding
ENSMUSG00000035095	293.584	0.861322	0.1471	5.85535	4.76017e-09	2.06672e-08	Fam167a	protein_coding
ENSMUSG00000034290	1761.13	0.859302	0.103088	8.3356	7.71091e-17	5.66357e-16	Nek9	protein_coding
ENSMUSG00000004056	1462.64	0.858808	0.105391	8.14881	3.67531e-16	2.60419e-15	Akt2	protein_coding
ENSMUSG00000021895	155.455	0.855228	0.191393	4.46843	7.87944e-06	2.55327e-05	Arhgef3	protein_coding
ENSMUSG00000035781	1318.55	0.855212	0.102169	8.37059	5.73317e-17	4.23071e-16	R3hdm4	protein_coding
ENSMUSG00000022389	1641.07	0.852614	0.0863893	9.86943	5.64831e-23	5.63309e-22	Tef	protein_coding
ENSMUSG00000034863	1340.5	0.852142	0.0955418	8.91905	4.70318e-19	3.87869e-18	Ano8	protein_coding
ENSMUSG00000020181	990.892	0.8495	0.137924	6.15919	7.31171e-10	3.39397e-09	Nav3	protein_coding
ENSMUSG00000090394	39.705	0.848584	0.337174	2.51676	0.0118441	0.0245238	4930523C07Rik	protein_coding
ENSMUSG00000038648	1455.3	0.847809	0.168553	5.02993	4.90658e-07	1.78834e-06	Creb3l2	protein_coding
ENSMUSG00000037815	12844.5	0.847094	0.091586	9.24917	2.26252e-20	1.99307e-19	Ctnna1	protein_coding
ENSMUSG00000070738	1118.89	0.846604	0.115717	7.31618	2.55135e-13	1.52106e-12	Dgkd	protein_coding
ENSMUSG00000015474	203.218	0.846398	0.182865	4.62853	3.68265e-06	1.23402e-05	Ppt2	protein_coding
ENSMUSG00000039262	6827.66	0.845027	0.137072	6.16483	7.0559e-10	3.27925e-09	Prrc2b	protein_coding
ENSMUSG00000015522	1342.32	0.84491	0.105331	8.02147	1.04489e-15	7.23256e-15	Arnt	protein_coding
ENSMUSG00000004071	997.106	0.844442	0.121126	6.97161	3.13328e-12	1.74144e-11	Cdip1	protein_coding
ENSMUSG00000032911	1305.37	0.843914	0.154429	5.46473	4.63608e-08	1.85414e-07	Cspg4	protein_coding
ENSMUSG00000032812	485.063	0.843302	0.119934	7.03136	2.04525e-12	1.14822e-11	Arap1	protein_coding
ENSMUSG00000089682	631.069	0.8401	0.150334	5.58824	2.29386e-08	9.42364e-08	Bcl2l2	protein_coding
ENSMUSG00000057133	1197.53	0.837143	0.123894	6.75691	1.40967e-11	7.48214e-11	Chd6	protein_coding
ENSMUSG00000072941	1383.5	0.834739	0.200316	4.16712	3.08469e-05	9.35019e-05	Sod3	protein_coding
ENSMUSG00000022228	592.185	0.833756	0.131532	6.33882	2.31528e-10	1.12047e-09	Zscan26	protein_coding
ENSMUSG00000045838	1935.23	0.832719	0.137265	6.06652	1.30707e-09	5.94294e-09	Ccdc9b	protein_coding
ENSMUSG00000040929	331.434	0.829706	0.182202	4.55378	5.26907e-06	1.74119e-05	Rfx3	protein_coding
ENSMUSG00000021772	184.628	0.825349	0.19212	4.296	1.73904e-05	5.4211e-05	Nkiras1	protein_coding
ENSMUSG00000035671	826.993	0.824004	0.11805	6.9801	2.9496e-12	1.64226e-11	Zswim4	protein_coding
ENSMUSG00000073633	100.878	0.823993	0.239445	3.44126	0.000579016	0.00148808	Fbxo36	protein_coding
ENSMUSG00000021982	410.57	0.823723	0.135496	6.07933	1.20689e-09	5.49936e-09	Cdadc1	protein_coding
ENSMUSG00000045193	623.847	0.822464	0.214809	3.82882	0.000128761	0.000363603	Cirbp	protein_coding
ENSMUSG00000056679	105.582	0.821268	0.222069	3.69826	0.000217082	0.000593297	Gpr173	protein_coding
ENSMUSG00000058318	712.475	0.820135	0.162551	5.04539	4.52587e-07	1.65405e-06	Phf21a	protein_coding
ENSMUSG00000052712	1353.56	0.819317	0.107186	7.6439	2.10741e-14	1.34933e-13	BC004004	protein_coding
ENSMUSG00000050271	222.169	0.818677	0.190291	4.30224	1.69083e-05	5.28041e-05	Prag1	protein_coding
ENSMUSG00000028465	16179.7	0.818202	0.123013	6.65135	2.90414e-11	1.50586e-10	Tln1	protein_coding
ENSMUSG00000042211	1024.49	0.81121	0.104237	7.78233	7.11985e-15	4.70229e-14	Fbxo38	protein_coding
ENSMUSG00000025656	286.589	0.808087	0.153414	5.26735	1.38404e-07	5.31017e-07	Arhgef9	protein_coding
ENSMUSG00000040721	115.715	0.808069	0.215071	3.75721	0.000171817	0.000476628	Zfhx2	protein_coding
ENSMUSG00000024754	1047.98	0.805691	0.152581	5.28042	1.2889e-07	4.95824e-07	Cemip2	protein_coding
ENSMUSG00000079020	641.595	0.802013	0.132789	6.03978	1.54326e-09	6.9748e-09	Slc45a4	protein_coding
ENSMUSG00000001018	1076.44	0.801492	0.107753	7.43826	1.0202e-13	6.26631e-13	Snapin	protein_coding
ENSMUSG00000028919	766.258	0.800023	0.150995	5.29835	1.16855e-07	4.51738e-07	Arhgef19	protein_coding
ENSMUSG00000020919	548.537	0.796125	0.168815	4.71596	2.40578e-06	8.18661e-06	Stat5b	protein_coding
ENSMUSG00000025505	153.188	0.795662	0.21372	3.72293	0.000196928	0.000541035	Tmem80	protein_coding
ENSMUSG00000009291	5238.38	0.795151	0.136135	5.8409	5.19192e-09	2.24436e-08	Pttg1ip	protein_coding
ENSMUSG00000052557	559.587	0.794689	0.13354	5.95094	2.66611e-09	1.18091e-08	Gan	protein_coding
ENSMUSG00000031519	4233.2	0.794176	0.180758	4.39359	1.11495e-05	3.55552e-05	Asb5	protein_coding
ENSMUSG00000038618	208.163	0.790291	0.255426	3.09401	0.00197468	0.00469923	Rassf7	protein_coding
ENSMUSG00000019564	163.548	0.790153	0.2051	3.85253	0.000116903	0.000331757	Arid3a	protein_coding
ENSMUSG00000020085	416.312	0.789991	0.145077	5.44532	5.1711e-08	2.06025e-07	Aifm2	protein_coding
ENSMUSG00000037062	11390.9	0.785469	0.0855884	9.17728	4.42104e-20	3.84959e-19	Sh3glb1	protein_coding
ENSMUSG00000001418	2246.15	0.784961	0.128083	6.12854	8.86885e-10	4.0906e-09	Glmp	protein_coding
ENSMUSG00000021978	2048.04	0.784281	0.115074	6.81543	9.39799e-12	5.04784e-11	Extl3	protein_coding
ENSMUSG00000028517	695.999	0.783442	0.189185	4.14114	3.45585e-05	0.000104133	Plpp3	protein_coding
ENSMUSG00000023868	100.78	0.782328	0.23961	3.265	0.00109464	0.00270952	Pde10a	protein_coding
ENSMUSG00000051344	314.91	0.780895	0.171875	4.54339	5.53574e-06	1.82425e-05	Plekhm3	protein_coding
ENSMUSG00000046603	184.648	0.779539	0.210032	3.71153	0.000206009	0.000564341	Tcaim	protein_coding
ENSMUSG00000027742	792.926	0.779473	0.118501	6.57775	4.77616e-11	2.4443e-10	Cog6	protein_coding
ENSMUSG00000025533	465.521	0.779158	0.138996	5.60562	2.07505e-08	8.55642e-08	Asl	protein_coding
ENSMUSG00000035891	586.75	0.776726	0.124843	6.22162	4.92057e-10	2.3171e-09	Cerk	protein_coding
ENSMUSG00000037239	268.496	0.775241	0.176596	4.38992	1.13393e-05	3.61177e-05	Spred3	protein_coding
ENSMUSG00000023235	123.478	0.775088	0.238237	3.25343	0.00114019	0.00281638	Ccl25	protein_coding
ENSMUSG00000031812	1035.3	0.773468	0.142051	5.44501	5.18011e-08	2.0634e-07	Map1lc3b	protein_coding
ENSMUSG00000045098	868.328	0.772871	0.125418	6.16234	7.16778e-10	3.32798e-09	Kmt5b	protein_coding
ENSMUSG00000019822	401.57	0.772667	0.131692	5.86721	4.43198e-09	1.92734e-08	Smpd2	protein_coding
ENSMUSG00000048118	504.97	0.770802	0.184202	4.18454	2.8574e-05	8.69759e-05	Arid4a	protein_coding
ENSMUSG00000037470	3867.05	0.770194	0.102134	7.54103	4.6626e-14	2.91609e-13	Uggt1	protein_coding
ENSMUSG00000009733	407.372	0.769836	0.176788	4.35457	1.33325e-05	4.22313e-05	Tfcp2	protein_coding
ENSMUSG00000002265	5942.64	0.769303	0.161712	4.75726	1.96243e-06	6.73378e-06	Peg3	protein_coding
ENSMUSG00000002222	905.845	0.769077	0.14856	5.17689	2.25618e-07	8.49736e-07	Rmnd5a	protein_coding
ENSMUSG00000030691	371.606	0.768465	0.168751	4.55383	5.26779e-06	1.74108e-05	Fchsd2	protein_coding
ENSMUSG00000038351	595.241	0.767388	0.126495	6.06653	1.30706e-09	5.94294e-09	Sgsm2	protein_coding
ENSMUSG00000029502	1600.32	0.766758	0.13034	5.88277	4.03446e-09	1.76096e-08	Golga3	protein_coding
ENSMUSG00000051457	200.212	0.765134	0.211898	3.61087	0.000305174	0.000817943	Spn	protein_coding
ENSMUSG00000050714	266.175	0.765103	0.194666	3.93034	8.48266e-05	0.000245052	Zbtb26	protein_coding
ENSMUSG00000036644	1569.4	0.764623	0.10424	7.33519	2.21407e-13	1.32754e-12	Tbc1d9b	protein_coding
ENSMUSG00000028467	186.286	0.763615	0.188778	4.04503	5.23159e-05	0.000154653	Gba2	protein_coding
ENSMUSG00000041341	1138.81	0.763585	0.120608	6.33115	2.43341e-10	1.17553e-09	Atg2b	protein_coding
ENSMUSG00000046876	516.249	0.763011	0.139621	5.46488	4.63226e-08	1.853e-07	Atxn1	protein_coding
ENSMUSG00000053390	141.917	0.761087	0.232254	3.27696	0.00104931	0.00260383	Zfp952	protein_coding
ENSMUSG00000022419	2280.46	0.759384	0.137274	5.53187	3.16841e-08	1.28708e-07	Deptor	protein_coding
ENSMUSG00000037416	1059.54	0.758286	0.152088	4.98582	6.16984e-07	2.22555e-06	Dmxl1	protein_coding
ENSMUSG00000029135	1852.43	0.757344	0.118331	6.40023	1.55146e-10	7.60969e-10	Fosl2	protein_coding
ENSMUSG00000047909	606.558	0.757062	0.135105	5.60352	2.10044e-08	8.65542e-08	Ankrd16	protein_coding
ENSMUSG00000035067	188.019	0.752933	0.210221	3.58162	0.000341468	0.000909805	Xkr6	protein_coding
ENSMUSG00000024780	1238.06	0.752666	0.110938	6.78457	1.16433e-11	6.2167e-11	Cdc37l1	protein_coding
ENSMUSG00000032741	4102.3	0.750389	0.133229	5.63232	1.77804e-08	7.38169e-08	Tpcn1	protein_coding
ENSMUSG00000055923	210.179	0.748305	0.182342	4.10386	4.06321e-05	0.000121503	Aasdh	protein_coding
ENSMUSG00000047888	1409.84	0.74779	0.163036	4.58665	4.50424e-06	1.49631e-05	Tnrc6b	protein_coding
ENSMUSG00000038225	102.688	0.746699	0.245902	3.03658	0.00239281	0.00560589	Primpol	protein_coding
ENSMUSG00000020064	1614.13	0.744613	0.0939961	7.92175	2.34188e-15	1.58724e-14	Herc4	protein_coding
ENSMUSG00000048787	262.49	0.743032	0.18778	3.95692	7.59223e-05	0.00022043	Dcun1d3	protein_coding
ENSMUSG00000031993	1085.85	0.741883	0.0990562	7.48951	6.91316e-14	4.2853e-13	Snx19	protein_coding
ENSMUSG00000036339	425.016	0.741485	0.13188	5.62243	1.88286e-08	7.79971e-08	Tmem260	protein_coding
ENSMUSG00000031644	722.516	0.740276	0.147223	5.02825	4.94986e-07	1.80376e-06	Nek1	protein_coding
ENSMUSG00000014763	981.422	0.739693	0.113071	6.54184	6.07655e-11	3.0847e-10	Fam120b	protein_coding
ENSMUSG00000020393	3023.01	0.739001	0.126242	5.85383	4.80383e-09	2.08519e-08	Kremen1	protein_coding
ENSMUSG00000001995	439.506	0.736127	0.153639	4.79129	1.65716e-06	5.72795e-06	Sipa1l2	protein_coding
ENSMUSG00000030741	623.868	0.733995	0.130913	5.60674	2.06178e-08	8.50725e-08	Spns1	protein_coding
ENSMUSG00000024242	571.33	0.72769	0.13339	5.45536	4.88725e-08	1.95169e-07	Map4k3	protein_coding
ENSMUSG00000025854	1153.4	0.723999	0.123755	5.85026	4.90802e-09	2.12748e-08	Fam20c	protein_coding
ENSMUSG00000036104	1140.32	0.721128	0.111899	6.44445	1.16019e-10	5.7579e-10	Rab3gap1	protein_coding
ENSMUSG00000067942	606.367	0.720448	0.122768	5.86836	4.40136e-09	1.91446e-08	Zfp160	protein_coding
ENSMUSG00000039405	1433.99	0.719308	0.103285	6.96428	3.30098e-12	1.82926e-11	Prss23	protein_coding
ENSMUSG00000003581	434.122	0.718153	0.133778	5.36824	7.95104e-08	3.1152e-07	Rnf215	protein_coding
ENSMUSG00000058297	422.677	0.713591	0.218065	3.27239	0.00106644	0.00264459	Spock2	protein_coding
ENSMUSG00000008090	804.123	0.71307	0.119279	5.97819	2.25634e-09	1.00793e-08	Fgfrl1	protein_coding
ENSMUSG00000026411	1033.73	0.712763	0.111832	6.37351	1.84753e-10	9.01736e-10	Tmem9	protein_coding
ENSMUSG00000037031	847.705	0.71068	0.161072	4.41218	1.02334e-05	3.27612e-05	Tspan15	protein_coding
ENSMUSG00000061353	1923.19	0.709228	0.178496	3.97336	7.08649e-05	0.000206542	Cxcl12	protein_coding
ENSMUSG00000021094	365.545	0.708964	0.170697	4.15334	3.27655e-05	9.90154e-05	Dhrs7	protein_coding
ENSMUSG00000050288	1862.23	0.705965	0.12161	5.80516	6.4306e-09	2.76084e-08	Fzd2	protein_coding
ENSMUSG00000034449	123.413	0.704234	0.242309	2.90634	0.00365678	0.00830223	Dhrs11	protein_coding
ENSMUSG00000035202	359.539	0.70167	0.14171	4.95145	7.36617e-07	2.63893e-06	Lars2	protein_coding
ENSMUSG00000000823	952.762	0.700815	0.124067	5.6487	1.61664e-08	6.72497e-08	Zfp512b	protein_coding
ENSMUSG00000030695	19925.2	0.699339	0.078834	8.87104	7.2469e-19	5.91956e-18	Aldoa	protein_coding
ENSMUSG00000047153	427.461	0.698264	0.141708	4.92748	8.32951e-07	2.97275e-06	Khnyn	protein_coding
ENSMUSG00000021846	371.786	0.695563	0.158321	4.39336	1.11611e-05	3.55863e-05	Peli2	protein_coding
ENSMUSG00000024019	72.3986	0.693542	0.276004	2.5128	0.0119777	0.0247734	Cmtr1	protein_coding
ENSMUSG00000024276	739.26	0.692945	0.133475	5.19156	2.08545e-07	7.88267e-07	Zfp397	protein_coding
ENSMUSG00000029478	5450.47	0.6924	0.137309	5.04266	4.59114e-07	1.67661e-06	Ncor2	protein_coding
ENSMUSG00000020389	105.073	0.691682	0.221848	3.11782	0.00182195	0.0043633	Cdkl3	protein_coding
ENSMUSG00000018995	185.925	0.689201	0.196143	3.51376	0.000441807	0.00115816	Nars2	protein_coding
ENSMUSG00000037287	481.614	0.687498	0.123383	5.57205	2.51759e-08	1.03024e-07	Tbcel	protein_coding
ENSMUSG00000066613	148.353	0.687105	0.24801	2.77047	0.00559756	0.0122972	Zfp932	protein_coding
ENSMUSG00000028542	497.787	0.685999	0.159861	4.29122	1.7769e-05	5.53182e-05	Slc6a9	protein_coding
ENSMUSG00000028849	4975.42	0.685487	0.0893473	7.67216	1.69119e-14	1.09023e-13	Map7d1	protein_coding
ENSMUSG00000068663	784.757	0.683841	0.132285	5.16944	2.34796e-07	8.8184e-07	Clec16a	protein_coding
ENSMUSG00000021009	1724.22	0.683429	0.104197	6.55899	5.41749e-11	2.76352e-10	Ptpn21	protein_coding
ENSMUSG00000039219	991.734	0.682349	0.118159	5.77484	7.70261e-09	3.28825e-08	Arid4b	protein_coding
ENSMUSG00000060798	193.453	0.681988	0.187545	3.6364	0.000276477	0.000745264	Intu	protein_coding
ENSMUSG00000030688	248.389	0.681423	0.194467	3.50405	0.000458239	0.00119774	Stard10	protein_coding
ENSMUSG00000072694	87.873	0.679547	0.271196	2.50574	0.0122196	0.0252101	1500011B03Rik	protein_coding
ENSMUSG00000028608	685.788	0.679017	0.145068	4.68069	2.85908e-06	9.66809e-06	Czib	protein_coding
ENSMUSG00000070814	195.556	0.678694	0.188733	3.59605	0.000323085	0.00086411	Zswim9	protein_coding
ENSMUSG00000038797	64.9909	0.678432	0.286931	2.36445	0.018057	0.0360052	Zscan2	protein_coding
ENSMUSG00000016487	5168.19	0.677208	0.0830063	8.15851	3.39188e-16	2.40969e-15	Ppfibp1	protein_coding
ENSMUSG00000037017	233.241	0.674324	0.179228	3.76239	0.000168297	0.000467681	Zscan21	protein_coding
ENSMUSG00000033565	4923.01	0.673666	0.105789	6.36804	1.91464e-10	9.33283e-10	Rbfox2	protein_coding
ENSMUSG00000027366	2222.44	0.672166	0.174554	3.85076	0.000117751	0.000334012	Sppl2a	protein_coding
ENSMUSG00000032777	2251.84	0.66645	0.0998879	6.67198	2.52382e-11	1.31589e-10	Gtf3c1	protein_coding
ENSMUSG00000030172	1044.03	0.665605	0.174957	3.8044	0.000142148	0.000399017	Erc1	protein_coding
ENSMUSG00000031393	1345.62	0.665111	0.121944	5.45425	4.91787e-08	1.96226e-07	Mecp2	protein_coding
ENSMUSG00000002603	2205.49	0.662845	0.118718	5.58335	2.35931e-08	9.6798e-08	Tgfb1	protein_coding
ENSMUSG00000022940	291.917	0.66188	0.156839	4.22012	2.44175e-05	7.48917e-05	Pigp	protein_coding
ENSMUSG00000022952	2054.46	0.661507	0.116106	5.69745	1.21613e-08	5.1073e-08	Runx1	protein_coding
ENSMUSG00000020818	907.741	0.65963	0.145496	4.53365	5.79738e-06	1.90709e-05	Mfsd11	protein_coding
ENSMUSG00000031357	1159.2	0.658125	0.0930133	7.0756	1.48803e-12	8.44438e-12	Syap1	protein_coding
ENSMUSG00000020458	14285.1	0.6576	0.134161	4.90156	9.50768e-07	3.37854e-06	Rtn4	protein_coding
ENSMUSG00000056260	1013.15	0.657202	0.099162	6.62756	3.41284e-11	1.7614e-10	Lrif1	protein_coding
ENSMUSG00000038485	661.873	0.655756	0.118863	5.51689	3.45044e-08	1.39803e-07	Socs7	protein_coding
ENSMUSG00000034042	614.259	0.654155	0.109225	5.98906	2.11062e-09	9.44846e-09	Gpbp1l1	protein_coding
ENSMUSG00000036534	1354.61	0.652188	0.143249	4.55284	5.29258e-06	1.74835e-05	Slc38a7	protein_coding
ENSMUSG00000028483	454.591	0.650908	0.158878	4.0969	4.18717e-05	0.000125091	Snapc3	protein_coding
ENSMUSG00000025795	632.734	0.646894	0.141757	4.56339	5.03345e-06	1.66625e-05	Rassf3	protein_coding
ENSMUSG00000029127	126.687	0.64631	0.217783	2.96768	0.00300055	0.00689699	Zbtb49	protein_coding
ENSMUSG00000037652	1522.22	0.644247	0.134903	4.77563	1.79142e-06	6.1717e-06	Phc3	protein_coding
ENSMUSG00000061731	3572.22	0.64379	0.090414	7.12046	1.07564e-12	6.17844e-12	Ext1	protein_coding
ENSMUSG00000035248	1240.09	0.643143	0.125601	5.12054	3.04656e-07	1.13339e-06	Tut7	protein_coding
ENSMUSG00000039218	13942.6	0.642739	0.0874038	7.35367	1.92833e-13	1.16026e-12	Srrm2	protein_coding
ENSMUSG00000022270	2366.95	0.642094	0.156443	4.10434	4.05471e-05	0.000121268	Retreg1	protein_coding
ENSMUSG00000043940	1959.76	0.641599	0.160186	4.00533	6.19308e-05	0.000181822	Wdfy3	protein_coding
ENSMUSG00000034247	605.416	0.640095	0.119666	5.34901	8.84359e-08	3.45272e-07	Plekhm1	protein_coding
ENSMUSG00000021592	210.846	0.639971	0.190769	3.35469	0.000794539	0.0020051	Arsk	protein_coding
ENSMUSG00000029291	488.242	0.63964	0.124192	5.1504	2.5993e-07	9.72367e-07	Rufy3	protein_coding
ENSMUSG00000042050	577.775	0.639326	0.114621	5.57776	2.43636e-08	9.98082e-08	Wdr60	protein_coding
ENSMUSG00000048232	282.341	0.638911	0.144378	4.42528	9.63185e-06	3.09193e-05	Fbxo10	protein_coding
ENSMUSG00000037251	403.804	0.63723	0.165074	3.86026	0.000113266	0.000322162	Pomk	protein_coding
ENSMUSG00000031537	1068.57	0.636286	0.0933249	6.81797	9.23376e-12	4.96245e-11	Ikbkb	protein_coding
ENSMUSG00000000693	2089.09	0.636227	0.098758	6.44229	1.17688e-10	5.83613e-10	Loxl3	protein_coding
ENSMUSG00000000605	1486.23	0.636181	0.0998202	6.37327	1.85039e-10	9.02664e-10	Clcn4	protein_coding
ENSMUSG00000020261	461.082	0.63565	0.169633	3.7472	0.000178822	0.000494241	Slc36a1	protein_coding
ENSMUSG00000031310	821.698	0.632169	0.107126	5.90118	3.60921e-09	1.58193e-08	Zmym3	protein_coding
ENSMUSG00000046324	1766	0.631198	0.135461	4.65962	3.16794e-06	1.06666e-05	Ermp1	protein_coding
ENSMUSG00000004561	350.825	0.630097	0.170606	3.69328	0.000221381	0.000604171	Mettl17	protein_coding
ENSMUSG00000026788	449.066	0.624865	0.131293	4.75932	1.94246e-06	6.6677e-06	Zbtb43	protein_coding
ENSMUSG00000056268	421.853	0.623371	0.135134	4.61297	3.96957e-06	1.32499e-05	Dennd1b	protein_coding
ENSMUSG00000036686	1461.7	0.619315	0.103018	6.01171	1.83572e-09	8.26292e-09	Cc2d1a	protein_coding
ENSMUSG00000034006	135.05	0.619236	0.224485	2.75847	0.00580723	0.0127281	Slc66a2	protein_coding
ENSMUSG00000018167	429.992	0.618717	0.125545	4.92826	8.29671e-07	2.96161e-06	Stard3	protein_coding
ENSMUSG00000031574	117.949	0.614163	0.246535	2.49118	0.0127319	0.0261271	Star	protein_coding
ENSMUSG00000031667	566.868	0.613937	0.129159	4.75335	2.00076e-06	6.86031e-06	Aktip	protein_coding
ENSMUSG00000027665	1368.76	0.611956	0.103256	5.9266	3.09265e-09	1.3628e-08	Pik3ca	protein_coding
ENSMUSG00000048832	535.576	0.611625	0.126786	4.82409	1.40647e-06	4.89373e-06	Vps37c	protein_coding
ENSMUSG00000037415	845.732	0.611005	0.0984411	6.20681	5.40714e-10	2.53799e-09	Ranbp10	protein_coding
ENSMUSG00000034974	774.954	0.610741	0.127692	4.78293	1.72754e-06	5.9636e-06	Dapk3	protein_coding
ENSMUSG00000059474	576.267	0.610362	0.118049	5.1704	2.33599e-07	8.77694e-07	Mbtd1	protein_coding
ENSMUSG00000029338	3062.1	0.608635	0.187104	3.25292	0.00114224	0.0028207	Antxr2	protein_coding
ENSMUSG00000025986	996.852	0.607469	0.202945	2.99327	0.00276007	0.0063831	Slc39a10	protein_coding
ENSMUSG00000055670	1511.93	0.607224	0.114497	5.30339	1.13674e-07	4.39982e-07	Zzef1	protein_coding
ENSMUSG00000030313	882.445	0.606797	0.121652	4.98799	6.10106e-07	2.20116e-06	Dennd5b	protein_coding
ENSMUSG00000048222	92.8732	0.606506	0.249621	2.42971	0.015111	0.030531	Mfap1b	protein_coding
ENSMUSG00000015202	575.045	0.604202	0.117687	5.13397	2.8369e-07	1.05727e-06	Cnksr3	protein_coding
ENSMUSG00000038022	120.909	0.603693	0.228532	2.64161	0.00825142	0.0175749	Mindy4	protein_coding
ENSMUSG00000032602	213.619	0.602594	0.168637	3.57331	0.000352493	0.000937579	Slc25a20	protein_coding
ENSMUSG00000039473	1358.81	0.602389	0.0921757	6.53522	6.35151e-11	3.21736e-10	Ubn1	protein_coding
ENSMUSG00000029263	344.034	0.602027	0.172835	3.48325	0.000495366	0.00128676	Pigg	protein_coding
ENSMUSG00000041685	1084.69	0.601854	0.135928	4.42775	9.52226e-06	3.05831e-05	Fcho2	protein_coding
ENSMUSG00000033542	1594.33	0.601572	0.102774	5.85335	4.81762e-09	2.0907e-08	Arhgef5	protein_coding
ENSMUSG00000040006	651.411	0.599903	0.155925	3.84739	0.000119384	0.000338338	Ginm1	protein_coding
ENSMUSG00000026648	205.537	0.59934	0.17102	3.50451	0.000457455	0.00119603	Dclre1c	protein_coding
ENSMUSG00000018387	107.179	0.599239	0.236992	2.52852	0.0114543	0.0237743	Shroom1	protein_coding
ENSMUSG00000038712	959.471	0.593238	0.130316	4.55229	5.30644e-06	1.75262e-05	Mindy1	protein_coding
ENSMUSG00000078671	1135.41	0.592412	0.102581	5.77508	7.69155e-09	3.28427e-08	Chd2	protein_coding
ENSMUSG00000061589	2412.77	0.591567	0.11506	5.1414	2.72703e-07	1.01833e-06	Dot1l	protein_coding
ENSMUSG00000052928	495.301	0.591503	0.174124	3.39703	0.000681215	0.00173349	Ctif	protein_coding
ENSMUSG00000059316	892.492	0.589791	0.114791	5.13797	2.77727e-07	1.03647e-06	Slc27a4	protein_coding
ENSMUSG00000035395	161.525	0.58882	0.188936	3.1165	0.00183009	0.00438001	Dcaf8l	protein_coding
ENSMUSG00000028708	364.56	0.587647	0.140022	4.19682	2.70692e-05	8.2662e-05	Mknk1	protein_coding
ENSMUSG00000071649	259.198	0.587403	0.162343	3.61829	0.000296556	0.00079575	B3gat3	protein_coding
ENSMUSG00000053347	353.716	0.586568	0.159612	3.67497	0.000237879	0.000646765	Zfp943	protein_coding
ENSMUSG00000003992	616	0.585821	0.144657	4.04974	5.12752e-05	0.000151671	Ssbp2	protein_coding
ENSMUSG00000040511	1391.81	0.584781	0.116574	5.01639	5.26514e-07	1.91422e-06	Pvr	protein_coding
ENSMUSG00000004637	142.041	0.584439	0.217468	2.68747	0.00719947	0.015497	Wwox	protein_coding
ENSMUSG00000042790	455.911	0.583296	0.154776	3.76864	0.000164141	0.000456947	Rnf214	protein_coding
ENSMUSG00000079557	397.079	0.582844	0.167273	3.48439	0.000493262	0.00128201	Marchf2	protein_coding
ENSMUSG00000034165	1386.54	0.582824	0.113884	5.11771	3.09265e-07	1.14963e-06	Ccnd3	protein_coding
ENSMUSG00000073643	766.024	0.580805	0.113762	5.10543	3.30041e-07	1.22301e-06	Wdfy1	protein_coding
ENSMUSG00000006782	148.982	0.578197	0.201594	2.86813	0.00412912	0.00928855	Cnp	protein_coding
ENSMUSG00000026674	4440.41	0.577409	0.128267	4.50164	6.74319e-06	2.2021e-05	Ddr2	protein_coding
ENSMUSG00000034377	1584.95	0.577012	0.176389	3.27125	0.00107074	0.0026542	Tulp4	protein_coding
ENSMUSG00000007036	635.925	0.57677	0.13039	4.42341	9.71568e-06	3.11671e-05	Abhd16a	protein_coding
ENSMUSG00000013878	178.446	0.576666	0.199371	2.89243	0.0038228	0.0086552	Rnf170	protein_coding
ENSMUSG00000025408	463.398	0.576233	0.170219	3.38524	0.000711163	0.00180507	Ddit3	protein_coding
ENSMUSG00000025261	10456.3	0.574058	0.131218	4.37485	1.21518e-05	3.8647e-05	Huwe1	protein_coding
ENSMUSG00000031708	4485.31	0.573922	0.10705	5.36126	8.26437e-08	3.23461e-07	Tecr	protein_coding
ENSMUSG00000031748	2311.84	0.573075	0.131856	4.34623	1.38495e-05	4.37221e-05	Gnao1	protein_coding
ENSMUSG00000033697	380.863	0.570933	0.153405	3.72173	0.00019786	0.000543437	Arhgap39	protein_coding
ENSMUSG00000018931	439.242	0.570843	0.149199	3.82606	0.000130212	0.000367425	Natd1	protein_coding
ENSMUSG00000033760	405.371	0.569379	0.180322	3.15756	0.00159094	0.0038442	Rbm4b	protein_coding
ENSMUSG00000019947	1024.28	0.568587	0.150707	3.7728	0.000161424	0.000449912	Arid5b	protein_coding
ENSMUSG00000074884	719.036	0.568273	0.116035	4.89742	9.71034e-07	3.44536e-06	Serf2	protein_coding
ENSMUSG00000033386	1598.89	0.565892	0.18538	3.05261	0.00226863	0.00534149	Frrs1	protein_coding
ENSMUSG00000027035	1692.52	0.56436	0.168391	3.35149	0.000803779	0.00202652	Cers6	protein_coding
ENSMUSG00000003184	621.773	0.563486	0.169945	3.31569	0.000914167	0.00229076	Irf3	protein_coding
ENSMUSG00000053754	2140.13	0.559545	0.0975409	5.73651	9.66446e-09	4.08693e-08	Chd8	protein_coding
ENSMUSG00000038970	607.43	0.558808	0.15785	3.54013	0.000399933	0.00105441	Lmtk2	protein_coding
ENSMUSG00000048537	2117.87	0.55877	0.101669	5.49598	3.88549e-08	1.56623e-07	Phldb1	protein_coding
ENSMUSG00000012117	644.402	0.55572	0.10978	5.06212	4.14623e-07	1.5212e-06	Dhdds	protein_coding
ENSMUSG00000032353	789.278	0.555378	0.110936	5.00631	5.54845e-07	2.01179e-06	Tmed3	protein_coding
ENSMUSG00000034908	1758.32	0.554788	0.103502	5.36014	8.31563e-08	3.25265e-07	Sidt2	protein_coding
ENSMUSG00000025867	650.891	0.554376	0.13353	4.15169	3.30032e-05	9.96699e-05	Cplx2	protein_coding
ENSMUSG00000033439	160.924	0.553095	0.19967	2.77005	0.00560477	0.0123116	Trmt13	protein_coding
ENSMUSG00000018983	554.224	0.552497	0.120016	4.60352	4.15407e-06	1.38535e-05	E2f2	protein_coding
ENSMUSG00000052751	366.729	0.551627	0.154679	3.56628	0.000362086	0.000961468	Repin1	protein_coding
ENSMUSG00000001630	253.874	0.551255	0.164043	3.36043	0.000778212	0.00196548	Stk38l	protein_coding
ENSMUSG00000031951	217.189	0.550693	0.21552	2.55519	0.010613	0.022167	Tmem231	protein_coding
ENSMUSG00000050565	1907.8	0.549569	0.0870927	6.31016	2.78739e-10	1.33728e-09	Tor1aip2	protein_coding
ENSMUSG00000001062	382.692	0.549205	0.138354	3.96957	7.20035e-05	0.000209569	Vps9d1	protein_coding
ENSMUSG00000071176	921.796	0.546349	0.135212	4.04069	5.32951e-05	0.000157473	Arhgef10	protein_coding
ENSMUSG00000024197	1072.24	0.545442	0.105792	5.15579	2.5256e-07	9.46109e-07	Plin3	protein_coding
ENSMUSG00000059890	1129.12	0.544224	0.140138	3.88348	0.000102973	0.000294066	Ube4a	protein_coding
ENSMUSG00000049295	413.423	0.543238	0.143318	3.79044	0.000150382	0.000420691	Zfp219	protein_coding
ENSMUSG00000026024	643.218	0.543198	0.138511	3.92169	8.79284e-05	0.000253456	Als2	protein_coding
ENSMUSG00000026353	3465.73	0.542555	0.0891444	6.08625	1.15587e-09	5.27194e-09	Ubxn4	protein_coding
ENSMUSG00000038545	1949.38	0.541543	0.104463	5.18408	2.17084e-07	8.19396e-07	Cul7	protein_coding
ENSMUSG00000079487	1637.58	0.539659	0.0906539	5.95296	2.63338e-09	1.16696e-08	Med12	protein_coding
ENSMUSG00000048126	14039.1	0.53926	0.143208	3.76559	0.000166159	0.000462019	Col6a3	protein_coding
ENSMUSG00000075595	689.134	0.53898	0.124875	4.31616	1.58764e-05	4.97461e-05	Zfp652	protein_coding
ENSMUSG00000032826	127.44	0.538669	0.207349	2.59789	0.00937985	0.0197841	Ank2	protein_coding
ENSMUSG00000030180	1071.09	0.537538	0.129185	4.16101	3.16842e-05	9.59015e-05	Kdm5a	protein_coding
ENSMUSG00000029175	1125.89	0.53669	0.123854	4.33324	1.46933e-05	4.62156e-05	Slc35f6	protein_coding
ENSMUSG00000031996	3459.4	0.53633	0.137306	3.9061	9.37962e-05	0.000269382	Aplp2	protein_coding
ENSMUSG00000037085	196.445	0.535377	0.175397	3.05237	0.00227039	0.00534364	Trmt12	protein_coding
ENSMUSG00000032875	2823.26	0.53399	0.128608	4.15206	3.29495e-05	9.95395e-05	Arhgef17	protein_coding
ENSMUSG00000024006	1455.02	0.532983	0.0947506	5.62512	1.8538e-08	7.6861e-08	Stk38	protein_coding
ENSMUSG00000040813	1080.71	0.53253	0.117193	4.54405	5.51847e-06	1.81946e-05	Tex264	protein_coding
ENSMUSG00000035621	3913.64	0.529281	0.0956608	5.53289	3.15001e-08	1.28015e-07	Midn	protein_coding
ENSMUSG00000037876	2228.92	0.528687	0.123927	4.26612	1.98904e-05	6.15469e-05	Jmjd1c	protein_coding
ENSMUSG00000057778	179.629	0.526399	0.207915	2.53179	0.0113481	0.0235822	Cyb5d2	protein_coding
ENSMUSG00000005968	180.584	0.523893	0.183876	2.84917	0.00438332	0.00982292	Tuft1	protein_coding
ENSMUSG00000028618	1988.43	0.523712	0.107549	4.86952	1.11871e-06	3.94117e-06	Tmem59	protein_coding
ENSMUSG00000042423	1332.45	0.523379	0.105069	4.98128	6.31661e-07	2.27632e-06	Fbrs	protein_coding
ENSMUSG00000019437	298.352	0.520643	0.162289	3.20812	0.00133604	0.00326045	Tlcd1	protein_coding
ENSMUSG00000056724	277.695	0.520092	0.150867	3.44735	0.000566119	0.00145831	Nbeal2	protein_coding
ENSMUSG00000042178	425.074	0.519123	0.163157	3.18174	0.00146395	0.00355147	Armc5	protein_coding
ENSMUSG00000051864	537.619	0.518708	0.137868	3.76236	0.00016832	0.000467681	Tbc1d22a	protein_coding
ENSMUSG00000036568	482.675	0.518083	0.133473	3.88154	0.000103796	0.000296253	Bicral	protein_coding
ENSMUSG00000022816	12520.6	0.515642	0.146683	3.51534	0.000439184	0.00115225	Fstl1	protein_coding
ENSMUSG00000045795	152.908	0.515102	0.198012	2.60136	0.0092854	0.0196024	Whamm	protein_coding
ENSMUSG00000042213	191.645	0.51408	0.190814	2.69415	0.00705689	0.0152196	Zfand4	protein_coding
ENSMUSG00000023074	219.222	0.513773	0.172735	2.97434	0.00293621	0.00675981	Mospd1	protein_coding
ENSMUSG00000036792	499.782	0.513648	0.15662	3.27958	0.00103963	0.00258082	Mbd5	protein_coding
ENSMUSG00000020329	1031.46	0.513635	0.112064	4.58341	4.57459e-06	1.51942e-05	Polrmt	protein_coding
ENSMUSG00000031749	1567.62	0.513302	0.115166	4.45708	8.30855e-06	2.68725e-05	St3gal2	protein_coding
ENSMUSG00000063632	781.128	0.51328	0.120499	4.25963	2.04765e-05	6.32668e-05	Sox11	protein_coding
ENSMUSG00000050248	574.353	0.513207	0.119154	4.30708	1.65426e-05	5.17374e-05	Evc2	protein_coding
ENSMUSG00000037638	127.801	0.513089	0.217418	2.35993	0.0182786	0.0363971	Zbtb42	protein_coding
ENSMUSG00000071074	1524.4	0.512847	0.104711	4.89776	9.69343e-07	3.44001e-06	Yipf3	protein_coding
ENSMUSG00000058706	479.939	0.5111	0.132276	3.86389	0.000111594	0.000317596	0610030E20Rik	protein_coding
ENSMUSG00000026179	239.676	0.511032	0.180679	2.82839	0.00467829	0.0104245	Pnkd	protein_coding
ENSMUSG00000036057	2393.82	0.510665	0.128156	3.98473	6.75579e-05	0.00019736	Ptpn23	protein_coding
ENSMUSG00000027341	211.601	0.510334	0.179203	2.84781	0.00440218	0.00986049	Tmem230	protein_coding
ENSMUSG00000039089	292.942	0.510159	0.170835	2.98628	0.00282397	0.0065197	L3mbtl3	protein_coding
ENSMUSG00000031816	352.095	0.510076	0.150033	3.39976	0.00067445	0.00171767	Mthfsd	protein_coding
ENSMUSG00000063146	690.565	0.510001	0.128034	3.98333	6.79564e-05	0.000198494	Clip2	protein_coding
ENSMUSG00000036246	338.949	0.507988	0.145173	3.4992	0.000466655	0.00121873	Gmip	protein_coding
ENSMUSG00000025702	1439.7	0.507212	0.111137	4.56385	5.02247e-06	1.66291e-05	Marchf8	protein_coding
ENSMUSG00000022761	1254.65	0.506411	0.0986242	5.13476	2.82507e-07	1.05327e-06	Lztr1	protein_coding
ENSMUSG00000040209	408.94	0.504203	0.148305	3.39977	0.000674422	0.00171767	Zfp704	protein_coding
ENSMUSG00000033862	326.381	0.503972	0.19349	2.60464	0.00919697	0.0194312	Cdk10	protein_coding
ENSMUSG00000038507	250.683	0.503504	0.156448	3.21835	0.00128931	0.00315497	Parp12	protein_coding
ENSMUSG00000054555	555.423	0.502122	0.156618	3.20603	0.00134581	0.0032815	Adam12	protein_coding
ENSMUSG00000024404	1805.66	0.501664	0.0886379	5.6597	1.51634e-08	6.32446e-08	Riok3	protein_coding
ENSMUSG00000024581	741.104	0.50161	0.111822	4.48579	7.26437e-06	2.36493e-05	Napg	protein_coding
ENSMUSG00000024913	1818.13	0.501437	0.130824	3.83292	0.000126629	0.000357904	Lrp5	protein_coding
ENSMUSG00000079084	420.515	0.501148	0.163342	3.0681	0.00215428	0.00509387	Ccdc82	protein_coding
ENSMUSG00000038145	220.813	0.50111	0.193076	2.59541	0.00944789	0.0199165	Snrk	protein_coding
ENSMUSG00000039512	738.936	0.49972	0.114272	4.37308	1.22506e-05	3.89349e-05	Uhrf1bp1	protein_coding
ENSMUSG00000030309	213.866	0.494722	0.184818	2.6768	0.00743285	0.0159739	Caprin2	protein_coding
ENSMUSG00000026171	467.62	0.493379	0.157096	3.14063	0.00168586	0.0040585	Rnf25	protein_coding
ENSMUSG00000034105	129.671	0.48979	0.216144	2.26603	0.0234493	0.0455351	Meak7	protein_coding
ENSMUSG00000048154	4166.38	0.489466	0.13638	3.58897	0.000331981	0.000886144	Kmt2d	protein_coding
ENSMUSG00000041849	316.231	0.489457	0.149574	3.27234	0.00106661	0.00264466	Card6	protein_coding
ENSMUSG00000038733	3738.38	0.487882	0.104793	4.65568	3.22919e-06	1.08632e-05	Wdr26	protein_coding
ENSMUSG00000052105	845.89	0.486107	0.113691	4.2757	1.90536e-05	5.90736e-05	Mtcl1	protein_coding
ENSMUSG00000045211	192.528	0.482883	0.192937	2.5028	0.0123214	0.0253978	Nudt18	protein_coding
ENSMUSG00000030826	352.59	0.482109	0.139524	3.45538	0.000549526	0.00141828	Bcat2	protein_coding
ENSMUSG00000059674	290.923	0.481844	0.165661	2.90862	0.00363029	0.00825001	Cdh24	protein_coding
ENSMUSG00000028085	236.719	0.481559	0.165015	2.91827	0.00351974	0.00801423	Gatb	protein_coding
ENSMUSG00000056698	160.613	0.481009	0.215811	2.22885	0.0258241	0.0496408	Elmod3	protein_coding
ENSMUSG00000048720	154.822	0.480896	0.203747	2.36027	0.0182619	0.0363676	Tbc1d12	protein_coding
ENSMUSG00000020150	558.612	0.480069	0.130237	3.68611	0.000227712	0.000620462	Gamt	protein_coding
ENSMUSG00000021843	3798.68	0.47984	0.150791	3.18215	0.00146184	0.00354768	Ktn1	protein_coding
ENSMUSG00000022517	1325.32	0.479583	0.108259	4.42995	9.42549e-06	3.02929e-05	Mgrn1	protein_coding
ENSMUSG00000022505	2799.95	0.475137	0.130399	3.64371	0.000268738	0.000725751	Emp2	protein_coding
ENSMUSG00000052934	361.808	0.474805	0.154109	3.08097	0.00206329	0.00489159	Fbxo31	protein_coding
ENSMUSG00000028385	344.045	0.473995	0.174669	2.71367	0.00665418	0.0144236	Snx30	protein_coding
ENSMUSG00000050668	309.065	0.472876	0.158104	2.99092	0.00278141	0.00643087	Gpatch11	protein_coding
ENSMUSG00000029772	600.68	0.471476	0.13625	3.46038	0.000539406	0.00139311	Ahcyl2	protein_coding
ENSMUSG00000041482	1005.37	0.46944	0.167494	2.80273	0.00506726	0.0112171	Piezo2	protein_coding
ENSMUSG00000028053	2561.49	0.46695	0.154798	3.01651	0.00255703	0.00595808	Ash1l	protein_coding
ENSMUSG00000037795	458.877	0.465633	0.13744	3.38791	0.000704284	0.00178858	N4bp2	protein_coding
ENSMUSG00000021704	613.956	0.465319	0.114643	4.05884	4.93173e-05	0.000146134	Mtx3	protein_coding
ENSMUSG00000030801	195.003	0.465133	0.182238	2.55234	0.0107002	0.0223194	Kat8	protein_coding
ENSMUSG00000034126	675.099	0.464744	0.11376	4.08529	4.4021e-05	0.000131263	Pomt2	protein_coding
ENSMUSG00000025138	498.119	0.463061	0.149037	3.10701	0.00188989	0.00451283	Sirt7	protein_coding
ENSMUSG00000017631	2995.62	0.46188	0.10139	4.5555	5.22608e-06	1.72789e-05	Abr	protein_coding
ENSMUSG00000038619	1296.42	0.460879	0.0951295	4.84475	1.26772e-06	4.4363e-06	Ensa	protein_coding
ENSMUSG00000022477	6534.16	0.459609	0.0742108	6.19329	5.89214e-10	2.76015e-09	Aco2	protein_coding
ENSMUSG00000045210	1143.32	0.458472	0.115849	3.9575	7.57379e-05	0.000219963	Vcpip1	protein_coding
ENSMUSG00000027222	189.65	0.45808	0.187288	2.44586	0.0144506	0.0293128	Pex16	protein_coding
ENSMUSG00000021504	329.344	0.457466	0.179199	2.55284	0.010685	0.0222951	B4galt7	protein_coding
ENSMUSG00000024101	683.083	0.454572	0.119915	3.7908	0.000150165	0.000420208	Washc1	protein_coding
ENSMUSG00000042312	497.439	0.45219	0.175752	2.57289	0.0100853	0.0211539	S100a13	protein_coding
ENSMUSG00000028458	358.964	0.449656	0.144339	3.11527	0.00183778	0.00439639	Tesk1	protein_coding
ENSMUSG00000044807	242	0.449217	0.175153	2.56471	0.0103262	0.0216278	Zfp354c	protein_coding
ENSMUSG00000066306	3217.77	0.449203	0.0971345	4.62455	3.7542e-06	1.25711e-05	Numa1	protein_coding
ENSMUSG00000035629	1243.6	0.448443	0.107825	4.159	3.19646e-05	9.67016e-05	Rubcn	protein_coding
ENSMUSG00000034297	1741.91	0.443883	0.116237	3.81876	0.000134123	0.000377896	Med13	protein_coding
ENSMUSG00000018143	546.344	0.443141	0.139275	3.18176	0.00146383	0.00355147	Mafk	protein_coding
ENSMUSG00000027495	263.271	0.442642	0.177856	2.48876	0.0128189	0.0262999	Fam210b	protein_coding
ENSMUSG00000020015	821.497	0.442314	0.106528	4.1521	3.29445e-05	9.95395e-05	Cdk17	protein_coding
ENSMUSG00000055538	3413.24	0.441815	0.0898509	4.9172	8.77921e-07	3.12793e-06	Zcchc24	protein_coding
ENSMUSG00000036599	616.061	0.441324	0.144336	3.05761	0.00223107	0.00525831	Chst12	protein_coding
ENSMUSG00000018076	1118.56	0.440951	0.155654	2.83289	0.00461296	0.0102911	Med13l	protein_coding
ENSMUSG00000006476	1063.1	0.44033	0.125311	3.5139	0.000441573	0.00115786	Nsmf	protein_coding
ENSMUSG00000028890	372.657	0.438233	0.152764	2.8687	0.00412166	0.00927286	Mtf1	protein_coding
ENSMUSG00000027575	1141.6	0.436905	0.104457	4.18264	2.88149e-05	8.76948e-05	Arfgap1	protein_coding
ENSMUSG00000014353	975.466	0.436471	0.120164	3.6323	0.000280903	0.000756761	Tmem87b	protein_coding
ENSMUSG00000028466	555.723	0.435496	0.117361	3.71074	0.000206655	0.000565863	Creb3	protein_coding
ENSMUSG00000037110	364.944	0.433619	0.13584	3.19212	0.00141233	0.00343507	Ralgapa2	protein_coding
ENSMUSG00000040459	3283.01	0.432982	0.10617	4.07819	4.53868e-05	0.000135143	Arglu1	protein_coding
ENSMUSG00000024073	4345.92	0.432647	0.145885	2.96567	0.00302027	0.00694062	Birc6	protein_coding
ENSMUSG00000033335	2162.3	0.431707	0.084106	5.13289	2.85326e-07	1.06315e-06	Dnm2	protein_coding
ENSMUSG00000021033	538.862	0.431096	0.130506	3.30327	0.000955646	0.00238741	Gstz1	protein_coding
ENSMUSG00000070808	492.829	0.430716	0.142791	3.0164	0.00255797	0.00595954	Bicra	protein_coding
ENSMUSG00000039242	632.493	0.430544	0.121795	3.53499	0.000407797	0.00107408	B3galnt2	protein_coding
ENSMUSG00000048429	621.516	0.429635	0.121744	3.52902	0.000417106	0.00109753	Timm29	protein_coding
ENSMUSG00000019969	1546.15	0.42768	0.118169	3.61921	0.000295508	0.000793164	Psen1	protein_coding
ENSMUSG00000031153	846.862	0.425561	0.141186	3.01418	0.00257677	0.00599667	Gripap1	protein_coding
ENSMUSG00000045409	631.152	0.425524	0.125253	3.39733	0.000680478	0.00173185	Trim39	protein_coding
ENSMUSG00000035967	277.827	0.421068	0.155507	2.70772	0.0067748	0.0146598	Ints6l	protein_coding
ENSMUSG00000038702	537.025	0.419745	0.133951	3.13358	0.0017269	0.00415199	Dsel	protein_coding
ENSMUSG00000019826	285.671	0.416687	0.173691	2.39901	0.0164394	0.0330171	Zbtb24	protein_coding
ENSMUSG00000025878	702.657	0.416484	0.127347	3.27047	0.00107369	0.00266082	Uimc1	protein_coding
ENSMUSG00000004317	2809.06	0.416339	0.126302	3.29639	0.00097937	0.00244408	Clcn5	protein_coding
ENSMUSG00000040234	547.198	0.411496	0.13595	3.02682	0.0024714	0.00577711	Tm7sf3	protein_coding
ENSMUSG00000049339	1173.55	0.410728	0.0968405	4.24129	2.22243e-05	6.84877e-05	Retreg2	protein_coding
ENSMUSG00000025575	1049.79	0.408376	0.111785	3.65324	0.000258957	0.000701142	Cant1	protein_coding
ENSMUSG00000031021	716.953	0.406855	0.118336	3.43812	0.00058577	0.00150482	Tmem9b	protein_coding
ENSMUSG00000038773	1225.98	0.406826	0.0972017	4.18538	2.84696e-05	8.66998e-05	Kdm3b	protein_coding
ENSMUSG00000006471	228.059	0.402253	0.177448	2.26688	0.0233975	0.0454532	Ndor1	protein_coding
ENSMUSG00000009569	839.067	0.401539	0.122151	3.28725	0.00101171	0.00251681	Mrtfb	protein_coding
ENSMUSG00000011832	405.74	0.400791	0.129631	3.0918	0.0019895	0.00473211	Evi5l	protein_coding
ENSMUSG00000071650	3176.33	0.400676	0.0791672	5.06114	4.16748e-07	1.5287e-06	Ganab	protein_coding
ENSMUSG00000035666	1356.19	0.399297	0.110435	3.61568	0.000299566	0.000803484	Gtf3c4	protein_coding
ENSMUSG00000066640	401.309	0.397441	0.142175	2.79543	0.00518302	0.0114518	Fbxl18	protein_coding
ENSMUSG00000029104	1464.41	0.397306	0.108492	3.66206	0.000250196	0.000678297	Htt	protein_coding
ENSMUSG00000036061	525.227	0.396809	0.134619	2.94764	0.00320208	0.00733163	Smug1	protein_coding
ENSMUSG00000021690	804.245	0.395679	0.128493	3.07938	0.00207431	0.00491524	Jmy	protein_coding
ENSMUSG00000020961	1045.04	0.394614	0.167842	2.3511	0.018718	0.0371897	Ston2	protein_coding
ENSMUSG00000059447	611.783	0.393996	0.120398	3.27245	0.00106619	0.00264431	Hadhb	protein_coding
ENSMUSG00000068290	947.7	0.392001	0.106705	3.6737	0.000239061	0.000649509	Ddrgk1	protein_coding
ENSMUSG00000037400	1223.6	0.390312	0.161877	2.41116	0.0159018	0.0320294	Atp11b	protein_coding
ENSMUSG00000018428	1490.94	0.390036	0.137499	2.83665	0.00455892	0.010185	Akap1	protein_coding
ENSMUSG00000021365	1167.18	0.38979	0.131824	2.9569	0.00310747	0.00712885	Nedd9	protein_coding
ENSMUSG00000024219	317.191	0.388254	0.153887	2.52298	0.0116364	0.024131	Anks1	protein_coding
ENSMUSG00000063760	1131.23	0.387303	0.101944	3.79916	0.000145187	0.000407062	Rnf217	protein_coding
ENSMUSG00000033955	3612.51	0.387072	0.105503	3.66883	0.000243661	0.000661435	Tnks1bp1	protein_coding
ENSMUSG00000042492	1127.84	0.385408	0.0955696	4.03275	5.51277e-05	0.000162736	Tbc1d10b	protein_coding
ENSMUSG00000030279	530.255	0.38395	0.1212	3.16789	0.00153549	0.00371546	C2cd5	protein_coding
ENSMUSG00000039834	601.037	0.38222	0.140458	2.72124	0.00650381	0.0141188	Zfp335	protein_coding
ENSMUSG00000026028	1575.02	0.38217	0.114728	3.33109	0.00086506	0.00217261	Trak2	protein_coding
ENSMUSG00000072501	1843.44	0.381401	0.0863266	4.41812	9.95638e-06	3.1923e-05	Phf20l1	protein_coding
ENSMUSG00000001366	337.439	0.379873	0.147786	2.57043	0.0101573	0.0212882	Fbxo9	protein_coding
ENSMUSG00000006740	3588.94	0.379671	0.162585	2.33521	0.0195322	0.0386364	Kif5b	protein_coding
ENSMUSG00000044600	846.9	0.375157	0.119873	3.12962	0.00175033	0.00420458	Smim7	protein_coding
ENSMUSG00000029434	971.258	0.373146	0.117076	3.18721	0.00143651	0.00349252	Vps33a	protein_coding
ENSMUSG00000033454	1047.2	0.372962	0.111985	3.33047	0.000867005	0.0021772	Zbtb1	protein_coding
ENSMUSG00000021279	2104.37	0.372381	0.0930713	4.00103	6.30683e-05	0.000184961	Cdc42bpb	protein_coding
ENSMUSG00000008348	1575.09	0.371855	0.128691	2.88952	0.00385825	0.00872812	Ubc	protein_coding
ENSMUSG00000031221	1124.44	0.363262	0.109804	3.30828	0.000938721	0.00234854	Igbp1	protein_coding
ENSMUSG00000025223	1845.52	0.361968	0.103687	3.49098	0.000481247	0.00125354	Ldb1	protein_coding
ENSMUSG00000030965	492.216	0.361407	0.135947	2.65844	0.00785045	0.0167948	Abraxas2	protein_coding
ENSMUSG00000024941	1751.02	0.361276	0.110112	3.28098	0.00103449	0.00256872	Scyl1	protein_coding
ENSMUSG00000055943	1405.95	0.360419	0.105842	3.40527	0.000660982	0.00168587	Emc7	protein_coding
ENSMUSG00000027272	1252	0.359123	0.154997	2.31696	0.020506	0.040389	Ubr1	protein_coding
ENSMUSG00000009647	1207.98	0.357805	0.0947349	3.77691	0.000158787	0.000442891	Mcu	protein_coding
ENSMUSG00000068040	2015.91	0.357315	0.128965	2.77064	0.00559458	0.012292	Tm9sf4	protein_coding
ENSMUSG00000032468	563.026	0.353861	0.12352	2.86481	0.00417264	0.0093831	Armc8	protein_coding
ENSMUSG00000028309	1580.03	0.353402	0.103468	3.41557	0.000636484	0.00162647	Rnf20	protein_coding
ENSMUSG00000069729	1166.25	0.351809	0.135072	2.6046	0.00919811	0.0194312	Arid1b	protein_coding
ENSMUSG00000020937	525.893	0.349322	0.13045	2.67783	0.00741019	0.0159288	Plcd3	protein_coding
ENSMUSG00000034371	381.138	0.348918	0.13229	2.63753	0.00835123	0.0177654	Tkfc	protein_coding
ENSMUSG00000029505	2570.95	0.348677	0.126685	2.7523	0.00591774	0.0129478	Ep400	protein_coding
ENSMUSG00000017802	793.902	0.347211	0.118709	2.92489	0.00344579	0.00785438	Retreg3	protein_coding
ENSMUSG00000038172	2206.26	0.345282	0.129104	2.67446	0.00748498	0.0160767	Ttc39b	protein_coding
ENSMUSG00000047205	679.317	0.342774	0.12207	2.808	0.00498499	0.0110492	Dusp18	protein_coding
ENSMUSG00000030084	3553.15	0.342178	0.136666	2.50375	0.0122884	0.0253354	Plxna1	protein_coding
ENSMUSG00000041977	632.453	0.342065	0.128945	2.65279	0.00798304	0.0170591	Arhgef11	protein_coding
ENSMUSG00000027286	330.105	0.339077	0.146572	2.31339	0.0207013	0.0407483	Lrrc57	protein_coding
ENSMUSG00000033960	1252.7	0.338117	0.151015	2.23897	0.025158	0.0485235	Jcad	protein_coding
ENSMUSG00000031446	2598.64	0.337998	0.095242	3.54884	0.000386935	0.0010227	Cul4a	protein_coding
ENSMUSG00000028041	901.922	0.336887	0.107132	3.14459	0.00166322	0.00400845	Adam15	protein_coding
ENSMUSG00000025159	1043.11	0.336635	0.108843	3.09284	0.0019825	0.00471605	Mms19	protein_coding
ENSMUSG00000038206	386.242	0.334154	0.139227	2.40007	0.0163919	0.0329357	Fbxo8	protein_coding
ENSMUSG00000004562	2362.49	0.334008	0.092036	3.62909	0.000284417	0.000765355	Arhgef40	protein_coding
ENSMUSG00000034462	1462.56	0.333811	0.122657	2.72151	0.00649851	0.0141089	Pkd2	protein_coding
ENSMUSG00000021240	441.643	0.333393	0.149175	2.23491	0.0254233	0.0489601	Abcd4	protein_coding
ENSMUSG00000066415	992.982	0.331253	0.0950871	3.48368	0.000494572	0.00128506	Msl2	protein_coding
ENSMUSG00000043323	570.167	0.330638	0.125637	2.63169	0.00849616	0.0180432	Fbrsl1	protein_coding
ENSMUSG00000020439	1457.63	0.330248	0.101408	3.25662	0.00112746	0.00278638	Smtn	protein_coding
ENSMUSG00000022905	1453.92	0.32936	0.116202	2.83438	0.00459149	0.010248	Kpna1	protein_coding
ENSMUSG00000004462	323.694	0.328839	0.147387	2.23113	0.0256726	0.0493899	Tbccd1	protein_coding
ENSMUSG00000024431	1633.83	0.325682	0.132079	2.46581	0.0136704	0.0278892	Nr3c1	protein_coding
ENSMUSG00000001472	4700.02	0.325229	0.0924913	3.51632	0.000437578	0.00114835	Tcf25	protein_coding
ENSMUSG00000020605	529.297	0.325129	0.122086	2.66311	0.0077421	0.0165931	Hs1bp3	protein_coding
ENSMUSG00000041650	562.913	0.323741	0.125056	2.58877	0.00963189	0.0202704	Pcca	protein_coding
ENSMUSG00000024875	671.865	0.323452	0.115893	2.79096	0.00525526	0.0115951	Yif1a	protein_coding
ENSMUSG00000025495	477.703	0.319401	0.124973	2.55575	0.010596	0.0221389	Ptdss2	protein_coding
ENSMUSG00000028826	1170.28	0.319011	0.114258	2.79202	0.00523795	0.0115596	Maco1	protein_coding
ENSMUSG00000038034	1248.07	0.314703	0.0987959	3.18539	0.0014456	0.00351192	Igsf8	protein_coding
ENSMUSG00000022353	2880.29	0.313619	0.110245	2.84475	0.00444458	0.00994719	Mtss1	protein_coding
ENSMUSG00000004952	1001.78	0.312978	0.13279	2.35693	0.0184266	0.0366687	Rasa4	protein_coding
ENSMUSG00000032485	1109.19	0.310463	0.139083	2.23222	0.0256004	0.0492711	Scap	protein_coding
ENSMUSG00000026031	915.824	0.307857	0.106509	2.89042	0.00384722	0.00870422	Cflar	protein_coding
ENSMUSG00000074748	1220.5	0.306914	0.0965275	3.17955	0.00147504	0.00357745	Atxn7l3b	protein_coding
ENSMUSG00000069631	455.198	0.305471	0.127183	2.40182	0.0163138	0.0327997	Strada	protein_coding
ENSMUSG00000026181	896.445	0.304569	0.10151	3.00039	0.0026963	0.00624789	Ppm1f	protein_coding
ENSMUSG00000005615	1110.1	0.303486	0.0988234	3.07099	0.00213347	0.00504972	Pcyt1a	protein_coding
ENSMUSG00000018567	4354.76	0.302266	0.11015	2.74414	0.00606698	0.0132467	Gabarap	protein_coding
ENSMUSG00000037300	1564.85	0.298959	0.11131	2.68583	0.00723495	0.0155698	Ttc13	protein_coding
ENSMUSG00000039463	1039.31	0.296039	0.110108	2.68862	0.0071747	0.0154508	Slc9a8	protein_coding
ENSMUSG00000028452	3877.15	0.293457	0.0815262	3.59955	0.000318774	0.000852941	Vcp	protein_coding
ENSMUSG00000001473	4567.77	0.292558	0.0926899	3.15631	0.00159777	0.00386021	Tubb6	protein_coding
ENSMUSG00000024457	827.03	0.284166	0.116175	2.44602	0.0144441	0.0293029	Trim26	protein_coding
ENSMUSG00000039568	808.15	0.281237	0.110718	2.54012	0.0110815	0.0230639	Ubald1	protein_coding
ENSMUSG00000047731	1297.69	0.27825	0.0958155	2.90402	0.00368403	0.00836106	Wbp1l	protein_coding
ENSMUSG00000030168	1374.07	0.278246	0.116782	2.38262	0.0171899	0.0344328	Adipor2	protein_coding
ENSMUSG00000018765	2323.6	0.277352	0.0890376	3.115	0.00183947	0.0043991	Fxr2	protein_coding
ENSMUSG00000059981	1460.1	0.274966	0.101232	2.71621	0.00660346	0.014317	Taok2	protein_coding
ENSMUSG00000026269	996.75	0.273919	0.108892	2.51551	0.011886	0.0245971	Rnpepl1	protein_coding
ENSMUSG00000026425	1071.5	0.270594	0.109067	2.48099	0.0131018	0.0268424	Srgap2	protein_coding
ENSMUSG00000027993	543.868	0.270142	0.118511	2.27946	0.0226396	0.0441309	Trim2	protein_coding
ENSMUSG00000044477	1614.28	0.269855	0.0962387	2.80402	0.00504701	0.0111775	Zfand3	protein_coding
ENSMUSG00000074582	1068.47	0.269705	0.115277	2.33964	0.0193026	0.0382223	Arfgef2	protein_coding
ENSMUSG00000023883	1858.22	0.267602	0.0967437	2.76609	0.00567324	0.0124489	Phf10	protein_coding
ENSMUSG00000004568	758.298	0.265917	0.105945	2.50995	0.0120747	0.0249411	Arhgef18	protein_coding
ENSMUSG00000040940	1594.47	0.258837	0.115204	2.24677	0.0246548	0.0476554	Arhgef1	protein_coding
ENSMUSG00000048379	868.134	0.25872	0.115743	2.23529	0.0253986	0.0489226	Socs4	protein_coding
ENSMUSG00000020776	1560.57	0.258322	0.0990932	2.60686	0.00913775	0.0193145	Fbf1	protein_coding
ENSMUSG00000005262	1242.46	0.257722	0.0968056	2.66227	0.00776162	0.0166293	Ufd1	protein_coding
ENSMUSG00000022897	1246.84	0.256847	0.100891	2.5458	0.0109029	0.0227147	Dyrk1a	protein_coding
ENSMUSG00000039671	1874.33	0.255415	0.0966596	2.64242	0.00823169	0.0175408	Zmynd8	protein_coding
ENSMUSG00000026014	1960.7	0.254898	0.111707	2.28184	0.0224987	0.0438971	Raph1	protein_coding
ENSMUSG00000013593	2520.01	0.243774	0.107746	2.26249	0.0236672	0.0459251	Ndufs2	protein_coding
ENSMUSG00000020747	883.228	0.243628	0.106819	2.28076	0.0225626	0.044008	Tmem94	protein_coding
ENSMUSG00000016541	3600.93	0.233301	0.101611	2.29602	0.0216747	0.0424517	Atxn10	protein_coding
ENSMUSG00000029076	2075.3	0.226127	0.0994598	2.27355	0.0229932	0.044723	Sdf4	protein_coding
ENSMUSG00000027620	5263.46	0.22407	0.0885249	2.53115	0.0113689	0.0236177	Rbm39	protein_coding
ENSMUSG00000034675	2499.14	0.205376	0.0898275	2.28634	0.0222345	0.0434489	Dbn1	protein_coding
ENSMUSG00000026074	6332.89	0.197054	0.0881072	2.23653	0.0253171	0.0487906	Map4k4	protein_coding
ENSMUSG00000078578	4104.16	-0.184462	0.0782509	-2.35732	0.0184073	0.036638	Ube2d3	protein_coding
ENSMUSG00000055407	1049.15	-0.243235	0.108287	-2.24621	0.0246907	0.0477047	Map6	protein_coding
ENSMUSG00000011958	2908.06	-0.247941	0.092753	-2.67313	0.00751471	0.0161388	Bnip2	protein_coding
ENSMUSG00000022412	760.285	-0.249529	0.101094	-2.46829	0.0135758	0.0277172	Mief1	protein_coding
ENSMUSG00000069662	1981.02	-0.253475	0.0991058	-2.55763	0.010539	0.0220319	Marcks	protein_coding
ENSMUSG00000024231	959.046	-0.255262	0.103149	-2.47469	0.0133353	0.0272764	Cul2	protein_coding
ENSMUSG00000014496	1377.59	-0.255959	0.104909	-2.43983	0.0146942	0.0297559	Ankrd28	protein_coding
ENSMUSG00000025510	2820.87	-0.257721	0.0910881	-2.82936	0.00466408	0.0103941	Cd151	protein_coding
ENSMUSG00000020142	1655.3	-0.26241	0.117343	-2.23627	0.0253341	0.0488134	Slc1a4	protein_coding
ENSMUSG00000034274	919.12	-0.263971	0.108736	-2.42763	0.0151979	0.0306935	Thoc5	protein_coding
ENSMUSG00000003269	916.241	-0.266252	0.112494	-2.36681	0.0179422	0.0357991	Cyth2	protein_coding
ENSMUSG00000025451	1274.35	-0.267034	0.103568	-2.57835	0.00992732	0.0208479	Paip1	protein_coding
ENSMUSG00000040433	1708.48	-0.26916	0.114913	-2.3423	0.0191654	0.0379785	Zbtb38	protein_coding
ENSMUSG00000030782	1423.93	-0.269196	0.101982	-2.63964	0.00829937	0.0176651	Tgfb1i1	protein_coding
ENSMUSG00000028416	1819.9	-0.269878	0.104753	-2.57632	0.00998594	0.0209617	Bag1	protein_coding
ENSMUSG00000034593	3820.87	-0.27164	0.119333	-2.27632	0.0228269	0.0444225	Myo5a	protein_coding
ENSMUSG00000020780	1848.45	-0.278145	0.0839121	-3.31472	0.00091736	0.00229784	Srp68	protein_coding
ENSMUSG00000058665	530.671	-0.280158	0.123128	-2.27535	0.0228852	0.0445222	En1	protein_coding
ENSMUSG00000029776	651.185	-0.280501	0.117826	-2.38065	0.0172821	0.0345918	Hibadh	protein_coding
ENSMUSG00000038539	2744.78	-0.281496	0.111096	-2.5338	0.0112833	0.0234503	Atf5	protein_coding
ENSMUSG00000027006	2839.78	-0.283649	0.121442	-2.33567	0.0195083	0.0385974	Dnajc10	protein_coding
ENSMUSG00000031691	2271.34	-0.28562	0.102965	-2.77395	0.0055381	0.0121793	Tnpo2	protein_coding
ENSMUSG00000032212	1724.08	-0.285796	0.0881214	-3.24321	0.00118191	0.00291256	Sltm	protein_coding
ENSMUSG00000043733	3276.97	-0.28609	0.0998932	-2.86396	0.00418384	0.00940604	Ptpn11	protein_coding
ENSMUSG00000026766	1051.17	-0.286981	0.108208	-2.65212	0.00799877	0.0170908	Mmadhc	protein_coding
ENSMUSG00000022433	1666.71	-0.292114	0.0887428	-3.29169	0.000995875	0.00248134	Csnk1e	protein_coding
ENSMUSG00000022403	6198.1	-0.293554	0.0952981	-3.08037	0.00206742	0.00490076	St13	protein_coding
ENSMUSG00000061981	1438.26	-0.29551	0.0908606	-3.25235	0.00114455	0.00282528	Flot2	protein_coding
ENSMUSG00000033701	688.144	-0.296559	0.110279	-2.68916	0.00716314	0.0154276	Acbd6	protein_coding
ENSMUSG00000035572	564.106	-0.296618	0.114384	-2.59317	0.00950957	0.0200353	Dcaf10	protein_coding
ENSMUSG00000041390	1132.54	-0.296827	0.105705	-2.80807	0.00498388	0.011048	Mdfic	protein_coding
ENSMUSG00000053119	1300.7	-0.298409	0.103921	-2.87148	0.00408549	0.00919925	Chmp3	protein_coding
ENSMUSG00000027933	1544.77	-0.299124	0.0854226	-3.5017	0.000462307	0.00120787	Ints3	protein_coding
ENSMUSG00000049800	1424.86	-0.302391	0.109955	-2.75013	0.00595709	0.0130248	Sertad2	protein_coding
ENSMUSG00000022023	793.818	-0.302544	0.112243	-2.69544	0.00702968	0.0151696	Wbp4	protein_coding
ENSMUSG00000006418	500.931	-0.304614	0.129377	-2.35447	0.0185489	0.0368828	Rnf114	protein_coding
ENSMUSG00000037353	749.405	-0.305441	0.105483	-2.89564	0.00378392	0.00857415	Letmd1	protein_coding
ENSMUSG00000021635	463.53	-0.305868	0.125698	-2.43335	0.0149597	0.0302512	Rad17	protein_coding
ENSMUSG00000024002	2796.8	-0.306536	0.12213	-2.50991	0.0120762	0.0249416	Brd4	protein_coding
ENSMUSG00000025917	1263.77	-0.307147	0.0997239	-3.07997	0.0020702	0.00490616	Cops5	protein_coding
ENSMUSG00000004789	4225.21	-0.308185	0.0730601	-4.21824	2.46215e-05	7.5444e-05	Dlst	protein_coding
ENSMUSG00000025762	387.839	-0.3088	0.134254	-2.30012	0.0214414	0.0420429	Larp1b	protein_coding
ENSMUSG00000018547	1122.93	-0.311808	0.104481	-2.98435	0.00284185	0.00655617	Pip4k2b	protein_coding
ENSMUSG00000005609	1160.97	-0.313626	0.11077	-2.83133	0.00463547	0.0103364	Ctr9	protein_coding
ENSMUSG00000029038	582.965	-0.314267	0.127026	-2.47403	0.0133597	0.0273144	Ssu72	protein_coding
ENSMUSG00000039298	1257.64	-0.314734	0.0955069	-3.2954	0.000982814	0.00245106	Cdk5rap2	protein_coding
ENSMUSG00000061887	1697.79	-0.314781	0.0830634	-3.78965	0.00015086	0.000421902	Ssbp3	protein_coding
ENSMUSG00000040565	1284.17	-0.316526	0.0970011	-3.26312	0.00110193	0.00272616	Btaf1	protein_coding
ENSMUSG00000028494	2023.92	-0.320324	0.104611	-3.06205	0.00219824	0.00518611	Plin2	protein_coding
ENSMUSG00000020864	2038.02	-0.321363	0.0919825	-3.49375	0.000476295	0.00124167	Ankrd40	protein_coding
ENSMUSG00000011877	2067.18	-0.32153	0.114817	-2.80038	0.0051042	0.0112922	Git1	protein_coding
ENSMUSG00000037351	2369.93	-0.32213	0.102794	-3.13375	0.00172586	0.00415002	Actr1b	protein_coding
ENSMUSG00000026201	846.862	-0.322629	0.129394	-2.49339	0.0126528	0.0260015	Stk16	protein_coding
ENSMUSG00000026437	1639.99	-0.323868	0.103541	-3.1279	0.00176058	0.00422544	Cdk18	protein_coding
ENSMUSG00000038080	366.939	-0.323904	0.135391	-2.39237	0.0167401	0.0335924	Kdm1b	protein_coding
ENSMUSG00000042066	797.105	-0.323934	0.12887	-2.51365	0.0119487	0.0247188	Tmcc2	protein_coding
ENSMUSG00000032462	450.949	-0.324621	0.139389	-2.32889	0.0198651	0.0392621	Pik3cb	protein_coding
ENSMUSG00000059734	904.741	-0.325222	0.114238	-2.84688	0.00441496	0.0098856	Ndufs8	protein_coding
ENSMUSG00000035161	768.816	-0.326222	0.114608	-2.84641	0.00442152	0.00989794	Ints6	protein_coding
ENSMUSG00000056666	448.77	-0.326236	0.131862	-2.47407	0.0133584	0.0273144	Retsat	protein_coding
ENSMUSG00000024845	852.678	-0.327371	0.132227	-2.47583	0.0132928	0.0271953	Tmem134	protein_coding
ENSMUSG00000060147	6110.47	-0.327779	0.0940749	-3.48423	0.000493556	0.00128259	Serpinb6a	protein_coding
ENSMUSG00000057335	2405.65	-0.328587	0.137109	-2.39654	0.0165508	0.0332267	Cep170	protein_coding
ENSMUSG00000031557	1065.25	-0.328795	0.121397	-2.70842	0.00676034	0.0146302	Plekha2	protein_coding
ENSMUSG00000042426	1105.31	-0.329791	0.105863	-3.11525	0.00183787	0.00439639	Dhx29	protein_coding
ENSMUSG00000009555	978.737	-0.329811	0.131677	-2.50471	0.0122553	0.0252699	Cdk9	protein_coding
ENSMUSG00000003360	2280.67	-0.331868	0.0784266	-4.23158	2.3206e-05	7.13267e-05	Ddx23	protein_coding
ENSMUSG00000024515	987.315	-0.33236	0.104682	-3.17493	0.00149871	0.00363111	Smad4	protein_coding
ENSMUSG00000058407	1015.17	-0.334983	0.107646	-3.11189	0.00185894	0.00444284	Txndc9	protein_coding
ENSMUSG00000048920	517.484	-0.335714	0.135714	-2.47369	0.0133724	0.0273345	Fkrp	protein_coding
ENSMUSG00000004633	342.807	-0.336393	0.149066	-2.25668	0.0240283	0.0465541	Chn2	protein_coding
ENSMUSG00000020994	2741.18	-0.338201	0.100402	-3.36848	0.000755846	0.0019118	Pnn	protein_coding
ENSMUSG00000029616	1044.95	-0.33843	0.104564	-3.23659	0.00120967	0.00297476	Erp29	protein_coding
ENSMUSG00000034412	273.739	-0.339104	0.150137	-2.25863	0.0239061	0.0463459	Tbc1d10a	protein_coding
ENSMUSG00000053838	1606.14	-0.340565	0.103094	-3.30346	0.000955004	0.00238612	Nudcd3	protein_coding
ENSMUSG00000062270	1890.52	-0.341421	0.0896815	-3.80704	0.000140642	0.000395083	Morf4l1	protein_coding
ENSMUSG00000024383	901.863	-0.341465	0.121546	-2.80935	0.00496413	0.0110056	Map3k2	protein_coding
ENSMUSG00000020107	928.291	-0.341673	0.112928	-3.02557	0.00248166	0.00579967	Anapc16	protein_coding
ENSMUSG00000074102	848.358	-0.344726	0.102413	-3.36605	0.000762537	0.00192795	Rbm15b	protein_coding
ENSMUSG00000014550	670.164	-0.344862	0.110894	-3.10983	0.00187194	0.00447224	Rbsn	protein_coding
ENSMUSG00000029657	3603.16	-0.345333	0.147418	-2.34254	0.0191528	0.0379616	Hsph1	protein_coding
ENSMUSG00000032411	405.359	-0.346927	0.150919	-2.29876	0.0215187	0.0421839	Tfdp2	protein_coding
ENSMUSG00000014767	676.698	-0.347003	0.126551	-2.742	0.0061066	0.0133286	Tbp	protein_coding
ENSMUSG00000002846	369.547	-0.34734	0.146022	-2.37868	0.0173745	0.034762	Timmdc1	protein_coding
ENSMUSG00000020271	1334.7	-0.348498	0.116201	-2.9991	0.00270776	0.00627079	Fbxw11	protein_coding
ENSMUSG00000030870	541.274	-0.348665	0.123112	-2.8321	0.00462433	0.0103128	Ubfd1	protein_coding
ENSMUSG00000046020	894.977	-0.348809	0.107818	-3.23516	0.00121574	0.00298811	Pofut1	protein_coding
ENSMUSG00000012114	1547.34	-0.349155	0.108997	-3.20333	0.00135846	0.0033113	Med15	protein_coding
ENSMUSG00000038267	473.254	-0.350581	0.139251	-2.51762	0.0118151	0.0244773	Slc22a23	protein_coding
ENSMUSG00000027523	1257.86	-0.351051	0.125448	-2.79838	0.00513593	0.0113557	Gnas	protein_coding
ENSMUSG00000039130	378.983	-0.351083	0.153835	-2.28221	0.0224768	0.0438634	Zc3hc1	protein_coding
ENSMUSG00000062352	313.161	-0.352309	0.151369	-2.32747	0.01994	0.0393831	Itgb1bp1	protein_coding
ENSMUSG00000022557	2467.22	-0.353207	0.131932	-2.67718	0.00742439	0.0159575	Bop1	protein_coding
ENSMUSG00000039497	956.043	-0.355476	0.125911	-2.82323	0.00475423	0.0105787	Dse	protein_coding
ENSMUSG00000033436	2219.46	-0.355934	0.11643	-3.05706	0.0022352	0.00526672	Armcx2	protein_coding
ENSMUSG00000061518	1079.78	-0.356069	0.121996	-2.91869	0.00351509	0.0080046	Cox5b	protein_coding
ENSMUSG00000018160	1886.39	-0.356677	0.100974	-3.53236	0.000411863	0.00108434	Med1	protein_coding
ENSMUSG00000005625	2286.71	-0.358312	0.102011	-3.5125	0.000443917	0.00116305	Psmd4	protein_coding
ENSMUSG00000095115	1601.9	-0.359108	0.145693	-2.46482	0.0137081	0.0279539	Itpripl2	protein_coding
ENSMUSG00000022722	257.51	-0.359166	0.160142	-2.2428	0.0249096	0.048074	Arl6	protein_coding
ENSMUSG00000029145	548.422	-0.359884	0.118123	-3.0467	0.00231372	0.00543748	Eif2b4	protein_coding
ENSMUSG00000004771	848.316	-0.363853	0.123699	-2.94145	0.00326682	0.00746991	Rab11a	protein_coding
ENSMUSG00000029672	607.102	-0.364113	0.120736	-3.01577	0.00256326	0.0059704	Fam3c	protein_coding
ENSMUSG00000011096	1122.35	-0.364164	0.128813	-2.82708	0.00469745	0.0104635	Akt1s1	protein_coding
ENSMUSG00000046722	1366.01	-0.364462	0.100964	-3.60982	0.000306411	0.000821142	Cdc42se1	protein_coding
ENSMUSG00000033610	297.601	-0.365648	0.159339	-2.29479	0.0217453	0.0425767	Pank1	protein_coding
ENSMUSG00000024991	10559.6	-0.367722	0.140566	-2.61602	0.00889614	0.0188439	Eif3a	protein_coding
ENSMUSG00000024639	1103.87	-0.37066	0.125312	-2.95791	0.00309733	0.00710733	Gnaq	protein_coding
ENSMUSG00000024096	1487.26	-0.37147	0.0971067	-3.82538	0.000130568	0.000368375	Ralbp1	protein_coding
ENSMUSG00000004069	770.556	-0.371529	0.114468	-3.2457	0.00117164	0.00288839	Dnaja3	protein_coding
ENSMUSG00000031060	842.543	-0.373347	0.121397	-3.07543	0.002102	0.00497775	Rbm10	protein_coding
ENSMUSG00000030766	600.642	-0.373541	0.137314	-2.72034	0.00652141	0.0141537	Arhgap17	protein_coding
ENSMUSG00000022682	1781.94	-0.373557	0.0968171	-3.85838	0.000114141	0.000324406	Rrn3	protein_coding
ENSMUSG00000004070	516.252	-0.374088	0.136812	-2.73432	0.0062509	0.0136104	Hmox2	protein_coding
ENSMUSG00000025873	1664.62	-0.37444	0.126452	-2.96113	0.00306514	0.00703775	Faf2	protein_coding
ENSMUSG00000058239	455.756	-0.376807	0.144495	-2.60775	0.00911391	0.0192684	Usf2	protein_coding
ENSMUSG00000031502	4360.55	-0.379163	0.126641	-2.994	0.0027535	0.00636947	Col4a1	protein_coding
ENSMUSG00000029860	10414.4	-0.379601	0.104169	-3.6441	0.000268324	0.000724737	Zyx	protein_coding
ENSMUSG00000036632	548.328	-0.380217	0.128684	-2.95464	0.00313031	0.00717863	Alg5	protein_coding
ENSMUSG00000019795	1143.77	-0.380387	0.107601	-3.53515	0.000407538	0.00107355	Pcmt1	protein_coding
ENSMUSG00000029090	1398.14	-0.381461	0.0981275	-3.8874	0.000101324	0.000289636	Adgra3	protein_coding
ENSMUSG00000047804	388.922	-0.381845	0.157024	-2.43176	0.0150256	0.0303748	Akap10	protein_coding
ENSMUSG00000054312	362.565	-0.38188	0.145949	-2.61654	0.0088827	0.0188196	Mrps21	protein_coding
ENSMUSG00000024384	1100.2	-0.383822	0.101943	-3.76504	0.000166521	0.000462956	Iws1	protein_coding
ENSMUSG00000032252	1319.78	-0.385904	0.154281	-2.5013	0.0123739	0.0254922	Glce	protein_coding
ENSMUSG00000033306	2777.25	-0.386173	0.0948421	-4.07175	4.6662e-05	0.000138765	Lpp	protein_coding
ENSMUSG00000026305	3858.61	-0.386245	0.0958606	-4.02924	5.59574e-05	0.000165081	Lrrfip1	protein_coding
ENSMUSG00000002379	343.832	-0.386626	0.159144	-2.42942	0.0151231	0.0305521	Ndufa11	protein_coding
ENSMUSG00000030327	615.3	-0.388149	0.116775	-3.32392	0.000887621	0.00222779	Necap1	protein_coding
ENSMUSG00000070462	733.732	-0.388631	0.114143	-3.40477	0.000662191	0.00168827	Tlnrd1	protein_coding
ENSMUSG00000018666	1136.01	-0.389623	0.149979	-2.59785	0.00938107	0.0197844	Cbx1	protein_coding
ENSMUSG00000034292	291.902	-0.390272	0.153901	-2.53587	0.0112169	0.0233251	Traf3ip1	protein_coding
ENSMUSG00000044098	300.514	-0.391218	0.1692	-2.31217	0.0207684	0.0408719	Rsbn1	protein_coding
ENSMUSG00000015750	297.274	-0.391228	0.148381	-2.63665	0.0083729	0.0178055	Aph1a	protein_coding
ENSMUSG00000034201	1738.78	-0.391337	0.0917555	-4.265	1.99904e-05	6.1836e-05	Gas2l1	protein_coding
ENSMUSG00000000085	610.407	-0.391737	0.112256	-3.48967	0.000483623	0.00125903	Scmh1	protein_coding
ENSMUSG00000032470	598.958	-0.392239	0.112505	-3.48641	0.000489552	0.00127306	Mras	protein_coding
ENSMUSG00000036442	427.64	-0.392818	0.138409	-2.8381	0.00453831	0.0101425	Thap11	protein_coding
ENSMUSG00000034473	245.942	-0.392938	0.174091	-2.25709	0.0240026	0.0465138	Sec22a	protein_coding
ENSMUSG00000033373	550.091	-0.393235	0.128922	-3.05017	0.00228709	0.00538026	Fntb	protein_coding
ENSMUSG00000031935	571.471	-0.393501	0.133478	-2.94806	0.00319779	0.0073227	Med17	protein_coding
ENSMUSG00000024529	15863.6	-0.393751	0.154574	-2.54733	0.0108551	0.02262	Lox	protein_coding
ENSMUSG00000029705	2269.55	-0.394547	0.11156	-3.53664	0.000405255	0.00106769	Cux1	protein_coding
ENSMUSG00000028926	1327.61	-0.394996	0.121928	-3.23959	0.00119702	0.00294672	Cdk14	protein_coding
ENSMUSG00000007564	4416.91	-0.397357	0.0942621	-4.21545	2.49284e-05	7.63222e-05	Ppp2r1a	protein_coding
ENSMUSG00000030842	668.837	-0.398367	0.127726	-3.11893	0.00181512	0.00434749	Lamtor1	protein_coding
ENSMUSG00000015290	715.57	-0.398404	0.115694	-3.44361	0.000574008	0.00147702	Ubl4a	protein_coding
ENSMUSG00000029415	701.073	-0.398499	0.126747	-3.14404	0.00166631	0.00401502	Sdad1	protein_coding
ENSMUSG00000038806	414.508	-0.398528	0.134697	-2.95869	0.00308945	0.00709183	Sde2	protein_coding
ENSMUSG00000018209	739.472	-0.400149	0.121578	-3.29131	0.000997223	0.00248418	Stk4	protein_coding
ENSMUSG00000069844	224.691	-0.402273	0.177354	-2.2682	0.0233171	0.0453089	Sco1	protein_coding
ENSMUSG00000021282	5282.08	-0.40407	0.114086	-3.54181	0.000397395	0.00104844	Eif5	protein_coding
ENSMUSG00000041870	1432.32	-0.404872	0.0890301	-4.54758	5.4266e-06	1.79103e-05	Ankrd13a	protein_coding
ENSMUSG00000026083	4150.26	-0.404917	0.0979367	-4.13447	3.55769e-05	0.000107049	Eif5b	protein_coding
ENSMUSG00000027247	1302.85	-0.407039	0.114859	-3.5438	0.000394406	0.00104099	Arhgap1	protein_coding
ENSMUSG00000036810	874.041	-0.407125	0.109094	-3.73188	0.000190056	0.00052341	Cnep1r1	protein_coding
ENSMUSG00000014867	5991.26	-0.41016	0.120634	-3.40003	0.000673774	0.00171664	Surf4	protein_coding
ENSMUSG00000022299	794.019	-0.412182	0.159142	-2.59003	0.00959669	0.0202031	Slc25a32	protein_coding
ENSMUSG00000020023	419.364	-0.415564	0.151537	-2.74232	0.00610062	0.0133171	Tmcc3	protein_coding
ENSMUSG00000025162	2207.63	-0.416225	0.0961844	-4.32737	1.50901e-05	4.7377e-05	Csnk1d	protein_coding
ENSMUSG00000031879	536.818	-0.416371	0.13434	-3.09938	0.00193926	0.00462019	Ciao2b	protein_coding
ENSMUSG00000025047	1476.95	-0.41715	0.104323	-3.99863	6.37102e-05	0.00018664	Pdcd11	protein_coding
ENSMUSG00000024985	306.126	-0.418201	0.169385	-2.46893	0.0135517	0.0276739	Tcf7l2	protein_coding
ENSMUSG00000047388	354.911	-0.419885	0.151207	-2.77689	0.00548822	0.012078	Atmin	protein_coding
ENSMUSG00000024948	370.838	-0.420315	0.16642	-2.52563	0.0115492	0.0239605	Map4k2	protein_coding
ENSMUSG00000061759	563.356	-0.420687	0.115026	-3.65732	0.000254868	0.000690467	Armt1	protein_coding
ENSMUSG00000007458	1991.69	-0.424233	0.0979979	-4.329	1.49787e-05	4.70663e-05	M6pr	protein_coding
ENSMUSG00000019295	526.32	-0.424835	0.132902	-3.19661	0.00139055	0.00338471	Tmem129	protein_coding
ENSMUSG00000063882	1290.08	-0.425773	0.131262	-3.24369	0.00117994	0.00290809	Uqcrh	protein_coding
ENSMUSG00000001521	780.977	-0.426426	0.113236	-3.76582	0.000166002	0.000461651	Tulp3	protein_coding
ENSMUSG00000073563	827.512	-0.426559	0.120876	-3.52889	0.000417304	0.0010979	Csnk1g3	protein_coding
ENSMUSG00000028886	932.644	-0.426771	0.106722	-3.99891	6.36362e-05	0.000186452	Eya3	protein_coding
ENSMUSG00000026229	4944.54	-0.426935	0.0829429	-5.14733	2.64215e-07	9.87612e-07	Psmd1	protein_coding
ENSMUSG00000041444	407.656	-0.427142	0.170794	-2.50092	0.0123872	0.0255056	Arhgap32	protein_coding
ENSMUSG00000036097	959.201	-0.427453	0.120549	-3.54589	0.000391285	0.00103333	Slf2	protein_coding
ENSMUSG00000034509	181.001	-0.429282	0.191283	-2.24422	0.0248184	0.0479274	Mad2l1bp	protein_coding
ENSMUSG00000035596	988.498	-0.43131	0.110594	-3.89995	9.62123e-05	0.000275859	Mboat7	protein_coding
ENSMUSG00000031671	374.806	-0.431486	0.151853	-2.84147	0.0044906	0.0100407	Setd6	protein_coding
ENSMUSG00000024050	1469.69	-0.43236	0.123653	-3.49656	0.000471291	0.00122966	Wiz	protein_coding
ENSMUSG00000018068	678.404	-0.432496	0.128184	-3.37402	0.000740797	0.00187625	Ints2	protein_coding
ENSMUSG00000022329	1084.91	-0.433202	0.130378	-3.32265	0.000891655	0.00223702	Stk3	protein_coding
ENSMUSG00000030138	1819.73	-0.434257	0.0911924	-4.76199	1.91692e-06	6.58722e-06	Bms1	protein_coding
ENSMUSG00000062376	247.781	-0.434719	0.15315	-2.83851	0.00453241	0.0101306	Borcs7	protein_coding
ENSMUSG00000038481	652.575	-0.435091	0.132214	-3.29082	0.000998967	0.00248806	Cdk19	protein_coding
ENSMUSG00000017667	316.027	-0.435176	0.145549	-2.9899	0.00279066	0.00644991	Zfp334	protein_coding
ENSMUSG00000039202	3027.79	-0.436671	0.124982	-3.49386	0.000476086	0.0012413	Abhd2	protein_coding
ENSMUSG00000027223	538.051	-0.437467	0.144628	-3.02477	0.00248819	0.00581349	Mapk8ip1	protein_coding
ENSMUSG00000036309	2379.32	-0.439417	0.101041	-4.3489	1.36821e-05	4.32442e-05	Skp1a	protein_coding
ENSMUSG00000001288	3093.44	-0.439443	0.098272	-4.4717	7.75995e-06	2.51585e-05	Rarg	protein_coding
ENSMUSG00000063856	1512.02	-0.44066	0.102087	-4.31651	1.58513e-05	4.96759e-05	Gpx1	protein_coding
ENSMUSG00000036323	2917.41	-0.440868	0.0867325	-5.08308	3.71369e-07	1.36889e-06	Srp72	protein_coding
ENSMUSG00000002602	10441.3	-0.441243	0.0840389	-5.25045	1.51724e-07	5.80236e-07	Axl	protein_coding
ENSMUSG00000025266	1295.84	-0.442127	0.15474	-2.85722	0.00427372	0.0095921	Gnl3l	protein_coding
ENSMUSG00000063065	1600.9	-0.442305	0.0849617	-5.20593	1.93028e-07	7.33142e-07	Mapk3	protein_coding
ENSMUSG00000024283	1571.98	-0.442821	0.124763	-3.54931	0.000386248	0.00102117	Wac	protein_coding
ENSMUSG00000035274	701.876	-0.443398	0.137291	-3.22962	0.00123956	0.00304022	Tpbg	protein_coding
ENSMUSG00000037172	168.837	-0.446843	0.196671	-2.27203	0.0230849	0.0448737	Dennd11	protein_coding
ENSMUSG00000039148	1482.81	-0.447037	0.0986766	-4.53033	5.88925e-06	1.93562e-05	Sart1	protein_coding
ENSMUSG00000028692	4606.65	-0.447323	0.107144	-4.17497	2.98021e-05	9.04803e-05	Akr1a1	protein_coding
ENSMUSG00000022811	1142.32	-0.44798	0.123091	-3.63942	0.000273248	0.000737401	Zfp148	protein_coding
ENSMUSG00000029918	147.883	-0.448226	0.196699	-2.27874	0.0226826	0.0441964	Mrps33	protein_coding
ENSMUSG00000052534	2102.27	-0.449665	0.118546	-3.79317	0.000148737	0.000416522	Pbx1	protein_coding
ENSMUSG00000022983	967.384	-0.451412	0.119056	-3.7916	0.000149679	0.000418965	Scaf4	protein_coding
ENSMUSG00000004263	482.978	-0.451494	0.130345	-3.46384	0.000532528	0.0013761	Atn1	protein_coding
ENSMUSG00000042569	415.316	-0.452025	0.14445	-3.12929	0.0017523	0.00420823	Dhrs7b	protein_coding
ENSMUSG00000027860	669.408	-0.453704	0.126336	-3.59125	0.000329095	0.000878813	Vangl1	protein_coding
ENSMUSG00000021400	527.278	-0.454243	0.124486	-3.64896	0.000263307	0.000711897	Wrnip1	protein_coding
ENSMUSG00000033940	1229.12	-0.45428	0.123634	-3.6744	0.00023841	0.000648021	Brk1	protein_coding
ENSMUSG00000072825	1626.3	-0.455553	0.126471	-3.60203	0.000315738	0.000845178	Cep170b	protein_coding
ENSMUSG00000026155	464.612	-0.457289	0.134013	-3.41228	0.000644212	0.00164488	Smap1	protein_coding
ENSMUSG00000028479	352.1	-0.459296	0.152686	-3.00811	0.00262881	0.00611175	Gne	protein_coding
ENSMUSG00000026439	663.045	-0.459654	0.113033	-4.06653	4.77174e-05	0.000141747	Rbbp5	protein_coding
ENSMUSG00000032898	411.832	-0.459798	0.141779	-3.24305	0.00118257	0.00291382	Fbxo21	protein_coding
ENSMUSG00000028191	426.366	-0.460819	0.128527	-3.58539	0.000336578	0.000897653	Bcl10	protein_coding
ENSMUSG00000026260	1909.19	-0.463111	0.0952222	-4.86348	1.15341e-06	4.05586e-06	Ndufa10	protein_coding
ENSMUSG00000061536	255.746	-0.463123	0.156905	-2.95161	0.00316119	0.0072433	Sec22c	protein_coding
ENSMUSG00000022031	963.347	-0.465287	0.104727	-4.44286	8.87691e-06	2.86175e-05	Elp3	protein_coding
ENSMUSG00000057572	173.532	-0.465618	0.189207	-2.4609	0.013859	0.0282374	Zbtb8os	protein_coding
ENSMUSG00000059811	1092.55	-0.466962	0.112367	-4.15567	3.24337e-05	9.80599e-05	Atl2	protein_coding
ENSMUSG00000016528	1665.33	-0.466987	0.106892	-4.36877	1.24946e-05	3.96771e-05	Mapkapk2	protein_coding
ENSMUSG00000022300	1136.57	-0.468917	0.10315	-4.54598	5.46813e-06	1.80356e-05	Dcaf13	protein_coding
ENSMUSG00000020091	2935.34	-0.470195	0.101736	-4.62169	3.80618e-06	1.27406e-05	Eif4ebp2	protein_coding
ENSMUSG00000027540	1210.17	-0.470651	0.101825	-4.62216	3.79772e-06	1.27145e-05	Ptpn1	protein_coding
ENSMUSG00000021975	579.177	-0.471796	0.12169	-3.87704	0.000105735	0.00030165	Ints9	protein_coding
ENSMUSG00000015889	1553.63	-0.472092	0.0869917	-5.42686	5.73537e-08	2.27929e-07	Lta4h	protein_coding
ENSMUSG00000020440	1081.6	-0.473468	0.0976081	-4.8507	1.23025e-06	4.31238e-06	Arf5	protein_coding
ENSMUSG00000057858	357.229	-0.47541	0.144745	-3.28447	0.00102174	0.00253905	Fam204a	protein_coding
ENSMUSG00000031392	1824.45	-0.475603	0.0833184	-5.70826	1.14139e-08	4.80411e-08	Irak1	protein_coding
ENSMUSG00000038244	4405.49	-0.47564	0.0923919	-5.14807	2.63183e-07	9.8395e-07	Mical2	protein_coding
ENSMUSG00000058388	626.209	-0.475765	0.120406	-3.95135	7.77108e-05	0.000225277	Phtf1	protein_coding
ENSMUSG00000031732	329.364	-0.478746	0.145604	-3.28801	0.00100899	0.00251103	Phlpp2	protein_coding
ENSMUSG00000032553	1091.17	-0.478845	0.102893	-4.65381	3.25851e-06	1.09579e-05	Srprb	protein_coding
ENSMUSG00000030220	453.521	-0.479615	0.131654	-3.643	0.000269479	0.000727543	Arhgdib	protein_coding
ENSMUSG00000057421	1112.81	-0.480394	0.0936769	-5.1282	2.92526e-07	1.08934e-06	Las1l	protein_coding
ENSMUSG00000020755	799.749	-0.481106	0.100177	-4.80256	1.56652e-06	5.4256e-06	Sap30bp	protein_coding
ENSMUSG00000003039	906.991	-0.481902	0.10963	-4.39573	1.10403e-05	3.52306e-05	Fam32a	protein_coding
ENSMUSG00000058298	208.272	-0.482212	0.195214	-2.47017	0.0135048	0.027581	Mcm9	protein_coding
ENSMUSG00000028809	3285.34	-0.482218	0.099773	-4.83315	1.34392e-06	4.69078e-06	Srrm1	protein_coding
ENSMUSG00000032349	1378.27	-0.482243	0.149557	-3.22449	0.00126198	0.00309179	Elovl5	protein_coding
ENSMUSG00000029911	597.457	-0.482525	0.126287	-3.82086	0.000132985	0.000374848	Ssbp1	protein_coding
ENSMUSG00000046873	784.315	-0.484218	0.189341	-2.55739	0.0105462	0.0220446	Mbtps2	protein_coding
ENSMUSG00000030034	249.183	-0.485423	0.177689	-2.73187	0.00629759	0.0136963	Ino80b	protein_coding
ENSMUSG00000024424	177.585	-0.485727	0.19762	-2.45789	0.0139757	0.0284444	Ttc39c	protein_coding
ENSMUSG00000005204	1390.2	-0.486349	0.104665	-4.64674	3.37227e-06	1.13344e-05	Senp3	protein_coding
ENSMUSG00000020949	1244.28	-0.488497	0.119797	-4.07771	4.54818e-05	0.000135383	Fkbp3	protein_coding
ENSMUSG00000027843	231.886	-0.490905	0.181163	-2.70975	0.0067334	0.0145753	Ptpn22	protein_coding
ENSMUSG00000018909	323.121	-0.490922	0.158912	-3.08928	0.00200642	0.00476756	Arrb1	protein_coding
ENSMUSG00000024251	541.304	-0.491907	0.137439	-3.5791	0.00034478	0.000917969	Thada	protein_coding
ENSMUSG00000032437	2471.41	-0.494431	0.109701	-4.50707	6.57292e-06	2.15022e-05	Stt3b	protein_coding
ENSMUSG00000025962	576.369	-0.494684	0.127382	-3.88345	0.000102983	0.000294066	Fastkd2	protein_coding
ENSMUSG00000071379	788.795	-0.496855	0.114784	-4.32863	1.5004e-05	4.71301e-05	Hpcal1	protein_coding
ENSMUSG00000003308	584.223	-0.49719	0.119841	-4.14873	3.34318e-05	0.000100884	Keap1	protein_coding
ENSMUSG00000026404	179.164	-0.497734	0.181686	-2.73953	0.00615275	0.0134184	Ddx59	protein_coding
ENSMUSG00000037214	166.932	-0.499698	0.184554	-2.70759	0.00677728	0.0146635	Thap1	protein_coding
ENSMUSG00000037364	3340.91	-0.49999	0.118308	-4.22618	2.37688e-05	7.29852e-05	Srrt	protein_coding
ENSMUSG00000023973	708.65	-0.50114	0.122182	-4.10161	4.10294e-05	0.000122614	Cnpy3	protein_coding
ENSMUSG00000003348	597.26	-0.501879	0.109658	-4.57677	4.72221e-06	1.56624e-05	Mob3a	protein_coding
ENSMUSG00000027879	703.543	-0.503041	0.106952	-4.70343	2.55826e-06	8.68356e-06	Sec22b	protein_coding
ENSMUSG00000024563	899.373	-0.50329	0.12702	-3.96228	7.42388e-05	0.000215775	Smad2	protein_coding
ENSMUSG00000041560	1198.59	-0.503547	0.103078	-4.88512	1.03364e-06	3.65376e-06	Nop53	protein_coding
ENSMUSG00000039737	322.853	-0.504133	0.153302	-3.28849	0.00100727	0.00250741	Prkrip1	protein_coding
ENSMUSG00000050295	536.246	-0.505485	0.11776	-4.29249	1.76681e-05	5.50402e-05	Foxc1	protein_coding
ENSMUSG00000034667	2573.13	-0.505888	0.0879653	-5.75099	8.87231e-09	3.76544e-08	Xpot	protein_coding
ENSMUSG00000025940	568.2	-0.507589	0.118611	-4.27944	1.87366e-05	5.81194e-05	Tmem70	protein_coding
ENSMUSG00000029034	562.707	-0.507839	0.135262	-3.75449	0.000173696	0.000481415	Ints11	protein_coding
ENSMUSG00000055491	1648.29	-0.508074	0.120643	-4.21139	2.53803e-05	7.7636e-05	Pprc1	protein_coding
ENSMUSG00000003119	1039.43	-0.508934	0.157876	-3.22363	0.00126578	0.00310021	Cdk12	protein_coding
ENSMUSG00000020048	15827.1	-0.509151	0.15742	-3.23434	0.00121924	0.00299515	Hsp90b1	protein_coding
ENSMUSG00000024589	863.355	-0.509163	0.1234	-4.12613	3.68916e-05	0.000110757	Nedd4l	protein_coding
ENSMUSG00000025757	3732.33	-0.509254	0.119664	-4.2557	2.08392e-05	6.43558e-05	Hspa4l	protein_coding
ENSMUSG00000024182	1088.03	-0.51081	0.118599	-4.30705	1.65448e-05	5.17374e-05	Axin1	protein_coding
ENSMUSG00000014782	253.238	-0.510846	0.193345	-2.64215	0.00823818	0.0175514	Plekhg4	protein_coding
ENSMUSG00000007880	1867.26	-0.512744	0.143664	-3.56904	0.000358286	0.000952184	Arid1a	protein_coding
ENSMUSG00000015092	1183.74	-0.514147	0.105096	-4.89216	9.97337e-07	3.53205e-06	Edf1	protein_coding
ENSMUSG00000029227	1737.6	-0.514722	0.0920844	-5.58968	2.27488e-08	9.35178e-08	Fip1l1	protein_coding
ENSMUSG00000067818	443.125	-0.515895	0.128787	-4.00581	6.18041e-05	0.000181479	Myl9	protein_coding
ENSMUSG00000022516	235.662	-0.517063	0.178366	-2.89889	0.00374492	0.0084911	Nudt16l1	protein_coding
ENSMUSG00000039703	1976.64	-0.517687	0.107449	-4.81798	1.45018e-06	5.03744e-06	Nploc4	protein_coding
ENSMUSG00000021392	659.226	-0.517904	0.139197	-3.72066	0.000198701	0.000545589	Nol8	protein_coding
ENSMUSG00000015668	707.397	-0.519153	0.120636	-4.30345	1.68157e-05	5.25324e-05	Pdzd11	protein_coding
ENSMUSG00000038740	551.062	-0.519314	0.17337	-2.9954	0.00274083	0.00634328	Mvb12b	protein_coding
ENSMUSG00000031583	365.264	-0.520782	0.188101	-2.76862	0.00562936	0.0123598	Wrn	protein_coding
ENSMUSG00000027889	1239.67	-0.521768	0.117025	-4.45862	8.24905e-06	2.66984e-05	Ampd2	protein_coding
ENSMUSG00000024959	349.875	-0.522082	0.1698	-3.07469	0.00210724	0.00498953	Bad	protein_coding
ENSMUSG00000022003	828.764	-0.522149	0.123612	-4.22409	2.39908e-05	7.36428e-05	Slc25a30	protein_coding
ENSMUSG00000010517	968.247	-0.523287	0.0986217	-5.306	1.12059e-07	4.34176e-07	Faf1	protein_coding
ENSMUSG00000033083	235.3	-0.523529	0.181587	-2.88307	0.00393826	0.00889419	Tbc1d4	protein_coding
ENSMUSG00000074480	558.793	-0.524702	0.130938	-4.00724	6.14327e-05	0.000180444	Mex3a	protein_coding
ENSMUSG00000034709	446.736	-0.52498	0.12943	-4.05609	4.99021e-05	0.000147749	Ppp1r21	protein_coding
ENSMUSG00000058835	1630.4	-0.525752	0.0936774	-5.61237	1.9958e-08	8.24221e-08	Abi1	protein_coding
ENSMUSG00000060904	1353.65	-0.526325	0.107367	-4.9021	9.48159e-07	3.37054e-06	Arl1	protein_coding
ENSMUSG00000020334	141.675	-0.526481	0.235592	-2.23472	0.025436	0.0489797	Slc22a4	protein_coding
ENSMUSG00000039599	468.036	-0.526606	0.144061	-3.65543	0.000256749	0.000695364	Fam149b	protein_coding
ENSMUSG00000030738	5364.27	-0.526765	0.0888332	-5.92982	3.03273e-09	1.33822e-08	Eif3c	protein_coding
ENSMUSG00000030000	462.701	-0.526879	0.166093	-3.17218	0.00151297	0.00366332	Add2	protein_coding
ENSMUSG00000015478	153.644	-0.526931	0.198599	-2.65325	0.00797217	0.0170378	Rnf5	protein_coding
ENSMUSG00000066568	1379.72	-0.527292	0.108085	-4.87851	1.06889e-06	3.77341e-06	Lsm14a	protein_coding
ENSMUSG00000015757	1066.65	-0.528151	0.108536	-4.86612	1.13811e-06	4.00504e-06	Ppil4	protein_coding
ENSMUSG00000025894	454.767	-0.53227	0.143086	-3.71992	0.000199288	0.000546962	Aasdhppt	protein_coding
ENSMUSG00000002550	343.572	-0.53243	0.142558	-3.73484	0.000187838	0.000517948	Uck1	protein_coding
ENSMUSG00000021079	377.06	-0.53263	0.15729	-3.38628	0.000708458	0.00179869	Timm9	protein_coding
ENSMUSG00000020130	1402.5	-0.535192	0.112974	-4.73731	2.16569e-06	7.40162e-06	Tbc1d15	protein_coding
ENSMUSG00000027455	1304.89	-0.536631	0.0952894	-5.63159	1.7856e-08	7.40982e-08	Nsfl1c	protein_coding
ENSMUSG00000025204	1000.24	-0.536751	0.11884	-4.5166	6.28405e-06	2.06108e-05	Ndufb8	protein_coding
ENSMUSG00000030298	1788.46	-0.537326	0.106972	-5.02307	5.08512e-07	1.85091e-06	Sec13	protein_coding
ENSMUSG00000063019	294.575	-0.537633	0.169346	-3.17476	0.00149962	0.00363239	Manbal	protein_coding
ENSMUSG00000032392	106.914	-0.53782	0.227433	-2.36474	0.0180428	0.0359844	Parp16	protein_coding
ENSMUSG00000031609	236.396	-0.53976	0.194204	-2.77935	0.00544677	0.0119952	Sap30	protein_coding
ENSMUSG00000017781	3808.35	-0.540102	0.0791176	-6.82657	8.69677e-12	4.68053e-11	Pitpna	protein_coding
ENSMUSG00000065979	880.667	-0.541975	0.109315	-4.95792	7.12522e-07	2.55698e-06	Cpped1	protein_coding
ENSMUSG00000020483	1498.96	-0.542682	0.0932363	-5.8205	5.86713e-09	2.52813e-08	Dynll2	protein_coding
ENSMUSG00000037608	3934.32	-0.54282	0.0851934	-6.37162	1.8704e-10	9.12191e-10	Bclaf1	protein_coding
ENSMUSG00000051323	2072.54	-0.545468	0.147316	-3.7027	0.000213319	0.000583519	Pcdh19	protein_coding
ENSMUSG00000084883	394.175	-0.546632	0.149811	-3.64881	0.000263456	0.000712199	Ccdc85c	protein_coding
ENSMUSG00000042594	1152.52	-0.547142	0.129654	-4.22001	2.44291e-05	7.49028e-05	Sh2b3	protein_coding
ENSMUSG00000022248	274.409	-0.547454	0.180322	-3.03598	0.00239756	0.00561564	Rad1	protein_coding
ENSMUSG00000031371	382.228	-0.54788	0.151996	-3.60456	0.000312683	0.000837595	Haus7	protein_coding
ENSMUSG00000004085	1714.14	-0.549184	0.090255	-6.0848	1.16639e-09	5.31866e-09	Map3k20	protein_coding
ENSMUSG00000021906	341.095	-0.550335	0.160557	-3.42765	0.000608823	0.00155904	Oxnad1	protein_coding
ENSMUSG00000027782	2634.33	-0.55055	0.115625	-4.76153	1.92134e-06	6.60119e-06	Kpna4	protein_coding
ENSMUSG00000021470	611.762	-0.551722	0.134923	-4.08917	4.32924e-05	0.000129233	Ercc6l2	protein_coding
ENSMUSG00000026972	139.478	-0.553331	0.222	-2.49249	0.0126852	0.0260511	Arrdc1	protein_coding
ENSMUSG00000028438	186.762	-0.553635	0.196838	-2.81264	0.00491373	0.0109015	Kif24	protein_coding
ENSMUSG00000005225	293.263	-0.55376	0.168167	-3.29291	0.000991572	0.00247127	Plekha8	protein_coding
ENSMUSG00000024174	106.221	-0.554104	0.241961	-2.29006	0.0220179	0.0430569	Pot1b	protein_coding
ENSMUSG00000038633	3142.94	-0.554451	0.140437	-3.94805	7.87913e-05	0.000228268	Degs1	protein_coding
ENSMUSG00000031386	3964.78	-0.554979	0.144192	-3.84889	0.000118656	0.000336376	Hcfc1	protein_coding
ENSMUSG00000020525	287.71	-0.556444	0.156463	-3.55638	0.000375996	0.000995463	Ppm1d	protein_coding
ENSMUSG00000028696	138.541	-0.557189	0.227317	-2.45116	0.0142398	0.0289288	Ipp	protein_coding
ENSMUSG00000022452	996.146	-0.557846	0.135434	-4.11896	3.80592e-05	0.000114099	Smdt1	protein_coding
ENSMUSG00000021466	400.172	-0.558575	0.203189	-2.74905	0.00597692	0.0130652	Ptch1	protein_coding
ENSMUSG00000033106	550.491	-0.560073	0.13611	-4.11486	3.87408e-05	0.000116087	Slc7a6os	protein_coding
ENSMUSG00000031095	1305.98	-0.560255	0.123052	-4.553	5.28871e-06	1.74738e-05	Cul4b	protein_coding
ENSMUSG00000070047	2500.99	-0.560372	0.185627	-3.01881	0.00253766	0.00592027	Fat1	protein_coding
ENSMUSG00000024983	528.665	-0.560478	0.130648	-4.28998	1.78689e-05	5.55923e-05	Vti1a	protein_coding
ENSMUSG00000048546	809.645	-0.561163	0.143007	-3.92402	8.70835e-05	0.000251251	Tob2	protein_coding
ENSMUSG00000041879	3374.91	-0.561706	0.0801196	-7.01085	2.36875e-12	1.32629e-11	Ipo9	protein_coding
ENSMUSG00000035278	626.368	-0.561836	0.149009	-3.77047	0.000162938	0.000453865	Plekhj1	protein_coding
ENSMUSG00000031987	1193.08	-0.561854	0.113742	-4.93971	7.82385e-07	2.79652e-06	Egln1	protein_coding
ENSMUSG00000050786	160.237	-0.56245	0.213277	-2.63718	0.00835993	0.0177799	Ccdc126	protein_coding
ENSMUSG00000054469	1843.44	-0.562675	0.176822	-3.18215	0.00146189	0.00354768	Lclat1	protein_coding
ENSMUSG00000059895	605.573	-0.562766	0.127837	-4.40223	1.07146e-05	3.42609e-05	Ptp4a3	protein_coding
ENSMUSG00000022841	1802.36	-0.563421	0.0952661	-5.91418	3.33529e-09	1.46528e-08	Ap2m1	protein_coding
ENSMUSG00000030729	121.774	-0.56379	0.238548	-2.36342	0.0181069	0.0360971	Pgm2l1	protein_coding
ENSMUSG00000021178	2629.17	-0.56386	0.0762316	-7.39667	1.39642e-13	8.47512e-13	Psmc1	protein_coding
ENSMUSG00000038552	233.994	-0.565083	0.179894	-3.1412	0.00168257	0.0040516	Fndc4	protein_coding
ENSMUSG00000029290	936.897	-0.565561	0.10692	-5.28959	1.22588e-07	4.72644e-07	Zfp326	protein_coding
ENSMUSG00000037674	754.252	-0.566474	0.119017	-4.75961	1.93969e-06	6.66059e-06	Rfx7	protein_coding
ENSMUSG00000037072	5672.47	-0.56785	0.0790349	-7.1848	6.73036e-13	3.91477e-12	Selenof	protein_coding
ENSMUSG00000031988	925.166	-0.568086	0.0972744	-5.84003	5.21909e-09	2.25507e-08	Vps26b	protein_coding
ENSMUSG00000004451	861.549	-0.568153	0.101982	-5.57111	2.53125e-08	1.03561e-07	Ralb	protein_coding
ENSMUSG00000026755	896.907	-0.568695	0.124659	-4.562	5.06693e-06	1.67704e-05	Arpc5l	protein_coding
ENSMUSG00000001100	1476.53	-0.569132	0.116866	-4.86996	1.11623e-06	3.93317e-06	Poldip2	protein_coding
ENSMUSG00000018572	1204.85	-0.571268	0.106826	-5.34763	8.91129e-08	3.47627e-07	Phf23	protein_coding
ENSMUSG00000026798	176.415	-0.571929	0.18187	-3.14471	0.00166253	0.00400795	Coq4	protein_coding
ENSMUSG00000028617	417.346	-0.572146	0.131179	-4.36158	1.29128e-05	4.09566e-05	Lrrc42	protein_coding
ENSMUSG00000001157	338.554	-0.573003	0.141081	-4.0615	4.87577e-05	0.000144633	Gmcl1	protein_coding
ENSMUSG00000020775	946.675	-0.57428	0.102239	-5.61703	1.94269e-08	8.02993e-08	Mrpl38	protein_coding
ENSMUSG00000049823	237.079	-0.574399	0.173373	-3.31308	0.000922733	0.002311	Zbtb12	protein_coding
ENSMUSG00000058833	621.202	-0.574491	0.138977	-4.13373	3.56927e-05	0.000107345	Rex1bd	protein_coding
ENSMUSG00000034544	797.925	-0.575654	0.103946	-5.53799	3.05968e-08	1.24478e-07	Rsrc1	protein_coding
ENSMUSG00000009585	372.433	-0.577575	0.142264	-4.05988	4.90981e-05	0.000145574	Apobec3	protein_coding
ENSMUSG00000020900	3327.96	-0.579911	0.145638	-3.98186	6.83784e-05	0.000199664	Myh10	protein_coding
ENSMUSG00000027649	626.881	-0.579989	0.113188	-5.12411	2.98942e-07	1.11235e-06	Ctnnbl1	protein_coding
ENSMUSG00000020634	402.547	-0.580524	0.153974	-3.77028	0.000163063	0.000454079	Ubxn2a	protein_coding
ENSMUSG00000027166	143.388	-0.58073	0.21099	-2.75241	0.00591584	0.0129452	Dnajc24	protein_coding
ENSMUSG00000027394	694.076	-0.582041	0.107731	-5.40272	6.56396e-08	2.59437e-07	Ttl	protein_coding
ENSMUSG00000038126	372.577	-0.58236	0.143194	-4.06693	4.76375e-05	0.000141533	Mphosph9	protein_coding
ENSMUSG00000055900	205.627	-0.583252	0.178657	-3.26464	0.00109602	0.00271223	Tmem69	protein_coding
ENSMUSG00000073616	545.043	-0.583381	0.136284	-4.28063	1.86366e-05	5.78377e-05	Cops9	protein_coding
ENSMUSG00000043067	1943.73	-0.584939	0.117218	-4.99019	6.03194e-07	2.17748e-06	Dpy19l1	protein_coding
ENSMUSG00000027940	4270.28	-0.585722	0.0887901	-6.5967	4.20398e-11	2.15616e-10	Tpm3	protein_coding
ENSMUSG00000005417	6593.01	-0.585867	0.10173	-5.75902	8.46022e-09	3.59702e-08	Mprip	protein_coding
ENSMUSG00000031904	982.637	-0.586049	0.12133	-4.8302	1.36395e-06	4.7563e-06	Slc7a6	protein_coding
ENSMUSG00000064037	437.12	-0.58608	0.146865	-3.99061	6.59027e-05	0.000192674	Gpn1	protein_coding
ENSMUSG00000056536	1081.55	-0.586555	0.161285	-3.63677	0.000276081	0.000744409	Pign	protein_coding
ENSMUSG00000026484	717.652	-0.587098	0.110693	-5.30384	1.13392e-07	4.38981e-07	Rnf2	protein_coding
ENSMUSG00000039323	14314.7	-0.587924	0.106989	-5.49519	3.90285e-08	1.57289e-07	Igfbp2	protein_coding
ENSMUSG00000036990	3510.86	-0.590476	0.158585	-3.72341	0.000196551	0.000540156	Otud4	protein_coding
ENSMUSG00000036197	880.673	-0.59199	0.112226	-5.27497	1.32777e-07	5.10156e-07	Gxylt1	protein_coding
ENSMUSG00000032740	1626.88	-0.593027	0.139147	-4.26188	2.02713e-05	6.26535e-05	Ccdc88a	protein_coding
ENSMUSG00000032290	939.588	-0.594065	0.102762	-5.78097	7.42693e-09	3.17487e-08	Ptpn9	protein_coding
ENSMUSG00000029640	689.403	-0.594642	0.12818	-4.63913	3.49883e-06	1.17389e-05	Usp12	protein_coding
ENSMUSG00000029471	619.123	-0.596172	0.132801	-4.4892	7.14913e-06	2.32862e-05	Camkk2	protein_coding
ENSMUSG00000030498	265.907	-0.598068	0.182007	-3.28597	0.00101633	0.00252695	Gas2	protein_coding
ENSMUSG00000020387	256.801	-0.600748	0.198682	-3.02367	0.00249729	0.00583257	Jade2	protein_coding
ENSMUSG00000074794	312.449	-0.602043	0.153442	-3.92359	8.72375e-05	0.000251618	Arrdc3	protein_coding
ENSMUSG00000040102	362.088	-0.602395	0.171563	-3.51122	0.000446054	0.001168	Klhl42	protein_coding
ENSMUSG00000031207	17918.6	-0.60278	0.118604	-5.08227	3.72956e-07	1.37447e-06	Msn	protein_coding
ENSMUSG00000001313	156	-0.603038	0.214541	-2.81082	0.00494147	0.0109604	Rnd2	protein_coding
ENSMUSG00000023169	2241.87	-0.603108	0.132858	-4.53949	5.63902e-06	1.85726e-05	Slc38a1	protein_coding
ENSMUSG00000019951	2198.26	-0.603315	0.0918763	-6.56661	5.14746e-11	2.63004e-10	Uhrf1bp1l	protein_coding
ENSMUSG00000041781	1461.13	-0.60541	0.108452	-5.5823	2.37364e-08	9.73232e-08	Cpsf2	protein_coding
ENSMUSG00000021385	260.136	-0.605509	0.153728	-3.93885	8.18741e-05	0.000236873	Ippk	protein_coding
ENSMUSG00000026103	2044.2	-0.605566	0.0911426	-6.64416	3.04953e-11	1.57951e-10	Gls	protein_coding
ENSMUSG00000049354	1967.58	-0.605959	0.110695	-5.47413	4.39662e-08	1.76248e-07	Dcaf7	protein_coding
ENSMUSG00000042557	1001.84	-0.606362	0.102577	-5.91126	3.39496e-09	1.49045e-08	Sin3a	protein_coding
ENSMUSG00000074170	245.626	-0.606536	0.188465	-3.21829	0.00128955	0.00315516	Plekhf1	protein_coding
ENSMUSG00000002227	330.888	-0.60705	0.189938	-3.19604	0.00139328	0.00339092	Mov10	protein_coding
ENSMUSG00000014846	640.92	-0.607238	0.127764	-4.7528	2.00621e-06	6.874e-06	Tppp3	protein_coding
ENSMUSG00000038241	1156.64	-0.607454	0.103876	-5.84786	4.97927e-09	2.15639e-08	Cep250	protein_coding
ENSMUSG00000025314	197.493	-0.607975	0.217552	-2.79462	0.00519609	0.011478	Ptprj	protein_coding
ENSMUSG00000027378	571.647	-0.608688	0.117106	-5.19774	2.0173e-07	7.63886e-07	Nphp1	protein_coding
ENSMUSG00000050335	9455.72	-0.609046	0.140491	-4.33512	1.45681e-05	4.58448e-05	Lgals3	protein_coding
ENSMUSG00000027651	684.25	-0.61261	0.115426	-5.30739	1.11205e-07	4.3122e-07	Rprd1b	protein_coding
ENSMUSG00000035559	368.585	-0.614263	0.14581	-4.21276	2.52273e-05	7.71997e-05	Mpv17l2	protein_coding
ENSMUSG00000079658	1210.04	-0.615036	0.123589	-4.97647	6.47545e-07	2.33133e-06	Eloc	protein_coding
ENSMUSG00000032959	1186.61	-0.616212	0.112904	-5.45784	4.81965e-08	1.92633e-07	Pebp1	protein_coding
ENSMUSG00000024218	409.108	-0.618697	0.157508	-3.92803	8.56462e-05	0.000247255	Taf11	protein_coding
ENSMUSG00000022437	1390.12	-0.618765	0.091793	-6.74087	1.57442e-11	8.31452e-11	Samm50	protein_coding
ENSMUSG00000044700	659.368	-0.619315	0.114462	-5.41067	6.27908e-08	2.48751e-07	Tmem201	protein_coding
ENSMUSG00000055053	7603.9	-0.623082	0.141912	-4.39062	1.13028e-05	3.60136e-05	Nfic	protein_coding
ENSMUSG00000058230	2496.23	-0.623152	0.110098	-5.65998	1.51389e-08	6.31562e-08	Arhgap35	protein_coding
ENSMUSG00000001123	173.04	-0.623431	0.18317	-3.40357	0.000665114	0.00169526	Lgals9	protein_coding
ENSMUSG00000026819	229.854	-0.62357	0.183661	-3.39523	0.000685716	0.00174424	Slc25a25	protein_coding
ENSMUSG00000033985	272.112	-0.623577	0.182519	-3.4165	0.000634311	0.00162157	Tesk2	protein_coding
ENSMUSG00000026773	154.607	-0.623753	0.199458	-3.12723	0.00176459	0.00423452	Pfkfb3	protein_coding
ENSMUSG00000056234	289.783	-0.624165	0.165849	-3.76347	0.000167575	0.000465748	Ncoa4	protein_coding
ENSMUSG00000034218	500.989	-0.62447	0.188233	-3.31755	0.000908118	0.0022759	Atm	protein_coding
ENSMUSG00000025236	957.692	-0.626081	0.111397	-5.62028	1.90649e-08	7.89242e-08	Adpgk	protein_coding
ENSMUSG00000023988	1066.56	-0.626178	0.120556	-5.1941	2.05713e-07	7.78031e-07	Bysl	protein_coding
ENSMUSG00000051391	5143.81	-0.626246	0.0984546	-6.36076	2.00755e-10	9.76299e-10	Ywhag	protein_coding
ENSMUSG00000039828	658.819	-0.630082	0.12289	-5.12722	2.94047e-07	1.09479e-06	Wdr70	protein_coding
ENSMUSG00000030122	8846.19	-0.630259	0.0960269	-6.56336	5.26079e-11	2.68649e-10	Ptms	protein_coding
ENSMUSG00000000567	1085.78	-0.630752	0.145616	-4.33161	1.48024e-05	4.65434e-05	Sox9	protein_coding
ENSMUSG00000021794	3476.04	-0.630912	0.101149	-6.23744	4.44799e-10	2.09981e-09	Glud1	protein_coding
ENSMUSG00000020307	1148.76	-0.63094	0.11526	-5.47407	4.39827e-08	1.76276e-07	Cdc34	protein_coding
ENSMUSG00000024644	526.843	-0.631516	0.148794	-4.24423	2.19345e-05	6.76608e-05	Cndp2	protein_coding
ENSMUSG00000027304	1238.95	-0.631518	0.0945682	-6.67791	2.42376e-11	1.26407e-10	Rtf1	protein_coding
ENSMUSG00000005054	1328.51	-0.631919	0.146815	-4.30419	1.67594e-05	5.23739e-05	Cstb	protein_coding
ENSMUSG00000004105	7478.79	-0.632843	0.0972685	-6.50615	7.7103e-11	3.87136e-10	Angptl2	protein_coding
ENSMUSG00000032575	1484.26	-0.633075	0.100223	-6.31664	2.67318e-10	1.2851e-09	Manf	protein_coding
ENSMUSG00000025470	285.856	-0.633262	0.155953	-4.0606	4.8947e-05	0.000145171	Zfp511	protein_coding
ENSMUSG00000032178	1784.76	-0.633511	0.0937612	-6.75665	1.41221e-11	7.49352e-11	Ilf3	protein_coding
ENSMUSG00000028857	387.015	-0.635224	0.161935	-3.9227	8.75616e-05	0.000252476	Tmem222	protein_coding
ENSMUSG00000022827	194.344	-0.635327	0.180858	-3.51285	0.000443327	0.00116183	Rabl3	protein_coding
ENSMUSG00000031949	113.754	-0.635877	0.279153	-2.27788	0.0227336	0.0442684	Adat1	protein_coding
ENSMUSG00000029404	606.633	-0.636357	0.139302	-4.56817	4.92005e-06	1.63014e-05	Arl6ip4	protein_coding
ENSMUSG00000054716	229.737	-0.63666	0.182866	-3.48157	0.000498475	0.00129413	Zfp771	protein_coding
ENSMUSG00000041852	1180.95	-0.637046	0.142231	-4.47894	7.50129e-06	2.43827e-05	Tcf20	protein_coding
ENSMUSG00000059248	5922.27	-0.637656	0.0939603	-6.78644	1.14933e-11	6.14009e-11	Septin9	protein_coding
ENSMUSG00000027351	1322.91	-0.638208	0.106149	-6.01238	1.82817e-09	8.23485e-09	Spred1	protein_coding
ENSMUSG00000027367	1125.57	-0.63881	0.101401	-6.29985	2.97927e-10	1.42608e-09	Stard7	protein_coding
ENSMUSG00000032020	199.159	-0.639806	0.193532	-3.30594	0.000946593	0.00236615	Ubash3b	protein_coding
ENSMUSG00000029048	1442.66	-0.642219	0.109808	-5.84858	4.95792e-09	2.14764e-08	Rer1	protein_coding
ENSMUSG00000038766	1178.56	-0.644179	0.110965	-5.80523	6.42781e-09	2.76027e-08	Gabpb2	protein_coding
ENSMUSG00000003585	217.626	-0.644216	0.181514	-3.54912	0.00038652	0.00102175	Sec14l2	protein_coding
ENSMUSG00000005374	777.241	-0.644884	0.126021	-5.11726	3.10004e-07	1.15169e-06	Tbl2	protein_coding
ENSMUSG00000008690	2200.69	-0.645142	0.106125	-6.0791	1.20858e-09	5.50571e-09	Ncaph2	protein_coding
ENSMUSG00000027893	3681.53	-0.647137	0.0798261	-8.10683	5.19592e-16	3.65691e-15	Ahcyl1	protein_coding
ENSMUSG00000024501	3863.68	-0.647214	0.12528	-5.16614	2.38983e-07	8.97208e-07	Dpysl3	protein_coding
ENSMUSG00000027263	473.546	-0.647463	0.147908	-4.37746	1.20071e-05	3.82061e-05	Tubgcp4	protein_coding
ENSMUSG00000046589	149.216	-0.648602	0.228051	-2.84411	0.00445359	0.00996619	Lrrc8e	protein_coding
ENSMUSG00000027599	636.088	-0.649838	0.120942	-5.37313	7.73832e-08	3.0369e-07	Armc1	protein_coding
ENSMUSG00000025077	338.577	-0.650893	0.151889	-4.28532	1.82473e-05	5.67324e-05	Dclre1a	protein_coding
ENSMUSG00000035754	1113.01	-0.654123	0.112917	-5.79294	6.91654e-09	2.96206e-08	Wdr18	protein_coding
ENSMUSG00000042406	6729.6	-0.65423	0.125506	-5.21276	1.86056e-07	7.07657e-07	Atf4	protein_coding
ENSMUSG00000025666	788.307	-0.655119	0.213876	-3.06307	0.00219076	0.00516978	Tmem47	protein_coding
ENSMUSG00000031776	1935.27	-0.655597	0.131819	-4.97345	6.57731e-07	2.3671e-06	Arl2bp	protein_coding
ENSMUSG00000048911	407.785	-0.655885	0.172285	-3.80698	0.000140672	0.000395108	Rnf24	protein_coding
ENSMUSG00000006304	5074.79	-0.656002	0.0749387	-8.75385	2.06194e-18	1.64649e-17	Arpc2	protein_coding
ENSMUSG00000024759	2408.86	-0.656547	0.12075	-5.43722	5.41169e-08	2.15338e-07	Atl3	protein_coding
ENSMUSG00000002017	1120.35	-0.657189	0.124	-5.29992	1.15855e-07	4.47963e-07	Fam98a	protein_coding
ENSMUSG00000020454	1429.99	-0.657458	0.0925671	-7.10251	1.22514e-12	7.0116e-12	Eif4enif1	protein_coding
ENSMUSG00000094870	817.302	-0.659703	0.108389	-6.08643	1.15457e-09	5.2686e-09	Zfp131	protein_coding
ENSMUSG00000024909	1669.17	-0.66048	0.110631	-5.97014	2.37046e-09	1.0564e-08	Efemp2	protein_coding
ENSMUSG00000050608	855.204	-0.660615	0.141937	-4.65428	3.25109e-06	1.09349e-05	Micos10	protein_coding
ENSMUSG00000024528	536.369	-0.661039	0.142261	-4.64667	3.37331e-06	1.13359e-05	Srfbp1	protein_coding
ENSMUSG00000034601	339.528	-0.661465	0.161651	-4.09195	4.27768e-05	0.000127735	2700049A03Rik	protein_coding
ENSMUSG00000021068	1212.53	-0.662555	0.149723	-4.42522	9.63456e-06	3.09227e-05	Nin	protein_coding
ENSMUSG00000040618	1358.35	-0.662942	0.10991	-6.03168	1.62267e-09	7.32142e-09	Pck2	protein_coding
ENSMUSG00000039153	1704.64	-0.66339	0.101382	-6.54349	6.00986e-11	3.05331e-10	Runx2	protein_coding
ENSMUSG00000027506	471.031	-0.663513	0.142449	-4.65789	3.1946e-06	1.07507e-05	Tpd52	protein_coding
ENSMUSG00000063334	950.806	-0.666315	0.103988	-6.40761	1.4782e-10	7.26925e-10	Krr1	protein_coding
ENSMUSG00000068921	842.921	-0.666632	0.112861	-5.90667	3.49086e-09	1.53148e-08	Dap3	protein_coding
ENSMUSG00000073684	192.887	-0.666846	0.187037	-3.56531	0.000363424	0.000964478	Faap20	protein_coding
ENSMUSG00000027852	1943.37	-0.668586	0.0854331	-7.82585	5.04256e-15	3.3491e-14	Nras	protein_coding
ENSMUSG00000036565	1825.41	-0.670018	0.118093	-5.67366	1.39777e-08	5.84025e-08	Ttyh3	protein_coding
ENSMUSG00000020463	1560.56	-0.67029	0.112136	-5.97745	2.26653e-09	1.01224e-08	Ppp4r3b	protein_coding
ENSMUSG00000030583	1036.4	-0.67187	0.132255	-5.0801	3.77231e-07	1.38931e-06	Sipa1l3	protein_coding
ENSMUSG00000039910	4854.29	-0.673584	0.130641	-5.15601	2.52265e-07	9.45194e-07	Cited2	protein_coding
ENSMUSG00000022479	791.175	-0.673748	0.157641	-4.27394	1.92048e-05	5.95131e-05	Vdr	protein_coding
ENSMUSG00000035413	494.691	-0.674032	0.156729	-4.30063	1.70315e-05	5.31536e-05	Tmem98	protein_coding
ENSMUSG00000066735	753.406	-0.676861	0.110934	-6.1015	1.0508e-09	4.81366e-09	Vkorc1l1	protein_coding
ENSMUSG00000035476	376.77	-0.678047	0.140371	-4.83038	1.36276e-06	4.7539e-06	Tab3	protein_coding
ENSMUSG00000039183	452.573	-0.680838	0.143549	-4.74291	2.10673e-06	7.20663e-06	Nubp2	protein_coding
ENSMUSG00000031563	2052.18	-0.68352	0.134985	-5.06368	4.11248e-07	1.50999e-06	Wwc2	protein_coding
ENSMUSG00000037533	784.898	-0.683784	0.13236	-5.16608	2.39049e-07	8.97277e-07	Rapgef6	protein_coding
ENSMUSG00000061559	525.817	-0.684619	0.129275	-5.29583	1.18478e-07	4.57638e-07	Wdr61	protein_coding
ENSMUSG00000008763	1505.96	-0.684953	0.115783	-5.91585	3.30169e-09	1.45119e-08	Man1a2	protein_coding
ENSMUSG00000028898	282.356	-0.684988	0.165758	-4.13247	3.5889e-05	0.000107901	Trnau1ap	protein_coding
ENSMUSG00000022428	413.041	-0.685269	0.163027	-4.2034	2.62931e-05	8.0344e-05	Cby1	protein_coding
ENSMUSG00000071533	663.279	-0.686107	0.124494	-5.51118	3.56426e-08	1.44248e-07	Pcnp	protein_coding
ENSMUSG00000059586	576.841	-0.686495	0.1214	-5.6548	1.56026e-08	6.50189e-08	Nsmce2	protein_coding
ENSMUSG00000058503	496.139	-0.686737	0.124346	-5.52277	3.33701e-08	1.35294e-07	Fam133b	protein_coding
ENSMUSG00000022992	877.022	-0.686941	0.135952	-5.05282	4.35339e-07	1.59317e-06	Kansl2	protein_coding
ENSMUSG00000024063	1598.6	-0.688039	0.150826	-4.56181	5.07155e-06	1.67827e-05	Lbh	protein_coding
ENSMUSG00000056952	752.705	-0.689376	0.143462	-4.8053	1.54519e-06	5.35959e-06	Tatdn2	protein_coding
ENSMUSG00000042396	561.375	-0.689691	0.120414	-5.72766	1.01823e-08	4.29821e-08	Rbm7	protein_coding
ENSMUSG00000024758	3884.84	-0.690262	0.130107	-5.30536	1.1245e-07	4.35603e-07	Rtn3	protein_coding
ENSMUSG00000063810	434.453	-0.691289	0.194238	-3.55898	0.000372292	0.000986349	Alms1	protein_coding
ENSMUSG00000071359	464.952	-0.694537	0.128976	-5.38499	7.24485e-08	2.85095e-07	Tbpl1	protein_coding
ENSMUSG00000032515	166.11	-0.69715	0.199999	-3.48576	0.000490736	0.00127597	Csrnp1	protein_coding
ENSMUSG00000038525	385.254	-0.698379	0.129085	-5.41021	6.29515e-08	2.49335e-07	Armc10	protein_coding
ENSMUSG00000022570	667.143	-0.699062	0.140736	-4.9672	6.79269e-07	2.44136e-06	Tsta3	protein_coding
ENSMUSG00000066900	1186.29	-0.699155	0.0985201	-7.09657	1.27893e-12	7.3061e-12	Suds3	protein_coding
ENSMUSG00000021710	818.179	-0.702616	0.116103	-6.05167	1.4335e-09	6.49274e-09	Nln	protein_coding
ENSMUSG00000091896	795.11	-0.703301	0.113831	-6.17846	6.47312e-10	3.02405e-09	Ube2d2a	protein_coding
ENSMUSG00000028152	687.353	-0.704421	0.142141	-4.95578	7.20399e-07	2.5823e-06	Tspan5	protein_coding
ENSMUSG00000038010	61.3155	-0.704448	0.31307	-2.25013	0.0244407	0.04729	Ccdc138	protein_coding
ENSMUSG00000040596	171.503	-0.705375	0.176346	-3.99994	6.33595e-05	0.000185786	Pogk	protein_coding
ENSMUSG00000057234	85.2848	-0.705444	0.287075	-2.45736	0.0139964	0.0284746	Mettl15	protein_coding
ENSMUSG00000020783	707.026	-0.705903	0.121697	-5.80052	6.61091e-09	2.83567e-08	Ncbp3	protein_coding
ENSMUSG00000026750	1465.35	-0.706562	0.0993666	-7.11066	1.15487e-12	6.61745e-12	Psmb7	protein_coding
ENSMUSG00000048440	134.862	-0.71101	0.247635	-2.8712	0.00408919	0.00920421	Cyp4f16	protein_coding
ENSMUSG00000034902	1282.94	-0.711259	0.098926	-7.18981	6.48834e-13	3.77633e-12	Pip5k1c	protein_coding
ENSMUSG00000059486	612.252	-0.711664	0.118158	-6.02301	1.71203e-09	7.72091e-09	Kbtbd2	protein_coding
ENSMUSG00000041025	693.813	-0.712087	0.118482	-6.01009	1.85425e-09	8.33519e-09	Iffo2	protein_coding
ENSMUSG00000048039	650.355	-0.712544	0.112578	-6.32936	2.46184e-10	1.18865e-09	Isg20l2	protein_coding
ENSMUSG00000056537	1434.52	-0.714417	0.101081	-7.06776	1.57449e-12	8.91093e-12	Rlim	protein_coding
ENSMUSG00000005161	2740.23	-0.716373	0.109631	-6.53439	6.38695e-11	3.23358e-10	Prdx2	protein_coding
ENSMUSG00000049641	93.8551	-0.716677	0.235854	-3.03865	0.00237639	0.00557227	Vgll2	protein_coding
ENSMUSG00000004319	875.052	-0.718141	0.123111	-5.83328	5.4347e-09	2.34394e-08	Clcn3	protein_coding
ENSMUSG00000022200	1860.87	-0.718704	0.094579	-7.59897	2.98487e-14	1.89189e-13	Golph3	protein_coding
ENSMUSG00000032481	2607.3	-0.720847	0.106842	-6.74687	1.51067e-11	7.99124e-11	Smarcc1	protein_coding
ENSMUSG00000037784	402.79	-0.721555	0.131881	-5.47125	4.46881e-08	1.78989e-07	Dzip1l	protein_coding
ENSMUSG00000030541	1972.49	-0.722308	0.103669	-6.96741	3.22822e-12	1.79051e-11	Idh2	protein_coding
ENSMUSG00000030282	541.216	-0.722565	0.118261	-6.10992	9.96792e-10	4.57738e-09	Cmas	protein_coding
ENSMUSG00000029213	478.683	-0.72443	0.134204	-5.39797	6.73981e-08	2.66109e-07	Commd8	protein_coding
ENSMUSG00000026849	591.011	-0.725041	0.129105	-5.61591	1.95533e-08	8.08039e-08	Tor1a	protein_coding
ENSMUSG00000035234	276.534	-0.725896	0.154044	-4.71227	2.44977e-06	8.32877e-06	Abraxas1	protein_coding
ENSMUSG00000048707	187.349	-0.726663	0.188831	-3.84822	0.000118978	0.000337238	Tprn	protein_coding
ENSMUSG00000016757	1794.85	-0.726792	0.0935934	-7.76541	8.13787e-15	5.35589e-14	Ttll12	protein_coding
ENSMUSG00000020519	316.821	-0.726798	0.149092	-4.87483	1.08904e-06	3.84238e-06	Sap30l	protein_coding
ENSMUSG00000050213	283.723	-0.726927	0.15385	-4.72489	2.30236e-06	7.85099e-06	Snip1	protein_coding
ENSMUSG00000029518	1266.45	-0.728598	0.112784	-6.46011	1.04623e-10	5.20881e-10	Rab35	protein_coding
ENSMUSG00000005378	499.712	-0.728674	0.136234	-5.34869	8.85929e-08	3.45813e-07	Bud23	protein_coding
ENSMUSG00000022883	192.239	-0.728842	0.209944	-3.4716	0.000517361	0.00133837	Robo1	protein_coding
ENSMUSG00000031820	994.778	-0.729307	0.126893	-5.74742	9.06135e-09	3.84135e-08	Babam1	protein_coding
ENSMUSG00000024077	767.055	-0.730679	0.156397	-4.67194	2.98373e-06	1.0068e-05	Strn	protein_coding
ENSMUSG00000036106	86.6145	-0.730728	0.267473	-2.73197	0.00629576	0.0136939	Prr5	protein_coding
ENSMUSG00000021824	809.19	-0.731817	0.123611	-5.92034	3.21279e-09	1.41376e-08	Ap3m1	protein_coding
ENSMUSG00000033543	737.769	-0.731995	0.132517	-5.52379	3.31772e-08	1.3457e-07	Gtf2a2	protein_coding
ENSMUSG00000031103	646.516	-0.731995	0.122178	-5.99121	2.0828e-09	9.32615e-09	Elf4	protein_coding
ENSMUSG00000031976	540.801	-0.732631	0.124583	-5.88068	4.08594e-09	1.78178e-08	Urb2	protein_coding
ENSMUSG00000027076	192.739	-0.733301	0.189244	-3.8749	0.000106669	0.000304223	Timm10	protein_coding
ENSMUSG00000023456	5496.39	-0.733902	0.0989242	-7.41883	1.18161e-13	7.22247e-13	Tpi1	protein_coding
ENSMUSG00000066357	851.648	-0.734006	0.152159	-4.82395	1.40742e-06	4.89614e-06	Wdr6	protein_coding
ENSMUSG00000030814	420.239	-0.734503	0.130691	-5.62014	1.90803e-08	7.89706e-08	Bcl7c	protein_coding
ENSMUSG00000040025	781.19	-0.736153	0.10925	-6.73826	1.60297e-11	8.46053e-11	Ythdf2	protein_coding
ENSMUSG00000022855	894.735	-0.73701	0.0984651	-7.48499	7.15535e-14	4.43251e-13	Senp2	protein_coding
ENSMUSG00000024889	467.416	-0.737469	0.130504	-5.65093	1.59579e-08	6.64408e-08	Rce1	protein_coding
ENSMUSG00000005813	1065.85	-0.737632	0.0956105	-7.71497	1.21012e-14	7.86284e-14	Metap1	protein_coding
ENSMUSG00000024767	1342.93	-0.739242	0.116409	-6.3504	2.14753e-10	1.04276e-09	Otub1	protein_coding
ENSMUSG00000020956	155.196	-0.739405	0.204951	-3.60772	0.000308904	0.000827706	Dtd2	protein_coding
ENSMUSG00000000934	161.739	-0.740454	0.21467	-3.44928	0.000562092	0.00144924	Top1mt	protein_coding
ENSMUSG00000025958	942.314	-0.740475	0.132436	-5.59118	2.25525e-08	9.27312e-08	Creb1	protein_coding
ENSMUSG00000026730	195.427	-0.741389	0.204736	-3.6212	0.000293243	0.000787419	Pter	protein_coding
ENSMUSG00000028047	268.129	-0.745546	0.151084	-4.93466	8.02901e-07	2.86877e-06	Thbs3	protein_coding
ENSMUSG00000014786	847.418	-0.74602	0.155269	-4.80469	1.54994e-06	5.37212e-06	Slc9a5	protein_coding
ENSMUSG00000024855	729.097	-0.746696	0.118307	-6.31153	2.76292e-10	1.32689e-09	Pacs1	protein_coding
ENSMUSG00000036825	532.17	-0.748133	0.140414	-5.32805	9.92703e-08	3.86133e-07	Ssx2ip	protein_coding
ENSMUSG00000029815	210.292	-0.749242	0.201184	-3.72416	0.000195965	0.000538629	Malsu1	protein_coding
ENSMUSG00000028114	6250.46	-0.750415	0.108135	-6.93959	3.93234e-12	2.16136e-11	Mettl14	protein_coding
ENSMUSG00000033157	206.072	-0.751137	0.184337	-4.07479	4.6055e-05	0.000137047	Abhd10	protein_coding
ENSMUSG00000023307	1249.41	-0.752353	0.111974	-6.71902	1.82946e-11	9.62097e-11	Marchf5	protein_coding
ENSMUSG00000014850	315.482	-0.75276	0.153586	-4.90122	9.52443e-07	3.38321e-06	Msh3	protein_coding
ENSMUSG00000024764	772.302	-0.753379	0.124406	-6.05579	1.39734e-09	6.33655e-09	Naa40	protein_coding
ENSMUSG00000037103	916.117	-0.753859	0.151055	-4.99063	6.01832e-07	2.17297e-06	Dcaf15	protein_coding
ENSMUSG00000025173	882.281	-0.754063	0.101673	-7.41654	1.20219e-13	7.33938e-13	Wdr45b	protein_coding
ENSMUSG00000027663	578.057	-0.754698	0.147639	-5.11178	3.19143e-07	1.18355e-06	Zmat3	protein_coding
ENSMUSG00000020100	363.7	-0.75476	0.202453	-3.72807	0.00019295	0.000530879	Slc29a3	protein_coding
ENSMUSG00000059119	1730.69	-0.754826	0.0864038	-8.73603	2.41452e-18	1.92235e-17	Nap1l4	protein_coding
ENSMUSG00000023018	818.279	-0.755667	0.146846	-5.14598	2.66132e-07	9.94385e-07	Smarcd1	protein_coding
ENSMUSG00000029761	11813.2	-0.75951	0.0963376	-7.88383	3.1749e-15	2.13421e-14	Cald1	protein_coding
ENSMUSG00000036918	514.695	-0.761387	0.141638	-5.3756	7.63283e-08	2.99738e-07	Ttc7	protein_coding
ENSMUSG00000019917	816.665	-0.762569	0.128122	-5.95189	2.65069e-09	1.17436e-08	Septin10	protein_coding
ENSMUSG00000045624	1085.9	-0.764382	0.127972	-5.97305	2.32861e-09	1.03873e-08	Esf1	protein_coding
ENSMUSG00000031807	953.902	-0.765589	0.132	-5.7999	6.63559e-09	2.84561e-08	Pgls	protein_coding
ENSMUSG00000035329	250.133	-0.767077	0.168529	-4.55161	5.32367e-06	1.758e-05	Fbxo33	protein_coding
ENSMUSG00000020720	2485.61	-0.767915	0.0879028	-8.73595	2.41615e-18	1.92283e-17	Psmd12	protein_coding
ENSMUSG00000034194	523.148	-0.768134	0.124974	-6.14636	7.92809e-10	3.66806e-09	R3hcc1	protein_coding
ENSMUSG00000021494	606.743	-0.768279	0.151541	-5.06976	3.98317e-07	1.46422e-06	Ddx41	protein_coding
ENSMUSG00000031778	580.956	-0.771656	0.215583	-3.57939	0.000344392	0.000917195	Cx3cl1	protein_coding
ENSMUSG00000022828	359.152	-0.771811	0.155297	-4.96991	6.69846e-07	2.41007e-06	Gtf2e1	protein_coding
ENSMUSG00000023156	313.397	-0.773472	0.155752	-4.96604	6.83343e-07	2.4546e-06	Rpp14	protein_coding
ENSMUSG00000021694	131.778	-0.773775	0.207222	-3.73405	0.000188426	0.000519384	Ercc8	protein_coding
ENSMUSG00000024387	2157.76	-0.77553	0.0818515	-9.47485	2.67154e-21	2.4554e-20	Csnk2b	protein_coding
ENSMUSG00000022911	393.543	-0.77646	0.150448	-5.16098	2.45658e-07	9.21535e-07	Arl13b	protein_coding
ENSMUSG00000021012	1748.16	-0.780873	0.0914619	-8.53769	1.36935e-17	1.04863e-16	Zc3h14	protein_coding
ENSMUSG00000037935	1611.39	-0.782127	0.101636	-7.69541	1.4104e-14	9.13275e-14	Smarce1	protein_coding
ENSMUSG00000030770	3255.82	-0.782276	0.0957538	-8.16966	3.09265e-16	2.20126e-15	Parva	protein_coding
ENSMUSG00000025728	1155.55	-0.782892	0.0966537	-8.09997	5.49706e-16	3.86166e-15	Pigq	protein_coding
ENSMUSG00000015605	1283.75	-0.78346	0.144705	-5.41419	6.15672e-08	2.44211e-07	Srf	protein_coding
ENSMUSG00000040688	821.803	-0.783862	0.131986	-5.93899	2.86785e-09	1.26908e-08	Tbl3	protein_coding
ENSMUSG00000018841	250.324	-0.785037	0.169682	-4.62653	3.71847e-06	1.24581e-05	Rad51d	protein_coding
ENSMUSG00000039458	491.647	-0.786048	0.127271	-6.17619	6.56651e-10	3.06161e-09	Mtmr12	protein_coding
ENSMUSG00000075700	2497.78	-0.786373	0.123655	-6.3594	2.02549e-10	9.84266e-10	Selenot	protein_coding
ENSMUSG00000024668	738.935	-0.786738	0.115797	-6.79409	1.09e-11	5.83465e-11	Sdhaf2	protein_coding
ENSMUSG00000040212	2457.62	-0.788003	0.0854388	-9.22301	2.88871e-20	2.53403e-19	Emp3	protein_coding
ENSMUSG00000029171	792.332	-0.789151	0.134902	-5.8498	4.92173e-09	2.13294e-08	Pgm2	protein_coding
ENSMUSG00000019866	1008.27	-0.789238	0.132245	-5.96798	2.40209e-09	1.07025e-08	Crybg1	protein_coding
ENSMUSG00000041625	101.421	-0.789364	0.240838	-3.27758	0.00104701	0.00259846	Ggact	protein_coding
ENSMUSG00000019471	2487.36	-0.791998	0.0759673	-10.4255	1.89634e-25	2.11728e-24	Cdc37	protein_coding
ENSMUSG00000024539	481.268	-0.792199	0.13316	-5.94923	2.69402e-09	1.193e-08	Ptpn2	protein_coding
ENSMUSG00000051527	47.9383	-0.794251	0.347527	-2.28544	0.0222872	0.0435384	Usp29	protein_coding
ENSMUSG00000021243	440.418	-0.795354	0.160338	-4.96047	7.03216e-07	2.52454e-06	Fcf1	protein_coding
ENSMUSG00000024146	463.912	-0.795668	0.173113	-4.59624	4.30182e-06	1.43234e-05	Cript	protein_coding
ENSMUSG00000026914	1942.52	-0.795743	0.0943661	-8.43251	3.38316e-17	2.53421e-16	Psmd14	protein_coding
ENSMUSG00000062373	1768.56	-0.797684	0.0960713	-8.30304	1.01478e-16	7.40728e-16	Tmem65	protein_coding
ENSMUSG00000027669	914.089	-0.797938	0.108179	-7.3761	1.62994e-13	9.85114e-13	Gnb4	protein_coding
ENSMUSG00000020272	476.281	-0.798521	0.130254	-6.13047	8.76183e-10	4.04519e-09	Stk10	protein_coding
ENSMUSG00000015653	2121.88	-0.799367	0.164189	-4.86859	1.12397e-06	3.95824e-06	Steap2	protein_coding
ENSMUSG00000032050	2697.4	-0.80052	0.127694	-6.26907	3.63218e-10	1.7251e-09	Rdx	protein_coding
ENSMUSG00000020946	1651.47	-0.802533	0.0998246	-8.03943	9.02591e-16	6.2683e-15	Gosr2	protein_coding
ENSMUSG00000044408	484.842	-0.80482	0.153049	-5.25859	1.45167e-07	5.564e-07	Sptssa	protein_coding
ENSMUSG00000021374	2053.33	-0.804959	0.124992	-6.4401	1.19392e-10	5.916e-10	Nup153	protein_coding
ENSMUSG00000054715	144.192	-0.805935	0.221474	-3.63896	0.000273741	0.000738628	Zscan22	protein_coding
ENSMUSG00000042622	374.996	-0.807878	0.253778	-3.18341	0.00145552	0.00353419	Maff	protein_coding
ENSMUSG00000021715	305.15	-0.808569	0.150733	-5.36426	8.12804e-08	3.18257e-07	Cwc27	protein_coding
ENSMUSG00000059278	253.892	-0.808724	0.190971	-4.2348	2.28754e-05	7.03678e-05	Naa38	protein_coding
ENSMUSG00000031157	559.971	-0.809084	0.127393	-6.35111	2.13768e-10	1.03825e-09	Pqbp1	protein_coding
ENSMUSG00000018999	891.729	-0.809257	0.113246	-7.14601	8.93355e-13	5.16285e-12	Slc35b4	protein_coding
ENSMUSG00000006369	823.289	-0.809808	0.165049	-4.90648	9.27272e-07	3.29815e-06	Fbln1	protein_coding
ENSMUSG00000046032	677.556	-0.811411	0.118324	-6.85756	7.00484e-12	3.79375e-11	Snx12	protein_coding
ENSMUSG00000033964	695.268	-0.814248	0.15103	-5.3913	6.99512e-08	2.7567e-07	Zbtb41	protein_coding
ENSMUSG00000041459	2900.49	-0.815748	0.109959	-7.41867	1.18303e-13	7.22885e-13	Tardbp	protein_coding
ENSMUSG00000024208	825.6	-0.816788	0.110675	-7.38006	1.58214e-13	9.56533e-13	Uqcc2	protein_coding
ENSMUSG00000031134	1058.52	-0.817339	0.116969	-6.98763	2.79571e-12	1.55933e-11	Rbmx	protein_coding
ENSMUSG00000043015	76.7477	-0.818431	0.282238	-2.89979	0.00373413	0.00846868	Nemp2	protein_coding
ENSMUSG00000038866	531.144	-0.819295	0.118144	-6.93471	4.07049e-12	2.23274e-11	Zcchc2	protein_coding
ENSMUSG00000022020	391.947	-0.82291	0.135253	-6.08423	1.17052e-09	5.33621e-09	Naa16	protein_coding
ENSMUSG00000038402	254.648	-0.82505	0.183341	-4.50009	6.79234e-06	2.21585e-05	Foxf2	protein_coding
ENSMUSG00000020537	965.208	-0.825171	0.103565	-7.96764	1.61731e-15	1.10609e-14	Drg2	protein_coding
ENSMUSG00000033502	119.08	-0.826746	0.236789	-3.49149	0.000480328	0.00125132	Cdc14a	protein_coding
ENSMUSG00000014748	1640.2	-0.826894	0.0955899	-8.65043	5.13065e-18	4.02203e-17	Tex261	protein_coding
ENSMUSG00000024037	539.256	-0.828275	0.169162	-4.89635	9.76352e-07	3.46293e-06	Wdr4	protein_coding
ENSMUSG00000034024	10121.3	-0.828733	0.0789555	-10.4962	8.99335e-26	1.01614e-24	Cct2	protein_coding
ENSMUSG00000028330	1750.51	-0.829508	0.0886401	-9.35816	8.11357e-21	7.30067e-20	Ncbp1	protein_coding
ENSMUSG00000026701	2504.19	-0.829537	0.135658	-6.11492	9.66061e-10	4.44275e-09	Prdx6	protein_coding
ENSMUSG00000020923	2158.76	-0.83091	0.0834725	-9.95429	2.41537e-23	2.45426e-22	Ubtf	protein_coding
ENSMUSG00000026565	365.051	-0.833035	0.187251	-4.44877	8.63619e-06	2.78891e-05	Pou2f1	protein_coding
ENSMUSG00000032096	2848.54	-0.835171	0.0971052	-8.60068	7.92439e-18	6.15584e-17	Arcn1	protein_coding
ENSMUSG00000029233	296.939	-0.835796	0.185724	-4.5002	6.78885e-06	2.21509e-05	Srd5a3	protein_coding
ENSMUSG00000000134	1338.98	-0.836584	0.0980183	-8.53497	1.4019e-17	1.07182e-16	Tfe3	protein_coding
ENSMUSG00000022472	1210.15	-0.841869	0.0918427	-9.16642	4.88999e-20	4.25008e-19	Desi1	protein_coding
ENSMUSG00000001656	479.076	-0.842089	0.142447	-5.9116	3.38791e-09	1.4877e-08	Hoxc11	protein_coding
ENSMUSG00000040312	556.779	-0.842743	0.148729	-5.66629	1.45919e-08	6.09282e-08	Cchcr1	protein_coding
ENSMUSG00000043572	70.76	-0.844165	0.299677	-2.81691	0.00484874	0.0107687	Pars2	protein_coding
ENSMUSG00000029635	787.694	-0.845175	0.111598	-7.57337	3.63664e-14	2.28885e-13	Cdk8	protein_coding
ENSMUSG00000029621	670.965	-0.845838	0.120128	-7.04113	1.90691e-12	1.07439e-11	Arpc1a	protein_coding
ENSMUSG00000040938	562.979	-0.846675	0.178357	-4.74709	2.0636e-06	7.06422e-06	Slc16a11	protein_coding
ENSMUSG00000024659	7001.92	-0.846906	0.0900857	-9.40112	5.39876e-21	4.90227e-20	Anxa1	protein_coding
ENSMUSG00000040936	73.288	-0.84729	0.28884	-2.93342	0.0033525	0.00765561	Ulk4	protein_coding
ENSMUSG00000075705	305.644	-0.848207	0.150842	-5.62314	1.87515e-08	7.76948e-08	Msrb1	protein_coding
ENSMUSG00000019808	110.583	-0.849697	0.227256	-3.73894	0.000184796	0.000510007	Adat2	protein_coding
ENSMUSG00000024472	378.831	-0.850671	0.174087	-4.88647	1.0266e-06	3.63022e-06	Dcp2	protein_coding
ENSMUSG00000005312	2818.68	-0.850789	0.0982793	-8.65685	4.84987e-18	3.80983e-17	Ubqln1	protein_coding
ENSMUSG00000071172	2490.43	-0.851494	0.111593	-7.63033	2.34152e-14	1.49567e-13	Srsf3	protein_coding
ENSMUSG00000056737	2466.43	-0.851577	0.147777	-5.76257	8.28444e-09	3.52546e-08	Capg	protein_coding
ENSMUSG00000022674	237.982	-0.855457	0.16787	-5.09596	3.46982e-07	1.28351e-06	Ube2v2	protein_coding
ENSMUSG00000053062	1876.19	-0.856237	0.261448	-3.27498	0.00105668	0.00262176	Jam2	protein_coding
ENSMUSG00000042688	3207.22	-0.857499	0.105724	-8.11076	5.03035e-16	3.54435e-15	Mapk6	protein_coding
ENSMUSG00000007721	981.749	-0.857707	0.118257	-7.25288	4.07998e-13	2.39904e-12	Ccdc124	protein_coding
ENSMUSG00000031150	123.791	-0.858272	0.206997	-4.1463	3.3789e-05	0.000101913	Ccdc120	protein_coding
ENSMUSG00000017428	2126.54	-0.859346	0.0863299	-9.95422	2.41718e-23	2.45478e-22	Psmd11	protein_coding
ENSMUSG00000035311	1053.97	-0.860937	0.144324	-5.96531	2.44168e-09	1.0866e-08	Gnptab	protein_coding
ENSMUSG00000046562	664.564	-0.863808	0.108621	-7.95249	1.82796e-15	1.24339e-14	Unc119b	protein_coding
ENSMUSG00000021520	569.747	-0.86429	0.132131	-6.54115	6.10477e-11	3.09819e-10	Uqcrb	protein_coding
ENSMUSG00000051853	3022.95	-0.864418	0.130842	-6.60658	3.93289e-11	2.02119e-10	Arf3	protein_coding
ENSMUSG00000033272	1010.84	-0.864656	0.111767	-7.73623	1.0241e-14	6.68414e-14	Slc35a4	protein_coding
ENSMUSG00000075703	1190.51	-0.865665	0.139933	-6.18626	6.16073e-10	2.88311e-09	Selenoi	protein_coding
ENSMUSG00000005103	7658.36	-0.866792	0.0744519	-11.6423	2.51145e-31	3.56574e-30	Wdr1	protein_coding
ENSMUSG00000028149	1473.1	-0.867072	0.0979265	-8.85432	8.41983e-19	6.85688e-18	Rap1gds1	protein_coding
ENSMUSG00000007827	400.277	-0.868787	0.174039	-4.99191	5.97861e-07	2.15988e-06	Ankrd26	protein_coding
ENSMUSG00000008393	1603.2	-0.869522	0.101653	-8.55382	1.19085e-17	9.13793e-17	Carhsp1	protein_coding
ENSMUSG00000028165	959.943	-0.869845	0.104816	-8.29879	1.05178e-16	7.66846e-16	Cisd2	protein_coding
ENSMUSG00000019948	183.595	-0.871092	0.19953	-4.36572	1.26707e-05	4.02092e-05	Actr6	protein_coding
ENSMUSG00000042331	3935.64	-0.871402	0.127223	-6.8494	7.41627e-12	4.01082e-11	Specc1	protein_coding
ENSMUSG00000002748	3542.8	-0.87235	0.102395	-8.51948	1.60273e-17	1.2214e-16	Baz1b	protein_coding
ENSMUSG00000028252	564.513	-0.873539	0.123062	-7.09836	1.26246e-12	7.21641e-12	Ccnc	protein_coding
ENSMUSG00000033228	4004.13	-0.876063	0.106698	-8.21065	2.19988e-16	1.57412e-15	Scaf11	protein_coding
ENSMUSG00000018974	1133.65	-0.876465	0.107918	-8.12159	4.60117e-16	3.24801e-15	Sart3	protein_coding
ENSMUSG00000019659	197.489	-0.876815	0.178994	-4.89858	9.65304e-07	3.42632e-06	Ccdc12	protein_coding
ENSMUSG00000005575	2588.03	-0.876877	0.103616	-8.46279	2.61058e-17	1.96879e-16	Ube2m	protein_coding
ENSMUSG00000043702	514.06	-0.878069	0.134189	-6.54351	6.00901e-11	3.05331e-10	Pde12	protein_coding
ENSMUSG00000026283	303.662	-0.878427	0.156975	-5.59595	2.19412e-08	9.03553e-08	Ing5	protein_coding
ENSMUSG00000039128	1221.55	-0.878493	0.107528	-8.16988	3.08699e-16	2.19806e-15	Cdc123	protein_coding
ENSMUSG00000048058	1329.17	-0.879512	0.153129	-5.74359	9.26901e-09	3.92586e-08	Ldlrad3	protein_coding
ENSMUSG00000030232	1942.03	-0.879714	0.106294	-8.27626	1.27104e-16	9.21845e-16	Aebp2	protein_coding
ENSMUSG00000031826	1050.52	-0.87988	0.113495	-7.75262	9.00182e-15	5.8998e-14	Usp10	protein_coding
ENSMUSG00000019978	3183.2	-0.880628	0.117736	-7.47967	7.45072e-14	4.60943e-13	Epb41l2	protein_coding
ENSMUSG00000034424	320.802	-0.880649	0.155659	-5.65756	1.53544e-08	6.4013e-08	Gcsh	protein_coding
ENSMUSG00000016409	370.04	-0.881874	0.150961	-5.84174	5.1658e-09	2.23365e-08	Nkap	protein_coding
ENSMUSG00000021782	2030.68	-0.883392	0.128798	-6.85873	6.94739e-12	3.76372e-11	Dlg5	protein_coding
ENSMUSG00000038335	874.404	-0.883643	0.114389	-7.72493	1.11919e-14	7.28959e-14	Tsr1	protein_coding
ENSMUSG00000030291	462.127	-0.883676	0.148219	-5.96196	2.49237e-09	1.10739e-08	Med21	protein_coding
ENSMUSG00000069744	1344.99	-0.883884	0.0932898	-9.47461	2.6777e-21	2.45986e-20	Psmb3	protein_coding
ENSMUSG00000030722	117.502	-0.883909	0.237283	-3.72512	0.000195222	0.000536818	Nfatc2ip	protein_coding
ENSMUSG00000037905	642.787	-0.884401	0.123255	-7.17535	7.21219e-13	4.18342e-12	Bri3bp	protein_coding
ENSMUSG00000071350	191.334	-0.885134	0.182131	-4.85986	1.17467e-06	4.1283e-06	Setdb2	protein_coding
ENSMUSG00000024949	4495.38	-0.885773	0.106804	-8.29345	1.10011e-16	8.01465e-16	Sf1	protein_coding
ENSMUSG00000016477	635.478	-0.88609	0.131858	-6.72006	1.81654e-11	9.55839e-11	E2f3	protein_coding
ENSMUSG00000032869	562.215	-0.888025	0.128138	-6.93022	4.20185e-12	2.30345e-11	Psmf1	protein_coding
ENSMUSG00000040048	859.411	-0.889415	0.107657	-8.26155	1.43795e-16	1.03996e-15	Ndufb10	protein_coding
ENSMUSG00000044350	245.322	-0.890599	0.176569	-5.04391	4.56115e-07	1.66597e-06	Lacc1	protein_coding
ENSMUSG00000019814	1131.21	-0.89091	0.104665	-8.51203	1.70915e-17	1.3004e-16	Ltv1	protein_coding
ENSMUSG00000025265	440.809	-0.891511	0.131448	-6.78224	1.18323e-11	6.31401e-11	Fgd1	protein_coding
ENSMUSG00000036513	352.311	-0.891652	0.15567	-5.72784	1.01717e-08	4.29471e-08	Commd2	protein_coding
ENSMUSG00000078713	216.922	-0.893937	0.194599	-4.59373	4.35395e-06	1.44919e-05	Tomm5	protein_coding
ENSMUSG00000041957	678.383	-0.893955	0.160245	-5.57866	2.42375e-08	9.93346e-08	Pkp2	protein_coding
ENSMUSG00000060739	660.25	-0.894181	0.123016	-7.26882	3.62633e-13	2.14432e-12	Nsa2	protein_coding
ENSMUSG00000051768	724.051	-0.896369	0.123339	-7.26753	3.66112e-13	2.16354e-12	Xrcc1	protein_coding
ENSMUSG00000017615	2136.07	-0.897865	0.0838879	-10.7032	9.83689e-27	1.15718e-25	Tnfaip1	protein_coding
ENSMUSG00000033016	565.272	-0.898497	0.145453	-6.17723	6.52341e-10	3.04444e-09	Nfatc1	protein_coding
ENSMUSG00000014361	287.254	-0.90035	0.169644	-5.30728	1.11272e-07	4.31394e-07	Mertk	protein_coding
ENSMUSG00000022436	125.042	-0.901633	0.215105	-4.1916	2.7699e-05	8.45034e-05	Sh3bp1	protein_coding
ENSMUSG00000045411	648.213	-0.901641	0.176382	-5.11187	3.18986e-07	1.1832e-06	2410002F23Rik	protein_coding
ENSMUSG00000021537	662.365	-0.904997	0.135507	-6.67861	2.41214e-11	1.25836e-10	Cetn3	protein_coding
ENSMUSG00000036943	402.753	-0.907984	0.166989	-5.43738	5.40704e-08	2.15198e-07	Rab8b	protein_coding
ENSMUSG00000021929	2142.31	-0.908931	0.111856	-8.12593	4.43954e-16	3.13627e-15	Kpna3	protein_coding
ENSMUSG00000062421	658.191	-0.910624	0.173824	-5.23878	1.61641e-07	6.1691e-07	Arf2	protein_coding
ENSMUSG00000021877	3235.88	-0.911284	0.091075	-10.0059	1.43633e-23	1.47696e-22	Arf4	protein_coding
ENSMUSG00000060098	552.8	-0.912047	0.131454	-6.93816	3.97245e-12	2.1815e-11	Prmt7	protein_coding
ENSMUSG00000089824	325.518	-0.912287	0.169551	-5.38061	7.42329e-08	2.91813e-07	Rbm12	protein_coding
ENSMUSG00000062345	300.308	-0.913699	0.237738	-3.84331	0.000121388	0.000343657	Serpinb2	protein_coding
ENSMUSG00000023886	509.013	-0.918291	0.16322	-5.62609	1.84339e-08	7.64628e-08	Smoc2	protein_coding
ENSMUSG00000063179	149.775	-0.918409	0.21428	-4.28603	1.81897e-05	5.65625e-05	Pstk	protein_coding
ENSMUSG00000049751	94.0388	-0.919341	0.288603	-3.18549	0.00144509	0.00351112	Rpl36al	protein_coding
ENSMUSG00000027957	744.211	-0.919693	0.134616	-6.83199	8.37469e-12	4.5162e-11	Slc35a3	protein_coding
ENSMUSG00000000435	593.121	-0.920164	0.127291	-7.2288	4.8728e-13	2.85366e-12	Myf5	protein_coding
ENSMUSG00000047250	4363.04	-0.92088	0.136626	-6.74014	1.58233e-11	8.35393e-11	Ptgs1	protein_coding
ENSMUSG00000036356	893.797	-0.922416	0.124389	-7.41558	1.21093e-13	7.38566e-13	Csgalnact1	protein_coding
ENSMUSG00000030271	197.292	-0.923206	0.206407	-4.47275	7.72211e-06	2.50487e-05	Ogg1	protein_coding
ENSMUSG00000046982	616.477	-0.925024	0.139584	-6.62702	3.4254e-11	1.7674e-10	Tshz1	protein_coding
ENSMUSG00000026856	300.181	-0.927963	0.155102	-5.98291	2.19189e-09	9.80528e-09	Dolpp1	protein_coding
ENSMUSG00000005447	266.704	-0.928617	0.183593	-5.05803	4.23617e-07	1.55239e-06	Pafah1b3	protein_coding
ENSMUSG00000025200	308.628	-0.929551	0.148378	-6.26473	3.73471e-10	1.77061e-09	Cwf19l1	protein_coding
ENSMUSG00000025135	743.67	-0.929956	0.136389	-6.81842	9.20454e-12	4.94816e-11	Anapc11	protein_coding
ENSMUSG00000039813	75.7949	-0.934051	0.380233	-2.45653	0.0140288	0.0285309	Tbc1d2	protein_coding
ENSMUSG00000052632	163.841	-0.935041	0.214754	-4.35402	1.33666e-05	4.23249e-05	Asap2	protein_coding
ENSMUSG00000000581	433.909	-0.935559	0.138005	-6.77915	1.20882e-11	6.44695e-11	C1d	protein_coding
ENSMUSG00000054604	1496.85	-0.936693	0.116073	-8.06984	7.03877e-16	4.9136e-15	Cggbp1	protein_coding
ENSMUSG00000057594	221.694	-0.937368	0.171162	-5.47649	4.33853e-08	1.73956e-07	Arl16	protein_coding
ENSMUSG00000049672	186.279	-0.937512	0.186884	-5.01653	5.26125e-07	1.91317e-06	Zbtb14	protein_coding
ENSMUSG00000018565	718.065	-0.937859	0.117251	-7.99876	1.25679e-15	8.65486e-15	Elp5	protein_coding
ENSMUSG00000057706	327.098	-0.93826	0.168647	-5.56345	2.64489e-08	1.08046e-07	Mex3b	protein_coding
ENSMUSG00000007656	1113.35	-0.939365	0.119571	-7.8561	3.96269e-15	2.64119e-14	Arpp19	protein_coding
ENSMUSG00000039741	627.095	-0.940045	0.157673	-5.96199	2.49182e-09	1.10739e-08	Bahcc1	protein_coding
ENSMUSG00000063281	336.551	-0.940234	0.141737	-6.63366	3.27467e-11	1.69241e-10	Zfp35	protein_coding
ENSMUSG00000028964	1115.55	-0.943574	0.116503	-8.09915	5.5343e-16	3.88637e-15	Park7	protein_coding
ENSMUSG00000029464	326.617	-0.943718	0.154159	-6.12171	9.25784e-10	4.26168e-09	Gpn3	protein_coding
ENSMUSG00000021149	1416.86	-0.944192	0.115316	-8.18786	2.65913e-16	1.89555e-15	Gtpbp4	protein_coding
ENSMUSG00000029192	474.554	-0.946131	0.125445	-7.54219	4.62155e-14	2.89138e-13	Tbc1d14	protein_coding
ENSMUSG00000027808	2500.76	-0.946436	0.0912361	-10.3735	3.27378e-25	3.60403e-24	Serp1	protein_coding
ENSMUSG00000059060	38.0562	-0.946528	0.398338	-2.3762	0.0174922	0.0349714	Rad51b	protein_coding
ENSMUSG00000068270	200.802	-0.948251	0.227879	-4.1612	3.16582e-05	9.58381e-05	Shroom4	protein_coding
ENSMUSG00000018678	506.085	-0.948951	0.135761	-6.98989	2.75105e-12	1.53533e-11	Sp2	protein_coding
ENSMUSG00000042541	1012.12	-0.949008	0.138887	-6.83293	8.31976e-12	4.48787e-11	Sem1	protein_coding
ENSMUSG00000003161	1127.06	-0.951834	0.103965	-9.15529	5.42095e-20	4.70073e-19	Sri	protein_coding
ENSMUSG00000056888	85.1315	-0.952264	0.355464	-2.67893	0.00738576	0.0158781	Glipr1	protein_coding
ENSMUSG00000061136	2632.2	-0.952514	0.115678	-8.2342	1.80757e-16	1.29783e-15	Prpf40a	protein_coding
ENSMUSG00000027080	468.706	-0.95261	0.159713	-5.96452	2.4536e-09	1.09139e-08	Med19	protein_coding
ENSMUSG00000038398	657.377	-0.953344	0.123236	-7.73589	1.02679e-14	6.69933e-14	Upf3a	protein_coding
ENSMUSG00000022863	105.275	-0.953649	0.244759	-3.89627	9.7685e-05	0.000279912	Btg3	protein_coding
ENSMUSG00000027108	2198.24	-0.955015	0.0879984	-10.8526	1.93765e-27	2.37721e-26	Ola1	protein_coding
ENSMUSG00000038827	734.191	-0.95679	0.105214	-9.09376	9.56761e-20	8.20187e-19	Abitram	protein_coding
ENSMUSG00000028382	2372.71	-0.957231	0.10841	-8.82971	1.04946e-18	8.48424e-18	Ptbp3	protein_coding
ENSMUSG00000049866	2810.36	-0.957493	0.134664	-7.11026	1.15824e-12	6.63275e-12	Arl4c	protein_coding
ENSMUSG00000040195	448.909	-0.958412	0.174509	-5.49205	3.97285e-08	1.59837e-07	Nemp1	protein_coding
ENSMUSG00000075284	1329.74	-0.959107	0.110077	-8.71303	2.95863e-18	2.34564e-17	Wipf1	protein_coding
ENSMUSG00000027109	1581.46	-0.959632	0.107645	-8.91481	4.88662e-19	4.02294e-18	Sp3	protein_coding
ENSMUSG00000025353	144.342	-0.959899	0.20025	-4.79351	1.63891e-06	5.66593e-06	Ormdl2	protein_coding
ENSMUSG00000030879	736.398	-0.96015	0.124878	-7.68869	1.48655e-14	9.60275e-14	Mrpl17	protein_coding
ENSMUSG00000035266	272.515	-0.96089	0.160697	-5.97951	2.23809e-09	1.00025e-08	Helq	protein_coding
ENSMUSG00000026820	357.354	-0.960914	0.149351	-6.43393	1.24344e-10	6.15326e-10	Ptges2	protein_coding
ENSMUSG00000031787	581.144	-0.960975	0.145566	-6.60163	4.06671e-11	2.08745e-10	Katnb1	protein_coding
ENSMUSG00000022313	128.056	-0.961521	0.218795	-4.39461	1.10971e-05	3.53941e-05	Utp23	protein_coding
ENSMUSG00000022774	656.986	-0.96217	0.120787	-7.96586	1.6408e-15	1.12094e-14	Ncbp2	protein_coding
ENSMUSG00000060950	266.132	-0.963528	0.216194	-4.45677	8.32054e-06	2.6902e-05	Trmt61a	protein_coding
ENSMUSG00000027236	490.281	-0.96397	0.132141	-7.29502	2.98607e-13	1.77072e-12	Eif3j1	protein_coding
ENSMUSG00000039377	301.288	-0.964788	0.187396	-5.14839	2.62727e-07	9.82441e-07	Hlx	protein_coding
ENSMUSG00000031902	1447.03	-0.968307	0.13681	-7.07773	1.46532e-12	8.32055e-12	Nfatc3	protein_coding
ENSMUSG00000028843	1019.6	-0.969357	0.107095	-9.05139	1.41155e-19	1.19491e-18	Sh3bgrl3	protein_coding
ENSMUSG00000035021	1189.05	-0.969655	0.120492	-8.04746	8.45315e-16	5.87486e-15	Baz1a	protein_coding
ENSMUSG00000024914	1871.28	-0.969909	0.110637	-8.76656	1.84204e-18	1.47465e-17	Drap1	protein_coding
ENSMUSG00000022193	411.967	-0.970328	0.130653	-7.42674	1.11307e-13	6.81677e-13	Psmb5	protein_coding
ENSMUSG00000050541	48.2708	-0.971999	0.394745	-2.46235	0.013803	0.0281293	Adra1b	protein_coding
ENSMUSG00000023243	127.006	-0.972047	0.228876	-4.24705	2.16605e-05	6.68266e-05	Kcnk5	protein_coding
ENSMUSG00000047759	68.0344	-0.972228	0.315245	-3.08404	0.00204211	0.00484566	Hs3st3a1	protein_coding
ENSMUSG00000040842	1163.89	-0.972753	0.101553	-9.57877	9.82037e-22	9.19149e-21	Szrd1	protein_coding
ENSMUSG00000039899	54.3477	-0.973265	0.351227	-2.77104	0.00558773	0.0122799	Fgl2	protein_coding
ENSMUSG00000047221	242.107	-0.973292	0.169178	-5.75306	8.76423e-09	3.72208e-08	Fam185a	protein_coding
ENSMUSG00000043131	2737.25	-0.974004	0.0946026	-10.2957	7.36517e-25	7.97781e-24	Mob1a	protein_coding
ENSMUSG00000024772	2434.46	-0.975526	0.0976156	-9.99354	1.62665e-23	1.67174e-22	Ehd1	protein_coding
ENSMUSG00000063406	1553.83	-0.977057	0.143756	-6.79662	1.07105e-11	5.73487e-11	Tmed5	protein_coding
ENSMUSG00000024732	630.83	-0.978219	0.16544	-5.91284	3.36269e-09	1.47697e-08	Ccdc86	protein_coding
ENSMUSG00000068882	3846.21	-0.978354	0.0892458	-10.9625	5.7902e-28	7.28854e-27	Ssb	protein_coding
ENSMUSG00000030243	299.628	-0.979009	0.151963	-6.4424	1.17596e-10	5.83313e-10	Recql	protein_coding
ENSMUSG00000036030	40.9145	-0.97902	0.386101	-2.53566	0.0112236	0.0233364	Prtg	protein_coding
ENSMUSG00000071855	115.313	-0.979483	0.258466	-3.7896	0.00015089	0.000421925	Ccdc112	protein_coding
ENSMUSG00000005566	4903.62	-0.981095	0.125886	-7.79355	6.51517e-15	4.31048e-14	Trim28	protein_coding
ENSMUSG00000027011	568.521	-0.98195	0.120887	-8.12286	4.55321e-16	3.21536e-15	Ube2e3	protein_coding
ENSMUSG00000044005	51.204	-0.983191	0.34939	-2.81402	0.00489256	0.0108596	Gls2	protein_coding
ENSMUSG00000025591	345.641	-0.984918	0.150216	-6.55666	5.50266e-11	2.80545e-10	Tma16	protein_coding
ENSMUSG00000029722	435.188	-0.985833	0.181392	-5.43482	5.48503e-08	2.18164e-07	Agfg2	protein_coding
ENSMUSG00000001416	4689.06	-0.986393	0.084889	-11.6198	3.26922e-31	4.61383e-30	Cct3	protein_coding
ENSMUSG00000020022	923.478	-0.987225	0.109813	-8.99005	2.47112e-19	2.06957e-18	Ndufa12	protein_coding
ENSMUSG00000036693	1098.44	-0.987971	0.116825	-8.45687	2.74647e-17	2.06879e-16	Nop14	protein_coding
ENSMUSG00000032249	1439.76	-0.98829	0.114499	-8.63139	6.06086e-18	4.7355e-17	Anp32a	protein_coding
ENSMUSG00000005698	1749.3	-0.988996	0.0940552	-10.5151	7.36411e-26	8.39091e-25	Ctcf	protein_coding
ENSMUSG00000040463	6872.37	-0.991931	0.128917	-7.69435	1.42216e-14	9.20261e-14	Mybbp1a	protein_coding
ENSMUSG00000041396	75.0947	-0.99309	0.28953	-3.43001	0.000603567	0.00154738	Mettl18	protein_coding
ENSMUSG00000078974	416.887	-0.997647	0.163591	-6.09844	1.0711e-09	4.9055e-09	Sec61g	protein_coding
ENSMUSG00000044147	1372.36	-0.999507	0.1025	-9.75129	1.82146e-22	1.76887e-21	Arf6	protein_coding
ENSMUSG00000029405	2149.91	-1.00092	0.0946568	-10.5742	3.92448e-26	4.52082e-25	G3bp2	protein_coding
ENSMUSG00000023072	371.597	-1.00254	0.150529	-6.66015	2.73545e-11	1.42191e-10	Cep89	protein_coding
ENSMUSG00000003062	262.496	-1.00333	0.180907	-5.5461	2.9212e-08	1.18973e-07	Stard3nl	protein_coding
ENSMUSG00000097084	84.9268	-1.0042	0.286101	-3.50996	0.000448167	0.00117304	Foxl1	protein_coding
ENSMUSG00000008892	1026.2	-1.00519	0.118681	-8.46963	2.46171e-17	1.85874e-16	Vdac3	protein_coding
ENSMUSG00000022438	2704.55	-1.00603	0.151056	-6.65996	2.73899e-11	1.42336e-10	Parvb	protein_coding
ENSMUSG00000023994	820.577	-1.00607	0.112342	-8.9554	3.38505e-19	2.81006e-18	Nfya	protein_coding
ENSMUSG00000057130	490.263	-1.00783	0.132637	-7.59844	2.99718e-14	1.89905e-13	Txnl4a	protein_coding
ENSMUSG00000035215	228.143	-1.00856	0.169114	-5.96379	2.46454e-09	1.096e-08	Lsm7	protein_coding
ENSMUSG00000078427	827.656	-1.00876	0.112593	-8.95933	3.26652e-19	2.71524e-18	Sarnp	protein_coding
ENSMUSG00000043424	125.741	-1.01054	0.213604	-4.73093	2.23496e-06	7.63007e-06	Eif3j2	protein_coding
ENSMUSG00000004996	296.042	-1.01145	0.174877	-5.78381	7.30293e-09	3.12257e-08	Mri1	protein_coding
ENSMUSG00000034187	1004.76	-1.01506	0.122098	-8.31348	9.29382e-17	6.79183e-16	Nsf	protein_coding
ENSMUSG00000010554	709.618	-1.01585	0.136491	-7.44267	9.86679e-14	6.06438e-13	Mettl16	protein_coding
ENSMUSG00000030663	760.006	-1.016	0.120551	-8.428	3.51616e-17	2.63175e-16	1110004F10Rik	protein_coding
ENSMUSG00000029625	483.687	-1.01752	0.132757	-7.66453	1.79492e-14	1.15513e-13	Cpsf4	protein_coding
ENSMUSG00000031924	3444.35	-1.01761	0.123121	-8.26515	1.39525e-16	1.00985e-15	Cyb5b	protein_coding
ENSMUSG00000029203	1636.34	-1.02181	0.090145	-11.3352	8.78612e-30	1.19184e-28	Ube2k	protein_coding
ENSMUSG00000046791	171.128	-1.02222	0.218266	-4.6834	2.82161e-06	9.55166e-06	Riox1	protein_coding
ENSMUSG00000001910	3208.74	-1.02225	0.112039	-9.12411	7.23275e-20	6.25171e-19	Nacc1	protein_coding
ENSMUSG00000023832	485.525	-1.02248	0.161708	-6.32304	2.56465e-10	1.23513e-09	Acat2	protein_coding
ENSMUSG00000030177	159.868	-1.02362	0.256504	-3.99065	6.58925e-05	0.000192674	Ccdc77	protein_coding
ENSMUSG00000033068	201.838	-1.02602	0.186219	-5.50976	3.59328e-08	1.45248e-07	Entpd6	protein_coding
ENSMUSG00000047879	1773.23	-1.02789	0.0914523	-11.2396	2.60629e-29	3.48781e-28	Usp14	protein_coding
ENSMUSG00000032294	23843.3	-1.02905	0.0790193	-13.0228	9.07736e-39	1.66292e-37	Pkm	protein_coding
ENSMUSG00000027639	1278.18	-1.03293	0.105579	-9.78348	1.32573e-22	1.29546e-21	Samhd1	protein_coding
ENSMUSG00000020124	2343.52	-1.03318	0.127622	-8.09563	5.69698e-16	3.99912e-15	Usp15	protein_coding
ENSMUSG00000018401	867.974	-1.03643	0.120382	-8.60951	7.33705e-18	5.71133e-17	Mtmr4	protein_coding
ENSMUSG00000025532	517.938	-1.03707	0.12645	-8.20138	2.37638e-16	1.69848e-15	Crcp	protein_coding
ENSMUSG00000017776	2668.91	-1.03877	0.0793033	-13.0986	3.35197e-39	6.23136e-38	Crk	protein_coding
ENSMUSG00000032040	446.583	-1.03966	0.128562	-8.08683	6.12356e-16	4.28899e-15	Dcps	protein_coding
ENSMUSG00000036112	3756.17	-1.04092	0.0920176	-11.3121	1.14258e-29	1.54106e-28	Metap2	protein_coding
ENSMUSG00000027919	106.369	-1.0417	0.318543	-3.2702	0.00107473	0.00266304	Lce1g	protein_coding
ENSMUSG00000028345	618.414	-1.0423	0.117559	-8.86619	7.56933e-19	6.17758e-18	Tex10	protein_coding
ENSMUSG00000042354	2332.8	-1.04336	0.153633	-6.79123	1.11181e-11	5.94635e-11	Gnl3	protein_coding
ENSMUSG00000030225	206.396	-1.04368	0.173696	-6.00867	1.87056e-09	8.39995e-09	Dera	protein_coding
ENSMUSG00000015619	129.564	-1.04371	0.253703	-4.11391	3.89011e-05	0.000116549	Gata3	protein_coding
ENSMUSG00000032012	501.591	-1.04382	0.130509	-7.99808	1.26378e-15	8.69985e-15	Nectin1	protein_coding
ENSMUSG00000078453	617.936	-1.04387	0.140791	-7.41429	1.22274e-13	7.44977e-13	Abracl	protein_coding
ENSMUSG00000039682	1407.08	-1.04388	0.0943655	-11.0621	1.91495e-28	2.46981e-27	Lap3	protein_coding
ENSMUSG00000025076	114.365	-1.04761	0.237144	-4.4176	9.98018e-06	3.1983e-05	Casp7	protein_coding
ENSMUSG00000024491	801.49	-1.04774	0.121918	-8.59378	8.41512e-18	6.5263e-17	Rbm27	protein_coding
ENSMUSG00000064127	1596.91	-1.04802	0.163892	-6.39457	1.61001e-10	7.87846e-10	Med14	protein_coding
ENSMUSG00000051817	117.327	-1.04852	0.254783	-4.11537	3.86557e-05	0.000115851	Sox12	protein_coding
ENSMUSG00000062580	941.86	-1.04911	0.107636	-9.7468	1.90368e-22	1.84681e-21	Timm17a	protein_coding
ENSMUSG00000054452	6277.6	-1.04976	0.108192	-9.70283	2.93253e-22	2.81732e-21	Tle5	protein_coding
ENSMUSG00000008136	811.603	-1.05171	0.149802	-7.02069	2.20776e-12	1.23835e-11	Fhl2	protein_coding
ENSMUSG00000033983	137.422	-1.05216	0.209123	-5.03131	4.87141e-07	1.77621e-06	Coil	protein_coding
ENSMUSG00000072294	29.0879	-1.05223	0.426872	-2.46497	0.0137025	0.0279473	Klf12	protein_coding
ENSMUSG00000062210	208.925	-1.05225	0.197827	-5.31904	1.04316e-07	4.05006e-07	Tnfaip8	protein_coding
ENSMUSG00000042590	804.964	-1.0524	0.139286	-7.55568	4.16687e-14	2.61385e-13	Ipo11	protein_coding
ENSMUSG00000021598	465.465	-1.05319	0.15746	-6.68859	2.25338e-11	1.17912e-10	Med10	protein_coding
ENSMUSG00000025185	450.843	-1.05328	0.183164	-5.75047	8.89962e-09	3.77619e-08	Loxl4	protein_coding
ENSMUSG00000031715	2860.94	-1.0535	0.10598	-9.94053	2.77341e-23	2.81201e-22	Smarca5	protein_coding
ENSMUSG00000040550	820.751	-1.05524	0.137875	-7.65362	1.95399e-14	1.25578e-13	Otud6b	protein_coding
ENSMUSG00000000561	698.594	-1.05656	0.187328	-5.64015	1.69902e-08	7.06454e-08	Wdr77	protein_coding
ENSMUSG00000037885	507.151	-1.05762	0.122315	-8.64673	5.29945e-18	4.15263e-17	Stk35	protein_coding
ENSMUSG00000029622	2895.77	-1.05878	0.110058	-9.62024	6.56801e-22	6.1873e-21	Arpc1b	protein_coding
ENSMUSG00000018040	1030.77	-1.05998	0.120012	-8.83229	1.02552e-18	8.30137e-18	Rrp7a	protein_coding
ENSMUSG00000026643	1610.53	-1.0604	0.100952	-10.504	8.27695e-26	9.37442e-25	Nmt2	protein_coding
ENSMUSG00000028251	150.895	-1.06052	0.200819	-5.28095	1.28513e-07	4.94677e-07	Tstd3	protein_coding
ENSMUSG00000075327	265.628	-1.06083	0.16292	-6.51136	7.44723e-11	3.74525e-10	Zbtb2	protein_coding
ENSMUSG00000022791	1711.64	-1.06106	0.109128	-9.72307	2.40431e-22	2.31937e-21	Tnk2	protein_coding
ENSMUSG00000059897	260.987	-1.06399	0.196235	-5.42202	5.89288e-08	2.34041e-07	Zfp930	protein_coding
ENSMUSG00000042515	481.449	-1.06848	0.22413	-4.76721	1.86791e-06	6.42346e-06	Pwwp3b	protein_coding
ENSMUSG00000034205	277.103	-1.06972	0.211481	-5.05823	4.23155e-07	1.55099e-06	Loxl2	protein_coding
ENSMUSG00000046186	1506.14	-1.07087	0.141187	-7.58476	3.33116e-14	2.10431e-13	Cd109	protein_coding
ENSMUSG00000047003	253.068	-1.07172	0.18792	-5.70307	1.17671e-08	4.94839e-08	Zfp41	protein_coding
ENSMUSG00000039275	1764.7	-1.07402	0.0906797	-11.8441	2.31009e-32	3.43763e-31	Foxk2	protein_coding
ENSMUSG00000036086	140.55	-1.07593	0.235734	-4.56419	5.01438e-06	1.66052e-05	Zranb3	protein_coding
ENSMUSG00000022698	3107.62	-1.0764	0.0947359	-11.3621	6.45414e-30	8.79301e-29	Naa50	protein_coding
ENSMUSG00000029552	1978.54	-1.07669	0.0868355	-12.3992	2.63871e-35	4.32203e-34	Tes	protein_coding
ENSMUSG00000056305	1027.9	-1.07825	0.0971291	-11.1012	1.23712e-28	1.59994e-27	Usp39	protein_coding
ENSMUSG00000029782	1227.64	-1.07859	0.160771	-6.70882	1.962e-11	1.0295e-10	Tmem209	protein_coding
ENSMUSG00000026749	622.031	-1.07867	0.116614	-9.24992	2.24667e-20	1.98003e-19	Nek6	protein_coding
ENSMUSG00000001131	3590.09	-1.07913	0.0766565	-14.0775	5.22099e-45	1.16036e-43	Timp1	protein_coding
ENSMUSG00000046111	546.361	-1.08034	0.138861	-7.77998	7.25387e-15	4.78913e-14	Cep295	protein_coding
ENSMUSG00000023147	362.703	-1.08084	0.145982	-7.40393	1.3221e-13	8.04215e-13	Get1	protein_coding
ENSMUSG00000039168	6150.96	-1.08109	0.0871807	-12.4006	2.59335e-35	4.25142e-34	Dap	protein_coding
ENSMUSG00000000579	144.437	-1.08405	0.214103	-5.06322	4.12238e-07	1.51333e-06	Dynlt1c	protein_coding
ENSMUSG00000056121	592.064	-1.08415	0.149425	-7.25545	4.00338e-13	2.35547e-12	Fez2	protein_coding
ENSMUSG00000015932	4106.7	-1.08728	0.0938434	-11.5861	4.84659e-31	6.78919e-30	Dstn	protein_coding
ENSMUSG00000044847	235.622	-1.08967	0.169006	-6.44752	1.13696e-10	5.64707e-10	Lsm11	protein_coding
ENSMUSG00000000787	7791.87	-1.09039	0.128958	-8.45538	2.78169e-17	2.09364e-16	Ddx3x	protein_coding
ENSMUSG00000028683	538.496	-1.09196	0.12315	-8.86692	7.51983e-19	6.13984e-18	Eif2b3	protein_coding
ENSMUSG00000040990	2743.86	-1.09284	0.103056	-10.6043	2.8472e-26	3.29594e-25	Sh3kbp1	protein_coding
ENSMUSG00000020572	1100.06	-1.09356	0.131173	-8.33678	7.6342e-17	5.60941e-16	Nampt	protein_coding
ENSMUSG00000049957	439.455	-1.09403	0.127551	-8.57722	9.71975e-18	7.50111e-17	Ccdc137	protein_coding
ENSMUSG00000025613	5032.71	-1.09498	0.0874173	-12.5259	5.39081e-36	8.99374e-35	Cct8	protein_coding
ENSMUSG00000020849	13050.5	-1.09527	0.0737923	-14.8426	7.77339e-50	1.99288e-48	Ywhae	protein_coding
ENSMUSG00000022109	486.002	-1.09535	0.129145	-8.48156	2.222e-17	1.68111e-16	Med4	protein_coding
ENSMUSG00000027285	314.861	-1.09858	0.149602	-7.34334	2.08322e-13	1.25186e-12	Haus2	protein_coding
ENSMUSG00000030697	900.828	-1.09917	0.128112	-8.57973	9.50934e-18	7.34774e-17	Ppp4c	protein_coding
ENSMUSG00000001761	1524.82	-1.09922	0.0891791	-12.326	6.56039e-35	1.06256e-33	Smo	protein_coding
ENSMUSG00000078652	2974.41	-1.09931	0.0827612	-13.2829	2.9075e-40	5.5697e-39	Psme3	protein_coding
ENSMUSG00000005397	7815.02	-1.09985	0.16158	-6.80685	9.97574e-12	5.35207e-11	Nid1	protein_coding
ENSMUSG00000032184	134.522	-1.1006	0.229132	-4.80337	1.56019e-06	5.40567e-06	Lysmd2	protein_coding
ENSMUSG00000005087	6209.02	-1.10213	0.131899	-8.35588	6.49468e-17	4.78143e-16	Cd44	protein_coding
ENSMUSG00000079104	317.472	-1.10598	0.169289	-6.53306	6.4439e-11	3.26066e-10	Prps1l3	protein_coding
ENSMUSG00000031304	37.5012	-1.10599	0.329725	-3.35428	0.000795709	0.00200752	Il2rg	protein_coding
ENSMUSG00000022634	608.818	-1.1075	0.120148	-9.21786	3.03097e-20	2.65636e-19	Yaf2	protein_coding
ENSMUSG00000057506	138.69	-1.10821	0.209229	-5.29665	1.17947e-07	4.55772e-07	Bloc1s2	protein_coding
ENSMUSG00000024312	981.397	-1.10823	0.119603	-9.26587	1.93493e-20	1.71008e-19	Wdr46	protein_coding
ENSMUSG00000005667	1513.37	-1.10965	0.0908583	-12.2129	2.65142e-34	4.2148e-33	Mthfd2	protein_coding
ENSMUSG00000070643	38.3259	-1.10984	0.401917	-2.76137	0.00575595	0.0126216	Sox13	protein_coding
ENSMUSG00000030689	626.307	-1.11175	0.126155	-8.81254	1.22344e-18	9.86539e-18	Ino80e	protein_coding
ENSMUSG00000004455	739.665	-1.11246	0.10933	-10.1752	2.55911e-24	2.71127e-23	Ppp1cc	protein_coding
ENSMUSG00000058558	3477.9	-1.11387	0.108404	-10.2751	9.12087e-25	9.82876e-24	Rpl5	protein_coding
ENSMUSG00000023495	2337.7	-1.11647	0.119386	-9.35178	8.61866e-21	7.74407e-20	Pcbp4	protein_coding
ENSMUSG00000021944	322.497	-1.11705	0.140307	-7.96146	1.70017e-15	1.16023e-14	Gata4	protein_coding
ENSMUSG00000021252	513.165	-1.11718	0.134313	-8.31776	8.96393e-17	6.56092e-16	Erg28	protein_coding
ENSMUSG00000015671	1713.75	-1.11786	0.102535	-10.9022	1.1247e-27	1.39435e-26	Psma2	protein_coding
ENSMUSG00000029463	209.907	-1.11835	0.181327	-6.1676	6.93322e-10	3.22621e-09	Fam216a	protein_coding
ENSMUSG00000028796	2095.11	-1.11968	0.1464	-7.6481	2.03964e-14	1.30771e-13	Phc2	protein_coding
ENSMUSG00000030649	118.662	-1.12038	0.244484	-4.58263	4.59161e-06	1.52453e-05	Anapc15	protein_coding
ENSMUSG00000019832	275.32	-1.12066	0.19203	-5.83586	5.3513e-09	2.31061e-08	Rab32	protein_coding
ENSMUSG00000041133	3312.03	-1.12231	0.110438	-10.1624	2.91842e-24	3.0833e-23	Smc1a	protein_coding
ENSMUSG00000062981	1174.45	-1.12359	0.104679	-10.7337	7.07182e-27	8.38706e-26	Mrpl42	protein_coding
ENSMUSG00000022656	572.951	-1.12373	0.136587	-8.22725	1.91557e-16	1.37433e-15	Nectin3	protein_coding
ENSMUSG00000025198	889.097	-1.12603	0.128041	-8.79426	1.4399e-18	1.15615e-17	Erlin1	protein_coding
ENSMUSG00000033706	884.234	-1.12716	0.157612	-7.15148	8.58463e-13	4.96729e-12	Smyd5	protein_coding
ENSMUSG00000047261	112.923	-1.12909	0.236015	-4.78397	1.71869e-06	5.93412e-06	Gap43	protein_coding
ENSMUSG00000042751	201.185	-1.13488	0.253547	-4.476	7.60534e-06	2.46997e-05	Nmnat2	protein_coding
ENSMUSG00000038274	2138.58	-1.1355	0.109829	-10.3388	4.70266e-25	5.14105e-24	Fau	protein_coding
ENSMUSG00000034285	80.8049	-1.13607	0.297559	-3.81799	0.000134546	0.000378918	Nipsnap1	protein_coding
ENSMUSG00000021606	487.217	-1.13734	0.148858	-7.64046	2.16442e-14	1.38488e-13	Ndufs6	protein_coding
ENSMUSG00000052906	333.7	-1.13936	0.175057	-6.50852	7.58962e-11	3.81483e-10	Ubxn8	protein_coding
ENSMUSG00000025880	446.296	-1.13938	0.153431	-7.42601	1.11922e-13	6.85224e-13	Smad7	protein_coding
ENSMUSG00000026127	757.538	-1.13998	0.134248	-8.4916	2.03813e-17	1.54448e-16	Imp4	protein_coding
ENSMUSG00000031311	4921.68	-1.14043	0.0787544	-14.4808	1.60145e-47	3.82503e-46	Nono	protein_coding
ENSMUSG00000020380	989.926	-1.14051	0.127748	-8.92781	4.34535e-19	3.58986e-18	Rad50	protein_coding
ENSMUSG00000029413	226.729	-1.14145	0.198708	-5.74438	9.22558e-09	3.9101e-08	Naaa	protein_coding
ENSMUSG00000040699	557.465	-1.14349	0.142948	-7.99934	1.25083e-15	8.61699e-15	Limd2	protein_coding
ENSMUSG00000030611	202.654	-1.14404	0.177268	-6.45371	1.09143e-10	5.42665e-10	Mrps11	protein_coding
ENSMUSG00000037253	902.326	-1.14474	0.109571	-10.4475	1.5041e-25	1.68833e-24	Mex3c	protein_coding
ENSMUSG00000036398	894.445	-1.1481	0.126498	-9.07604	1.12596e-19	9.58744e-19	Ppp1r11	protein_coding
ENSMUSG00000041912	234.313	-1.14938	0.274845	-4.18193	2.89051e-05	8.79268e-05	Tdrkh	protein_coding
ENSMUSG00000036202	1042.6	-1.1498	0.159884	-7.19149	6.40877e-13	3.73232e-12	Rif1	protein_coding
ENSMUSG00000048706	716.745	-1.15034	0.140487	-8.18823	2.65096e-16	1.89115e-15	Lurap1l	protein_coding
ENSMUSG00000079426	1293.49	-1.15227	0.11735	-9.81911	9.31632e-23	9.18922e-22	Arpc4	protein_coding
ENSMUSG00000016833	166.576	-1.15286	0.221988	-5.19334	2.0655e-07	7.80885e-07	Mrps18c	protein_coding
ENSMUSG00000022858	1147.11	-1.1543	0.107401	-10.7475	6.08703e-27	7.24644e-26	Tra2b	protein_coding
ENSMUSG00000002718	3320.77	-1.15489	0.0840964	-13.7329	6.45289e-43	1.34839e-41	Cse1l	protein_coding
ENSMUSG00000021177	378.484	-1.15655	0.141907	-8.15003	3.63829e-16	2.57892e-15	Tdp1	protein_coding
ENSMUSG00000024360	3951.57	-1.15842	0.102265	-11.3276	9.5783e-30	1.29837e-28	Etf1	protein_coding
ENSMUSG00000020706	2362.53	-1.15861	0.0892686	-12.979	1.6104e-38	2.9246e-37	Ftsj3	protein_coding
ENSMUSG00000045083	38.5814	-1.15913	0.350623	-3.30592	0.000946636	0.00236615	Lingo2	protein_coding
ENSMUSG00000021591	219.602	-1.16161	0.186745	-6.22032	4.96151e-10	2.3358e-09	Glrx	protein_coding
ENSMUSG00000033099	691.181	-1.16308	0.12555	-9.26387	1.97157e-20	1.74164e-19	Nol12	protein_coding
ENSMUSG00000019857	235.952	-1.16934	0.183651	-6.36716	1.92556e-10	9.38363e-10	Asf1a	protein_coding
ENSMUSG00000062169	1184.29	-1.17069	0.119292	-9.81364	9.83547e-23	9.69115e-22	Cnih4	protein_coding
ENSMUSG00000004044	7846.41	-1.17202	0.085278	-13.7436	5.56693e-43	1.16714e-41	Cavin1	protein_coding
ENSMUSG00000024378	486.393	-1.17214	0.190648	-6.14817	7.83815e-10	3.6294e-09	Stard4	protein_coding
ENSMUSG00000060733	525.242	-1.17316	0.130171	-9.01242	2.01557e-19	1.69407e-18	Ipmk	protein_coding
ENSMUSG00000019779	367.267	-1.17324	0.191931	-6.11281	9.7889e-10	4.49956e-09	Frk	protein_coding
ENSMUSG00000000378	497.521	-1.17416	0.130457	-9.00033	2.25033e-19	1.88717e-18	Ccm2	protein_coding
ENSMUSG00000028249	1746.87	-1.17423	0.10753	-10.9201	9.24438e-28	1.15137e-26	Sdcbp	protein_coding
ENSMUSG00000074656	2608.49	-1.17541	0.0837589	-14.0332	9.76345e-45	2.15218e-43	Eif2s2	protein_coding
ENSMUSG00000018923	199.871	-1.17944	0.176922	-6.66642	2.62121e-11	1.36553e-10	Med11	protein_coding
ENSMUSG00000020211	2118.45	-1.18011	0.11717	-10.0718	7.36181e-24	7.64922e-23	Sf3a2	protein_coding
ENSMUSG00000074865	52.7898	-1.18027	0.357832	-3.29838	0.000972432	0.00242806	Zfp934	protein_coding
ENSMUSG00000029201	3565.46	-1.18034	0.105471	-11.1911	4.50823e-29	5.96534e-28	Ugdh	protein_coding
ENSMUSG00000021890	1465.75	-1.18349	0.131196	-9.02083	1.86668e-19	1.57103e-18	Eaf1	protein_coding
ENSMUSG00000026662	1277.14	-1.18977	0.0899521	-13.2267	6.15678e-40	1.16522e-38	Sephs1	protein_coding
ENSMUSG00000026275	754.388	-1.19021	0.109074	-10.912	1.01043e-27	1.25598e-26	Ppp1r7	protein_coding
ENSMUSG00000006732	365.215	-1.19042	0.160516	-7.41621	1.20518e-13	7.35466e-13	Mettl1	protein_coding
ENSMUSG00000031490	1962.58	-1.19142	0.124422	-9.57566	1.01212e-21	9.46837e-21	Eif4ebp1	protein_coding
ENSMUSG00000036192	113.313	-1.19192	0.220854	-5.39688	6.78103e-08	2.6768e-07	Rorb	protein_coding
ENSMUSG00000042901	1048.68	-1.19282	0.0949769	-12.5591	3.54555e-36	5.96798e-35	Aida	protein_coding
ENSMUSG00000074604	54.9406	-1.19334	0.346637	-3.44262	0.000576098	0.00148109	Mgst2	protein_coding
ENSMUSG00000116165	83.3198	-1.1943	0.245531	-4.86416	1.14946e-06	4.04346e-06	Pdxp	protein_coding
ENSMUSG00000070372	412.025	-1.19792	0.164059	-7.30175	2.84057e-13	1.68762e-12	Capza1	protein_coding
ENSMUSG00000030335	556.426	-1.19881	0.133359	-8.9893	2.48801e-19	2.0828e-18	Mrpl51	protein_coding
ENSMUSG00000033222	429.295	-1.19906	0.140377	-8.54166	1.32306e-17	1.01401e-16	Ttf2	protein_coding
ENSMUSG00000051355	220.075	-1.19952	0.210688	-5.69334	1.24581e-08	5.22383e-08	Commd1	protein_coding
ENSMUSG00000026087	714.4	-1.20155	0.116538	-10.3104	6.32443e-25	6.87022e-24	Mrpl30	protein_coding
ENSMUSG00000021411	255.741	-1.20195	0.160047	-7.50998	5.91345e-14	3.68375e-13	Pxdc1	protein_coding
ENSMUSG00000030245	1229.07	-1.20447	0.120533	-9.99291	1.6371e-23	1.68157e-22	Golt1b	protein_coding
ENSMUSG00000023068	1526.78	-1.20529	0.135077	-8.92294	4.54071e-19	3.74658e-18	Nus1	protein_coding
ENSMUSG00000030619	464	-1.20618	0.125594	-9.60378	7.70656e-22	7.23818e-21	Eed	protein_coding
ENSMUSG00000028651	259.126	-1.20936	0.168809	-7.16405	7.83289e-13	4.53788e-12	Ppie	protein_coding
[truncated: 673 more rows]

## Sheet: GFP_DM4vsGFP_GM.intersect_mRNA
ENSEMBL	baseMean	log2FoldChange	lfcSE	stat	pvalue	padj	gene_name	gene_type
ENSMUSG00000030592	8633.58	8.54563	0.166109	51.4459	0	0	Ryr1	protein_coding
ENSMUSG00000030672	20987.3	11.0659	0.256723	43.1044	0	0	Mylpf	protein_coding
ENSMUSG00000061723	10820.2	8.79167	0.172352	51.0099	0	0	Tnnt3	protein_coding
ENSMUSG00000031461	6945.18	9.07456	0.207982	43.6315	0	0	Myom2	protein_coding
ENSMUSG00000031740	11553.4	4.38982	0.106717	41.135	0	0	Mmp2	protein_coding
ENSMUSG00000039376	2741.58	4.66145	0.123038	37.8862	0	0	Synpo2l	protein_coding
ENSMUSG00000091898	7567.66	7.90453	0.16517	47.857	0	0	Tnnc1	protein_coding
ENSMUSG00000006457	4432.26	4.68868	0.0934489	50.1737	0	0	Actn3	protein_coding
ENSMUSG00000064179	3679.08	8.10633	0.218975	37.0194	5.58969e-300	7.5337e-297	Tnnt1	protein_coding
ENSMUSG00000020914	5854.8	-4.41438	0.120927	-36.5046	9.36731e-292	9.81955e-289	Top2a	protein_coding
ENSMUSG00000005410	1796.21	-4.63118	0.127814	-36.2338	1.79006e-287	1.68884e-284	Mcm5	protein_coding
ENSMUSG00000020614	4507.65	3.28085	0.0913762	35.9048	2.57012e-282	2.30932e-279	Fam20a	protein_coding
ENSMUSG00000041859	1938.37	-4.00419	0.113103	-35.4029	1.53858e-274	1.31961e-271	Mcm3	protein_coding
ENSMUSG00000001517	1889.16	-4.08689	0.115593	-35.3558	8.17961e-274	6.71048e-271	Foxm1	protein_coding
ENSMUSG00000026238	5738.75	-2.65649	0.0764835	-34.7328	2.51914e-264	1.90135e-261	Ptma	protein_coding
ENSMUSG00000031636	2653.97	4.74796	0.138098	34.3811	4.83384e-259	3.50806e-256	Pdlim3	protein_coding
ENSMUSG00000020882	1417.68	4.4631	0.133382	33.4611	1.77397e-245	1.19546e-242	Cacnb1	protein_coding
ENSMUSG00000026547	6657.6	-2.72323	0.081431	-33.4422	3.34611e-245	2.17717e-242	Tagln2	protein_coding
ENSMUSG00000027797	5290.47	3.72582	0.113293	32.8867	3.41061e-237	2.01108e-234	Dclk1	protein_coding
ENSMUSG00000018166	963.829	5.2641	0.163972	32.1036	3.92546e-226	2.05749e-223	Erbb3	protein_coding
ENSMUSG00000031791	2219.48	4.62348	0.14534	31.8114	4.49688e-222	2.29329e-219	Tmem38a	protein_coding
ENSMUSG00000024590	1469.81	-3.90031	0.12262	-31.8081	4.99694e-222	2.48125e-219	Lmnb1	protein_coding
ENSMUSG00000027469	2372.97	-3.84652	0.121838	-31.5709	9.26649e-219	4.37123e-216	Tpx2	protein_coding
ENSMUSG00000026564	1153.04	4.4079	0.139708	31.5508	1.74963e-218	8.05214e-216	Dusp27	protein_coding
ENSMUSG00000024660	1622.84	-3.71545	0.11782	-31.535	2.88053e-218	1.29411e-215	Incenp	protein_coding
ENSMUSG00000028464	22197.9	2.74106	0.0869525	31.5236	4.12337e-218	1.80939e-215	Tpm2	protein_coding
ENSMUSG00000070348	2862.39	-4.61687	0.146798	-31.4504	4.13907e-217	1.775e-214	Ccnd1	protein_coding
ENSMUSG00000001403	1375.59	-4.28021	0.136531	-31.3497	9.83306e-216	4.03348e-213	Ube2c	protein_coding
ENSMUSG00000036390	2623.33	3.97063	0.126867	31.2975	5.04982e-215	1.9851e-212	Gadd45a	protein_coding
ENSMUSG00000003779	1287.19	-3.95795	0.126787	-31.2175	6.17655e-214	2.37848e-211	Kif20a	protein_coding
ENSMUSG00000026459	2124.41	7.92845	0.255975	30.9736	1.22355e-210	4.43984e-208	Myog	protein_coding
ENSMUSG00000027699	1168.5	-4.38786	0.142154	-30.8669	3.32497e-209	1.18375e-206	Ect2	protein_coding
ENSMUSG00000057113	11238.8	-2.5104	0.0818368	-30.6757	1.19989e-206	4.11649e-204	Npm1	protein_coding
ENSMUSG00000028639	7237.79	-2.15224	0.0702253	-30.6477	2.83978e-206	9.56855e-204	Ybx1	protein_coding
ENSMUSG00000038170	4063.55	2.69577	0.0882038	30.563	3.80031e-205	1.25803e-202	Pde4dip	protein_coding
ENSMUSG00000061086	1577.8	8.04434	0.264297	30.4367	1.79388e-203	5.83599e-201	Myl4	protein_coding
ENSMUSG00000025348	26440.3	3.07097	0.101837	30.1559	8.98083e-200	2.87219e-197	Itga7	protein_coding
ENSMUSG00000026355	2463.2	-2.71041	0.089996	-30.117	2.90492e-199	9.13548e-197	Mcm6	protein_coding
ENSMUSG00000002870	2151.43	-3.48521	0.115792	-30.0988	5.02322e-199	1.55382e-196	Mcm2	protein_coding
ENSMUSG00000017817	2689.02	2.63819	0.0881969	29.9125	1.35485e-196	4.05788e-194	Jph2	protein_coding
ENSMUSG00000061689	7304.99	3.07997	0.104368	29.5107	2.09608e-191	6.17985e-189	Dlgap4	protein_coding
ENSMUSG00000032648	1142.09	6.98408	0.238176	29.3232	5.24382e-189	1.52224e-186	Pygm	protein_coding
ENSMUSG00000017716	1254.16	-4.62124	0.159039	-29.0572	1.24682e-185	3.5646e-183	Birc5	protein_coding
ENSMUSG00000020216	1125.69	4.24204	0.146202	29.015	4.25916e-185	1.19949e-182	Jsrp1	protein_coding
ENSMUSG00000027861	7663.28	10.7987	0.37326	28.9308	4.89911e-184	1.35943e-181	Casq2	protein_coding
ENSMUSG00000022519	9013.53	8.03659	0.279822	28.7203	2.12629e-181	5.65084e-179	Srl	protein_coding
ENSMUSG00000001525	16141.4	-2.53353	0.0885594	-28.6082	5.30843e-180	1.37212e-177	Tubb5	protein_coding
ENSMUSG00000029070	3366.93	2.64053	0.0924423	28.5641	1.87458e-179	4.77992e-177	Mxra8	protein_coding
ENSMUSG00000020649	4124.12	-3.19421	0.112312	-28.4405	6.38982e-178	1.60759e-175	Rrm2	protein_coding
ENSMUSG00000022055	1091.93	-4.63993	0.164495	-28.207	4.79224e-175	1.17435e-172	Nefl	protein_coding
ENSMUSG00000031400	2090.89	-2.63873	0.0936748	-28.169	1.40075e-174	3.34566e-172	G6pdx	protein_coding
ENSMUSG00000025085	2568.78	2.33612	0.08319	28.0817	1.63916e-173	3.86616e-171	Ablim1	protein_coding
ENSMUSG00000005732	1686.73	-2.79959	0.0996996	-28.0803	1.70497e-173	3.97174e-171	Ranbp1	protein_coding
ENSMUSG00000041219	1171.58	-3.39495	0.12163	-27.9121	1.90429e-171	4.38197e-169	Arhgap11a	protein_coding
ENSMUSG00000024236	4473.06	3.69851	0.133236	27.759	1.35645e-169	3.08372e-167	Svil	protein_coding
ENSMUSG00000058914	3381.74	4.67486	0.168473	27.7484	1.8222e-169	4.09324e-167	C1qtnf3	protein_coding
ENSMUSG00000030867	1003	-4.35994	0.157741	-27.6399	3.69356e-168	8.01078e-166	Plk1	protein_coding
ENSMUSG00000025364	5658.16	-1.94131	0.070253	-27.6331	4.44907e-168	9.53972e-166	Pa2g4	protein_coding
ENSMUSG00000006403	1023.61	4.28301	0.155466	27.5496	4.47917e-167	9.49635e-165	Adamts4	protein_coding
ENSMUSG00000000751	2406.81	-2.55969	0.0930788	-27.5002	1.74419e-166	3.6166e-164	Rpa1	protein_coding
ENSMUSG00000027253	4053.37	4.00684	0.145974	27.449	7.14945e-166	1.46634e-163	Lrp4	protein_coding
ENSMUSG00000054717	958.709	-4.26911	0.155896	-27.3844	4.20518e-165	8.44123e-163	Hmgb2	protein_coding
ENSMUSG00000057378	1016.68	5.13996	0.188422	27.279	7.52374e-164	1.46356e-161	Ryr3	protein_coding
ENSMUSG00000028068	863.628	-3.70355	0.136028	-27.2264	3.1593e-163	6.02149e-161	Iqgap3	protein_coding
ENSMUSG00000027496	931.988	-4.78787	0.175875	-27.2231	3.46355e-163	6.53536e-161	Aurka	protein_coding
ENSMUSG00000002055	1079.72	-3.35382	0.123305	-27.1994	6.59584e-163	1.23225e-160	Spag5	protein_coding
ENSMUSG00000020897	755.406	-4.60072	0.1705	-26.9837	2.29768e-160	4.20922e-158	Aurkb	protein_coding
ENSMUSG00000024049	2053.77	8.61573	0.319515	26.9651	3.79828e-160	6.89133e-158	Myom1	protein_coding
ENSMUSG00000028873	680.633	-4.37049	0.163164	-26.7859	4.71161e-158	8.46699e-156	Cdca8	protein_coding
ENSMUSG00000005470	1032.17	-5.19525	0.194214	-26.7501	1.23139e-157	2.19199e-155	Asf1b	protein_coding
ENSMUSG00000033031	1136.01	-3.64187	0.136189	-26.7414	1.55634e-157	2.74454e-155	Cip2a	protein_coding
ENSMUSG00000023505	838.404	-4.04897	0.151505	-26.725	2.40952e-157	4.20974e-155	Cdca3	protein_coding
ENSMUSG00000022836	532.409	5.05501	0.189196	26.7184	2.87499e-157	4.9769e-155	Mylk	protein_coding
ENSMUSG00000040084	1196.37	-4.15314	0.155525	-26.704	4.22395e-157	7.24561e-155	Bub1b	protein_coding
ENSMUSG00000090210	805.957	6.49787	0.243779	26.6548	1.57383e-156	2.65148e-154	Itga10	protein_coding
ENSMUSG00000034311	906.975	-3.97292	0.149589	-26.5589	2.02517e-155	3.35201e-153	Kif4	protein_coding
ENSMUSG00000020808	679.886	-4.46503	0.16842	-26.5113	7.18316e-155	1.1786e-152	Pimreg	protein_coding
ENSMUSG00000019961	5585.61	-2.18851	0.0829472	-26.3844	2.06805e-153	3.36397e-151	Tmpo	protein_coding
ENSMUSG00000033684	5091.02	2.18857	0.0829966	26.3694	3.07435e-153	4.95812e-151	Qsox1	protein_coding
ENSMUSG00000021707	745.016	-4.27594	0.162314	-26.3436	6.08302e-153	9.72716e-151	Dhfr	protein_coding
ENSMUSG00000058290	1061.98	-4.06723	0.15468	-26.2945	2.2172e-152	3.51565e-150	Espl1	protein_coding
ENSMUSG00000030677	712.827	-3.81553	0.145263	-26.2663	4.6573e-152	7.32322e-150	Kif22	protein_coding
ENSMUSG00000022360	2477.35	-3.7306	0.142471	-26.1849	3.94941e-151	6.1588e-149	Atad2	protein_coding
ENSMUSG00000002297	1076.11	-3.36686	0.129131	-26.0733	7.32153e-150	1.12317e-147	Dbf4	protein_coding
ENSMUSG00000022385	759.663	-4.4067	0.169151	-26.0519	1.2803e-149	1.94823e-147	Gtse1	protein_coding
ENSMUSG00000027379	954.64	-4.32998	0.166821	-25.9558	1.56182e-148	2.3576e-146	Bub1	protein_coding
ENSMUSG00000026683	901.022	-4.11819	0.159072	-25.8889	8.88091e-148	1.31948e-145	Nuf2	protein_coding
ENSMUSG00000078812	10169.8	-2.16407	0.0839055	-25.7917	1.09741e-146	1.61773e-144	Eif5a	protein_coding
ENSMUSG00000032348	2068.67	-2.42622	0.0940712	-25.7913	1.10971e-146	1.62319e-144	Gsta4	protein_coding
ENSMUSG00000042489	662.069	-4.37484	0.169674	-25.7838	1.34883e-146	1.94283e-144	Clspn	protein_coding
ENSMUSG00000037820	658.876	4.47987	0.174759	25.6345	6.29569e-145	8.93183e-143	Tgm2	protein_coding
ENSMUSG00000025574	968.482	-3.87394	0.151433	-25.5819	2.42534e-144	3.41521e-142	Tk1	protein_coding
ENSMUSG00000032555	1833.95	-2.41322	0.0943503	-25.5772	2.73493e-144	3.82262e-142	Topbp1	protein_coding
ENSMUSG00000049932	758.91	-3.92805	0.154537	-25.4182	1.58503e-142	2.18306e-140	H2ax	protein_coding
ENSMUSG00000021377	2248.13	-2.73919	0.107837	-25.4011	2.4502e-142	3.35021e-140	Dek	protein_coding
ENSMUSG00000056394	1124.44	-3.12311	0.123082	-25.3741	4.8686e-142	6.60904e-140	Lig1	protein_coding
ENSMUSG00000034317	1223.36	-2.91546	0.115072	-25.336	1.28357e-141	1.71771e-139	Trim59	protein_coding
ENSMUSG00000001506	34401.8	4.24356	0.169235	25.0749	9.3381e-139	1.23217e-136	Col1a1	protein_coding
ENSMUSG00000026211	1645.28	3.03855	0.121257	25.0589	1.39801e-138	1.83188e-136	Obsl1	protein_coding
ENSMUSG00000031004	5811.9	-3.83155	0.152992	-25.0442	2.01802e-138	2.62607e-136	Mki67	protein_coding
ENSMUSG00000031799	10483.2	-1.7421	0.0695832	-25.0362	2.46658e-138	3.1878e-136	Tpm4	protein_coding
ENSMUSG00000025980	5640.42	-2.4417	0.097856	-24.952	2.0322e-137	2.60854e-135	Hspd1	protein_coding
ENSMUSG00000024512	2169.87	-2.52563	0.101549	-24.8709	1.53513e-136	1.95719e-134	Dynap	protein_coding
ENSMUSG00000026043	86942.2	3.12575	0.125964	24.8147	6.22104e-136	7.87817e-134	Col3a1	protein_coding
ENSMUSG00000027067	4867.07	-1.7049	0.0688371	-24.7672	2.02215e-135	2.54373e-133	Ssrp1	protein_coding
ENSMUSG00000024937	6119.95	2.10448	0.0851178	24.7243	5.86122e-135	7.3242e-133	Ehbp1l1	protein_coding
ENSMUSG00000027331	1053.25	-3.61225	0.146197	-24.708	8.76339e-135	1.08787e-132	Knstrn	protein_coding
ENSMUSG00000034648	842.206	4.85374	0.196804	24.6628	2.68413e-134	3.31026e-132	Lrrn1	protein_coding
ENSMUSG00000028560	1262.21	-2.86586	0.11626	-24.6504	3.64332e-134	4.46402e-132	Usp1	protein_coding
ENSMUSG00000034349	3648	-2.67931	0.109073	-24.5645	3.02626e-133	3.66042e-131	Smc4	protein_coding
ENSMUSG00000028678	654.831	-4.20258	0.171096	-24.5628	3.16022e-133	3.7981e-131	Kif2c	protein_coding
ENSMUSG00000054766	3007.48	-2.04798	0.0834211	-24.5499	4.337e-133	5.17943e-131	Set	protein_coding
ENSMUSG00000020185	672.955	-3.92701	0.160497	-24.4678	3.25717e-132	3.86538e-130	E2f7	protein_coding
ENSMUSG00000025758	858.515	-3.45746	0.141441	-24.4445	5.75739e-132	6.78977e-130	Plk4	protein_coding
ENSMUSG00000067367	1249.78	-2.66015	0.108833	-24.4425	6.05278e-132	7.09378e-130	Lyar	protein_coding
ENSMUSG00000036752	2186.4	-2.04646	0.0844719	-24.2266	1.16813e-129	1.34399e-127	Tubb4b	protein_coding
ENSMUSG00000007080	1003.66	-3.51043	0.144954	-24.2176	1.45048e-129	1.65874e-127	Pole	protein_coding
ENSMUSG00000026728	68209.2	-1.79837	0.0746562	-24.0886	3.2879e-128	3.71494e-126	Vim	protein_coding
ENSMUSG00000006576	1076.8	4.03782	0.167735	24.0726	4.83669e-128	5.43235e-126	Slc4a3	protein_coding
ENSMUSG00000030978	3737.39	-1.94751	0.0809584	-24.0557	7.27211e-128	8.11938e-126	Rrm1	protein_coding
ENSMUSG00000029730	1614.66	-2.85514	0.118894	-24.0142	1.97814e-127	2.19562e-125	Mcm7	protein_coding
ENSMUSG00000035615	436.004	4.31957	0.180237	23.966	6.29551e-127	6.94678e-125	Frmpd1	protein_coding
ENSMUSG00000032783	595.108	-4.33493	0.180917	-23.9609	7.10661e-127	7.7962e-125	Troap	protein_coding
ENSMUSG00000031312	756.486	6.49561	0.271409	23.9329	1.39202e-126	1.51827e-124	Itgb1bp2	protein_coding
ENSMUSG00000048327	1122.53	-4.30988	0.180436	-23.886	4.285e-126	4.64676e-124	Ckap2l	protein_coding
ENSMUSG00000036333	6625.8	2.60346	0.109681	23.7367	1.50741e-124	1.60697e-122	Kidins220	protein_coding
ENSMUSG00000038587	815.251	-3.64507	0.153853	-23.6918	4.37686e-124	4.63972e-122	Akap12	protein_coding
ENSMUSG00000042613	5095.99	2.59769	0.110137	23.586	5.36611e-123	5.62518e-121	Pbxip1	protein_coding
ENSMUSG00000003617	1862.47	3.12215	0.132393	23.5825	5.82506e-123	6.07254e-121	Cp	protein_coding
ENSMUSG00000023055	2062.52	2.56371	0.108781	23.5676	8.27981e-123	8.58417e-121	Calcoco1	protein_coding
ENSMUSG00000025395	924.225	-3.05721	0.130213	-23.4786	6.74848e-122	6.95831e-120	Prim1	protein_coding
ENSMUSG00000021811	733.292	-3.08949	0.131864	-23.4294	2.14576e-121	2.20045e-119	Dnajc9	protein_coding
ENSMUSG00000036371	9620.58	-1.60248	0.0684245	-23.4197	2.69096e-121	2.74464e-119	Serbp1	protein_coding
ENSMUSG00000026185	115810	3.54685	0.152023	23.331	2.14917e-120	2.16859e-118	Igfbp5	protein_coding
ENSMUSG00000028348	2015.83	2.73227	0.117303	23.2923	5.30156e-120	5.32102e-118	Cavin4	protein_coding
ENSMUSG00000038375	2347.1	3.04966	0.131004	23.2792	7.20465e-120	7.19284e-118	Trp53inp2	protein_coding
ENSMUSG00000038271	1670.9	3.21845	0.138476	23.242	1.71365e-119	1.70183e-117	Iffo1	protein_coding
ENSMUSG00000002835	824.965	-3.28772	0.141498	-23.2351	2.01384e-119	1.98948e-117	Chaf1a	protein_coding
ENSMUSG00000022817	4783.82	2.23912	0.0963937	23.2289	2.32413e-119	2.28407e-117	Itgb5	protein_coding
ENSMUSG00000039824	730.475	3.50304	0.150965	23.2044	4.11131e-119	4.0195e-117	Myl6b	protein_coding
ENSMUSG00000044086	1121.96	8.03024	0.34656	23.1713	8.86749e-119	8.53677e-117	Lmod3	protein_coding
ENSMUSG00000052353	413.48	4.70927	0.203597	23.1304	2.2911e-118	2.19446e-116	Cemip	protein_coding
ENSMUSG00000020869	4691.08	-1.98318	0.0860433	-23.0486	1.51995e-117	1.4412e-115	Lrrc59	protein_coding
ENSMUSG00000079243	2544.94	3.95977	0.172416	22.9664	1.01144e-116	9.44795e-115	Xirp1	protein_coding
ENSMUSG00000055027	640.79	4.22389	0.184027	22.9526	1.38845e-116	1.29057e-114	Smyd1	protein_coding
ENSMUSG00000022946	782.575	2.74811	0.120246	22.8541	1.32942e-115	1.22365e-113	Dop1b	protein_coding
ENSMUSG00000037035	2768.02	2.32274	0.102536	22.6529	1.30659e-113	1.1853e-111	Inhbb	protein_coding
ENSMUSG00000026234	18052.1	-2.02031	0.0893807	-22.6034	4.0133e-113	3.6233e-111	Ncl	protein_coding
ENSMUSG00000040111	1194.27	3.75294	0.166172	22.5847	6.12115e-113	5.5e-111	Gramd1b	protein_coding
ENSMUSG00000068699	18964.3	2.50591	0.111188	22.5376	1.77605e-112	1.58826e-110	Flnc	protein_coding
ENSMUSG00000006542	612.421	5.84911	0.260855	22.4228	2.35711e-111	2.07834e-109	Prkag3	protein_coding
ENSMUSG00000032518	5704.73	-2.12244	0.0947878	-22.3915	4.75952e-111	4.15775e-109	Rpsa	protein_coding
ENSMUSG00000026669	503.204	-4.62462	0.206546	-22.3902	4.90266e-111	4.26306e-109	Mcm10	protein_coding
ENSMUSG00000042834	513.328	3.97437	0.177629	22.3745	6.97095e-111	6.03371e-109	Nrep	protein_coding
ENSMUSG00000031841	5191.38	3.0832	0.137859	22.3649	8.64345e-111	7.44718e-109	Cdh13	protein_coding
ENSMUSG00000036678	1176.97	-2.32105	0.104069	-22.3031	3.45062e-110	2.95953e-108	Aaas	protein_coding
ENSMUSG00000031169	3970.99	5.73373	0.258439	22.186	4.69049e-109	3.98671e-107	Porcn	protein_coding
ENSMUSG00000028693	1370.03	-2.54476	0.11482	-22.163	7.80808e-109	6.60676e-107	Nasp	protein_coding
ENSMUSG00000021569	506.727	-4.39746	0.198619	-22.1402	1.29629e-108	1.0871e-106	Trip13	protein_coding
ENSMUSG00000032218	494.988	-3.72825	0.168661	-22.1051	2.82616e-108	2.3596e-106	Ccnb2	protein_coding
ENSMUSG00000027859	699.681	-3.55297	0.161538	-21.9947	3.23854e-107	2.69198e-105	Ngf	protein_coding
ENSMUSG00000039542	7195.09	2.805	0.12758	21.9863	3.89845e-107	3.22631e-105	Ncam1	protein_coding
ENSMUSG00000038943	1463.45	-3.15247	0.143396	-21.9843	4.06816e-107	3.35206e-105	Prc1	protein_coding
ENSMUSG00000032380	554.294	3.76355	0.17135	21.9641	6.34954e-107	5.20911e-105	Dapk2	protein_coding
ENSMUSG00000040260	2481.06	3.46334	0.157831	21.9434	1.00141e-106	8.17995e-105	Daam2	protein_coding
ENSMUSG00000024620	8526.64	2.49009	0.113482	21.9427	1.01719e-106	8.27302e-105	Pdgfrb	protein_coding
ENSMUSG00000021806	2228.74	3.73076	0.17041	21.8928	3.04503e-106	2.46595e-104	Nid2	protein_coding
ENSMUSG00000055435	584.111	3.89522	0.178883	21.7753	3.97781e-105	3.20758e-103	Maf	protein_coding
ENSMUSG00000042029	1099.91	-3.17312	0.145926	-21.7448	7.74344e-105	6.21749e-103	Ncapg2	protein_coding
ENSMUSG00000027018	913.977	-2.87914	0.132474	-21.7336	9.87199e-105	7.85969e-103	Hat1	protein_coding
ENSMUSG00000039713	1416.2	2.22978	0.102716	21.7081	1.72164e-104	1.36494e-102	Plekhg5	protein_coding
ENSMUSG00000040287	487.395	4.32688	0.199781	21.6581	5.09358e-104	4.02137e-102	Stac3	protein_coding
ENSMUSG00000057969	1168.96	2.58107	0.119326	21.6304	9.29484e-104	7.30768e-102	Sema3b	protein_coding
ENSMUSG00000032399	14290.1	-1.64948	0.0763751	-21.5971	1.91073e-103	1.496e-101	Rpl4	protein_coding
ENSMUSG00000029869	1549.01	2.82316	0.130742	21.5933	2.07579e-103	1.61852e-101	Ephb6	protein_coding
ENSMUSG00000022945	541.132	-4.42441	0.205302	-21.5507	5.21721e-103	4.05118e-101	Chaf1b	protein_coding
ENSMUSG00000022391	2735.14	-1.92503	0.0893983	-21.5332	7.60846e-103	5.85975e-101	Rangap1	protein_coding
ENSMUSG00000032712	3306.06	2.20003	0.102193	21.5283	8.4603e-103	6.48932e-101	Resf1	protein_coding
ENSMUSG00000038521	649.282	4.18715	0.194919	21.4815	2.32006e-102	1.77236e-100	C1s1	protein_coding
ENSMUSG00000062937	2439.84	-2.23465	0.104646	-21.3544	3.55272e-101	2.70002e-99	Mtap	protein_coding
ENSMUSG00000028333	3346.4	-1.81526	0.0850071	-21.3542	3.56301e-101	2.70002e-99	Anp32b	protein_coding
ENSMUSG00000022322	655.513	-4.22607	0.198238	-21.3182	7.6947e-101	5.80765e-99	Shcbp1	protein_coding
ENSMUSG00000003420	792.194	2.88353	0.135529	21.2762	1.8882e-100	1.41946e-98	Fcgrt	protein_coding
ENSMUSG00000020435	823.16	-2.51451	0.118207	-21.2721	2.05637e-100	1.53975e-98	Osbp2	protein_coding
ENSMUSG00000024989	594.027	-4.52195	0.212745	-21.2553	2.94764e-100	2.19838e-98	Cep55	protein_coding
ENSMUSG00000051220	527.977	-4.43789	0.208803	-21.254	3.02985e-100	2.2508e-98	Ercc6l	protein_coding
ENSMUSG00000037725	766.42	-3.90968	0.183972	-21.2515	3.19207e-100	2.36201e-98	Ckap2	protein_coding
ENSMUSG00000037474	545.307	-3.6666	0.172702	-21.2308	4.96106e-100	3.65665e-98	Dtl	protein_coding
ENSMUSG00000026434	1971.71	-2.02976	0.095624	-21.2265	5.43487e-100	3.9903e-98	Nucks1	protein_coding
ENSMUSG00000032363	1888.06	2.29575	0.108331	21.1919	1.13314e-99	8.28731e-98	Adamts7	protein_coding
ENSMUSG00000039474	2673.27	2.97434	0.14063	21.1501	2.75637e-99	2.0081e-97	Wfs1	protein_coding
ENSMUSG00000025134	1360.1	-2.21811	0.105436	-21.0375	2.97551e-98	2.15114e-96	Alyref	protein_coding
ENSMUSG00000052512	1672.48	2.70651	0.12962	20.8803	8.08704e-97	5.80207e-95	Nav2	protein_coding
ENSMUSG00000038482	2019.12	-1.83308	0.0879893	-20.833	2.17458e-96	1.54838e-94	Tfdp1	protein_coding
ENSMUSG00000028896	982.938	-3.00617	0.144879	-20.7495	1.23888e-95	8.75518e-94	Rcc1	protein_coding
ENSMUSG00000019773	528.998	-3.9885	0.192231	-20.7484	1.26651e-95	8.91709e-94	Fbxo5	protein_coding
ENSMUSG00000026020	2957.29	-2.0997	0.101256	-20.7366	1.61838e-95	1.13521e-93	Nop58	protein_coding
ENSMUSG00000037211	371.152	4.48258	0.216171	20.7363	1.62946e-95	1.13631e-93	Spry1	protein_coding
ENSMUSG00000000631	4365.16	1.88523	0.0909147	20.7362	1.63199e-95	1.13631e-93	Myo18a	protein_coding
ENSMUSG00000015176	2955.77	-2.06184	0.0994753	-20.7271	1.9727e-95	1.36849e-93	Nolc1	protein_coding
ENSMUSG00000029580	39843.4	-1.38419	0.0668774	-20.6974	3.65756e-95	2.528e-93	Actb	protein_coding
ENSMUSG00000025887	920.841	2.85688	0.138075	20.6908	4.19192e-95	2.88676e-93	Casp12	protein_coding
ENSMUSG00000073676	1251.7	-2.17249	0.105282	-20.635	1.33243e-94	9.14239e-93	Hspe1	protein_coding
ENSMUSG00000061315	11778.4	1.71068	0.0829271	20.6287	1.51606e-94	1.03647e-92	Naca	protein_coding
ENSMUSG00000027323	395.008	-4.34264	0.211379	-20.5443	8.65294e-94	5.89431e-92	Rad51	protein_coding
ENSMUSG00000023940	476.906	-4.6222	0.225089	-20.535	1.04807e-93	7.11369e-92	Sgo1	protein_coding
ENSMUSG00000048922	540.844	-3.75811	0.183686	-20.4595	4.9461e-93	3.34509e-91	Cdca2	protein_coding
ENSMUSG00000028328	468.481	5.0291	0.246014	20.4423	7.0337e-93	4.73996e-91	Tmod1	protein_coding
ENSMUSG00000045328	1538.7	-3.70985	0.181512	-20.4385	7.59875e-93	5.10252e-91	Cenpe	protein_coding
ENSMUSG00000061603	1352.16	3.65374	0.178793	20.4356	8.07533e-93	5.40331e-91	Akap6	protein_coding
ENSMUSG00000032802	1746.52	-2.29476	0.112734	-20.3555	4.15256e-92	2.76872e-90	Srxn1	protein_coding
ENSMUSG00000022814	981.445	-2.24431	0.110627	-20.2872	1.66882e-91	1.10877e-89	Umps	protein_coding
ENSMUSG00000022822	3264.01	1.45783	0.0718798	20.2814	1.8754e-91	1.24165e-89	Abcc5	protein_coding
ENSMUSG00000030254	491.506	-3.38763	0.167262	-20.2534	3.31516e-91	2.18719e-89	Rad18	protein_coding
ENSMUSG00000056201	13831.3	-1.80926	0.0899263	-20.1194	4.99377e-90	3.23806e-88	Cfl1	protein_coding
ENSMUSG00000038379	539.804	-3.20931	0.160066	-20.0499	2.02219e-89	1.30674e-87	Ttk	protein_coding
ENSMUSG00000017146	590.379	-3.54548	0.17687	-20.0457	2.20275e-89	1.41855e-87	Brca1	protein_coding
ENSMUSG00000029687	898.05	-2.48869	0.124202	-20.0374	2.60174e-89	1.66981e-87	Ezh2	protein_coding
ENSMUSG00000022054	898.596	-3.42911	0.171164	-20.0341	2.77925e-89	1.77768e-87	Nefm	protein_coding
ENSMUSG00000023249	1575	1.94073	0.0970901	19.9889	6.87433e-89	4.3674e-87	Parp3	protein_coding
ENSMUSG00000030681	1627.49	2.15153	0.107657	19.9851	7.42907e-89	4.704e-87	Mvp	protein_coding
ENSMUSG00000004655	1871.64	-2.27989	0.114132	-19.9759	8.93182e-89	5.63661e-87	Aqp1	protein_coding
ENSMUSG00000026779	502.606	-3.42696	0.171717	-19.9571	1.30097e-88	8.18264e-87	Mastl	protein_coding
ENSMUSG00000003363	1856	2.08325	0.104416	19.9516	1.45292e-88	9.10803e-87	Pld3	protein_coding
ENSMUSG00000006498	4962.25	-2.11627	0.106175	-19.9319	2.15116e-88	1.34405e-86	Ptbp1	protein_coding
ENSMUSG00000027326	728.069	-4.29326	0.215608	-19.9123	3.18272e-88	1.982e-86	Knl1	protein_coding
ENSMUSG00000047534	591.523	-3.82671	0.192205	-19.9096	3.3628e-88	2.08726e-86	Mis18bp1	protein_coding
ENSMUSG00000028613	791.848	-4.03116	0.202814	-19.8762	6.5412e-88	4.02039e-86	Lrp8	protein_coding
ENSMUSG00000035455	605.01	-3.93014	0.198275	-19.8217	1.93609e-87	1.18227e-85	Fignl1	protein_coding
ENSMUSG00000046312	1027	3.22844	0.163083	19.7963	3.20404e-87	1.95023e-85	Myorg	protein_coding
ENSMUSG00000028059	7004.83	1.49863	0.0758115	19.7678	5.63715e-87	3.42018e-85	Arhgef2	protein_coding
ENSMUSG00000024640	4200.8	-1.672	0.0845986	-19.7639	6.08564e-87	3.68045e-85	Psat1	protein_coding
ENSMUSG00000019214	393.345	-3.72345	0.188667	-19.7355	1.06877e-86	6.42251e-85	Chtf18	protein_coding
ENSMUSG00000002068	433.977	-3.47706	0.176211	-19.7323	1.13762e-86	6.81452e-85	Ccne1	protein_coding
ENSMUSG00000024795	864.734	-3.76473	0.190973	-19.7134	1.65316e-86	9.84023e-85	Kif20b	protein_coding
ENSMUSG00000017499	374.968	-4.98527	0.252902	-19.7123	1.69142e-86	1.00363e-84	Cdc6	protein_coding
ENSMUSG00000021186	1591.54	3.68947	0.187568	19.67	3.89626e-86	2.29745e-84	Fbln5	protein_coding
ENSMUSG00000026580	758.948	-3.55067	0.180857	-19.6325	8.15397e-86	4.79306e-84	Selp	protein_coding
ENSMUSG00000004897	6990.81	-1.49657	0.0762456	-19.6283	8.8636e-86	5.19402e-84	Hdgf	protein_coding
ENSMUSG00000024885	375.296	3.22455	0.164575	19.5932	1.76555e-85	1.02822e-83	Aldh3b1	protein_coding
ENSMUSG00000059005	3987.95	-1.77582	0.0906792	-19.5835	2.13828e-85	1.24145e-83	Hnrnpa3	protein_coding
ENSMUSG00000021567	584.375	6.35029	0.324843	19.5488	4.22403e-85	2.44489e-83	Nkd2	protein_coding
ENSMUSG00000024381	6594.83	1.96466	0.1006	19.5294	6.17649e-85	3.56404e-83	Bin1	protein_coding
ENSMUSG00000039007	775.847	3.08861	0.158371	19.5024	1.04753e-84	6.02619e-83	Cpq	protein_coding
ENSMUSG00000024556	1105.5	-2.08787	0.107079	-19.4983	1.13384e-84	6.50285e-83	Me2	protein_coding
ENSMUSG00000038900	5691.48	-1.94553	0.100228	-19.411	6.23259e-84	3.56372e-82	Rpl12	protein_coding
ENSMUSG00000040675	1385.77	-2.13612	0.110237	-19.3776	1.19342e-83	6.80324e-82	Mthfd1l	protein_coding
ENSMUSG00000003849	742.195	-5.02847	0.260104	-19.3325	2.86297e-83	1.62715e-81	Nqo1	protein_coding
ENSMUSG00000032440	4060.82	2.23675	0.116083	19.2686	9.85291e-83	5.5663e-81	Tgfbr2	protein_coding
ENSMUSG00000007891	7904.9	1.55116	0.0805585	19.2551	1.2793e-82	7.20568e-81	Ctsd	protein_coding
ENSMUSG00000031543	671.148	2.60686	0.136455	19.1042	2.32903e-81	1.28876e-79	Ank1	protein_coding
ENSMUSG00000029098	732.801	2.2682	0.11873	19.1038	2.34952e-81	1.29629e-79	Acox3	protein_coding
ENSMUSG00000005370	1204.02	-2.17155	0.113791	-19.0838	3.44471e-81	1.88949e-79	Msh6	protein_coding
ENSMUSG00000032334	3595.57	2.1096	0.110794	19.0407	7.84291e-81	4.2895e-79	Loxl1	protein_coding
ENSMUSG00000042793	1968.71	-3.76464	0.197975	-19.0157	1.26352e-80	6.89058e-79	Lgr6	protein_coding
ENSMUSG00000024691	1589.47	-2.81017	0.147834	-19.009	1.43796e-80	7.81925e-79	Fam111a	protein_coding
ENSMUSG00000064363	96104.9	1.62263	0.0855115	18.9756	2.71597e-80	1.47263e-78	mt-Nd4	protein_coding
ENSMUSG00000038366	3687.32	-1.80849	0.09539	-18.959	3.72488e-80	2.00241e-78	Lasp1	protein_coding
ENSMUSG00000027204	17258	3.07349	0.162275	18.9401	5.33367e-80	2.85912e-78	Fbn1	protein_coding
ENSMUSG00000036438	3390.03	-1.76785	0.0935606	-18.8953	1.24778e-79	6.66976e-78	Calm2	protein_coding
ENSMUSG00000028832	484.613	-3.29216	0.174518	-18.8643	2.24286e-79	1.19213e-77	Stmn1	protein_coding
ENSMUSG00000036617	1342.78	2.26269	0.120079	18.8433	3.33362e-79	1.75704e-77	Etl4	protein_coding
ENSMUSG00000028066	634.073	-2.90865	0.154591	-18.8151	5.68341e-79	2.9789e-77	Pmf1	protein_coding
ENSMUSG00000026571	1226.48	1.93436	0.102831	18.8111	6.12988e-79	3.20401e-77	Dcaf6	protein_coding
ENSMUSG00000044938	283.228	5.4964	0.29252	18.7899	9.14193e-79	4.75204e-77	Klhl31	protein_coding
ENSMUSG00000033762	340.077	-3.66992	0.195579	-18.7644	1.4776e-78	7.65956e-77	Recql4	protein_coding
ENSMUSG00000027257	981.728	1.93168	0.10334	18.6925	5.69702e-78	2.94512e-76	Pacsin3	protein_coding
ENSMUSG00000020250	4104.33	-1.82484	0.0977485	-18.6687	8.89664e-78	4.58663e-76	Txnrd1	protein_coding
ENSMUSG00000025579	2945.97	2.33712	0.125242	18.6608	1.03132e-77	5.30244e-76	Gaa	protein_coding
ENSMUSG00000045751	370.976	-3.21998	0.1729	-18.6234	2.07719e-77	1.06218e-75	Mms22l	protein_coding
ENSMUSG00000007041	5090.85	-1.33141	0.07157	-18.603	3.0407e-77	1.55067e-75	Clic1	protein_coding
ENSMUSG00000020473	13673.5	2.47061	0.132891	18.5912	3.78314e-77	1.9241e-75	Aebp1	protein_coding
ENSMUSG00000044734	627.825	3.21619	0.173004	18.5903	3.85338e-77	1.95456e-75	Serpinb1a	protein_coding
ENSMUSG00000026042	27877.1	1.76782	0.0951064	18.5879	4.02943e-77	2.03837e-75	Col5a2	protein_coding
ENSMUSG00000032400	396.05	-3.52779	0.189884	-18.5786	4.78674e-77	2.40856e-75	Zwilch	protein_coding
ENSMUSG00000026208	24157.1	2.04703	0.1104	18.542	9.45522e-77	4.74496e-75	Des	protein_coding
ENSMUSG00000049517	2154.18	-1.89651	0.102293	-18.54	9.82096e-77	4.90243e-75	Rps23	protein_coding
ENSMUSG00000021965	308.535	-4.22819	0.228096	-18.5369	1.04016e-76	5.17859e-75	Ska3	protein_coding
ENSMUSG00000028367	3859.2	-2.15036	0.116342	-18.4831	2.82434e-76	1.40243e-74	Txn1	protein_coding
ENSMUSG00000049538	291.775	6.74963	0.365312	18.4763	3.20349e-76	1.58237e-74	Adamts16	protein_coding
ENSMUSG00000026827	1964.59	-2.33938	0.126621	-18.4755	3.2534e-76	1.60283e-74	Gpd2	protein_coding
ENSMUSG00000028028	346.406	3.1415	0.170229	18.4546	4.79212e-76	2.34255e-74	Alpk1	protein_coding
ENSMUSG00000044783	1912.21	-1.95649	0.1064	-18.3881	1.63709e-75	7.98196e-74	Hjurp	protein_coding
ENSMUSG00000060012	803.805	2.09947	0.114217	18.3815	1.84828e-75	8.96536e-74	Kif13b	protein_coding
ENSMUSG00000034160	7003.19	2.48166	0.135129	18.3651	2.49838e-75	1.20568e-73	Ogt	protein_coding
ENSMUSG00000046591	371.393	-4.03575	0.220257	-18.3229	5.43133e-75	2.61438e-73	Ticrr	protein_coding
ENSMUSG00000066979	1428.29	-1.73983	0.0951095	-18.2929	9.41983e-75	4.52272e-73	Bub3	protein_coding
ENSMUSG00000029581	7441.79	-1.71932	0.0940192	-18.287	1.0513e-74	5.00934e-73	Fscn1	protein_coding
ENSMUSG00000018583	3604.61	-1.5022	0.0821814	-18.2791	1.21362e-74	5.7682e-73	G3bp1	protein_coding
ENSMUSG00000000244	265.168	4.89646	0.268542	18.2335	2.79943e-74	1.32387e-72	Tspan32	protein_coding
ENSMUSG00000024187	1936.07	1.66158	0.0911911	18.2209	3.52365e-74	1.65805e-72	Fam234a	protein_coding
ENSMUSG00000023830	1862.29	2.71096	0.149089	18.1835	6.9752e-74	3.26588e-72	Igf2r	protein_coding
ENSMUSG00000046434	6086.15	-1.55653	0.0856819	-18.1663	9.53777e-74	4.45466e-72	Hnrnpa1	protein_coding
ENSMUSG00000006589	1521.51	-1.88997	0.104225	-18.1336	1.73104e-73	8.06492e-72	Aprt	protein_coding
ENSMUSG00000026134	552.802	-2.54469	0.140356	-18.1303	1.83781e-73	8.54129e-72	Prim2	protein_coding
ENSMUSG00000029623	2065.54	-1.55734	0.0859144	-18.1267	1.96187e-73	9.09545e-72	Pdap1	protein_coding
ENSMUSG00000020432	324.989	3.50818	0.193726	18.109	2.70725e-73	1.24897e-71	Tcn2	protein_coding
ENSMUSG00000001056	1144.73	-2.58147	0.142732	-18.0862	4.09534e-73	1.88476e-71	Nhp2	protein_coding
ENSMUSG00000003865	1485.9	1.63673	0.0905353	18.0783	4.72242e-73	2.16806e-71	Gys1	protein_coding
ENSMUSG00000029174	2128.55	1.56051	0.0863266	18.0769	4.84993e-73	2.2212e-71	Tbc1d1	protein_coding
ENSMUSG00000010307	521.339	3.16245	0.175122	18.0585	6.7599e-73	3.08844e-71	Tmem86a	protein_coding
ENSMUSG00000021486	2632.45	-1.75608	0.0973412	-18.0404	9.37848e-73	4.27446e-71	Prelid1	protein_coding
ENSMUSG00000074476	347.096	-4.20114	0.232901	-18.0384	9.73968e-73	4.42744e-71	Spc24	protein_coding
ENSMUSG00000026837	21801.5	2.07821	0.115211	18.0382	9.76106e-73	4.42744e-71	Col5a1	protein_coding
ENSMUSG00000022261	11610.6	2.55279	0.141574	18.0316	1.10131e-72	4.98335e-71	Sdc2	protein_coding
ENSMUSG00000062647	6674.74	-1.53234	0.0849942	-18.0287	1.15947e-72	5.23399e-71	Rpl7a	protein_coding
ENSMUSG00000027405	2177.4	-2.2041	0.122411	-18.0057	1.75632e-72	7.87372e-71	Nop56	protein_coding
ENSMUSG00000007050	665.407	-2.26166	0.12577	-17.9826	2.66702e-72	1.18969e-70	Lsm2	protein_coding
ENSMUSG00000026174	1201.02	-1.75773	0.0978585	-17.9619	3.87116e-72	1.7187e-70	Cnot9	protein_coding
ENSMUSG00000021815	355.585	4.03229	0.224496	17.9615	3.89885e-72	1.72693e-70	Mss51	protein_coding
ENSMUSG00000028156	1425.23	-1.70371	0.0951178	-17.9115	9.58397e-72	4.21538e-70	Eif4e	protein_coding
ENSMUSG00000051747	63949.3	7.65561	0.427549	17.9058	1.06247e-71	4.66228e-70	Ttn	protein_coding
ENSMUSG00000032883	5583.27	2.65737	0.148549	17.8889	1.44029e-71	6.30553e-70	Acsl3	protein_coding
ENSMUSG00000059796	6606.17	-1.6245	0.0908858	-17.8741	1.87632e-71	8.19545e-70	Eif4a1	protein_coding
ENSMUSG00000039748	302.912	-4.92306	0.275583	-17.8642	2.24313e-71	9.77496e-70	Exo1	protein_coding
ENSMUSG00000020290	3982.7	-1.66259	0.0931399	-17.8505	2.86612e-71	1.24324e-69	Xpo1	protein_coding
ENSMUSG00000028792	1286	-1.89898	0.10649	-17.8324	3.9613e-71	1.71435e-69	Ak2	protein_coding
ENSMUSG00000042485	2494.93	2.57704	0.144702	17.8093	5.98877e-71	2.58586e-69	Mustn1	protein_coding
ENSMUSG00000015354	862.142	-2.54694	0.143209	-17.7848	9.27492e-71	3.98653e-69	Pcolce2	protein_coding
ENSMUSG00000024042	770.797	2.12311	0.119423	17.7781	1.04489e-70	4.4809e-69	Sik1	protein_coding
ENSMUSG00000031821	275.754	-4.08983	0.230463	-17.7461	1.84764e-70	7.88758e-69	Gins2	protein_coding
ENSMUSG00000027654	325.222	-4.58018	0.258435	-17.7228	2.79666e-70	1.1912e-68	Fam83d	protein_coding
ENSMUSG00000030319	595.565	2.742	0.155432	17.6411	1.19091e-69	5.04974e-68	Cand2	protein_coding
ENSMUSG00000040681	1891.48	-2.12721	0.120754	-17.616	1.85631e-69	7.83594e-68	Hmgn1	protein_coding
ENSMUSG00000031527	862.19	-2.02325	0.11491	-17.6073	2.16576e-69	9.12182e-68	Eri1	protein_coding
ENSMUSG00000019923	2309.29	-1.59468	0.0907086	-17.5802	3.49185e-69	1.46743e-67	Zwint	protein_coding
ENSMUSG00000038047	628.93	-2.48507	0.141452	-17.5683	4.30913e-69	1.80686e-67	Haus6	protein_coding
ENSMUSG00000021182	626.697	2.70257	0.1539	17.5605	4.94218e-69	2.06314e-67	Ccdc88c	protein_coding
ENSMUSG00000032397	578.783	-2.61566	0.149056	-17.5482	6.13838e-69	2.55684e-67	Tipin	protein_coding
ENSMUSG00000032199	2707.63	-1.33922	0.076357	-17.539	7.22499e-69	2.98312e-67	Polr2m	protein_coding
ENSMUSG00000034685	701.315	2.46537	0.141042	17.4797	2.04658e-68	8.395e-67	Fam171a2	protein_coding
ENSMUSG00000039356	604.493	-2.50448	0.143372	-17.4684	2.49321e-68	1.02049e-66	Exosc2	protein_coding
ENSMUSG00000050708	1910.49	-2.88539	0.165344	-17.4509	3.39082e-68	1.38488e-66	Ftl1	protein_coding
ENSMUSG00000022108	8266.25	1.97601	0.113398	17.4255	5.28762e-68	2.1549e-66	Itm2b	protein_coding
ENSMUSG00000026489	624.197	8.57728	0.493632	17.3759	1.25707e-67	5.09004e-66	Coq8a	protein_coding
ENSMUSG00000031626	1375.43	1.90389	0.109628	17.3669	1.46961e-67	5.9379e-66	Sorbs2	protein_coding
ENSMUSG00000079588	2684.08	6.17741	0.356994	17.304	4.39097e-67	1.75909e-65	Tmem182	protein_coding
ENSMUSG00000058546	1818.44	-1.72513	0.099813	-17.2837	6.24457e-67	2.49109e-65	Rpl23a	protein_coding
ENSMUSG00000004383	1451.9	1.81893	0.105287	17.276	7.13729e-67	2.84121e-65	Large1	protein_coding
ENSMUSG00000020836	2109.81	2.58646	0.149762	17.2705	7.84877e-67	3.11786e-65	Coro6	protein_coding
ENSMUSG00000020547	1495.18	-1.78165	0.103288	-17.2493	1.13268e-66	4.49004e-65	Bzw2	protein_coding
ENSMUSG00000040997	1434.9	1.81627	0.105412	17.2302	1.57473e-66	6.22927e-65	Abhd4	protein_coding
ENSMUSG00000022369	579.041	-2.20502	0.127996	-17.2272	1.65986e-66	6.55228e-65	Mtbp	protein_coding
ENSMUSG00000086596	181.783	4.30445	0.249917	17.2235	1.76964e-66	6.97106e-65	Susd5	protein_coding
ENSMUSG00000022285	6161.28	-1.31414	0.0763144	-17.2201	1.876e-66	7.37464e-65	Ywhaz	protein_coding
ENSMUSG00000020263	841.704	2.10083	0.122011	17.2183	1.93425e-66	7.58781e-65	Appl2	protein_coding
ENSMUSG00000033596	584.413	-2.1917	0.127466	-17.1944	2.92714e-66	1.14589e-64	Rfwd3	protein_coding
ENSMUSG00000041498	360.633	-4.05158	0.236707	-17.1164	1.11972e-65	4.37431e-64	Kif14	protein_coding
ENSMUSG00000037266	3608.43	2.00792	0.117375	17.1068	1.31962e-65	5.14462e-64	Rsrp1	protein_coding
ENSMUSG00000027752	628.566	-2.49788	0.146035	-17.1046	1.37063e-65	5.33246e-64	Exosc8	protein_coding
ENSMUSG00000042606	630.014	-2.54441	0.148779	-17.1019	1.43594e-65	5.57505e-64	Hirip3	protein_coding
ENSMUSG00000006585	744.784	-3.22903	0.188827	-17.1005	1.47177e-65	5.69074e-64	Cdt1	protein_coding
ENSMUSG00000030346	274.699	-4.38357	0.256404	-17.0963	1.58009e-65	6.09709e-64	Rad51ap1	protein_coding
ENSMUSG00000031562	454.094	-2.66141	0.15568	-17.0954	1.60721e-65	6.18909e-64	Dctd	protein_coding
ENSMUSG00000031697	931.727	-2.24252	0.13137	-17.0702	2.47298e-65	9.50358e-64	Orc6	protein_coding
ENSMUSG00000051235	369.708	-3.92014	0.229995	-17.0444	3.84624e-65	1.4721e-63	Gen1	protein_coding
ENSMUSG00000054115	712.225	-2.5504	0.149904	-17.0136	6.51615e-65	2.4839e-63	Skp2	protein_coding
ENSMUSG00000039640	1243.25	-2.02099	0.118928	-16.9935	9.18084e-65	3.49261e-63	Mrpl12	protein_coding
ENSMUSG00000069910	395.126	-3.95643	0.233229	-16.9637	1.52389e-64	5.77395e-63	Spdl1	protein_coding
ENSMUSG00000039994	481.911	-2.81794	0.166321	-16.9427	2.1781e-64	8.23619e-63	Timeless	protein_coding
ENSMUSG00000006958	287.494	4.62797	0.273612	16.9143	3.52834e-64	1.32622e-62	Chrd	protein_coding
ENSMUSG00000020739	1262.22	-1.94177	0.114832	-16.9097	3.81932e-64	1.43274e-62	Nup85	protein_coding
ENSMUSG00000046223	1011.24	-3.29326	0.194872	-16.8996	4.5303e-64	1.69272e-62	Plaur	protein_coding
ENSMUSG00000066551	1440.73	-1.95014	0.115417	-16.8965	4.77267e-64	1.77975e-62	Hmgb1	protein_coding
ENSMUSG00000019539	798.561	2.45514	0.145344	16.8919	5.16156e-64	1.92097e-62	Rcn3	protein_coding
ENSMUSG00000018446	2451.16	-1.90155	0.11258	-16.8907	5.2675e-64	1.95654e-62	C1qbp	protein_coding
ENSMUSG00000021115	443.806	-2.7367	0.162082	-16.8846	5.8364e-64	2.16359e-62	Vrk1	protein_coding
ENSMUSG00000029447	5950.54	-1.55215	0.0920285	-16.8659	8.01325e-64	2.96474e-62	Cct6a	protein_coding
ENSMUSG00000028718	257.021	-4.21503	0.250341	-16.8371	1.30465e-63	4.81751e-62	Stil	protein_coding
ENSMUSG00000055762	2831.91	-1.43137	0.0852028	-16.7995	2.46004e-63	9.03084e-62	Eef1d	protein_coding
ENSMUSG00000039396	342.224	-3.51615	0.209611	-16.7747	3.73841e-63	1.36971e-61	Neil3	protein_coding
ENSMUSG00000079553	248.051	-4.05367	0.241694	-16.7719	3.91968e-63	1.43334e-61	Kifc1	protein_coding
ENSMUSG00000047832	910.163	-1.91898	0.114481	-16.7624	4.60055e-63	1.67907e-61	Cdca4	protein_coding
ENSMUSG00000035279	1095.01	2.38739	0.142712	16.7287	8.10044e-63	2.94503e-61	Ssc5d	protein_coding
ENSMUSG00000023067	5586.47	2.77253	0.165803	16.7219	9.07963e-63	3.29468e-61	Cdkn1a	protein_coding
ENSMUSG00000028649	20581	2.12857	0.12763	16.6777	1.90401e-62	6.89573e-61	Macf1	protein_coding
ENSMUSG00000044201	241.733	-4.14464	0.248741	-16.6625	2.45515e-62	8.87475e-61	Cdc25c	protein_coding
ENSMUSG00000033952	885.736	-3.53556	0.212229	-16.6592	2.59421e-62	9.3595e-61	Aspm	protein_coding
ENSMUSG00000050410	678.029	-2.63266	0.158389	-16.6215	4.86902e-62	1.75331e-60	Tcf19	protein_coding
ENSMUSG00000049327	2296.67	-1.38741	0.0835149	-16.6127	5.63909e-62	2.02674e-60	Kmt5a	protein_coding
ENSMUSG00000039239	1289.49	3.13363	0.189034	16.5771	1.02077e-61	3.65482e-60	Tgfb2	protein_coding
ENSMUSG00000061983	6036.73	-1.99054	0.120108	-16.5729	1.09481e-61	3.9125e-60	Rps12	protein_coding
ENSMUSG00000025792	642.222	-2.41267	0.145682	-16.5613	1.32802e-61	4.71909e-60	Slc25a10	protein_coding
ENSMUSG00000038146	1726.68	2.17591	0.13163	16.5306	2.21024e-61	7.82459e-60	Notch3	protein_coding
ENSMUSG00000055737	1376.43	1.85056	0.112035	16.5177	2.73642e-61	9.6692e-60	Ghr	protein_coding
ENSMUSG00000024791	255.82	-5.06099	0.306554	-16.5093	3.14333e-61	1.10863e-59	Cdca5	protein_coding
ENSMUSG00000036103	1422.8	3.02593	0.183356	16.503	3.48823e-61	1.22797e-59	Colec12	protein_coding
ENSMUSG00000033400	2444.47	1.60831	0.097581	16.4818	4.9586e-61	1.7391e-59	Agl	protein_coding
ENSMUSG00000019843	1917.91	1.65508	0.100437	16.4789	5.20168e-61	1.82098e-59	Fyn	protein_coding
ENSMUSG00000062901	1059.27	2.49668	0.151614	16.4673	6.30275e-61	2.20234e-59	Klhl24	protein_coding
ENSMUSG00000028393	887.835	-1.94778	0.118291	-16.4661	6.43014e-61	2.2427e-59	Alad	protein_coding
ENSMUSG00000033075	1281.95	-1.56493	0.0951201	-16.4521	8.09553e-61	2.81316e-59	Senp1	protein_coding
ENSMUSG00000024269	687.725	-2.05414	0.124866	-16.4507	8.2858e-61	2.87398e-59	Tpgs2	protein_coding
ENSMUSG00000042190	471.236	5.37506	0.326912	16.4419	9.58347e-61	3.31799e-59	Cmklr1	protein_coding
ENSMUSG00000022508	864.064	1.99151	0.12128	16.4207	1.35946e-60	4.68952e-59	Bcl6	protein_coding
ENSMUSG00000035268	1506.68	1.74096	0.106085	16.4111	1.59398e-60	5.48848e-59	Pkig	protein_coding
ENSMUSG00000040952	1664.05	-1.81368	0.110706	-16.3828	2.53723e-60	8.72041e-59	Rps19	protein_coding
ENSMUSG00000022678	1202.99	-1.58312	0.0968171	-16.3516	4.23404e-60	1.44995e-58	Nde1	protein_coding
ENSMUSG00000042686	679.895	2.15814	0.132145	16.3316	5.88084e-60	2.01024e-58	Jph1	protein_coding
ENSMUSG00000026037	887.874	-1.91568	0.117334	-16.3268	6.36759e-60	2.1727e-58	Orc2	protein_coding
ENSMUSG00000012819	251.414	4.12912	0.253131	16.3122	8.08453e-60	2.75356e-58	Cdh23	protein_coding
ENSMUSG00000041886	342.265	2.95056	0.181381	16.2672	1.68786e-59	5.73842e-58	Macc1	protein_coding
ENSMUSG00000027907	4149.05	-1.5529	0.0955856	-16.2461	2.37845e-59	8.07176e-58	S100a11	protein_coding
ENSMUSG00000071072	1805.42	-1.47865	0.0910377	-16.2422	2.53615e-59	8.5915e-58	Ptges3	protein_coding
ENSMUSG00000021474	1070.89	-1.68071	0.103487	-16.2408	2.59697e-59	8.78176e-58	Sfxn1	protein_coding
ENSMUSG00000025403	4594.6	-1.61797	0.0996812	-16.2314	3.02381e-59	1.02069e-57	Shmt2	protein_coding
ENSMUSG00000025083	445.817	2.75108	0.169577	16.2232	3.45885e-59	1.16545e-57	Afap1l2	protein_coding
ENSMUSG00000038759	2238.47	-1.42514	0.0879057	-16.2121	4.14035e-59	1.39011e-57	Nup205	protein_coding
ENSMUSG00000024912	271.807	-4.38435	0.270589	-16.203	4.80196e-59	1.60938e-57	Fosl1	protein_coding
ENSMUSG00000026192	2620.4	-1.39381	0.086181	-16.173	7.81693e-59	2.61521e-57	Atic	protein_coding
ENSMUSG00000038615	8974.68	1.74886	0.108228	16.159	9.81461e-59	3.27773e-57	Nfe2l1	protein_coding
ENSMUSG00000060913	906.526	2.10966	0.130743	16.136	1.42531e-58	4.75162e-57	Trim55	protein_coding
ENSMUSG00000026605	1699.49	-2.35483	0.145944	-16.1352	1.44317e-58	4.80269e-57	Cenpf	protein_coding
ENSMUSG00000001751	560.944	2.39548	0.14859	16.1214	1.8045e-58	5.99456e-57	Naglu	protein_coding
ENSMUSG00000026196	309.506	-3.17913	0.197771	-16.0749	3.82839e-58	1.26956e-56	Bard1	protein_coding
ENSMUSG00000042207	521.576	2.3298	0.144956	16.0724	3.98158e-58	1.31804e-56	Kdm5b	protein_coding
ENSMUSG00000039231	865.112	-2.11218	0.13157	-16.0537	5.38655e-58	1.7769e-56	Suv39h1	protein_coding
ENSMUSG00000002477	1169.36	-2.3778	0.148199	-16.0446	6.23371e-58	2.05277e-56	Snrpd1	protein_coding
ENSMUSG00000003038	478.517	-2.21057	0.137903	-16.0299	7.89691e-58	2.59594e-56	Hmgn2	protein_coding
ENSMUSG00000024066	684.301	3.18967	0.19954	15.9852	1.62175e-57	5.30344e-56	Xdh	protein_coding
ENSMUSG00000066621	813.9	2.1755	0.13611	15.9834	1.66691e-57	5.44167e-56	Tecpr1	protein_coding
ENSMUSG00000029246	874.977	-2.14055	0.13404	-15.9695	2.0836e-57	6.78329e-56	Ppat	protein_coding
ENSMUSG00000033166	1748.68	-1.71448	0.10736	-15.9695	2.08507e-57	6.78329e-56	Dis3	protein_coding
ENSMUSG00000022247	1492.63	-1.42534	0.0893166	-15.9583	2.49252e-57	8.081e-56	Brix1	protein_coding
ENSMUSG00000029064	4998.8	-1.28027	0.0802594	-15.9516	2.77533e-57	8.98245e-56	Gnb1	protein_coding
ENSMUSG00000046865	647.848	-2.04335	0.128158	-15.944	3.13711e-57	1.01187e-55	Fbl	protein_coding
ENSMUSG00000044674	1893.83	2.33729	0.146601	15.9432	3.17684e-57	1.02293e-55	Fzd1	protein_coding
ENSMUSG00000040694	237.665	6.3796	0.400548	15.9272	4.10449e-57	1.31938e-55	Apobec2	protein_coding
ENSMUSG00000034903	1270.46	-2.41023	0.151391	-15.9205	4.56371e-57	1.4645e-55	Cobll1	protein_coding
ENSMUSG00000030057	5448.65	-1.7727	0.111471	-15.9028	6.06283e-57	1.93897e-55	Cnbp	protein_coding
ENSMUSG00000034810	186.817	4.83211	0.304848	15.8508	1.38701e-56	4.40597e-55	Scn7a	protein_coding
ENSMUSG00000026655	791.991	-1.9256	0.121621	-15.8328	1.84682e-56	5.84692e-55	Fam107b	protein_coding
ENSMUSG00000039043	529.035	-2.31588	0.14636	-15.8232	2.15237e-56	6.80286e-55	Arpin	protein_coding
ENSMUSG00000068039	6387.28	-1.27952	0.0809378	-15.8087	2.71068e-56	8.53886e-55	Tcp1	protein_coding
ENSMUSG00000033209	1289.98	2.15526	0.136429	15.7977	3.22561e-56	1.01271e-54	Ttc28	protein_coding
ENSMUSG00000047675	3976.12	-1.71682	0.108859	-15.7711	4.92099e-56	1.53478e-54	Rps8	protein_coding
ENSMUSG00000027800	2566.79	-2.4161	0.153629	-15.7268	9.90458e-56	3.08399e-54	Tm4sf1	protein_coding
ENSMUSG00000020883	636.13	2.42784	0.154517	15.7124	1.24384e-55	3.86657e-54	Fbxl20	protein_coding
ENSMUSG00000031683	729.678	-2.22817	0.141849	-15.708	1.33261e-55	4.12891e-54	Lsm6	protein_coding
ENSMUSG00000041057	1857	-1.823	0.116132	-15.6976	1.57121e-55	4.8602e-54	Wdr43	protein_coding
ENSMUSG00000031508	1960.35	2.0006	0.127521	15.6883	1.81735e-55	5.61238e-54	Ankrd10	protein_coding
ENSMUSG00000059208	4972.02	-1.27377	0.0812326	-15.6806	2.05381e-55	6.33224e-54	Hnrnpm	protein_coding
ENSMUSG00000012848	5466.6	-1.62827	0.103889	-15.6732	2.30814e-55	7.10478e-54	Rps5	protein_coding
ENSMUSG00000074001	409.445	7.41323	0.473381	15.6602	2.83129e-55	8.70091e-54	Klhl40	protein_coding
ENSMUSG00000053477	2524.72	1.79313	0.114537	15.6555	3.04522e-55	9.34313e-54	Tcf4	protein_coding
ENSMUSG00000020695	3428.69	2.0059	0.128142	15.6538	3.13134e-55	9.59176e-54	Mrc2	protein_coding
ENSMUSG00000036052	433.431	2.38144	0.152146	15.6523	3.20205e-55	9.79245e-54	Dnajb5	protein_coding
ENSMUSG00000026554	2709.33	1.25598	0.0802434	15.6522	3.2111e-55	9.80425e-54	Dcaf8	protein_coding
ENSMUSG00000069237	1607.22	1.421	0.0907952	15.6507	3.28771e-55	1.0022e-53	Fam8a1	protein_coding
ENSMUSG00000068587	384.569	3.10797	0.198722	15.6398	3.89757e-55	1.18618e-53	Mgam	protein_coding
ENSMUSG00000021910	10751.1	1.34743	0.0861775	15.6356	4.16774e-55	1.26636e-53	Nisch	protein_coding
ENSMUSG00000059409	2432.11	-1.3301	0.0851749	-15.6161	5.65404e-55	1.71246e-53	Ppp2r5d	protein_coding
ENSMUSG00000021253	2271.44	2.6617	0.170455	15.6152	5.73368e-55	1.7338e-53	Tgfb3	protein_coding
ENSMUSG00000029166	1175.94	1.80677	0.115985	15.5776	1.03304e-54	3.11382e-53	Mapre3	protein_coding
ENSMUSG00000037573	1371.33	1.95272	0.125501	15.5594	1.37429e-54	4.12921e-53	Tob1	protein_coding
ENSMUSG00000034854	435.777	2.16926	0.139469	15.5538	1.50023e-54	4.50046e-53	Mfsd12	protein_coding
ENSMUSG00000064370	297907	1.3641	0.0877759	15.5408	1.83809e-54	5.49651e-53	mt-Cytb	protein_coding
ENSMUSG00000061859	338.021	2.44764	0.157633	15.5275	2.26168e-54	6.74182e-53	Patj	protein_coding
ENSMUSG00000029247	2859.76	-1.32181	0.0851311	-15.5268	2.28562e-54	6.80242e-53	Paics	protein_coding
ENSMUSG00000020333	191.233	3.98706	0.256795	15.5262	2.30565e-54	6.85123e-53	Acsl6	protein_coding
ENSMUSG00000030557	3961.92	1.7784	0.114698	15.5051	3.20467e-54	9.5077e-53	Mef2a	protein_coding
ENSMUSG00000020034	424.37	3.21712	0.207557	15.4999	3.47223e-54	1.02853e-52	Tcp11l2	protein_coding
ENSMUSG00000019787	479.125	6.87194	0.444344	15.4654	5.94341e-54	1.75778e-52	Trdn	protein_coding
ENSMUSG00000028884	340.08	-2.7941	0.18074	-15.4593	6.53242e-54	1.92896e-52	Rpa2	protein_coding
ENSMUSG00000029014	1165.72	-1.68248	0.108908	-15.4486	7.70939e-54	2.26586e-52	Dnajc2	protein_coding
ENSMUSG00000038239	2097.67	10.3581	0.670671	15.4443	8.23743e-54	2.41354e-52	Hrc	protein_coding
ENSMUSG00000027500	811.48	-2.50653	0.162306	-15.4433	8.37364e-54	2.44965e-52	Stmn2	protein_coding
ENSMUSG00000021116	1998.12	-1.46247	0.0947421	-15.4363	9.32908e-54	2.72072e-52	Eif2s1	protein_coding
ENSMUSG00000027868	916.775	2.21254	0.143342	15.4354	9.46452e-54	2.75596e-52	Tbx15	protein_coding
ENSMUSG00000027330	905.407	-2.08531	0.135121	-15.4329	9.83334e-54	2.85894e-52	Cdc25b	protein_coding
ENSMUSG00000028614	1248.54	-2.20518	0.142948	-15.4264	1.08701e-53	3.14582e-52	Ndc1	protein_coding
ENSMUSG00000020534	442.466	-2.86414	0.185686	-15.4247	1.11759e-53	3.22444e-52	Shmt1	protein_coding
ENSMUSG00000033685	548.571	2.36995	0.153681	15.4212	1.1792e-53	3.397e-52	Ucp2	protein_coding
ENSMUSG00000051586	1257.02	1.9179	0.124412	15.4157	1.28337e-53	3.68582e-52	Mical3	protein_coding
ENSMUSG00000051043	482.208	8.61391	0.558977	15.4101	1.39891e-53	4.01156e-52	Gprc5c	protein_coding
ENSMUSG00000034192	380.069	-2.58234	0.167712	-15.3975	1.70251e-53	4.87476e-52	Lsm3	protein_coding
ENSMUSG00000034773	206.842	-4.49628	0.292108	-15.3925	1.83803e-53	5.2548e-52	Hrob	protein_coding
ENSMUSG00000020644	1227.72	-1.75869	0.114261	-15.3919	1.85557e-53	5.29693e-52	Id2	protein_coding
ENSMUSG00000022892	12770.3	1.86913	0.121456	15.3893	1.92961e-53	5.49169e-52	App	protein_coding
ENSMUSG00000043091	1908.74	-1.55904	0.101364	-15.3807	2.20648e-53	6.27019e-52	Tuba1c	protein_coding
ENSMUSG00000017548	1385.4	-1.57673	0.102559	-15.3739	2.45075e-53	6.95386e-52	Suz12	protein_coding
ENSMUSG00000033763	2058.53	2.18953	0.142469	15.3685	2.66401e-53	7.54763e-52	Mtss2	protein_coding
ENSMUSG00000020180	1401.32	-1.76524	0.114963	-15.3548	3.28718e-53	9.29921e-52	Snrpd3	protein_coding
ENSMUSG00000030007	4903.95	-1.3075	0.0852565	-15.336	4.39121e-53	1.23484e-51	Cct7	protein_coding
ENSMUSG00000017550	436.479	-2.67384	0.174365	-15.3348	4.47963e-53	1.25783e-51	Atad5	protein_coding
ENSMUSG00000071644	2798.72	-1.39451	0.0909832	-15.3271	5.03961e-53	1.41087e-51	Eef1g	protein_coding
ENSMUSG00000028902	939.857	-1.59089	0.103897	-15.3121	6.34513e-53	1.77372e-51	Sf3a3	protein_coding
ENSMUSG00000016619	1334.88	-1.51841	0.0993543	-15.2828	9.95271e-53	2.76988e-51	Nup50	protein_coding
ENSMUSG00000059323	446.464	-2.26591	0.148421	-15.2668	1.27189e-52	3.53451e-51	Tonsl	protein_coding
ENSMUSG00000020300	830.538	1.87582	0.122878	15.2658	1.29277e-52	3.58724e-51	Cpeb4	protein_coding
ENSMUSG00000048264	1033.86	1.73947	0.11415	15.2384	1.96557e-52	5.43818e-51	Dip2c	protein_coding
ENSMUSG00000018189	677.127	-1.90059	0.124843	-15.2239	2.45414e-52	6.77998e-51	Uchl5	protein_coding
ENSMUSG00000052833	1622.05	-1.46919	0.0965188	-15.2218	2.5331e-52	6.98787e-51	Sae1	protein_coding
ENSMUSG00000024007	379.575	-2.46438	0.162008	-15.2115	2.9674e-52	8.174e-51	Ppil1	protein_coding
ENSMUSG00000048076	4174.95	-1.31889	0.0867097	-15.2104	3.01762e-52	8.30022e-51	Arf1	protein_coding
ENSMUSG00000019970	2602.37	-1.48842	0.097903	-15.203	3.37706e-52	9.27536e-51	Sgk1	protein_coding
ENSMUSG00000058997	1618.67	1.27907	0.0842705	15.1781	4.93863e-52	1.35446e-50	Vwa8	protein_coding
ENSMUSG00000062328	3532.65	-1.39841	0.0922578	-15.1576	6.74609e-52	1.84481e-50	Rpl17	protein_coding
ENSMUSG00000001510	316.947	-2.90636	0.191843	-15.1497	7.61479e-52	2.07635e-50	Dlx3	protein_coding
ENSMUSG00000018965	1247.37	-1.45671	0.0961824	-15.1453	8.14273e-52	2.2171e-50	Ywhah	protein_coding
ENSMUSG00000034765	430.686	-2.88545	0.190538	-15.1437	8.34287e-52	2.26832e-50	Dusp5	protein_coding
ENSMUSG00000002997	1580.22	-1.67698	0.110804	-15.1347	9.56149e-52	2.59591e-50	Prkar2b	protein_coding
ENSMUSG00000038005	836.212	-1.87289	0.12383	-15.1247	1.11318e-51	3.00925e-50	Hpf1	protein_coding
ENSMUSG00000090862	1692.35	-1.80547	0.119413	-15.1195	1.20369e-51	3.24928e-50	Rps13	protein_coding
ENSMUSG00000020075	5349.58	-1.6716	0.110602	-15.1136	1.31773e-51	3.55204e-50	Ddx21	protein_coding
ENSMUSG00000037601	587.656	-2.2377	0.148335	-15.0854	2.01971e-51	5.42877e-50	Nme1	protein_coding
ENSMUSG00000004530	2058.27	-1.5497	0.102734	-15.0846	2.04623e-51	5.49221e-50	Coro1c	protein_coding
ENSMUSG00000025812	1246.62	1.49447	0.0991383	15.0746	2.38053e-51	6.36236e-50	Pard3	protein_coding
ENSMUSG00000028830	1672.45	1.45755	0.096808	15.0561	3.14744e-51	8.38828e-50	AU040320	protein_coding
ENSMUSG00000021759	1161.64	1.88083	0.124992	15.0477	3.57664e-51	9.51869e-50	Plpp1	protein_coding
ENSMUSG00000031633	6466.69	-1.16084	0.0772087	-15.0351	4.32658e-51	1.14983e-49	Slc25a4	protein_coding
ENSMUSG00000039126	9409.7	2.38522	0.158688	15.0308	4.61399e-51	1.22449e-49	Prune2	protein_coding
ENSMUSG00000023411	218.897	4.0335	0.268374	15.0294	4.71383e-51	1.24923e-49	Nfatc4	protein_coding
ENSMUSG00000029516	833.062	-2.0642	0.137354	-15.0283	4.79363e-51	1.26682e-49	Cit	protein_coding
ENSMUSG00000045659	169.378	4.00964	0.266848	15.026	4.96337e-51	1.30984e-49	Plekha7	protein_coding
ENSMUSG00000020492	447.443	-2.5187	0.167901	-15.0011	7.2213e-51	1.9004e-49	Ska2	protein_coding
ENSMUSG00000041064	225.623	-3.7386	0.249424	-14.9889	8.67486e-51	2.27975e-49	Pif1	protein_coding
ENSMUSG00000003134	207.281	3.8985	0.26015	14.9856	9.12388e-51	2.39442e-49	Tbc1d8	protein_coding
ENSMUSG00000038463	2566.34	2.10198	0.140283	14.9838	9.36752e-51	2.45494e-49	Olfml2b	protein_coding
ENSMUSG00000024981	1409.6	-1.37696	0.0919627	-14.973	1.10274e-50	2.88593e-49	Acsl5	protein_coding
ENSMUSG00000028641	1245.63	1.40699	0.0941384	14.946	1.65364e-50	4.3038e-49	P3h1	protein_coding
ENSMUSG00000075232	594.155	-1.9128	0.128021	-14.9412	1.77622e-50	4.61645e-49	Amd1	protein_coding
ENSMUSG00000027030	667.083	-2.04673	0.137025	-14.9369	1.89516e-50	4.91882e-49	Stk39	protein_coding
ENSMUSG00000021768	431.668	2.31815	0.155286	14.9283	2.15789e-50	5.59303e-49	Dusp13	protein_coding
ENSMUSG00000019055	2415.52	1.29904	0.0870199	14.9281	2.1623e-50	5.59678e-49	Plod1	protein_coding
ENSMUSG00000061477	3509.13	-1.54961	0.103921	-14.9114	2.77686e-50	7.16779e-49	Rps7	protein_coding
ENSMUSG00000035365	264.495	-3.66213	0.245937	-14.8905	3.79638e-50	9.78605e-49	Parpbp	protein_coding
ENSMUSG00000028495	3965.75	-1.53474	0.103283	-14.8596	6.02951e-50	1.55001e-48	Rps6	protein_coding
ENSMUSG00000035131	1942.92	2.23252	0.15038	14.8459	7.39414e-50	1.89823e-48	Brinp3	protein_coding
ENSMUSG00000020849	13050.5	-1.09527	0.0737923	-14.8426	7.77339e-50	1.99288e-48	Ywhae	protein_coding
ENSMUSG00000025872	613.531	-2.08649	0.140662	-14.8333	8.92138e-50	2.281e-48	Thoc3	protein_coding
ENSMUSG00000059552	2286.64	-1.58829	0.107081	-14.8325	9.02727e-50	2.30495e-48	Trp53	protein_coding
ENSMUSG00000028394	847.656	-1.77051	0.119395	-14.829	9.51212e-50	2.42546e-48	Pole3	protein_coding
ENSMUSG00000022070	418.654	-2.08371	0.140661	-14.8137	1.19476e-49	3.04236e-48	Bora	protein_coding
ENSMUSG00000026251	4861.11	4.12993	0.279239	14.79	1.7001e-49	4.32335e-48	Chrnd	protein_coding
ENSMUSG00000020173	439.316	2.21858	0.150017	14.7889	1.7274e-49	4.38686e-48	Cobl	protein_coding
ENSMUSG00000028551	419.855	-2.40849	0.163191	-14.7587	2.70478e-49	6.85974e-48	Cdkn2c	protein_coding
ENSMUSG00000071415	5232.55	-1.45579	0.0987024	-14.7493	3.10873e-49	7.86309e-48	Rpl23	protein_coding
ENSMUSG00000015217	286.268	-2.96517	0.201053	-14.7482	3.16111e-49	7.98487e-48	Hmgb3	protein_coding
ENSMUSG00000061360	744.637	-1.90312	0.129057	-14.7464	3.24588e-49	8.18805e-48	Phf5a	protein_coding
ENSMUSG00000027460	288.19	3.6608	0.248295	14.7438	3.37401e-49	8.4999e-48	Angpt4	protein_coding
ENSMUSG00000029147	2895.31	-1.29401	0.0877862	-14.7405	3.54394e-49	8.90422e-48	Ppm1g	protein_coding
ENSMUSG00000001707	507.526	-1.99361	0.135426	-14.7211	4.72023e-49	1.18282e-47	Eef1e1	protein_coding
ENSMUSG00000006728	5716.02	-1.54323	0.1049	-14.7114	5.44479e-49	1.36257e-47	Cdk4	protein_coding
ENSMUSG00000025608	182.73	-3.87311	0.263833	-14.6801	8.64003e-49	2.14794e-47	Podxl	protein_coding
ENSMUSG00000021608	645.298	-1.71296	0.116725	-14.6752	9.2921e-49	2.30701e-47	Lpcat1	protein_coding
ENSMUSG00000020101	259.812	4.03597	0.275037	14.6743	9.42444e-49	2.33679e-47	Vsir	protein_coding
ENSMUSG00000021595	2242.04	-1.53736	0.104805	-14.6688	1.02094e-48	2.5281e-47	Nsun2	protein_coding
ENSMUSG00000026335	3384.04	1.34326	0.0915848	14.6669	1.05057e-48	2.59807e-47	Pam	protein_coding
ENSMUSG00000004270	1706.38	1.62552	0.110963	14.6492	1.36261e-48	3.36533e-47	Lpcat3	protein_coding
ENSMUSG00000040034	398.576	-2.26096	0.154352	-14.648	1.38669e-48	3.42031e-47	Nup43	protein_coding
ENSMUSG00000026255	285.409	2.67023	0.182324	14.6455	1.43953e-48	3.54601e-47	Efhd1	protein_coding
ENSMUSG00000042828	1359.85	10.6579	0.727786	14.6443	1.46557e-48	3.60545e-47	Trim72	protein_coding
ENSMUSG00000037466	222.904	-3.21962	0.219969	-14.6367	1.63756e-48	4.02333e-47	Tedc1	protein_coding
ENSMUSG00000030284	420.715	2.22778	0.152225	14.6348	1.68528e-48	4.13519e-47	Creld1	protein_coding
ENSMUSG00000074129	695.288	-1.79286	0.122534	-14.6315	1.76846e-48	4.33365e-47	Rpl13a	protein_coding
ENSMUSG00000026193	226778	2.54926	0.174289	14.6266	1.90083e-48	4.65198e-47	Fn1	protein_coding
ENSMUSG00000022075	703.117	1.60301	0.109611	14.6245	1.95882e-48	4.7877e-47	Rhobtb2	protein_coding
ENSMUSG00000040385	4424.63	-1.24101	0.0849652	-14.6061	2.56702e-48	6.26612e-47	Ppp1ca	protein_coding
ENSMUSG00000020598	173.689	4.35074	0.298203	14.5899	3.25813e-48	7.9326e-47	Nrcam	protein_coding
ENSMUSG00000035198	795.263	-1.82709	0.125271	-14.5851	3.49459e-48	8.49735e-47	Tubg1	protein_coding
ENSMUSG00000073702	2580.88	-1.53362	0.105235	-14.5734	4.14925e-48	1.00633e-46	Rpl31	protein_coding
ENSMUSG00000061024	777.064	-1.72202	0.118172	-14.5722	4.22044e-48	1.02228e-46	Rrs1	protein_coding
ENSMUSG00000034586	717.096	1.87717	0.128863	14.5671	4.54523e-48	1.09954e-46	Hid1	protein_coding
ENSMUSG00000041147	464.515	-2.63242	0.180902	-14.5516	5.70311e-48	1.37611e-46	Brca2	protein_coding
ENSMUSG00000027074	439.522	-2.14454	0.147548	-14.5346	7.3152e-48	1.76284e-46	Slc43a3	protein_coding
ENSMUSG00000046387	310.125	2.9171	0.200744	14.5314	7.65825e-48	1.84316e-46	Pcdhb17	protein_coding
ENSMUSG00000003429	2032.24	-1.5951	0.109903	-14.5137	9.92576e-48	2.38585e-46	Rps11	protein_coding
ENSMUSG00000030654	1120.93	-2.3124	0.159344	-14.512	1.01664e-47	2.44059e-46	Arl6ip1	protein_coding
ENSMUSG00000025154	273.749	-3.15	0.217127	-14.5076	1.08397e-47	2.59562e-46	Arhgap19	protein_coding
ENSMUSG00000028018	511.315	-1.94011	0.133772	-14.5031	1.15759e-47	2.76839e-46	Gstcd	protein_coding
ENSMUSG00000020392	493.042	-2.19043	0.15146	-14.4621	2.10218e-47	5.01467e-46	Cdkn2aipnl	protein_coding
ENSMUSG00000049858	1009.23	1.58083	0.109375	14.4534	2.38728e-47	5.68758e-46	Suox	protein_coding
ENSMUSG00000054863	890.838	-1.96352	0.135887	-14.4497	2.51932e-47	5.99457e-46	Tafa5	protein_coding
ENSMUSG00000038290	1346.83	1.4656	0.101458	14.4454	2.67968e-47	6.36811e-46	Smg6	protein_coding
ENSMUSG00000096054	1271.62	2.12418	0.147061	14.4442	2.72722e-47	6.47293e-46	Syne1	protein_coding
ENSMUSG00000037697	589.362	1.90094	0.131661	14.4381	2.97734e-47	7.05771e-46	Ddhd1	protein_coding
ENSMUSG00000028010	513.455	-2.07832	0.144015	-14.4312	3.29105e-47	7.79157e-46	Gar1	protein_coding
ENSMUSG00000052911	3496.58	1.46022	0.101244	14.4229	3.71597e-47	8.78655e-46	Lamb2	protein_coding
ENSMUSG00000022098	8055.38	1.72101	0.119355	14.4192	3.91729e-47	9.25098e-46	Bmp1	protein_coding
ENSMUSG00000026421	2542.41	-1.49541	0.10374	-14.4149	4.16965e-47	9.83465e-46	Csrp1	protein_coding
ENSMUSG00000022982	2426.33	-1.65456	0.114785	-14.4145	4.19576e-47	9.88387e-46	Sod1	protein_coding
ENSMUSG00000021133	2063.39	2.13814	0.148337	14.414	4.22335e-47	9.93646e-46	Susd6	protein_coding
ENSMUSG00000021835	657.992	2.87217	0.199371	14.4062	4.73281e-47	1.11212e-45	Bmp4	protein_coding
ENSMUSG00000037119	3201.74	-1.2127	0.084197	-14.4031	4.94437e-47	1.16039e-45	Fam91a1	protein_coding
ENSMUSG00000011884	736.115	-1.7606	0.122307	-14.3949	5.5732e-47	1.30472e-45	Gltp	protein_coding
ENSMUSG00000000957	10413.9	1.97407	0.137174	14.3909	5.90009e-47	1.37954e-45	Mmp14	protein_coding
ENSMUSG00000042804	212.32	4.54587	0.315956	14.3876	6.18754e-47	1.44387e-45	Gpr153	protein_coding
ENSMUSG00000050107	194.783	-3.56879	0.2482	-14.3787	7.04175e-47	1.64038e-45	Haspin	protein_coding
ENSMUSG00000005958	665.497	2.02292	0.140699	14.3776	7.15072e-47	1.66166e-45	Ephb3	protein_coding
ENSMUSG00000029231	525.105	2.56715	0.178743	14.3623	8.92721e-47	2.06178e-45	Pdgfra	protein_coding
ENSMUSG00000044033	3135.29	4.90011	0.342085	14.3242	1.54392e-46	3.55271e-45	Ccdc141	protein_coding
ENSMUSG00000027221	558.588	-2.77047	0.193483	-14.319	1.66617e-46	3.82934e-45	Chst1	protein_coding
ENSMUSG00000038777	359.313	2.47755	0.173042	14.3176	1.69955e-46	3.90132e-45	Sema6c	protein_coding
ENSMUSG00000059901	1861.83	1.71843	0.120234	14.2924	2.4413e-46	5.59719e-45	Adamts14	protein_coding
ENSMUSG00000034206	304.726	-2.8727	0.201176	-14.2796	2.93451e-46	6.71981e-45	Polq	protein_coding
ENSMUSG00000025993	188.946	3.57968	0.251037	14.2596	3.90884e-46	8.94012e-45	Slc40a1	protein_coding
ENSMUSG00000028729	1208.47	-1.46767	0.10306	-14.241	5.10204e-46	1.16409e-44	Ebna1bp2	protein_coding
ENSMUSG00000062397	1890.18	-1.50706	0.105931	-14.2268	6.24508e-46	1.42145e-44	Zfp706	protein_coding
ENSMUSG00000068101	216.597	-4.20934	0.295995	-14.221	6.78942e-46	1.54349e-44	Cenpm	protein_coding
ENSMUSG00000052151	1031.26	-1.99508	0.140559	-14.194	9.986e-46	2.26746e-44	Plpp2	protein_coding
ENSMUSG00000068015	577.274	1.72621	0.121644	14.1907	1.04676e-45	2.37395e-44	Lrch1	protein_coding
ENSMUSG00000028334	884.881	-1.57881	0.111426	-14.1692	1.42143e-45	3.21594e-44	Nans	protein_coding
ENSMUSG00000040945	3111.95	-1.54659	0.109176	-14.1661	1.48506e-45	3.35588e-44	Rcc2	protein_coding
ENSMUSG00000034329	260.377	-3.60771	0.254899	-14.1535	1.77729e-45	4.01145e-44	Brip1	protein_coding
ENSMUSG00000007805	299.554	-2.91194	0.205903	-14.1423	2.08447e-45	4.68795e-44	Twist2	protein_coding
ENSMUSG00000060636	1377.15	-1.59013	0.112461	-14.1394	2.17232e-45	4.8739e-44	Rpl35a	protein_coding
ENSMUSG00000040322	3187.2	-1.56819	0.110972	-14.1315	2.43023e-45	5.44608e-44	Slc25a24	protein_coding
ENSMUSG00000034647	1075.64	1.54259	0.109221	14.1236	2.7189e-45	6.08575e-44	Ankrd12	protein_coding
ENSMUSG00000035642	236.864	2.95076	0.20912	14.1103	3.27947e-45	7.33179e-44	Aamdc	protein_coding
ENSMUSG00000024548	420.785	3.7659	0.266916	14.1089	3.3475e-45	7.47503e-44	Setbp1	protein_coding
ENSMUSG00000030512	618.998	-1.81411	0.128702	-14.0954	4.05241e-45	9.0384e-44	Snrpa1	protein_coding
ENSMUSG00000066607	856.51	1.66625	0.118318	14.0828	4.84598e-45	1.07829e-43	Insyn1	protein_coding
ENSMUSG00000008668	2686.77	-1.42107	0.101093	-14.057	6.98256e-45	1.54823e-43	Rps18	protein_coding
ENSMUSG00000046714	529.456	-2.45336	0.174586	-14.0525	7.44122e-45	1.64799e-43	Foxc2	protein_coding
ENSMUSG00000090066	4123.26	1.6966	0.120823	14.042	8.62567e-45	1.90806e-43	1110002E22Rik	protein_coding
ENSMUSG00000001016	1445.34	-1.41889	0.101088	-14.0362	9.36493e-45	2.06917e-43	Ilf2	protein_coding
ENSMUSG00000018171	4585.96	1.64742	0.117391	14.0336	9.70282e-45	2.14132e-43	Vmp1	protein_coding
ENSMUSG00000074656	2608.49	-1.17541	0.0837589	-14.0332	9.76345e-45	2.15218e-43	Eif2s2	protein_coding
ENSMUSG00000028702	214.225	-3.31165	0.236202	-14.0204	1.16929e-44	2.57448e-43	Rad54l	protein_coding
ENSMUSG00000060429	692.277	2.97417	0.212294	14.0097	1.36058e-44	2.9852e-43	Sntb1	protein_coding
ENSMUSG00000018379	5310.43	-1.20646	0.086165	-14.0018	1.52059e-44	3.33241e-43	Srsf1	protein_coding
ENSMUSG00000040658	259.585	-3.21601	0.229806	-13.9944	1.68561e-44	3.68123e-43	Dnph1	protein_coding
ENSMUSG00000007872	900.022	-2.70102	0.193011	-13.9941	1.69279e-44	3.69263e-43	Id3	protein_coding
ENSMUSG00000025006	1131.05	2.90241	0.207411	13.9935	1.70747e-44	3.72036e-43	Sorbs1	protein_coding
ENSMUSG00000025626	787.257	-1.82246	0.130366	-13.9795	2.07842e-44	4.51816e-43	Phf6	protein_coding
ENSMUSG00000056209	326.25	-2.18195	0.156108	-13.9772	2.14694e-44	4.66174e-43	Npm3	protein_coding
ENSMUSG00000035877	1023.23	1.48604	0.106341	13.9743	2.2382e-44	4.85433e-43	Zhx3	protein_coding
ENSMUSG00000028882	772.325	-1.72152	0.123255	-13.9671	2.47532e-44	5.35628e-43	Ppp1r8	protein_coding
ENSMUSG00000032477	502.39	-2.05446	0.147098	-13.9667	2.49068e-44	5.38334e-43	Cdc25a	protein_coding
ENSMUSG00000027115	274.831	-3.09255	0.221433	-13.9661	2.5091e-44	5.41695e-43	Kif18a	protein_coding
ENSMUSG00000017446	408.202	3.58954	0.257145	13.9592	2.76411e-44	5.96069e-43	C1qtnf1	protein_coding
ENSMUSG00000026558	2224.95	-1.34931	0.0966819	-13.9562	2.88386e-44	6.21181e-43	Uck2	protein_coding
ENSMUSG00000039787	675.388	2.21302	0.158591	13.9543	2.96403e-44	6.37723e-43	Cercam	protein_coding
ENSMUSG00000001440	9681.59	-1.46627	0.105198	-13.9383	3.70911e-44	7.97121e-43	Kpnb1	protein_coding
ENSMUSG00000030726	654.74	-1.77962	0.127708	-13.9351	3.87853e-44	8.32582e-43	Pold3	protein_coding
ENSMUSG00000028469	759.265	1.71285	0.123054	13.9195	4.82298e-44	1.03297e-42	Npr2	protein_coding
ENSMUSG00000041238	551.492	-1.93271	0.138953	-13.9091	5.57979e-44	1.19236e-42	Rbbp8	protein_coding
ENSMUSG00000006435	697.968	2.04957	0.147367	13.908	5.66801e-44	1.20984e-42	Neurl1a	protein_coding
ENSMUSG00000042745	644.785	-2.7086	0.194808	-13.904	5.99109e-44	1.27736e-42	Id1	protein_coding
ENSMUSG00000021458	1630.72	2.2315	0.16059	13.8957	6.7298e-44	1.43162e-42	Aopep	protein_coding
ENSMUSG00000029063	2248.36	-1.49309	0.107599	-13.8764	8.79984e-44	1.86987e-42	Nadk	protein_coding
ENSMUSG00000026873	219.123	-3.20051	0.230858	-13.8636	1.05295e-43	2.23489e-42	Phf19	protein_coding
ENSMUSG00000035834	268.263	-2.41274	0.174102	-13.8582	1.13523e-43	2.40682e-42	Polr3g	protein_coding
ENSMUSG00000033705	1077.32	2.03557	0.147128	13.8353	1.56031e-43	3.30431e-42	Stard9	protein_coding
ENSMUSG00000030980	1131.92	-1.45634	0.105405	-13.8166	2.02525e-43	4.26977e-42	Knop1	protein_coding
ENSMUSG00000010048	414.825	-2.23653	0.162004	-13.8054	2.36453e-43	4.9795e-42	Ifrd2	protein_coding
ENSMUSG00000005949	552.23	1.81313	0.131799	13.7567	4.64121e-43	9.75223e-42	Ctns	protein_coding
ENSMUSG00000008475	1733.08	-1.48527	0.108022	-13.7498	5.1091e-43	1.07234e-41	Arpc5	protein_coding
ENSMUSG00000004044	7846.41	-1.17202	0.085278	-13.7436	5.56693e-43	1.16714e-41	Cavin1	protein_coding
ENSMUSG00000002996	593.075	1.92648	0.140218	13.7392	5.9123e-43	1.23817e-41	Hbp1	protein_coding
ENSMUSG00000024844	1723.17	-1.7207	0.125241	-13.7391	5.92155e-43	1.23873e-41	Banf1	protein_coding
ENSMUSG00000002718	3320.77	-1.15489	0.0840964	-13.7329	6.45289e-43	1.34839e-41	Cse1l	protein_coding
ENSMUSG00000027968	715.333	-1.66114	0.121012	-13.7271	6.98859e-43	1.45871e-41	Larp7	protein_coding
ENSMUSG00000024097	2237.77	-1.32571	0.0966845	-13.7117	8.63683e-43	1.80076e-41	Srsf7	protein_coding
ENSMUSG00000001964	1181.94	-1.55743	0.113597	-13.7102	8.8262e-43	1.83618e-41	Emd	protein_coding
ENSMUSG00000041220	1049.71	-1.99723	0.145816	-13.6969	1.0595e-42	2.20173e-41	Elovl6	protein_coding
ENSMUSG00000063888	1672.47	-1.36398	0.0996027	-13.6942	1.09999e-42	2.28337e-41	Rpl7l1	protein_coding
ENSMUSG00000026094	1629	1.42988	0.104482	13.6854	1.24056e-42	2.57232e-41	Stk17b	protein_coding
ENSMUSG00000020496	2735.93	-1.39446	0.101924	-13.6815	1.31009e-42	2.71053e-41	Rnf187	protein_coding
ENSMUSG00000018548	1012.34	-1.38239	0.101133	-13.669	1.55473e-42	3.20615e-41	Trim37	protein_coding
ENSMUSG00000039782	321.534	2.47315	0.181098	13.6564	1.84798e-42	3.80673e-41	Cpeb2	protein_coding
ENSMUSG00000031066	635.211	1.67928	0.123127	13.6386	2.36141e-42	4.84319e-41	Usp11	protein_coding
ENSMUSG00000028763	23258.7	1.96584	0.144156	13.6369	2.41697e-42	4.95177e-41	Hspg2	protein_coding
ENSMUSG00000058355	5974.92	-1.23216	0.0903679	-13.6349	2.48371e-42	5.08299e-41	Abce1	protein_coding
ENSMUSG00000006456	741.884	-1.97987	0.145255	-13.6303	2.64489e-42	5.40698e-41	Rbm14	protein_coding
ENSMUSG00000003868	1057.32	-1.71475	0.125815	-13.6291	2.69018e-42	5.49361e-41	Ruvbl2	protein_coding
ENSMUSG00000031226	1013.65	-1.60499	0.117931	-13.6096	3.51365e-42	7.15972e-41	Pbdc1	protein_coding
ENSMUSG00000075590	905.026	2.16939	0.159593	13.5933	4.38735e-42	8.93041e-41	Nrbp2	protein_coding
ENSMUSG00000041762	506.742	2.52668	0.185892	13.5922	4.45511e-42	9.05856e-41	Gpr155	protein_coding
ENSMUSG00000014773	203.341	3.24601	0.2391	13.5759	5.56336e-42	1.12998e-40	Dll1	protein_coding
ENSMUSG00000024301	159.384	-4.50473	0.33207	-13.5656	6.40323e-42	1.29917e-40	Kifc5b	protein_coding
ENSMUSG00000030224	3096.68	-1.27478	0.0939732	-13.5653	6.43127e-42	1.30346e-40	Strap	protein_coding
ENSMUSG00000109324	2196.29	-1.5575	0.114964	-13.5478	8.16792e-42	1.65365e-40	Prmt1	protein_coding
ENSMUSG00000046364	3184.13	-1.49569	0.110518	-13.5334	9.92781e-42	2.00565e-40	Rpl27a	protein_coding
ENSMUSG00000026955	152.682	-4.19942	0.310587	-13.5209	1.17711e-41	2.37295e-40	Sapcd2	protein_coding
ENSMUSG00000029283	342.437	-2.45261	0.18141	-13.5197	1.19644e-41	2.40935e-40	Cdc7	protein_coding
ENSMUSG00000007415	1334.62	-1.23526	0.0913923	-13.516	1.25749e-41	2.52959e-40	Gatad1	protein_coding
ENSMUSG00000005534	1235.18	1.54694	0.114497	13.5108	1.35099e-41	2.71479e-40	Insr	protein_coding
ENSMUSG00000037411	1976.58	-2.55953	0.189526	-13.5049	1.46237e-41	2.92613e-40	Serpine1	protein_coding
ENSMUSG00000024833	853.152	-1.65468	0.122535	-13.5038	1.4857e-41	2.96966e-40	Pola2	protein_coding
ENSMUSG00000047757	222.13	-3.41846	0.253223	-13.4998	1.56769e-41	3.13023e-40	Fancb	protein_coding
ENSMUSG00000028175	187.65	-4.41724	0.327543	-13.486	1.89106e-41	3.77192e-40	Depdc1a	protein_coding
ENSMUSG00000026004	592.937	1.8844	0.139755	13.4836	1.95289e-41	3.89114e-40	Kansl1l	protein_coding
ENSMUSG00000020328	889.168	-1.49593	0.110954	-13.4824	1.98586e-41	3.94928e-40	Nudcd2	protein_coding
ENSMUSG00000060675	854.803	1.78001	0.132025	13.4824	1.98626e-41	3.94928e-40	Plaat3	protein_coding
ENSMUSG00000028069	582.759	-1.75676	0.13035	-13.4773	2.12834e-41	4.22289e-40	Gpatch4	protein_coding
ENSMUSG00000095567	1792.93	-1.60392	0.119027	-13.4753	2.18662e-41	4.33397e-40	Noc2l	protein_coding
ENSMUSG00000041959	5349.3	-1.41329	0.104943	-13.4672	2.43829e-41	4.8277e-40	S100a10	protein_coding
ENSMUSG00000042628	588.459	1.6979	0.126249	13.4489	3.12685e-41	6.18454e-40	Zfyve1	protein_coding
ENSMUSG00000017999	1937.23	-1.31363	0.0976851	-13.4476	3.17991e-41	6.2829e-40	Ddx27	protein_coding
ENSMUSG00000027193	1876.51	-1.24101	0.0923136	-13.4434	3.36614e-41	6.64391e-40	Api5	protein_coding
ENSMUSG00000032815	202.125	-2.91974	0.2173	-13.4364	3.69927e-41	7.29379e-40	Fanca	protein_coding
ENSMUSG00000043415	470.454	1.81078	0.134822	13.4309	3.98703e-41	7.85294e-40	Otud1	protein_coding
ENSMUSG00000001768	1290.85	1.45416	0.108371	13.4183	4.72663e-41	9.27097e-40	Rin2	protein_coding
ENSMUSG00000063564	301.156	6.36294	0.474687	13.4045	5.69042e-41	1.11498e-39	Col23a1	protein_coding
ENSMUSG00000026281	662.928	-1.7939	0.133832	-13.4041	5.72386e-41	1.12037e-39	Dtymk	protein_coding
ENSMUSG00000031762	364.192	-4.74472	0.354337	-13.3904	6.8793e-41	1.34514e-39	Mt2	protein_coding
ENSMUSG00000059291	2458.44	-1.57263	0.117469	-13.3877	7.14026e-41	1.39472e-39	Rpl11	protein_coding
ENSMUSG00000027454	195.037	-3.40077	0.25414	-13.3815	7.75876e-41	1.51084e-39	Gins1	protein_coding
ENSMUSG00000023191	324.57	2.11137	0.157849	13.3759	8.35795e-41	1.62584e-39	P3h3	protein_coding
ENSMUSG00000051223	4258.59	-1.26088	0.0943082	-13.3698	9.07843e-41	1.76054e-39	Bzw1	protein_coding
ENSMUSG00000020116	951.75	-1.50462	0.112551	-13.3684	9.25188e-41	1.79234e-39	Pno1	protein_coding
ENSMUSG00000043716	4850.83	-1.40483	0.105196	-13.3544	1.11648e-40	2.15849e-39	Rpl7	protein_coding
ENSMUSG00000026496	1540.25	-1.24457	0.0932008	-13.3536	1.12785e-40	2.17823e-39	Parp1	protein_coding
ENSMUSG00000059791	313.055	-2.45269	0.183796	-13.3447	1.27257e-40	2.45523e-39	Nrm	protein_coding
ENSMUSG00000061479	821.456	-1.45243	0.108908	-13.3363	1.42305e-40	2.74275e-39	Snrpa	protein_coding
ENSMUSG00000075289	187.584	3.20671	0.240497	13.3337	1.47405e-40	2.83815e-39	Carns1	protein_coding
ENSMUSG00000019370	3572.72	-1.35428	0.101706	-13.3156	1.87755e-40	3.60769e-39	Calm3	protein_coding
ENSMUSG00000090553	602.518	-2.04411	0.153673	-13.3017	2.26303e-40	4.34396e-39	Snrpe	protein_coding
ENSMUSG00000078652	2974.41	-1.09931	0.0827612	-13.2829	2.9075e-40	5.5697e-39	Psme3	protein_coding
ENSMUSG00000024841	737.144	-1.51328	0.113951	-13.2801	3.01965e-40	5.77868e-39	Eif1ad	protein_coding
ENSMUSG00000047497	207.642	3.87373	0.291721	13.2789	3.06927e-40	5.86768e-39	Adamts12	protein_coding
ENSMUSG00000025586	303.656	2.56025	0.1929	13.2724	3.34474e-40	6.38785e-39	Cpeb1	protein_coding
ENSMUSG00000026278	603.946	-2.14442	0.161787	-13.2546	4.24183e-40	8.08476e-39	Bok	protein_coding
ENSMUSG00000063727	198.684	4.20502	0.31738	13.2492	4.56318e-40	8.68847e-39	Tnfrsf11b	protein_coding
ENSMUSG00000073591	230.527	2.55122	0.192606	13.2458	4.77084e-40	9.07469e-39	Pcdhb22	protein_coding
ENSMUSG00000040943	715.856	1.73464	0.131038	13.2377	5.31434e-40	1.00882e-38	Tet2	protein_coding
ENSMUSG00000035478	1909.98	-1.57315	0.118842	-13.2374	5.33999e-40	1.01267e-38	Mbd3	protein_coding
ENSMUSG00000031558	1865.2	3.81827	0.288526	13.2337	5.60485e-40	1.06183e-38	Slit2	protein_coding
ENSMUSG00000026662	1277.14	-1.18977	0.0899521	-13.2267	6.15678e-40	1.16522e-38	Sephs1	protein_coding
ENSMUSG00000038510	797.047	-1.46682	0.111032	-13.2108	7.60483e-40	1.43639e-38	Rpf2	protein_coding
ENSMUSG00000011752	714.116	-1.76396	0.13383	-13.1807	1.13361e-39	2.13473e-38	Pgam1	protein_coding
ENSMUSG00000022244	699.099	1.78423	0.135446	13.173	1.25484e-39	2.35833e-38	Amacr	protein_coding
ENSMUSG00000060470	384.93	-2.58282	0.196238	-13.1617	1.45838e-39	2.73812e-38	Adgrg3	protein_coding
ENSMUSG00000013236	6160.67	1.1848	0.0901745	13.139	1.96831e-39	3.68453e-38	Ptprs	protein_coding
ENSMUSG00000005483	951.633	-1.46953	0.111852	-13.1382	1.98984e-39	3.72114e-38	Dnajb1	protein_coding
ENSMUSG00000018293	11899.8	-1.51813	0.115555	-13.1376	2.00363e-39	3.73951e-38	Pfn1	protein_coding
ENSMUSG00000030216	1829.31	-1.2624	0.0963574	-13.1012	3.24015e-39	6.02943e-38	Wbp11	protein_coding
ENSMUSG00000017776	2668.91	-1.03877	0.0793033	-13.0986	3.35197e-39	6.23136e-38	Crk	protein_coding
ENSMUSG00000037278	557.646	-1.75162	0.133741	-13.0971	3.42201e-39	6.3553e-38	Tmem97	protein_coding
ENSMUSG00000053470	1284.5	1.31287	0.100325	13.0862	3.94928e-39	7.32732e-38	Kdm3a	protein_coding
ENSMUSG00000025132	13094.9	-1.31778	0.100766	-13.0776	4.42137e-39	8.19518e-38	Arhgdia	protein_coding
ENSMUSG00000025290	5156.35	-1.36973	0.104822	-13.0672	5.06834e-39	9.38513e-38	Rps24	protein_coding
ENSMUSG00000028484	2049.11	-1.30415	0.0998544	-13.0606	5.53243e-39	1.02244e-37	Psip1	protein_coding
ENSMUSG00000027208	687.143	-2.34133	0.179376	-13.0526	6.13905e-39	1.13344e-37	Fgf7	protein_coding
ENSMUSG00000031628	1154.21	-1.39577	0.107046	-13.0389	7.34733e-39	1.35255e-37	Casp3	protein_coding
ENSMUSG00000027864	7685.78	1.65738	0.12719	13.0307	8.18622e-39	1.50551e-37	Ptgfrn	protein_coding
ENSMUSG00000026039	187.211	-3.98174	0.305602	-13.0292	8.34902e-39	1.53396e-37	Sgo2a	protein_coding
ENSMUSG00000021131	516.277	-1.96881	0.151152	-13.0253	8.78304e-39	1.61213e-37	Erh	protein_coding
ENSMUSG00000002984	1059.21	-1.81226	0.139157	-13.0231	9.04263e-39	1.65817e-37	Tomm40	protein_coding
ENSMUSG00000035024	641.562	-1.65769	0.127333	-13.0186	9.59051e-39	1.75522e-37	Ncapd3	protein_coding
ENSMUSG00000009927	1965.58	-1.5913	0.12224	-13.0178	9.69404e-39	1.77245e-37	Rps25	protein_coding
ENSMUSG00000031256	1270.73	-1.40896	0.108267	-13.0137	1.02228e-38	1.86731e-37	Cstf2	protein_coding
ENSMUSG00000037541	177.123	-4.45283	0.343041	-12.9805	1.57923e-38	2.87353e-37	Shank2	protein_coding
ENSMUSG00000020706	2362.53	-1.15861	0.0892686	-12.979	1.6104e-38	2.9246e-37	Ftsj3	protein_coding
ENSMUSG00000013419	680.261	1.64791	0.12704	12.9715	1.77412e-38	3.21884e-37	Zfp651	protein_coding
ENSMUSG00000044934	369.068	-2.08303	0.160613	-12.9692	1.82912e-38	3.31543e-37	Zfp367	protein_coding
ENSMUSG00000070509	369.767	2.47514	0.190953	12.962	2.0083e-38	3.63671e-37	Rgma	protein_coding
ENSMUSG00000022914	1289.28	1.42129	0.109686	12.9578	2.12207e-38	3.83906e-37	Brwd1	protein_coding
ENSMUSG00000037742	38874.3	-1.01806	0.0786057	-12.9515	2.30363e-38	4.16352e-37	Eef1a1	protein_coding
ENSMUSG00000062312	1147.74	1.2033	0.0929098	12.9512	2.31187e-38	4.17441e-37	Erbb2	protein_coding
ENSMUSG00000058793	2211.26	1.61552	0.12481	12.9439	2.54369e-38	4.57986e-37	Cds2	protein_coding
ENSMUSG00000025232	2006.67	1.45476	0.112523	12.9286	3.10506e-38	5.57994e-37	Hexa	protein_coding
ENSMUSG00000002985	257.635	2.59009	0.200387	12.9254	3.23679e-38	5.81113e-37	Apoe	protein_coding
ENSMUSG00000039680	490.745	-2.17519	0.16841	-12.9161	3.65378e-38	6.54731e-37	Mrps6	protein_coding
ENSMUSG00000026228	191.032	4.82074	0.373363	12.9117	3.86828e-38	6.9251e-37	Htr2b	protein_coding
ENSMUSG00000028936	2634.62	-1.29435	0.100287	-12.9065	4.139e-38	7.40273e-37	Rpl22	protein_coding
ENSMUSG00000044308	3319.49	1.57018	0.121696	12.9025	4.35577e-38	7.78305e-37	Ubr3	protein_coding
ENSMUSG00000015711	791.706	1.41064	0.109378	12.8969	4.68626e-38	8.36566e-37	Prune1	protein_coding
ENSMUSG00000043251	123.278	3.92414	0.304313	12.8951	4.79722e-38	8.55565e-37	Exoc3l	protein_coding
ENSMUSG00000055065	8434.03	1.12503	0.0872461	12.8949	4.81057e-38	8.57136e-37	Ddx17	protein_coding
ENSMUSG00000070044	400.68	-1.89173	0.14672	-12.8935	4.89717e-38	8.71743e-37	Fam149a	protein_coding
ENSMUSG00000052397	2442.83	-1.78767	0.138711	-12.8877	5.27815e-38	9.38675e-37	Ezr	protein_coding
ENSMUSG00000043795	342.431	2.90685	0.225558	12.8874	5.30159e-38	9.41956e-37	Prr33	protein_coding
ENSMUSG00000036833	340.232	2.14245	0.166275	12.885	5.47032e-38	9.71021e-37	Pnpla7	protein_coding
ENSMUSG00000000740	3264.42	-1.39998	0.108687	-12.8808	5.77021e-38	1.02233e-36	Rpl13	protein_coding
ENSMUSG00000069793	175.569	-3.73003	0.289828	-12.8698	6.65632e-38	1.17712e-36	Slfn9	protein_coding
ENSMUSG00000026494	632.42	2.149	0.166996	12.8686	6.76445e-38	1.19512e-36	Kif26b	protein_coding
ENSMUSG00000012519	557.352	-1.66106	0.12909	-12.8675	6.85907e-38	1.2107e-36	Mlkl	protein_coding
ENSMUSG00000001305	427.945	-1.82448	0.141847	-12.8623	7.33439e-38	1.29218e-36	Rrp15	protein_coding
ENSMUSG00000005823	1391.8	1.30967	0.101845	12.8594	7.62043e-38	1.34132e-36	Gpr108	protein_coding
ENSMUSG00000033276	273.947	2.15277	0.167541	12.8492	8.68859e-38	1.52791e-36	Stk36	protein_coding
ENSMUSG00000026974	552.179	-1.87085	0.145626	-12.8469	8.95197e-38	1.57276e-36	Zmynd19	protein_coding
ENSMUSG00000015749	3125.73	-1.42152	0.110925	-12.8151	1.34956e-37	2.36882e-36	Anp32e	protein_coding
ENSMUSG00000038260	428.588	2.09012	0.163455	12.7871	1.93552e-37	3.39417e-36	Trpm4	protein_coding
ENSMUSG00000034163	1914.17	1.54807	0.121167	12.7763	2.22327e-37	3.89516e-36	Zfc3h1	protein_coding
ENSMUSG00000021326	973.7	-1.37345	0.107509	-12.7751	2.25739e-37	3.95127e-36	Trim27	protein_coding
ENSMUSG00000003812	546.501	2.00254	0.156805	12.7709	2.38336e-37	4.16789e-36	Dnase2a	protein_coding
ENSMUSG00000032586	181.06	-2.75799	0.216032	-12.7666	2.51933e-37	4.4016e-36	Traip	protein_coding
ENSMUSG00000040462	3024.99	1.32422	0.103737	12.7652	2.5642e-37	4.47585e-36	Os9	protein_coding
ENSMUSG00000095098	520.846	-2.17948	0.170775	-12.7623	2.66282e-37	4.6437e-36	Ccdc85b	protein_coding
ENSMUSG00000030528	283.257	-2.48409	0.194959	-12.7416	3.47187e-37	6.04343e-36	Blm	protein_coding
ENSMUSG00000036078	1371.22	-1.52971	0.12009	-12.7381	3.6325e-37	6.3172e-36	Sigmar1	protein_coding
ENSMUSG00000000555	8160.01	1.04932	0.0824419	12.7279	4.13591e-37	7.18604e-36	Itga5	protein_coding
ENSMUSG00000024067	633.994	-1.69111	0.132915	-12.7233	4.39188e-37	7.62377e-36	Dpy30	protein_coding
ENSMUSG00000031274	1051.02	2.49603	0.196235	12.7196	4.60361e-37	7.97664e-36	Col4a5	protein_coding
ENSMUSG00000069565	2611.9	-1.31702	0.103551	-12.7186	4.66149e-37	8.0695e-36	Dazap1	protein_coding
ENSMUSG00000055172	286.58	2.55974	0.20127	12.7179	4.70124e-37	8.13087e-36	C1ra	protein_coding
ENSMUSG00000032344	185.396	-2.93211	0.230857	-12.701	5.83819e-37	1.00788e-35	Cgas	protein_coding
ENSMUSG00000028248	2640.99	1.40275	0.110544	12.6896	6.75715e-37	1.16545e-35	Pnisr	protein_coding
ENSMUSG00000061306	2917.28	0.95526	0.0753141	12.6837	7.28278e-37	1.25497e-35	Slc38a10	protein_coding
ENSMUSG00000022995	1809.43	1.67901	0.132409	12.6805	7.58927e-37	1.3054e-35	Enah	protein_coding
ENSMUSG00000025742	550.422	-1.94441	0.153355	-12.6792	7.71568e-37	1.32522e-35	Prps2	protein_coding
ENSMUSG00000041548	1865.62	1.27831	0.10082	12.6791	7.71855e-37	1.32522e-35	Hspb8	protein_coding
ENSMUSG00000031963	697.343	2.11804	0.1673	12.6601	9.84147e-37	1.68664e-35	Bmper	protein_coding
ENSMUSG00000068231	169.603	3.71053	0.293132	12.6582	1.00762e-36	1.7253e-35	Vmn1r43	protein_coding
ENSMUSG00000062627	9461.66	1.12222	0.0886671	12.6565	1.02957e-36	1.76129e-35	Mysm1	protein_coding
ENSMUSG00000020372	11726.9	-1.3777	0.108885	-12.6528	1.07989e-36	1.8457e-35	Rack1	protein_coding
ENSMUSG00000000838	2125.38	-1.21084	0.0958349	-12.6346	1.36033e-36	2.3229e-35	Fmr1	protein_coding
ENSMUSG00000040697	694.047	1.68912	0.133718	12.6319	1.40751e-36	2.40081e-35	Dnajc16	protein_coding
ENSMUSG00000060519	1188.78	1.6756	0.132648	12.6319	1.4085e-36	2.40081e-35	Tor3a	protein_coding
ENSMUSG00000023110	1924.65	-1.0625	0.0841531	-12.6259	1.52082e-36	2.58992e-35	Prmt5	protein_coding
ENSMUSG00000048249	392.017	1.94469	0.154212	12.6106	1.84653e-36	3.14176e-35	Crebrf	protein_coding
ENSMUSG00000039911	458.248	1.90324	0.150957	12.6078	1.91194e-36	3.25013e-35	Spsb1	protein_coding
ENSMUSG00000054855	194.751	-2.57256	0.204073	-12.6061	1.95494e-36	3.32024e-35	Rnd1	protein_coding
ENSMUSG00000023885	6733.62	1.75762	0.139535	12.5962	2.21467e-36	3.75798e-35	Thbs2	protein_coding
ENSMUSG00000037855	799.423	-1.64712	0.130856	-12.5873	2.47944e-36	4.20347e-35	Zfp365	protein_coding
ENSMUSG00000033159	973.791	1.35222	0.10745	12.5846	2.5648e-36	4.34427e-35	Cnppd1	protein_coding
ENSMUSG00000015652	373.469	-2.26604	0.180122	-12.5806	2.70053e-36	4.57007e-35	Steap1	protein_coding
ENSMUSG00000022962	948.657	-1.36568	0.108638	-12.5709	3.05101e-36	5.15857e-35	Gart	protein_coding
ENSMUSG00000023104	703.006	-1.64847	0.131161	-12.5683	3.15585e-36	5.32628e-35	Rfc2	protein_coding
ENSMUSG00000003534	2064.23	1.22827	0.0977936	12.5598	3.51071e-36	5.9199e-35	Ddr1	protein_coding
ENSMUSG00000027244	878.066	1.27176	0.10126	12.5593	3.53502e-36	5.95556e-35	Atg13	protein_coding
ENSMUSG00000042901	1048.68	-1.19282	0.0949769	-12.5591	3.54555e-36	5.96798e-35	Aida	protein_coding
ENSMUSG00000024613	1826.59	-1.56656	0.124777	-12.5548	3.74076e-36	6.29094e-35	Tcof1	protein_coding
ENSMUSG00000028780	659.503	2.36199	0.188206	12.55	3.97377e-36	6.67092e-35	Sema3c	protein_coding
ENSMUSG00000036781	770.885	-1.64497	0.13113	-12.5445	4.2595e-36	7.13787e-35	Rps27l	protein_coding
ENSMUSG00000076432	1437.56	-1.3196	0.105206	-12.543	4.34123e-36	7.26838e-35	Ywhaq	protein_coding
ENSMUSG00000028961	2888.18	-1.22181	0.0974179	-12.5419	4.40187e-36	7.36338e-35	Pgd	protein_coding
ENSMUSG00000019768	210.096	2.55595	0.203836	12.5393	4.55212e-36	7.60797e-35	Esr1	protein_coding
ENSMUSG00000037315	216.881	-2.37664	0.189589	-12.5358	4.75729e-36	7.94383e-35	Jade3	protein_coding
ENSMUSG00000025613	5032.71	-1.09498	0.0874173	-12.5259	5.39081e-36	8.99374e-35	Cct8	protein_coding
ENSMUSG00000066406	2326.74	1.32768	0.106086	12.5151	6.17646e-36	1.02954e-34	Akap13	protein_coding
ENSMUSG00000038393	661.837	1.99246	0.159276	12.5095	6.62233e-36	1.10288e-34	Txnip	protein_coding
ENSMUSG00000033970	586.412	-1.69074	0.135304	-12.4959	7.86138e-36	1.30808e-34	Rfc3	protein_coding
ENSMUSG00000044951	147.132	3.30608	0.264665	12.4915	8.30326e-36	1.38039e-34	Mylk4	protein_coding
ENSMUSG00000033965	149.267	3.48163	0.278865	12.485	9.01303e-36	1.49707e-34	Slc16a2	protein_coding
ENSMUSG00000020922	950.111	-1.43921	0.115514	-12.4592	1.24541e-35	2.06499e-34	Lsm12	protein_coding
ENSMUSG00000005846	2538.9	-1.39559	0.112015	-12.4589	1.25104e-35	2.0725e-34	Rsl1d1	protein_coding
ENSMUSG00000072812	1946.63	1.58627	0.1274	12.4511	1.37927e-35	2.28293e-34	Ahnak2	protein_coding
ENSMUSG00000022752	3108.68	-1.01034	0.0812686	-12.4322	1.74859e-35	2.89169e-34	Tomm70a	protein_coding
ENSMUSG00000070867	414.154	2.65441	0.213741	12.4188	2.06568e-35	3.41307e-34	Trabd2b	protein_coding
ENSMUSG00000069171	434.108	1.63562	0.131721	12.4173	2.10439e-35	3.47096e-34	Nr2f1	protein_coding
ENSMUSG00000058729	292.46	-2.42654	0.195432	-12.4163	2.13248e-35	3.51422e-34	Lin9	protein_coding
ENSMUSG00000034457	1507.61	2.46421	0.198476	12.4157	2.14906e-35	3.53845e-34	Eda2r	protein_coding
ENSMUSG00000060938	751.523	-1.52182	0.122619	-12.4109	2.27951e-35	3.74996e-34	Rpl26	protein_coding
ENSMUSG00000062190	305.157	-2.01054	0.162008	-12.4102	2.30117e-35	3.78229e-34	Lancl2	protein_coding
ENSMUSG00000038374	1705.66	-1.28601	0.103698	-12.4015	2.56629e-35	4.21073e-34	Rbm8a	protein_coding
ENSMUSG00000033350	846.953	-1.69775	0.137003	-12.392	2.88592e-35	4.72284e-34	Chst2	protein_coding
ENSMUSG00000015501	1225.6	1.75535	0.141676	12.3899	2.96454e-35	4.84731e-34	Hivep2	protein_coding
ENSMUSG00000027635	338.139	-1.92563	0.155529	-12.3812	3.30299e-35	5.39603e-34	Dsn1	protein_coding
ENSMUSG00000109511	1149.67	-1.54229	0.124722	-12.3658	4.00299e-35	6.53394e-34	Nup62	protein_coding
ENSMUSG00000043079	1430.84	1.83664	0.148565	12.3626	4.16656e-35	6.78919e-34	Synpo	protein_coding
ENSMUSG00000019647	1314.16	2.11381	0.17107	12.3564	4.50133e-35	7.32836e-34	Sema6a	protein_coding
ENSMUSG00000018820	709.227	1.48044	0.119894	12.3479	4.99941e-35	8.13223e-34	Zfyve27	protein_coding
ENSMUSG00000029591	146.026	-4.12139	0.333904	-12.343	5.31067e-35	8.6311e-34	Ung	protein_coding
ENSMUSG00000002105	2161.37	1.11241	0.0901321	12.342	5.38172e-35	8.73904e-34	Slc39a13	protein_coding
ENSMUSG00000070871	471.575	-1.66918	0.135262	-12.3404	5.48941e-35	8.90625e-34	Ccnyl1	protein_coding
ENSMUSG00000034684	238.75	3.16291	0.256386	12.3365	5.76123e-35	9.33924e-34	Sema3f	protein_coding
ENSMUSG00000001761	1524.82	-1.09922	0.0891791	-12.326	6.56039e-35	1.06256e-33	Smo	protein_coding
ENSMUSG00000028081	2254.59	-1.35817	0.110244	-12.3197	7.09522e-35	1.14721e-33	Rps3a1	protein_coding
ENSMUSG00000039055	138.276	-4.08026	0.331504	-12.3083	8.1692e-35	1.3186e-33	Eme1	protein_coding
ENSMUSG00000058655	8270.34	-0.852874	0.069309	-12.3054	8.47297e-35	1.36647e-33	Eif4b	protein_coding
ENSMUSG00000040848	1100.25	1.6909	0.137433	12.3034	8.68362e-35	1.39924e-33	Sft2d2	protein_coding
ENSMUSG00000015094	1923.46	1.15657	0.094044	12.2982	9.26631e-35	1.49059e-33	Npdc1	protein_coding
ENSMUSG00000031398	1213.72	1.19093	0.0969426	12.2849	1.09135e-34	1.75257e-33	Plxna3	protein_coding
ENSMUSG00000023007	872.865	1.73371	0.141327	12.2674	1.35559e-34	2.1732e-33	Prpf40b	protein_coding
ENSMUSG00000029326	378.287	-2.02799	0.165355	-12.2645	1.40444e-34	2.2496e-33	Enoph1	protein_coding
ENSMUSG00000035726	1847.28	-1.45215	0.118568	-12.2474	1.73561e-34	2.77536e-33	Supt16	protein_coding
ENSMUSG00000022421	1418.78	-1.33676	0.109164	-12.2454	1.77735e-34	2.8397e-33	Nptxr	protein_coding
ENSMUSG00000018599	380.182	2.1039	0.171888	12.2399	1.9015e-34	3.03548e-33	Mief2	protein_coding
ENSMUSG00000045128	4758.77	-1.25594	0.102649	-12.2353	2.01437e-34	3.21295e-33	Rpl18a	protein_coding
ENSMUSG00000026784	297.832	-2.28318	0.186675	-12.2308	2.12941e-34	3.39357e-33	Pdss1	protein_coding
ENSMUSG00000001674	681.279	-1.46915	0.120145	-12.2282	2.19836e-34	3.5005e-33	Ddx18	protein_coding
ENSMUSG00000023106	1456.23	-1.56055	0.127689	-12.2215	2.38653e-34	3.79691e-33	Denr	protein_coding
ENSMUSG00000005667	1513.37	-1.10965	0.0908583	-12.2129	2.65142e-34	4.2148e-33	Mthfd2	protein_coding
ENSMUSG00000038564	582.612	1.47048	0.120452	12.208	2.8166e-34	4.47361e-33	Ift172	protein_coding
ENSMUSG00000043822	1971.31	2.06285	0.169013	12.2052	2.91417e-34	4.62468e-33	Adamtsl5	protein_coding
ENSMUSG00000030753	1089.43	-1.36522	0.111864	-12.2043	2.94954e-34	4.67688e-33	Thap12	protein_coding
ENSMUSG00000020460	2582.64	-1.60639	0.131651	-12.2019	3.03787e-34	4.80885e-33	Rps27a	protein_coding
ENSMUSG00000057278	280.495	-2.07944	0.170508	-12.1956	3.28089e-34	5.1892e-33	Snrpg	protein_coding
ENSMUSG00000029659	402.237	2.80587	0.230195	12.1891	3.55272e-34	5.61442e-33	Medag	protein_coding
ENSMUSG00000038736	1024.29	-1.57204	0.12905	-12.1817	3.89302e-34	6.14706e-33	Nudcd1	protein_coding
ENSMUSG00000024357	633.465	1.54575	0.126924	12.1785	4.04695e-34	6.38477e-33	Sil1	protein_coding
ENSMUSG00000020257	1040.81	-1.15333	0.0947161	-12.1767	4.13855e-34	6.52384e-33	Wdr82	protein_coding
ENSMUSG00000051278	359.337	-2.13805	0.175619	-12.1744	4.25755e-34	6.70581e-33	Zgrf1	protein_coding
ENSMUSG00000033216	341.944	-1.77512	0.145914	-12.1655	4.74616e-34	7.46917e-33	Eefsec	protein_coding
ENSMUSG00000020111	2841.88	1.00972	0.0830993	12.1507	5.68582e-34	8.93303e-33	Micu1	protein_coding
ENSMUSG00000044155	418.85	-1.80478	0.14869	-12.1379	6.65365e-34	1.04449e-32	Lsm8	protein_coding
ENSMUSG00000031918	900.398	-1.28091	0.105588	-12.1313	7.21135e-34	1.13016e-32	Mtmr2	protein_coding
ENSMUSG00000023908	264.212	-2.63298	0.217189	-12.123	7.97965e-34	1.24953e-32	Pkmyt1	protein_coding
ENSMUSG00000031669	295.254	-2.06858	0.17092	-12.1026	1.02319e-33	1.59823e-32	Gins3	protein_coding
ENSMUSG00000024238	2332.92	1.56169	0.129053	12.1012	1.04115e-33	1.62493e-32	Zeb1	protein_coding
ENSMUSG00000030878	495.234	-1.66376	0.137503	-12.0998	1.05913e-33	1.65163e-32	Cdr2	protein_coding
ENSMUSG00000020929	2889.59	-1.1329	0.0936495	-12.0972	1.09211e-33	1.70166e-32	Eftud2	protein_coding
ENSMUSG00000093674	6088.68	-1.46344	0.121027	-12.0919	1.16555e-33	1.81309e-32	Rpl41	protein_coding
ENSMUSG00000027811	153.443	-3.12233	0.258253	-12.0902	1.19003e-33	1.84964e-32	4930579G24Rik	protein_coding
ENSMUSG00000042523	827.124	1.78185	0.147438	12.0855	1.26073e-33	1.95792e-32	Dnal1	protein_coding
ENSMUSG00000030956	217.453	2.36391	0.195742	12.0767	1.40268e-33	2.17658e-32	Fam53b	protein_coding
ENSMUSG00000026826	337.226	-3.09495	0.256325	-12.0743	1.44309e-33	2.23744e-32	Nr4a2	protein_coding
ENSMUSG00000033420	1847.46	1.96297	0.162687	12.0659	1.59897e-33	2.47708e-32	Antxr1	protein_coding
ENSMUSG00000028676	1400.52	-1.22591	0.101654	-12.0597	1.7244e-33	2.66921e-32	Srsf10	protein_coding
ENSMUSG00000004207	26278.5	1.39439	0.115633	12.0588	1.74387e-33	2.69714e-32	Psap	protein_coding
ENSMUSG00000068114	698.88	1.43587	0.119102	12.0557	1.8094e-33	2.7962e-32	Ccdc134	protein_coding
ENSMUSG00000079435	1905.59	-1.66211	0.138036	-12.0412	2.15916e-33	3.33125e-32	Rpl36a	protein_coding
ENSMUSG00000024462	1452.24	1.46255	0.121467	12.0408	2.16922e-33	3.34403e-32	Gabbr1	protein_coding
ENSMUSG00000070691	798.702	-1.67603	0.139201	-12.0404	2.17983e-33	3.35765e-32	Runx3	protein_coding
ENSMUSG00000061533	320.143	-2.28622	0.190169	-12.022	2.72248e-33	4.18667e-32	Cep128	protein_coding
ENSMUSG00000056091	1467.63	1.78728	0.14878	12.0129	3.03936e-33	4.67018e-32	St3gal5	protein_coding
ENSMUSG00000022324	2007.41	1.54187	0.128382	12.0101	3.14628e-33	4.83053e-32	Matn2	protein_coding
ENSMUSG00000074221	1007.35	1.35829	0.113151	12.0042	3.37724e-33	5.1809e-32	Zfp568	protein_coding
ENSMUSG00000020267	2425.72	-1.42524	0.118786	-11.9984	3.62179e-33	5.55155e-32	Hint1	protein_coding
ENSMUSG00000004885	675.531	2.8085	0.234167	11.9936	3.84017e-33	5.88151e-32	Crabp2	protein_coding
ENSMUSG00000029661	37927.1	1.68806	0.140899	11.9806	4.48943e-33	6.87032e-32	Col1a2	protein_coding
ENSMUSG00000014599	8417.22	-1.14195	0.095351	-11.9763	4.73179e-33	7.22949e-32	Csf1	protein_coding
ENSMUSG00000019952	492.806	-1.53601	0.128273	-11.9745	4.83094e-33	7.375e-32	Poc1b	protein_coding
ENSMUSG00000001785	976.5	-1.18392	0.0988768	-11.9737	4.88049e-33	7.44462e-32	Pwp1	protein_coding
ENSMUSG00000037013	1013.37	-1.19036	0.0994318	-11.9716	5.00574e-33	7.6295e-32	Ss18	protein_coding
ENSMUSG00000022105	1044.85	1.45219	0.12141	11.961	5.68483e-33	8.65058e-32	Rb1	protein_coding
ENSMUSG00000032058	652.463	-1.42025	0.118913	-11.9436	7.00977e-33	1.06496e-31	Ppp2r1b	protein_coding
ENSMUSG00000041360	1553.97	-1.18404	0.0991977	-11.9362	7.66517e-33	1.16359e-31	Pum3	protein_coding
ENSMUSG00000063694	555.863	-1.58849	0.133105	-11.9341	7.86392e-33	1.1928e-31	Cycs	protein_coding
ENSMUSG00000027160	698.516	-2.33871	0.195991	-11.9327	7.99008e-33	1.21096e-31	Ccdc34	protein_coding
ENSMUSG00000026708	205.195	-2.37573	0.199159	-11.9288	8.3755e-33	1.26836e-31	Cenpl	protein_coding
ENSMUSG00000007682	863.216	2.1887	0.18367	11.9165	9.71033e-33	1.46697e-31	Dio2	protein_coding
ENSMUSG00000037740	474.544	-1.54897	0.130039	-11.9116	1.03013e-32	1.555e-31	Mrps26	protein_coding
ENSMUSG00000020974	227.476	-2.33128	0.1959	-11.9003	1.17865e-32	1.77493e-31	Pole2	protein_coding
ENSMUSG00000047215	2898.46	-1.44913	0.121867	-11.8911	1.31703e-32	1.98175e-31	Rpl9	protein_coding
ENSMUSG00000035673	1368.74	1.36726	0.114988	11.8904	1.32716e-32	1.99539e-31	Sbno2	protein_coding
ENSMUSG00000030888	578.173	-1.55394	0.130699	-11.8895	1.34237e-32	2.01665e-31	Rrp8	protein_coding
ENSMUSG00000039630	12299.5	-0.925112	0.0778171	-11.8883	1.36166e-32	2.04401e-31	Hnrnpu	protein_coding
ENSMUSG00000030265	1399.63	-1.12213	0.0944502	-11.8807	1.49133e-32	2.23364e-31	Kras	protein_coding
ENSMUSG00000030157	274.742	2.62898	0.221282	11.8807	1.49154e-32	2.23364e-31	Clec2d	protein_coding
ENSMUSG00000038732	225.211	-2.0894	0.175875	-11.88	1.50296e-32	2.24896e-31	Mboat1	protein_coding
ENSMUSG00000041135	729.968	-2.12746	0.179288	-11.8662	1.77435e-32	2.65085e-31	Ripk2	protein_coding
ENSMUSG00000031616	249.899	2.75419	0.232186	11.862	1.8645e-32	2.78332e-31	Ednra	protein_coding
ENSMUSG00000028885	346.371	-1.83686	0.154973	-11.8527	2.0829e-32	3.10689e-31	Smpdl3b	protein_coding
ENSMUSG00000039842	498.214	-1.57799	0.133167	-11.8496	2.16096e-32	3.22079e-31	Mcph1	protein_coding
ENSMUSG00000030662	5339.39	-0.994583	0.0839674	-11.8449	2.28802e-32	3.40747e-31	Ipo5	protein_coding
ENSMUSG00000039275	1764.7	-1.07402	0.0906797	-11.8441	2.31009e-32	3.43763e-31	Foxk2	protein_coding
ENSMUSG00000038372	304.158	-2.01035	0.169842	-11.8366	2.5256e-32	3.7524e-31	Gmds	protein_coding
ENSMUSG00000006445	2336.74	-1.65836	0.140166	-11.8314	2.68649e-32	3.98517e-31	Epha2	protein_coding
ENSMUSG00000029066	719.856	-1.59742	0.135028	-11.8303	2.72007e-32	4.03181e-31	Mrpl20	protein_coding
ENSMUSG00000035772	958.932	-1.2555	0.10614	-11.8288	2.77157e-32	4.10493e-31	Mrps2	protein_coding
ENSMUSG00000030641	234.36	-3.07749	0.260388	-11.8189	3.11888e-32	4.60846e-31	Ddias	protein_coding
ENSMUSG00000038279	1872.4	-1.34319	0.113659	-11.8177	3.16098e-32	4.66702e-31	Nop2	protein_coding
ENSMUSG00000022146	1061.83	2.07833	0.175875	11.8171	3.18486e-32	4.6986e-31	Osmr	protein_coding
ENSMUSG00000031962	5220.64	1.25697	0.106407	11.8128	3.35062e-32	4.93542e-31	Cdh15	protein_coding
ENSMUSG00000038508	156.846	-2.96248	0.250908	-11.807	3.59062e-32	5.28483e-31	Gdf15	protein_coding
ENSMUSG00000024201	694.791	1.42361	0.120675	11.7971	4.0383e-32	5.9391e-31	Kdm4b	protein_coding
ENSMUSG00000060288	209.298	-2.41358	0.204913	-11.7785	5.03574e-32	7.39451e-31	Ppih	protein_coding
ENSMUSG00000002249	717.833	1.6971	0.144185	11.7703	5.55392e-32	8.14272e-31	Tead3	protein_coding
ENSMUSG00000057388	528.513	-1.82535	0.155097	-11.7691	5.63332e-32	8.25273e-31	Mrpl18	protein_coding
ENSMUSG00000037852	4785.09	1.46364	0.124376	11.7679	5.70976e-32	8.35822e-31	Cpe	protein_coding
ENSMUSG00000000568	3260.11	-1.5262	0.129703	-11.7668	5.78628e-32	8.46367e-31	Hnrnpd	protein_coding
ENSMUSG00000024824	852.501	-1.4763	0.125475	-11.7657	5.86471e-32	8.57175e-31	Rad9a	protein_coding
ENSMUSG00000067194	2205.64	-1.03567	0.0880511	-11.7621	6.11891e-32	8.93635e-31	Eif1ax	protein_coding
ENSMUSG00000026944	982.91	1.45383	0.123612	11.7613	6.17934e-32	9.01762e-31	Abca2	protein_coding
ENSMUSG00000073557	388.802	1.69445	0.144208	11.7501	7.05501e-32	1.02796e-30	Ppp1r12b	protein_coding
ENSMUSG00000003378	373.159	1.76852	0.150555	11.7467	7.3415e-32	1.06888e-30	Grik5	protein_coding
ENSMUSG00000040028	1508.25	-1.01633	0.086522	-11.7464	7.36483e-32	1.07145e-30	Elavl1	protein_coding
ENSMUSG00000028161	2606.19	1.20246	0.102373	11.7459	7.41619e-32	1.07809e-30	Ppp3ca	protein_coding
ENSMUSG00000028609	750.641	-1.58158	0.134661	-11.745	7.4954e-32	1.08877e-30	Magoh	protein_coding
ENSMUSG00000030120	3706.12	-1.13755	0.0968576	-11.7446	7.53001e-32	1.09295e-30	Mlf2	protein_coding
ENSMUSG00000025794	3928.51	-1.37842	0.117377	-11.7435	7.62591e-32	1.10602e-30	Rpl14	protein_coding
ENSMUSG00000000142	148.622	3.75903	0.320371	11.7334	8.5967e-32	1.24491e-30	Axin2	protein_coding
ENSMUSG00000041936	1106.59	1.3888	0.118397	11.7299	8.95168e-32	1.29532e-30	Agrn	protein_coding
ENSMUSG00000047591	198.699	2.39937	0.204633	11.7252	9.46629e-32	1.36873e-30	Mafa	protein_coding
ENSMUSG00000035890	1528.19	-1.46551	0.124994	-11.7246	9.53197e-32	1.37717e-30	Rnf126	protein_coding
ENSMUSG00000024542	967.111	-1.38785	0.118395	-11.7222	9.81172e-32	1.41651e-30	Cep192	protein_coding
ENSMUSG00000025355	259.599	2.53501	0.216518	11.708	1.15932e-31	1.67115e-30	Mmp19	protein_coding
ENSMUSG00000026274	242.951	-2.22634	0.190227	-11.7035	1.22239e-31	1.75936e-30	Pask	protein_coding
ENSMUSG00000015944	729.666	1.9453	0.166255	11.7007	1.26404e-31	1.81792e-30	Castor2	protein_coding
ENSMUSG00000039187	148.611	-3.2713	0.279615	-11.6993	1.2854e-31	1.84724e-30	Fanci	protein_coding
ENSMUSG00000041718	337.999	-1.71552	0.146666	-11.6968	1.32392e-31	1.90115e-30	Alg13	protein_coding
ENSMUSG00000031954	1377.54	-1.22439	0.104683	-11.6962	1.33353e-31	1.91349e-30	Cfdp1	protein_coding
ENSMUSG00000031068	929.176	-1.28648	0.109996	-11.6958	1.3395e-31	1.9206e-30	Glrx3	protein_coding
ENSMUSG00000090799	145.876	3.99837	0.34209	11.6881	1.46686e-31	2.10001e-30	Klhl33	protein_coding
ENSMUSG00000031245	367.447	-2.10035	0.179881	-11.6763	1.68404e-31	2.40911e-30	Hmgn5	protein_coding
ENSMUSG00000049091	349.683	-2.00332	0.171581	-11.6757	1.69724e-31	2.42615e-30	Sephs2	protein_coding
ENSMUSG00000029392	552.605	1.38649	0.118812	11.6696	1.82202e-31	2.60256e-30	Rilpl1	protein_coding
ENSMUSG00000079555	504.614	-1.55193	0.133022	-11.6667	1.88568e-31	2.69145e-30	Haus3	protein_coding
ENSMUSG00000005718	236.236	-2.4451	0.209629	-11.664	1.94782e-31	2.77804e-30	Tfap4	protein_coding
ENSMUSG00000025967	3705.67	-1.32857	0.113963	-11.658	2.08949e-31	2.97784e-30	Eef1b2	protein_coding
ENSMUSG00000040918	354.437	-2.05157	0.176014	-11.6557	2.14507e-31	3.05474e-30	Slc19a2	protein_coding
ENSMUSG00000017119	2663.9	1.51166	0.1297	11.655	2.16295e-31	3.07788e-30	Nbr1	protein_coding
ENSMUSG00000022336	3477.44	-0.974615	0.0836256	-11.6545	2.17627e-31	3.0945e-30	Eif3e	protein_coding
ENSMUSG00000002496	1734.66	1.06431	0.0913835	11.6466	2.38845e-31	3.39364e-30	Tsc2	protein_coding
ENSMUSG00000027905	519.059	-1.51438	0.130096	-11.6405	2.56647e-31	3.64111e-30	Ddx20	protein_coding
ENSMUSG00000085795	859.926	-1.40692	0.120926	-11.6346	2.74949e-31	3.89783e-30	Zfp703	protein_coding
ENSMUSG00000033124	873.391	1.43199	0.123082	11.6345	2.75348e-31	3.90055e-30	Atg9a	protein_coding
ENSMUSG00000028032	1315.11	-1.14372	0.0983087	-11.634	2.76885e-31	3.91938e-30	Papss1	protein_coding
ENSMUSG00000058013	4039.11	-1.31941	0.113428	-11.6321	2.82931e-31	4.00196e-30	Septin11	protein_coding
ENSMUSG00000046191	149.129	3.24103	0.278848	11.6229	3.15118e-31	4.45056e-30	Pcdhb20	protein_coding
ENSMUSG00000047945	654.18	-1.93676	0.166687	-11.6191	3.29653e-31	4.64889e-30	Marcksl1	protein_coding
ENSMUSG00000041189	3041.32	1.44517	0.124455	11.612	3.58115e-31	5.04651e-30	Chrnb1	protein_coding
ENSMUSG00000029378	100.686	-3.70858	0.319383	-11.6117	3.59448e-31	5.06151e-30	Areg	protein_coding
ENSMUSG00000055912	803.505	1.88661	0.162487	11.6108	3.63023e-31	5.10804e-30	Tmem150a	protein_coding
ENSMUSG00000000440	246.015	-2.29974	0.198094	-11.6093	3.69483e-31	5.19119e-30	Pparg	protein_coding
ENSMUSG00000022370	1031.77	-1.40774	0.121368	-11.5989	4.17165e-31	5.85676e-30	Mrpl13	protein_coding
ENSMUSG00000046179	1037.44	-1.43319	0.123616	-11.5939	4.42717e-31	6.21087e-30	E2f8	protein_coding
ENSMUSG00000018677	1918.87	-1.17015	0.100948	-11.5917	4.54267e-31	6.36818e-30	Slc25a39	protein_coding
ENSMUSG00000015932	4106.7	-1.08728	0.0938434	-11.5861	4.84659e-31	6.78919e-30	Dstn	protein_coding
ENSMUSG00000059714	885.849	1.35761	0.117346	11.5693	5.89738e-31	8.2489e-30	Flot1	protein_coding
ENSMUSG00000020220	1413.11	1.68197	0.145407	11.5673	6.03362e-31	8.43321e-30	Vps13d	protein_coding
ENSMUSG00000020402	3832.36	-0.844215	0.0730324	-11.5595	6.6128e-31	9.2359e-30	Vdac1	protein_coding
ENSMUSG00000030208	11886	-1.89031	0.163606	-11.554	7.04332e-31	9.82264e-30	Emp1	protein_coding
ENSMUSG00000029752	2557.64	-1.04614	0.0906973	-11.5344	8.85213e-31	1.2327e-29	Asns	protein_coding
ENSMUSG00000034520	518.395	-1.65237	0.143339	-11.5277	9.56599e-31	1.33113e-29	Gjc1	protein_coding
ENSMUSG00000020608	2299.35	-1.33952	0.116254	-11.5224	1.01785e-30	1.41532e-29	Smc6	protein_coding
ENSMUSG00000000126	416.402	2.846	0.247453	11.5012	1.30153e-30	1.80578e-29	Wnt9a	protein_coding
ENSMUSG00000028277	1872.31	-0.974002	0.0847161	-11.4972	1.36199e-30	1.88828e-29	Ube2j1	protein_coding
ENSMUSG00000040118	5029.97	1.61562	0.140572	11.4932	1.42696e-30	1.97544e-29	Cacna2d1	protein_coding
ENSMUSG00000016984	213.432	-2.44477	0.213167	-11.4688	1.89192e-30	2.6172e-29	Etaa1	protein_coding
ENSMUSG00000031486	1352.92	1.52098	0.132784	11.4546	2.23037e-30	3.08088e-29	Adgra2	protein_coding
ENSMUSG00000031629	123.694	-3.4897	0.304769	-11.4503	2.34271e-30	3.2337e-29	Cenpu	protein_coding
ENSMUSG00000016257	1278.93	-1.13293	0.0990074	-11.4429	2.55187e-30	3.51983e-29	Prelid3b	protein_coding
ENSMUSG00000029060	575.214	1.79591	0.156963	11.4416	2.59195e-30	3.57249e-29	Mib2	protein_coding
ENSMUSG00000055301	459.544	-1.78301	0.155854	-11.4403	2.62994e-30	3.62221e-29	Adh7	protein_coding
ENSMUSG00000038685	914.471	-1.52913	0.133682	-11.4385	2.68341e-30	3.69316e-29	Rtel1	protein_coding
ENSMUSG00000022881	161.527	-2.74475	0.240201	-11.4269	3.06768e-30	4.21896e-29	Rfc4	protein_coding
ENSMUSG00000020122	1006.49	1.86889	0.163679	11.418	3.39784e-30	4.66962e-29	Egfr	protein_coding
ENSMUSG00000026034	2283.72	1.15337	0.101037	11.4152	3.50939e-30	4.8159e-29	Clk1	protein_coding
ENSMUSG00000039952	7578.96	1.95295	0.171409	11.3935	4.50411e-30	6.16749e-29	Dag1	protein_coding
ENSMUSG00000040666	140.879	2.92625	0.25698	11.3871	4.8495e-30	6.63082e-29	Sh3bgr	protein_coding
ENSMUSG00000046798	949.63	-1.24396	0.109309	-11.3803	5.24306e-30	7.16374e-29	Cldn12	protein_coding
ENSMUSG00000030432	2504.67	-1.34247	0.117993	-11.3776	5.40938e-30	7.38564e-29	Rpl28	protein_coding
ENSMUSG00000056481	682.793	2.23078	0.196209	11.3694	5.94003e-30	8.09844e-29	Cd248	protein_coding
ENSMUSG00000022698	3107.62	-1.0764	0.0947359	-11.3621	6.45414e-30	8.79301e-29	Naa50	protein_coding
ENSMUSG00000026821	720.941	1.52276	0.134028	11.3615	6.49825e-30	8.84672e-29	Ralgds	protein_coding
ENSMUSG00000021725	619.562	1.45138	0.12782	11.3549	7.01115e-30	9.53809e-29	Parp8	protein_coding
ENSMUSG00000034295	775.56	1.56548	0.137927	11.3501	7.40926e-30	1.00724e-28	Fhod3	protein_coding
ENSMUSG00000029203	1636.34	-1.02181	0.090145	-11.3352	8.78612e-30	1.19184e-28	Ube2k	protein_coding
ENSMUSG00000024360	3951.57	-1.15842	0.102265	-11.3276	9.5783e-30	1.29837e-28	Etf1	protein_coding
ENSMUSG00000038119	5436.54	1.52134	0.134323	11.326	9.76083e-30	1.32216e-28	Cdon	protein_coding
ENSMUSG00000022665	4100.1	3.28213	0.289792	11.3258	9.7762e-30	1.32329e-28	Ccdc80	protein_coding
ENSMUSG00000051427	431.151	1.67818	0.148213	11.3228	1.01188e-29	1.36869e-28	Ccdc157	protein_coding
ENSMUSG00000026377	1018.01	-1.33252	0.117743	-11.3172	1.07894e-29	1.45835e-28	Nifk	protein_coding
ENSMUSG00000008429	983.118	1.2664	0.111921	11.3151	1.1044e-29	1.49169e-28	Herpud2	protein_coding
ENSMUSG00000018559	1675.47	-1.05744	0.0934737	-11.3127	1.13495e-29	1.53186e-28	Ctdnep1	protein_coding
ENSMUSG00000036112	3756.17	-1.04092	0.0920176	-11.3121	1.14258e-29	1.54106e-28	Metap2	protein_coding
ENSMUSG00000013701	552.72	-1.48729	0.131583	-11.303	1.26762e-29	1.70847e-28	Timm23	protein_coding
ENSMUSG00000047789	527.483	1.62924	0.14416	11.3016	1.28818e-29	1.73496e-28	Slc38a9	protein_coding
ENSMUSG00000028378	586.474	-1.51222	0.134101	-11.2767	1.7105e-29	2.30046e-28	Ptgr1	protein_coding
ENSMUSG00000031578	583.348	-1.56736	0.139009	-11.2753	1.73795e-29	2.33571e-28	Mak16	protein_coding
ENSMUSG00000061601	112.356	3.35387	0.297689	11.2664	1.92364e-29	2.58343e-28	Pclo	protein_coding
ENSMUSG00000005686	967.657	1.23684	0.109803	11.2641	1.97284e-29	2.64761e-28	Ampd3	protein_coding
ENSMUSG00000024095	1601.1	-1.01231	0.0898713	-11.264	1.97565e-29	2.6495e-28	Hnrnpll	protein_coding
ENSMUSG00000038178	371.893	2.32247	0.20637	11.2539	2.21607e-29	2.96771e-28	Slc43a2	protein_coding
ENSMUSG00000047879	1773.23	-1.02789	0.0914523	-11.2396	2.60629e-29	3.48781e-28	Usp14	protein_coding
ENSMUSG00000047728	111.571	3.76835	0.335312	11.2383	2.64316e-29	3.53465e-28	Ly6g2	protein_coding
ENSMUSG00000027130	524.159	1.44365	0.128485	11.2359	2.71725e-29	3.63115e-28	Slc12a6	protein_coding
ENSMUSG00000025580	1584.88	-1.22344	0.108891	-11.2354	2.73211e-29	3.64842e-28	Eif4a3	protein_coding
ENSMUSG00000026646	169.075	-2.66938	0.237726	-11.2288	2.9431e-29	3.9274e-28	Suv39h2	protein_coding
ENSMUSG00000001143	645.604	1.32812	0.118334	11.2235	3.1261e-29	4.16865e-28	Lman2l	protein_coding
ENSMUSG00000030337	199.722	2.43305	0.216973	11.2136	3.49595e-29	4.65855e-28	Vamp1	protein_coding
ENSMUSG00000071984	1413.68	6.01246	0.536207	11.2129	3.52307e-29	4.69138e-28	Fndc1	protein_coding
ENSMUSG00000073002	724.975	2.08181	0.185717	11.2096	3.65835e-29	4.86808e-28	Vamp5	protein_coding
ENSMUSG00000022346	1457.21	-1.5839	0.141321	-11.2078	3.73148e-29	4.96189e-28	Myc	protein_coding
ENSMUSG00000040415	1841.02	1.49277	0.133191	11.2077	3.73721e-29	4.96602e-28	Dtx3	protein_coding
ENSMUSG00000022358	993.826	1.8581	0.165904	11.1998	4.08637e-29	5.42234e-28	Fbxo32	protein_coding
ENSMUSG00000035842	382.325	-1.74415	0.155747	-11.1986	4.14113e-29	5.49114e-28	Ddx11	protein_coding
ENSMUSG00000038175	245.699	2.04275	0.182429	11.1975	4.19335e-29	5.55649e-28	Mylip	protein_coding
ENSMUSG00000026213	580.832	1.43807	0.128457	11.195	4.31395e-29	5.71227e-28	Stk11ip	protein_coding
ENSMUSG00000029201	3565.46	-1.18034	0.105471	-11.1911	4.50823e-29	5.96534e-28	Ugdh	protein_coding
ENSMUSG00000032705	529.986	1.40157	0.125286	11.187	4.7235e-29	6.24144e-28	Exd2	protein_coding
ENSMUSG00000041889	966.216	1.12647	0.100764	11.1794	5.14549e-29	6.78953e-28	Shisa4	protein_coding
ENSMUSG00000032175	558.158	1.57928	0.14128	11.1784	5.20307e-29	6.8607e-28	Tyk2	protein_coding
ENSMUSG00000063229	9628.98	-0.987083	0.0883142	-11.1769	5.28834e-29	6.96828e-28	Ldha	protein_coding
ENSMUSG00000051285	947.857	1.31817	0.117958	11.1748	5.41475e-29	7.12489e-28	Pcmtd1	protein_coding
ENSMUSG00000002458	450.014	-1.4814	0.132571	-11.1743	5.44609e-29	7.16114e-28	Rgs19	protein_coding
ENSMUSG00000028455	722.487	-1.33188	0.119203	-11.1732	5.51571e-29	7.24762e-28	Stoml2	protein_coding
ENSMUSG00000034321	560.644	-1.37898	0.123465	-11.1689	5.78613e-29	7.59239e-28	Exosc1	protein_coding
ENSMUSG00000040268	1154.47	1.07742	0.0964718	11.1683	5.83131e-29	7.64635e-28	Plekha1	protein_coding
ENSMUSG00000037613	1440.17	1.35436	0.121332	11.1624	6.23002e-29	8.15216e-28	Tnfrsf23	protein_coding
ENSMUSG00000001436	369.086	-2.31921	0.207803	-11.1606	6.35596e-29	8.3112e-28	Slc19a1	protein_coding
ENSMUSG00000039959	2583.33	1.28105	0.114793	11.1597	6.42423e-29	8.39466e-28	Hip1	protein_coding
ENSMUSG00000031700	1225.28	1.1384	0.10203	11.1575	6.58369e-29	8.59707e-28	Gpt2	protein_coding
ENSMUSG00000038497	842.738	1.51485	0.135802	11.1548	6.78237e-29	8.84427e-28	Tmco3	protein_coding
ENSMUSG00000078521	114.524	-4.52532	0.405703	-11.1543	6.82538e-29	8.8942e-28	Aunip	protein_coding
ENSMUSG00000020167	1898.43	-1.10562	0.0991629	-11.1496	7.19619e-29	9.37094e-28	Tcf3	protein_coding
ENSMUSG00000057738	9641.43	0.869814	0.0780614	11.1427	7.77402e-29	1.01164e-27	Sptan1	protein_coding
ENSMUSG00000005950	160.957	2.81365	0.252524	11.1421	7.82283e-29	1.01729e-27	P2rx5	protein_coding
ENSMUSG00000004264	2874.34	-1.11378	0.100255	-11.1094	1.12869e-28	1.46172e-27	Phb2	protein_coding
ENSMUSG00000030717	1143.13	1.60313	0.14439	11.1028	1.21559e-28	1.57318e-27	Nupr1	protein_coding
ENSMUSG00000056305	1027.9	-1.07825	0.0971291	-11.1012	1.23712e-28	1.59994e-27	Usp39	protein_coding
ENSMUSG00000031928	680.954	-1.24996	0.112616	-11.0993	1.26367e-28	1.63316e-27	Mre11a	protein_coding
ENSMUSG00000029769	278.358	2.06693	0.186898	11.0591	1.98114e-28	2.55342e-27	Ccdc136	protein_coding
ENSMUSG00000024130	250.848	2.10021	0.190037	11.0516	2.15398e-28	2.77429e-27	Abca3	protein_coding
ENSMUSG00000028567	806.85	-1.15541	0.104558	-11.0504	2.18258e-28	2.80921e-27	Txndc12	protein_coding
ENSMUSG00000031016	539.882	-1.41884	0.128409	-11.0493	2.20826e-28	2.83839e-27	Wee1	protein_coding
ENSMUSG00000021457	161.922	-2.82267	0.255493	-11.048	2.2424e-28	2.87835e-27	Syk	protein_coding
ENSMUSG00000037197	1521.13	-1.04361	0.0944921	-11.0445	2.33175e-28	2.99102e-27	Rbm17	protein_coding
ENSMUSG00000021262	848.038	-1.17628	0.106589	-11.0357	2.5716e-28	3.2942e-27	Evl	protein_coding
ENSMUSG00000054920	727.336	1.30072	0.117878	11.0345	2.60577e-28	3.3357e-27	Klhl5	protein_coding
ENSMUSG00000028933	188.44	-2.57308	0.233245	-11.0317	2.68842e-28	3.43918e-27	Xrcc2	protein_coding
ENSMUSG00000008398	1788.57	-1.36169	0.123443	-11.0309	2.711e-28	3.46571e-27	Elk3	protein_coding
ENSMUSG00000021127	945.522	2.12735	0.19286	11.0306	2.72137e-28	3.4766e-27	Zfp36l1	protein_coding
ENSMUSG00000026204	241.182	-2.06457	0.187264	-11.0249	2.8992e-28	3.70128e-27	Ptprn	protein_coding
ENSMUSG00000029674	569.805	-1.31712	0.119498	-11.0221	2.99132e-28	3.81373e-27	Limk1	protein_coding
ENSMUSG00000042599	429.534	2.35647	0.213989	11.0121	3.34074e-28	4.2506e-27	Kdm7a	protein_coding
ENSMUSG00000038459	505.306	-1.47033	0.133593	-11.006	3.57445e-28	4.54489e-27	Abhd17c	protein_coding
ENSMUSG00000020777	1970.18	1.29263	0.11747	11.0039	3.65822e-28	4.64827e-27	Acox1	protein_coding
ENSMUSG00000046756	691.905	-1.46187	0.132974	-10.9936	4.1011e-28	5.20752e-27	Mrps7	protein_coding
ENSMUSG00000026869	1070.36	-1.25482	0.114146	-10.9931	4.12688e-28	5.23673e-27	Psmd5	protein_coding
ENSMUSG00000081534	2779.38	-1.27783	0.116245	-10.9926	4.14803e-28	5.26003e-27	Slc48a1	protein_coding
ENSMUSG00000064345	113781	1.02125	0.0929504	10.9871	4.4101e-28	5.57736e-27	mt-Nd2	protein_coding
ENSMUSG00000026131	12244.8	1.67438	0.152462	10.9823	4.65033e-28	5.87329e-27	Dst	protein_coding
ENSMUSG00000021546	8134.05	-0.997252	0.0908137	-10.9813	4.70174e-28	5.93425e-27	Hnrnpk	protein_coding
ENSMUSG00000025869	579.829	-1.71427	0.156135	-10.9794	4.80293e-28	6.05792e-27	Nop16	protein_coding
ENSMUSG00000067288	1902.32	-1.57749	0.143785	-10.9712	5.25653e-28	6.62562e-27	Rps28	protein_coding
ENSMUSG00000068882	3846.21	-0.978354	0.0892458	-10.9625	5.7902e-28	7.28854e-27	Ssb	protein_coding
ENSMUSG00000025068	1875.88	-1.94597	0.177593	-10.9575	6.11788e-28	7.69589e-27	Gsto1	protein_coding
ENSMUSG00000047446	476.19	1.50635	0.137517	10.9539	6.36272e-28	7.99855e-27	Arl4a	protein_coding
ENSMUSG00000025786	1602.35	-1.1173	0.102015	-10.9523	6.48021e-28	8.14082e-27	Zdhhc3	protein_coding
ENSMUSG00000052033	288.479	-1.8692	0.170671	-10.9521	6.4959e-28	8.15509e-27	Pfdn4	protein_coding
ENSMUSG00000022706	557.079	-1.46987	0.134259	-10.948	6.7932e-28	8.52267e-27	Mrpl40	protein_coding
ENSMUSG00000047878	528.436	2.04648	0.187111	10.9372	7.64883e-28	9.57068e-27	A4galt	protein_coding
ENSMUSG00000045636	406.34	2.51472	0.23006	10.9307	8.2186e-28	1.02768e-26	Mtus1	protein_coding
ENSMUSG00000046295	145.472	-3.73955	0.342209	-10.9277	8.50066e-28	1.0612e-26	Ankle1	protein_coding
ENSMUSG00000022469	123.921	3.04393	0.278613	10.9253	8.72525e-28	1.08815e-26	Rapgef3	protein_coding
ENSMUSG00000020362	2040.46	-1.00674	0.092173	-10.9223	9.01632e-28	1.1237e-26	Cnot6	protein_coding
ENSMUSG00000028249	1746.87	-1.17423	0.10753	-10.9201	9.24438e-28	1.15137e-26	Sdcbp	protein_coding
ENSMUSG00000008373	802.085	-1.18367	0.108427	-10.9168	9.58259e-28	1.19223e-26	Prpf31	protein_coding
ENSMUSG00000045039	3051.26	1.18865	0.108883	10.9168	9.58512e-28	1.19223e-26	Megf8	protein_coding
ENSMUSG00000026275	754.388	-1.19021	0.109074	-10.912	1.01043e-27	1.25598e-26	Ppp1r7	protein_coding
ENSMUSG00000006301	2400.79	1.45936	0.133783	10.9084	1.0507e-27	1.30517e-26	Tmbim1	protein_coding
ENSMUSG00000054263	1369.75	1.62398	0.148881	10.9079	1.05663e-27	1.31168e-26	Lifr	protein_coding
ENSMUSG00000051329	987.317	-1.48808	0.136426	-10.9076	1.06061e-27	1.31576e-26	Nup160	protein_coding
ENSMUSG00000039958	135.13	2.9011	0.266323	10.8931	1.24279e-27	1.53973e-26	Etfbkmt	protein_coding
ENSMUSG00000046785	835.35	1.55801	0.143068	10.89	1.28683e-27	1.59325e-26	Epm2aip1	protein_coding
ENSMUSG00000052485	106.445	-4.51647	0.415015	-10.8827	1.39435e-27	1.72411e-26	Tmem171	protein_coding
ENSMUSG00000021830	526.767	1.82926	0.168119	10.8808	1.42364e-27	1.75918e-26	Txndc16	protein_coding
ENSMUSG00000016179	93.9688	5.55044	0.510124	10.8806	1.42657e-27	1.76165e-26	Camk1g	protein_coding
ENSMUSG00000033713	470.864	1.4578	0.134013	10.878	1.46729e-27	1.81074e-26	Foxn3	protein_coding
ENSMUSG00000038515	154.772	2.57718	0.237034	10.8726	1.55709e-27	1.9178e-26	Grtp1	protein_coding
ENSMUSG00000032387	481.898	-1.43704	0.132189	-10.8712	1.58176e-27	1.94692e-26	Rbpms2	protein_coding
ENSMUSG00000002881	802.563	-1.25573	0.115513	-10.8709	1.58571e-27	1.9505e-26	Nab1	protein_coding
ENSMUSG00000004698	155.323	2.29041	0.210793	10.8657	1.6799e-27	2.06502e-26	Hdac9	protein_coding
ENSMUSG00000033047	4953.16	-0.864595	0.0795898	-10.8631	1.72715e-27	2.12172e-26	Eif3l	protein_coding
ENSMUSG00000003438	599.701	-1.70021	0.156691	-10.8507	1.97891e-27	2.42626e-26	Timm50	protein_coding
ENSMUSG00000050503	102.8	4.76953	0.439636	10.8488	2.02052e-27	2.47567e-26	Fbxl22	protein_coding
ENSMUSG00000003316	5559.46	1.20847	0.111394	10.8485	2.02641e-27	2.48126e-26	Glg1	protein_coding
ENSMUSG00000019303	132.68	-2.97697	0.274662	-10.8387	2.25772e-27	2.76091e-26	Psmc3ip	protein_coding
ENSMUSG00000026566	379.032	-1.69029	0.155952	-10.8385	2.26038e-27	2.76238e-26	Mpzl1	protein_coding
ENSMUSG00000024044	3190.13	-0.904864	0.0835215	-10.8339	2.37789e-27	2.90223e-26	Epb41l3	protein_coding
ENSMUSG00000045005	369.658	1.77914	0.164228	10.8333	2.39362e-27	2.91954e-26	Fzd5	protein_coding
ENSMUSG00000021102	626.115	-1.69575	0.156571	-10.8305	2.46686e-27	3.00692e-26	Glrx5	protein_coding
ENSMUSG00000053768	1461.22	-1.06246	0.0981349	-10.8265	2.57758e-27	3.13985e-26	Chchd3	protein_coding
ENSMUSG00000003873	899.547	-1.42424	0.131623	-10.8206	2.74855e-27	3.34596e-26	Bax	protein_coding
ENSMUSG00000002274	237.805	-2.29817	0.212472	-10.8163	2.88088e-27	3.50479e-26	Metrn	protein_coding
ENSMUSG00000018819	2562.09	1.23682	0.114367	10.8145	2.93974e-27	3.57409e-26	Lsp1	protein_coding
ENSMUSG00000025583	2554.35	1.34962	0.124826	10.812	3.01956e-27	3.66878e-26	Rptor	protein_coding
ENSMUSG00000042410	1663.74	-1.08688	0.10053	-10.8114	3.03875e-27	3.68972e-26	Agps	protein_coding
ENSMUSG00000031734	313.526	1.90811	0.176532	10.8089	3.12513e-27	3.79215e-26	Irx3	protein_coding
ENSMUSG00000039623	346.744	1.58685	0.146822	10.808	3.15512e-27	3.82363e-26	Ap5z1	protein_coding
ENSMUSG00000022272	6042.62	1.4066	0.130172	10.8057	3.23599e-27	3.91911e-26	Myo10	protein_coding
ENSMUSG00000048970	709.648	1.54084	0.142603	10.8051	3.25624e-27	3.94111e-26	C1galt1c1	protein_coding
ENSMUSG00000051022	202.107	4.43323	0.410832	10.7909	3.80138e-27	4.59501e-26	Hs3st1	protein_coding
ENSMUSG00000021288	3612.32	0.885099	0.0820566	10.7865	3.98894e-27	4.81556e-26	Klc1	protein_coding
ENSMUSG00000021957	953.987	-1.59126	0.147525	-10.7863	3.99371e-27	4.81824e-26	Tkt	protein_coding
ENSMUSG00000041117	428.69	1.70379	0.15797	10.7855	4.02927e-27	4.85804e-26	Ccdc8	protein_coding
ENSMUSG00000034243	2446.34	1.3505	0.125311	10.7772	4.41081e-27	5.31127e-26	Golgb1	protein_coding
ENSMUSG00000021916	793.006	1.36629	0.126793	10.7758	4.47832e-27	5.38912e-26	Glt8d1	protein_coding
ENSMUSG00000000001	2075.04	-1.24504	0.115543	-10.7756	4.49055e-27	5.4004e-26	Gnai3	protein_coding
ENSMUSG00000027589	740.803	1.66197	0.154243	10.7751	4.51458e-27	5.42583e-26	Pcmtd2	protein_coding
ENSMUSG00000020722	2847.94	1.62332	0.15066	10.7747	4.53334e-27	5.44492e-26	Cacng1	protein_coding
ENSMUSG00000066037	1519.88	-0.947037	0.0879262	-10.7708	4.72784e-27	5.67285e-26	Hnrnpr	protein_coding
ENSMUSG00000032035	721.094	-1.44312	0.133985	-10.7708	4.72913e-27	5.67285e-26	Ets1	protein_coding
ENSMUSG00000032754	659.837	1.5588	0.144735	10.77	4.77191e-27	5.71327e-26	Slc8b1	protein_coding
ENSMUSG00000070319	1212.19	-1.24569	0.115706	-10.766	4.98093e-27	5.95974e-26	Eif3g	protein_coding
ENSMUSG00000028991	1445.03	1.15177	0.107037	10.7605	5.28809e-27	6.32325e-26	Mtor	protein_coding
ENSMUSG00000040824	534.122	-1.61364	0.149975	-10.7594	5.35268e-27	6.39644e-26	Snrpd2	protein_coding
ENSMUSG00000032643	748.913	-1.34259	0.12479	-10.7588	5.38881e-27	6.43553e-26	Fhl3	protein_coding
ENSMUSG00000030045	420.042	-1.44641	0.134454	-10.7577	5.45249e-27	6.50746e-26	Mrpl19	protein_coding
ENSMUSG00000002289	846.543	-1.27187	0.118237	-10.757	5.49589e-27	6.55512e-26	Angptl4	protein_coding
ENSMUSG00000063445	240.641	-1.86365	0.17327	-10.7558	5.56533e-27	6.62956e-26	Nmral1	protein_coding
ENSMUSG00000032423	3002.51	-0.995756	0.0926546	-10.747	6.12432e-27	7.28624e-26	Syncrip	protein_coding
ENSMUSG00000002221	970.467	-1.14543	0.106625	-10.7426	6.42278e-27	7.63652e-26	Paxip1	protein_coding
ENSMUSG00000024099	1350.19	-1.08959	0.101447	-10.7404	6.57357e-27	7.81088e-26	Ndufv2	protein_coding
ENSMUSG00000024785	486.072	-1.85978	0.173182	-10.7389	6.68373e-27	7.93678e-26	Rcl1	protein_coding
ENSMUSG00000027107	18765.1	1.78218	0.165967	10.7381	6.74096e-27	7.9997e-26	Chrna1	protein_coding
ENSMUSG00000062981	1174.45	-1.12359	0.104679	-10.7337	7.07182e-27	8.38706e-26	Mrpl42	protein_coding
ENSMUSG00000059142	379.645	1.52892	0.142481	10.7307	7.30149e-27	8.65401e-26	Zfp945	protein_coding
ENSMUSG00000037206	1222.5	3.8991	0.363373	10.7303	7.33601e-27	8.68946e-26	Islr	protein_coding
ENSMUSG00000037003	3669.91	1.04926	0.0978098	10.7275	7.55737e-27	8.94605e-26	Tns2	protein_coding
ENSMUSG00000032350	1073.98	-1.31645	0.122724	-10.7269	7.61352e-27	9.00687e-26	Gclc	protein_coding
ENSMUSG00000024793	114.279	3.87886	0.361717	10.7235	7.89883e-27	9.33854e-26	Tnfrsf25	protein_coding
ENSMUSG00000007338	708.478	-1.33222	0.124329	-10.7153	8.63229e-27	1.01929e-25	Mrpl49	protein_coding
ENSMUSG00000017404	3043.06	-1.23642	0.115399	-10.7143	8.72163e-27	1.0292e-25	Rpl19	protein_coding
ENSMUSG00000031770	2467.63	1.24966	0.116657	10.7122	8.92264e-27	1.05226e-25	Herpud1	protein_coding
ENSMUSG00000004565	593.367	1.34642	0.125724	10.7094	9.19843e-27	1.08343e-25	Pnpla6	protein_coding
ENSMUSG00000008604	1638.31	-0.92197	0.0861259	-10.7049	9.65164e-27	1.1361e-25	Ubqln4	protein_coding
ENSMUSG00000017615	2136.07	-0.897865	0.0838879	-10.7032	9.83689e-27	1.15718e-25	Tnfaip1	protein_coding
ENSMUSG00000021270	6258.66	-1.53273	0.143338	-10.6931	1.09607e-26	1.28858e-25	Hsp90aa1	protein_coding
ENSMUSG00000032479	9925.97	1.226	0.114659	10.6926	1.10247e-26	1.2953e-25	Map4	protein_coding
ENSMUSG00000031166	1016.38	1.10192	0.103069	10.6911	1.11997e-26	1.31504e-25	Wdr13	protein_coding
ENSMUSG00000039103	3223.75	1.50761	0.141048	10.6886	1.15096e-26	1.35058e-25	Nexn	protein_coding
ENSMUSG00000062604	1652.72	0.990999	0.0927699	10.6823	1.23145e-26	1.44325e-25	Srpk2	protein_coding
ENSMUSG00000025439	563.433	-1.4158	0.132602	-10.6771	1.30272e-26	1.52488e-25	Clns1a	protein_coding
ENSMUSG00000074825	90.4582	-3.67031	0.343769	-10.6767	1.30861e-26	1.53082e-25	Itpripl1	protein_coding
ENSMUSG00000028082	2656.66	1.12849	0.105707	10.6756	1.32365e-26	1.54746e-25	Sh3d19	protein_coding
ENSMUSG00000022120	261.099	-1.98953	0.186437	-10.6713	1.38667e-26	1.62013e-25	Rnf219	protein_coding
ENSMUSG00000039693	357.645	-1.63702	0.153517	-10.6634	1.50963e-26	1.7627e-25	Msantd3	protein_coding
ENSMUSG00000022758	181.395	2.28287	0.214113	10.662	1.53286e-26	1.78872e-25	P2rx6	protein_coding
ENSMUSG00000033845	762.282	-1.11806	0.104872	-10.6612	1.54636e-26	1.80336e-25	Mrpl15	protein_coding
ENSMUSG00000021952	966.239	-1.29859	0.12201	-10.6433	1.87393e-26	2.18267e-25	Xpo4	protein_coding
ENSMUSG00000037370	2147.86	1.85209	0.17406	10.6405	1.93096e-26	2.24771e-25	Enpp1	protein_coding
ENSMUSG00000022799	1208.76	-1.32163	0.124214	-10.64	1.94214e-26	2.25932e-25	Arhgap31	protein_coding
ENSMUSG00000041695	698.293	2.36728	0.222514	10.6388	1.96614e-26	2.28584e-25	Kcnj2	protein_coding
ENSMUSG00000068856	605.069	-1.50989	0.142048	-10.6294	2.17414e-26	2.5261e-25	Sf3b4	protein_coding
ENSMUSG00000027961	74.3045	3.85968	0.363186	10.6273	2.22488e-26	2.58347e-25	Lrrc39	protein_coding
ENSMUSG00000040254	801.831	4.10157	0.386515	10.6117	2.63043e-26	3.05062e-25	Sema3d	protein_coding
ENSMUSG00000038886	1909.64	1.18682	0.111895	10.6065	2.77936e-26	3.21938e-25	Man2a2	protein_coding
ENSMUSG00000040990	2743.86	-1.09284	0.103056	-10.6043	2.8472e-26	3.29594e-25	Sh3kbp1	protein_coding
ENSMUSG00000062661	1484.95	-1.21361	0.1145	-10.5992	3.00664e-26	3.47838e-25	Ncs1	protein_coding
ENSMUSG00000057406	2307.42	-1.09455	0.103271	-10.5989	3.01626e-26	3.48736e-25	Nsd2	protein_coding
ENSMUSG00000048170	957.519	-1.08928	0.10287	-10.5889	3.35553e-26	3.87488e-25	Mcmbp	protein_coding
ENSMUSG00000000958	120.811	6.16871	0.582774	10.5851	3.49473e-26	4.03316e-25	Slc7a7	protein_coding
ENSMUSG00000032507	518.314	1.53582	0.145227	10.5754	3.87692e-26	4.46876e-25	Fbxl2	protein_coding
ENSMUSG00000029405	2149.91	-1.00092	0.0946568	-10.5742	3.92448e-26	4.52082e-25	G3bp2	protein_coding
ENSMUSG00000005354	2221.76	-1.12366	0.106278	-10.5728	3.98471e-26	4.58461e-25	Txn2	protein_coding
ENSMUSG00000032737	3451	1.09582	0.103651	10.5721	4.01195e-26	4.61313e-25	Inppl1	protein_coding
ENSMUSG00000024302	682.943	1.37455	0.130049	10.5695	4.12832e-26	4.74405e-25	Dtna	protein_coding
ENSMUSG00000035314	513.546	1.53779	0.14551	10.5683	4.1814e-26	4.80213e-25	Gdpd5	protein_coding
ENSMUSG00000008333	966.464	-1.32481	0.12542	-10.563	4.4237e-26	5.0773e-25	Snrpb2	protein_coding
ENSMUSG00000031388	334.217	-1.69379	0.160528	-10.5514	5.00549e-26	5.73458e-25	Naa10	protein_coding
ENSMUSG00000047735	205.275	2.14268	0.203098	10.55	5.08063e-26	5.81714e-25	Samd9l	protein_coding
ENSMUSG00000059970	305.313	1.65636	0.157056	10.5463	5.28419e-26	6.04654e-25	Hspa2	protein_coding
ENSMUSG00000032333	344.313	1.61144	0.152866	10.5415	5.5592e-26	6.35352e-25	Stoml1	protein_coding
ENSMUSG00000001918	447.412	-1.67327	0.158927	-10.5286	6.37899e-26	7.28603e-25	Slc1a5	protein_coding
ENSMUSG00000024308	1376.4	1.28233	0.121812	10.5271	6.47725e-26	7.39378e-25	Tapbp	protein_coding
ENSMUSG00000036295	157.419	2.66978	0.253785	10.5199	6.99825e-26	7.97885e-25	Lrrn3	protein_coding
ENSMUSG00000005698	1749.3	-0.988996	0.0940552	-10.5151	7.36411e-26	8.39091e-25	Ctcf	protein_coding
ENSMUSG00000058392	885.491	-1.30651	0.124284	-10.5123	7.57967e-26	8.63131e-25	Rrp1b	protein_coding
ENSMUSG00000040888	327.807	-1.61563	0.153702	-10.5115	7.64729e-26	8.70306e-25	Gfer	protein_coding
ENSMUSG00000001847	3511.34	-0.945033	0.0899228	-10.5094	7.82033e-26	8.89462e-25	Rac1	protein_coding
ENSMUSG00000037949	1053.82	1.06279	0.101132	10.5089	7.85818e-26	8.93229e-25	Ano10	protein_coding
ENSMUSG00000041438	1144.18	-1.36915	0.130288	-10.5087	7.88064e-26	8.95243e-25	Utp4	protein_coding
ENSMUSG00000035357	1435.7	1.61807	0.153997	10.5072	8.00529e-26	9.08856e-25	Pdzrn3	protein_coding
ENSMUSG00000029068	2871.84	1.42835	0.135949	10.5065	8.06451e-26	9.15028e-25	Ccnl2	protein_coding
ENSMUSG00000028187	676.622	-1.24292	0.118322	-10.5045	8.23178e-26	9.33446e-25	Rpf1	protein_coding
ENSMUSG00000053617	6305.51	1.3885	0.132182	10.5045	8.237e-26	9.33477e-25	Sh3pxd2a	protein_coding
ENSMUSG00000022708	2622.42	1.65583	0.157647	10.5034	8.32996e-26	9.42879e-25	Zbtb20	protein_coding
ENSMUSG00000057666	8616.64	-1.07076	0.101985	-10.4992	8.71284e-26	9.85037e-25	Gapdh	protein_coding
ENSMUSG00000032763	662.677	1.30019	0.123899	10.4939	9.21016e-26	1.04001e-24	Ilvbl	protein_coding
ENSMUSG00000031561	2264.48	1.99165	0.189794	10.4937	9.23018e-26	1.04165e-24	Tenm3	protein_coding
ENSMUSG00000045763	3685.3	-0.99755	0.0952506	-10.4729	1.1506e-25	1.2977e-24	Basp1	protein_coding
ENSMUSG00000040749	176.892	-2.24421	0.21435	-10.4698	1.18865e-25	1.33982e-24	Siah1b	protein_coding
ENSMUSG00000027522	1448.79	1.19952	0.114574	10.4694	1.19407e-25	1.34513e-24	Stx16	protein_coding
ENSMUSG00000024812	808.111	-1.40086	0.133858	-10.4653	1.24662e-25	1.40266e-24	Tjp2	protein_coding
ENSMUSG00000029554	733.61	-1.3626	0.130247	-10.4617	1.29525e-25	1.4565e-24	Mad1l1	protein_coding
ENSMUSG00000063659	1125.44	1.64583	0.157473	10.4515	1.4416e-25	1.62011e-24	Zbtb18	protein_coding
ENSMUSG00000040857	913.273	-1.47008	0.140687	-10.4493	1.47569e-25	1.65743e-24	Erf	protein_coding
ENSMUSG00000037253	902.326	-1.14474	0.109571	-10.4475	1.5041e-25	1.68833e-24	Mex3c	protein_coding
ENSMUSG00000049106	897.514	1.25486	0.120316	10.4296	1.81559e-25	2.03193e-24	Dcaf5	protein_coding
ENSMUSG00000022100	1778.86	-0.929742	0.0891504	-10.4289	1.82948e-25	2.04626e-24	Xpo7	protein_coding
ENSMUSG00000029683	978.431	10.7252	1.02842	10.4288	1.83183e-25	2.04768e-24	Lmod2	protein_coding
ENSMUSG00000029468	283.403	1.8851	0.180806	10.4261	1.88463e-25	2.10545e-24	P2rx7	protein_coding
ENSMUSG00000001576	3103.5	-1.22695	0.117722	-10.4224	1.96e-25	2.18707e-24	Ergic1	protein_coding
ENSMUSG00000066440	615.053	1.4011	0.134438	10.4219	1.96977e-25	2.19666e-24	Zfyve26	protein_coding
ENSMUSG00000031253	1885.65	1.04038	0.0998374	10.4207	1.99413e-25	2.22252e-24	Srpx2	protein_coding
ENSMUSG00000053580	1688.46	1.20281	0.115466	10.417	2.0741e-25	2.31029e-24	Tanc2	protein_coding
ENSMUSG00000050088	716.962	1.23811	0.118996	10.4047	2.36105e-25	2.62835e-24	1600012H06Rik	protein_coding
ENSMUSG00000031647	2827.55	-1.44922	0.139327	-10.4016	2.43892e-25	2.71344e-24	Mfap3l	protein_coding
ENSMUSG00000029821	301.937	-1.82853	0.1758	-10.4011	2.44961e-25	2.72373e-24	Gsdme	protein_coding
ENSMUSG00000004980	13783	-0.96563	0.0928398	-10.401	2.45249e-25	2.72533e-24	Hnrnpa2b1	protein_coding
ENSMUSG00000029804	467.906	1.38818	0.133471	10.4006	2.46359e-25	2.73605e-24	Herc3	protein_coding
ENSMUSG00000024735	2540.05	-0.967548	0.0931237	-10.3899	2.7558e-25	3.04623e-24	Prpf19	protein_coding
ENSMUSG00000020737	1399.32	-1.05503	0.101637	-10.3804	3.04431e-25	3.36121e-24	Jpt1	protein_coding
ENSMUSG00000007670	2852.93	-1.03834	0.100038	-10.3794	3.07733e-25	3.39569e-24	Khsrp	protein_coding
ENSMUSG00000036992	238.374	-2.08769	0.20115	-10.3787	3.09852e-25	3.41706e-24	Nxt1	protein_coding
ENSMUSG00000058672	1430.19	1.06258	0.102417	10.3751	3.21897e-25	3.54575e-24	Tubb2a	protein_coding
ENSMUSG00000009376	1997.38	-1.42037	0.136939	-10.3723	3.3156e-25	3.64793e-24	Met	protein_coding
ENSMUSG00000029163	332.363	1.84606	0.17806	10.3676	3.48168e-25	3.82842e-24	Emilin1	protein_coding
ENSMUSG00000001627	1875.44	-1.68467	0.162562	-10.3632	3.64391e-25	4.00215e-24	Ifrd1	protein_coding
ENSMUSG00000039701	502.205	1.4259	0.137622	10.361	3.73045e-25	4.09481e-24	Usp53	protein_coding
ENSMUSG00000038859	2080.45	1.28115	0.123717	10.3555	3.95054e-25	4.33136e-24	Baiap2l1	protein_coding
ENSMUSG00000025978	583.506	1.24261	0.120012	10.354	4.0127e-25	4.39696e-24	Rftn2	protein_coding
ENSMUSG00000051615	511.921	-1.39105	0.134368	-10.3525	4.07536e-25	4.46303e-24	Rap2a	protein_coding
ENSMUSG00000021589	929.07	-1.41581	0.136858	-10.3451	4.4027e-25	4.81871e-24	Rhobtb3	protein_coding
ENSMUSG00000027206	3406.93	-0.990165	0.0957238	-10.344	4.45639e-25	4.87465e-24	Cops2	protein_coding
ENSMUSG00000038274	2138.58	-1.1355	0.109829	-10.3388	4.70266e-25	5.14105e-24	Fau	protein_coding
ENSMUSG00000063200	789.789	-1.22128	0.118197	-10.3326	5.01911e-25	5.48382e-24	Nol7	protein_coding
ENSMUSG00000057863	1120.49	-1.89754	0.183704	-10.3294	5.18948e-25	5.66668e-24	Rpl36	protein_coding
ENSMUSG00000018378	1062.23	1.30593	0.126575	10.3174	5.87686e-25	6.40886e-24	Cuedc1	protein_coding
ENSMUSG00000044197	99.7212	3.37189	0.326816	10.3174	5.87935e-25	6.40886e-24	Gpr146	protein_coding
ENSMUSG00000026999	194.802	-1.94357	0.188394	-10.3165	5.93359e-25	6.46426e-24	Nup35	protein_coding
ENSMUSG00000029426	2996.47	1.20571	0.116882	10.3156	5.98963e-25	6.52154e-24	Scarb2	protein_coding
ENSMUSG00000056612	1508.04	-1.50996	0.146391	-10.3146	6.05471e-25	6.58859e-24	Ppp1r14b	protein_coding
ENSMUSG00000028184	985.174	1.76991	0.171629	10.3124	6.19122e-25	6.73326e-24	Adgrl2	protein_coding
ENSMUSG00000019297	669.68	-1.27324	0.123487	-10.3107	6.30181e-25	6.84959e-24	Nop9	protein_coding
ENSMUSG00000041528	626.765	1.30254	0.126339	10.3099	6.35914e-25	6.90395e-24	Rnf123	protein_coding
ENSMUSG00000026341	3166.72	-0.98162	0.0953433	-10.2956	7.37345e-25	7.98219e-24	Actr3	protein_coding
ENSMUSG00000006676	2593.23	0.864689	0.0840093	10.2928	7.59546e-25	8.21782e-24	Usp19	protein_coding
ENSMUSG00000043439	97.2638	-3.58133	0.348043	-10.2899	7.82612e-25	8.46253e-24	Epop	protein_coding
ENSMUSG00000075602	750.14	1.61174	0.15682	10.2777	8.88337e-25	9.58378e-24	Ly6a	protein_coding
ENSMUSG00000013629	2439.97	-1.48258	0.144269	-10.2765	8.99325e-25	9.69678e-24	Cad	protein_coding
ENSMUSG00000058558	3477.9	-1.11387	0.108404	-10.2751	9.12087e-25	9.82876e-24	Rpl5	protein_coding
ENSMUSG00000001020	2115.55	-1.02676	0.0999327	-10.2745	9.17967e-25	9.88649e-24	S100a4	protein_coding
ENSMUSG00000039840	768.897	1.23748	0.120496	10.2698	9.63652e-25	1.03726e-23	Epg5	protein_coding
ENSMUSG00000022453	654.969	1.31147	0.127744	10.2664	9.98337e-25	1.07398e-23	Naga	protein_coding
ENSMUSG00000064367	97009.9	1.19305	0.116277	10.2603	1.06325e-24	1.14316e-23	mt-Nd5	protein_coding
ENSMUSG00000032594	890.188	1.15316	0.112398	10.2596	1.07124e-24	1.15109e-23	Ip6k1	protein_coding
ENSMUSG00000028800	617.122	-1.20751	0.117706	-10.2587	1.08129e-24	1.16123e-23	Hdac1	protein_coding
ENSMUSG00000039515	2577.26	-1.04187	0.101574	-10.2573	1.09765e-24	1.17814e-23	Ptpa	protein_coding
ENSMUSG00000018326	4138.54	-0.762702	0.0743675	-10.2558	1.11398e-24	1.19498e-23	Ywhab	protein_coding
ENSMUSG00000033735	395.446	-1.41352	0.13792	-10.2489	1.19725e-24	1.28285e-23	Spr	protein_coding
ENSMUSG00000028261	545.286	-1.36632	0.133329	-10.2477	1.21224e-24	1.2981e-23	Ndufaf4	protein_coding
ENSMUSG00000020899	878.378	-1.5062	0.146981	-10.2476	1.21287e-24	1.2981e-23	Pfas	protein_coding
ENSMUSG00000001333	628.558	1.59442	0.155621	10.2455	1.23966e-24	1.32603e-23	Sync	protein_coding
ENSMUSG00000024769	304.324	1.52729	0.149114	10.2424	1.27966e-24	1.36726e-23	Cdc42bpg	protein_coding
ENSMUSG00000061613	977.61	-1.24679	0.121738	-10.2416	1.29116e-24	1.37877e-23	U2af1	protein_coding
ENSMUSG00000025241	1117.11	1.81904	0.177668	10.2385	1.3332e-24	1.42286e-23	Fyco1	protein_coding
ENSMUSG00000051790	1610.25	1.11629	0.109219	10.2206	1.60263e-24	1.70945e-23	Nlgn2	protein_coding
ENSMUSG00000040725	3654.57	-0.983416	0.0962472	-10.2176	1.65376e-24	1.76298e-23	Hnrnpul1	protein_coding
ENSMUSG00000052135	150.356	2.61558	0.256085	10.2137	1.72135e-24	1.834e-23	Foxo6	protein_coding
ENSMUSG00000025995	1292.75	-0.983875	0.0964136	-10.2047	1.88835e-24	2.0108e-23	Wdr75	protein_coding
ENSMUSG00000022558	918.074	1.56555	0.15344	10.2031	1.92141e-24	2.04484e-23	Mroh1	protein_coding
ENSMUSG00000067889	116.717	2.8118	0.275664	10.2001	1.98062e-24	2.10549e-23	Sptbn2	protein_coding
ENSMUSG00000007836	2847.46	-1.20472	0.118124	-10.1988	2.00774e-24	2.13311e-23	Hnrnpa0	protein_coding
ENSMUSG00000057789	1613.37	-1.14363	0.11227	-10.1864	2.28039e-24	2.4187e-23	Bak1	protein_coding
ENSMUSG00000037936	606.862	-1.40373	0.138019	-10.1705	2.68425e-24	2.84067e-23	Scarb1	protein_coding
ENSMUSG00000017466	23781.4	1.309	0.128745	10.1674	2.77185e-24	2.93173e-23	Timp2	protein_coding
ENSMUSG00000022312	3846.47	-0.836702	0.0823011	-10.1664	2.80194e-24	2.96189e-23	Eif3h	protein_coding
ENSMUSG00000041133	3312.03	-1.12231	0.110438	-10.1624	2.91842e-24	3.0833e-23	Smc1a	protein_coding
ENSMUSG00000024346	578.382	-1.30655	0.128622	-10.1581	3.05103e-24	3.22159e-23	Pfdn1	protein_coding
ENSMUSG00000033902	732.942	1.25688	0.123865	10.1472	3.41104e-24	3.59368e-23	Mapkbp1	protein_coding
ENSMUSG00000028741	488.18	-1.60019	0.157719	-10.1458	3.45825e-24	3.63936e-23	Mrto4	protein_coding
ENSMUSG00000026207	2229.48	1.55045	0.15289	10.141	3.63508e-24	3.82119e-23	Speg	protein_coding
ENSMUSG00000027009	88.5997	4.00234	0.394864	10.136	3.82461e-24	4.01594e-23	Itga4	protein_coding
ENSMUSG00000054509	678.999	1.32235	0.130526	10.1309	4.0274e-24	4.22653e-23	Parp4	protein_coding
ENSMUSG00000062203	3631.23	-1.03981	0.102662	-10.1285	4.13119e-24	4.33304e-23	Gspt1	protein_coding
ENSMUSG00000024974	2661.17	-1.26157	0.124634	-10.1222	4.40475e-24	4.6174e-23	Smc3	protein_coding
ENSMUSG00000050379	458.86	-1.33967	0.132372	-10.1206	4.47884e-24	4.68985e-23	Septin6	protein_coding
ENSMUSG00000078517	1379.79	0.985468	0.0974408	10.1135	4.81304e-24	5.03421e-23	Emc1	protein_coding
ENSMUSG00000024790	235.889	-1.85676	0.183751	-10.1048	5.2628e-24	5.49855e-23	Sac3d1	protein_coding
ENSMUSG00000026739	1599.5	-0.893324	0.0884247	-10.1027	5.37648e-24	5.61421e-23	Bmi1	protein_coding
ENSMUSG00000016128	1014.03	1.2997	0.128858	10.0863	6.34882e-24	6.62222e-23	Stard13	protein_coding
ENSMUSG00000018433	974.183	-1.20762	0.119797	-10.0805	6.73598e-24	7.01829e-23	Nol11	protein_coding
ENSMUSG00000014633	196.513	-2.02178	0.200583	-10.0795	6.80777e-24	7.08917e-23	Cmc2	protein_coding
ENSMUSG00000033653	751.508	1.18938	0.118084	10.0723	7.32285e-24	7.61714e-23	Vps8	protein_coding
ENSMUSG00000028861	662.5	-1.22722	0.121844	-10.0721	7.34237e-24	7.63323e-23	Mrps15	protein_coding
ENSMUSG00000020211	2118.45	-1.18011	0.11717	-10.0718	7.36181e-24	7.64922e-23	Sf3a2	protein_coding
ENSMUSG00000030521	698.846	-1.32544	0.131763	-10.0593	8.35883e-24	8.6804e-23	Mphosph10	protein_coding
ENSMUSG00000010609	204.021	2.05276	0.204441	10.0408	1.00829e-23	1.04593e-22	Psen2	protein_coding
ENSMUSG00000035649	1058.36	1.24603	0.124097	10.0408	1.00891e-23	1.04599e-22	Zcchc7	protein_coding
ENSMUSG00000040274	1704.9	-0.963139	0.0959831	-10.0345	1.0755e-23	1.11443e-22	Cdk6	protein_coding
ENSMUSG00000028224	545.229	-1.29568	0.129232	-10.026	1.17119e-23	1.21224e-22	Nbn	protein_coding
ENSMUSG00000031129	779.263	1.47818	0.147447	10.0252	1.18164e-23	1.22239e-22	Slc9a9	protein_coding
ENSMUSG00000026960	481.82	-1.40809	0.14059	-10.0156	1.30226e-23	1.34496e-22	Arl6ip6	protein_coding
ENSMUSG00000034394	170.807	2.64451	0.264074	10.0143	1.31949e-23	1.36201e-22	Lif	protein_coding
ENSMUSG00000049511	106.989	-2.75494	0.275179	-10.0115	1.35716e-23	1.40013e-22	Htr1b	protein_coding
ENSMUSG00000027498	748.658	-1.10468	0.110353	-10.0104	1.37242e-23	1.4151e-22	Cstf1	protein_coding
ENSMUSG00000028480	940.397	-1.56235	0.156076	-10.0102	1.37527e-23	1.41725e-22	Glipr2	protein_coding
ENSMUSG00000027479	2921.67	-0.894536	0.0893803	-10.0082	1.40274e-23	1.44399e-22	Mapre1	protein_coding
ENSMUSG00000021877	3235.88	-0.911284	0.091075	-10.0059	1.43633e-23	1.47696e-22	Arf4	protein_coding
ENSMUSG00000024772	2434.46	-0.975526	0.0976156	-9.99354	1.62665e-23	1.67174e-22	Ehd1	protein_coding
ENSMUSG00000030245	1229.07	-1.20447	0.120533	-9.99291	1.6371e-23	1.68157e-22	Golt1b	protein_coding
ENSMUSG00000036054	607.945	1.40594	0.140744	9.98936	1.69681e-23	1.74196e-22	Sugp2	protein_coding
ENSMUSG00000025499	696.08	-1.31903	0.132045	-9.98925	1.69869e-23	1.74294e-22	Hras	protein_coding
ENSMUSG00000008859	1487.05	-0.990686	0.0991803	-9.98874	1.70746e-23	1.75099e-22	Rala	protein_coding
ENSMUSG00000024222	613.442	-1.3418	0.134344	-9.98778	1.72394e-23	1.76692e-22	Fkbp5	protein_coding
ENSMUSG00000024940	8648.22	1.54121	0.154456	9.97835	1.89597e-23	1.94008e-22	Ltbp3	protein_coding
ENSMUSG00000029757	261.788	1.62759	0.163125	9.97752	1.91185e-23	1.95526e-22	Dync1i1	protein_coding
ENSMUSG00000027900	1037.82	1.14738	0.115026	9.97489	1.96311e-23	2.00444e-22	Dram2	protein_coding
ENSMUSG00000023764	249.701	1.95132	0.195804	9.9657	2.15353e-23	2.19767e-22	Sfi1	protein_coding
ENSMUSG00000043313	106.33	3.07178	0.308247	9.9653	2.16215e-23	2.20528e-22	Pcdhb19	protein_coding
ENSMUSG00000067629	320.558	1.9121	0.191881	9.965	2.16878e-23	2.21085e-22	Syngap1	protein_coding
ENSMUSG00000021958	314.705	-1.62506	0.163125	-9.96207	2.23358e-23	2.27567e-22	Pinx1	protein_coding
ENSMUSG00000063268	163.383	2.28735	0.229637	9.96072	2.26412e-23	2.30554e-22	Parp10	protein_coding
ENSMUSG00000036817	2932.06	0.902771	0.0906364	9.96036	2.27239e-23	2.31272e-22	Sun1	protein_coding
ENSMUSG00000000223	814.49	1.03941	0.104382	9.95781	2.33132e-23	2.37142e-22	Drp2	protein_coding
ENSMUSG00000044367	304.735	-1.78627	0.179436	-9.95489	2.40085e-23	2.44082e-22	Slc16a13	protein_coding
ENSMUSG00000020923	2158.76	-0.83091	0.0834725	-9.95429	2.41537e-23	2.45426e-22	Ubtf	protein_coding
ENSMUSG00000017428	2126.54	-0.859346	0.0863299	-9.95422	2.41718e-23	2.45478e-22	Psmd11	protein_coding
ENSMUSG00000031715	2860.94	-1.0535	0.10598	-9.94053	2.77341e-23	2.81201e-22	Smarca5	protein_coding
ENSMUSG00000074802	638.04	-1.72149	0.173242	-9.93688	2.877e-23	2.91547e-22	Gas2l3	protein_coding
ENSMUSG00000063273	2819.61	-0.898001	0.0903964	-9.93403	2.96032e-23	2.9983e-22	Naa15	protein_coding
ENSMUSG00000056076	6164.22	-0.915037	0.0921141	-9.93374	2.96915e-23	3.00562e-22	Eif3b	protein_coding
ENSMUSG00000024127	1253.7	1.40327	0.141287	9.93199	3.02154e-23	3.05702e-22	Prepl	protein_coding
ENSMUSG00000026113	334.894	1.50118	0.151218	9.92728	3.16784e-23	3.1999e-22	Inpp4a	protein_coding
ENSMUSG00000028282	540.83	-1.45159	0.146241	-9.926	3.20867e-23	3.2394e-22	Casp8ap2	protein_coding
ENSMUSG00000015776	852.18	-1.26623	0.127659	-9.91883	3.44757e-23	3.47873e-22	Med22	protein_coding
ENSMUSG00000019726	905.956	1.44524	0.145719	9.91799	3.47672e-23	3.50626e-22	Lyst	protein_coding
ENSMUSG00000067071	846.363	1.61741	0.163143	9.91407	3.616e-23	3.64479e-22	Hes6	protein_coding
ENSMUSG00000022451	1537.88	-0.96661	0.097525	-9.91141	3.7136e-23	3.74116e-22	Twf1	protein_coding
ENSMUSG00000032666	242.026	-1.94337	0.196094	-9.91041	3.75118e-23	3.77499e-22	1700025G04Rik	protein_coding
ENSMUSG00000023915	160.717	-2.25416	0.227559	-9.90583	3.92715e-23	3.94366e-22	Tnfrsf21	protein_coding
ENSMUSG00000000058	524.247	-1.61877	0.163474	-9.90231	4.06779e-23	4.08272e-22	Cav2	protein_coding
ENSMUSG00000032239	381.464	-1.40685	0.142081	-9.90172	4.09157e-23	4.10441e-22	Rp9	protein_coding
ENSMUSG00000040557	215.361	2.06579	0.208732	9.89688	4.29456e-23	4.30574e-22	Mettl27	protein_coding
ENSMUSG00000055240	232.641	-1.77698	0.179742	-9.88628	4.77423e-23	4.77905e-22	Zfp101	protein_coding
ENSMUSG00000060216	423.488	-1.39531	0.141177	-9.88339	4.91409e-23	4.91383e-22	Arrb2	protein_coding
ENSMUSG00000040521	350.028	-1.59234	0.161115	-9.88325	4.92084e-23	4.91798e-22	Tsfm	protein_coding
ENSMUSG00000031785	512.546	1.83748	0.185971	9.88045	5.06073e-23	5.05243e-22	Adgrg1	protein_coding
ENSMUSG00000027091	1225.98	-0.942389	0.0953936	-9.87895	5.13666e-23	5.12552e-22	Zc3h15	protein_coding
ENSMUSG00000022389	1641.07	0.852614	0.0863893	9.86943	5.64831e-23	5.63309e-22	Tef	protein_coding
ENSMUSG00000024258	350.004	-1.45231	0.14723	-9.86422	5.94937e-23	5.93019e-22	Polr2d	protein_coding
ENSMUSG00000036334	122.594	3.52768	0.357781	9.85988	6.21256e-23	6.18927e-22	Igsf10	protein_coding
ENSMUSG00000033088	672.308	-1.38375	0.140363	-9.85841	6.30392e-23	6.27697e-22	Triobp	protein_coding
ENSMUSG00000001127	1433.17	0.972635	0.0986646	9.858	6.32982e-23	6.29944e-22	Araf	protein_coding
ENSMUSG00000031824	486.155	1.34389	0.136339	9.857	6.39326e-23	6.35922e-22	6430548M08Rik	protein_coding
ENSMUSG00000053334	226.976	1.9316	0.196088	9.85068	6.80815e-23	6.76833e-22	Ficd	protein_coding
ENSMUSG00000034354	1326.56	0.918199	0.0932639	9.84517	7.19169e-23	7.1421e-22	Mtmr3	protein_coding
ENSMUSG00000020964	3053.55	1.38329	0.140536	9.84298	7.35028e-23	7.29462e-22	Sel1l	protein_coding
ENSMUSG00000020312	548.137	1.24264	0.126247	9.84294	7.35299e-23	7.29462e-22	Shc2	protein_coding
ENSMUSG00000066829	238.764	1.90088	0.193129	9.84256	7.38051e-23	7.31806e-22	Zfp810	protein_coding
ENSMUSG00000020018	171.841	-2.35597	0.239429	-9.83996	7.5739e-23	7.50587e-22	Snrpf	protein_coding
ENSMUSG00000038086	124.539	2.3865	0.242546	9.83939	7.61733e-23	7.54495e-22	Hspb2	protein_coding
ENSMUSG00000000171	1033.86	-1.1431	0.116231	-9.83477	7.97535e-23	7.88715e-22	Sdhd	protein_coding
ENSMUSG00000039982	547.822	1.19416	0.121431	9.83407	8.03043e-23	7.93746e-22	Dtx4	protein_coding
ENSMUSG00000019579	735.414	-1.24622	0.126868	-9.82299	8.9641e-23	8.84642e-22	Mydgf	protein_coding
ENSMUSG00000079426	1293.49	-1.15227	0.11735	-9.81911	9.31632e-23	9.18922e-22	Arpc4	protein_coding
ENSMUSG00000020171	630.772	-1.26604	0.128947	-9.81826	9.39488e-23	9.26186e-22	Yeats4	protein_coding
ENSMUSG00000062075	1210.91	-1.05797	0.107861	-9.80862	1.03375e-22	1.01805e-21	Lmnb2	protein_coding
ENSMUSG00000058070	1660.48	-0.955796	0.0974513	-9.80794	1.04071e-22	1.02437e-21	Eml1	protein_coding
ENSMUSG00000045817	2765.7	-1.70718	0.174144	-9.80327	1.08995e-22	1.07227e-21	Zfp36l2	protein_coding
ENSMUSG00000002625	1040.08	1.60337	0.163566	9.80259	1.09736e-22	1.079e-21	Akap8l	protein_coding
ENSMUSG00000050192	227.392	-1.94839	0.198797	-9.80092	1.1157e-22	1.09647e-21	Eif5a2	protein_coding
ENSMUSG00000025066	3307.4	-0.862441	0.0880049	-9.79991	1.12685e-22	1.10685e-21	Sfr1	protein_coding
ENSMUSG00000028399	1005	1.11423	0.113699	9.79976	1.12853e-22	1.10793e-21	Ptprd	protein_coding
ENSMUSG00000047617	249.354	2.22288	0.226883	9.79749	1.15419e-22	1.13135e-21	Paxx	protein_coding
ENSMUSG00000031880	103.99	2.89948	0.29595	9.79722	1.15721e-22	1.13372e-21	Rrad	protein_coding
ENSMUSG00000037020	277.597	-1.69185	0.172776	-9.79217	1.21658e-22	1.19127e-21	Wdr62	protein_coding
ENSMUSG00000033540	195.569	2.16482	0.221125	9.79003	1.24255e-22	1.21606e-21	Idua	protein_coding
ENSMUSG00000027639	1278.18	-1.03293	0.105579	-9.78348	1.32573e-22	1.29546e-21	Samhd1	protein_coding
ENSMUSG00000022427	980.031	-1.11932	0.114436	-9.78121	1.35582e-22	1.32417e-21	Tomm22	protein_coding
ENSMUSG00000022214	515.503	1.48464	0.151842	9.77757	1.40545e-22	1.37122e-21	Dcaf11	protein_coding
ENSMUSG00000039318	1524.71	0.926118	0.0947261	9.77679	1.41625e-22	1.38104e-21	Rab3gap2	protein_coding
ENSMUSG00000066148	583.227	-1.22305	0.125138	-9.77359	1.46181e-22	1.42473e-21	Prpf4	protein_coding
ENSMUSG00000024566	1354.75	0.930449	0.0952915	9.76423	1.60323e-22	1.56096e-21	Atp9b	protein_coding
ENSMUSG00000022790	297.093	-2.15134	0.220365	-9.7626	1.62926e-22	1.58548e-21	Igsf11	protein_coding
ENSMUSG00000047921	928.423	1.47512	0.151144	9.75971	1.67633e-22	1.6296e-21	Trappc9	protein_coding
ENSMUSG00000044147	1372.36	-0.999507	0.1025	-9.75129	1.82146e-22	1.76887e-21	Arf6	protein_coding
ENSMUSG00000025172	429.165	10.0222	1.02802	9.74905	1.86208e-22	1.80739e-21	Ankrd2	protein_coding
ENSMUSG00000062580	941.86	-1.04911	0.107636	-9.7468	1.90368e-22	1.84681e-21	Timm17a	protein_coding
ENSMUSG00000019467	1043.1	1.29908	0.133288	9.74647	1.90999e-22	1.85198e-21	Arhgef25	protein_coding
ENSMUSG00000042254	3385.79	14.0994	1.4474	9.7412	2.01163e-22	1.94653e-21	Cilp	protein_coding
ENSMUSG00000064090	173.656	-1.96245	0.201513	-9.7386	2.06374e-22	1.99594e-21	Vrk2	protein_coding
ENSMUSG00000037503	2312.56	-0.855211	0.0878513	-9.73475	2.14334e-22	2.07186e-21	Fam168b	protein_coding
ENSMUSG00000024561	1124.74	0.982387	0.10098	9.72853	2.27867e-22	2.20154e-21	Mbd1	protein_coding
ENSMUSG00000025507	183.313	-1.99541	0.205214	-9.72357	2.39243e-22	2.30909e-21	Pidd1	protein_coding
ENSMUSG00000022791	1711.64	-1.06106	0.109128	-9.72307	2.40431e-22	2.31937e-21	Tnk2	protein_coding
ENSMUSG00000014074	566.803	-1.37543	0.141519	-9.71902	2.50188e-22	2.41226e-21	Rnf168	protein_coding
ENSMUSG00000032332	9729.6	2.70324	0.278169	9.71797	2.52767e-22	2.43588e-21	Col12a1	protein_coding
ENSMUSG00000055302	1441.42	-0.88687	0.0913043	-9.71334	2.64513e-22	2.54778e-21	Mrfap1	protein_coding
ENSMUSG00000069094	859.016	1.14018	0.117487	9.7047	2.87909e-22	2.76747e-21	Pde7a	protein_coding
ENSMUSG00000054452	6277.6	-1.04976	0.108192	-9.70283	2.93253e-22	2.81732e-21	Tle5	protein_coding
ENSMUSG00000027677	1779.29	0.923427	0.0952215	9.69767	3.08459e-22	2.95898e-21	Ttc14	protein_coding
ENSMUSG00000055760	140.145	-2.42776	0.250397	-9.69566	3.146e-22	3.01636e-21	Gemin6	protein_coding
ENSMUSG00000023905	3685.44	-1.31873	0.136053	-9.69272	3.23784e-22	3.10283e-21	Tnfrsf12a	protein_coding
ENSMUSG00000041747	629.289	-1.39473	0.143901	-9.69224	3.25309e-22	3.11587e-21	Utp15	protein_coding
ENSMUSG00000042660	388.684	-1.38072	0.142472	-9.69117	3.28751e-22	3.14724e-21	Wdr55	protein_coding
ENSMUSG00000025508	3726.97	-1.4054	0.145149	-9.68241	3.58182e-22	3.42551e-21	Rplp2	protein_coding
ENSMUSG00000002342	1356.69	1.01404	0.10474	9.68153	3.61263e-22	3.45323e-21	Tmem161a	protein_coding
ENSMUSG00000038023	1563.21	0.933774	0.0964841	9.67801	3.73941e-22	3.5726e-21	Atp6v0a2	protein_coding
ENSMUSG00000055862	100.93	3.14926	0.325441	9.6769	3.77993e-22	3.60949e-21	Izumo4	protein_coding
ENSMUSG00000025151	10036.6	0.714493	0.0738689	9.67245	3.94824e-22	3.76449e-21	Maged1	protein_coding
ENSMUSG00000029512	1061.86	1.01312	0.104755	9.67135	3.99077e-22	3.80312e-21	Ulk1	protein_coding
ENSMUSG00000032562	7602.91	-0.737468	0.0763215	-9.66265	4.3448e-22	4.13633e-21	Gnai2	protein_coding
ENSMUSG00000001419	2932.85	0.97725	0.101163	9.66017	4.4511e-22	4.23113e-21	Mef2d	protein_coding
ENSMUSG00000032194	2365.4	1.07817	0.111636	9.65787	4.55221e-22	4.32506e-21	Kank2	protein_coding
ENSMUSG00000040612	712.471	-1.39806	0.144761	-9.65773	4.55843e-22	4.32878e-21	Ildr2	protein_coding
ENSMUSG00000053801	514.96	-1.73026	0.179174	-9.65685	4.59797e-22	4.36414e-21	Grwd1	protein_coding
ENSMUSG00000000384	1203.49	-1.38001	0.143023	-9.64882	4.97258e-22	4.71733e-21	Tbrg4	protein_coding
ENSMUSG00000032221	82.1375	-3.42541	0.355155	-9.64483	5.1697e-22	4.90186e-21	Mns1	protein_coding
ENSMUSG00000040717	220.479	2.34318	0.242956	9.64445	5.18869e-22	4.9174e-21	Il17rd	protein_coding
ENSMUSG00000014776	423.638	1.36737	0.14179	9.64362	5.23077e-22	4.95479e-21	Nol3	protein_coding
ENSMUSG00000037275	1000.97	-0.974992	0.101119	-9.642	5.31416e-22	5.02873e-21	Gemin5	protein_coding
ENSMUSG00000018474	7303.85	0.931738	0.0967885	9.62653	6.17821e-22	5.84051e-21	Chd3	protein_coding
ENSMUSG00000061458	794.284	-1.19614	0.124256	-9.62637	6.18755e-22	5.84641e-21	Nol10	protein_coding
ENSMUSG00000045545	160.809	-2.89649	0.300895	-9.62624	6.19524e-22	5.85075e-21	Krt14	protein_coding
ENSMUSG00000051518	380.406	-1.51708	0.157616	-9.62512	6.26309e-22	5.91186e-21	Rps19bp1	protein_coding
ENSMUSG00000039756	1354.43	-1.1792	0.122524	-9.62425	6.31685e-22	5.95963e-21	Dnttip2	protein_coding
ENSMUSG00000025572	487.694	1.33284	0.138504	9.62317	6.3832e-22	6.01922e-21	Tmc6	protein_coding
ENSMUSG00000037643	1685.23	-1.0184	0.105845	-9.62166	6.47797e-22	6.10554e-21	Prkci	protein_coding
ENSMUSG00000029622	2895.77	-1.05878	0.110058	-9.62024	6.56801e-22	6.1873e-21	Arpc1b	protein_coding
ENSMUSG00000002847	539.627	1.29395	0.134514	9.61941	6.62123e-22	6.23433e-21	Pla1a	protein_coding
ENSMUSG00000031819	690.404	-1.12173	0.116699	-9.6121	7.10858e-22	6.68986e-21	Emc8	protein_coding
ENSMUSG00000025372	1141.61	-1.10802	0.115364	-9.60453	7.6504e-22	7.1926e-21	Baiap2	protein_coding
ENSMUSG00000017756	1856.72	0.999051	0.104024	9.60408	7.68386e-22	7.22045e-21	Slc12a7	protein_coding
ENSMUSG00000025170	60.5437	3.96269	0.412716	9.6015	7.87868e-22	7.39616e-21	Rab40b	protein_coding
ENSMUSG00000047139	187.209	-2.15174	0.224112	-9.60117	7.90409e-22	7.41633e-21	Cd24a	protein_coding
ENSMUSG00000021963	579.069	-1.21893	0.127081	-9.59172	8.66284e-22	8.12421e-21	Sap18	protein_coding
ENSMUSG00000031827	599.88	-1.74846	0.182348	-9.58859	8.92951e-22	8.37014e-21	Cotl1	protein_coding
ENSMUSG00000024975	302.741	1.52704	0.159333	9.58401	9.33528e-22	8.74615e-21	Pdcd4	protein_coding
ENSMUSG00000002459	185.421	-1.92795	0.20119	-9.58271	9.45294e-22	8.85199e-21	Rgs20	protein_coding
ENSMUSG00000040842	1163.89	-0.972753	0.101553	-9.57877	9.82037e-22	9.19149e-21	Szrd1	protein_coding
ENSMUSG00000031490	1962.58	-1.19142	0.124422	-9.57566	1.01212e-21	9.46837e-21	Eif4ebp1	protein_coding
ENSMUSG00000040599	846.709	-1.17871	0.123133	-9.57267	1.04177e-21	9.74089e-21	Mis12	protein_coding
ENSMUSG00000032047	982.723	-1.02292	0.106923	-9.56684	1.10223e-21	1.03011e-20	Acat1	protein_coding
ENSMUSG00000004268	898.892	-1.22836	0.128405	-9.56627	1.10835e-21	1.03532e-20	Emg1	protein_coding
ENSMUSG00000025350	339.275	1.77525	0.185584	9.56574	1.11404e-21	1.03961e-20	Rdh5	protein_coding
ENSMUSG00000022912	587.488	1.42433	0.14896	9.56183	1.15689e-21	1.07905e-20	Pros1	protein_coding
ENSMUSG00000035293	614.641	-1.405	0.147118	-9.55018	1.29473e-21	1.20643e-20	G2e3	protein_coding
ENSMUSG00000033880	342.977	1.83382	0.192062	9.54806	1.32151e-21	1.23078e-20	Lgals3bp	protein_coding
ENSMUSG00000024952	870.047	-1.1524	0.120812	-9.53876	1.44553e-21	1.34495e-20	Rps6ka4	protein_coding
ENSMUSG00000009013	1477.59	-1.18961	0.124766	-9.53473	1.50275e-21	1.39682e-20	Dynll1	protein_coding
ENSMUSG00000007589	384.536	-1.40668	0.147637	-9.52794	1.60443e-21	1.49059e-20	Tinf2	protein_coding
ENSMUSG00000034932	511.106	-1.38883	0.145852	-9.52219	1.69573e-21	1.57464e-20	Mrpl54	protein_coding
ENSMUSG00000037286	1286.24	-1.03704	0.108916	-9.5215	1.70689e-21	1.58423e-20	Stag1	protein_coding
ENSMUSG00000042046	614.828	1.15291	0.121231	9.51004	1.90586e-21	1.76716e-20	Dstyk	protein_coding
ENSMUSG00000032419	539.494	1.16274	0.122334	9.50468	2.00659e-21	1.85782e-20	Tbx18	protein_coding
ENSMUSG00000066026	336.463	2.14848	0.226104	9.50218	2.05545e-21	1.90212e-20	Dhrs3	protein_coding
ENSMUSG00000057322	1374.76	-1.16559	0.122674	-9.50159	2.0671e-21	1.91197e-20	Rpl38	protein_coding
ENSMUSG00000016018	1236.48	-0.870599	0.0916909	-9.49494	2.20344e-21	2.03707e-20	Mtrex	protein_coding
ENSMUSG00000053293	1435	-1.45762	0.153525	-9.49438	2.21523e-21	2.04697e-20	Pom121	protein_coding
ENSMUSG00000031070	344.137	2.30505	0.242828	9.49252	2.25519e-21	2.08288e-20	Mrgprf	protein_coding
ENSMUSG00000038417	858.445	1.02705	0.108209	9.49143	2.27883e-21	2.10266e-20	Fig4	protein_coding
ENSMUSG00000031754	750.294	-1.18628	0.125029	-9.488	2.3552e-21	2.171e-20	Nudt21	protein_coding
ENSMUSG00000023345	90.5173	-2.95251	0.311193	-9.48769	2.36199e-21	2.17619e-20	Poc1a	protein_coding
ENSMUSG00000030042	314.012	-1.4304	0.150813	-9.48459	2.43329e-21	2.24079e-20	Pole4	protein_coding
ENSMUSG00000030431	118.37	-3.07336	0.324156	-9.48111	2.51582e-21	2.31566e-20	Tmem238	protein_coding
ENSMUSG00000027787	1077.11	-1.22869	0.129595	-9.48103	2.51774e-21	2.31629e-20	Nmd3	protein_coding
ENSMUSG00000034220	21324.9	1.25286	0.132179	9.47852	2.57916e-21	2.37165e-20	Gpc1	protein_coding
ENSMUSG00000037933	4021.81	0.976684	0.103164	9.46728	2.87213e-21	2.63719e-20	Bicd2	protein_coding
ENSMUSG00000036256	3369.04	1.2528	0.132462	9.45775	3.14632e-21	2.88615e-20	Igfbp7	protein_coding
ENSMUSG00000021451	92.1515	3.52824	0.373082	9.45701	3.16866e-21	2.90522e-20	Sema4d	protein_coding
ENSMUSG00000041605	211.59	1.77366	0.187633	9.45283	3.29777e-21	3.02213e-20	Inava	protein_coding
ENSMUSG00000037098	984.198	0.94258	0.0997537	9.44908	3.41836e-21	3.13112e-20	Rab11fip3	protein_coding
ENSMUSG00000039735	1702.48	-1.26581	0.134037	-9.4437	3.59835e-21	3.29439e-20	Fnbp1l	protein_coding
ENSMUSG00000054405	1919.92	-0.805213	0.0852651	-9.44365	3.60023e-21	3.29451e-20	Dnajc8	protein_coding
ENSMUSG00000038708	2064.01	1.25457	0.132899	9.44003	3.72657e-21	3.40681e-20	Golga4	protein_coding
ENSMUSG00000027194	1017.25	1.18911	0.126007	9.43683	3.84223e-21	3.51085e-20	Ttc17	protein_coding
ENSMUSG00000006127	570.845	1.29881	0.137809	9.4247	4.31345e-21	3.93571e-20	Inpp5k	protein_coding
ENSMUSG00000038368	643.369	1.30264	0.138244	9.42273	4.39507e-21	4.00631e-20	Focad	protein_coding
ENSMUSG00000018750	833.344	1.6511	0.17525	9.42137	4.45223e-21	4.05645e-20	Zbtb4	protein_coding
ENSMUSG00000034771	538.154	1.98168	0.210402	9.41852	4.57476e-21	4.16608e-20	Tle2	protein_coding
ENSMUSG00000018634	227.562	2.19194	0.232768	9.41685	4.64837e-21	4.23107e-20	Crhr1	protein_coding
ENSMUSG00000052446	259.227	-1.73145	0.183958	-9.41221	4.85825e-21	4.41998e-20	Zfp961	protein_coding
ENSMUSG00000026349	1287.15	0.908886	0.0965667	9.41201	4.8674e-21	4.42616e-20	Ccnt2	protein_coding
ENSMUSG00000024659	7001.92	-0.846906	0.0900857	-9.40112	5.39876e-21	4.90227e-20	Anxa1	protein_coding
ENSMUSG00000040263	446.344	-1.36693	0.145487	-9.39556	5.6912e-21	5.16285e-20	Klhdc4	protein_coding
ENSMUSG00000004665	5599.98	-0.898178	0.0956259	-9.39262	5.85249e-21	5.30406e-20	Cnn2	protein_coding
ENSMUSG00000029598	3032.09	1.1038	0.117543	9.39062	5.96495e-21	5.40339e-20	Plbd2	protein_coding
ENSMUSG00000020235	1109.6	-1.07262	0.114261	-9.38745	6.14698e-21	5.56561e-20	Fzr1	protein_coding
ENSMUSG00000020032	852.703	1.32098	0.140768	9.38413	6.34373e-21	5.741e-20	Nuak1	protein_coding
ENSMUSG00000026698	407.601	1.45302	0.154851	9.38335	6.39065e-21	5.78069e-20	Pigc	protein_coding
ENSMUSG00000024163	1992.1	1.02467	0.109205	9.38299	6.41297e-21	5.79809e-20	Mapk8ip3	protein_coding
ENSMUSG00000040560	728.456	1.36032	0.145014	9.38059	6.56075e-21	5.92887e-20	Wdr7	protein_coding
ENSMUSG00000039501	978.177	1.5645	0.16681	9.37889	6.66711e-21	6.0221e-20	Znfx1	protein_coding
ENSMUSG00000038664	2158.71	1.27644	0.136205	9.37149	7.15174e-21	6.45059e-20	Herc1	protein_coding
ENSMUSG00000032571	534.962	1.24963	0.133405	9.36723	7.44643e-21	6.70996e-20	Pik3r4	protein_coding
ENSMUSG00000019891	188.286	-2.02054	0.215719	-9.36656	7.49345e-21	6.74911e-20	Dcbld1	protein_coding
ENSMUSG00000035107	1233.43	-1.26077	0.134646	-9.3636	7.70649e-21	6.93768e-20	Dcbld2	protein_coding
ENSMUSG00000022471	830.609	-1.03197	0.110346	-9.35208	8.59447e-21	7.72602e-20	Xrcc6	protein_coding
ENSMUSG00000023495	2337.7	-1.11647	0.119386	-9.35178	8.61866e-21	7.74407e-20	Pcbp4	protein_coding
ENSMUSG00000036306	76.5132	3.37845	0.361484	9.34605	9.0984e-21	8.16822e-20	Lzts1	protein_coding
ENSMUSG00000041506	489.568	-1.45236	0.155398	-9.34604	9.09936e-21	8.16822e-20	Rrp9	protein_coding
ENSMUSG00000017291	4047.46	0.990864	0.106145	9.33498	1.01006e-20	9.06268e-20	Taok1	protein_coding
ENSMUSG00000035960	453.817	-1.39672	0.149737	-9.32783	1.08057e-20	9.69069e-20	Apex1	protein_coding
ENSMUSG00000037316	258.706	-1.69648	0.181876	-9.32768	1.08216e-20	9.70033e-20	Bag4	protein_coding
ENSMUSG00000030861	871.192	1.17408	0.125898	9.32564	1.10316e-20	9.88389e-20	Acadsb	protein_coding
ENSMUSG00000073434	344.141	-1.50264	0.161167	-9.3235	1.12568e-20	1.00809e-19	Wdr90	protein_coding
ENSMUSG00000027016	86.3756	3.26468	0.350188	9.32265	1.13472e-20	1.0157e-19	Zfp385b	protein_coding
ENSMUSG00000051373	73.5379	3.13896	0.336806	9.31978	1.16582e-20	1.04304e-19	Plpp7	protein_coding
ENSMUSG00000115338	180.382	-1.91424	0.205457	-9.31699	1.19691e-20	1.07035e-19	Pnp	protein_coding
ENSMUSG00000054484	530.913	1.22215	0.131199	9.31525	1.21671e-20	1.08755e-19	Tmem62	protein_coding
ENSMUSG00000033060	3036.73	1.19527	0.128335	9.31364	1.23523e-20	1.10358e-19	Lmo7	protein_coding
ENSMUSG00000034595	1782.84	-0.903923	0.0970636	-9.31268	1.24643e-20	1.11306e-19	Ppp1r18	protein_coding
ENSMUSG00000027883	712.038	-1.33688	0.143598	-9.30992	1.27925e-20	1.14182e-19	Gpsm2	protein_coding
ENSMUSG00000004865	1555.73	-0.943459	0.101371	-9.30696	1.31538e-20	1.17352e-19	Srpk1	protein_coding
ENSMUSG00000063506	699.37	-1.5534	0.166988	-9.30243	1.37269e-20	1.22406e-19	Arhgap22	protein_coding
ENSMUSG00000011257	1693.47	-1.05548	0.113489	-9.30021	1.40163e-20	1.24929e-19	Pabpc4	protein_coding
ENSMUSG00000010476	519.174	-1.15372	0.124078	-9.29838	1.42608e-20	1.27048e-19	Ebf3	protein_coding
ENSMUSG00000045962	11927.9	1.15806	0.124556	9.29751	1.43778e-20	1.28029e-19	Wnk1	protein_coding
ENSMUSG00000024309	399.986	-1.32796	0.142845	-9.29651	1.45125e-20	1.29168e-19	Pfdn6	protein_coding
ENSMUSG00000024359	11455.3	-0.898766	0.0967096	-9.29345	1.49362e-20	1.32877e-19	Hspa9	protein_coding
ENSMUSG00000002409	228.655	1.74033	0.187408	9.2863	1.59742e-20	1.41977e-19	Dyrk1b	protein_coding
ENSMUSG00000021024	1554.26	-0.972349	0.104709	-9.28618	1.59919e-20	1.42067e-19	Psma6	protein_coding
ENSMUSG00000027613	1597.88	-1.21605	0.130961	-9.28565	1.60722e-20	1.42713e-19	Eif6	protein_coding
ENSMUSG00000037531	333.022	-1.36124	0.146656	-9.28182	1.66615e-20	1.47807e-19	Mrpl47	protein_coding
ENSMUSG00000021771	3352.13	-0.840944	0.0906132	-9.28058	1.68555e-20	1.49458e-19	Vdac2	protein_coding
ENSMUSG00000078773	148.68	-2.32296	0.2504	-9.27698	1.74343e-20	1.54517e-19	Rad54b	protein_coding
ENSMUSG00000032469	308.029	-1.46911	0.158365	-9.27672	1.74773e-20	1.54826e-19	Dbr1	protein_coding
ENSMUSG00000073705	87.1328	-3.07163	0.331191	-9.27452	1.78428e-20	1.57989e-19	Cenps	protein_coding
ENSMUSG00000031546	511.891	-1.32497	0.142874	-9.2737	1.79801e-20	1.59131e-19	Gins4	protein_coding
ENSMUSG00000024312	981.397	-1.10823	0.119603	-9.26587	1.93493e-20	1.71008e-19	Wdr46	protein_coding
ENSMUSG00000033099	691.181	-1.16308	0.12555	-9.26387	1.97157e-20	1.74164e-19	Nol12	protein_coding
ENSMUSG00000007837	165.828	1.92459	0.208004	9.25265	2.18992e-20	1.93362e-19	Prrg2	protein_coding
ENSMUSG00000057134	1006.36	-1.03338	0.111694	-9.2519	2.20536e-20	1.94635e-19	Ado	protein_coding
ENSMUSG00000041775	208.405	1.77937	0.192362	9.25013	2.24212e-20	1.97694e-19	Mapk1ip1	protein_coding
ENSMUSG00000026749	622.031	-1.07867	0.116614	-9.24992	2.24667e-20	1.98003e-19	Nek6	protein_coding
ENSMUSG00000037815	12844.5	0.847094	0.091586	9.24917	2.26252e-20	1.99307e-19	Ctnna1	protein_coding
ENSMUSG00000027490	705.328	-1.6236	0.175609	-9.24554	2.34047e-20	2.05981e-19	E2f1	protein_coding
ENSMUSG00000051498	148.854	2.3938	0.259145	9.23731	2.52783e-20	2.22366e-19	Tlr6	protein_coding
ENSMUSG00000047044	205.124	-1.77695	0.192368	-9.23725	2.52912e-20	2.22376e-19	D030056L22Rik	protein_coding
ENSMUSG00000032026	1449.18	-0.9602	0.104011	-9.23168	2.66432e-20	2.34155e-19	Rexo2	protein_coding
ENSMUSG00000028970	574.257	-1.20711	0.130765	-9.23115	2.67742e-20	2.35197e-19	Abcb1b	protein_coding
ENSMUSG00000031278	4538.24	1.1505	0.12466	9.22909	2.72942e-20	2.39541e-19	Acsl4	protein_coding
ENSMUSG00000040212	2457.62	-0.788003	0.0854388	-9.22301	2.88871e-20	2.53403e-19	Emp3	protein_coding
ENSMUSG00000028015	142.806	2.35351	0.25529	9.21897	2.99958e-20	2.63007e-19	Ctso	protein_coding
ENSMUSG00000027353	134.173	-2.42654	0.263605	-9.20523	3.40954e-20	2.98537e-19	Mcm8	protein_coding
ENSMUSG00000050017	1227.54	-1.03858	0.112841	-9.20394	3.45046e-20	3.01699e-19	Pitpnb	protein_coding
ENSMUSG00000022744	1432.36	-1.22911	0.133564	-9.20243	3.49943e-20	3.05839e-19	Cldnd1	protein_coding
ENSMUSG00000031295	754.022	1.25933	0.136915	9.19791	3.64993e-20	3.18845e-19	Phka2	protein_coding
ENSMUSG00000032913	474.285	1.25121	0.13604	9.19737	3.66835e-20	3.20157e-19	Lrig2	protein_coding
ENSMUSG00000034826	513.924	-1.18391	0.128839	-9.18908	3.9621e-20	3.45635e-19	Nup54	protein_coding
ENSMUSG00000021510	468.498	1.43069	0.155739	9.18643	4.06081e-20	3.54083e-19	Zfp729a	protein_coding
ENSMUSG00000066595	422.073	-1.3984	0.152297	-9.18202	4.23061e-20	3.68718e-19	Flvcr1	protein_coding
ENSMUSG00000024193	555.206	1.43644	0.156451	9.18141	4.2547e-20	3.70646e-19	Phf1	protein_coding
ENSMUSG00000021054	1118.38	-1.21525	0.132485	-9.17273	4.61171e-20	4.01376e-19	Sgpp1	protein_coding
ENSMUSG00000022620	625.889	1.21602	0.132617	9.16939	4.7569e-20	4.13822e-19	Arsa	protein_coding
ENSMUSG00000029198	798.081	-1.06518	0.11617	-9.16918	4.76622e-20	4.14441e-19	Grpel1	protein_coding
ENSMUSG00000022472	1210.15	-0.841869	0.0918427	-9.16642	4.88999e-20	4.25008e-19	Desi1	protein_coding
ENSMUSG00000027878	5205.85	1.18502	0.129283	9.16608	4.90517e-20	4.26131e-19	Notch2	protein_coding
ENSMUSG00000035776	1458.38	0.996219	0.108716	9.16352	5.02318e-20	4.36182e-19	Cd99l2	protein_coding
ENSMUSG00000003161	1127.06	-0.951834	0.103965	-9.15529	5.42095e-20	4.70073e-19	Sri	protein_coding
ENSMUSG00000026019	604.334	-1.29435	0.141393	-9.15426	5.473e-20	4.74369e-19	Wdr12	protein_coding
ENSMUSG00000040488	1670.91	1.35378	0.147896	9.15365	5.50426e-20	4.76859e-19	Ltbp4	protein_coding
ENSMUSG00000002799	970.273	-1.17335	0.128283	-9.14658	5.87627e-20	5.08854e-19	Jag2	protein_coding
ENSMUSG00000001910	3208.74	-1.02225	0.112039	-9.12411	7.23275e-20	6.25171e-19	Nacc1	protein_coding
ENSMUSG00000041203	2124.07	-0.919219	0.100782	-9.12089	7.451e-20	6.4374e-19	Trir	protein_coding
ENSMUSG00000032786	503.582	1.41423	0.155089	9.11884	7.59321e-20	6.55427e-19	Alas1	protein_coding
ENSMUSG00000067148	506.062	-1.33401	0.14635	-9.11526	7.84849e-20	6.76843e-19	Polr1c	protein_coding
ENSMUSG00000025264	428.266	-1.54552	0.169578	-9.11389	7.94793e-20	6.85105e-19	Tsr2	protein_coding
ENSMUSG00000026456	1595.36	0.975158	0.107016	9.11223	8.07038e-20	6.95342e-19	Cyb5r1	protein_coding
ENSMUSG00000048489	56.8186	5.09287	0.559097	9.10909	8.30729e-20	7.15102e-19	Depp1	protein_coding
ENSMUSG00000002129	2130.45	-0.983294	0.107997	-9.10485	8.63894e-20	7.43311e-19	Sf3a1	protein_coding
ENSMUSG00000027022	146.787	2.57562	0.282936	9.10319	8.77161e-20	7.54382e-19	Xirp2	protein_coding
ENSMUSG00000019256	893.409	1.24483	0.136768	9.10181	8.88354e-20	7.63501e-19	Ahr	protein_coding
ENSMUSG00000068744	243.873	-2.24383	0.246526	-9.10179	8.88573e-20	7.63501e-19	Psrc1	protein_coding
ENSMUSG00000034949	70.4679	5.23009	0.574878	9.09774	9.22347e-20	7.92161e-19	Zfr2	protein_coding
ENSMUSG00000019777	2631.32	-0.855999	0.0940961	-9.09707	9.2798e-20	7.96635e-19	Hdac2	protein_coding
ENSMUSG00000034573	627.275	1.35691	0.149199	9.09464	9.49015e-20	8.14323e-19	Ptpn13	protein_coding
ENSMUSG00000044702	88.6882	-2.9519	0.324609	-9.09371	9.57153e-20	8.20187e-19	Palb2	protein_coding
ENSMUSG00000026167	432.694	1.63544	0.179871	9.09234	9.6932e-20	8.30236e-19	Wnt10a	protein_coding
ENSMUSG00000026471	376.76	1.9724	0.216964	9.09091	9.82119e-20	8.40817e-19	Mr1	protein_coding
ENSMUSG00000020834	184.132	-1.77524	0.195281	-9.09072	9.83827e-20	8.41897e-19	Dhrs13	protein_coding
ENSMUSG00000034708	4672.31	1.37898	0.151722	9.08882	1.0012e-19	8.56379e-19	Grn	protein_coding
ENSMUSG00000051375	1245.83	1.18796	0.130723	9.0876	1.01249e-19	8.65639e-19	Pcdh1	protein_coding
ENSMUSG00000044927	250.893	-1.77235	0.195053	-9.0865	1.02275e-19	8.74015e-19	H1f10	protein_coding
ENSMUSG00000025817	501.596	-1.23866	0.136355	-9.08409	1.04567e-19	8.93199e-19	Nudt5	protein_coding
ENSMUSG00000015023	496.893	-1.22976	0.135454	-9.07873	1.09845e-19	9.37012e-19	Ddx19a	protein_coding
ENSMUSG00000000600	1314.46	1.07843	0.118807	9.07715	1.11454e-19	9.50307e-19	Krit1	protein_coding
ENSMUSG00000028957	300.406	1.49969	0.165224	9.0767	1.1192e-19	9.53844e-19	Per3	protein_coding
ENSMUSG00000026663	3354.61	1.43548	0.158153	9.07652	1.12105e-19	9.54995e-19	Atf6	protein_coding
ENSMUSG00000036398	894.445	-1.1481	0.126498	-9.07604	1.12596e-19	9.58744e-19	Ppp1r11	protein_coding
ENSMUSG00000035722	1322.97	1.12634	0.124131	9.07379	1.1495e-19	9.78347e-19	Abca7	protein_coding
ENSMUSG00000006412	487.122	-1.08786	0.119946	-9.06956	1.19503e-19	1.01618e-18	Pfdn2	protein_coding
ENSMUSG00000020282	1697.27	1.06466	0.117406	9.06816	1.21042e-19	1.0288e-18	Rhbdf1	protein_coding
ENSMUSG00000030256	758.662	1.17548	0.129753	9.05935	1.31227e-19	1.11437e-18	Bhlhe41	protein_coding
ENSMUSG00000037070	238.289	-1.6461	0.181753	-9.05675	1.34398e-19	1.14078e-18	Rbmxl1	protein_coding
ENSMUSG00000058440	543.443	-1.08524	0.119862	-9.05404	1.37772e-19	1.1689e-18	Nrf1	protein_coding
ENSMUSG00000020457	1233.76	-0.985299	0.108839	-9.05282	1.39318e-19	1.18148e-18	Drg1	protein_coding
ENSMUSG00000018427	187.209	2.55129	0.281837	9.05235	1.39927e-19	1.18611e-18	Ypel2	protein_coding
ENSMUSG00000031107	184.243	-1.95754	0.21626	-9.05179	1.40646e-19	1.19167e-18	Rbmx2	protein_coding
ENSMUSG00000023025	1522.14	-0.995082	0.109934	-9.05159	1.409e-19	1.19328e-18	Larp4	protein_coding
ENSMUSG00000028843	1019.6	-0.969357	0.107095	-9.05139	1.41155e-19	1.19491e-18	Sh3bgrl3	protein_coding
ENSMUSG00000030019	641.147	-1.02852	0.11371	-9.04514	1.49476e-19	1.26422e-18	Fbxl14	protein_coding
ENSMUSG00000022894	792.773	3.55695	0.393354	9.04262	1.52955e-19	1.29306e-18	Adamts5	protein_coding
ENSMUSG00000060992	1744.11	-0.883486	0.097704	-9.04248	1.53157e-19	1.29418e-18	Copz1	protein_coding
ENSMUSG00000038299	1958.79	-1.08052	0.119562	-9.03737	1.60484e-19	1.35489e-18	Wdr36	protein_coding
ENSMUSG00000063800	441.834	-1.3947	0.154346	-9.03617	1.62251e-19	1.36919e-18	Prpf38a	protein_coding
ENSMUSG00000001334	49.5529	4.32656	0.479532	9.02245	1.83924e-19	1.54931e-18	Fndc5	protein_coding
ENSMUSG00000071757	422.747	1.49901	0.166166	9.02118	1.86081e-19	1.56678e-18	Zhx2	protein_coding
ENSMUSG00000021890	1465.75	-1.18349	0.131196	-9.02083	1.86668e-19	1.57103e-18	Eaf1	protein_coding
ENSMUSG00000060733	525.242	-1.17316	0.130171	-9.01242	2.01557e-19	1.69407e-18	Ipmk	protein_coding
ENSMUSG00000042870	283.3	1.82949	0.203136	9.00626	2.13198e-19	1.79111e-18	Tom1	protein_coding
ENSMUSG00000057367	368.103	1.20494	0.133868	9.00098	2.23704e-19	1.8777e-18	Birc2	protein_coding
ENSMUSG00000025225	1444.46	0.869869	0.0966473	9.00045	2.24799e-19	1.88605e-18	Nfkb2	protein_coding
ENSMUSG00000000378	497.521	-1.17416	0.130457	-9.00033	2.25033e-19	1.88717e-18	Ccm2	protein_coding
ENSMUSG00000073664	1341.06	1.67681	0.186441	8.9938	2.38819e-19	2.00101e-18	Nbeal1	protein_coding
ENSMUSG00000020022	923.478	-0.987225	0.109813	-8.99005	2.47112e-19	2.06957e-18	Ndufa12	protein_coding
ENSMUSG00000030335	556.426	-1.19881	0.133359	-8.9893	2.48801e-19	2.0828e-18	Mrpl51	protein_coding
ENSMUSG00000046062	1666.59	-0.956109	0.106412	-8.98495	2.58863e-19	2.16607e-18	Ppp1r15b	protein_coding
ENSMUSG00000047746	34.5336	5.45465	0.607172	8.9837	2.61811e-19	2.1888e-18	Fbxo40	protein_coding
ENSMUSG00000019992	105.332	-2.39972	0.267141	-8.98297	2.63545e-19	2.20231e-18	Mtfr2	protein_coding
ENSMUSG00000035681	79.359	3.01592	0.335873	8.97936	2.72346e-19	2.27486e-18	Kcnc2	protein_coding
ENSMUSG00000031575	1578.97	-0.814114	0.0906914	-8.97676	2.7887e-19	2.32832e-18	Ash2l	protein_coding
ENSMUSG00000037846	138.829	-2.5126	0.279957	-8.97497	2.83424e-19	2.3653e-18	Rtkn2	protein_coding
ENSMUSG00000034757	896.833	0.978641	0.109121	8.96839	3.00887e-19	2.50992e-18	Tmub2	protein_coding
ENSMUSG00000021932	316.354	-1.35491	0.151078	-8.96834	3.0103e-19	2.51e-18	Rnaseh2b	protein_coding
ENSMUSG00000031939	1498.47	-1.462	0.163039	-8.96714	3.04307e-19	2.53508e-18	Taf1d	protein_coding
ENSMUSG00000028838	139.48	6.04547	0.67432	8.96528	3.09481e-19	2.57705e-18	Extl1	protein_coding
ENSMUSG00000018593	50544.5	1.39937	0.156155	8.96139	3.20609e-19	2.66854e-18	Sparc	protein_coding
ENSMUSG00000042744	1461.65	1.22751	0.137014	8.95906	3.27449e-19	2.72067e-18	Hectd4	protein_coding
ENSMUSG00000037355	534.467	1.16574	0.130152	8.95675	3.34379e-19	2.77702e-18	Uvssa	protein_coding
ENSMUSG00000023994	820.577	-1.00607	0.112342	-8.9554	3.38505e-19	2.81006e-18	Nfya	protein_coding
ENSMUSG00000031387	488.939	1.97194	0.220258	8.95289	3.46299e-19	2.87222e-18	Renbp	protein_coding
ENSMUSG00000026603	452.438	-1.15199	0.128751	-8.94741	3.63911e-19	3.01698e-18	Smyd2	protein_coding
ENSMUSG00000024268	115.086	-2.52941	0.282764	-8.94531	3.70908e-19	3.07363e-18	Celf4	protein_coding
ENSMUSG00000025743	996.831	-1.39592	0.15608	-8.94362	3.76637e-19	3.11974e-18	Sdc3	protein_coding
ENSMUSG00000007038	646.278	1.66672	0.18649	8.93729	3.98818e-19	3.30202e-18	Neu1	protein_coding
ENSMUSG00000062380	465.546	-2.14884	0.240452	-8.93666	4.01093e-19	3.3194e-18	Tubb3	protein_coding
ENSMUSG00000018932	1756.14	-1.22156	0.136721	-8.93472	4.082e-19	3.37673e-18	Map2k3	protein_coding
ENSMUSG00000028634	178.207	-3.21339	0.359858	-8.92961	4.27529e-19	3.53352e-18	Hivep3	protein_coding
ENSMUSG00000020380	989.926	-1.14051	0.127748	-8.92781	4.34535e-19	3.58986e-18	Rad50	protein_coding
ENSMUSG00000040687	526.624	1.04741	0.11735	8.92554	4.43513e-19	3.66242e-18	Madd	protein_coding
ENSMUSG00000023068	1526.78	-1.20529	0.135077	-8.92294	4.54071e-19	3.74658e-18	Nus1	protein_coding
ENSMUSG00000031600	1353.58	0.99461	0.111467	8.92293	4.54101e-19	3.74658e-18	Vps37a	protein_coding
ENSMUSG00000034863	1340.5	0.852142	0.0955418	8.91905	4.70318e-19	3.87869e-18	Ano8	protein_coding
ENSMUSG00000019494	1427.81	-0.824231	0.092413	-8.91899	4.70555e-19	3.87895e-18	Cops6	protein_coding
ENSMUSG00000050315	2364.6	2.4147	0.270784	8.91743	4.77254e-19	3.93244e-18	Synpo2	protein_coding
ENSMUSG00000026687	579.361	-1.08031	0.121155	-8.91676	4.80142e-19	3.95452e-18	Aldh9a1	protein_coding
ENSMUSG00000027109	1581.46	-0.959632	0.107645	-8.91481	4.88662e-19	4.02294e-18	Sp3	protein_coding
ENSMUSG00000031922	448.403	-1.24522	0.139707	-8.91304	4.96507e-19	4.08574e-18	Cep57	protein_coding
ENSMUSG00000063077	3285.53	1.42507	0.160051	8.90386	5.39387e-19	4.43472e-18	Kif1b	protein_coding
ENSMUSG00000002103	1173.96	1.21228	0.136254	8.89721	5.72665e-19	4.70628e-18	Acp2	protein_coding
ENSMUSG00000027173	164.234	-2.09833	0.235923	-8.89414	5.88717e-19	4.83609e-18	Depdc7	protein_coding
ENSMUSG00000037434	158.311	-2.00315	0.225369	-8.88832	6.20409e-19	5.09199e-18	Slc30a1	protein_coding
ENSMUSG00000020682	234.383	1.85622	0.208901	8.88562	6.35646e-19	5.21478e-18	Mmp28	protein_coding
ENSMUSG00000015659	293.772	1.34652	0.151588	8.88275	6.52251e-19	5.34868e-18	Serac1	protein_coding
ENSMUSG00000039943	1300.81	1.29701	0.146048	8.88071	6.64367e-19	5.44567e-18	Plcb4	protein_coding
ENSMUSG00000032185	1332.7	-0.970679	0.109326	-8.87877	6.76054e-19	5.53666e-18	Carm1	protein_coding
ENSMUSG00000033149	3435.03	0.809879	0.0912554	8.87486	7.00201e-19	5.72944e-18	Phldb2	protein_coding
ENSMUSG00000079109	276.098	-1.43317	0.161493	-8.8745	7.02491e-19	5.74569e-18	Pms2	protein_coding
ENSMUSG00000014905	612.874	1.42847	0.160992	8.87288	7.12808e-19	5.82755e-18	Dnajb9	protein_coding
ENSMUSG00000066278	315.22	-1.98615	0.223883	-8.87137	7.22501e-19	5.90424e-18	Vps37b	protein_coding
ENSMUSG00000028345	618.414	-1.0423	0.117559	-8.86619	7.56933e-19	6.17758e-18	Tex10	protein_coding
ENSMUSG00000015748	958.843	-0.864388	0.0975059	-8.86498	7.65207e-19	6.24241e-18	Prpf3	protein_coding
ENSMUSG00000038831	160.87	1.77822	0.200635	8.86298	7.79034e-19	6.34972e-18	Ralgps1	protein_coding
ENSMUSG00000026277	1573.19	1.02054	0.115211	8.858	8.14603e-19	6.63676e-18	Stk25	protein_coding
ENSMUSG00000042705	423.067	-1.24453	0.140567	-8.85361	8.47302e-19	6.89721e-18	Commd10	protein_coding
ENSMUSG00000020241	9137.61	5.07775	0.57379	8.84949	8.79201e-19	7.14763e-18	Col6a2	protein_coding
ENSMUSG00000022893	978.564	1.41552	0.15998	8.84811	8.90099e-19	7.23311e-18	Adamts1	protein_coding
ENSMUSG00000034203	304.729	-1.39413	0.157578	-8.84723	8.97214e-19	7.28465e-18	Chchd4	protein_coding
ENSMUSG00000033554	258.728	-1.48711	0.168099	-8.8466	9.02299e-19	7.32279e-18	Dph5	protein_coding
ENSMUSG00000018574	845.913	1.00678	0.113851	8.84296	9.32197e-19	7.56218e-18	Acadvl	protein_coding
ENSMUSG00000024054	2255.58	-1.03896	0.117505	-8.84189	9.41111e-19	7.63121e-18	Smchd1	protein_coding
ENSMUSG00000038544	375.894	-1.32818	0.150215	-8.84181	9.41793e-19	7.63346e-18	Inip	protein_coding
ENSMUSG00000032301	1658.78	-0.938066	0.106124	-8.8393	9.63192e-19	7.8002e-18	Psma4	protein_coding
ENSMUSG00000018040	1030.77	-1.05998	0.120012	-8.83229	1.02552e-18	8.30137e-18	Rrp7a	protein_coding
ENSMUSG00000031765	1586.67	-2.75758	0.312275	-8.83061	1.0411e-18	8.42027e-18	Mt1	protein_coding
ENSMUSG00000028382	2372.71	-0.957231	0.10841	-8.82971	1.04946e-18	8.48424e-18	Ptbp3	protein_coding
ENSMUSG00000074238	769.702	-0.939988	0.106499	-8.82629	1.08204e-18	8.74017e-18	Ap1ar	protein_coding
ENSMUSG00000028080	818.757	1.21612	0.137825	8.82372	1.10721e-18	8.93963e-18	Lrba	protein_coding
ENSMUSG00000035735	516.881	-1.31471	0.149001	-8.82347	1.10965e-18	8.95555e-18	Dagla	protein_coding
ENSMUSG00000032171	553.333	-1.35595	0.153849	-8.81353	1.21262e-18	9.78237e-18	Pin1	protein_coding
ENSMUSG00000030689	626.307	-1.11175	0.126155	-8.81254	1.22344e-18	9.86539e-18	Ino80e	protein_coding
ENSMUSG00000046351	500.362	1.66187	0.188598	8.81169	1.23276e-18	9.93634e-18	Zfp322a	protein_coding
ENSMUSG00000020219	659.356	-1.44961	0.164544	-8.80984	1.25321e-18	1.00969e-17	Timm13	protein_coding
ENSMUSG00000036854	594.08	-1.18474	0.134483	-8.80957	1.25623e-18	1.01169e-17	Hspb6	protein_coding
ENSMUSG00000020941	513.672	1.11541	0.126627	8.80865	1.26667e-18	1.01966e-17	Map3k14	protein_coding
ENSMUSG00000053192	682.051	1.06136	0.120515	8.80687	1.28694e-18	1.03554e-17	Mllt11	protein_coding
ENSMUSG00000022587	4956.89	-0.931895	0.105835	-8.80514	1.30688e-18	1.05068e-17	Ly6e	protein_coding
ENSMUSG00000046169	1731.83	0.96492	0.109671	8.7983	1.3891e-18	1.11631e-17	Adamts6	protein_coding
ENSMUSG00000025198	889.097	-1.12603	0.128041	-8.79426	1.4399e-18	1.15615e-17	Erlin1	protein_coding
ENSMUSG00000053965	881.434	1.0616	0.12081	8.78737	1.53106e-18	1.22882e-17	Pde5a	protein_coding
ENSMUSG00000037149	2875.1	-0.76189	0.0867748	-8.78008	1.63353e-18	1.30995e-17	Ddx1	protein_coding
ENSMUSG00000010751	692.85	0.989801	0.112769	8.77725	1.67515e-18	1.34276e-17	Tnfrsf22	protein_coding
ENSMUSG00000022195	1269.65	1.05609	0.120482	8.76553	1.85903e-18	1.48761e-17	6030458C11Rik	protein_coding
ENSMUSG00000040033	400.861	1.27483	0.145461	8.76408	1.88301e-18	1.50617e-17	Stat2	protein_coding
ENSMUSG00000040389	530.706	1.24761	0.142376	8.76275	1.9055e-18	1.52286e-17	Wdr47	protein_coding
ENSMUSG00000039137	1246.17	1.57111	0.179471	8.75412	2.05709e-18	1.64332e-17	Whrn	protein_coding
ENSMUSG00000006304	5074.79	-0.656002	0.0749387	-8.75385	2.06194e-18	1.64649e-17	Arpc2	protein_coding
ENSMUSG00000071337	1554.05	0.971074	0.110958	8.75171	2.1015e-18	1.67737e-17	Tia1	protein_coding
ENSMUSG00000051517	117.726	-2.7296	0.312146	-8.74463	2.2374e-18	1.78509e-17	Arhgef39	protein_coding
ENSMUSG00000016918	1711.02	1.43395	0.163982	8.74454	2.23926e-18	1.78582e-17	Sulf1	protein_coding
ENSMUSG00000051550	431.902	1.55837	0.178248	8.74273	2.27537e-18	1.81385e-17	Zfp579	protein_coding
ENSMUSG00000048096	90.0329	3.45514	0.395411	8.73809	2.37076e-18	1.8883e-17	Lmod1	protein_coding
ENSMUSG00000020720	2485.61	-0.767915	0.0879028	-8.73595	2.41615e-18	1.92283e-17	Psmd12	protein_coding
ENSMUSG00000075592	135.52	2.37887	0.272418	8.73244	2.49242e-18	1.9827e-17	Nynrin	protein_coding
ENSMUSG00000026883	1234.71	1.1362	0.130244	8.72364	2.69408e-18	2.14221e-17	Dab2ip	protein_coding
ENSMUSG00000035764	376.61	-1.23789	0.141908	-8.72316	2.70541e-18	2.15031e-17	Fbxo45	protein_coding
ENSMUSG00000003848	771.731	-1.26929	0.145513	-8.72289	2.71182e-18	2.1545e-17	Nob1	protein_coding
ENSMUSG00000025423	1197.2	-0.92911	0.106521	-8.72234	2.72508e-18	2.16412e-17	Pias2	protein_coding
ENSMUSG00000024043	654.84	1.281	0.146966	8.71628	2.87488e-18	2.28021e-17	Arhgap28	protein_coding
ENSMUSG00000075284	1329.74	-0.959107	0.110077	-8.71303	2.95863e-18	2.34564e-17	Wipf1	protein_coding
ENSMUSG00000024181	651.788	-1.13636	0.130456	-8.71071	3.01968e-18	2.39304e-17	Mrpl28	protein_coding
ENSMUSG00000040112	367.951	-1.35468	0.155521	-8.71059	3.02301e-18	2.39374e-17	Mrps35	protein_coding
ENSMUSG00000059939	440.779	-1.40956	0.161973	-8.70245	3.24797e-18	2.56964e-17	9430015G10Rik	protein_coding
ENSMUSG00000017765	1814.1	0.866539	0.0997166	8.69003	3.62355e-18	2.86558e-17	Slc12a4	protein_coding
ENSMUSG00000064368	32470.5	1.3342	0.153566	8.6881	3.68553e-18	2.91338e-17	mt-Nd6	protein_coding
ENSMUSG00000048347	76.2043	3.3565	0.386462	8.68521	3.78045e-18	2.98716e-17	Pcdhb18	protein_coding
ENSMUSG00000044627	2411.02	-0.940022	0.108242	-8.68445	3.80575e-18	3.00589e-17	Swi5	protein_coding
ENSMUSG00000050530	987.747	-0.919859	0.105943	-8.68262	3.86762e-18	3.05348e-17	Fam171a1	protein_coding
ENSMUSG00000024498	2181.32	-1.03783	0.119556	-8.68073	3.93244e-18	3.10336e-17	Tcerg1	protein_coding
ENSMUSG00000037225	338.59	1.54285	0.177762	8.6793	3.98217e-18	3.14128e-17	Fgf2	protein_coding
ENSMUSG00000020948	320.949	1.58825	0.183104	8.67406	4.16973e-18	3.28649e-17	Klhl28	protein_coding
ENSMUSG00000022847	81.5843	4.16004	0.479619	8.67363	4.18561e-18	3.29763e-17	Thpo	protein_coding
ENSMUSG00000030759	2027.04	-0.946851	0.109166	-8.67351	4.1899e-18	3.29963e-17	Far1	protein_coding
ENSMUSG00000026029	402.577	-1.4261	0.164454	-8.67172	4.25644e-18	3.34924e-17	Casp8	protein_coding
ENSMUSG00000031917	537.403	-1.22867	0.141789	-8.66551	4.49501e-18	3.53548e-17	Nip7	protein_coding
ENSMUSG00000078941	344.438	-1.57081	0.181333	-8.66254	4.61366e-18	3.6273e-17	Ak6	protein_coding
ENSMUSG00000028211	266.77	1.36459	0.157536	8.66206	4.63327e-18	3.6412e-17	Trp53inp1	protein_coding
ENSMUSG00000018286	1735.05	-0.894453	0.103336	-8.65576	4.89646e-18	3.84483e-17	Psmb6	protein_coding
ENSMUSG00000024339	99.4603	2.59451	0.29976	8.65527	4.91751e-18	3.85976e-17	Tap2	protein_coding
ENSMUSG00000047443	245.494	-2.10317	0.243004	-8.65488	4.93425e-18	3.87128e-17	Erfe	protein_coding
ENSMUSG00000032076	1281.59	-1.60418	0.18542	-8.65158	5.07909e-18	3.98326e-17	Cadm1	protein_coding
ENSMUSG00000014748	1640.2	-0.826894	0.0955899	-8.65043	5.13065e-18	4.02203e-17	Tex261	protein_coding
ENSMUSG00000037885	507.151	-1.05762	0.122315	-8.64673	5.29945e-18	4.15263e-17	Stk35	protein_coding
ENSMUSG00000047910	208.238	2.45567	0.284014	8.64629	5.32009e-18	4.16707e-17	Pcdhb16	protein_coding
ENSMUSG00000035443	520.934	-1.13683	0.131515	-8.64407	5.42434e-18	4.24697e-17	Thyn1	protein_coding
ENSMUSG00000030083	285.183	1.65274	0.191287	8.64009	5.61711e-18	4.39424e-17	Abtb1	protein_coding
ENSMUSG00000044043	91.6373	2.88479	0.333977	8.6377	5.73536e-18	4.4849e-17	Pcdhb14	protein_coding
ENSMUSG00000037605	659.318	1.62081	0.187714	8.63448	5.89948e-18	4.61132e-17	Adgrl3	protein_coding
ENSMUSG00000032249	1439.76	-0.98829	0.114499	-8.63139	6.06086e-18	4.7355e-17	Anp32a	protein_coding
ENSMUSG00000048562	101.244	-3.58309	0.415288	-8.62797	6.24515e-18	4.87546e-17	Sp8	protein_coding
ENSMUSG00000026158	147.35	-2.08557	0.241752	-8.62691	6.30297e-18	4.91856e-17	Ogfrl1	protein_coding
ENSMUSG00000001175	8480.58	-0.663455	0.0769302	-8.62411	6.45907e-18	5.03829e-17	Calm1	protein_coding
ENSMUSG00000027242	285.881	-1.72156	0.199637	-8.62343	6.49791e-18	5.06649e-17	Wdr76	protein_coding
ENSMUSG00000071713	314.35	2.21541	0.256994	8.62045	6.66892e-18	5.19768e-17	Csf2rb	protein_coding
ENSMUSG00000023953	564.452	-1.28352	0.149007	-8.61386	7.06384e-18	5.5032e-17	Polh	protein_coding
ENSMUSG00000039648	121.771	2.15491	0.250192	8.613	7.11706e-18	5.54238e-17	Kyat1	protein_coding
ENSMUSG00000018401	867.974	-1.03643	0.120382	-8.60951	7.33705e-18	5.71133e-17	Mtmr4	protein_coding
ENSMUSG00000001156	153.12	1.78587	0.207552	8.60445	7.66862e-18	5.96698e-17	Mxd1	protein_coding
ENSMUSG00000097392	815.749	1.00507	0.116825	8.60323	7.75052e-18	6.02822e-17	Thoc2l	protein_coding
ENSMUSG00000030727	535.699	1.30796	0.152052	8.60206	7.82969e-18	6.08729e-17	Rabep2	protein_coding
ENSMUSG00000032352	235.051	1.40002	0.16277	8.60126	7.88435e-18	6.12726e-17	Lrrc1	protein_coding
ENSMUSG00000032096	2848.54	-0.835171	0.0971052	-8.60068	7.92439e-18	6.15584e-17	Arcn1	protein_coding
ENSMUSG00000035969	1022.66	0.997512	0.116008	8.59869	8.0634e-18	6.26125e-17	Rusc2	protein_coding
ENSMUSG00000042043	588.178	-1.15088	0.133848	-8.59836	8.08609e-18	6.27629e-17	Tbca	protein_coding
ENSMUSG00000000339	703.92	-1.04941	0.122092	-8.59526	8.30743e-18	6.44543e-17	Rtca	protein_coding
ENSMUSG00000024491	801.49	-1.04774	0.121918	-8.59378	8.41512e-18	6.5263e-17	Rbm27	protein_coding
ENSMUSG00000068335	867.539	-1.15856	0.134866	-8.59049	8.66011e-18	6.71354e-17	Dok1	protein_coding
ENSMUSG00000067995	478.975	-1.1795	0.137337	-8.58834	8.82376e-18	6.8376e-17	Gtf2f2	protein_coding
ENSMUSG00000028104	233.004	1.83997	0.214297	8.58607	8.99945e-18	6.97088e-17	Polr3gl	protein_coding
ENSMUSG00000075254	1436.4	1.41693	0.165032	8.5858	9.02027e-18	6.98414e-17	Heg1	protein_coding
ENSMUSG00000022742	673.042	-1.36774	0.159313	-8.58525	9.06369e-18	7.01488e-17	Cpox	protein_coding
ENSMUSG00000027671	964.081	-1.04056	0.121212	-8.58466	9.11059e-18	7.04828e-17	Actl6a	protein_coding
ENSMUSG00000025764	1625.16	-0.944429	0.110046	-8.58209	9.31609e-18	7.20431e-17	Jade1	protein_coding
ENSMUSG00000002983	230.162	1.67742	0.195494	8.58045	9.45061e-18	7.30535e-17	Relb	protein_coding
ENSMUSG00000030697	900.828	-1.09917	0.128112	-8.57973	9.50934e-18	7.34774e-17	Ppp4c	protein_coding
ENSMUSG00000022269	332.627	1.43595	0.167367	8.57965	9.51592e-18	7.34981e-17	Marchf11	protein_coding
ENSMUSG00000030894	2936.71	1.15477	0.134613	8.57847	9.61448e-18	7.4229e-17	Tpp1	protein_coding
ENSMUSG00000023009	834.045	0.953998	0.111241	8.57592	9.8296e-18	7.58278e-17	Nckap5l	protein_coding
ENSMUSG00000031441	3044.36	1.16905	0.136456	8.56728	1.05958e-17	8.17052e-17	Atp11a	protein_coding
ENSMUSG00000057894	313.004	1.67294	0.195309	8.56564	1.07476e-17	8.28079e-17	Zfp329	protein_coding
ENSMUSG00000031657	1251.51	-0.869458	0.101534	-8.5632	1.09778e-17	8.45473e-17	Heatr3	protein_coding
ENSMUSG00000041779	637.002	1.3094	0.152932	8.56197	1.10952e-17	8.54166e-17	Tram2	protein_coding
ENSMUSG00000032744	72.9247	4.13658	0.483142	8.56182	1.11102e-17	8.54967e-17	Heyl	protein_coding
ENSMUSG00000001783	2119.28	-0.759968	0.0887715	-8.56094	1.1195e-17	8.6114e-17	Rtcb	protein_coding
ENSMUSG00000039886	463.763	-1.381	0.161331	-8.56001	1.12857e-17	8.67767e-17	Tmem120a	protein_coding
ENSMUSG00000039199	907.996	1.33804	0.156335	8.55879	1.1406e-17	8.7666e-17	Zdhhc1	protein_coding
ENSMUSG00000039307	322.815	1.49231	0.17438	8.55783	1.15013e-17	8.83267e-17	Hexdc	protein_coding
ENSMUSG00000035958	462.705	-1.23353	0.144184	-8.55528	1.17587e-17	9.02661e-17	Tdp2	protein_coding
ENSMUSG00000008393	1603.2	-0.869522	0.101653	-8.55382	1.19085e-17	9.13793e-17	Carhsp1	protein_coding
ENSMUSG00000028086	461.105	1.13991	0.133266	8.55364	1.19262e-17	9.14778e-17	Fbxw7	protein_coding
ENSMUSG00000050359	301.525	-3.75319	0.439234	-8.54486	1.28695e-17	9.86731e-17	Sprr1a	protein_coding
ENSMUSG00000033222	429.295	-1.19906	0.140377	-8.54166	1.32306e-17	1.01401e-16	Ttf2	protein_coding
ENSMUSG00000030876	1057.36	-0.998202	0.116909	-8.5383	1.36206e-17	1.04347e-16	Mettl9	protein_coding
ENSMUSG00000021012	1748.16	-0.780873	0.0914619	-8.53769	1.36935e-17	1.04863e-16	Zc3h14	protein_coding
ENSMUSG00000048376	4924.44	-1.20604	0.141268	-8.53723	1.37474e-17	1.05233e-16	F2r	protein_coding
ENSMUSG00000028426	5747.77	-0.890918	0.104361	-8.53687	1.3791e-17	1.05524e-16	Rad23b	protein_coding
ENSMUSG00000032939	1517.13	-0.973562	0.114055	-8.5359	1.39074e-17	1.06372e-16	Nup93	protein_coding
ENSMUSG00000000134	1338.98	-0.836584	0.0980183	-8.53497	1.4019e-17	1.07182e-16	Tfe3	protein_coding
ENSMUSG00000001833	4025.23	-0.878916	0.103015	-8.53195	1.43896e-17	1.0997e-16	Septin7	protein_coding
ENSMUSG00000038235	263.385	2.04184	0.239414	8.52852	1.48237e-17	1.13242e-16	F11r	protein_coding
ENSMUSG00000023452	515.965	1.13257	0.132827	8.52662	1.50691e-17	1.1507e-16	Pisd	protein_coding
ENSMUSG00000022009	381.066	-1.41211	0.165624	-8.52599	1.51509e-17	1.15648e-16	Nufip1	protein_coding
ENSMUSG00000030435	2125.83	-1.01832	0.119448	-8.52517	1.52584e-17	1.16422e-16	U2af2	protein_coding
ENSMUSG00000022205	1108.14	-0.978451	0.11482	-8.52164	1.57308e-17	1.19929e-16	Sub1	protein_coding
ENSMUSG00000002748	3542.8	-0.87235	0.102395	-8.51948	1.60273e-17	1.2214e-16	Baz1b	protein_coding
ENSMUSG00000034889	829.554	-0.923002	0.108411	-8.5139	1.68179e-17	1.2801e-16	Cactin	protein_coding
ENSMUSG00000019814	1131.21	-0.89091	0.104665	-8.51203	1.70915e-17	1.3004e-16	Ltv1	protein_coding
ENSMUSG00000038628	375.892	-1.21226	0.142428	-8.51141	1.71836e-17	1.30688e-16	Polr3k	protein_coding
ENSMUSG00000025577	277.556	-1.61102	0.18928	-8.51127	1.72036e-17	1.30788e-16	Cbx2	protein_coding
ENSMUSG00000090733	2428.15	-1.08255	0.12725	-8.50726	1.78092e-17	1.35337e-16	Rps27	protein_coding
ENSMUSG00000057137	117.794	2.29903	0.270349	8.50395	1.83251e-17	1.39201e-16	Tmem140	protein_coding
ENSMUSG00000049047	284.784	1.53004	0.179958	8.50216	1.86089e-17	1.413e-16	Armcx3	protein_coding
ENSMUSG00000020593	198.992	1.91031	0.224761	8.49932	1.90711e-17	1.44752e-16	Lpin1	protein_coding
ENSMUSG00000029009	643.636	0.996498	0.117257	8.49838	1.92249e-17	1.4586e-16	Mthfr	protein_coding
ENSMUSG00000037235	741.097	1.53046	0.180092	8.49823	1.92502e-17	1.45993e-16	Mxd4	protein_coding
ENSMUSG00000036636	1565.02	0.947855	0.11159	8.49408	1.99507e-17	1.51246e-16	Clcn7	protein_coding
ENSMUSG00000031399	452.66	1.28927	0.151837	8.49119	2.04529e-17	1.54928e-16	Fam3a	protein_coding
ENSMUSG00000062014	2202.37	-0.737571	0.086888	-8.48876	2.08849e-17	1.58137e-16	Gmfb	protein_coding
ENSMUSG00000028318	264.016	-1.403	0.165364	-8.48428	2.17051e-17	1.64282e-16	Polr1e	protein_coding
ENSMUSG00000022109	486.002	-1.09535	0.129145	-8.48156	2.222e-17	1.68111e-16	Med4	protein_coding
ENSMUSG00000059493	140.823	2.32433	0.274142	8.47854	2.2803e-17	1.72453e-16	Nhs	protein_coding
ENSMUSG00000059363	162.413	-1.81271	0.213905	-8.47439	2.36315e-17	1.78647e-16	Fxn	protein_coding
ENSMUSG00000018882	681.359	-0.940627	0.111005	-8.47371	2.37694e-17	1.79618e-16	Mrpl45	protein_coding
ENSMUSG00000023944	49915	-0.710072	0.0838334	-8.47004	2.45305e-17	1.85295e-16	Hsp90ab1	protein_coding
ENSMUSG00000008892	1026.2	-1.00519	0.118681	-8.46963	2.46171e-17	1.85874e-16	Vdac3	protein_coding
ENSMUSG00000015165	4723.54	-0.722236	0.085316	-8.46542	2.5524e-17	1.92645e-16	Hnrnpl	protein_coding
ENSMUSG00000032262	90.953	-2.62002	0.309504	-8.46524	2.55632e-17	1.92864e-16	Elovl4	protein_coding
ENSMUSG00000005575	2588.03	-0.876877	0.103616	-8.46279	2.61058e-17	1.96879e-16	Ube2m	protein_coding
ENSMUSG00000039067	3145.41	-0.733253	0.0866644	-8.46083	2.65475e-17	2.00129e-16	Psmd7	protein_coding
ENSMUSG00000054640	163.354	2.26137	0.267323	8.45932	2.68931e-17	2.02654e-16	Slc8a1	protein_coding
ENSMUSG00000036693	1098.44	-0.987971	0.116825	-8.45687	2.74647e-17	2.06879e-16	Nop14	protein_coding
ENSMUSG00000000787	7791.87	-1.09039	0.128958	-8.45538	2.78169e-17	2.09364e-16	Ddx3x	protein_coding
ENSMUSG00000025511	1042.92	-0.945201	0.111797	-8.45459	2.80063e-17	2.10706e-16	Tspan4	protein_coding
ENSMUSG00000020319	124.844	2.01222	0.238028	8.45373	2.82152e-17	2.12193e-16	Wdpcp	protein_coding
ENSMUSG00000079037	2937.12	1.10615	0.13085	8.45359	2.82489e-17	2.12362e-16	Prnp	protein_coding
ENSMUSG00000040356	1784.39	0.861349	0.101895	8.45334	2.83086e-17	2.12726e-16	Skiv2l	protein_coding
ENSMUSG00000046733	484.982	-2.06247	0.244067	-8.45043	2.90233e-17	2.1801e-16	Gprc5a	protein_coding
ENSMUSG00000046442	325.185	1.87651	0.222169	8.44633	3.00606e-17	2.25712e-16	Ppm1e	protein_coding
ENSMUSG00000033287	1393.81	-0.870412	0.103063	-8.44544	3.02898e-17	2.27342e-16	Kctd17	protein_coding
ENSMUSG00000035783	29513.3	0.926004	0.109703	8.44098	3.14696e-17	2.36104e-16	Acta2	protein_coding
ENSMUSG00000037461	843.096	-0.958669	0.113585	-8.44014	3.1696e-17	2.37707e-16	Ints7	protein_coding
ENSMUSG00000061607	916.386	-1.24686	0.14781	-8.43557	3.2958e-17	2.46976e-16	Mdc1	protein_coding
ENSMUSG00000025212	1585.79	0.907209	0.1076	8.43128	3.41893e-17	2.56e-16	Sfxn3	protein_coding
ENSMUSG00000018395	1139.56	1.14496	0.135888	8.42571	3.58572e-17	2.68275e-16	Kif3a	protein_coding
ENSMUSG00000018707	13779.6	1.19776	0.142241	8.42068	3.74311e-17	2.79829e-16	Dync1h1	protein_coding
ENSMUSG00000063558	316.63	1.3851	0.164549	8.41755	3.84454e-17	2.87184e-16	Aox1	protein_coding
ENSMUSG00000041974	266.238	-1.35833	0.161432	-8.41423	3.9547e-17	2.95296e-16	Spidr	protein_coding
ENSMUSG00000028803	107.621	2.25819	0.268395	8.41366	3.97403e-17	2.96622e-16	Nipal3	protein_coding
ENSMUSG00000003235	1169.83	-0.844639	0.10041	-8.41186	4.03551e-17	3.01091e-16	Eif2b5	protein_coding
ENSMUSG00000020149	3342.27	-0.676231	0.0804184	-8.40891	4.13835e-17	3.08642e-16	Rab1a	protein_coding
ENSMUSG00000011254	473.898	-1.26797	0.150839	-8.4061	4.23858e-17	3.15992e-16	Thg1l	protein_coding
ENSMUSG00000003923	730.016	-1.01935	0.121314	-8.4026	4.36703e-17	3.2544e-16	Tfam	protein_coding
ENSMUSG00000038984	77.5512	2.70315	0.32172	8.40219	4.38239e-17	3.26456e-16	Tspyl5	protein_coding
ENSMUSG00000033020	663.564	-1.19361	0.142062	-8.40199	4.38986e-17	3.26884e-16	Polr2f	protein_coding
ENSMUSG00000046658	337.694	1.19792	0.142583	8.40157	4.40559e-17	3.27925e-16	Zfp316	protein_coding
ENSMUSG00000031378	563.921	1.31529	0.156614	8.39828	4.53057e-17	3.36962e-16	Abcd1	protein_coding
ENSMUSG00000026457	2122.04	-0.685965	0.081713	-8.39481	4.66659e-17	3.46805e-16	Adipor1	protein_coding
ENSMUSG00000032503	170.934	8.70212	1.03666	8.39439	4.683e-17	3.47888e-16	Arpp21	protein_coding
ENSMUSG00000039159	764.86	1.26088	0.150238	8.39254	4.75738e-17	3.53274e-16	Ube2h	protein_coding
ENSMUSG00000034875	267.95	-1.40381	0.167286	-8.39168	4.79237e-17	3.55593e-16	Nudt19	protein_coding
ENSMUSG00000029570	277.965	-1.6362	0.195035	-8.38927	4.89151e-17	3.62588e-16	Lfng	protein_coding
ENSMUSG00000040746	417.751	1.21518	0.14485	8.38925	4.8924e-17	3.62588e-16	Rnf167	protein_coding
ENSMUSG00000058704	955.162	-0.965047	0.115092	-8.38497	5.07371e-17	3.75877e-16	Memo1	protein_coding
ENSMUSG00000036620	1858.61	-0.879835	0.104954	-8.38309	5.15576e-17	3.81806e-16	Mgat4b	protein_coding
ENSMUSG00000002279	479.857	1.07158	0.127831	8.38276	5.16993e-17	3.82555e-16	Lmf1	protein_coding
ENSMUSG00000043866	640.993	-1.05414	0.125789	-8.38017	5.2852e-17	3.90931e-16	Taf10	protein_coding
ENSMUSG00000074994	1815.37	-1.05229	0.12564	-8.37539	5.50397e-17	4.06793e-16	Qser1	protein_coding
ENSMUSG00000062980	415.748	1.43794	0.171695	8.37496	5.5243e-17	4.08137e-16	Cped1	protein_coding
ENSMUSG00000002844	1414.87	0.903854	0.107924	8.37487	5.52832e-17	4.08274e-16	Adprh	protein_coding
ENSMUSG00000041037	680.913	1.15354	0.137777	8.37253	5.63939e-17	4.16313e-16	Irgq	protein_coding
ENSMUSG00000035781	1318.55	0.855212	0.102169	8.37059	5.73317e-17	4.23071e-16	R3hdm4	protein_coding
ENSMUSG00000042726	567.453	1.03756	0.123955	8.37042	5.7411e-17	4.2349e-16	Trafd1	protein_coding
ENSMUSG00000039686	628.018	1.22508	0.146412	8.36731	5.89491e-17	4.34666e-16	Zer1	protein_coding
ENSMUSG00000042350	899.536	0.957068	0.114405	8.36558	5.9818e-17	4.409e-16	Arel1	protein_coding
ENSMUSG00000023852	1625.46	-1.01946	0.121865	-8.36547	5.98762e-17	4.41158e-16	Chd1	protein_coding
ENSMUSG00000017747	245.159	1.5009	0.179464	8.36323	6.10222e-17	4.49425e-16	Ghdc	protein_coding
ENSMUSG00000005087	6209.02	-1.10213	0.131899	-8.35588	6.49468e-17	4.78143e-16	Cd44	protein_coding
ENSMUSG00000064262	76.5055	6.41654	0.767945	8.35546	6.51762e-17	4.79645e-16	Gimap8	protein_coding
ENSMUSG00000049804	532.883	1.2533	0.150075	8.35115	6.75997e-17	4.97286e-16	Armcx4	protein_coding
ENSMUSG00000037868	179.298	1.81092	0.217157	8.33923	7.4773e-17	5.49627e-16	Egr2	protein_coding
ENSMUSG00000034290	1761.13	0.859302	0.103088	8.3356	7.71091e-17	5.66357e-16	Nek9	protein_coding
ENSMUSG00000019944	461.367	1.22298	0.146738	8.33444	7.78661e-17	5.71695e-16	Rhobtb1	protein_coding
ENSMUSG00000031790	468.223	3.35529	0.4026	8.33406	7.81158e-17	5.73305e-16	Mmp15	protein_coding
ENSMUSG00000054387	1510.39	0.889308	0.106741	8.33149	7.98337e-17	5.8523e-16	Mdm4	protein_coding
ENSMUSG00000068394	242.382	-1.52446	0.183004	-8.33021	8.06962e-17	5.91323e-16	Cep152	protein_coding
ENSMUSG00000041096	1438.49	0.922456	0.110808	8.32483	8.44519e-17	6.18603e-16	Tspyl2	protein_coding
ENSMUSG00000023089	448.535	-1.1655	0.140057	-8.32163	8.67624e-17	6.35281e-16	Ndufa5	protein_coding
ENSMUSG00000103144	74.4553	4.78716	0.575706	8.31528	9.15366e-17	6.69459e-16	Pcdhga1	protein_coding
ENSMUSG00000072704	933.042	0.875268	0.105444	8.30079	1.03419e-16	7.54607e-16	Smim10l1	protein_coding
ENSMUSG00000074384	100.177	2.23408	0.269187	8.29935	1.04679e-16	7.63503e-16	AI429214	protein_coding
ENSMUSG00000028165	959.943	-0.869845	0.104816	-8.29879	1.05178e-16	7.66846e-16	Cisd2	protein_coding
ENSMUSG00000001729	5490.45	-0.731474	0.0881577	-8.29734	1.06471e-16	7.75973e-16	Akt1	protein_coding
ENSMUSG00000024949	4495.38	-0.885773	0.106804	-8.29345	1.10011e-16	8.01465e-16	Sf1	protein_coding
ENSMUSG00000039601	179.091	1.75216	0.211326	8.29128	1.12039e-16	8.15923e-16	Rcan2	protein_coding
ENSMUSG00000031538	1389.23	1.65784	0.200007	8.28889	1.1431e-16	8.32146e-16	Plat	protein_coding
ENSMUSG00000060301	567.432	1.623	0.195837	8.28747	1.15681e-16	8.41477e-16	2610008E11Rik	protein_coding
ENSMUSG00000029714	1308.92	1.03671	0.125137	8.28462	1.1849e-16	8.61574e-16	Gigyf1	protein_coding
ENSMUSG00000017176	511.747	-1.08162	0.130576	-8.28342	1.19685e-16	8.69926e-16	Nt5c3b	protein_coding
ENSMUSG00000036606	7644.51	0.740479	0.0894023	8.28255	1.20566e-16	8.75997e-16	Plxnb2	protein_coding
ENSMUSG00000030188	262.808	-1.52955	0.184786	-8.27742	1.25869e-16	9.13818e-16	Magohb	protein_coding
ENSMUSG00000021770	1723.63	1.05154	0.127041	8.27718	1.26132e-16	9.15375e-16	Samd8	protein_coding
ENSMUSG00000030232	1942.03	-0.879714	0.106294	-8.27626	1.27104e-16	9.21845e-16	Aebp2	protein_coding
ENSMUSG00000019823	917.201	0.913797	0.110423	8.2754	1.28026e-16	9.28055e-16	Mical1	protein_coding
ENSMUSG00000009633	441.825	1.24434	0.150406	8.27322	1.30385e-16	9.44788e-16	G0s2	protein_coding
ENSMUSG00000000538	1416.24	0.90391	0.109272	8.27215	1.31569e-16	9.53003e-16	Tom1l2	protein_coding
ENSMUSG00000030067	1635.46	-0.995543	0.120421	-8.26719	1.37149e-16	9.9304e-16	Foxp1	protein_coding
ENSMUSG00000031924	3444.35	-1.01761	0.123121	-8.26515	1.39525e-16	1.00985e-15	Cyb5b	protein_coding
ENSMUSG00000028128	356.492	-2.13005	0.257746	-8.26415	1.40698e-16	1.01796e-15	F3	protein_coding
ENSMUSG00000040048	859.411	-0.889415	0.107657	-8.26155	1.43795e-16	1.03996e-15	Ndufb10	protein_coding
ENSMUSG00000039070	76.5537	2.9098	0.352229	8.26111	1.44329e-16	1.04343e-15	Cpa4	protein_coding
ENSMUSG00000089917	424.026	1.18463	0.143469	8.25703	1.49346e-16	1.07929e-15	Uckl1	protein_coding
ENSMUSG00000022407	1185.34	-0.820257	0.0993467	-8.2565	1.50005e-16	1.08321e-15	Adsl	protein_coding
ENSMUSG00000029617	877.298	-0.912445	0.110551	-8.25359	1.53709e-16	1.10954e-15	Ccz1	protein_coding
ENSMUSG00000028164	245.856	1.43909	0.174455	8.24906	1.59643e-16	1.15106e-15	Manba	protein_coding
ENSMUSG00000068196	2945.7	1.45729	0.176765	8.24422	1.66238e-16	1.19814e-15	Col8a1	protein_coding
ENSMUSG00000043639	1224.73	1.07142	0.130009	8.24115	1.70566e-16	1.2284e-15	Rbm20	protein_coding
ENSMUSG00000028953	2539.36	-0.725269	0.0880646	-8.23565	1.78583e-16	1.28369e-15	Abcf2	protein_coding
ENSMUSG00000022972	136.868	-1.83925	0.223336	-8.23533	1.7906e-16	1.28663e-15	Cfap298	protein_coding
ENSMUSG00000061136	2632.2	-0.952514	0.115678	-8.2342	1.80757e-16	1.29783e-15	Prpf40a	protein_coding
ENSMUSG00000000056	590.46	1.42421	0.173104	8.22749	1.91181e-16	1.37215e-15	Narf	protein_coding
ENSMUSG00000022656	572.951	-1.12373	0.136587	-8.22725	1.91557e-16	1.37433e-15	Nectin3	protein_coding
ENSMUSG00000066643	982.296	0.904442	0.109947	8.22616	1.93307e-16	1.38636e-15	Wdr35	protein_coding
ENSMUSG00000030796	812.925	-0.851573	0.103555	-8.2234	1.97816e-16	1.41816e-15	Tead2	protein_coding
ENSMUSG00000028266	757.295	-0.884691	0.107592	-8.22264	1.99072e-16	1.42662e-15	Lmo4	protein_coding
ENSMUSG00000000120	98.7063	-4.33135	0.526853	-8.22118	2.01518e-16	1.4436e-15	Ngfr	protein_coding
ENSMUSG00000028063	16359.2	-0.646518	0.0786846	-8.21658	2.09393e-16	1.49944e-15	Lmna	protein_coding
ENSMUSG00000028557	2017	0.667941	0.0812944	8.21633	2.09832e-16	1.50202e-15	Rnf11	protein_coding
ENSMUSG00000033228	4004.13	-0.876063	0.106698	-8.21065	2.19988e-16	1.57412e-15	Scaf11	protein_coding
ENSMUSG00000021756	3712.54	1.18849	0.144752	8.2105	2.20269e-16	1.57553e-15	Il6st	protein_coding
ENSMUSG00000031984	752.106	-0.847472	0.103315	-8.20282	2.34818e-16	1.67896e-15	2810004N23Rik	protein_coding
ENSMUSG00000025532	517.938	-1.03707	0.12645	-8.20138	2.37638e-16	1.69848e-15	Crcp	protein_coding
ENSMUSG00000020019	558.071	1.46798	0.179045	8.19896	2.42479e-16	1.73243e-15	Ntn4	protein_coding
ENSMUSG00000022325	420.807	-1.58649	0.19355	-8.1968	2.46866e-16	1.76243e-15	Pop1	protein_coding
ENSMUSG00000048706	716.745	-1.15034	0.140487	-8.18823	2.65096e-16	1.89115e-15	Lurap1l	protein_coding
ENSMUSG00000032324	2004.75	0.994021	0.121401	8.18794	2.6574e-16	1.89503e-15	Tspan3	protein_coding
ENSMUSG00000021149	1416.86	-0.944192	0.115316	-8.18786	2.65913e-16	1.89555e-15	Gtpbp4	protein_coding
ENSMUSG00000055044	783.2	-1.02474	0.12517	-8.18678	2.68309e-16	1.9119e-15	Pdlim1	protein_coding
ENSMUSG00000006494	779.393	0.996186	0.121714	8.18465	2.73094e-16	1.94526e-15	Pdk1	protein_coding
ENSMUSG00000039128	1221.55	-0.878493	0.107528	-8.16988	3.08699e-16	2.19806e-15	Cdc123	protein_coding
ENSMUSG00000030770	3255.82	-0.782276	0.0957538	-8.16966	3.09265e-16	2.20126e-15	Parva	protein_coding
ENSMUSG00000029484	3592	-0.811982	0.0993915	-8.16953	3.09592e-16	2.20275e-15	Anxa3	protein_coding
ENSMUSG00000000901	1407.53	1.07706	0.131921	8.16446	3.22876e-16	2.2964e-15	Mmp11	protein_coding
ENSMUSG00000030930	489.1	1.67915	0.205688	8.16358	3.25227e-16	2.31225e-15	Chst15	protein_coding
ENSMUSG00000004267	537.415	2.72942	0.334525	8.15909	3.37566e-16	2.39907e-15	Eno2	protein_coding
ENSMUSG00000016487	5168.19	0.677208	0.0830063	8.15851	3.39188e-16	2.40969e-15	Ppfibp1	protein_coding
ENSMUSG00000026786	753.634	-1.14032	0.139821	-8.15557	3.4755e-16	2.46539e-15	Apbb1ip	protein_coding
ENSMUSG00000040964	904.36	1.05612	0.129582	8.15025	3.63184e-16	2.57532e-15	Arhgef10l	protein_coding
ENSMUSG00000021177	378.484	-1.15655	0.141907	-8.15003	3.63829e-16	2.57892e-15	Tdp1	protein_coding
ENSMUSG00000004056	1462.64	0.858808	0.105391	8.14881	3.67531e-16	2.60419e-15	Akt2	protein_coding
ENSMUSG00000032251	197.965	-1.55359	0.190664	-8.14831	3.69045e-16	2.61393e-15	Irak1bp1	protein_coding
ENSMUSG00000068184	248.417	-1.42301	0.174895	-8.13638	4.07275e-16	2.88255e-15	Ndufaf2	protein_coding
ENSMUSG00000041911	95.4396	-2.67759	0.329232	-8.13283	4.19395e-16	2.96721e-15	Dlx1	protein_coding
ENSMUSG00000048027	486.721	1.15882	0.142506	8.13173	4.23219e-16	2.99315e-15	Rgmb	protein_coding
ENSMUSG00000005779	1686.61	-0.946003	0.116351	-8.13063	4.27076e-16	3.01929e-15	Psmb4	protein_coding
ENSMUSG00000049807	1476.23	0.877044	0.107872	8.13041	4.2783e-16	3.02349e-15	Arhgap23	protein_coding
ENSMUSG00000021929	2142.31	-0.908931	0.111856	-8.12593	4.43954e-16	3.13627e-15	Kpna3	protein_coding
ENSMUSG00000018974	1133.65	-0.876465	0.107918	-8.12159	4.60117e-16	3.24801e-15	Sart3	protein_coding
ENSMUSG00000021265	227.975	1.61637	0.19904	8.12083	4.63009e-16	3.26721e-15	Slc25a29	protein_coding
ENSMUSG00000001285	689.708	-1.03918	0.128064	-8.11455	4.87587e-16	3.43807e-15	Myg1	protein_coding
ENSMUSG00000039879	530.813	1.09695	0.135191	8.1141	4.89389e-16	3.44949e-15	Heca	protein_coding
ENSMUSG00000042688	3207.22	-0.857499	0.105724	-8.11076	5.03035e-16	3.54435e-15	Mapk6	protein_coding
ENSMUSG00000033931	487.189	-1.2094	0.149174	-8.10728	5.17664e-16	3.64606e-15	Rbm34	protein_coding
ENSMUSG00000025269	226.789	-1.38675	0.171055	-8.10704	5.1867e-16	3.65179e-15	Apex2	protein_coding
ENSMUSG00000039328	195.757	1.72645	0.212969	8.10659	5.20588e-16	3.66256e-15	Rnf122	protein_coding
ENSMUSG00000025224	2663.47	0.871528	0.107539	8.10427	5.30652e-16	3.73197e-15	Gbf1	protein_coding
ENSMUSG00000003955	589.45	-1.1599	0.143148	-8.10277	5.37204e-16	3.77594e-15	Fam162a	protein_coding
ENSMUSG00000025728	1155.55	-0.782892	0.0966537	-8.09997	5.49706e-16	3.86166e-15	Pigq	protein_coding
ENSMUSG00000028964	1115.55	-0.943574	0.116503	-8.09915	5.5343e-16	3.88637e-15	Park7	protein_coding
[truncated: 4,579 more rows]

## Sheet: GFP_GFP_DM4.unique_peaks-mRNA
ENSEMBL	baseMean	log2FoldChange	lfcSE	stat	pvalue	padj	gene_name	gene_type
ENSMUSG00000026253	11832.9	9.88244	0.25407	38.8966	0	0	Chrng	protein_coding
ENSMUSG00000026418	3638.66	8.30304	0.217467	38.1807	0	0	Tnni1	protein_coding
ENSMUSG00000026950	21893.1	11.3179	0.282504	40.0627	0	0	Neb	protein_coding
ENSMUSG00000030592	8633.58	8.54563	0.166109	51.4459	0	0	Ryr1	protein_coding
ENSMUSG00000061723	10820.2	8.79167	0.172352	51.0099	0	0	Tnnt3	protein_coding
ENSMUSG00000031461	6945.18	9.07456	0.207982	43.6315	0	0	Myom2	protein_coding
ENSMUSG00000031972	53546.3	11.4185	0.182861	62.4437	0	0	Acta1	protein_coding
ENSMUSG00000039376	2741.58	4.66145	0.123038	37.8862	0	0	Synpo2l	protein_coding
ENSMUSG00000056328	16797.3	11.5086	0.278389	41.34	0	0	Myh1	protein_coding
ENSMUSG00000064179	3679.08	8.10633	0.218975	37.0194	5.58969e-300	7.5337e-297	Tnnt1	protein_coding
ENSMUSG00000075307	3459.14	7.9499	0.215183	36.9449	8.79691e-299	1.10659e-295	Klhl41	protein_coding
ENSMUSG00000030730	9992.06	10.0778	0.273821	36.8043	1.57623e-296	1.85887e-293	Atp2a1	protein_coding
ENSMUSG00000020908	40372.4	14.0161	0.384834	36.4213	1.96156e-290	1.94803e-287	Myh3	protein_coding
ENSMUSG00000020614	4507.65	3.28085	0.0913762	35.9048	2.57012e-282	2.30932e-279	Fam20a	protein_coding
ENSMUSG00000020882	1417.68	4.4631	0.133382	33.4611	1.77397e-245	1.19546e-242	Cacnb1	protein_coding
ENSMUSG00000009214	7939.17	8.73928	0.27118	32.2269	7.42125e-228	4.0009e-225	Mymk	protein_coding
ENSMUSG00000028464	22197.9	2.74106	0.0869525	31.5236	4.12337e-218	1.80939e-215	Tpm2	protein_coding
ENSMUSG00000031097	3061.66	8.51503	0.271904	31.3163	2.79957e-215	1.12394e-212	Tnni2	protein_coding
ENSMUSG00000022425	2041.99	8.27083	0.265522	31.1493	5.17614e-213	1.95337e-210	Enpp2	protein_coding
ENSMUSG00000061086	1577.8	8.04434	0.264297	30.4367	1.79388e-203	5.83599e-201	Myl4	protein_coding
ENSMUSG00000061689	7304.99	3.07997	0.104368	29.5107	2.09608e-191	6.17985e-189	Dlgap4	protein_coding
ENSMUSG00000027861	7663.28	10.7987	0.37326	28.9308	4.89911e-184	1.35943e-181	Casq2	protein_coding
ENSMUSG00000022519	9013.53	8.03659	0.279822	28.7203	2.12629e-181	5.65084e-179	Srl	protein_coding
ENSMUSG00000033788	679.714	5.31863	0.188133	28.2705	7.96389e-176	1.97725e-173	Dysf	protein_coding
ENSMUSG00000024236	4473.06	3.69851	0.133236	27.759	1.35645e-169	3.08372e-167	Svil	protein_coding
ENSMUSG00000006403	1023.61	4.28301	0.155466	27.5496	4.47917e-167	9.49635e-165	Adamts4	protein_coding
ENSMUSG00000049134	2154.89	4.98743	0.182827	27.2795	7.43098e-164	1.46057e-161	Nrap	protein_coding
ENSMUSG00000057378	1016.68	5.13996	0.188422	27.279	7.52374e-164	1.46356e-161	Ryr3	protein_coding
ENSMUSG00000024049	2053.77	8.61573	0.319515	26.9651	3.79828e-160	6.89133e-158	Myom1	protein_coding
ENSMUSG00000022836	532.409	5.05501	0.189196	26.7184	2.87499e-157	4.9769e-155	Mylk	protein_coding
ENSMUSG00000040084	1196.37	-4.15314	0.155525	-26.704	4.22395e-157	7.24561e-155	Bub1b	protein_coding
ENSMUSG00000090210	805.957	6.49787	0.243779	26.6548	1.57383e-156	2.65148e-154	Itga10	protein_coding
ENSMUSG00000022360	2477.35	-3.7306	0.142471	-26.1849	3.94941e-151	6.1588e-149	Atad2	protein_coding
ENSMUSG00000019899	1217.27	3.16768	0.12213	25.937	2.55095e-148	3.82015e-146	Lama2	protein_coding
ENSMUSG00000078812	10169.8	-2.16407	0.0839055	-25.7917	1.09741e-146	1.61773e-144	Eif5a	protein_coding
ENSMUSG00000041431	688.657	-5.16337	0.20066	-25.7319	5.14144e-146	7.34953e-144	Ccnb1	protein_coding
ENSMUSG00000037820	658.876	4.47987	0.174759	25.6345	6.29569e-145	8.93183e-143	Tgm2	protein_coding
ENSMUSG00000025574	968.482	-3.87394	0.151433	-25.5819	2.42534e-144	3.41521e-142	Tk1	protein_coding
ENSMUSG00000034317	1223.36	-2.91546	0.115072	-25.336	1.28357e-141	1.71771e-139	Trim59	protein_coding
ENSMUSG00000026211	1645.28	3.03855	0.121257	25.0589	1.39801e-138	1.83188e-136	Obsl1	protein_coding
ENSMUSG00000024937	6119.95	2.10448	0.0851178	24.7243	5.86122e-135	7.3242e-133	Ehbp1l1	protein_coding
[truncated: 2,211 more rows]

## Sheet: GFP_GM.unique_peaks_mRNA
ENSEMBL	baseMean	log2FoldChange	lfcSE	stat	pvalue	padj	gene_name	gene_type
[truncated: 413 more rows]

[truncated: 5 more sheets: M3_GMvsGFP_GM.intersect_mRNA, M3_GM.unique_peaks_mRNA, GFP_DM4.unique_peaks_mRNA, M3_DM4vsGFP_DM4.intersect_mRNA, M3_DM4.unique_peaks_mRNA]
