# Supplementary material for: Stage-specific requirement for METTL3-dependent m6A epitranscriptomic regulation during myogenesis
Source: Commun Biol. 2025 Aug 30;8:1317. doi: 10.1038/s42003-025-08759-5 (PMC12398539; doi:10.1038/s42003-025-08759-5)
Supplement: Supplementary file 10 — Dataset 9 [file 42003_2025_8759_MOESM10_ESM.xlsx]

## Sheet: BP-GFP_GFP_GM.unique_peaks
	ID	Description	GeneRatio	BgRatio	pvalue	p.adjust	qvalue	geneID	Count
GO:0006281	GO:0006281	DNA repair	153/3363	481/23328	1.04e-22	6.46e-19	4.78e-19	Nucks1/Exo1/Parp1/Nabp1/Pms1/Zranb3/Prrx1/Dclre1c/Setx/Rif1/Rad51/Cdk9/Fign/Trp53bp1/Pcna/Samhd1/Ube2d3/Ints3/Usp1/Clspn/Sfpq/Eya3/Faap20/Aptx/Vcp/Inip/Cenps/Park7/Chek2/Taok3/Nudt1/Pms2/Brca2/Rfc1/Helq/Rfc5/Hmgb1/Ogg1/Fancd2/Sem1/Rpa3/Ino80b/Xpc/Mbd4/Rad51ap1/Tigar/Recql/Kmt5c/Xrcc1/Fanci/Ticrr/Tfpt/Nop53/Pold1/Rps3/Pold3/Ppp4c/Kif22/Cul4a/Babam1/Lig4/Wrn/Primpol/Neil3/Mre11a/Usp28/Pif1/Cep164/A…	153
GO:0006397	GO:0006397	mRNA processing	142/3363	462/23328	1.21e-19	3.75e-16	2.77e-16	Rnasel/Prdx6/Setx/Hnrnpa3/Rprd1b/Cdk9/Prpf40a/Mfap1b/Snrpb/Rbm39/Rsrc1/Adar/Rbm8a/Zranb2/Scnm1/Ttf2/Prpf38b/Mettl14/Ncbp1/Sf3a3/Snip1/Sfpq/Srsf10/Ssu72/Ptbp3/Psip1/Ppie/Khdrbs1/Ppp1r8/Tardbp/Fip1l1/Zfp326/Srsf9/Cpsf4/Sart3/Prkrip1/Lsm3/Hnrnpf/Strap/Lsm5/Usp39/Snrpd2/Snrpa1/Ctr9/Rnf40/Hmx2/Aplp1/Rbm42/Zfp473/Snrpn/Cd2bp2/Sugp2/Prmt7/Frg1/Lsm6/Esrp2/Dhx38/Sltm/Dbr1/Pcbp4/Raver1/Dcps/Rbm7/Rbm6/Snrpd…	142
GO:0007059	GO:0007059	chromosome segregation	109/3363	324/23328	1.54e-18	3.18e-15	2.35e-15	Rrs1/Terf1/Ppp1r7/Kif14/Nsl1/Nek2/Hjurp/Nuf2/Cenpf/Nek6/Bub1b/Knstrn/Knl1/Ttl/Csnk2a1/Fam83d/Top1/Ube2c/Spc25/Oip5/Ncaph/Bub1/Dsn1/Smc4/Fbxw7/Pmf1/Ccne2/Smc2/Sfpq/Cdk5rap2/Cdc20/Cdca8/Cenps/Tacc3/Ncapg/Cit/Brca2/Mad2l1/M1ap/Fancd2/Ncapd2/Anapc15/Numa1/Rps3/Kif22/Mki67/Ctcf/Cenpn/Tnks/Ciao2b/Mre11a/Ttk/Ctnnb1/Atm/Kif23/Rab11a/Cep63/Zwint/Cenpw/Ska2/Tubg1/Anapc11/Actr2/Spdl1/Ndel1/Eme1/Kpnb1/Brca1/…	109
GO:0006260	GO:0006260	DNA replication	87/3363	244/23328	8.14e-17	1.26e-13	9.32e-14	Terf1/Ing5/Nucks1/Sde2/Ilkap/Zranb3/Ttf1/Rad51/Gins1/Top1/Cdk9/Pcna/Samhd1/Zgrf1/Ccne2/Orc1/Faf1/Id3/Stoml2/Nfib/Nasp/Cenps/Chek2/Brca2/Orc5/Rfc1/Ankrd17/Rfc5/Repin1/Rpa3/Recql/Ticrr/Pold1/Grwd1/Pold3/Lig4/Wrn/Primpol/Mre11a/Sin3a/Pif1/Zbtb38/Dna2/Wdr18/E2f7/Mcm9/Zfp365/Cdk1/Gli1/Egfr/Pold2/Rpa1/Tnfaip1/Eme1/Polg2/Recql5/Gen1/Baz1a/Gtpbp4/Gmnn/Msh3/Supt16/Esco2/Obi1/Rrm2b/Top1mt/Recql4/Dnaja3/Rmi…	87
GO:0008380	GO:0008380	RNA splicing	116/3363	386/23328	1.69e-15	2.09e-12	1.55e-12	Prdx6/Setx/Hnrnpa3/Prpf40a/Mfap1b/Snrpb/Rbm12/Rbm39/Rsrc1/Rbm8a/Zranb2/Scnm1/Ttf2/Prpf38b/Mettl14/Rbm12b2/Ncbp1/Sf3a3/Snip1/Sfpq/Zbtb8os/Srsf10/Ptbp3/Psip1/Ppie/Khdrbs1/Ppp1r8/Tardbp/Zfp326/Srsf9/Sart3/Prkrip1/Lsm3/Hnrnpf/Strap/Lsm5/Usp39/Snrpd2/Akt2/Snrpa1/Hmx2/Rbm42/Snrpn/Cd2bp2/Sugp2/Prmt7/Frg1/Lsm6/Esrp2/Dhx38/Dbr1/Pcbp4/Raver1/Dcps/Rbm7/Rbm6/Snrpd3/Cirbp/Dazap1/Sf3a2/Zbtb7a/Lsm7/Zmat5/Thoc5/…	116
GO:0022613	GO:0022613	ribonucleoprotein complex biogenesis	120/3363	409/23328	3.87e-15	4e-12	2.96e-12	Rrs1/Imp4/Fastkd2/Nifk/Rnasel/Wdr12/Ipo9/Setx/Rpl12/Ddx27/Snrpb/Esf1/Eif2s2/Adar/Rpf1/Chd7/Mdn1/1700009N14Rik/Ncbp1/Eri3/Sf3a3/Srsf10/Psip1/Nsun4/Rps8/Mrto4/Rpl5/Pop5/Rpl6/Denr/Nop14/Sdad1/Helq/Sart3/Eif4h/Bud23/Malsu1/Nop2/Strap/Usp39/Bms1/Snrpd2/Rps19/Pih1d1/Mrps11/Isg20/LTO1/Nop53/Pop4/Mphosph10/Rps17/Rrp8/Cul4a/Naf1/Prmt7/Exosc6/Urb2/Frg1/Mpv17l2/Lsm6/Rps25/Rsl24d1/Rrp9/Atm/Snrpd3/Wdr18/Rps15…	120
GO:0006302	GO:0006302	double-strand break repair	79/3363	235/23328	8.33e-14	5.87e-11	4.34e-11	Nucks1/Parp1/Nabp1/Dclre1c/Setx/Rif1/Rad51/Fign/Trp53bp1/Samhd1/Sfpq/Eya3/Aptx/Vcp/Chek2/Brca2/Helq/Ogg1/Fancd2/Sem1/Rpa3/Rad51ap1/Recql/Kmt5c/Xrcc1/Ppp4c/Babam1/Lig4/Wrn/Mre11a/Atm/Cgas/Morf4l1/Dna2/Zbtb7a/Mcm9/Zfp365/Hus1/Actr2/Rad50/Wrap53/Rpa1/Rad51d/Eme1/Brca1/Recql5/Sirt7/Tdp1/Otub2/Yy1/Gen1/Xrcc3/Ercc8/Dek/Uimc1/Slf1/Top2b/Esco2/Nsmce2/Arid2/Wdr70/Rad21/Recql4/Rmi2/Rnf168/Polq/Ube2v2/Mcm4/…	79
GO:0000375	GO:0000375	RNA splicing, via transesterification reactions	87/3363	271/23328	9.47e-14	5.87e-11	4.34e-11	Prdx6/Setx/Prpf40a/Mfap1b/Snrpb/Rbm39/Rsrc1/Rbm8a/Scnm1/Mettl14/Ncbp1/Sf3a3/Snip1/Sfpq/Srsf10/Ptbp3/Psip1/Ppie/Khdrbs1/Srsf9/Sart3/Lsm3/Strap/Lsm5/Usp39/Snrpd2/Snrpa1/Hmx2/Rbm42/Snrpn/Prmt7/Lsm6/Esrp2/Dhx38/Dbr1/Pcbp4/Raver1/Dcps/Rbm7/Rbm6/Snrpd3/Cirbp/Dazap1/Sf3a2/Zbtb7a/Lsm7/Snrnp25/Slu7/Fxr2/Coil/Gemin4/Srsf5/Rbm25/Cdk13/Ddx41/Mbnl2/Mettl3/Acin1/Wbp4/Obi1/Rbfox2/Scaf11/Ddx23/Ncbp2/Dyrk1a/Tra2b…	87
GO:0000377	GO:0000377	RNA splicing, via transesterification reactions with bulged adenosine as nucleophile	87/3363	271/23328	9.47e-14	5.87e-11	4.34e-11	Prdx6/Setx/Prpf40a/Mfap1b/Snrpb/Rbm39/Rsrc1/Rbm8a/Scnm1/Mettl14/Ncbp1/Sf3a3/Snip1/Sfpq/Srsf10/Ptbp3/Psip1/Ppie/Khdrbs1/Srsf9/Sart3/Lsm3/Strap/Lsm5/Usp39/Snrpd2/Snrpa1/Hmx2/Rbm42/Snrpn/Prmt7/Lsm6/Esrp2/Dhx38/Dbr1/Pcbp4/Raver1/Dcps/Rbm7/Rbm6/Snrpd3/Cirbp/Dazap1/Sf3a2/Zbtb7a/Lsm7/Snrnp25/Slu7/Fxr2/Coil/Gemin4/Srsf5/Rbm25/Cdk13/Ddx41/Mbnl2/Mettl3/Acin1/Wbp4/Obi1/Rbfox2/Scaf11/Ddx23/Ncbp2/Dyrk1a/Tra2b…	87
GO:0000398	GO:0000398	mRNA splicing, via spliceosome	87/3363	271/23328	9.47e-14	5.87e-11	4.34e-11	Prdx6/Setx/Prpf40a/Mfap1b/Snrpb/Rbm39/Rsrc1/Rbm8a/Scnm1/Mettl14/Ncbp1/Sf3a3/Snip1/Sfpq/Srsf10/Ptbp3/Psip1/Ppie/Khdrbs1/Srsf9/Sart3/Lsm3/Strap/Lsm5/Usp39/Snrpd2/Snrpa1/Hmx2/Rbm42/Snrpn/Prmt7/Lsm6/Esrp2/Dhx38/Dbr1/Pcbp4/Raver1/Dcps/Rbm7/Rbm6/Snrpd3/Cirbp/Dazap1/Sf3a2/Zbtb7a/Lsm7/Snrnp25/Slu7/Fxr2/Coil/Gemin4/Srsf5/Rbm25/Cdk13/Ddx41/Mbnl2/Mettl3/Acin1/Wbp4/Obi1/Rbfox2/Scaf11/Ddx23/Ncbp2/Dyrk1a/Tra2b…	87
GO:0051052	GO:0051052	regulation of DNA metabolic process	110/3363	379/23328	1.2e-13	6.41e-11	4.74e-11	Terf1/Nucks1/Parp1/Nek2/Zranb3/Prrx1/Kcnk2/Rif1/Rad51/Gata3/Cdk9/Fign/Trp53bp1/Pcna/Pik3ca/Fgf2/Cct3/Usp1/Eya3/Pms2/Mpv17/Rfc5/Hmgb1/Cct7/Ogg1/Pparg/H1f10/C3ar1/Rad51ap1/Tigar/Kmt5c/Xrcc1/Tgfb1/Ticrr/Nox4/Mapk3/Bax/Rps3/Ppp4c/H19/Kcnq1ot1/Cul4a/Naf1/Babam1/Otud4/Exosc6/Wrn/Tnks/Zfp869/Il27ra/Mre11a/Pif1/Ctnnb1/Dnmt1/Atm/Cgas/Wdr18/Ptges3/Tet1/Zfp365/Apaf1/Cct2/Egfr/Actr2/Rad50/Wrap53/Pfn1/Brca1/P…	110
GO:0000819	GO:0000819	sister chromatid segregation	66/3363	181/23328	1.24e-13	6.41e-11	4.74e-11	Rrs1/Kif14/Nsl1/Nek2/Nuf2/Nek6/Bub1b/Knstrn/Ube2c/Ncaph/Bub1/Dsn1/Smc4/Fbxw7/Smc2/Sfpq/Cdk5rap2/Cdc20/Cdca8/Tacc3/Ncapg/Cit/Mad2l1/Ncapd2/Anapc15/Numa1/Kif22/Tnks/Mre11a/Ttk/Ctnnb1/Atm/Kif23/Rab11a/Zwint/Tubg1/Anapc11/Spdl1/Kpnb1/Kif18b/Ncapg2/Gen1/Xrcc3/Cenpk/Slf1/Top2b/Esco2/Chmp7/Nsmce2/Espl1/Rad21/Recql4/Racgap1/Rmi2/Klhl22/Naa50/Ppp2r1a/Ddx11/Akap8l/Ndc80/Ik/Slf2/Fen1/Kif4/Smc1a/Atrx	66
GO:0034470	GO:0034470	ncRNA processing	103/3363	355/23328	7.38e-13	3.45e-10	2.55e-10	Rrs1/Imp4/Osgepl1/Mrpl44/Nifk/Rnasel/Tyw5/Wdr12/Ssb/Ddx27/Mocs3/Polr3k/Trdmt1/Esf1/Adar/Trmt10a/Ints3/Trmt13/Rpf1/Tyw3/Chd7/Mdn1/Eri3/Zbtb8os/Ints11/Trmo/Nsun4/Rps8/Mrto4/Rpl5/Pop5/Tyw1/Nop14/Trmt44/Helq/Bud23/Thumpd3/Nop2/Bms1/Rps19/Ctu1/Pih1d1/Mrps11/Isg20/Nop53/Pop4/Mphosph10/Rps17/Rrp8/Naf1/Aars/Exosc6/Frg1/Lsm6/Adat1/Rrp9/Wdr18/Rps15/Krr1/Mettl1/C1d/Mettl16/Tsr1/Tsen54/Elp5/Mrm1/Ints2/Ftsj3/…	103
GO:0098813	GO:0098813	nuclear chromosome segregation	83/3363	262/23328	7.8e-13	3.45e-10	2.55e-10	Rrs1/Terf1/Kif14/Nsl1/Nek2/Nuf2/Cenpf/Nek6/Bub1b/Knstrn/Knl1/Ttl/Fam83d/Ube2c/Ncaph/Bub1/Dsn1/Smc4/Fbxw7/Ccne2/Smc2/Sfpq/Cdk5rap2/Cdc20/Cdca8/Cenps/Tacc3/Ncapg/Cit/Brca2/Mad2l1/M1ap/Fancd2/Ncapd2/Anapc15/Numa1/Kif22/Tnks/Mre11a/Ttk/Ctnnb1/Atm/Kif23/Rab11a/Cep63/Zwint/Tubg1/Anapc11/Actr2/Spdl1/Eme1/Kpnb1/Kif18b/Sirt7/Dync1h1/Ncapg2/Gen1/Xrcc3/Cenpk/Slf1/Top2b/Ccnb1ip1/Esco2/Chmp7/Nsmce2/Espl1/Rad2…	83
GO:0034660	GO:0034660	ncRNA metabolic process	120/3363	444/23328	2.1e-12	8.65e-10	6.4e-10	Rrs1/Imp4/Osgepl1/Mrpl44/Nifk/Rnasel/Tyw5/Wdr12/Iars2/Ssb/Ddx27/Mocs3/Polr3k/Trdmt1/Esf1/Gatb/Adar/Tdrkh/Trmt10a/Ints3/Sars/Trmt13/Rpf1/Tyw3/Chd7/Mdn1/Pars2/Eri3/Zbtb8os/Ints11/Trmo/Nsun4/Rps8/Mrto4/Rpl5/Pop5/Tyw1/Nop14/Trmt44/Helq/Bud23/Thumpd3/Nop2/Bms1/Rps19/Ctu1/Pih1d1/Tarsl2/Mrps11/Isg20/Nars2/Nop53/Pop4/Mphosph10/Rps17/Rrp8/Ears2/Naf1/Aars/Exosc6/Frg1/Lsm6/Adat1/Kars/Rrp9/Lars2/Rbm7/Dis3l/W…	120
GO:0000070	GO:0000070	mitotic sister chromatid segregation	56/3363	151/23328	3.95e-12	1.53e-09	1.13e-09	Rrs1/Kif14/Nsl1/Nek2/Nuf2/Nek6/Bub1b/Knstrn/Ube2c/Ncaph/Bub1/Dsn1/Smc4/Smc2/Cdk5rap2/Cdc20/Cdca8/Tacc3/Ncapg/Cit/Mad2l1/Ncapd2/Anapc15/Numa1/Kif22/Tnks/Ttk/Atm/Kif23/Rab11a/Zwint/Tubg1/Anapc11/Spdl1/Kpnb1/Kif18b/Ncapg2/Gen1/Xrcc3/Cenpk/Slf1/Chmp7/Nsmce2/Espl1/Rad21/Racgap1/Klhl22/Naa50/Ppp2r1a/Akap8l/Ndc80/Ik/Slf2/Kif4/Smc1a/Atrx	56
GO:0006261	GO:0006261	DNA-dependent DNA replication	51/3363	132/23328	5.94e-12	2.16e-09	1.6e-09	Nucks1/Ilkap/Zranb3/Rad51/Gins1/Cdk9/Pcna/Samhd1/Zgrf1/Ccne2/Orc1/Stoml2/Cenps/Chek2/Brca2/Orc5/Rfc5/Recql/Ticrr/Pold1/Pold3/Wrn/Primpol/Mre11a/Dna2/Wdr18/E2f7/Mcm9/Zfp365/Pold2/Rpa1/Eme1/Polg2/Recql5/Gen1/Baz1a/Msh3/Rrm2b/Recql4/Dnaja3/Senp2/Polq/Mcm4/Cdc45/Ddx11/Wiz/Mettl4/Pold4/Pola2/Pola1/Atrx	51
GO:0042254	GO:0042254	ribosome biogenesis	88/3363	296/23328	8.12e-12	2.79e-09	2.07e-09	Rrs1/Imp4/Fastkd2/Nifk/Rnasel/Wdr12/Ipo9/Rpl12/Ddx27/Esf1/Rpf1/Chd7/Mdn1/1700009N14Rik/Eri3/Nsun4/Rps8/Mrto4/Rpl5/Pop5/Rpl6/Nop14/Sdad1/Helq/Bud23/Malsu1/Nop2/Bms1/Rps19/Pih1d1/Mrps11/Isg20/LTO1/Nop53/Pop4/Mphosph10/Rps17/Rrp8/Cul4a/Naf1/Exosc6/Urb2/Frg1/Mpv17l2/Lsm6/Rps25/Rsl24d1/Rrp9/Wdr18/Rps15/Krr1/Ltv1/C1d/Mybbp1a/Mettl16/Tsr1/Rpl23a/Aatf/Mrm1/Ftsj3/Sirt7/Riox1/Fcf1/Nol8/Dhx29/Gtpbp4/Nsa2/Rp…	88
GO:0140014	GO:0140014	mitotic nuclear division	81/3363	268/23328	2.18e-11	7.1e-09	5.25e-09	Rrs1/Clasp1/Kif14/Nsl1/Nek2/Nuf2/Fbxw5/Nek6/Bub1b/Knstrn/Mybl2/Ube2c/Ncaph/Bub1/Il1b/Dsn1/Smc4/Cdc14a/Smc2/Cdk5rap2/Cdc20/Cdca8/Tacc3/Ncapg/Chek2/Cit/Pebp1/Mad2l1/Tgfa/Ncapd2/Ccdc8/Tgfb1/Anapc15/Numa1/Kif22/Fgfr2/Mki67/Tnks/Smpd3/Ttk/Atm/Kif23/Rab11a/Esr1/Zwint/Tubg1/Anapc11/Spdl1/Tom1l2/Ndel1/Kpnb1/Kif18b/Sirt7/Ncapg2/Gen1/Xrcc3/Cenpk/Slf1/Bora/Chmp7/Mtbp/Nsmce2/Pdxp/Espl1/Rad21/Racgap1/Klhl22/N…	81
GO:0044770	GO:0044770	cell cycle phase transition	111/3363	415/23328	2.82e-11	8.74e-09	6.46e-09	Clasp1/Kif14/Cdk18/Pbx1/Cenpf/Nek6/Bub1b/Cdc25b/Fam83d/Ube2c/Hacd1/Nacc2/Bub1/Iqgap3/Eif4e/Cks1b/Cdc14a/Ccne2/Orc1/Clspn/Cdk5rap2/Nasp/Tacc3/Pkd2/Chek2/Cit/Taok3/Ankrd17/Mad2l1/Ezh2/Xpc/Mbd4/Usp29/Tgfb1/Ticrr/Anapc15/Nop53/Calm3/Atf5/Taok2/Pidd1/Cul4a/Babam1/Fbxl8/Rhou/Fbxo31/Mre11a/Rdx/Sin3a/Cyp1a1/Arpp19/Ttk/Cdc25a/Fbxl12/Atm/Pias1/Rab11a/Cirbp/Fbxo7/Cdk17/E2f7/Cdk1/Gli1/Egfr/Ppm1d/Psme3/Anapc1…	111
GO:0044772	GO:0044772	mitotic cell cycle phase transition	103/3363	376/23328	3.25e-11	9.57e-09	7.08e-09	Clasp1/Kif14/Cdk18/Pbx1/Cenpf/Nek6/Bub1b/Cdc25b/Ube2c/Hacd1/Nacc2/Bub1/Iqgap3/Eif4e/Cks1b/Cdc14a/Ccne2/Orc1/Clspn/Cdk5rap2/Nasp/Tacc3/Pkd2/Chek2/Cit/Taok3/Ankrd17/Mad2l1/Ezh2/Xpc/Mbd4/Usp29/Tgfb1/Ticrr/Anapc15/Nop53/Calm3/Taok2/Pidd1/Cul4a/Fbxl8/Rhou/Fbxo31/Mre11a/Rdx/Sin3a/Cyp1a1/Arpp19/Ttk/Cdc25a/Fbxl12/Atm/Pias1/Rab11a/Fbxo7/Cdk17/E2f7/Cdk1/Egfr/Ppm1d/Psme3/Anapc11/Hus1/Spdl1/Lsm11/Rps6kb1/Brc…	103
GO:0010498	GO:0010498	proteasomal protein catabolic process	121/3363	470/23328	5.43e-11	1.53e-08	1.13e-08	Psmd1/Ubxn4/Kif14/Uggt1/Fbxw5/Dnajc10/Ube2c/Tor1a/Psmb7/Ubr1/Ddrgk1/Psmf1/Psma7/Fbxw7/Ube2d3/Dnajb14/Trim2/Psmd4/Sdcbp/Sec61b/Vcp/Plaa/Zyg11b/Cdc20/Pithd1/Park7/Ube2k/Tmem129/Fbxl18/Rnf216/Edem1/Klhl42/Rmnd5a/Tmf1/Amn1/Dmac2/Arrb1/Rnf40/Nop53/Aqp11/Rnf121/Ate1/Cul4a/Anapc10/Fbxl8/Ubxn8/Fbxo31/Nedd4/Gclc/Gpx1/Usp19/Smarcc1/Ctnnb1/Fbxl12/Ube4a/Arih1/Pias1/Fbxo9/Ube2cbp/Spsb4/Stt3b/Cdc34/Ddit3/Rnf21…	121
GO:0006282	GO:0006282	regulation of DNA repair	48/3363	128/23328	8.44e-11	2.27e-08	1.68e-08	Parp1/Prrx1/Rif1/Rad51/Cdk9/Fign/Trp53bp1/Pcna/Usp1/Eya3/Hmgb1/Ogg1/Rad51ap1/Tigar/Kmt5c/Xrcc1/Rps3/Ppp4c/Cul4a/Babam1/Cgas/Zfp365/Egfr/Actr2/Wrap53/Brca1/Recql5/Cbx8/Sirt7/Otub2/Ercc8/Fgf10/Dek/Uimc1/Slf1/Top2b/Arid2/Wdr70/Rmi2/Rnf168/Polq/Ube2v2/Ddx11/Kmt5b/Slf2/Otub1/Mms19/Suv39h1	48
GO:2001233	GO:2001233	regulation of apoptotic signaling pathway	109/3363	413/23328	1.01e-10	2.6e-08	1.93e-08	Nck2/Cflar/Casp8/Ing5/Ptgs2/Parp1/Scg2/Itgav/Stk4/Ptpn1/Traf2/Nacc2/Ndufs3/Mapk8ip1/Cd44/Bub1/Il1b/Fbxw7/Bcl10/Il7/Mllt11/Gnai3/Sh3glb1/Creb3/Faf1/Sfpq/Eya3/Wnt4/Mul1/Rnf183/Caap1/Atpif1/Park7/Slc35f6/Htt/Hip1r/Erp29/Serpine1/Hsph1/Cxcl12/Zc3hc1/Ret/Plaur/Pih1d1/Dedd2/Plekhf1/Bax/Rps3/Hmox1/Prdx2/Cx3cl1/Wwox/Ppp2r1b/Gclc/Gpx1/Ctnnb1/Cep63/Cx3cr1/Bclaf1/Vnn1/Pttg1ip/Agap2/Ddit3/Unc5b/Mif/Apaf1/Nf1…	109
GO:0032386	GO:0032386	regulation of intracellular transport	92/3363	329/23328	1.1e-10	2.73e-08	2.02e-08	Tnnt2/Ptgs2/Ptpn14/Tm9sf4/Pkig/Ptpn1/Sec16a/Stom/Wipf1/Fbxw7/Ufm1/Trim46/Sh3glb1/Asph/Khdrbs1/Atpif1/Tardbp/Park7/Rufy3/Ppp1cc/Sirt4/Ptpn11/Mdfic/Smo/Chmp3/Reep1/Edem1/Tcaf2/Tcaf1/Camk1/Tgfb1/Akt2/Numa1/Mapk3/Nucb1/Pcm1/Nutf2/Arv1/Rdx/Anxa2/Zic1/Nus1/Ank3/Mrln/Stk11/Cdk1/Rab21/Thoc5/Septin8/Kif3a/Ywhae/Nf1/Ccl2/Commd1/Ndel1/Derl2/Akap1/Brca1/Cep131/Sirt7/Dnajc27/Scfd1/Ppm1a/Akap5/Psen1/Dync1h1/It…	92
GO:0032259	GO:0032259	methylation	95/3363	349/23328	2.71e-10	6.45e-08	4.77e-08	Rbbp5/Parp1/Eef1aknmt/Rif1/Rtf1/Gnas/Gata3/Trdmt1/Phf19/Snrpb/Zfp335/Pik3ca/Ash1l/Tdrkh/Trmt10a/Mecom/Setd7/Setdb1/Trmt13/Mettl14/Tyw3/Icmt/Pax5/Trmo/Nsun4/Pax7/Coq5/Setd1b/Trmt44/Auts2/Bud23/Smyd5/Thumpd3/Setd5/Nop2/Atf7ip/Ezh2/Tet3/Mbd4/Kmt5c/Pih1d1/Ctr9/Eed/Rrp8/H19/Kcnq1ot1/Ctcf/Prmt7/Ilf3/Ctnnb1/Dnmt1/Hemk1/Snrpd3/Dot1l/Mettl1/Pcmt1/Tet1/Gamt/Mettl16/Suz12/Ppm1d/Mllt6/Mrm1/Brca1/Ftsj3/Sirt7/…	95
GO:0043414	GO:0043414	macromolecule methylation	84/3363	297/23328	3.83e-10	8.78e-08	6.49e-08	Rbbp5/Parp1/Rif1/Rtf1/Gnas/Gata3/Trdmt1/Phf19/Snrpb/Zfp335/Pik3ca/Ash1l/Tdrkh/Trmt10a/Setd7/Setdb1/Trmt13/Mettl14/Tyw3/Icmt/Pax5/Trmo/Nsun4/Pax7/Setd1b/Trmt44/Auts2/Bud23/Thumpd3/Setd5/Nop2/Atf7ip/Ezh2/Tet3/Mbd4/Kmt5c/Pih1d1/Ctr9/Eed/H19/Kcnq1ot1/Ctcf/Prmt7/Ilf3/Ctnnb1/Dnmt1/Hemk1/Snrpd3/Dot1l/Mettl1/Pcmt1/Tet1/Mettl16/Suz12/Ppm1d/Mllt6/Brca1/Ftsj3/Sirt7/Trmt61a/Arid4b/Kdm1b/Mettl3/Atpsckmt/Grhl2…	84
GO:0045787	GO:0045787	positive regulation of cell cycle	96/3363	358/23328	5.23e-10	1.16e-07	8.56e-08	Kif14/Pbx1/Ttl/Cdc25b/Fam83d/Ube2c/Cdk9/Il1b/Eif4e/Cks1b/Cdc14a/Orc1/Sfpq/Wnt4/Shb/Pkd2/Chek2/Cit/Tbx3/Brca2/Ankrd17/Pebp1/Ptpn11/Hmgb1/Mad2l1/Chmp3/Tgfa/Ezh2/Tgfb1/Numa1/Rrp8/Rps15a/Fgfr2/Pidd1/Cul4a/Smpd3/Rdx/Sin3a/Cyp1a1/Usp19/Cdc25a/Cep295/Kif23/Rab11a/E2f7/Cdk1/Mif/Gli1/Thoc5/Egfr/Mybbp1a/Poldip2/Anapc11/Lsm11/Usp22/Rps6kb1/Stxbp4/Med1/Stat5b/Brca1/Fntb/Dync1h1/Gen1/Id2/Xrcc3/Fgf10/Slf1/Apex…	96
GO:0016072	GO:0016072	rRNA metabolic process	66/3363	215/23328	7.38e-10	1.58e-07	1.17e-07	Rrs1/Imp4/Nifk/Rnasel/Wdr12/Ddx27/Esf1/Rpf1/Chd7/Mdn1/Eri3/Nsun4/Rps8/Mrto4/Rpl5/Pop5/Nop14/Helq/Bud23/Nop2/Bms1/Rps19/Pih1d1/Mrps11/Isg20/Nop53/Pop4/Mphosph10/Rps17/Rrp8/Naf1/Exosc6/Frg1/Lsm6/Rrp9/Dis3l/Wdr18/Rps15/Krr1/C1d/Mettl16/Tsr1/Mrm1/Ftsj3/Sirt7/Fcf1/Dicer1/Nol8/Gtpbp4/Nsa2/Rps24/Dis3/Utp23/Bop1/Rrp7a/Wdr46/Tbl3/Bysl/Riok3/Srfbp1/Rpp30/Pdcd11/Sart1/Dkc1/Suv39h1/Las1l	66
GO:0006364	GO:0006364	rRNA processing	64/3363	206/23328	7.72e-10	1.59e-07	1.18e-07	Rrs1/Imp4/Nifk/Rnasel/Wdr12/Ddx27/Esf1/Rpf1/Chd7/Mdn1/Eri3/Nsun4/Rps8/Mrto4/Rpl5/Pop5/Nop14/Helq/Bud23/Nop2/Bms1/Rps19/Pih1d1/Mrps11/Isg20/Nop53/Pop4/Mphosph10/Rps17/Rrp8/Naf1/Exosc6/Frg1/Lsm6/Rrp9/Wdr18/Rps15/Krr1/C1d/Mettl16/Tsr1/Mrm1/Ftsj3/Sirt7/Fcf1/Nol8/Gtpbp4/Nsa2/Rps24/Dis3/Utp23/Bop1/Rrp7a/Wdr46/Tbl3/Bysl/Riok3/Srfbp1/Rpp30/Pdcd11/Sart1/Dkc1/Suv39h1/Las1l	64
GO:0000723	GO:0000723	telomere maintenance	45/3363	123/23328	8.24e-10	1.65e-07	1.22e-07	Terf1/Parp1/Nek2/Dclre1c/Rif1/Rad51/Pcna/Cct3/Ccne2/Brca2/Cct7/Xrcc1/Mapk3/LTO1/Naf1/Wrn/Tnks/Mre11a/Pif1/Ctnnb1/Atm/Dna2/Ptges3/Zfp365/Cct2/Hus1/Rad50/Wrap53/Rpa1/Rad51d/Smc6/Hsp90aa1/Xrcc3/Apex1/Gnl3/Tinf2/Nsmce2/Recql4/Cct8/Ppp1r10/Pot1b/Dcp2/Dclre1a/Dkc1/Atrx	45
GO:0006310	GO:0006310	DNA recombination	81/3363	288/23328	1.05e-09	2.02e-07	1.5e-07	Nucks1/Exo1/Parp1/Nabp1/Zranb3/Dclre1c/Setx/Rif1/Rad51/Fign/Trp53bp1/Samhd1/Mnd1/Sfpq/Cenps/Pms2/Brca2/Helq/Hmgb1/Fancd2/Sem1/Rpa3/Ino80b/H1f10/Rad51ap1/Recql/Kmt5c/Xrcc1/Tgfb1/Tfpt/Ppp4c/Exosc6/Lig4/Wrn/Il27ra/Mre11a/Pif1/Dcaf1/Atm/Cgas/Morf4l1/Cep63/Eid3/Mcm9/Zfp365/Hrob/Hus1/Actr2/Rad50/Wrap53/Rpa1/Rad51d/Eme1/Psmc3ip/Brca1/Recql5/Smc6/Yy1/Gen1/Xrcc3/Msh3/Top2b/Apex1/Ccnb1ip1/Nsmce2/Arid2/Rad2…	81
GO:2001234	GO:2001234	negative regulation of apoptotic signaling pathway	69/3363	231/23328	1.13e-09	2.06e-07	1.52e-07	Cflar/Ptgs2/Scg2/Itgav/Ptpn1/Ndufs3/Mapk8ip1/Cd44/Il1b/Il7/Gnai3/Sh3glb1/Creb3/Eya3/Wnt4/Caap1/Park7/Slc35f6/Htt/Serpine1/Hsph1/Cxcl12/Zc3hc1/Plaur/Pih1d1/Bax/Hmox1/Prdx2/Cx3cl1/Gclc/Gpx1/Ctnnb1/Cep63/Cx3cr1/Vnn1/Pttg1ip/Agap2/Unc5b/Mif/Psme3/Mapk7/Rffl/Aatf/Rps6kb1/Nog/Pcgf2/Brca1/Psen1/Fgf10/Zmynd11/Lgals3/Bcl2l2/Gata4/Lrrk2/Rrm2b/Rrn3/Gsk3b/Pam16/Sod2/Birc6/Ctnna1/Acaa2/Hells/Tcf7l2/Ddx3x/Ar/I…	69
GO:0051054	GO:0051054	positive regulation of DNA metabolic process	66/3363	217/23328	1.13e-09	2.06e-07	1.52e-07	Parp1/Nek2/Prrx1/Rif1/Rad51/Trp53bp1/Pcna/Fgf2/Cct3/Eya3/Pms2/Rfc5/Cct7/C3ar1/Tigar/Kmt5c/Xrcc1/Tgfb1/Nox4/Mapk3/Bax/Rps3/Naf1/Babam1/Otud4/Exosc6/Wrn/Tnks/Mre11a/Ctnnb1/Atm/Ptges3/Cct2/Egfr/Actr2/Rad50/Wrap53/Pfn1/Brca1/Polg2/Cbx8/Hsp90aa1/Ercc8/Fgf10/Uimc1/Slf1/Top2b/Gnl3/Grhl2/Arid2/Rnf168/Gsk3b/Ube2v2/Cct8/Ppp1r10/Ddx11/Msh2/Prdm9/Kmt5b/Slf2/Mms19/Usp9x/Dkc1/Pak3/Mecp2/Atrx	66
GO:2001020	GO:2001020	regulation of response to DNA damage stimulus	67/3363	222/23328	1.22e-09	2.15e-07	1.59e-07	Parp1/Prrx1/Rif1/Spred1/Rad51/Nacc2/Cdk9/Fign/Cd44/Trp53bp1/Pcna/Usp1/Eya3/Chek2/Hmgb1/Ogg1/Cxcl12/Rad51ap1/Tigar/Kmt5c/Xrcc1/Spred3/Rps3/Ppp4c/Cul4a/Nek1/Babam1/Pcbp4/Atm/Cgas/Bclaf1/Pttg1ip/Eid3/Zfp365/Mif/Thoc5/Egfr/Fxr2/Actr2/Wrap53/Brca1/Recql5/Cbx8/Sirt7/Otub2/Ercc8/Fgf10/Eef1e1/Dek/Uimc1/Slf1/Top2b/Arid2/Wdr70/Rmi2/Senp2/Rnf168/Polq/Dyrk1a/Ube2v2/Ppp1r10/Ddx11/Kmt5b/Slf2/Otub1/Mms19/Suv39h1	67
GO:0033044	GO:0033044	regulation of chromosome organization	97/3363	369/23328	1.34e-09	2.31e-07	1.71e-07	Terf1/Parp1/Nek2/Nek6/Rif1/Bub1b/Rtf1/Ube2c/Gata3/Cdk9/Phf19/Bub1/Zfp335/Cct3/Setd7/Setdb1/Sfpq/Pax5/Cdk5rap2/Pax7/Park7/Tacc3/Cit/Sart3/Auts2/Mad2l1/Cct7/Setd5/Kdm5a/Atf7ip/H1f10/Xrcc1/Tgfb1/Pih1d1/Arrb1/Anapc15/Numa1/Ctr9/Mapk3/Rnf40/Eed/Mki67/Naf1/Ctcf/Lig4/Tnks/Mre11a/Sin3a/Pif1/Ttk/Ctnnb1/Dnmt1/Atm/Tet1/Cct2/Mllt6/Anapc11/Spdl1/Rad50/Brca1/Otub2/Gen1/Xrcc3/Phf2/Slf1/Isl1/Gnl3/Tinf2/Nsmce2/Lr…	97
GO:0043161	GO:0043161	proteasome-mediated ubiquitin-dependent protein catabolic process	104/3363	405/23328	1.4e-09	2.35e-07	1.74e-07	Psmd1/Ubxn4/Kif14/Fbxw5/Dnajc10/Ube2c/Psmb7/Ubr1/Ddrgk1/Psma7/Fbxw7/Ube2d3/Dnajb14/Trim2/Psmd4/Sdcbp/Sec61b/Vcp/Plaa/Zyg11b/Cdc20/Park7/Ube2k/Tmem129/Fbxl18/Rnf216/Edem1/Klhl42/Rmnd5a/Amn1/Dmac2/Arrb1/Nop53/Rnf121/Cul4a/Anapc10/Fbxl8/Ubxn8/Fbxo31/Nedd4/Gclc/Usp19/Smarcc1/Ctnnb1/Fbxl12/Ube4a/Arih1/Pias1/Fbxo9/Ube2cbp/Spsb4/Stt3b/Cdc34/Ddit3/Rnf217/Hsp90b1/Fbxw11/Skp1/Gid4/Psmb3/Tmub2/Commd1/Derl2/…	104
GO:0032200	GO:0032200	telomere organization	45/3363	125/23328	1.5e-09	2.44e-07	1.81e-07	Terf1/Parp1/Nek2/Dclre1c/Rif1/Rad51/Pcna/Cct3/Ccne2/Brca2/Cct7/Xrcc1/Mapk3/LTO1/Naf1/Wrn/Tnks/Mre11a/Pif1/Ctnnb1/Atm/Dna2/Ptges3/Zfp365/Cct2/Hus1/Rad50/Wrap53/Rpa1/Rad51d/Smc6/Hsp90aa1/Xrcc3/Apex1/Gnl3/Tinf2/Nsmce2/Recql4/Cct8/Ppp1r10/Pot1b/Dcp2/Dclre1a/Dkc1/Atrx	45
GO:0016570	GO:0016570	histone modification	112/3363	448/23328	1.76e-09	2.8e-07	2.07e-07	Ing5/Rbbp5/Kdm5b/Rnf2/Rif1/Rtf1/Gata3/Cdk9/Phf19/Zfp335/Ash1l/Crtc2/Zzz3/Setd7/Setdb1/Sfpq/Eya3/Pax5/Pax7/Park7/Setd1b/Baz1b/Brca2/Supt7l/Ep400/Sart3/Suds3/Auts2/Phf14/Setd5/Kdm5a/Ezh2/Tet3/Kmt5c/Tgfb1/Pih1d1/Arrb1/Ctr9/Mapk3/Rnf40/Kat8/Eed/Sin3b/Ctcf/Prmt7/Sin3a/Msl2/Dcaf1/Ctnnb1/Dnmt1/Atm/Morf4l1/Msl3l2/Jmjd1c/Dot1l/Tet1/Mier2/Skp1/Suz12/Trim37/Mllt6/Jade2/Usp22/Pcgf2/Brca1/Cbx8/Sirt7/Brms1l/Ri…	112
GO:0000280	GO:0000280	nuclear division	106/3363	418/23328	2.07e-09	3.2e-07	2.37e-07	Rrs1/Terf1/Clasp1/Kif14/Aspm/Nsl1/Nek2/Nuf2/Fbxw5/Nek6/Bub1b/Knstrn/Rad51/Cdc25b/Mybl2/Ube2c/Ncaph/Bub1/Il1b/Dsn1/Smc4/Tdrkh/Mnd1/Cdc14a/Ccne2/Smc2/Wnt4/Cdk5rap2/Cdc20/Cdca8/Cenps/Tacc3/Ncapg/Chek2/Cit/Brca2/Pebp1/Mad2l1/M1ap/Tgfa/Fancd2/Cyp26b1/Ncapd2/Ccdc8/Tgfb1/Anapc15/Numa1/Kif22/Fgfr2/Mki67/Tnks/Smpd3/Mre11a/Ttk/Atm/Kif23/Rab11a/Cep63/Esr1/Zwint/Tubg1/Anapc11/Actr2/Spdl1/Tom1l2/Ndel1/Rad51d/…	106
GO:0030900	GO:0030900	forebrain development	101/3363	393/23328	2.31e-09	3.48e-07	2.58e-07	Col3a1/Nrp2/Creb1/Rab3gap1/Kif14/Aspm/Pgap1/Srgap2/Cntn2/Lhx2/Notch1/Zeb2/Lrp2/Dlx2/Ccdc141/Mkks/Zfp335/Sox2/Fgf2/Fat4/Mecom/Slc7a11/Chrnb2/Mettl14/Chd7/Lrp8/Wnt4/Pax5/Nfib/Arid1a/Tacc3/Htt/Tbx3/Ncor2/Smo/Vax2/Cxcl12/Grcc10/Xrcc1/Mboat7/Arhgap35/Axl/Wdr62/Aplp1/Atf5/Bax/Tsku/Fgfr2/Pcm1/Adgrg1/Tacc1/Hook3/Rpgrip1l/Sin3a/Ctnnb1/Aplp2/Ncam1/Bbs4/Cx3cr1/Apaf1/Hmga2/Gli1/Egfr/Rtn4/Kif3a/Myh10/Crk/Ywha…	101
GO:0043087	GO:0043087	regulation of GTPase activity	83/3363	303/23328	2.58e-09	3.81e-07	2.82e-07	Map4k4/Rab3gap1/Dennd1b/Als2/Ngef/Srgap2/Ralgapb/Gnas/Gapvd1/Mkks/Ralgapa2/Rap1gds1/Wnt4/Tbc1d2/Tbc1d1/Arhgap24/Rasa4/Tbc1d14/Arap2/Chn2/Epha1/Ezh2/Plxna1/Plxnd1/Wnk1/Akt2/Mex3b/Arrb1/Arhgap35/Evi5l/Gmip/Gnao1/Cx3cl1/Plekhg4/Pin1/Rdx/Plxnb1/Arhgap42/Bbs4/Tbc1d2b/Rasa2/Bcr/Tbc1d15/Tbc1d9b/Rapgef6/Crk/Nf1/Ccl2/Ccl8/Ndel1/Sgsm2/Abr/Tbc1d16/Ttc8/Eif5/Itgb1bp1/Gpr137b/Nedd9/Tbc1d7/F2rl1/Arhgap22/Tbc1d…	83
GO:0016569	GO:0016569	covalent chromatin modification	114/3363	462/23328	2.84e-09	4.09e-07	3.02e-07	Ing5/Rbbp5/Kdm5b/Rnf2/Rif1/Rtf1/Gata3/Cdk9/Phf19/Zfp335/Ash1l/Crtc2/Zzz3/Setd7/Setdb1/Sfpq/Eya3/Pax5/Pax7/Park7/Setd1b/Baz1b/Brca2/Supt7l/Ep400/Sart3/Suds3/Auts2/Phf14/Setd5/Kdm5a/Atf7ip/Ezh2/Tet3/Kmt5c/Tgfb1/Pih1d1/Arrb1/Ctr9/Mapk3/Rnf40/Kat8/Eed/Sin3b/Ctcf/Prmt7/Sin3a/Msl2/Dcaf1/Ctnnb1/Dnmt1/Atm/Morf4l1/Msl3l2/Jmjd1c/Dot1l/Tet1/Mier2/Skp1/Suz12/Trim37/Mllt6/Jade2/Usp22/Pcgf2/Brca1/Cbx8/Sirt7/Br…	114
GO:0051983	GO:0051983	regulation of chromosome segregation	39/3363	103/23328	3.48e-09	4.9e-07	3.62e-07	Nek2/Nek6/Bub1b/Knstrn/Ttl/Csnk2a1/Ube2c/Bub1/Sfpq/Cdk5rap2/Tacc3/Cit/Mad2l1/Anapc15/Numa1/Mki67/Tnks/Ttk/Ctnnb1/Atm/Anapc11/Spdl1/Smc6/Dync1h1/Gen1/Xrcc3/Slf1/Nsmce2/Rad21/Recql4/Racgap1/Rmi2/Klhl22/Ddx11/Ndc80/Ik/Slf2/Fen1/Atrx	39
GO:0090068	GO:0090068	positive regulation of cell cycle process	72/3363	254/23328	6.03e-09	8.3e-07	6.14e-07	Kif14/Pbx1/Cdc25b/Fam83d/Ube2c/Il1b/Cdc14a/Orc1/Sfpq/Wnt4/Pkd2/Cit/Ankrd17/Pebp1/Mad2l1/Chmp3/Tgfa/Ezh2/Tgfb1/Numa1/Rrp8/Pidd1/Cul4a/Smpd3/Rdx/Sin3a/Cyp1a1/Usp19/Cdc25a/Cep295/Kif23/Rab11a/E2f7/Cdk1/Gli1/Egfr/Mybbp1a/Anapc11/Lsm11/Stxbp4/Med1/Brca1/Dync1h1/Gen1/Id2/Xrcc3/Fgf10/Slf1/Apex1/Mtbp/Nsmce2/Rad21/Racgap1/Cdc45/Adamts1/Ccnd3/Ddx11/Mta3/Prkce/Prdm9/Brd4/Wiz/Ndc80/Cdc25c/Slf2/Lrp5/Fen1/Anxa…	72
GO:0071826	GO:0071826	ribonucleoprotein complex subunit organization	56/3363	179/23328	6.53e-09	8.8e-07	6.51e-07	Rrs1/Fastkd2/Setx/Rpl12/Snrpb/Eif2s2/Adar/Mdn1/Ncbp1/Sf3a3/Srsf10/Vcp/Psip1/Mrto4/Rpl5/Rpl6/Denr/Sart3/Eif4h/Nop2/Strap/Usp39/Snrpd2/Rps19/Pih1d1/Mrps11/Nop53/Naf1/Prmt7/Rps25/Rsl24d1/Atm/Snrpd3/Rps15/Sf3a2/Ptges3/Slu7/Coil/Gemin4/Rpl23a/Eif5/Dicer1/Hsp90aa1/Dhx29/Brix1/Bop1/Rrp7a/Scaf11/Snrpc/Rps10/Snrpd1/Kif5b/Celf4/Eif3a/Rbmx/Eif2s3x	56
GO:0033157	GO:0033157	regulation of intracellular protein transport	67/3363	232/23328	8.89e-09	1.15e-06	8.48e-07	Ptgs2/Ptpn14/Tm9sf4/Pkig/Ptpn1/Sec16a/Stom/Wipf1/Fbxw7/Ufm1/Sh3glb1/Asph/Atpif1/Tardbp/Park7/Rufy3/Sirt4/Ptpn11/Mdfic/Smo/Edem1/Tcaf2/Tcaf1/Camk1/Tgfb1/Akt2/Numa1/Nucb1/Pcm1/Nutf2/Zic1/Ank3/Cdk1/Thoc5/Septin8/Kif3a/Ywhae/Nf1/Ccl2/Commd1/Ndel1/Derl2/Akap1/Brca1/Cep131/Sirt7/Dnajc27/Ppm1a/Akap5/Psen1/Itgb1bp1/Hsp90aa1/Lrrk2/Grasp/Angpt1/Rangap1/Gsk3b/Akap8l/Mtcl1/Iws1/Kif5b/B3gat3/Tcf7l2/Gripap1/Em…	67
GO:0061180	GO:0061180	mammary gland epithelium development	32/3363	78/23328	8.89e-09	1.15e-06	8.48e-07	Kdm5b/Ncoa3/Zfas1/Gata3/Fgf2/Iqgap3/Wnt4/Tbx3/Brca2/Smo/Pthlh/Tgfb1/Bax/Fgfr2/Zfp703/Gpx1/Esr1/Agap2/Rtn4/Ntn1/Med1/Etv4/Id2/Fgf10/Ptch1/Vdr/Robo1/Lbh/Slc12a2/Nr3c1/Lrp5/Ar	32
GO:0071103	GO:0071103	DNA conformation change	69/3363	242/23328	9.55e-09	1.21e-06	8.93e-07	Hjurp/Zranb3/Set/Bahd1/Rad51/Top1/Oip5/Ncaph/Smc4/Selenof/Setdb1/Smc2/Itgb3bp/Nasp/Ncapg/Sart3/Hmgb1/M1ap/Atf7ip/H1f10/Ncapd2/Recql/Grwd1/Rrp8/Nap1l4/Asf1b/Ctcf/Wrn/Smarca5/Mre11a/Pif1/Smarcc1/Dnmt1/Asf1a/Mcm9/Tet1/Cdk1/Hmga2/Sox9/Rad50/Rpa1/Ubtf/Recql5/Ncapg2/Dicer1/H2bc14/H4c11/H2bc9/Phf2/Cenpp/Top2b/Kat6b/Acin1/Tspyl5/Top1mt/Recql4/Ubn1/Chaf1b/Mcm4/Chaf1a/Ddx11/Prdm9/Akap8l/Hells/Banf1/Naa40/A…	69
GO:0048285	GO:0048285	organelle fission	114/3363	472/23328	1.03e-08	1.26e-06	9.33e-07	Rrs1/Terf1/Clasp1/Kif14/Aspm/Nsl1/Nek2/Nuf2/Fbxw5/Nek6/Bub1b/Knstrn/Rad51/Cdc25b/Mybl2/Ube2c/Ncaph/Bub1/Il1b/Dsn1/Smc4/Tdrkh/Mnd1/Cdc14a/Ccne2/Smc2/Wnt4/Mul1/Cdk5rap2/Cdc20/Cdca8/Cenps/Tacc3/Ncapg/Chek2/Cit/Brca2/Pebp1/Mad2l1/M1ap/Tgfa/Fancd2/Cyp26b1/Ncapd2/Ccdc8/Tgfb1/Anapc15/Numa1/Kif22/Fgfr2/Mki67/Pex11g/Tnks/Smpd3/Mre11a/Dnm2/Ttk/Atm/Kif23/Rab11a/Cep63/Esr1/Zwint/Mcu/Tubg1/Anapc11/Actr2/Spdl1…	114
GO:0022618	GO:0022618	ribonucleoprotein complex assembly	54/3363	172/23328	1.05e-08	1.26e-06	9.33e-07	Rrs1/Fastkd2/Setx/Rpl12/Snrpb/Eif2s2/Adar/Mdn1/Ncbp1/Sf3a3/Srsf10/Psip1/Mrto4/Rpl5/Rpl6/Denr/Sart3/Eif4h/Nop2/Strap/Usp39/Snrpd2/Rps19/Pih1d1/Mrps11/Nop53/Naf1/Prmt7/Rps25/Rsl24d1/Atm/Snrpd3/Rps15/Sf3a2/Ptges3/Slu7/Coil/Gemin4/Rpl23a/Eif5/Dicer1/Hsp90aa1/Dhx29/Brix1/Bop1/Rrp7a/Scaf11/Snrpc/Rps10/Snrpd1/Celf4/Eif3a/Rbmx/Eif2s3x	54
GO:0045786	GO:0045786	negative regulation of cell cycle	110/3363	451/23328	1.06e-08	1.26e-06	9.33e-07	Ptgs2/Sde2/Angel2/Nek2/Nabp1/Eif2ak4/Bub1b/Gata3/Nacc2/Notch1/Cdk9/Trp53bp1/Bub1/Sox2/Notch2/Ints3/Cdc14a/Orc1/Clspn/Cdk5rap2/Pkd2/Chek2/Taok3/Ppm1g/Zbtb49/Ptpn11/Mad2l1/Fancd2/Ezh2/Xpc/Mbd4/Tgfb1/Gas2/Ticrr/Whamm/Anapc15/Wee1/Nop53/Atf5/Rrp8/Taok2/Fgfr2/Pidd1/Cul4a/Nek1/Babam1/Sin3b/Tnks/Fbxo31/Mre11a/Ets1/Usp28/Ttk/Ctnnb1/Atm/Zwilch/Wdr6/Esr1/Dna2/Zwint/Stk11/Dot1l/Fbxo7/E2f7/Mdm1/Ddit3/Cdk1/Mi…	110
GO:0045005	GO:0045005	DNA-dependent DNA replication maintenance of fidelity	21/3363	40/23328	1.66e-08	1.94e-06	1.43e-06	Nucks1/Zranb3/Rad51/Cdk9/Pcna/Samhd1/Zgrf1/Cenps/Brca2/Pold1/Wrn/Primpol/Mre11a/Dna2/Mcm9/Zfp365/Eme1/Gen1/Msh3/Ddx11/Atrx	21
GO:0045931	GO:0045931	positive regulation of mitotic cell cycle	53/3363	171/23328	2.34e-08	2.68e-06	1.98e-06	Pbx1/Ttl/Cdc25b/Ube2c/Il1b/Eif4e/Shb/Brca2/Ankrd17/Pebp1/Ptpn11/Hmgb1/Mad2l1/Tgfa/Tgfb1/Numa1/Cul4a/Smpd3/Rdx/Sin3a/Cyp1a1/Cdc25a/Rab11a/Cdk1/Egfr/Poldip2/Anapc11/Lsm11/Usp22/Rps6kb1/Stat5b/Gen1/Xrcc3/Fgf10/Slf1/Apex1/Mtbp/Nsmce2/Cdc45/Adamts1/Ppp1r10/Ccnd3/Mta3/Brd4/Ndc80/Cdc25c/Slf2/Lrp5/Anxa1/Ddx3x/Dynlt3/Cul4b/Mecp2	53
GO:1901987	GO:1901987	regulation of cell cycle phase transition	79/3363	297/23328	2.53e-08	2.83e-06	2.09e-06	Kif14/Pbx1/Cenpf/Nek6/Bub1b/Cdc25b/Fam83d/Ube2c/Hacd1/Nacc2/Bub1/Cdc14a/Orc1/Clspn/Cdk5rap2/Pkd2/Taok3/Ankrd17/Mad2l1/Ezh2/Xpc/Mbd4/Tgfb1/Ticrr/Anapc15/Nop53/Atf5/Taok2/Pidd1/Cul4a/Babam1/Fbxo31/Mre11a/Rdx/Sin3a/Cyp1a1/Ttk/Cdc25a/Atm/Rab11a/Cirbp/Fbxo7/E2f7/Cdk1/Gli1/Egfr/Psme3/Anapc11/Hus1/Spdl1/Lsm11/Stxbp4/Brca1/Gen1/Id2/Xrcc3/Fgf10/Uimc1/Apex1/Psme1/Mtbp/Nsmce2/Rad21/Klhl22/Senp2/Cdc45/Adamts…	79
GO:0000724	GO:0000724	double-strand break repair via homologous recombination	44/3363	131/23328	2.56e-08	2.83e-06	2.09e-06	Nucks1/Parp1/Nabp1/Rif1/Rad51/Fign/Trp53bp1/Samhd1/Sfpq/Brca2/Helq/Sem1/Rpa3/Rad51ap1/Recql/Xrcc1/Ppp4c/Wrn/Mre11a/Atm/Cgas/Morf4l1/Mcm9/Zfp365/Hus1/Actr2/Wrap53/Rpa1/Rad51d/Brca1/Recql5/Yy1/Gen1/Xrcc3/Nsmce2/Arid2/Rad21/Recql4/Rmi2/Polq/Mcm4/Cdc45/Rbbp8/Mms19	44
GO:0000725	GO:0000725	recombinational repair	44/3363	132/23328	3.3e-08	3.59e-06	2.66e-06	Nucks1/Parp1/Nabp1/Rif1/Rad51/Fign/Trp53bp1/Samhd1/Sfpq/Brca2/Helq/Sem1/Rpa3/Rad51ap1/Recql/Xrcc1/Ppp4c/Wrn/Mre11a/Atm/Cgas/Morf4l1/Mcm9/Zfp365/Hus1/Actr2/Wrap53/Rpa1/Rad51d/Brca1/Recql5/Yy1/Gen1/Xrcc3/Nsmce2/Arid2/Rad21/Recql4/Rmi2/Polq/Mcm4/Cdc45/Rbbp8/Mms19	44
GO:1901990	GO:1901990	regulation of mitotic cell cycle phase transition	72/3363	265/23328	4.1e-08	4.38e-06	3.24e-06	Kif14/Pbx1/Cenpf/Nek6/Bub1b/Cdc25b/Ube2c/Hacd1/Nacc2/Bub1/Cdc14a/Orc1/Clspn/Cdk5rap2/Pkd2/Taok3/Ankrd17/Mad2l1/Ezh2/Xpc/Mbd4/Tgfb1/Ticrr/Anapc15/Nop53/Taok2/Pidd1/Cul4a/Fbxo31/Mre11a/Rdx/Sin3a/Cyp1a1/Ttk/Cdc25a/Atm/Rab11a/Fbxo7/E2f7/Cdk1/Egfr/Psme3/Anapc11/Hus1/Spdl1/Lsm11/Brca1/Gen1/Id2/Xrcc3/Fgf10/Apex1/Psme1/Mtbp/Nsmce2/Rad21/Klhl22/Senp2/Cdc45/Adamts1/Ccnd3/Mta3/Brd4/Trim39/Ndc80/Ik/Cdc25c/An…	72
GO:0031297	GO:0031297	replication fork processing	18/3363	32/23328	4.27e-08	4.48e-06	3.31e-06	Nucks1/Zranb3/Rad51/Cdk9/Pcna/Samhd1/Zgrf1/Cenps/Brca2/Wrn/Primpol/Mre11a/Dna2/Zfp365/Eme1/Gen1/Ddx11/Atrx	18
GO:0000075	GO:0000075	cell cycle checkpoint	54/3363	180/23328	5.92e-08	6.11e-06	4.52e-06	Nabp1/Eif2ak4/Bub1b/Trp53bp1/Bub1/Ints3/Orc1/Clspn/Cdk5rap2/Chek2/Taok3/Ptpn11/Mad2l1/Fancd2/Xpc/Mbd4/Tgfb1/Ticrr/Anapc15/Wee1/Nop53/Taok2/Pidd1/Cul4a/Nek1/Babam1/Fbxo31/Mre11a/Usp28/Ttk/Atm/Zwilch/Dna2/Zwint/Dot1l/Cdk1/Thoc5/Hus1/Spdl1/Eme1/Brca1/Gen1/Xrcc3/Uimc1/Top2b/Rad1/Mtbp/Klhl22/Ppp1r10/Msh2/Trim39/Ndc80/Wac/Ik	54
GO:0006913	GO:0006913	nucleocytoplasmic transport	80/3363	308/23328	6.33e-08	6.32e-06	4.68e-06	Rrs1/Ptgs2/Ptpn14/Ipo9/Ssb/Nup160/Pkig/Cse1l/Wipf1/Rsrc1/Adar/Txnip/Ufm1/Kpna4/1700009N14Rik/Ncbp1/Kpna6/Khdrbs1/Tardbp/Park7/Ppp1cc/Mlxip/Sdad1/Ptpn11/Mdfic/Smo/Sem1/Camk1/Tgfb1/Tnpo2/Nutf2/Anp32a/Adam10/Zic1/Pttg1ip/Rps15/Sarnp/Ltv1/Cdk1/Nup107/Xpot/Thoc5/Alkbh5/Ywhae/Nf1/Akap1/Kpnb1/Med1/Brca1/Strada/Sirt7/Dnajc27/Ppm1a/Akap5/Psen1/Hsp90aa1/E2f3/Atxn1/Nup153/Thoc3/Ipo11/Kpna3/Rbm26/Lrrk2/Angpt…	80
GO:0051169	GO:0051169	nuclear transport	80/3363	308/23328	6.33e-08	6.32e-06	4.68e-06	Rrs1/Ptgs2/Ptpn14/Ipo9/Ssb/Nup160/Pkig/Cse1l/Wipf1/Rsrc1/Adar/Txnip/Ufm1/Kpna4/1700009N14Rik/Ncbp1/Kpna6/Khdrbs1/Tardbp/Park7/Ppp1cc/Mlxip/Sdad1/Ptpn11/Mdfic/Smo/Sem1/Camk1/Tgfb1/Tnpo2/Nutf2/Anp32a/Adam10/Zic1/Pttg1ip/Rps15/Sarnp/Ltv1/Cdk1/Nup107/Xpot/Thoc5/Alkbh5/Ywhae/Nf1/Akap1/Kpnb1/Med1/Brca1/Strada/Sirt7/Dnajc27/Ppm1a/Akap5/Psen1/Hsp90aa1/E2f3/Atxn1/Nup153/Thoc3/Ipo11/Kpna3/Rbm26/Lrrk2/Angpt…	80
GO:0007409	GO:0007409	axonogenesis	113/3363	482/23328	6.62e-08	6.51e-06	4.82e-06	Dst/Nrp2/Creb1/Trak2/Als2/Raph1/Stk25/Cntn2/Lamc2/Lhx2/Lrp4/Lgr4/Ttl/Gata3/Notch1/Zeb2/Lrp2/Ccdc141/Flrt3/B4galt5/Sema6c/Trim46/Chrnb2/Nfib/Artn/Sema3c/Rufy3/Lmtk2/Ptpn11/Auts2/Smo/Vax2/Cxcl12/Epha1/Plxna1/Plxnd1/Ret/Grcc10/Megf8/Cyfip1/Map6/Arhgap35/Tsku/Taok2/Fgfr2/Zswim4/Dnm2/Nectin1/Sin3a/Prtg/Plxnb1/Golga4/Ncam1/Rab11a/Dag1/Ank3/Stk11/Pip5k1c/Ust/Unc5b/Adarb1/Rab21/Rtn4/Cdkl3/Kif3a/Myh10/Pit…	113
GO:0034502	GO:0034502	protein localization to chromosome	33/3363	88/23328	7.15e-08	6.91e-06	5.11e-06	Terf1/Bub1b/Knl1/Cct3/Cenpa/Brca2/Cct7/Ezh2/Pih1d1/Ctcf/Tnks/Ttk/Esr1/Mcm9/Cdk1/Cct2/Spdl1/Wrap53/Rpa1/Slf1/Gnl3/Tinf2/Esco2/Chmp7/Mtbp/Rad21/Cct8/Msh2/Ndc80/Ik/Slf2/Dkc1/Atrx	33
GO:0006338	GO:0006338	chromatin remodeling	51/3363	167/23328	7.26e-08	6.91e-06	5.11e-06	Kdm5b/Hjurp/Ttf1/Bahd1/Top1/Gata3/Oip5/Setdb1/Chd7/Scmh1/Itgb3bp/Nasp/Arid1a/Pax7/Baz1b/Hmgb1/Kdm5a/Atf7ip/Ino80b/Pih1d1/Rrp8/Smarca5/Smarcc1/Dnmt1/Morf4l1/Zbtb7a/Hcfc2/Tet1/Actr6/Sox9/Smarce1/Ubtf/Bptf/Zbtb1/Riox1/Baz1a/Dicer1/Phf2/Cenpp/Chd8/Smarcd1/Arid1b/Ino80c/Nr3c1/Hells/Naa40/Rbbp7/Suv39h1/Hcfc1/Atrx/Gatad1	51
GO:1903320	GO:1903320	regulation of protein modification by small protein conjugation or removal	66/3363	240/23328	9.03e-08	8.47e-06	6.27e-06	Cops9/Cdk9/Fbxw7/Pias3/Bcl10/Mul1/Vcp/Plaa/Cdc20/Park7/Pclo/Rpl5/Sart3/Mad2l1/Ube3a/Fanci/Arrb1/Ctr9/Rnf40/Nop53/Sae1/Rps3/Tollip/Otud4/Pin1/Gclc/Ctnnb1/Pias1/Spsb4/Bsn/Pttg1ip/Skp1/Gps2/Commd1/Brca1/Sirt7/Psen1/Otub2/Ubxn2a/Hsp90aa1/Foxf2/Gtpbp4/Tbc1d7/Ubqln1/Ahrr/Zmiz1/Ndfip2/Gnl3/Mtbp/Trib1/Lrrk2/Wdr70/Skp2/Tspyl5/Angpt1/Dnaja3/Senp2/Nlrc3/Axin1/Washc1/Prkce/Smad7/Otub1/Ddx3x/Huwe1/Dcun1d3	66
GO:0000380	GO:0000380	alternative mRNA splicing, via spliceosome	32/3363	85/23328	1.01e-07	9.33e-06	6.9e-06	Rsrc1/Rbm8a/Scnm1/Sfpq/Srsf10/Khdrbs1/Srsf9/Sart3/Esrp2/Rbm7/Zbtb7a/Slu7/Fxr2/Srsf5/Rbm25/Cdk13/Mbnl2/Rbfox2/Dyrk1a/Tra2b/Srsf3/Qk/Hnrnpm/Srsf7/Ik/Celf4/Rbm4b/Sf1/Rbm10/Pqbp1/Rbmx/Rbm15b	32
GO:0048732	GO:0048732	gland development	110/3363	471/23328	1.21e-07	1.11e-05	8.17e-06	Cflar/Creb1/Kdm5b/Pbx1/Hlx/Ncoa3/Zfas1/Gata3/Notch1/Sp3/Ctnnd1/Cd44/Ada/Pik3ca/Sox2/Fgf2/Iqgap3/Ash1l/Notch2/Wdr77/Wnt4/Icmt/Nfib/Rps6ka1/Sema3c/Pkd2/Tbx3/Brca2/Asl/Smo/Tgfa/Ezh2/Plxna1/Plxnd1/Pthlh/Plaur/Tgfb1/Ube3a/Mapk3/Arhgap35/Usf2/Bax/Fgfr2/Mki67/Zfp703/Hmox1/Prdx2/Nfatc3/Rpgrip1l/Esrp2/Pkm/Gpx1/Ctnnb1/Atm/Dag1/Esr1/Stk11/Ntn4/E2f7/Agap2/Socs2/Hmga2/Gli1/Egfr/Rtn4/Nf1/Hoxb13/Hoxb9/Sox9/Ntn1…	110
GO:0032388	GO:0032388	positive regulation of intracellular transport	54/3363	184/23328	1.32e-07	1.19e-05	8.79e-06	Ptgs2/Tm9sf4/Sec16a/Stom/Wipf1/Fbxw7/Trim46/Sh3glb1/Asph/Khdrbs1/Tardbp/Rufy3/Smo/Edem1/Tcaf2/Tcaf1/Camk1/Tgfb1/Akt2/Numa1/Pcm1/Nutf2/Rdx/Anxa2/Zic1/Ank3/Stk11/Cdk1/Rab21/Kif3a/Ywhae/Ccl2/Commd1/Brca1/Cep131/Ppm1a/Akap5/Psen1/Dync1h1/Itgb1bp1/Hsp90aa1/Rbm26/Gsk3b/Ezr/Mtcl1/Rbm27/Kif5b/Ehd1/B3gat3/Tcf7l2/Emd/Msn/Bcap31/Mecp2	54
GO:0033045	GO:0033045	regulation of sister chromatid segregation	31/3363	82/23328	1.42e-07	1.26e-05	9.32e-06	Nek6/Bub1b/Ube2c/Bub1/Sfpq/Cdk5rap2/Tacc3/Cit/Mad2l1/Anapc15/Numa1/Tnks/Ttk/Ctnnb1/Atm/Anapc11/Spdl1/Gen1/Xrcc3/Slf1/Nsmce2/Rad21/Recql4/Rmi2/Klhl22/Ddx11/Ndc80/Ik/Slf2/Fen1/Atrx	31
GO:0007264	GO:0007264	small GTPase mediated signal transduction	103/3363	437/23328	1.89e-07	1.65e-05	1.22e-05	Arhgef4/Map4k4/Col3a1/Kif14/Cdc42bpa/Als2/Ngef/Ralb/Chml/Ralgapb/Notch1/Ralgapa2/Rap2b/Arhgef11/Iqgap3/Cdc42se1/Notch2/Nras/Ssx2ip/Setdb1/Sdcbp/Wasf2/Icmt/Arhgap24/Brap/Rasa4/G3bp2/Auts2/Sh2b2/Rtkn/Brk1/Arhgef1/Rras/Cyfip1/Arrb1/Nucb2/Arhgap35/Sipa1l3/Nucb1/Cyth2/Arhgap17/Arhgef18/Prag1/Fbxo8/Lpar2/Hmox1/Adgrg1/Rhou/Rab4a/Psd3/Ednra/Sipa1l2/Dnm2/Usp28/Bnip2/Arpp19/Arhgap42/Dnmt1/Arhgef12/Cgnl1/Ra…	103
GO:2001252	GO:2001252	positive regulation of chromosome organization	55/3363	192/23328	2.46e-07	2.11e-05	1.56e-05	Terf1/Nek2/Rif1/Rtf1/Gata3/Cdk9/Phf19/Cct3/Setdb1/Sfpq/Pax7/Sart3/Auts2/Cct7/Atf7ip/Tgfb1/Pih1d1/Arrb1/Numa1/Ctr9/Mapk3/Rnf40/Eed/Naf1/Lig4/Tnks/Mre11a/Sin3a/Ctnnb1/Dnmt1/Atm/Tet1/Cct2/Anapc11/Rad50/Brca1/Slf1/Isl1/Gnl3/Nsmce2/Lrrk2/Rad21/Cct8/BC004004/Ppp1r10/Ddx11/Prdm9/Akap8l/Smad4/Slf2/Fen1/Dkc1/Suv39h1/Mecp2/Atrx	55
GO:0043547	GO:0043547	positive regulation of GTPase activity	61/3363	222/23328	2.81e-07	2.39e-05	1.76e-05	Map4k4/Rab3gap1/Dennd1b/Als2/Ngef/Srgap2/Ralgapb/Gnas/Ralgapa2/Rap1gds1/Wnt4/Tbc1d2/Tbc1d1/Arhgap24/Tbc1d14/Arap2/Epha1/Ezh2/Akt2/Mex3b/Arhgap35/Evi5l/Gmip/Gnao1/Cx3cl1/Plekhg4/Pin1/Plxnb1/Arhgap42/Tbc1d2b/Bcr/Tbc1d15/Tbc1d9b/Rapgef6/Crk/Nf1/Ccl2/Ccl8/Ndel1/Sgsm2/Abr/Tbc1d16/Eif5/Nedd9/Tbc1d7/F2rl1/Arhgap22/Tbc1d4/Dock9/Sh3bp1/Rangap1/Gsk3b/Tiam1/Tbc1d22b/Mmut/Tbc1d5/Ralbp1/Mapre2/Bin1/Tbc1d8b/Cd…	61
GO:0016482	GO:0016482	cytosolic transport	47/3363	155/23328	2.93e-07	2.45e-05	1.81e-05	Tmem87b/Kif16b/Sort1/Snx16/Trim46/Sh3glb1/Eps15/Srsf10/Pheta1/Ap4m1/Lmtk2/Tbc1d14/Ap1s1/Vps50/Chmp3/Rbsn/Erc1/Ankrd27/Numa1/Mapk3/Dennd5a/Hook3/Aktip/Rdx/Rab6b/Vps26b/Plekhj1/Rab21/Actr2/Sgsm2/Gosr2/Lrrk2/Dop1b/Emp2/Washc1/Ehd3/Ezr/Tbc1d5/Prepl/Slc66a2/Kif5b/Syt7/Gbf1/Vti1a/Msn/Mecp2/Snx12	47
GO:0051168	GO:0051168	nuclear export	45/3363	146/23328	3.1e-07	2.56e-05	1.89e-05	Rrs1/Ptpn14/Ssb/Nup160/Cse1l/Wipf1/Adar/1700009N14Rik/Ncbp1/Khdrbs1/Park7/Sdad1/Ptpn11/Sem1/Camk1/Tgfb1/Nutf2/Rps15/Sarnp/Ltv1/Nup107/Xpot/Thoc5/Alkbh5/Ywhae/Strada/Sirt7/Dnajc27/Ppm1a/Atxn1/Nup153/Thoc3/Rbm26/Rangap1/Desi1/Gsk3b/Srsf3/Cchcr1/Akap8l/Iws1/Rbm27/Malt1/Tcf7l2/Emd/Rbm15b	45
GO:0007051	GO:0007051	spindle organization	52/3363	179/23328	3.19e-07	2.6e-05	1.92e-05	Clasp1/Aspm/Nek2/Nuf2/Knstrn/Haus2/Tubgcp4/Mybl2/Spc25/Pde4dip/Vcp/Cdc20/Tacc3/Chek2/Numa1/Wdr62/Rps3/Tacc1/Tnks/Haus8/Map4/Cep126/Kif23/Rab11a/Cenpw/Tubg1/Kpnb1/Csnk1d/Dync1h1/Dicer1/Cep72/Cenph/Bora/Dlgap5/Espl1/Myh9/Racgap1/Ppp2r1a/Washc1/Ezr/Kifc1/Hspa1b/Tubb5/Ralbp1/Ndc80/Mapre2/Kif11/Kif4/Smc1a/Haus7/Mecp2/Atrx	52
GO:0008589	GO:0008589	regulation of smoothened signaling pathway	33/3363	93/23328	3.25e-07	2.61e-05	1.93e-05	Stk36/Armc9/Traf3ip1/Prrx1/Foxa2/Intu/Vcp/Evc/Smo/Tulp3/Megf8/Ttc23/Kctd21/Mosmo/Wdr11/Kif7/Fgfr2/Hhip/Rpgrip1l/Zic1/Herc4/Enpp1/Gli1/Cdk20/Fgf10/Ptch1/Dlg5/Mgrn1/Tedc2/Runx2/Fbxl17/Ctnna1/Ndst1	33
GO:0061458	GO:0061458	reproductive system development	110/3363	481/23328	3.72e-07	2.96e-05	2.19e-05	Kdm5b/Aspm/Ptgs2/Lhx9/Itgav/Lgr4/Mertk/Stk4/Ncoa3/Gata3/Notch1/Lrp2/Sp3/Cd44/Eif2s2/Ada/Spata2/Sox2/Ash1l/Notch2/Wdr77/Dnajc19/Gpr149/Vcam1/Chd7/Edn2/Wnt4/Gjb3/Arid1a/Dnajb6/Pkd2/Tbx3/Vgf/Brca2/Eif2b4/Ptpn11/Serpine1/Peg10/Pparg/Tmf1/Atn1/Plaur/Gas2/Ube3a/Arrb1/Mapk3/Erf/Axl/Bax/Fgfr2/Adgrg1/Tppp3/Egln1/Ctnnb1/Atm/Esr1/Jmjd1c/Stk11/Dazap1/E2f7/Hey2/Foxo3/Nup107/Hmga2/Egfr/Dlx3/Hoxb13/Sox9/Nog/Med…	110
GO:0071824	GO:0071824	protein-DNA complex subunit organization	59/3363	214/23328	3.86e-07	3.03e-05	2.24e-05	Terf1/Creb1/Hjurp/Set/Psmc3/Rad51/Oip5/Itgb3bp/Nasp/Arid1a/Cenps/Cenpa/Sart3/Atf7ip/H1f10/Grwd1/Nap1l4/Asf1b/Ctcf/Cenpn/Smarca5/Gtf2a2/Smarcc1/Pias1/Esr1/Asf1a/Cenpw/Hey2/Actr6/Sox9/Smarce1/Bptf/Dicer1/H2bc14/H4c11/Cenpk/H2bc9/Cenpp/Bdp1/Cenph/Kat6b/Dlgap5/Supt16/Arid2/Smarcd1/Tspyl5/Ubn1/Chaf1b/Mcm4/Cdc45/Gtf2e1/Tbp/Chaf1a/Prdm9/Taf11/Taf8/Hells/Cenpi/Atrx	59
GO:0003002	GO:0003002	regionalization	91/3363	379/23328	4.05e-07	3.13e-05	2.32e-05	Nrp2/Traf3ip1/En1/Aida/Pgap1/Rnf2/Pbx1/Nrarp/Lhx2/Lrp4/Pofut1/Abi1/Notch1/Zeb2/Lrp2/Dlx2/Ttn/Foxa2/Fgf2/Intu/Notch2/Wdr77/Invs/Scmh1/Pax7/Sema3c/Htt/Tbx3/Smo/Vax2/Tcf7l1/Cyp26b1/Tulp3/Bhlhe41/Megf8/Eed/Fgfr2/Nkx6-2/Fkbp8/Adgrg1/Hhip/Rpgrip1l/Mns1/Dzip1l/Acvr2b/Ctnnb1/Tbx20/Atm/Smad6/Ddit3/Hey2/Myf5/Gli1/Kif3a/Hoxb9/Hoxb8/Hoxb6/Hoxb5/Hoxb4/Nog/Pcgf2/Bptf/Psen1/Yy1/Sp8/Foxc1/Cdk20/Fgf10/Ptch1/Isl1/…	91
GO:0048608	GO:0048608	reproductive structure development	109/3363	477/23328	4.37e-07	3.34e-05	2.47e-05	Kdm5b/Aspm/Ptgs2/Lhx9/Itgav/Lgr4/Mertk/Stk4/Ncoa3/Gata3/Notch1/Lrp2/Sp3/Cd44/Eif2s2/Ada/Spata2/Sox2/Ash1l/Notch2/Wdr77/Dnajc19/Gpr149/Vcam1/Chd7/Edn2/Wnt4/Gjb3/Arid1a/Dnajb6/Pkd2/Tbx3/Vgf/Brca2/Eif2b4/Ptpn11/Serpine1/Peg10/Pparg/Tmf1/Atn1/Plaur/Gas2/Ube3a/Arrb1/Mapk3/Erf/Axl/Bax/Fgfr2/Adgrg1/Tppp3/Egln1/Ctnnb1/Atm/Esr1/Jmjd1c/Stk11/Dazap1/E2f7/Hey2/Foxo3/Nup107/Hmga2/Egfr/Dlx3/Hoxb13/Sox9/Nog/Med…	109
GO:0018205	GO:0018205	peptidyl-lysine modification	88/3363	364/23328	4.56e-07	3.45e-05	2.55e-05	Ing5/Rbbp5/Rif1/Rtf1/Gata3/Phf19/Zfp335/Ash1l/Crtc2/Pias3/Zzz3/Setd7/Setdb1/Mul1/Pax5/Park7/Setd1b/Uspl1/Brca2/Supt7l/Ep400/Sirt4/Auts2/Phf14/Setd5/Ezh2/Tet3/Kmt5c/Tgfb1/Pih1d1/Arrb1/Ctr9/Mapk3/Kat8/Sae1/Eed/Tollip/Ctcf/Gcsh/Sin3a/Msl2/Ctnnb1/Dnmt1/Senp8/Pias1/Morf4l1/Msl3l2/Dot1l/Suz12/Mllt6/Jade2/Senp3/Pcgf2/P3h4/Brca1/Sirt7/Arid4b/Ahrr/Isl1/Kat6b/Zmiz1/Loxl2/Gnl3/Atpsckmt/Nsmce2/Desi1/Kansl2/K…	88
GO:0006403	GO:0006403	RNA localization	52/3363	182/23328	5.63e-07	4.2e-05	3.11e-05	Rrs1/Terf1/Stau2/Rftn2/Ssb/Hnrnpa3/Nup160/1700009N14Rik/Ncbp1/Sfpq/Khdrbs1/Htt/G3bp2/Sdad1/Parp11/Sem1/Igf2bp3/Sec13/Pih1d1/Tnks/Sidt2/Atm/Rps15/Sarnp/Ltv1/Cct2/Nup107/Xpot/Thoc5/Alkbh5/Ncbp3/Wrap53/Yy1/Bicd2/Cetn3/Nup153/Thoc3/Rbm26/Tst/Senp2/Ncbp2/Igf2bp2/Srsf3/Flot1/Qk/Akap8l/Srsf7/Iws1/Rbm27/Dcp2/Dkc1/Rbm15b	52
GO:0007265	GO:0007265	Ras protein signal transduction	85/3363	350/23328	5.81e-07	4.28e-05	3.17e-05	Arhgef4/Map4k4/Col3a1/Kif14/Als2/Ngef/Ralb/Ralgapb/Notch1/Ralgapa2/Rap2b/Arhgef11/Iqgap3/Cdc42se1/Notch2/Nras/Ssx2ip/Setdb1/Sdcbp/Wasf2/Icmt/Arhgap24/Brap/Rasa4/Auts2/Sh2b2/Rtkn/Brk1/Arhgef1/Rras/Cyfip1/Arrb1/Arhgap35/Cyth2/Arhgap17/Arhgef18/Prag1/Fbxo8/Lpar2/Adgrg1/Rhou/Rab4a/Psd3/Ednra/Dnm2/Usp28/Arpp19/Arhgap42/Dnmt1/Arhgef12/Rasa2/Mras/Wasf1/Bcr/Rtn4/Crk/Git1/Nf1/Adra1b/Ntn1/Abr/Tnfaip1/Ksr1/…	85
GO:0010639	GO:0010639	negative regulation of organelle organization	98/3363	420/23328	6.07e-07	4.42e-05	3.27e-05	Terf1/Clasp1/Parp1/Nek2/Bub1b/Bub1/Spef1/Mkks/Sec22b/Odf2l/Pfn2/Tlr2/Capza1/Wasf2/Mul1/Pax5/Cdk5rap2/Slc35f6/Cracd/Tchp/Hip1r/Sirt4/Mad2l1/Capg/Add2/Kdm5a/H1f10/Tigar/Xrcc1/Clip3/Ankrd27/Pih1d1/Anapc15/Fgfr2/Arhgef18/Katnb1/Cdk10/Tnks/Dnm2/Rdx/Sin3a/Pif1/Gclc/Ttk/Gpx1/Map4/Dnmt1/Atm/Bbs4/Cgnl1/Esr1/Sgk1/Mdm1/Tet1/Nav3/Ssh2/Trim37/Mllt6/Gas2l1/Spdl1/Rad50/Tom1l2/Pfn1/Brca1/Scfd1/Otub2/Gen1/Xrcc3/T…	98
GO:0072594	GO:0072594	establishment of protein localization to organelle	99/3363	426/23328	6.49e-07	4.63e-05	3.42e-05	Terf1/Maip1/Bcs1l/Rab3gap1/Ptgs2/Timm17a/Ipo9/Timm10/Pex16/Pkig/Cse1l/Lrsam1/Lrp2/Fbxw7/Cct3/Adar/Txnip/Sort1/Snx16/Dnajc19/Ufm1/Kpna4/Sh3glb1/1700009N14Rik/Sec61b/Eps15/Tomm5/Macf1/Kpna6/Atpif1/Vps13d/Tardbp/Srp72/Ap4m1/Brca2/Cox18/Sirt4/Hsph1/Mdfic/Smo/Cct7/M6pr/Tgfb1/Pih1d1/Numa1/Bax/Tnpo2/Nutf2/Dnm2/Timm29/Nedd4/Rab11a/Rab8b/Zic1/Srprb/Pttg1ip/Pip5k1c/Fbxo7/Gnptab/Ddit3/Hk1/Cdk1/Cct2/Nup107/D…	99
GO:0007093	GO:0007093	mitotic cell cycle checkpoint	41/3363	131/23328	6.5e-07	4.63e-05	3.42e-05	Nabp1/Bub1b/Bub1/Ints3/Orc1/Clspn/Cdk5rap2/Chek2/Taok3/Mad2l1/Fancd2/Xpc/Mbd4/Tgfb1/Ticrr/Anapc15/Wee1/Nop53/Taok2/Pidd1/Fbxo31/Mre11a/Ttk/Atm/Zwilch/Zwint/Cdk1/Hus1/Spdl1/Eme1/Brca1/Gen1/Xrcc3/Top2b/Mtbp/Klhl22/Ppp1r10/Msh2/Trim39/Ndc80/Ik	41
GO:0010769	GO:0010769	regulation of cell morphogenesis involved in differentiation	85/3363	351/23328	6.6e-07	4.64e-05	3.43e-05	Stau2/Trak2/Ngef/Stk25/Cntn2/Nsmf/Lrp4/Ttl/Zeb2/Sema6c/Trim46/Chrnb2/Pdlim5/Sh3glb1/Lrp8/Sema3c/Rufy3/Cit/Cux1/Cxcl12/Plxna1/Plxnd1/Ret/Caprin2/Megf8/Ankrd27/Cyfip1/Ube3a/Map6/Arhgap35/Zswim4/Fbxo31/Dnm2/Sin3a/Adam10/Nedd4/Plxnb1/Cspg5/Golga4/Rab11a/Gorasp1/Sgk1/Stk11/Ust/Rab21/Rtn4/Cdkl3/Crk/Rnd2/Actr2/Ntn1/Ndel1/Efnb3/Atp5g1/Akap5/Psen1/Itgb1bp1/Nin/Nedd9/Dbn1/Nefl/Rap2a/Nefm/Sema5a/Triobp/Fbln…	85
GO:0009101	GO:0009101	glycoprotein biosynthetic process	70/3363	273/23328	6.89e-07	4.79e-05	3.54e-05	Uggt1/Chst10/Trak2/St8sia4/Soat1/Dolpp1/B3galt1/Pofut1/Rpn2/B4galt5/Alg5/Extl2/Slc39a8/Serp1/Tmem59/Dpy19l4/Fut9/Dhdds/Man1c1/Srd5a3/B3gnt4/Ugdh/St3gal5/Gxylt2/Tet3/B3gnt8/Fkrp/St8sia2/Aqp11/Galnt18/St3gal2/Foxl1/Galnt2/Pomk/Csgalnact1/Poglut3/Ctnnb1/Dpy19l1/Glce/Gcnt3/Stt3b/Gorasp1/Hs3st5/Nus1/Chst11/Dse/Chst3/Tet1/Tmtc2/Galnt10/B3gnt2/Aatf/B4galnt2/Cant1/Psen1/Pomt2/B3galnt2/B4galt7/Extl3/Tmtc4…	70
GO:0071897	GO:0071897	DNA biosynthetic process	49/3363	169/23328	7.34e-07	5.05e-05	3.73e-05	Terf1/Nek2/Kcnk2/Pcna/Fgf2/Cct3/Faap20/Vcp/Rfc5/Cct7/Pparg/C3ar1/Nox4/Mapk3/Pold1/Pold3/Naf1/Lig4/Wrn/Tnks/Primpol/Smpd3/Pif1/Ctnnb1/Atm/Ptges3/Cct2/Poldip2/Hrob/Pold2/Rad50/Wrap53/Rpa1/Polg2/Tk1/Zbtb1/Hsp90aa1/Tinf2/Grhl2/Gsk3b/Pam16/Cct8/Pot1b/Dcp2/Lox/Pold4/Dkc1/Pak3/Pola1	49
GO:0007163	GO:0007163	establishment or maintenance of cell polarity	60/3363	223/23328	7.61e-07	5.18e-05	3.83e-05	Pard3b/Clasp1/Arpc5/Sdccag8/Kif26b/Stk25/BC034090/Sapcd2/Lhx2/Gata3/Cdk5rap2/Macf1/Cenpa/Htt/Rufy3/Wdr1/Mad2l1/Cyp26b1/Atn1/Numa1/Wee1/Parva/Arhgap35/Sipa1l3/Fat1/Rpgrip1l/Map4/Amotl1/Stk11/Ust/Fbxw11/Kif3a/Crk/Myo18a/Flot2/Rnd2/Actr2/Spdl1/Ndel1/Fbf1/Ttc8/Hsp90aa1/Fgf10/Dlg5/Golph3/Sh3bp1/Parvb/Nckap1l/Myh9/Gsk3b/Coro7/Ezr/Mtcl1/Ndc80/Ctnna1/Gbf1/Fam89b/Msn/Pdzd11/Amot	60
GO:0090630	GO:0090630	activation of GTPase activity	32/3363	92/23328	8.14e-07	5.48e-05	4.05e-05	Ngef/Ralgapb/Ralgapa2/Tbc1d2/Tbc1d1/Arhgap24/Tbc1d14/Epha1/Akt2/Evi5l/Gmip/Plekhg4/Arhgap42/Tbc1d2b/Bcr/Tbc1d15/Tbc1d9b/Crk/Ndel1/Sgsm2/Abr/Tbc1d16/Eif5/Nedd9/Tbc1d7/Arhgap22/Tbc1d4/Rangap1/Tiam1/Tbc1d22b/Tbc1d5/Tbc1d8b	32
GO:0098727	GO:0098727	maintenance of cell number	50/3363	175/23328	9.21e-07	6.13e-05	4.53e-05	Aspm/Prrx1/Rif1/Rtf1/Ncoa3/Phf19/Sox2/Foxo1/Eif4e/Mecom/Mettl14/Arid1a/Tbx3/Smo/Fancd2/Med21/Ezh2/Tcf7l1/Ctr9/Wdr62/Cul4a/Pcm1/Lig4/Hook3/Bcl9l/Ctnnb1/Jmjd1c/Foxo3/Tet1/Hmga2/Sox9/Nog/Dicer1/Fgf10/Zfp322a/Fancc/Loxl2/Gnl3/Mettl3/Zhx2/Med15/Lbh/Nfya/Tcf7l2/Lrp5/Taf6l/Ldb1/Nkap/Smc1a/Erdr1	50
GO:0060603	GO:0060603	mammary gland duct morphogenesis	19/3363	41/23328	9.86e-07	6.5e-05	4.81e-05	Kdm5b/Ncoa3/Wnt4/Tbx3/Pthlh/Tgfb1/Fgfr2/Esr1/Ntn1/Med1/Etv4/Fgf10/Ptch1/Vdr/Robo1/Slc12a2/Nr3c1/Lrp5/Ar	19
GO:0006839	GO:0006839	mitochondrial transport	55/3363	200/23328	1.03e-06	6.7e-05	4.96e-05	Cox5b/Maip1/Bcs1l/Mpc2/Timm17a/Flvcr1/Timm10/Fbxw7/Slc25a24/Slc39a8/Dnajc19/Sh3glb1/Mul1/Stoml2/Tomm5/Atpif1/Slc35f6/Htt/Hip1r/Cox18/Sirt4/Sfxn5/Plekhf1/Bax/Timm29/Gclc/Fbxo7/Mcu/Dusp18/Cnp/Nptx1/Psen1/Timm9/Hsp90aa1/Mrs2/Mcur1/Oxa1l/Bcl2l2/Atpsckmt/Smdt1/Samm50/Lrrk2/Ywhaz/Slc25a32/Tst/Gsk3b/Pam16/Atp5o/Alkbh7/Rhot2/Acaa2/Kif5b/Bad/Bloc1s2/ATP6	55
GO:0006470	GO:0006470	protein dephosphorylation	62/3363	235/23328	1.04e-06	6.71e-05	4.96e-05	Ppp1r7/Phlpp1/Ptpn14/Slc39a10/Ilkap/Ptpn4/Ppp2r5a/Nsmf/Cdc25b/Rprd1b/Ptpn1/Ptprj/Ensa/Cdc14a/Eya3/Ssu72/Ppp1r8/Camta1/Htt/Ppp1cc/Ppm1g/Ptpn11/Ppm1k/Tgfb1/Ptpre/Cnep1r1/Phlpp2/Ikbkb/Pin1/Ptpn9/Arpp19/Cdc25a/Ubash3b/Stk11/Hsp90b1/Ptprq/Dusp18/Ppp4r3b/Fbxw11/Mprip/Ywhae/Ssh2/Ppm1d/Mtmr4/2810408A11Rik/Akap1/Ppm1a/Ptp4a3/Pdxp/Nckap1l/Ppm1f/Rcan1/Ppp2r1a/Ppp1r11/Ptprs/Rprd1a/Cdc25c/Ptpn2/Ppp6r3/Sdhaf2/…	62
GO:0060562	GO:0060562	epithelial tube morphogenesis	91/3363	387/23328	1.06e-06	6.79e-05	5.02e-05	Casp8/Kdm5b/Kif26b/Pbx1/Nrarp/Lhx2/Lgr4/Fmn1/Stk4/Ncoa3/Gata3/Notch1/Zeb2/Lrp2/Cd44/Foxa2/Sox2/Fgf2/Fat4/Notch2/Bcl10/Luzp1/Wnt4/Arid1a/Clic4/Pkd2/Tbx3/Smo/Cxcl12/Plxnd1/Ret/Tulp3/Pthlh/Megf8/Tgfb1/Arhgap35/Fgfr2/Nfatc3/Col4a1/Ednra/Hhip/Esrp2/Ctnnb1/Tbx20/Bbs4/Dag1/Esr1/Ipmk/Apaf1/Hmga2/Ccm2/Kif3a/Fzd2/Sox9/Ntn1/Pfn1/Nog/Med1/Etv4/Mthfd1/Psen1/Sox11/Hectd1/Six4/Dicer1/Cdk20/Fgf10/Ptch1/Mmp14/Dlg…	91
GO:1903311	GO:1903311	regulation of mRNA metabolic process	68/3363	266/23328	1.11e-06	7e-05	5.18e-05	Rnasel/Angel2/Mapkapk2/Prdx6/Cdk9/Rbm39/Ythdf3/Rbm8a/Tent5c/Mov10/Mettl14/Ncbp1/Srsf10/Ptbp3/Khdrbs1/Ythdf2/Tardbp/Srsf9/Sart3/Ctr9/Rnf40/Hmx2/Rbm42/Sltm/Pcbp4/Rbm7/Cirbp/Dazap1/Zbtb7a/Adarb1/Alkbh5/Fxr2/Mettl16/Tbrg4/Srsf5/Rbm25/Zc3h14/Dicer1/Apex1/Mbnl2/Pde12/Mettl3/Acin1/Obi1/Tnrc6b/Pabpc1/Rbfox2/Ncbp2/Dyrk1a/Carhsp1/Tra2b/Srsf3/Safb/Qk/Hnrnpm/Srsf7/Iws1/Ik/Dcp2/Celf4/Dnd1/Rbm4b/Sf1/Nanos1/Rbm…	68
GO:0045930	GO:0045930	negative regulation of mitotic cell cycle	62/3363	236/23328	1.21e-06	7.6e-05	5.62e-05	Angel2/Nabp1/Bub1b/Nacc2/Bub1/Ints3/Cdc14a/Orc1/Clspn/Cdk5rap2/Pkd2/Chek2/Taok3/Mad2l1/Fancd2/Ezh2/Xpc/Mbd4/Tgfb1/Ticrr/Anapc15/Wee1/Nop53/Taok2/Fgfr2/Pidd1/Tnks/Fbxo31/Mre11a/Ttk/Ctnnb1/Atm/Zwilch/Esr1/Zwint/Fbxo7/E2f7/Cdk1/Egfr/Hus1/Spdl1/Tom1l2/Eme1/Brca1/Timp2/Gen1/Xrcc3/Foxc1/Top2b/Trim35/Fzd3/Mtbp/Rad21/Klhl22/Btg3/Ppp1r10/Msh2/Trim39/Ndc80/Ik/Atrx/Dcun1d3	62
GO:0045444	GO:0045444	fat cell differentiation	65/3363	252/23328	1.36e-06	8.4e-05	6.21e-05	Creb1/Ptgs2/Rnasel/Sox13/Rgs2/Stk4/Gata3/Mkks/Jag1/Foxo1/Sort1/Fndc3b/Mecom/Runx1t1/Sdf4/Ncor2/Sh2b2/Creb5/Alms1/Pparg/Ankrd26/Opa3/Tgfb1/Clip3/Nucb2/Atf5/Zfpm1/Gpx1/Bbs4/Pias1/Smad6/Fbxo9/Zbtb7a/Ddit3/Enpp1/Ptprq/Gps2/Socs7/Med1/Ttc8/Id2/Fgf10/Htr2a/Uchl3/Ero1a/Cby1/Stk3/Senp2/Gsk3b/Socs1/Sod2/Fam120b/Axin1/Adgrf5/Dlk2/Taf8/Mex3c/Zfp516/Zadh2/Tcf7l2/Lrp5/Tfe3/Hdac6/Syap1/Cebpd	65
GO:0043484	GO:0043484	regulation of RNA splicing	46/3363	158/23328	1.39e-06	8.54e-05	6.32e-05	Prdx6/Setx/Rbm12/Rbm39/Rbm8a/Rbm12b2/Ncbp1/Srsf10/Ptbp3/Khdrbs1/Zfp326/Srsf9/Sart3/Hnrnpf/Akt2/Hmx2/Rbm42/Esrp2/Pcbp4/Rbm7/Cirbp/Dazap1/Zbtb7a/Fxr2/Cdk12/Srsf5/Rbm25/Mbnl2/Acin1/Obi1/Rbfox2/Dyrk1a/Tra2b/Srsf3/Qk/Srsf7/Mettl4/Ik/Celf4/Rbm4b/Sf1/Rbm10/Pqbp1/Rbmx/Rbm15b/Gm7324	46
GO:0035265	GO:0035265	organ growth	56/3363	207/23328	1.45e-06	8.81e-05	6.52e-05	Rgs2/Ddr2/Hlx/Kcnk2/Flvcr1/Stk4/Notch1/Ttn/Fgf2/Thbs3/Il7/Serp1/Fdps/Pdlim5/Evc/Ptpn11/Smo/Ankrd26/Ube3a/Tenm4/Fgfr2/Sorbs2/Smpd3/Pin1/Acvr2b/Ctnnb1/Tbx20/Ncam1/Esr1/Hey2/Cdk1/Gli1/Prkar1a/Sox9/Wwc1/Adra1b/Nog/Yy1/Foxc1/Fgf10/Rarb/Gata4/Arid2/Stk3/Ext1/Rarg/Heg1/Gsk3b/Rxrb/Nkx2-5/Smad2/Nr3c1/Tcf7l2/Dusp9/Ar/Wwc2	56
GO:0045739	GO:0045739	positive regulation of DNA repair	27/3363	73/23328	1.48e-06	8.88e-05	6.57e-05	Parp1/Prrx1/Rif1/Pcna/Eya3/Tigar/Kmt5c/Xrcc1/Rps3/Babam1/Egfr/Actr2/Wrap53/Brca1/Cbx8/Ercc8/Fgf10/Uimc1/Slf1/Top2b/Arid2/Rnf168/Ube2v2/Ddx11/Kmt5b/Slf2/Mms19	27
GO:0050684	GO:0050684	regulation of mRNA processing	45/3363	154/23328	1.62e-06	9.62e-05	7.11e-05	Prdx6/Cdk9/Rbm39/Rbm8a/Ncbp1/Srsf10/Ptbp3/Khdrbs1/Srsf9/Sart3/Ctr9/Rnf40/Hmx2/Rbm42/Sltm/Pcbp4/Rbm7/Cirbp/Dazap1/Zbtb7a/Adarb1/Fxr2/Srsf5/Rbm25/Zc3h14/Mbnl2/Acin1/Obi1/Rbfox2/Ncbp2/Dyrk1a/Tra2b/Srsf3/Safb/Qk/Srsf7/Iws1/Ik/Celf4/Rbm4b/Sf1/Rbm10/Rbmx/Rbm15b/Gm7324	45
GO:0060411	GO:0060411	cardiac septum morphogenesis	30/3363	86/23328	1.66e-06	9.75e-05	7.21e-05	Nrp2/Notch1/Lrp2/Jag1/Notch2/Chd7/Sema3c/Fgfrl1/Tbx3/Smo/Parva/Fgfr2/Zfpm1/Egln1/Tbx20/Smad6/Hey2/Fzd2/Nog/Id2/Sox11/Isl1/Rarb/Gata4/Robo1/Tbx1/Nkx2-5/Smad7/Smad4/Nfatc1	30
GO:0097191	GO:0097191	extrinsic apoptotic signaling pathway	61/3363	233/23328	1.67e-06	9.75e-05	7.21e-05	Cflar/Casp8/Scg2/Itgav/Stk4/Traf2/Il1b/Sort1/Bcl10/Il7/Mllt11/Faf1/Mknk1/Eya3/Park7/Htt/Serpine1/Zc3hc1/Ret/Tgfb1/Dedd2/Bax/Pidd1/Hmox1/Prdx2/Cx3cl1/Wwox/Tradd/Ppp2r1b/Gclc/Gpx1/Cx3cr1/Agap2/Foxo3/Unc5b/Gabarap/Nf1/Psme3/Mapk7/Rffl/Rps6kb1/Brca1/Sgpp1/Fgf10/Zmynd11/Lgals3/Bcl2l2/Deptor/Stk3/Gsk3b/Ppp2r1a/Birc6/Pdpk1/Ctnna1/Bad/Tcf7l2/Bloc1s2/Ddx3x/Ar/Bex3/Tnfrsf22	61
GO:0021987	GO:0021987	cerebral cortex development	35/3363	108/23328	1.7e-06	9.81e-05	7.25e-05	Col3a1/Kif14/Aspm/Srgap2/Lhx2/Ccdc141/Mkks/Sox2/Fat4/Lrp8/Pax5/Tacc3/Smo/Mboat7/Wdr62/Bax/Adgrg1/Tacc1/Ctnnb1/Bbs4/Cx3cr1/Egfr/Rtn4/Crk/Ywhae/Nf1/Socs7/Ndel1/Psen1/Dicer1/Zmiz1/Gsk3b/Robo1/Tra2b/Ptprs	35
GO:0070085	GO:0070085	glycosylation	56/3363	208/23328	1.71e-06	9.81e-05	7.25e-05	Uggt1/Trak2/St8sia4/Dolpp1/B3galt1/Pofut1/Rpn2/B4galt5/Alg5/Extl2/Slc39a8/Cog6/Serp1/Nans/Tmem59/Dpy19l4/Fut9/Gba2/Dhdds/Srd5a3/B3gnt4/St3gal5/Gxylt2/Tet3/B3gnt8/Fkrp/St8sia2/Aqp11/Galnt18/St3gal2/Galnt2/Pomk/Poglut3/Dpy19l1/Gcnt3/Pigb/Stt3b/Gorasp1/Nus1/Tet1/Tmtc2/Galnt10/B3gnt2/B4galnt2/Psen1/Pomt2/B3galnt2/B4galt7/Extl3/Tmtc4/Ext1/Gxylt1/St6gal1/St3gal6/Lmf1/Dpm3	56
GO:0006413	GO:0006413	translational initiation	34/3363	104/23328	1.9e-06	0.00010736	7.94e-05	Eif5b/Nck2/Eif4e2/Eif2ak4/Eif2s2/Ythdf3/Eif4e/Ncbp1/Mknk1/Eif2b3/Eif3i/Khdrbs1/Ythdf2/Denr/Eif2ak1/Eif2b4/Eif4h/Eif4e3/Klhl25/LTO1/Eif3c/Rps6kb1/Eif2s1/Eif5/Dhx29/Paip1/Dnajc3/Mettl3/Ncbp2/Ctif/Eif1ad/Eif3a/Ddx3x/Eif2s3x	34
GO:0060560	GO:0060560	developmental growth involved in morphogenesis	69/3363	275/23328	1.91e-06	0.00010736	7.94e-05	Nrp2/Kdm5b/Kif26b/Raph1/Lhx2/Fmn1/Eif2ak4/Ttl/Notch1/Zeb2/Flrt3/Sema6c/Trim46/Sh3glb1/Mul1/Plaa/Sema3c/Rufy3/Auts2/Smo/Cxcl12/Plxna1/Pthlh/Megf8/Tgfb1/Cyfip1/St8sia2/Syt17/Fgfr2/Dnm2/Sin3a/Golga4/Ctnnb1/Rab11a/Esr1/Wasf1/Stk11/Rab21/Rtn4/Cdkl3/Rnd2/Sox9/Jade2/Ntn1/Ndel1/Atp5g1/Med1/Nin/Six4/Hsp90aa1/Fgf10/Dbn1/Sema5a/Ext1/Rarg/Gsk3b/Robo1/Tiam1/Srf/Sema6b/Ptprs/Efna5/Slc12a2/Cntf/Usp9x/Hdac6/L1ca…	69
GO:0048644	GO:0048644	muscle organ morphogenesis	31/3363	91/23328	2e-06	0.00011016	8.15e-05	Col3a1/Tnnt2/Notch1/Lrp2/Ttn/Serp1/Chd7/Pax7/Tgfb1/Fgfr2/Zfpm1/Egln1/Ctnnb1/Tbx20/Hey2/Adarb1/Myf5/Fzd2/Nog/Med1/Foxc1/Isl1/Gata4/Angpt1/Pkp2/Heg1/Tbx1/Nkx2-5/Smad7/Smad4/Cntf	31
GO:0007088	GO:0007088	regulation of mitotic nuclear division	46/3363	160/23328	2.04e-06	0.00011016	8.15e-05	Nek2/Fbxw5/Nek6/Bub1b/Ube2c/Bub1/Il1b/Cdc14a/Cdk5rap2/Tacc3/Cit/Pebp1/Mad2l1/Tgfa/Ccdc8/Tgfb1/Anapc15/Numa1/Fgfr2/Mki67/Tnks/Smpd3/Ttk/Atm/Esr1/Tubg1/Anapc11/Spdl1/Tom1l2/Gen1/Xrcc3/Slf1/Bora/Mtbp/Nsmce2/Pdxp/Rad21/Klhl22/Cul7/Hspa1b/Ndc80/Ik/Kif11/Slf2/Lrp5/Atrx	46
GO:0051236	GO:0051236	establishment of RNA localization	46/3363	160/23328	2.04e-06	0.00011016	8.15e-05	Rrs1/Terf1/Stau2/Rftn2/Ssb/Hnrnpa3/Nup160/1700009N14Rik/Ncbp1/Sfpq/Khdrbs1/Htt/G3bp2/Sdad1/Parp11/Sem1/Igf2bp3/Sec13/Tnks/Sidt2/Atm/Rps15/Sarnp/Ltv1/Nup107/Xpot/Thoc5/Alkbh5/Ncbp3/Bicd2/Cetn3/Nup153/Thoc3/Rbm26/Tst/Senp2/Ncbp2/Igf2bp2/Srsf3/Flot1/Qk/Akap8l/Srsf7/Iws1/Rbm27/Rbm15b	46
GO:0006979	GO:0006979	response to oxidative stress	94/3363	409/23328	2.04e-06	0.00011016	8.15e-05	Cflar/Scly/Glrx2/Ptgs2/Parp1/Als2/Stk25/Prdx6/Ndufs2/Setx/Ptgs1/Itgav/Sirpa/Traf2/Tor1a/Ggt7/Chd6/Foxo1/Fbxw7/Txnip/Slc25a24/Slc7a11/Kpna4/Mtf1/Sfpq/Aptx/Psip1/Park7/Sod3/Vkorc1l1/Mpv17/Hsph1/Ogg1/Fancd2/Pyroxd1/Ezh2/Xrcc1/Mapk3/Axl/Rps3/Hmox1/Prdx2/Wrn/Smpd3/Meak7/Egln1/Sesn3/Sin3a/Gclc/Gpx1/Ctnnb1/Keap1/Vnn1/Aifm2/Txnrd1/Fbxo7/Rwdd1/Foxo3/Egfr/Crk/Atox1/Mapk7/Ngfr/Pcgf2/Pxdn/Eif2s1/Psen1/Ercc6l…	94
GO:0006611	GO:0006611	protein export from nucleus	39/3363	127/23328	2.05e-06	0.00011016	8.15e-05	Rrs1/Ptpn14/Ssb/Nup160/Cse1l/Wipf1/Adar/1700009N14Rik/Ncbp1/Park7/Sdad1/Ptpn11/Sem1/Camk1/Tgfb1/Nutf2/Rps15/Sarnp/Ltv1/Nup107/Xpot/Thoc5/Alkbh5/Ywhae/Strada/Sirt7/Dnajc27/Ppm1a/Thoc3/Rangap1/Desi1/Gsk3b/Srsf3/Cchcr1/Akap8l/Iws1/Tcf7l2/Emd/Rbm15b	39
GO:2001236	GO:2001236	regulation of extrinsic apoptotic signaling pathway	47/3363	165/23328	2.11e-06	0.000112833	8.34e-05	Cflar/Casp8/Scg2/Itgav/Stk4/Traf2/Il1b/Bcl10/Il7/Faf1/Eya3/Park7/Htt/Serpine1/Zc3hc1/Ret/Dedd2/Bax/Hmox1/Prdx2/Cx3cl1/Wwox/Ppp2r1b/Gclc/Gpx1/Cx3cr1/Agap2/Unc5b/Nf1/Psme3/Mapk7/Rffl/Rps6kb1/Brca1/Fgf10/Zmynd11/Lgals3/Deptor/Stk3/Gsk3b/Ppp2r1a/Birc6/Ctnna1/Tcf7l2/Ddx3x/Ar/Tnfrsf22	47
GO:0031023	GO:0031023	microtubule organizing center organization	40/3363	132/23328	2.21e-06	0.000116971	8.65e-05	Clasp1/Sdccag8/Nek2/BC034090/Fbxw5/Haus2/Cep250/Ssx2ip/Cdk5rap2/Brca2/Chmp3/Alms1/Numa1/Wdr62/Atf5/Pcm1/Haus8/Bnip2/Ctnnb1/Cep295/Bbs4/Cep63/Mdm1/Fbxw11/Kif3a/Trim37/Ndel1/Brca1/Cep131/Gen1/Nin/Xrcc3/Cep72/Ccdc78/Ccnf/Kifc1/Kif11/Arl2/Haus7/Ulk4	40
GO:0010256	GO:0010256	endomembrane system organization	94/3363	410/23328	2.28e-06	0.000119688	8.85e-05	Creb1/Clasp1/Rab3gap1/Vcpip1/Lman2l/Als2/Stk25/Degs1/Col5a1/Tor1b/Sec16a/Surf4/Tor1a/Fat4/Pde4dip/Ank2/Sh3glb1/Stx17/Xkr8/Tardbp/Tmem201/Htt/Cit/Pheta1/Tmed5/Ccdc136/Reep1/Parp11/Rbsn/Tmf1/Dmpk/Akt2/Whamm/Lamtor1/Numa1/Mapk3/Plekhf1/Aqp11/Arl6ip1/Arv1/Xkr5/Hook3/Aktip/Exoc8/Dnm2/Snx19/Myo5a/Plscr2/Rab11a/Tmed3/Nbeal2/Gorasp1/Ank3/Cdk1/Plekhj1/Lemd3/Rtn4/Myh10/Myo18a/Tlcd1/Ndel1/Nploc4/Csnk1d/Ubxn…	94
GO:0048754	GO:0048754	branching morphogenesis of an epithelial tube	51/3363	185/23328	2.31e-06	0.0001201	8.88e-05	Kdm5b/Pbx1/Nrarp/Lgr4/Stk4/Ncoa3/Notch1/Cd44/Foxa2/Sox2/Fgf2/Fat4/Wnt4/Clic4/Tbx3/Smo/Cxcl12/Plxnd1/Tgfb1/Fgfr2/Nfatc3/Col4a1/Ednra/Hhip/Esrp2/Ctnnb1/Tbx20/Dag1/Esr1/Hmga2/Sox9/Nog/Med1/Etv4/Six4/Dicer1/Fgf10/Ptch1/Mmp14/Dlg5/Sema5a/Angpt1/Celsr1/Vdr/Tbx1/Srf/Slc12a2/Smad4/Nfatc1/Lrp5/Ar	51
GO:0031647	GO:0031647	regulation of protein stability	71/3363	287/23328	2.36e-06	0.000121811	9.01e-05	Creb1/Rab3gap1/Ipo9/Serf2/Stk4/Ctsa/Sec16a/Ctnnd1/Ddrgk1/B4galt5/Fbxw7/Cct3/Pfn2/Ank2/Plpp3/Mul1/Asph/Aptx/Bag1/Tardbp/Park7/Per3/Htt/Rpl5/Chek2/Hip1r/Hip1/Smo/Cct7/Atf7ip/Mosmo/Nop53/Cdkn2aip/Pin1/Usp28/Usp19/Cmtm6/Cdc37/Fbxo7/Ptges3/Cct2/Rtn4/Fbxw11/Septin8/Flot2/Commd1/Pfn1/Stxbp4/Hsp90aa1/Mylip/Gtpbp4/Naa16/Lrrk2/Stk3/Dnaja3/Senp2/Rabl3/Cct8/Flot1/Wiz/Rnf5/Trim39/Smad7/Gnaq/Cdc37l1/Usp9x/Rnf1…	71
GO:0034508	GO:0034508	centromere complex assembly	15/3363	29/23328	2.43e-06	0.000124284	9.19e-05	Hjurp/Oip5/Itgb3bp/Nasp/Cenps/Cenpa/Cenpn/Cenpw/Dicer1/Cenpk/Cenpp/Cenph/Dlgap5/Hells/Cenpi	15
GO:0003279	GO:0003279	cardiac septum development	39/3363	128/23328	2.54e-06	0.000128756	9.52e-05	Nrp2/Gata3/Notch1/Lrp2/Jag1/Notch2/Chd7/Luzp1/Sema3c/Fgfrl1/Tbx3/Smo/Plxnd1/Parva/Kif7/Fgfr2/Zfpm1/Egln1/Dnm2/Tbx20/Smad6/Hey2/Myh10/Fzd2/Nog/Id2/Sox11/Hectd1/Isl1/Rarb/Gata4/Heg1/Robo1/Tbx1/Nkx2-5/Smad7/Ndst1/Smad4/Nfatc1	39
GO:0001763	GO:0001763	morphogenesis of a branching structure	62/3363	241/23328	2.58e-06	0.000129116	9.55e-05	Kdm5b/Pbx1/Nrarp/Lgr4/Stk4/Ncoa3/Notch1/Dlx2/Cd44/Il1b/Foxa2/Sox2/Fgf2/Fat4/Wnt4/Clic4/Sema3c/Tbx3/Smo/Cxcl12/Plxna1/Plxnd1/Tgfb1/Fgfr2/Nfatc3/Col4a1/Ednra/Hhip/Esrp2/Ctnnb1/Tbx20/Dag1/Esr1/Ntn4/Hmga2/Rtn4/Hoxb13/Sox9/Nog/Med1/Etv4/Six4/Btbd7/Dicer1/Fgf10/Ptch1/Mmp14/Dlg5/Sema5a/Grhl2/Lrrk2/Angpt1/Celsr1/Vdr/Tbx1/Srf/Slc12a2/Smad4/Nfatc1/Lrp5/Ar/Mecp2	62
GO:0051304	GO:0051304	chromosome separation	31/3363	92/23328	2.6e-06	0.000129116	9.55e-05	Nek6/Bub1b/Csnk2a1/Ube2c/Ncaph/Bub1/Cdk5rap2/Cenps/Tacc3/Cit/Mad2l1/M1ap/Ncapd2/Anapc15/Numa1/Ttk/Atm/Anapc11/Spdl1/Eme1/Recql5/Gen1/Xrcc3/Top2b/Nsmce2/Espl1/Rad21/Klhl22/Ppp2r1a/Ndc80/Ik	31
GO:0019827	GO:0019827	stem cell population maintenance	48/3363	171/23328	2.61e-06	0.000129116	9.55e-05	Aspm/Prrx1/Rif1/Rtf1/Ncoa3/Phf19/Sox2/Foxo1/Eif4e/Mettl14/Arid1a/Tbx3/Smo/Fancd2/Med21/Tcf7l1/Ctr9/Wdr62/Cul4a/Pcm1/Lig4/Hook3/Bcl9l/Ctnnb1/Jmjd1c/Foxo3/Tet1/Hmga2/Sox9/Nog/Dicer1/Fgf10/Zfp322a/Fancc/Loxl2/Gnl3/Mettl3/Zhx2/Med15/Lbh/Nfya/Tcf7l2/Lrp5/Taf6l/Ldb1/Nkap/Smc1a/Erdr1	48
GO:0048588	GO:0048588	developmental cell growth	67/3363	267/23328	2.66e-06	0.000130556	9.66e-05	Nrp2/Raph1/Rgs2/Lhx2/Eif2ak4/Ttl/Zeb2/Flrt3/Sema6c/Fdps/Trim46/Pdlim5/Sh3glb1/Mul1/Plaa/Sema3c/Rufy3/Auts2/Smo/Cxcl12/Plxna1/Megf8/Cyfip1/St8sia2/Syt17/Sorbs2/Pin1/Dnm2/Sin3a/Golga4/Ctnnb1/Rab11a/Wasf1/Stk11/Rab21/Rtn4/Cdkl3/Rnd2/Sox9/Adra1b/Jade2/Ntn1/Ndel1/Atp5g1/Yy1/Nin/Hsp90aa1/Dbn1/Gata4/Sema5a/Kmt2d/Rarg/Gsk3b/Tiam1/Srf/Sema6b/Ptprs/Efna5/Mex3c/Smad7/Nr3c1/Cntf/Usp9x/Hdac6/L1cam/Mecp2/Cdkl5	67
GO:2001237	GO:2001237	negative regulation of extrinsic apoptotic signaling pathway	33/3363	101/23328	2.72e-06	0.000131304	9.71e-05	Cflar/Scg2/Itgav/Il1b/Il7/Eya3/Park7/Htt/Serpine1/Zc3hc1/Hmox1/Prdx2/Cx3cl1/Gclc/Gpx1/Cx3cr1/Agap2/Unc5b/Psme3/Mapk7/Rffl/Rps6kb1/Brca1/Fgf10/Zmynd11/Lgals3/Gsk3b/Birc6/Ctnna1/Tcf7l2/Ddx3x/Ar/Tnfrsf22	33
GO:0006275	GO:0006275	regulation of DNA replication	35/3363	110/23328	2.74e-06	0.000131304	9.71e-05	Terf1/Nucks1/Ilkap/Zranb3/Ttf1/Pcna/Faf1/Id3/Stoml2/Chek2/Brca2/Orc5/Ankrd17/Rfc5/Ticrr/Zbtb38/Dna2/Wdr18/E2f7/Zfp365/Cdk1/Gli1/Egfr/Tnfaip1/Polg2/Gtpbp4/Gmnn/Msh3/Esco2/Obi1/Senp2/Brpf3/Wiz/Mettl4/Atrx	35
GO:2001022	GO:2001022	positive regulation of response to DNA damage stimulus	35/3363	110/23328	2.74e-06	0.000131304	9.71e-05	Parp1/Prrx1/Rif1/Spred1/Nacc2/Pcna/Eya3/Tigar/Kmt5c/Xrcc1/Spred3/Rps3/Babam1/Atm/Bclaf1/Eid3/Egfr/Fxr2/Actr2/Wrap53/Brca1/Cbx8/Ercc8/Fgf10/Eef1e1/Uimc1/Slf1/Top2b/Arid2/Rnf168/Ube2v2/Ddx11/Kmt5b/Slf2/Mms19	35
GO:0033599	GO:0033599	regulation of mammary gland epithelial cell proliferation	12/3363	20/23328	3.21e-06	0.000152859	0.000113046	Kdm5b/Zfas1/Gata3/Iqgap3/Brca2/Bax/Zfp703/Gpx1/Agap2/Rtn4/Etv4/Robo1	12
GO:0009100	GO:0009100	glycoprotein metabolic process	79/3363	332/23328	3.3e-06	0.000155817	0.000115233	Uggt1/Chst10/Trak2/St8sia4/Soat1/Dolpp1/B3galt1/Pofut1/Rpn2/B4galt5/Alg5/Extl2/Manba/Slc39a8/Serp1/Man1a2/Tmem59/Bpnt2/Dpy19l4/Fut9/Dhdds/Man1c1/Srd5a3/B3gnt4/Ugdh/St3gal5/Gxylt2/Edem1/Tet3/B3gnt8/Fkrp/St8sia2/Man2a2/Aqp11/Galnt18/St3gal2/Foxl1/Galnt2/Pomk/Csgalnact1/Poglut3/Ctnnb1/Dpy19l1/Glce/Gcnt3/Stt3b/Gorasp1/Hs3st5/Nus1/Spock2/Chst11/Gnptab/Dse/Chst3/Tet1/Tmtc2/Galnt10/B3gnt2/Aatf/B4galnt2/…	79
GO:0044839	GO:0044839	cell cycle G2/M phase transition	40/3363	134/23328	3.35e-06	0.000157095	0.000116179	Kif14/Pbx1/Cenpf/Cdc25b/Hacd1/Orc1/Clspn/Chek2/Cit/Taok3/Mbd4/Ticrr/Nop53/Calm3/Atf5/Taok2/Babam1/Fbxl8/Mre11a/Sin3a/Arpp19/Cdc25a/Fbxl12/Atm/Rab11a/Cdk1/Ppm1d/Hus1/Brca1/Fbxl21/Uimc1/Skp2/Rad21/Mta3/Brd4/Akap8l/Trim39/Fbxl17/Cdc25c/Mecp2	40
GO:1901989	GO:1901989	positive regulation of cell cycle phase transition	33/3363	102/23328	3.47e-06	0.000161544	0.000119469	Pbx1/Cdc25b/Fam83d/Ube2c/Ankrd17/Ezh2/Tgfb1/Cul4a/Rdx/Sin3a/Cyp1a1/Cdc25a/Rab11a/Cdk1/Gli1/Egfr/Anapc11/Lsm11/Stxbp4/Fgf10/Apex1/Mtbp/Nsmce2/Cdc45/Adamts1/Ccnd3/Mta3/Brd4/Cdc25c/Anxa1/Ddx3x/Cul4b/Mecp2	33
GO:0051961	GO:0051961	negative regulation of nervous system development	85/3363	365/23328	3.57e-06	0.000164999	0.000122024	Map4k4/Col3a1/Traf3ip1/Aspm/Trak2/Ngef/Srgap2/Cntn2/Pbx1/Il15ra/Lhx2/Lrp4/Eif2ak4/Notch1/Dlx2/Il1b/Jag1/Foxa2/Sox2/Sema6c/Eif4e/Tlr2/Trim46/Snapin/Cdk5rap2/Sema3c/Rufy3/Cit/Paqr3/Tulp3/Tgfb1/Ube3a/Atf5/Cyth2/Idh2/Dennd5a/Nkx6-2/Prag1/Pcm1/Adgrg1/Hook3/Cbln1/Cspg4/Ptpn9/Prtg/Amigo3/Ctnnb1/Lingo1/Gorasp1/Foxo3/Zfp365/Hmga2/Rtn4/Cdkl3/Trim11/Nf1/Tmem98/Sox9/Kremen1/Ntn1/Efnb3/Nog/Ngfr/Med1/Psen1/Id2…	85
GO:0042060	GO:0042060	wound healing	82/3363	349/23328	3.66e-06	0.000167957	0.000124212	Dst/Col3a1/Cflar/Serpinb2/Clasp1/Selp/Col5a1/Mertk/Procr/Gnas/Tor1a/Tfpi/Ptprj/Cd44/Foxa2/Thbd/Fgf2/Rap2b/Notch2/Slc7a11/Stxbp3/Plpp3/Wnt4/Macf1/Arhgap24/Tec/Sh2b3/Cldn4/Serpine1/Hmgb1/Adipor2/Tgfb1/Prcp/Cd151/Arhgap35/Axl/Proz/Hmox1/Prdx2/Cx3cl1/Anxa2/Cd109/Gpx1/Ubash3b/Pik3cb/Nbeal2/Pip5k1c/Elk3/Egfr/Myh10/Crk/Nf1/Ccl2/Nog/Itga2b/Evpl/Fntb/F2rl2/Fgf10/F2rl1/Gata4/Fbln1/Ano6/Ext1/Eppk1/Plec/Myh9…	82
GO:0048024	GO:0048024	regulation of mRNA splicing, via spliceosome	36/3363	116/23328	3.8e-06	0.000170586	0.000126156	Prdx6/Rbm39/Rbm8a/Ncbp1/Srsf10/Ptbp3/Khdrbs1/Srsf9/Sart3/Hmx2/Rbm42/Pcbp4/Rbm7/Cirbp/Dazap1/Zbtb7a/Fxr2/Srsf5/Rbm25/Mbnl2/Acin1/Obi1/Rbfox2/Dyrk1a/Tra2b/Srsf3/Qk/Srsf7/Ik/Celf4/Rbm4b/Sf1/Rbm10/Rbmx/Rbm15b/Gm7324	36
GO:0010770	GO:0010770	positive regulation of cell morphogenesis involved in differentiation	51/3363	188/23328	3.84e-06	0.000170586	0.000126156	Stau2/Stk25/Zeb2/Sh3glb1/Lrp8/Rufy3/Cux1/Cxcl12/Plxna1/Plxnd1/Caprin2/Megf8/Ankrd27/Cyfip1/Map6/Fbxo31/Dnm2/Plxnb1/Cspg5/Golga4/Rab11a/Sgk1/Stk11/Rab21/Rtn4/Cdkl3/Crk/Rnd2/Actr2/Ntn1/Ndel1/Atp5g1/Akap5/Nin/Nedd9/Dbn1/Nefl/Sema5a/Triobp/Gsk3b/Robo1/Tiam1/Cul7/Tbc1d24/Srf/Efna5/Cntf/Bhlhb9/Pak3/L1cam/Cdkl5	51
GO:0006486	GO:0006486	protein glycosylation	52/3363	193/23328	3.85e-06	0.000170586	0.000126156	Uggt1/Trak2/St8sia4/Dolpp1/B3galt1/Pofut1/Rpn2/B4galt5/Alg5/Extl2/Slc39a8/Serp1/Tmem59/Dpy19l4/Fut9/Dhdds/Srd5a3/B3gnt4/St3gal5/Gxylt2/Tet3/B3gnt8/Fkrp/St8sia2/Aqp11/Galnt18/St3gal2/Galnt2/Pomk/Poglut3/Dpy19l1/Gcnt3/Stt3b/Gorasp1/Nus1/Tet1/Tmtc2/Galnt10/B3gnt2/B4galnt2/Psen1/Pomt2/B3galnt2/B4galt7/Extl3/Tmtc4/Ext1/Gxylt1/St6gal1/St3gal6/Lmf1/Dpm3	52
GO:0043413	GO:0043413	macromolecule glycosylation	52/3363	193/23328	3.85e-06	0.000170586	0.000126156	Uggt1/Trak2/St8sia4/Dolpp1/B3galt1/Pofut1/Rpn2/B4galt5/Alg5/Extl2/Slc39a8/Serp1/Tmem59/Dpy19l4/Fut9/Dhdds/Srd5a3/B3gnt4/St3gal5/Gxylt2/Tet3/B3gnt8/Fkrp/St8sia2/Aqp11/Galnt18/St3gal2/Galnt2/Pomk/Poglut3/Dpy19l1/Gcnt3/Stt3b/Gorasp1/Nus1/Tet1/Tmtc2/Galnt10/B3gnt2/B4galnt2/Psen1/Pomt2/B3galnt2/B4galt7/Extl3/Tmtc4/Ext1/Gxylt1/St6gal1/St3gal6/Lmf1/Dpm3	52
GO:0051656	GO:0051656	establishment of organelle localization	88/3363	382/23328	3.86e-06	0.000170586	0.000126156	Rrs1/Terf1/Pard3b/Clasp1/Rab3gap1/Kif14/Cdc42bpa/Trak2/Stk25/Nuf2/Cenpf/Sapcd2/Ttl/Fam83d/Sec16a/Tor1a/Tmem230/Trim46/Snapin/1700009N14Rik/Cdk5rap2/Cdca8/Nudc/Tmem201/Pclo/Cenpa/Tacc3/Htt/Brca2/Sdad1/Mad2l1/Map6/Numa1/Wdr11/Kif22/Fgfr2/Stxbp2/Pcm1/Hmox1/Tacc1/Hook3/Dnm2/Myo5a/Map4/Ctnnb1/Atm/Kif23/Rab11a/Cep63/Fyco1/Wasf1/Stk11/Rps15/Ltv1/Fbxw11/Myh10/Actr2/Spdl1/Ntn1/Ndel1/5730455P16Rik/Kpnb1/Ps…	88
GO:0007015	GO:0007015	actin filament organization	98/3363	437/23328	3.88e-06	0.000170586	0.000126156	Nck2/Clasp1/Tnnt2/Arpc5/Fmn1/Sirpa/Nebl/Abi1/Ttn/Ttc17/Mkks/Tpm3/Pfn2/Clrn1/Tlr2/Capza1/Synpo2/Abitram/Pakap/Wasf2/Wnt4/Gba2/Cracd/Rufy3/Cit/Hip1r/Wdr1/Hip1/Cald1/Zyx/Capg/Alms1/Add2/Brk1/Epha1/Kptn/Gas2/Cyfip1/Whamm/Nox4/Arrb1/Fchsd2/Mical2/Arhgap35/Arhgap17/Arhgef18/Fat1/Sorbs2/Cx3cl1/Rdx/Myo5a/Bbs4/Cgnl1/Wasf1/Marcks/Mcu/Hsp90b1/Gas2l3/Shroom1/Mprip/Myh10/Ssh2/Rnd2/Gas2l1/Actr2/Pfn1/Tnfaip1/Tt…	98
GO:0022612	GO:0022612	gland morphogenesis	44/3363	154/23328	4.03e-06	0.00017589	0.000130078	Cflar/Kdm5b/Ncoa3/Notch1/Ctnnd1/Cd44/Notch2/Wnt4/Nfib/Rps6ka1/Sema3c/Tbx3/Tgfa/Plxna1/Plxnd1/Pthlh/Tgfb1/Bax/Fgfr2/Mki67/Esrp2/Dag1/Esr1/Ntn4/Gli1/Egfr/Rtn4/Hoxb13/Sox9/Ntn1/Nog/Med1/Etv4/Btbd7/Fgf10/Ptch1/Vdr/Rarg/Robo1/Slc12a2/Nr3c1/Lrp5/Msn/Ar	44
GO:0046822	GO:0046822	regulation of nucleocytoplasmic transport	38/3363	126/23328	4.45e-06	0.00019254	0.000142392	Ptgs2/Ptpn14/Pkig/Wipf1/Ufm1/Khdrbs1/Tardbp/Park7/Ppp1cc/Ptpn11/Mdfic/Smo/Camk1/Tgfb1/Nutf2/Zic1/Cdk1/Thoc5/Ywhae/Nf1/Akap1/Brca1/Sirt7/Dnajc27/Ppm1a/Akap5/Psen1/Hsp90aa1/Nup153/Rbm26/Angpt1/Rangap1/Gsk3b/Akap8l/Iws1/Rbm27/Tcf7l2/Emd	38
GO:0003205	GO:0003205	cardiac chamber development	52/3363	194/23328	4.53e-06	0.000194877	0.00014412	Nrp2/Tnnt2/Fhl2/Gata3/Notch1/Lrp2/Jag1/Notch2/Chd7/Luzp1/Arid1a/Sema3c/Fgfrl1/Tbx3/Smo/Plxnd1/Tgfb1/Parva/Kif7/Fgfr2/Zfpm1/Egln1/Dnm2/Ctnnb1/Tbx20/Smad6/Scn5a/Hey2/Myh10/Fzd2/Nog/Med1/Id2/Sox11/Hectd1/Foxc1/Isl1/Rarb/Gata4/Grhl2/Tmem65/Pkp2/Heg1/Robo1/Tbx1/Adamts1/Nkx2-5/Srf/Smad7/Ndst1/Smad4/Nfatc1	52
GO:0060249	GO:0060249	anatomical structure homeostasis	95/3363	422/23328	4.58e-06	0.00019563	0.000144677	Terf1/Ptgs2/Ildr2/Parp1/Nek2/Kcnh1/Dclre1c/Ptgs1/Rif1/Itgav/Rad51/Gnas/Notch1/Pcna/Mkks/Cct3/Slc39a8/Il7/Clrn1/Ccne2/Mtf1/Whrn/Cracd/Brca2/Ptpn11/Smo/Cct7/Strap/Erc1/Pthlh/Xrcc1/Tgfb1/Nox4/Mapk3/LTO1/Bax/P2ry2/Aldoa/Naf1/Cx3cl1/Wrn/Tnks/Clcn3/Ankrd11/Mre11a/Pif1/Ctnnb1/Ubash3b/Atm/Bbs4/Dna2/Stk11/Mdm1/Ptges3/Zfp365/Cct2/Egfr/Nf1/Sox9/Hus1/Rad50/Wrap53/Rpa1/Rad51d/Plekhm1/Smc6/Hsp90aa1/Xrcc3/Foxc1…	95
GO:0000086	GO:0000086	G2/M transition of mitotic cell cycle	36/3363	117/23328	4.73e-06	0.000200547	0.000148313	Kif14/Pbx1/Cenpf/Cdc25b/Hacd1/Orc1/Clspn/Chek2/Cit/Taok3/Mbd4/Ticrr/Nop53/Calm3/Taok2/Fbxl8/Mre11a/Sin3a/Arpp19/Cdc25a/Fbxl12/Atm/Rab11a/Cdk1/Ppm1d/Hus1/Brca1/Fbxl21/Skp2/Rad21/Mta3/Brd4/Trim39/Fbxl17/Cdc25c/Mecp2	36
GO:0031346	GO:0031346	positive regulation of cell projection organization	105/3363	478/23328	4.76e-06	0.0002006	0.000148353	Cflar/Stau2/Stk25/Rgs2/Setx/Camk1d/Zeb2/Zmynd8/Clrn1/Sh3glb1/Lrp8/Wasf2/Mul1/Fut9/Plaa/Htt/Rufy3/Cxcl5/Tapt1/Auts2/Cux1/Brk1/Cxcl12/Ezh2/Plxna1/Camk1/Plxnd1/Ret/Caprin2/Megf8/Ankrd27/Cyfip1/Map6/Shank2/Arhgap35/P2ry2/Syt17/Cx3cl1/Katnb1/Atmin/Ikbkb/Fbxo31/Dnm2/Mns1/Nckipsd/Plxnb1/Golga4/Bbs4/Rab11a/Rab8b/Sgk1/Stk11/Mif/Nav3/Rab21/Rtn4/Cdkl3/Dlg4/Nf1/Rnd2/Septin9/Actr2/Ntn1/Ndel1/Pfn1/Nme1/Ngfr/At…	105
GO:0042176	GO:0042176	regulation of protein catabolic process	90/3363	395/23328	4.84e-06	0.000202594	0.000149827	Psmd1/Csnk2a1/Fam83d/Ctsa/Il1b/Ddrgk1/Psmf1/Foxo1/Fbxw7/Sec22b/Mfsd8/Sdcbp/Faf1/Vcp/Zyg11b/Cdc20/Atpif1/Pithd1/Park7/Ube2k/Rpl5/Chek2/Mad2l1/Edem1/Tmf1/Ube3a/Rnf40/Nop53/Aqp11/Cul4a/Asb5/Egln1/Pin1/Rdx/Anxa2/Nedd4/Gclc/Gpx1/Usp19/Smarcc1/Arih1/Pias1/Pttg1ip/Agap2/Rnf217/Egfr/Sco1/Osbpl7/Psme3/Sox9/Commd1/Derl2/Nsf/Timp2/Csnk1d/Odc1/Psen1/Ubxn2a/Hsp90aa1/Foxf2/Mylip/Ubqln1/Socs4/Psme1/Pbk/Trib1/Lr…	90
GO:0051098	GO:0051098	regulation of binding	89/3363	390/23328	5.1e-06	0.00021205	0.000156821	Plcl1/Traf3ip1/Nucks1/Parp1/Nek2/Hjurp/Ralb/Edf1/Lhx2/Stk4/Gata3/Cdk9/Ddrgk1/Slpi/Fbxw7/Snapin/Runx1t1/Ncbp1/Zfp462/Nfib/Pax7/Park7/Sri/Hip1r/Eif2b4/Lrpap1/Smo/Cald1/Add2/Pparg/Cycs/Camk1/Plxnd1/Caprin2/Plaur/Tgfb1/Arrb1/Spon1/Mapk3/Bax/Eif3c/Hmox1/Map1lc3b/Zfpm1/Tnks/Aktip/Pin1/Sin3a/Anxa2/Ctnnb1/Aplp2/Ubash3b/Dot1l/Zbtb7a/Tle5/Ddit3/Hey2/Crk/Ramp2/Lgals9/Nog/Nme1/Eif2s1/Psen1/Itgb1bp1/Id2/Sox11…	89
GO:0035107	GO:0035107	appendage morphogenesis	48/3363	175/23328	5.25e-06	0.000215256	0.000159192	Traf3ip1/En1/Prrx1/Pbx1/Flvcr1/Lrp4/Fmn1/Gnas/Notch1/Intu/Notch2/Mecom/Chd7/Bpnt2/Asph/Sema3c/Tbx3/Iqce/Cyp26b1/Tulp3/Megf8/Bax/Fgfr2/Rpgrip1l/Tmem231/Ctnnb1/Chst11/Sox9/Nog/Med1/Psen1/Sp8/Sox11/Dicer1/Fgf10/Ptch1/Rarb/Zfp219/Grhl2/Hoxc11/Rarg/Pkdcc/Runx2/Smad4/Rnf165/Gnaq/Lrp5/Atrx	48
GO:0035108	GO:0035108	limb morphogenesis	48/3363	175/23328	5.25e-06	0.000215256	0.000159192	Traf3ip1/En1/Prrx1/Pbx1/Flvcr1/Lrp4/Fmn1/Gnas/Notch1/Intu/Notch2/Mecom/Chd7/Bpnt2/Asph/Sema3c/Tbx3/Iqce/Cyp26b1/Tulp3/Megf8/Bax/Fgfr2/Rpgrip1l/Tmem231/Ctnnb1/Chst11/Sox9/Nog/Med1/Psen1/Sp8/Sox11/Dicer1/Fgf10/Ptch1/Rarb/Zfp219/Grhl2/Hoxc11/Rarg/Pkdcc/Runx2/Smad4/Rnf165/Gnaq/Lrp5/Atrx	48
GO:0031331	GO:0031331	positive regulation of cellular catabolic process	90/3363	396/23328	5.39e-06	0.00021865	0.000161701	Rab3gap1/Ralb/Eif2ak4/Ptpn1/Lrsam1/Il1b/Ddrgk1/Ythdf3/Foxo1/Fbxw7/Tlr2/Mov10/Gnai3/Mettl14/Sh3glb1/Tmem59/Faf1/Mul1/Vcp/Zyg11b/Cdc20/Ythdf2/Atpif1/Vps13d/Tardbp/Htt/Daglb/Tpcn1/Hmgb1/Edem1/Nod1/Akt2/Mapk3/Rnf40/Nop53/Plekhf1/Bax/Hmox1/Sesn3/Rdx/Gclc/Cdc37/Atm/Arih1/Pias1/Fyco1/Pttg1ip/Stk11/Fbxo7/Ddit3/Rnf217/Foxo3/Mif/Pip4k2c/Mettl16/Git1/Osbpl7/Adra1b/Pip4k2b/Csnk1d/Psen1/Hsp90aa1/Ubqln1/Socs4/…	90
GO:0031570	GO:0031570	DNA integrity checkpoint	35/3363	113/23328	5.4e-06	0.00021865	0.000161701	Eif2ak4/Trp53bp1/Orc1/Clspn/Chek2/Taok3/Ptpn11/Fancd2/Xpc/Mbd4/Ticrr/Nop53/Taok2/Pidd1/Cul4a/Nek1/Babam1/Fbxo31/Mre11a/Usp28/Atm/Dna2/Dot1l/Cdk1/Thoc5/Hus1/Eme1/Brca1/Uimc1/Top2b/Rad1/Ppp1r10/Msh2/Trim39/Wac	35
GO:0033047	GO:0033047	regulation of mitotic sister chromatid segregation	25/3363	69/23328	5.49e-06	0.000220965	0.000163414	Nek6/Bub1b/Ube2c/Bub1/Cdk5rap2/Tacc3/Cit/Mad2l1/Anapc15/Numa1/Tnks/Ttk/Atm/Anapc11/Spdl1/Gen1/Xrcc3/Slf1/Nsmce2/Rad21/Klhl22/Ndc80/Ik/Slf2/Atrx	25
GO:2000779	GO:2000779	regulation of double-strand break repair	28/3363	82/23328	5.84e-06	0.000233334	0.000172561	Parp1/Rif1/Rad51/Fign/Trp53bp1/Ogg1/Rad51ap1/Kmt5c/Ppp4c/Cgas/Zfp365/Actr2/Wrap53/Recql5/Sirt7/Otub2/Dek/Slf1/Top2b/Arid2/Wdr70/Rmi2/Polq/Ddx11/Kmt5b/Slf2/Otub1/Mms19	28
GO:0060271	GO:0060271	cilium assembly	74/3363	310/23328	5.88e-06	0.000233334	0.000172561	Stk36/Armc9/Traf3ip1/Sdccag8/Cep250/Ehd4/Mkks/Intu/Odf2l/Ssx2ip/Sclt1/Cdc14a/Fnbp1l/Kif24/Ccdc28b/Htt/Tchp/Tapt1/Unc119b/Rilpl1/Ttc26/Alms1/Cep89/Ccdc114/Parva/Rabep2/Wdr11/Tmem80/Arhgap35/Pcm1/Nek1/Atmin/Cdk10/Vdac3/Rpgrip1l/Tmem231/Dnm2/Mns1/Cilk1/Dzip1l/Map4/Cep126/Cep164/Bbs4/Cfap410/Kif3a/Ttc25/Septin9/Nudcd3/Actr2/Dynll2/Fbf1/Dnah17/Cep131/Csnk1d/2700049A03Rik/Ttll5/Ttc8/Ccno/Tbc1d7/Abcc4/C…	74
GO:0050768	GO:0050768	negative regulation of neurogenesis	79/3363	337/23328	5.98e-06	0.000234791	0.000173639	Map4k4/Col3a1/Aspm/Trak2/Ngef/Srgap2/Cntn2/Pbx1/Il15ra/Lhx2/Lrp4/Eif2ak4/Notch1/Dlx2/Il1b/Jag1/Foxa2/Sox2/Sema6c/Eif4e/Trim46/Snapin/Cdk5rap2/Sema3c/Rufy3/Cit/Paqr3/Tgfb1/Ube3a/Atf5/Cyth2/Idh2/Dennd5a/Nkx6-2/Prag1/Pcm1/Adgrg1/Hook3/Cspg4/Ptpn9/Prtg/Amigo3/Ctnnb1/Lingo1/Gorasp1/Foxo3/Zfp365/Hmga2/Rtn4/Cdkl3/Trim11/Nf1/Tmem98/Sox9/Kremen1/Ntn1/Efnb3/Nog/Ngfr/Med1/Psen1/Id2/Sox11/Dicer1/Mylip/Isl1/S…	79
GO:0035264	GO:0035264	multicellular organism growth	56/3363	216/23328	5.99e-06	0.000234791	0.000173639	Creb1/En1/Flvcr1/Mbd5/Ncoa3/Gnas/Slc25a25/Mkks/Pik3ca/Notch2/Chd7/Icmt/Wdtc1/Clic4/Brca2/Ptpn11/Smo/Alms1/Ankrd26/Atn1/Wdr11/Atf5/H19/Nek1/Fkbp8/Gdf15/Smpd3/Ankrd11/Atm/Bbs4/Adarb1/Gamt/Socs2/Hmga2/Ccm2/Sp2/Stat5b/Ttc8/Dicer1/Ptch1/Ndufs6/Rarb/Grhl2/Ghr/Rarg/Heg1/Pkdcc/Ezr/Slc12a2/Sptbn2/Tcf7l2/Zfp950/Ar/Suv39h1/Atrx/Lncpint	56
GO:0003206	GO:0003206	cardiac chamber morphogenesis	42/3363	147/23328	6.61e-06	0.000255166	0.000188707	Nrp2/Tnnt2/Fhl2/Gata3/Notch1/Lrp2/Jag1/Notch2/Chd7/Sema3c/Fgfrl1/Tbx3/Smo/Tgfb1/Parva/Fgfr2/Zfpm1/Egln1/Ctnnb1/Tbx20/Smad6/Hey2/Fzd2/Nog/Med1/Id2/Sox11/Foxc1/Isl1/Rarb/Gata4/Grhl2/Pkp2/Heg1/Robo1/Tbx1/Adamts1/Nkx2-5/Srf/Smad7/Smad4/Nfatc1	42
GO:0097193	GO:0097193	intrinsic apoptotic signaling pathway	71/3363	295/23328	6.65e-06	0.000255166	0.000188707	Nck2/Ptgs2/Parp1/Stk25/Dnajc10/Ptpn1/Nacc2/Ndufs3/Mapk8ip1/Cd44/Bub1/Fbxw7/Mllt11/Sh3glb1/Creb3/Sfpq/E2f2/Rnf183/Park7/Ube2k/Chek2/Brca2/Erp29/Hsph1/Cxcl12/Mbd4/Plaur/Plekhf1/Bax/Rps3/Rrp8/Hmox1/Wwox/Usp28/Gpx1/Atm/Cep63/Bclaf1/Vnn1/Pttg1ip/Stk11/Ddit3/Mif/Apaf1/Mybbp1a/Mapk7/Brca1/Sgpp1/Ifi27l2b/Ubqln1/Jmy/Bcl2l2/Ero1a/Ripk3/Atf4/Lrrk2/Tmem117/Rrm2b/Rrn3/Ppm1f/Gsk3b/Cdip1/Sod2/Msh2/Ralbp1/Ptpn2/…	71
GO:0006284	GO:0006284	base-excision repair	17/3363	38/23328	6.65e-06	0.000255166	0.000188707	Parp1/Pcna/Hmgb1/Ogg1/Rpa3/Xrcc1/Pold1/Rps3/Wrn/Neil3/Dna2/Hmga2/Rpa1/Apex1/Smug1/Polq/Huwe1	17
GO:0010721	GO:0010721	negative regulation of cell development	88/3363	387/23328	6.67e-06	0.000255166	0.000188707	Map4k4/Col3a1/Aspm/Trak2/Ngef/Srgap2/Cntn2/Rgs2/Pbx1/Il15ra/Lhx2/Lrp4/Eif2ak4/Notch1/Dlx2/Il1b/Jag1/Foxa2/Sox2/Fbxw7/Sema6c/Eif4e/Trim46/Snapin/Shb/Cdk5rap2/Sema3c/Rufy3/Cit/Paqr3/Pthlh/Tgfb1/Ube3a/Atf5/Cyth2/Idh2/Dennd5a/Nkx6-2/Prag1/Pcm1/Adgrg1/Hook3/Cspg4/Ptpn9/Prtg/Amigo3/Ctnnb1/Lingo1/Gorasp1/Foxo3/Zfp365/Hmga2/Rtn4/Cdkl3/Trim11/Nf1/Tmem98/Sox9/Kremen1/Ntn1/Efnb3/Nog/Ngfr/Med1/Psen1/Yy1/Itgb…	88
GO:0061138	GO:0061138	morphogenesis of a branching epithelium	57/3363	222/23328	6.83e-06	0.00025957	0.000191964	Kdm5b/Pbx1/Nrarp/Lgr4/Stk4/Ncoa3/Notch1/Cd44/Foxa2/Sox2/Fgf2/Fat4/Wnt4/Clic4/Sema3c/Tbx3/Smo/Cxcl12/Plxna1/Plxnd1/Tgfb1/Fgfr2/Nfatc3/Col4a1/Ednra/Hhip/Esrp2/Ctnnb1/Tbx20/Dag1/Esr1/Ntn4/Hmga2/Hoxb13/Sox9/Nog/Med1/Etv4/Six4/Btbd7/Dicer1/Fgf10/Ptch1/Mmp14/Dlg5/Sema5a/Grhl2/Angpt1/Celsr1/Vdr/Tbx1/Srf/Slc12a2/Smad4/Nfatc1/Lrp5/Ar	57
GO:0016358	GO:0016358	dendrite development	73/3363	306/23328	6.93e-06	0.000260363	0.00019255	Nck2/Igsf9/Stau2/Trak2/Ngef/Srgap2/Lamc2/Nsmf/Lrp4/Fmn1/Camk1d/Abi1/Zmynd8/Chrnb2/Pdlim5/Sh3glb1/Abitram/Lrp8/Cdc20/Cit/Cux1/Ezh2/Camk1/Caprin2/Ankrd27/Cyfip1/Ube3a/Map6/Shank2/Cyth2/Taok2/Fbxo31/Adam10/Nedd4/Bbs4/Gorasp1/Sgk1/Stk11/Tet1/Zfp365/Rab21/Cdkl3/Dlg4/Crk/Git1/Actr2/Ntn1/Ngfr/Akap5/Psen1/Dbn1/Rap2a/Dlg5/Matn2/Lrrk2/Rbfox2/Gsk3b/Robo1/Tiam1/Arid1b/Cul7/Tbc1d24/Ptprs/Strn/Nr3c1/Neurl1a/Bh…	73
GO:0050657	GO:0050657	nucleic acid transport	44/3363	157/23328	6.98e-06	0.000260363	0.00019255	Rrs1/Stau2/Rftn2/Ssb/Hnrnpa3/Nup160/1700009N14Rik/Ncbp1/Sfpq/Khdrbs1/Htt/G3bp2/Sdad1/Parp11/Sem1/Igf2bp3/Sec13/Tnks/Sidt2/Rps15/Sarnp/Ltv1/Nup107/Xpot/Thoc5/Alkbh5/Ncbp3/Bicd2/Cetn3/Nup153/Thoc3/Rbm26/Tst/Senp2/Ncbp2/Igf2bp2/Srsf3/Flot1/Qk/Akap8l/Srsf7/Iws1/Rbm27/Rbm15b	44
GO:0050658	GO:0050658	RNA transport	44/3363	157/23328	6.98e-06	0.000260363	0.00019255	Rrs1/Stau2/Rftn2/Ssb/Hnrnpa3/Nup160/1700009N14Rik/Ncbp1/Sfpq/Khdrbs1/Htt/G3bp2/Sdad1/Parp11/Sem1/Igf2bp3/Sec13/Tnks/Sidt2/Rps15/Sarnp/Ltv1/Nup107/Xpot/Thoc5/Alkbh5/Ncbp3/Bicd2/Cetn3/Nup153/Thoc3/Rbm26/Tst/Senp2/Ncbp2/Igf2bp2/Srsf3/Flot1/Qk/Akap8l/Srsf7/Iws1/Rbm27/Rbm15b	44
GO:1903829	GO:1903829	positive regulation of cellular protein localization	75/3363	317/23328	7.17e-06	0.00026593	0.000196667	Ptgs2/Parp1/Lrp4/Tm9sf4/Cep250/Sec16a/Stom/Wipf1/Ddrgk1/Fbxw7/Cct3/Sh3glb1/Asph/Tardbp/Park7/Rer1/Rufy3/Smo/Cct7/Edem1/Tcaf2/Tcaf1/Camk1/Tgfb1/Akt2/Clip3/Numa1/Pcm1/Nutf2/Meak7/Rdx/Ptpn9/Myo5a/Rab11a/Zic1/Epb41l2/Ank3/Stk11/Cdk1/Cct2/Egfr/Rtn4/Kif3a/Dlg4/Ywhae/Ccl2/Commd1/Wrap53/Ngfr/Brca1/Cep131/Ppm1a/Akap5/Psen1/Itgb1bp1/Hsp90aa1/Gpr137b/Lgals3/Gnl3/Gsk3b/Slc5a3/Cct8/Washc1/Ezr/Pdpk1/Hnrnpm/Mtc…	75
GO:0060415	GO:0060415	muscle tissue morphogenesis	28/3363	83/23328	7.61e-06	0.000280517	0.000207455	Col3a1/Tnnt2/Notch1/Lrp2/Ttn/Chd7/Pax7/Tgfb1/Fgfr2/Zfpm1/Egln1/Ctnnb1/Tbx20/Hey2/Adarb1/Myf5/Fzd2/Nog/Med1/Foxc1/Isl1/Angpt1/Pkp2/Heg1/Tbx1/Nkx2-5/Smad7/Smad4	28
GO:1903362	GO:1903362	regulation of cellular protein catabolic process	63/3363	254/23328	7.77e-06	0.000284914	0.000210706	Csnk2a1/Ddrgk1/Psmf1/Fbxw7/Mfsd8/Sdcbp/Faf1/Vcp/Zyg11b/Cdc20/Atpif1/Pithd1/Park7/Ube2k/Rpl5/Edem1/Tmf1/Ube3a/Rnf40/Nop53/Aqp11/Rdx/Anxa2/Gclc/Gpx1/Usp19/Smarcc1/Arih1/Pias1/Pttg1ip/Rnf217/Sco1/Osbpl7/Psme3/Commd1/Derl2/Csnk1d/Psen1/Hsp90aa1/Foxf2/Mylip/Ubqln1/Socs4/Psme1/Pbk/Trib1/Lrrk2/Csnk1e/Desi1/Clec16a/Gsk3b/Ube2v2/Axin1/Anks1/Ezr/Uqcc2/Hspa1b/Trim39/Wac/Csnk1a1/Smad7/Msn/Bcap31	63
GO:0016574	GO:0016574	histone ubiquitination	20/3363	50/23328	8.45e-06	0.000305889	0.000226218	Rnf2/Cdk9/Park7/Ctr9/Rnf40/Skp1/Suz12/Trim37/Usp22/Pcgf2/Cbx8/Otub2/Wdr70/Rnf168/Uhrf1/Wac/Otub1/Pcgf6/Huwe1/Cul4b	20
GO:0031146	GO:0031146	SCF-dependent proteasomal ubiquitin-dependent protein catabolic process	20/3363	50/23328	8.45e-06	0.000305889	0.000226218	Kif14/Fbxw5/Fbxw7/Fbxl18/Amn1/Dmac2/Cul4a/Fbxl8/Fbxo31/Fbxl12/Fbxo9/Fbxw11/Skp1/Fbxo33/Fbxl21/Skp2/Ccnf/Fbxl17/Cul2/Cul4b	20
GO:0006399	GO:0006399	tRNA metabolic process	46/3363	168/23328	8.57e-06	0.000307211	0.000227196	Osgepl1/Tyw5/Iars2/Ssb/Mocs3/Polr3k/Trdmt1/Gatb/Trmt10a/Sars/Trmt13/Tyw3/Pars2/Zbtb8os/Trmo/Nsun4/Pop5/Tyw1/Trmt44/Thumpd3/Ctu1/Tarsl2/Nars2/Pop4/Ears2/Aars/Lsm6/Adat1/Kars/Lars2/Mettl1/Tsen54/Rars/Elp5/Aarsd1/Trmt61a/Dtd2/Rpp14/Elp3/Trmt12/Wdr4/Thada/Hars2/Rpp30/Trmt2b/Ankrd16	46
GO:0050821	GO:0050821	protein stabilization	48/3363	178/23328	8.68e-06	0.000307211	0.000227196	Creb1/Rab3gap1/Ipo9/Stk4/Sec16a/Ctnnd1/Fbxw7/Cct3/Pfn2/Ank2/Plpp3/Mul1/Bag1/Park7/Per3/Rpl5/Chek2/Hip1r/Hip1/Smo/Cct7/Atf7ip/Nop53/Pin1/Usp19/Cdc37/Ptges3/Cct2/Rtn4/Flot2/Pfn1/Stxbp4/Hsp90aa1/Gtpbp4/Naa16/Stk3/Dnaja3/Rabl3/Cct8/Flot1/Wiz/Trim39/Smad7/Gnaq/Cdc37l1/Usp9x/Usp27x/Hcfc1	48
GO:0006479	GO:0006479	protein methylation	49/3363	183/23328	8.68e-06	0.000307211	0.000227196	Rbbp5/Rif1/Rtf1/Gata3/Phf19/Snrpb/Zfp335/Ash1l/Setd7/Setdb1/Icmt/Pax5/Pax7/Setd1b/Auts2/Setd5/Ezh2/Tet3/Kmt5c/Pih1d1/Ctr9/Eed/Ctcf/Prmt7/Ilf3/Ctnnb1/Dnmt1/Hemk1/Snrpd3/Dot1l/Pcmt1/Tet1/Suz12/Mllt6/Brca1/Sirt7/Arid4b/Atpsckmt/Kmt2d/Prdm9/Fam98a/Iws1/Cxxc1/Etf1/Smad4/Kmt5b/Suv39h1/Mecp2/Atrx	49
GO:0008213	GO:0008213	protein alkylation	49/3363	183/23328	8.68e-06	0.000307211	0.000227196	Rbbp5/Rif1/Rtf1/Gata3/Phf19/Snrpb/Zfp335/Ash1l/Setd7/Setdb1/Icmt/Pax5/Pax7/Setd1b/Auts2/Setd5/Ezh2/Tet3/Kmt5c/Pih1d1/Ctr9/Eed/Ctcf/Prmt7/Ilf3/Ctnnb1/Dnmt1/Hemk1/Snrpd3/Dot1l/Pcmt1/Tet1/Suz12/Mllt6/Brca1/Sirt7/Arid4b/Atpsckmt/Kmt2d/Prdm9/Fam98a/Iws1/Cxxc1/Etf1/Smad4/Kmt5b/Suv39h1/Mecp2/Atrx	49
GO:1901992	GO:1901992	positive regulation of mitotic cell cycle phase transition	29/3363	88/23328	8.87e-06	0.000312068	0.000230788	Pbx1/Cdc25b/Ube2c/Ankrd17/Tgfb1/Cul4a/Rdx/Sin3a/Cyp1a1/Cdc25a/Rab11a/Cdk1/Egfr/Anapc11/Lsm11/Fgf10/Apex1/Mtbp/Nsmce2/Cdc45/Adamts1/Ccnd3/Mta3/Brd4/Cdc25c/Anxa1/Ddx3x/Cul4b/Mecp2	29
GO:1903322	GO:1903322	positive regulation of protein modification by small protein conjugation or removal	40/3363	139/23328	8.97e-06	0.000313799	0.000232068	Cdk9/Fbxw7/Pias3/Bcl10/Mul1/Vcp/Cdc20/Sart3/Ube3a/Fanci/Arrb1/Ctr9/Rnf40/Nop53/Sae1/Tollip/Pin1/Pias1/Spsb4/Pttg1ip/Skp1/Commd1/Brca1/Tbc1d7/Ubqln1/Ahrr/Ndfip2/Gnl3/Trib1/Lrrk2/Skp2/Tspyl5/Angpt1/Dnaja3/Senp2/Axin1/Smad7/Ddx3x/Huwe1/Dcun1d3	40
GO:0051056	GO:0051056	regulation of small GTPase mediated signal transduction	66/3363	271/23328	9.14e-06	0.000318122	0.000235265	Arhgef4/Map4k4/Col3a1/Kif14/Cdc42bpa/Als2/Ngef/Ralgapb/Notch1/Ralgapa2/Cdc42se1/Notch2/Ssx2ip/Icmt/Arhgap24/Rasa4/Auts2/Sh2b2/Arhgef1/Arrb1/Arhgap35/Sipa1l3/Cyth2/Arhgap17/Arhgef18/Prag1/Fbxo8/Lpar2/Adgrg1/Psd3/Sipa1l2/Dnm2/Bnip2/Arpp19/Arhgap42/Arhgef12/Cgnl1/Rasa2/Bcr/Rtn4/Crk/Git1/Nf1/Adra1b/Abr/Tnfaip1/Ngfr/Timp2/F2rl2/Fgf10/F2rl1/Arhgef28/Spata13/Dennd3/Sh3bp1/Lztr1/Heg1/Rabl3/Robo1/Tiam1/Fl…	66
GO:0006323	GO:0006323	DNA packaging	52/3363	199/23328	9.96e-06	0.000344546	0.000254807	Hjurp/Set/Bahd1/Oip5/Ncaph/Smc4/Selenof/Setdb1/Smc2/Itgb3bp/Nasp/Ncapg/Sart3/Hmgb1/M1ap/Atf7ip/H1f10/Ncapd2/Grwd1/Rrp8/Nap1l4/Asf1b/Ctcf/Smarca5/Smarcc1/Dnmt1/Asf1a/Tet1/Cdk1/Hmga2/Sox9/Ubtf/Ncapg2/Dicer1/H2bc14/H4c11/H2bc9/Phf2/Cenpp/Kat6b/Acin1/Tspyl5/Ubn1/Chaf1b/Chaf1a/Prdm9/Akap8l/Hells/Banf1/Naa40/Suv39h1/Atrx	52
GO:0034968	GO:0034968	histone lysine methylation	35/3363	116/23328	1.03e-05	0.000354418	0.000262108	Rbbp5/Rif1/Rtf1/Gata3/Phf19/Zfp335/Ash1l/Setd7/Setdb1/Pax5/Setd1b/Auts2/Setd5/Ezh2/Tet3/Kmt5c/Pih1d1/Ctr9/Eed/Ctnnb1/Dnmt1/Dot1l/Suz12/Mllt6/Brca1/Arid4b/Kmt2d/Prdm9/Iws1/Cxxc1/Smad4/Kmt5b/Suv39h1/Mecp2/Atrx	35
GO:0009611	GO:0009611	response to wounding	106/3363	492/23328	1.05e-05	0.000360019	0.00026625	Dst/Col3a1/Cflar/Serpinb2/Clasp1/Selp/Col5a1/Mertk/Procr/Gnas/Tor1a/Tfpi/Ptprj/Cd44/Flrt3/Foxa2/Thbd/Fgf2/Rap2b/Notch2/Slc7a11/Stxbp3/Plpp3/Wnt4/Macf1/Arhgap24/Tec/5430416N02Rik/Sh2b3/Cldn4/Serpine1/Hmgb1/Adipor2/Tgfb1/Abhd2/Prcp/Cd151/Arhgap35/Axl/Bax/Proz/Hmox1/Prdx2/Cx3cl1/Anxa2/Cd109/Gpx1/Ubash3b/Pik3cb/Nbeal2/Mrln/Pip5k1c/Mif/Elk3/Gli1/Egfr/Rtn4/Myh10/Crk/Nf1/Ccl2/Kremen1/Ndel1/Nog/Ngfr/Itga…	106
GO:0014706	GO:0014706	striated muscle tissue development	98/3363	447/23328	1.06e-05	0.000360019	0.00026625	Cflar/Casp8/Creb1/Ccnt2/Tnnt2/Msc/Fhl2/Rgs2/Hlx/Kcnk2/Cenpf/Nebl/Notch1/Lrp2/Ttn/Gpcpd1/Fgf2/Mef2d/Nras/Fdps/Pdlim5/Chd7/Hivep3/Pax5/Arid1a/Pax7/Sema3c/Tbx3/Smo/Cyp26b1/Tgfb1/Nox4/Tenm4/Fgfr2/Sorbs2/Sin3b/Nfatc3/Zfpm1/Sap30/Egln1/Pin1/Bcl9l/Gpx1/Usp19/Ctnnb1/Tbx20/Ncam1/Vgll2/Hey2/Cdk1/Myf5/Lemd3/Gli1/Myh10/Nf1/Prkar1a/Adra1b/Rps6kb1/Nog/Med1/Yy1/Id2/Sox11/Six4/Dicer1/Foxc1/Homer1/Nln/Isl1/Rarb/N…	98
GO:0046700	GO:0046700	heterocycle catabolic process	89/3363	397/23328	1.07e-05	0.00036267	0.000268211	Cnot9/Rnasel/Angel2/Mapkapk2/Ssb/Dut/Blvra/Trdmt1/Pde1a/Ahcy/Samhd1/Ada/Helz2/Ythdf3/Rbm8a/Csde1/Pde5a/Tent5c/Mov10/Mettl14/Ncbp1/Eri3/Aldh4a1/Acot7/Vcp/Ythdf2/Cda/Mrto4/Tardbp/Nudt1/Lsm3/Dera/Lsm5/Tet3/Isg20/Bax/Dctpp1/Naf1/Hmox1/Exosc6/Lsm6/Cyp1a1/Pcbp4/Dcps/Sidt2/Rbm7/Atm/Dis3l/Dna2/Cirbp/Enpp1/Tet1/Lsm7/Apaf1/Alkbh5/Fxr2/Mettl16/Cnp/Afmid/Tbrg4/Cant1/Zc3h14/Dicer1/Tut7/Apex1/Pde12/Mettl3/Dis3…	89
GO:0016236	GO:0016236	macroautophagy	53/3363	205/23328	1.14e-05	0.000383902	0.000283912	Rab3gap1/Ralb/Lrsam1/Ddrgk1/Sec22b/Mfsd8/Ufm1/Tlr2/Snapin/Gnai3/Synpo2/Sh3glb1/Stx17/Vcp/Plaa/Vps13d/Htt/Tbc1d14/Wdfy3/Vps33a/Nod1/Tigar/Mapk3/Hmox1/Map1lc3b/Sesn3/Cdc37/Fyco1/Pip4k2c/Gabarap/Poldip2/Pip4k2b/Scfd1/Psen1/Ubxn2a/Atg2b/Ubqln1/Lrrk2/Tmem74/Clec16a/Snap29/Tmem39a/Rubcn/Rnf5/Tbc1d5/Ubxn6/Fez2/Wac/Atg12/Tcirg1/Huwe1/Hdac6/Rab43	53
GO:0033002	GO:0033002	muscle cell proliferation	59/3363	236/23328	1.15e-05	0.000383902	0.000283912	Cflar/Ptgs2/Kcnk2/Notch1/Pde1a/Calcrl/Pik3ca/Fgf2/Mef2d/Shc1/Gnai3/Orc1/Pparg/C3ar1/Tenm4/Fgfr2/Hmox1/Cx3cl1/Ednra/Smpd3/Cnn1/Ctnnb1/Dnmt1/Tbx20/Ncam1/Htr1b/Esr1/Hey2/Cdk1/Gli1/Egfr/Prkar1a/Rps6kb1/Nog/Stat5b/Nampt/Id2/Foxc1/Ang/Gata4/Abcc4/Trib1/Irak4/Arid2/Skp2/Npr3/Angpt1/Gsk3b/Adamts1/Sod2/Rxrb/Nkx2-5/Notch3/Ralbp1/Sf1/Gnaq/Tcf7l2/Apln/Irak1	59
GO:0050686	GO:0050686	negative regulation of mRNA processing	15/3363	32/23328	1.15e-05	0.000383902	0.000283912	Cdk9/Srsf10/Ptbp3/Srsf9/Ctr9/Rnf40/Rbm42/Pcbp4/Zc3h14/Acin1/Dyrk1a/Tra2b/Srsf7/Celf4/Rbm10	15
GO:0007517	GO:0007517	muscle organ development	93/3363	420/23328	1.16e-05	0.000384407	0.000284286	Col3a1/Cflar/Creb1/Ccnt2/Tnnt2/Msc/Rgs2/Hlx/Kcnk2/Cenpf/Notch1/Lrp2/Ttn/Gpcpd1/Fgf2/Mef2d/Nras/Serp1/Fdps/Chd7/Hivep3/Id3/Pax5/Pax7/Fgfrl1/Smo/Cyp26b1/Tgfb1/Prr14/Chd2/Fgfr2/Sin3b/Nfatc3/Zfpm1/Frg1/Sap30/Egln1/Pin1/Bcl9l/Gpx1/Usp19/Ctnnb1/Tbx20/Ncam1/Zfp609/Dag1/Vgll2/Hey2/Cdk1/Adarb1/Myf5/Lemd3/Gli1/Nf1/Fzd2/Rps6kb1/Nog/Med1/Yy1/Sox11/Six4/Foxc1/Homer1/Nln/Isl1/Sfmbt1/Nr1d2/Gata4/Maff/Angpt1/Mts…	93
GO:0030520	GO:0030520	intracellular estrogen receptor signaling pathway	19/3363	47/23328	1.18e-05	0.000388352	0.000287204	Cnot9/Parp1/Ncoa3/Ddrgk1/Ufm1/Arid1a/Trip4/Esr1/Med1/Brca1/Strn3/Zfp366/Isl1/Skp2/Rbfox2/Kmt2d/Safb/Lbh/Ar	19
GO:0044782	GO:0044782	cilium organization	79/3363	343/23328	1.19e-05	0.000388549	0.000287349	Stk36/Armc9/Traf3ip1/Sdccag8/Cep250/Ttc30a2/Ttc17/Ehd4/Mkks/Intu/Odf2l/Ssx2ip/Sclt1/Cdc14a/Fnbp1l/Kif24/Ccdc28b/Htt/Pkd2/Tchp/Ift22/Tapt1/Unc119b/Rilpl1/Ttc26/Alms1/Cep89/Ccdc114/Parva/Rabep2/Wdr11/Tmem80/Arhgap35/Pcm1/Nek1/Atmin/Cdk10/Vdac3/Rpgrip1l/Tmem231/Dnm2/Mns1/Cilk1/Dzip1l/Map4/Cep126/Cep164/Bbs4/Cfap410/Kif3a/Ttc25/Septin9/Nudcd3/Actr2/Dynll2/Fbf1/Dnah17/Cep131/Csnk1d/2700049A03Rik/Ttll5…	79
GO:0021537	GO:0021537	telencephalon development	62/3363	252/23328	1.2e-05	0.000390899	0.000289087	Col3a1/Kif14/Aspm/Srgap2/Cntn2/Lhx2/Zeb2/Dlx2/Ccdc141/Mkks/Sox2/Fat4/Slc7a11/Chd7/Lrp8/Pax5/Nfib/Tacc3/Htt/Ncor2/Smo/Cxcl12/Grcc10/Xrcc1/Mboat7/Wdr62/Atf5/Bax/Tsku/Adgrg1/Tacc1/Rpgrip1l/Ctnnb1/Bbs4/Cx3cr1/Egfr/Rtn4/Kif3a/Myh10/Crk/Ywhae/Nf1/Socs7/Ndel1/Psen1/Ttc8/Id2/Nin/Dicer1/Zmiz1/Rarb/Lrrk2/Ext1/Gsk3b/Robo1/Tra2b/Srf/Ptprs/Pfdn1/Dpcd/Usp9x/Ulk4	62
GO:0007063	GO:0007063	regulation of sister chromatid cohesion	12/3363	22/23328	1.24e-05	0.000402747	0.000297849	Bub1/Sfpq/Tnks/Ctnnb1/Slf1/Nsmce2/Rad21/Recql4/Ddx11/Slf2/Fen1/Atrx	12
GO:0010717	GO:0010717	regulation of epithelial to mesenchymal transition	30/3363	94/23328	1.28e-05	0.000413829	0.000306045	Clasp1/Spred1/Gata3/Notch1/Il1b/Jag1/Foxa2/Sdcbp/Trim62/Strap/Ezh2/Tgfb1/Spred3/Zfp703/Bcl9l/Ctnnb1/Tbx20/Phldb1/Dag1/Nog/Foxc1/Isl1/Loxl2/Vasn/Tiam1/Smad7/Smad2/Smad4/Tcf7l2/Sdhaf2	30
GO:0035966	GO:0035966	response to topologically incorrect protein	40/3363	141/23328	1.3e-05	0.00041821	0.000309285	Nck2/Ubxn4/Cops5/Uggt1/Eif2ak4/Ptpn1/Hspa14/Tor1a/Ddrgk1/Hspa4l/Dnajb14/Serp1/Creb3/Vcp/Tbl2/Tmem129/Hsph1/Edem1/Tm7sf3/Bax/Rnf121/Upf3a/Herpud2/Manf/Stt3b/Ddit3/Derl2/Pomt2/Hsp90aa1/Faf2/Dnajc3/Ero1a/Tmtc4/Atf4/Ufd1/Pacrg/Rnf5/Hspa1b/Ptpn2/Hdac6	40
GO:0060840	GO:0060840	artery development	33/3363	108/23328	1.36e-05	0.000434258	0.000321153	Col3a1/Prrx1/Notch1/Lrp2/Jag1/Chd7/Luzp1/Plxnd1/Kif7/Dnm2/Acvr2b/Ctnnb1/Smad6/Hey2/Rtn4/Myh10/Nf1/Nog/Ngfr/Apob/Hectd1/Foxc1/Zmiz1/Arid2/Robo1/Tbx1/Adgrf5/Notch3/Srf/Smad7/Lox/Ndst1/Efemp2	33
GO:0051783	GO:0051783	regulation of nuclear division	50/3363	191/23328	1.38e-05	0.000438053	0.00032396	Nek2/Fbxw5/Nek6/Bub1b/Ube2c/Bub1/Il1b/Cdc14a/Wnt4/Cdk5rap2/Cdc20/Tacc3/Cit/Pebp1/Mad2l1/Tgfa/Ccdc8/Tgfb1/Anapc15/Numa1/Fgfr2/Mki67/Tnks/Smpd3/Ttk/Atm/Esr1/Tubg1/Anapc11/Spdl1/Tom1l2/Gen1/Xrcc3/Slf1/Bora/Rad1/Mtbp/Nsmce2/Pdxp/Rad21/Klhl22/Cul7/Prdm9/Hspa1b/Ndc80/Ik/Kif11/Slf2/Lrp5/Atrx	50
GO:0007224	GO:0007224	smoothened signaling pathway	43/3363	156/23328	1.39e-05	0.000438053	0.00032396	Stk36/Armc9/Traf3ip1/Prrx1/Hhat/Foxa2/Intu/Vcp/Evc2/Evc/Smo/Ttc26/Tulp3/Megf8/Ttc23/Kctd21/Mosmo/Wdr11/Kif7/Fgfr2/Fkbp8/Hhip/Rpgrip1l/Tmem231/Dzip1l/Zic1/Herc4/Cfap410/Enpp1/Gli1/Kif3a/2700049A03Rik/Cdk20/Fgf10/Ptch1/Dlg5/Ext1/Mgrn1/Tedc2/Runx2/Fbxl17/Ctnna1/Ndst1	43
GO:0065004	GO:0065004	protein-DNA complex assembly	46/3363	171/23328	1.41e-05	0.000444776	0.000328931	Terf1/Creb1/Hjurp/Set/Psmc3/Rad51/Oip5/Itgb3bp/Nasp/Cenps/Cenpa/Sart3/Atf7ip/Grwd1/Nap1l4/Asf1b/Cenpn/Smarca5/Gtf2a2/Pias1/Esr1/Asf1a/Cenpw/Hey2/Sox9/Dicer1/H2bc14/H4c11/Cenpk/H2bc9/Cenpp/Bdp1/Cenph/Kat6b/Dlgap5/Tspyl5/Ubn1/Chaf1b/Mcm4/Cdc45/Tbp/Chaf1a/Taf11/Hells/Cenpi/Atrx	46
GO:0045292	GO:0045292	mRNA cis splicing, via spliceosome	14/3363	29/23328	1.48e-05	0.000463338	0.000342659	Prpf40a/Ncbp1/Srsf10/Psip1/Srsf9/Dcps/Srsf5/Wbp4/Ncbp2/Snrpc/Srsf3/Srsf7/Rbm4b/Sart1	14
GO:0048736	GO:0048736	appendage development	52/3363	202/23328	1.56e-05	0.000482075	0.000356516	Traf3ip1/En1/Prrx1/Pbx1/Flvcr1/Lrp4/Fmn1/Gnas/Notch1/Intu/Notch2/Mecom/Slc7a11/Chd7/Bpnt2/Asph/Sema3c/Tbx3/Iqce/Cyp26b1/Tulp3/Megf8/Bax/Fgfr2/Rpgrip1l/Tmem231/Ctnnb1/Chst11/Sox9/Kremen1/Foxn1/Nog/Med1/Psen1/Sp8/Sox11/Dicer1/Fgf10/Ptch1/Rarb/Zfp219/Grhl2/Hoxc13/Hoxc11/Rarg/Pkdcc/Runx2/Smad4/Rnf165/Gnaq/Lrp5/Atrx	52
GO:0060173	GO:0060173	limb development	52/3363	202/23328	1.56e-05	0.000482075	0.000356516	Traf3ip1/En1/Prrx1/Pbx1/Flvcr1/Lrp4/Fmn1/Gnas/Notch1/Intu/Notch2/Mecom/Slc7a11/Chd7/Bpnt2/Asph/Sema3c/Tbx3/Iqce/Cyp26b1/Tulp3/Megf8/Bax/Fgfr2/Rpgrip1l/Tmem231/Ctnnb1/Chst11/Sox9/Kremen1/Foxn1/Nog/Med1/Psen1/Sp8/Sox11/Dicer1/Fgf10/Ptch1/Rarb/Zfp219/Grhl2/Hoxc13/Hoxc11/Rarg/Pkdcc/Runx2/Smad4/Rnf165/Gnaq/Lrp5/Atrx	52
GO:1902850	GO:1902850	microtubule cytoskeleton organization involved in mitosis	40/3363	142/23328	1.56e-05	0.000482075	0.000356516	Clasp1/Nek2/Nuf2/Sapcd2/Mybl2/Spc25/Vcp/Cdk5rap2/Cdc20/Cenpa/Tacc3/Htt/Chek2/Mad2l1/Numa1/Wdr62/Tacc1/Map4/Cep126/Kif23/Rab11a/Fbxw11/Tubg1/Spdl1/Ndel1/Kpnb1/Dync1h1/Fgf10/Cenph/Bora/Dlgap5/Racgap1/Kifc1/Hspa1b/Ralbp1/Ndc80/Kif11/Kif4/Smc1a/Mecp2	40
GO:0050773	GO:0050773	regulation of dendrite development	51/3363	197/23328	1.59e-05	0.000487576	0.000360585	Stau2/Ngef/Nsmf/Camk1d/Zmynd8/Chrnb2/Pdlim5/Sh3glb1/Lrp8/Cdc20/Cit/Cux1/Ezh2/Camk1/Caprin2/Ankrd27/Cyfip1/Ube3a/Shank2/Cyth2/Fbxo31/Adam10/Nedd4/Gorasp1/Sgk1/Stk11/Rab21/Cdkl3/Crk/Actr2/Ngfr/Akap5/Psen1/Dbn1/Rap2a/Dlg5/Lrrk2/Gsk3b/Robo1/Tiam1/Cul7/Tbc1d24/Ptprs/Nr3c1/Neurl1a/Bhlhb9/Pak3/Pqbp1/Mecp2/Cdkl5/Mapk6	51
GO:0006023	GO:0006023	aminoglycan biosynthetic process	21/3363	56/23328	1.65e-05	0.000501672	0.000371009	B3galt1/Il1b/B4galt5/B3gnt4/Ugdh/B3gnt8/Tgfb1/Has3/Csgalnact1/Smpd3/Glce/Chst11/Dse/Chst3/B3gnt2/B4galt7/Angpt1/Ext1/Ccnd3/Has1/B3gat3	21
GO:0007062	GO:0007062	sister chromatid cohesion	21/3363	56/23328	1.65e-05	0.000501672	0.000371009	Bub1b/Bub1/Fbxw7/Sfpq/Cdc20/Kif22/Tnks/Mre11a/Ctnnb1/Slf1/Esco2/Nsmce2/Rad21/Recql4/Naa50/Ppp2r1a/Ddx11/Slf2/Fen1/Smc1a/Atrx	21
GO:0009896	GO:0009896	positive regulation of catabolic process	100/3363	463/23328	1.66e-05	0.000501672	0.000371009	Rab3gap1/Ralb/Eif2ak4/Csnk2a1/Ptpn1/Lrsam1/Il1b/Ddrgk1/Ythdf3/Foxo1/Fbxw7/Sec22b/Tlr2/Mov10/Gnai3/Mettl14/Sh3glb1/Tmem59/Faf1/Mul1/Vcp/Zyg11b/Cdc20/Ythdf2/Atpif1/Vps13d/Tardbp/Htt/Daglb/Tpcn1/Hmgb1/Edem1/Nod1/Akt2/Mapk3/Rnf40/Nop53/Plekhf1/Bax/Cul4a/Asb5/Hmox1/Sesn3/Rdx/Nedd4/Gclc/Cdc37/Atm/Arih1/Pias1/Fyco1/Pttg1ip/Stk11/Fbxo7/Ddit3/Rnf217/Foxo3/Mif/Pip4k2c/Mettl16/Git1/Osbpl7/Sox9/Adra1b/Pip4k2…	100
GO:0007030	GO:0007030	Golgi organization	37/3363	128/23328	1.71e-05	0.000514768	0.000380694	Clasp1/Vcpip1/Lman2l/Stk25/Sec16a/Surf4/Pde4dip/Stx17/Htt/Cit/Tmed5/Rbsn/Numa1/Mapk3/Dnm2/Tmed3/Gorasp1/Cdk1/Myo18a/Nploc4/Csnk1d/Ubxn2a/Lman2/Golph3/Lrrk2/Ywhaz/Coro7/Dnajc28/Cul7/Ehd3/Atl2/Csnk1a1/Atl3/Gbf1/Vti1a/Huwe1/Rab43	37
GO:0016311	GO:0016311	dephosphorylation	84/3363	374/23328	1.74e-05	0.000519515	0.000384204	Ppp1r7/Phlpp1/Ptpn14/Slc39a10/Ilkap/Ptpn4/Ppp2r5a/Nsmf/Spred1/Knl1/Cdc25b/Rprd1b/Ptpn1/Ptprj/Ensa/Acp6/Cdc14a/Plpp3/Eya3/Ssu72/Ppp1r8/Camta1/Htt/Rpl5/Ppp1cc/Ppm1g/Ptpn11/Ppm1k/Wnk1/Ccdc8/Tgfb1/Ptpre/Inpp5a/Mphosph10/Ppp4c/Cd2bp2/Sh2d4a/Cnep1r1/Phlpp2/Ikbkb/Pin1/Ptpn9/Arpp19/Cdc25a/Sacm1l/Ubash3b/Stk11/Plppr3/Hsp90b1/Ptprq/Dusp18/Ppp4r3b/Fbxw11/Mprip/Ywhae/Ssh2/Ppm1d/Mtmr4/Sfi1/2810408A11Rik/Akap1…	84
GO:1990778	GO:1990778	protein localization to cell periphery	82/3363	363/23328	1.74e-05	0.000519515	0.000384204	Ppp2r5a/Sapcd2/Csnk2a1/Sec16a/Ehd4/Tspan5/Ank2/Tmem59/Rer1/Adam22/Fam126a/Rilpl1/Tgfb1/Akt2/Clip3/Mex3b/Numa1/Pgap2/Plekhf1/Gga2/Ank1/Ikbkb/Rdx/Ptpn9/Anxa2/Adam10/Myo5a/Golga4/Rab11a/Rab8b/Dag1/Gorasp1/Epb41l2/Ank3/Tspan15/Egfr/Rapgef6/Dlg4/Rabep1/Git1/Flot2/Skap1/Ramp2/Commd1/Nsf/Nptx1/Akap5/Gphn/Ttc8/Itgb1bp1/Hectd1/Ptch1/Fcho2/Lgals3/Mmp14/Rap2a/Slmap/Golph3/Grasp/Nptxr/Pkp2/Ap2m1/Gsk3b/Emp2/N…	82
GO:0033598	GO:0033598	mammary gland epithelial cell proliferation	15/3363	33/23328	1.83e-05	0.000540533	0.000399748	Kdm5b/Zfas1/Gata3/Iqgap3/Brca2/Bax/Zfp703/Gpx1/Esr1/Agap2/Rtn4/Med1/Etv4/Id2/Robo1	15
GO:0051402	GO:0051402	neuron apoptotic process	70/3363	298/23328	1.83e-05	0.000540533	0.000399748	En1/Kif14/Parp1/Nsmf/Set/Mybl2/Gata3/Il1b/Pik3ca/Fbxw7/Trim2/Usp53/Bag1/Park7/Htt/Cit/Hsph1/Smo/Atn1/Akt2/Akt1s1/Arrb1/Ube2m/C5ar1/Axl/Gpi1/Bax/Star/Hmox1/Prdx2/Cx3cl1/Aars/Lig4/Pin1/Gclc/Gpx1/Ctnnb1/Atm/Cx3cr1/Esr1/Cdc34/Agap2/Ddit3/Foxo3/Unc5b/Adarb1/Apaf1/Nf1/Ngfr/Psen1/Six4/Isl1/Nefl/Tmtc4/Atf4/Angpt1/Amigo2/Gsk3b/Ube2v2/Sod2/Msh2/Pdpk1/Ralbp1/Nr3c1/Casp7/Cntf/Nono/Bhlhb9/Pak3/Mecp2	70
GO:0030010	GO:0030010	establishment of cell polarity	40/3363	143/23328	1.87e-05	0.000546479	0.000404145	Pard3b/Clasp1/Sdccag8/Kif26b/Sapcd2/Gata3/Cdk5rap2/Cenpa/Htt/Rufy3/Mad2l1/Cyp26b1/Numa1/Wee1/Sipa1l3/Fat1/Map4/Amotl1/Stk11/Ust/Fbxw11/Crk/Myo18a/Flot2/Spdl1/Ndel1/Fbf1/Ttc8/Hsp90aa1/Fgf10/Golph3/Sh3bp1/Myh9/Gsk3b/Coro7/Ndc80/Gbf1/Fam89b/Msn/Amot	40
GO:0015931	GO:0015931	nucleobase-containing compound transport	50/3363	193/23328	1.88e-05	0.000546479	0.000404145	Rrs1/Stau2/Rftn2/Ssb/Hnrnpa3/Nup160/Slc25a24/Slc35a3/1700009N14Rik/Ncbp1/Sfpq/Khdrbs1/Htt/G3bp2/Sdad1/Parp11/Sem1/Slc35b4/Igf2bp3/Sec13/Tnks/Sidt2/Rps15/Sarnp/Ltv1/Slc29a3/Nup107/Xpot/Thoc5/Alkbh5/Ncbp3/Bicd2/Cetn3/Nup153/Thoc3/Rbm26/Slc25a32/Tst/Senp2/Ncbp2/Igf2bp2/Srsf3/Flot1/Qk/Akap8l/Srsf7/Iws1/Slc35a4/Rbm27/Rbm15b	50
GO:0060537	GO:0060537	muscle tissue development	101/3363	470/23328	1.88e-05	0.000546479	0.000404145	Col3a1/Cflar/Casp8/Creb1/Ccnt2/Tnnt2/Msc/Fhl2/Rgs2/Hlx/Kcnk2/Cenpf/Nebl/Notch1/Lrp2/Ttn/Gpcpd1/Fgf2/Mef2d/Nras/Fdps/Pdlim5/Chd7/Hivep3/Pax5/Arid1a/Pax7/Sema3c/Tbx3/Smo/Cyp26b1/Tgfb1/Nox4/Tenm4/Fgfr2/Sorbs2/Sin3b/Nfatc3/Zfpm1/Sap30/Egln1/Pin1/Bcl9l/Gpx1/Usp19/Ctnnb1/Tbx20/Ncam1/Vgll2/Hey2/Cdk1/Myf5/Lemd3/Gli1/Myh10/Nf1/Prkar1a/Sox9/Adra1b/Rps6kb1/Nog/Med1/Yy1/Id2/Sox11/Six4/Dicer1/Foxc1/Homer1/Nln…	101
GO:0000077	GO:0000077	DNA damage checkpoint	32/3363	105/23328	1.94e-05	0.000560005	0.000414149	Eif2ak4/Trp53bp1/Clspn/Chek2/Taok3/Ptpn11/Fancd2/Xpc/Mbd4/Ticrr/Nop53/Taok2/Pidd1/Cul4a/Nek1/Babam1/Fbxo31/Mre11a/Usp28/Atm/Dot1l/Cdk1/Thoc5/Hus1/Eme1/Brca1/Uimc1/Rad1/Ppp1r10/Msh2/Trim39/Wac	32
GO:0006333	GO:0006333	chromatin assembly or disassembly	46/3363	173/23328	1.95e-05	0.000563051	0.000416401	Hjurp/Set/Bahd1/Oip5/Setdb1/Itgb3bp/Nasp/Arid1a/Baz1b/Sart3/Hmgb1/M1ap/Atf7ip/H1f10/Grwd1/Rrp8/Nap1l4/Asf1b/Ctcf/Smarca5/Smarcc1/Dnmt1/Asf1a/Tet1/Sox9/Smarce1/Ubtf/Dicer1/H2bc14/H4c11/H2bc9/Phf2/Cenpp/Kat6b/Supt16/Arid2/Smarcd1/Tspyl5/Ubn1/Chaf1b/Chaf1a/Prdm9/Hells/Naa40/Suv39h1/Atrx	46
GO:0045454	GO:0045454	cell redox homeostasis	23/3363	65/23328	2.01e-05	0.000577272	0.000426918	Glrx2/Txndc9/Prdx6/Ptges2/Dnajc10/Qsox2/Selenot/Sh3bgrl3/Prdx2/Gclc/Gpx1/Txnrd1/Ddit3/Sco1/Tmx1/Ero1b/Glrx/Apex1/Ero1a/Pdia5/Tmx3/Nhlrc2/Prdx4	23
GO:0042326	GO:0042326	negative regulation of phosphorylation	101/3363	471/23328	2.06e-05	0.000587654	0.000434596	Nck2/Traf3ip1/Phlpp1/Aida/Rgs2/Ppp2r5a/Dnajc10/Spred1/Sirpa/Pkig/Ptpn1/Zgpat/Ptprj/Mapk8ip1/Il1b/Foxa2/Pmepa1/Foxo1/Ash1l/Adar/Cdc42se1/Mecom/Plpp3/Bag1/Shb/Tardbp/Park7/Taok3/Prkag2/Paqr3/Pebp1/Sh2b3/Prkrip1/Hsph1/Strap/Epha1/Ankrd26/Wnk1/Tigar/Tgfb1/Akt1s1/Arrb1/Spred3/Bax/Mvp/Rps23rg1/Fkbp8/Pin1/Cd109/Ubash3b/Smad6/Dag1/Midn/Fbxo7/Cnksr3/Enpp1/Adarb1/Ptprq/Gps2/Nf1/Suz12/Vps25/Hexim2/Prkar1a/M…	101
GO:0071514	GO:0071514	genetic imprinting	16/3363	37/23328	2.1e-05	0.000596335	0.000441016	Gnas/Pik3ca/Ctr9/Eed/H19/Kcnq1ot1/Ctcf/Prmt7/Tet1/Brca1/Arid4b/Kdm1b/Gsk3b/Axin1/Mecp2/Xist	16
GO:0001655	GO:0001655	urogenital system development	84/3363	376/23328	2.14e-05	0.000604256	0.000446874	Cflar/Traf3ip1/Kif26b/Pbx1/Cenpf/Nup160/Lrp4/Lgr4/Fmn1/Gata3/Notch1/Lrp2/Ctnnd1/Cd44/Jag1/Fgf2/Fat4/Smad9/Aph1a/Notch2/Wdr77/Mecom/Ampd2/Invs/Id3/Wnt4/Pkd2/Mpv17/Cux1/Smo/Anxa4/Plxnd1/Ret/C3ar1/Plaur/Tgfb1/Ube3a/Bax/Aqp11/Fgfr2/Nek1/Col4a1/Ednra/Rpgrip1l/Acvr2b/Ctnnb1/Smad6/Gcnt3/Esr1/Stk11/Nup107/Kif3a/Nf1/Hoxb13/Sox9/Nog/Odc1/Ttc8/Id2/Six4/Nid1/Foxc1/Fgf10/Ptch1/Ndufs6/Rarb/Dlg5/Lrrk2/Hoxc11/Rr…	84
GO:0016571	GO:0016571	histone methylation	40/3363	144/23328	2.24e-05	0.000625686	0.000462723	Rbbp5/Rif1/Rtf1/Gata3/Phf19/Zfp335/Ash1l/Setd7/Setdb1/Pax5/Pax7/Setd1b/Auts2/Setd5/Ezh2/Tet3/Kmt5c/Pih1d1/Ctr9/Eed/Ctcf/Prmt7/Ctnnb1/Dnmt1/Dot1l/Tet1/Suz12/Mllt6/Brca1/Sirt7/Arid4b/Kmt2d/Prdm9/Iws1/Cxxc1/Smad4/Kmt5b/Suv39h1/Mecp2/Atrx	40
GO:0090316	GO:0090316	positive regulation of intracellular protein transport	40/3363	144/23328	2.24e-05	0.000625686	0.000462723	Ptgs2/Tm9sf4/Sec16a/Stom/Wipf1/Fbxw7/Sh3glb1/Asph/Tardbp/Rufy3/Smo/Edem1/Tcaf2/Tcaf1/Camk1/Tgfb1/Akt2/Pcm1/Nutf2/Zic1/Ank3/Cdk1/Kif3a/Ywhae/Ccl2/Commd1/Brca1/Cep131/Ppm1a/Akap5/Psen1/Itgb1bp1/Hsp90aa1/Gsk3b/Mtcl1/Kif5b/B3gat3/Tcf7l2/Emd/Bcap31	40
GO:0050673	GO:0050673	epithelial cell proliferation	95/3363	438/23328	2.24e-05	0.000625686	0.000462723	Cflar/Kdm5b/Scg2/Nrarp/Lgr4/Zfas1/Gata3/Notch1/Sox2/Fgf2/Intu/Iqgap3/Notch2/Nras/Wdr77/Nfib/Atpif1/Rps6ka1/Brca2/Hmgb1/Smo/Alms1/Tgfa/Pparg/Cxcl12/Strap/Tgfb1/C5ar1/Emc10/Bax/Aqp11/Fgfr2/Mki67/Thap1/Zfp703/Hmox1/Ednra/Esrp2/Cd109/Gpx1/Cdc25a/Ctnnb1/Sidt2/Pik3cb/Scn5a/Esr1/Stk11/Agap2/Hmga2/Gli1/Egfr/Rtn4/Kif3a/Nf1/Suz12/Ccl2/Sox9/Nog/Stxbp4/Nme1/Ngfr/Med1/Etv4/Psen1/Itgb1bp1/Id2/Sox11/Six4/Fgf10/…	95
GO:0042692	GO:0042692	muscle cell differentiation	88/3363	399/23328	2.3e-05	0.000638031	0.000471852	Cflar/Ccnt2/Tnnt2/Fhl2/Rgs2/Hacd1/Nebl/Notch1/Cdk9/Ttn/Nfatc2/Sort1/Fdps/Ptgfrn/Ank2/Pdlim5/Wnt4/Arid1a/Tbx3/Wdr1/Ankrd17/Flnc/Smo/Cxcl12/Ezh2/Cyp26b1/Camk1/Bhlhe41/Dmpk/Tgfb1/Nox4/Fgfr2/Sorbs2/Tnpo2/Nfatc3/Gdf15/Pin1/Bnip2/Gpx1/Ctnnb1/Olfm2/Dnmt1/Pias1/Smad6/Asf1a/Hey2/Myf5/Myh10/Ccl8/Ramp2/Prkar1a/Sox9/Adra1b/Krt19/Yy1/Id2/Six4/Dicer1/Homer1/Fgf10/Nln/Mmp14/Rarb/Ldb3/Gata4/Cby1/Myh9/Mrtfb/Gsk3b…	88
GO:0030879	GO:0030879	mammary gland development	44/3363	164/23328	2.31e-05	0.000638031	0.000471852	Creb1/Kdm5b/Ncoa3/Zfas1/Gata3/Fgf2/Iqgap3/Wnt4/Tbx3/Brca2/Smo/Tgfa/Pthlh/Tgfb1/Arhgap35/Usf2/Bax/Fgfr2/Zfp703/Gpx1/Esr1/Agap2/Socs2/Rtn4/Hoxb9/Sox9/Ntn1/Nme1/Med1/Stat5b/Etv4/Fasn/Id2/Fgf10/Prl2c3/Ptch1/Vdr/Robo1/Lbh/Slc12a2/Nr3c1/Neurl1a/Lrp5/Ar	44
GO:0045839	GO:0045839	negative regulation of mitotic nuclear division	20/3363	53/23328	2.35e-05	0.000646281	0.000477954	Bub1b/Bub1/Cdk5rap2/Mad2l1/Anapc15/Fgfr2/Tnks/Ttk/Atm/Esr1/Spdl1/Tom1l2/Gen1/Xrcc3/Mtbp/Rad21/Klhl22/Ndc80/Ik/Atrx	20
GO:1902808	GO:1902808	positive regulation of cell cycle G1/S phase transition	19/3363	49/23328	2.39e-05	0.000651925	0.000482127	Fam83d/Ankrd17/Ezh2/Cul4a/Rdx/Cyp1a1/Gli1/Egfr/Lsm11/Stxbp4/Fgf10/Apex1/Mtbp/Cdc45/Adamts1/Ccnd3/Anxa1/Ddx3x/Cul4b	19
GO:0048193	GO:0048193	Golgi vesicle transport	64/3363	268/23328	2.39e-05	0.000651925	0.000482127	Cnih4/Lman2l/Pgap1/Sec16a/Kif16b/Sec22b/Sort1/Cog6/Stx17/Plpp3/Eps15/Vcp/Rer1/Htt/Ap4m1/Steap2/Tbc1d14/Tmed5/Erp29/Cux1/Exoc6b/Rbsn/Sec13/Ergic2/Kdelr1/Whamm/Numa1/Copb1/Gga2/Ank1/Exoc8/Dnm2/Myo5a/Rab6b/Golga4/Rab8b/Tmed3/Ank3/Rabep1/Myo18a/Commd1/Sgsm2/Gosr2/Nsf/Cog5/Scfd1/Bicd2/Lman2/Golph3/Lrrk2/Dop1b/Sec22a/Dnajc28/Lmf1/Ehd3/Pkdcc/Prepl/Yif1a/Exoc6/Gbf1/Vti1a/Scyl1/Bcap31/Snx12	64
GO:0010212	GO:0010212	response to ionizing radiation	36/3363	125/23328	2.41e-05	0.000655613	0.000484855	Nucks1/Nabp1/Dclre1c/Rad51/Gata3/Lrp2/Ints3/Eya3/Inip/Chek2/Brca2/Fancd2/Rad51ap1/Tigar/Ticrr/Bax/Nek1/Babam1/Lig4/Wrn/Kars/Usp28/Gpx1/Atm/Stk11/Hus1/Brca1/Ercc8/Uimc1/Rad1/Tspyl5/Rnf168/Sod2/Msh2/Anxa1/Dcun1d3	36
GO:0010976	GO:0010976	positive regulation of neuron projection development	83/3363	372/23328	2.5e-05	0.00067705	0.000500709	Cflar/Stau2/Stk25/Rgs2/Setx/Camk1d/Zeb2/Zmynd8/Sh3glb1/Lrp8/Mul1/Fut9/Plaa/Rufy3/Cxcl5/Cux1/Cxcl12/Ezh2/Plxna1/Camk1/Plxnd1/Ret/Caprin2/Megf8/Ankrd27/Cyfip1/Map6/Shank2/Arhgap35/P2ry2/Syt17/Cx3cl1/Katnb1/Ikbkb/Fbxo31/Nckipsd/Plxnb1/Golga4/Rab11a/Sgk1/Stk11/Mif/Rab21/Rtn4/Cdkl3/Dlg4/Nf1/Rnd2/Actr2/Ntn1/Ndel1/Nme1/Ngfr/Atp5g1/Akap5/Psen1/Nin/Dbn1/Nefl/Dlg5/Sema5a/Rrn3/Gsk3b/Robo1/Ube2v2/Adamts1/Tia…	83
GO:0010948	GO:0010948	negative regulation of cell cycle process	55/3363	221/23328	2.57e-05	0.000688093	0.000508875	Nek2/Bub1b/Nacc2/Cdk9/Bub1/Orc1/Clspn/Cdk5rap2/Pkd2/Chek2/Taok3/Mad2l1/Ezh2/Mbd4/Ticrr/Anapc15/Nop53/Atf5/Taok2/Fgfr2/Pidd1/Babam1/Tnks/Fbxo31/Mre11a/Ttk/Atm/Esr1/Fbxo7/E2f7/Mdm1/Cdk1/Mif/Trim37/Hus1/Spdl1/Tom1l2/Brca1/Gen1/Xrcc3/Fgf10/Uimc1/Rad1/Mtbp/Rad21/Recql4/Klhl22/Ppp1r10/Ccnf/Kifc1/Trim39/Ndc80/Ik/Atrx/Dcun1d3	55
GO:0070646	GO:0070646	protein modification by small protein removal	38/3363	135/23328	2.57e-05	0.000688093	0.000508875	Vcpip1/Cops5/Tor1a/Spata2/Mindy1/Usp1/Otud6b/Vcp/Park7/Uspl1/Sart3/Usp12/Usp39/Usp29/Josd2/Usp17la/Nop53/Usp35/Usp31/Babam1/Otud4/Usp28/Usp19/Senp8/Mindy2/Usp22/Usp43/Senp3/Otub2/Uimc1/Uchl3/Desi1/Senp2/Usp49/Stambpl1/Otub1/Usp9x/Usp27x	38
GO:0048511	GO:0048511	rhythmic process	70/3363	301/23328	2.6e-05	0.000693298	0.000512725	Creb1/Phlpp1/Kdm5b/Setx/Lgr4/Csnk2a1/Top1/Gpr176/Ahcy/Ada/Fbxw7/Gpr149/Chrnb2/Ciart/Edn2/Sfpq/Id3/Tardbp/Cort/Per3/Ppp1cc/Cbx3/Pparg/Kdm5a/Ezh2/Prokr1/Bhlhe41/Dbp/Gas2/Ube3a/Arrb1/Axl/Atf5/Cul4a/Fbxl8/Sin3a/Fbxl12/Spsb4/Esr1/Foxo3/Cdk1/Egfr/Fbxw11/Mybbp1a/Ngfr/Stat5b/Csnk1d/Nampt/Id2/Fbxl21/Nr1d2/Mettl3/Atf4/Tef/Csnk1e/Gsk3b/Dyrk1a/Adamts1/Runx1/Btbd9/Nfya/Fbxl17/Rbm4b/Rorb/Anxa1/Usp9x/Nono/Huwe1…	70
GO:0000209	GO:0000209	protein polyubiquitination	58/3363	237/23328	2.66e-05	0.000706579	0.000522546	Fbxo28/Ube2e3/Ube2c/Rnf114/Traf2/Lrsam1/Ube2d3/Trim2/Rnf183/Plaa/Ube2k/Ube3b/Tmem129/Rnf216/Marchf8/Klhl42/Ube3a/Rnf40/Ube2m/Anapc10/Tnks/Aktip/Nedd4/Ctnnb1/Ube4a/Arih1/Ube2cbp/Spsb4/Traf3ip2/Cdc34/Rnf217/Fbxw11/Skp1/Gps2/Anapc11/Jade2/Rffl/Brca1/Otub2/Hectd1/Foxf2/Ercc8/Peli2/Skp2/Mgrn1/Rnf168/Ttc3/Ube2v2/Axin1/Rnf5/Fbxl17/Ube2d2a/Rnf165/Marchf5/Otub1/Ddx3x/Huwe1/Hdac6	58
GO:0042255	GO:0042255	ribosome assembly	23/3363	66/23328	2.67e-05	0.000707069	0.000522909	Rrs1/Fastkd2/Rpl12/Mdn1/Nsun4/Mrto4/Rpl5/Rpl6/Nop2/Rps19/Mrps11/Nop53/Mpv17l2/Rps25/Rsl24d1/Rps15/Rpl23a/Dhx29/Brix1/Bop1/Rrp7a/Rps10/Ddx3x	23
GO:0031396	GO:0031396	regulation of protein ubiquitination	52/3363	206/23328	2.79e-05	0.000731692	0.000541119	Cdk9/Fbxw7/Bcl10/Plaa/Cdc20/Park7/Pclo/Rpl5/Mad2l1/Ube3a/Fanci/Arrb1/Ctr9/Rnf40/Rps3/Pin1/Gclc/Spsb4/Bsn/Pttg1ip/Skp1/Gps2/Commd1/Brca1/Sirt7/Psen1/Otub2/Ubxn2a/Hsp90aa1/Foxf2/Gtpbp4/Tbc1d7/Ubqln1/Ndfip2/Mtbp/Trib1/Lrrk2/Wdr70/Skp2/Tspyl5/Angpt1/Dnaja3/Senp2/Nlrc3/Axin1/Washc1/Prkce/Smad7/Otub1/Ddx3x/Huwe1/Dcun1d3	52
GO:1902115	GO:1902115	regulation of organelle assembly	52/3363	206/23328	2.79e-05	0.000731692	0.000541119	Rab3gap1/Sdccag8/Ralb/Lrsam1/Sec22b/Odf2l/Sh3glb1/Sdcbp/Cdk5rap2/Htt/Tchp/Tbc1d14/Tapt1/G3bp2/Alms1/Numa1/Rabep2/Arhgap35/Atmin/Cdk10/Vdac3/Cbln1/Dnm2/Rdx/Mns1/Map4/Cep295/Bbs4/Mdm1/Pip4k2c/G3bp1/Trim37/Septin9/Pip4k2b/Nptx1/Scfd1/Dync1h1/Tbc1d7/Lrrk2/Nptxr/Tmem39a/Gap43/Ezr/Rnf5/Hspa1b/Ptprs/Fez2/Lrrtm2/Smad4/Msn/Pqbp1/Cdkl5	52
GO:0009314	GO:0009314	response to radiation	88/3363	401/23328	2.8e-05	0.000732301	0.00054157	Col3a1/Creb1/Nucks1/Parp1/Sde2/Nabp1/Cops9/Zranb3/Dclre1c/Eif2ak4/Rad51/Cep250/Gata3/Lrp2/Pcna/Fbxw7/Gnat2/Slc7a11/Chrnb2/Ints3/Usp1/Eya3/Sdf4/Inip/Per3/Htt/Chek2/Ppp1cc/Brca2/Ogg1/Fancd2/Pparg/Xpc/Mbd4/Rad51ap1/Tigar/Akt2/Ticrr/Arrb1/Pold1/Bax/Pold3/Nek1/Babam1/Fbxl8/Lig4/Wrn/Primpol/Kars/Usp28/Gpx1/Cdc25a/Fbxl12/Atm/Pias1/Sgk1/Stk11/Cirbp/Egfr/Nf1/Hus1/Adra1b/Nog/Brca1/Zbtb1/Eif2s1/Yy1/Id2/Fbxl…	88
GO:0045785	GO:0045785	positive regulation of cell adhesion	94/3363	435/23328	2.87e-05	0.000747434	0.000552761	Map4k4/Nck2/Igfbp2/Selp/Kif26b/Sox13/Hlx/Itgav/Fmn1/Sirpa/Rin2/Stk4/Gata3/Hacd1/Ptprj/Hsd17b12/Cd44/Il1b/Sox12/Ada/Sox2/Bcl10/Il7/Vcam1/Plpp3/Wnt4/Tnfrsf18/Shb/Hsph1/Cxcl12/Podxl/Epha1/Ret/Plaur/Tgfb1/Rras/Mex3b/Rps3/Spn/Cx3cl1/Adgrg1/Plekha2/Il27ra/Dnm2/Ets1/Cspg5/Atm/Zfp609/Dag1/Vnn1/Spock2/Ank3/Fstl3/Crk/Flot2/Ccl2/Skap1/Efnb3/Lgals9/Stat5b/Zbtb1/Itgb1bp1/Hsp90aa1/Nid1/Nedd9/Dbn1/Zmiz1/Egr3/Tr…	94
GO:0003151	GO:0003151	outflow tract morphogenesis	27/3363	84/23328	2.96e-05	0.000767314	0.000567463	Nrp2/Notch1/Lrp2/Jag1/Sema3c/Tbx3/Plxnd1/Parva/Fgfr2/Zfpm1/Nedd4/Ctnnb1/Tbx20/Smad6/Hey2/Fzd2/Nog/Sox11/Dicer1/Foxc1/Isl1/Rarb/Gata4/Robo1/Tbx1/Nkx2-5/Smad4	27
GO:0034655	GO:0034655	nucleobase-containing compound catabolic process	79/3363	352/23328	3.13e-05	0.000805838	0.000595954	Cnot9/Rnasel/Angel2/Mapkapk2/Ssb/Dut/Trdmt1/Pde1a/Ahcy/Samhd1/Ada/Helz2/Ythdf3/Rbm8a/Csde1/Pde5a/Tent5c/Mov10/Mettl14/Ncbp1/Eri3/Acot7/Vcp/Ythdf2/Cda/Mrto4/Tardbp/Nudt1/Lsm3/Dera/Lsm5/Isg20/Bax/Dctpp1/Naf1/Exosc6/Lsm6/Pcbp4/Dcps/Sidt2/Rbm7/Atm/Dis3l/Dna2/Cirbp/Enpp1/Lsm7/Apaf1/Alkbh5/Fxr2/Mettl16/Cnp/Tbrg4/Cant1/Zc3h14/Dicer1/Tut7/Apex1/Pde12/Mettl3/Dis3/Zhx2/Tnrc6b/Pabpc1/Ncbp2/Pam16/Carhsp1/Rna…	79
GO:0048872	GO:0048872	homeostasis of number of cells	75/3363	330/23328	3.14e-05	0.000805838	0.000595954	Ildr2/Smap1/Flvcr1/Lgr4/Cdin1/Mertk/Fam210b/Gata3/Notch1/Sp3/Cd44/Zc3h8/Ada/Adar/Bcl10/Il7/Mecom/Slc7a11/Ptbp3/Atpif1/Pik3cd/Cxcl5/Sart3/Ptpn11/Sh2b3/Sh2b2/Smo/Bpgm/Ezh2/Rps19/Tgfb1/Axl/Gpi1/Bax/Klf13/Rps17/Ank1/Hmox1/Prdx2/Zfpm1/Ikbkb/Ets1/Pik3cb/Bcr/Zbtb7a/L3mbtl3/Foxo3/Chst3/Mif/Kif3a/Ccl2/Hoxb6/Sox9/Gas2l1/Rpa1/Foxn1/Med1/Stat5b/Mthfd1/Id2/Fancc/Rps24/Ripk3/Nckap1l/Rbfox2/Dnaja3/Rrn3/Axin1/Ad…	75
GO:0044270	GO:0044270	cellular nitrogen compound catabolic process	86/3363	391/23328	3.15e-05	0.000805838	0.000595954	Cnot9/Rnasel/Angel2/Mapkapk2/Ssb/Dut/Blvra/Trdmt1/Pde1a/Ahcy/Samhd1/Ada/Helz2/Ythdf3/Rbm8a/Csde1/Pde5a/Tent5c/Mov10/Mettl14/Ncbp1/Eri3/Acot7/Vcp/Ythdf2/Cda/Mrto4/Tardbp/Nudt1/Lsm3/Dera/Lsm5/Tet3/Isg20/Bax/Dctpp1/Naf1/Hmox1/Exosc6/Lsm6/Pcbp4/Dcps/Sidt2/Rbm7/Atm/Dis3l/Dna2/Cirbp/Enpp1/Tet1/Lsm7/Apaf1/Alkbh5/Fxr2/Mettl16/Cnp/Afmid/Tbrg4/Cant1/Zc3h14/Dicer1/Tut7/Apex1/Pde12/Mettl3/Dis3/Zhx2/Pdxp/Tnrc…	86
GO:0001933	GO:0001933	negative regulation of protein phosphorylation	92/3363	425/23328	3.24e-05	0.000818959	0.000605657	Nck2/Traf3ip1/Phlpp1/Aida/Rgs2/Dnajc10/Spred1/Sirpa/Pkig/Ptpn1/Zgpat/Ptprj/Mapk8ip1/Il1b/Pmepa1/Foxo1/Ash1l/Adar/Cdc42se1/Mecom/Plpp3/Bag1/Shb/Tardbp/Park7/Taok3/Prkag2/Paqr3/Pebp1/Sh2b3/Prkrip1/Hsph1/Strap/Epha1/Ankrd26/Tgfb1/Akt1s1/Arrb1/Spred3/Bax/Mvp/Rps23rg1/Fkbp8/Pin1/Cd109/Ubash3b/Smad6/Dag1/Fbxo7/Cnksr3/Enpp1/Adarb1/Ptprq/Gps2/Nf1/Suz12/Vps25/Hexim2/Prkar1a/Mapk7/Nog/Psen1/Itgb1bp1/Zmynd1…	92
GO:0006914	GO:0006914	autophagy	92/3363	425/23328	3.24e-05	0.000818959	0.000605657	Rab3gap1/Tgfbrap1/Ralb/Acbd5/Eif2ak4/Ctsa/Lrsam1/Ddrgk1/Soga1/Foxo1/Fbxw7/Sec22b/Mfsd8/Ufm1/Tlr2/Snapin/Gnai3/Fnbp1l/Synpo2/Cisd2/Sh3glb1/Stx17/Tmem59/Mul1/Vcp/Plaa/Atpif1/Vps13d/Park7/Htt/Tbc1d14/Wdfy3/Tpcn1/Vps33a/Hmgb1/Nod1/Tigar/Mapk3/Kat8/Plekhf1/Tollip/Hmox1/Map1lc3b/Sesn3/Cdc37/Keap1/Atm/Pik3cb/Wdr6/Fyco1/Stk11/Fbxo7/Ddit3/Foxo3/Pip4k2c/Gabarap/Poldip2/Mtmr4/Foxk2/Pip4k2b/Plekhm1/Nampt/Scf…	92
GO:0061919	GO:0061919	process utilizing autophagic mechanism	92/3363	425/23328	3.24e-05	0.000818959	0.000605657	Rab3gap1/Tgfbrap1/Ralb/Acbd5/Eif2ak4/Ctsa/Lrsam1/Ddrgk1/Soga1/Foxo1/Fbxw7/Sec22b/Mfsd8/Ufm1/Tlr2/Snapin/Gnai3/Fnbp1l/Synpo2/Cisd2/Sh3glb1/Stx17/Tmem59/Mul1/Vcp/Plaa/Atpif1/Vps13d/Park7/Htt/Tbc1d14/Wdfy3/Tpcn1/Vps33a/Hmgb1/Nod1/Tigar/Mapk3/Kat8/Plekhf1/Tollip/Hmox1/Map1lc3b/Sesn3/Cdc37/Keap1/Atm/Pik3cb/Wdr6/Fyco1/Stk11/Fbxo7/Ddit3/Foxo3/Pip4k2c/Gabarap/Poldip2/Mtmr4/Foxk2/Pip4k2b/Plekhm1/Nampt/Scf…	92
GO:0048814	GO:0048814	regulation of dendrite morphogenesis	34/3363	117/23328	3.27e-05	0.000823423	0.000608958	Stau2/Ngef/Nsmf/Chrnb2/Pdlim5/Sh3glb1/Lrp8/Cit/Cux1/Caprin2/Ankrd27/Ube3a/Fbxo31/Adam10/Nedd4/Gorasp1/Sgk1/Stk11/Rab21/Cdkl3/Actr2/Akap5/Dbn1/Rap2a/Lrrk2/Gsk3b/Robo1/Tiam1/Cul7/Tbc1d24/Bhlhb9/Pak3/Pqbp1/Cdkl5	34
GO:0007098	GO:0007098	centrosome cycle	35/3363	122/23328	3.4e-05	0.00085278	0.000630669	Sdccag8/Nek2/BC034090/Fbxw5/Haus2/Cep250/Ssx2ip/Cdk5rap2/Brca2/Chmp3/Alms1/Wdr62/Atf5/Pcm1/Haus8/Bnip2/Ctnnb1/Cep295/Bbs4/Cep63/Mdm1/Kif3a/Trim37/Ndel1/Brca1/Cep131/Gen1/Nin/Xrcc3/Cep72/Ccnf/Kifc1/Kif11/Arl2/Haus7	35
GO:0051101	GO:0051101	regulation of DNA binding	36/3363	127/23328	3.51e-05	0.000875753	0.000647659	Traf3ip1/Parp1/Nek2/Hjurp/Edf1/Lhx2/Gata3/Ddrgk1/Fbxw7/Runx1t1/Zfp462/Nfib/Pax7/Park7/Sri/Smo/Pparg/Plaur/Tgfb1/Hmox1/Tnks/Sin3a/Ctnnb1/Dot1l/Zbtb7a/Ddit3/Hey2/Lgals9/Nme1/Psen1/Id2/Sox11/Foxc1/Isl1/Wfikkn1/Brd4	36
GO:0002262	GO:0002262	myeloid cell homeostasis	48/3363	187/23328	3.52e-05	0.000875753	0.000647659	Smap1/Flvcr1/Cdin1/Mertk/Fam210b/Gata3/Sp3/Cd44/Adar/Mecom/Slc7a11/Ptbp3/Atpif1/Pik3cd/Sh2b3/Bpgm/Rps19/Axl/Gpi1/Bax/Klf13/Rps17/Ank1/Hmox1/Zfpm1/Ets1/Pik3cb/Zbtb7a/L3mbtl3/Foxo3/Ccl2/Hoxb6/Gas2l1/Med1/Stat5b/Mthfd1/Id2/Fancc/Rps24/Nckap1l/Rbfox2/Axin1/Adgrf5/Srf/Ptpn2/Exoc6/Anxa1/Ldb1	48
GO:0048813	GO:0048813	dendrite morphogenesis	47/3363	182/23328	3.58e-05	0.00088807	0.000656767	Stau2/Trak2/Ngef/Nsmf/Lrp4/Fmn1/Abi1/Chrnb2/Pdlim5/Sh3glb1/Abitram/Lrp8/Cit/Cux1/Caprin2/Ankrd27/Ube3a/Map6/Shank2/Taok2/Fbxo31/Adam10/Nedd4/Gorasp1/Sgk1/Stk11/Tet1/Zfp365/Rab21/Cdkl3/Dlg4/Actr2/Akap5/Dbn1/Rap2a/Lrrk2/Rbfox2/Gsk3b/Robo1/Tiam1/Cul7/Tbc1d24/Bhlhb9/Pak3/Pqbp1/Hdac6/Cdkl5	47
GO:0006520	GO:0006520	cellular amino acid metabolic process	60/3363	250/23328	3.61e-05	0.000891505	0.000659308	Scly/Gls/Iars2/Sephs1/Ahcy/Gmps/Gatb/Slc39a8/Kyat3/Slc7a11/Phgdh/Sars/Pars2/Aldh4a1/Icmt/Park7/Htt/Aasdh/Sirt4/Asl/Hibadh/Bcat1/Bcat2/Tarsl2/Nox4/Nars2/Bckdha/Ears2/Sephs2/Aars/Mri1/Kars/Gcsh/Gclc/Lars2/Ilvbl/Txnrd1/Gls2/Pcmt1/Gamt/Afmid/Rars/Srr/Aarsd1/Tha1/Odc1/Mthfd1/Gstz1/Adssl1/Auh/Glud1/Gcat/Atf4/Tst/Abat/Prodh/Mmut/Hars2/Asrgl1/Mecp2	60
GO:0051090	GO:0051090	regulation of DNA-binding transcription factor activity	90/3363	415/23328	3.65e-05	0.000897706	0.000663894	Il18rap/Cflar/Stk36/Lrrfip1/Cops5/Rnf2/Pbx1/Ddr2/Eif2ak4/Ncoa3/Camk1d/Traf2/Il1b/Ddrgk1/Foxa2/Crtc2/Bcl10/Tlr2/Creb3/Plpp3/Lrp8/Faf1/Trim62/Id3/Park7/Sri/Tacc3/Pkd2/Smo/Fancd2/Pparg/Kdm5a/Ezh2/Nod1/Anxa4/Pthlh/Tgfb1/Arrb1/Mapk3/Slco3a1/Crtc3/Ankrd42/Rps3/Hmox1/Prdx2/Nlrc5/Cx3cl1/Ikbkb/Tradd/Egln1/Traip/Ctnnb1/Keap1/Hmgn3/Cx3cr1/Esr1/Zbtb7a/Ddit3/Enpp1/Rwdd1/Hmga2/Flot2/Trim37/Fzd2/Commd1/Id2/Ptch…	90
GO:0050770	GO:0050770	regulation of axonogenesis	52/3363	208/23328	3.69e-05	0.000902535	0.000667465	Trak2/Stk25/Cntn2/Lrp4/Ttl/Zeb2/Sema6c/Trim46/Sema3c/Rufy3/Cxcl12/Plxna1/Plxnd1/Ret/Megf8/Cyfip1/Map6/Arhgap35/Zswim4/Dnm2/Sin3a/Plxnb1/Golga4/Rab11a/Stk11/Ust/Rab21/Rtn4/Cdkl3/Rnd2/Ntn1/Ndel1/Efnb3/Atp5g1/Psen1/Nin/Dbn1/Nefl/Nefm/Sema5a/Gsk3b/Robo1/Tiam1/Srf/Sema6b/Ptprs/Efna5/Cntf/Xk/Pak3/L1cam/Cdkl5	52
GO:2001242	GO:2001242	regulation of intrinsic apoptotic signaling pathway	44/3363	167/23328	3.73e-05	0.000908414	0.000671813	Nck2/Ptgs2/Parp1/Ptpn1/Nacc2/Ndufs3/Mapk8ip1/Cd44/Bub1/Fbxw7/Sh3glb1/Creb3/Sfpq/Rnf183/Park7/Erp29/Hsph1/Cxcl12/Plaur/Plekhf1/Bax/Rps3/Gpx1/Cep63/Bclaf1/Vnn1/Pttg1ip/Ddit3/Mif/Mapk7/Ubqln1/Bcl2l2/Ripk3/Lrrk2/Rrm2b/Rrn3/Sod2/Ralbp1/Ptpn2/Bad/Hells/Ddx3x/Nono/Bcap31	44
GO:0043254	GO:0043254	regulation of protein-containing complex assembly	94/3363	438/23328	3.79e-05	0.000919971	0.00068036	Terf1/Nck2/Creb1/Traf3ip1/Rab3gap1/Kif14/Arpc5/Selp/Parp1/Aida/Hjurp/Ralb/Psmc3/Fmn1/Dut/Traf2/Mkks/Pmepa1/Pfn2/Tlr2/Pde4dip/Capza1/Sh3glb1/Abitram/Faf1/Trabd2b/Wasf2/Vcp/Gba2/Cdk5rap2/Park7/Cracd/Hip1r/Ptpn11/Capg/Add2/Brk1/Atf7ip/Tgfb1/Clip3/Ankrd27/Pih1d1/Cyfip1/Whamm/Fchsd2/Numa1/Nop53/Bax/Rps3/Tppp3/Rdx/Tbx20/Ncam1/Atm/Bbs4/Smad6/Esr1/Sgk1/Wasf1/Nav3/Septin8/Ssh2/Skap1/Sox9/Actr2/Pfn1/Ppm1a/…	94
GO:0036297	GO:0036297	interstrand cross-link repair	14/3363	31/23328	3.81e-05	0.000922047	0.000681895	Nucks1/Dclre1c/Rad51/Faap20/Fancd2/Rad51ap1/Mcm9/Hrob/Rad51d/Faap100/Xrcc3/Ercc6l2/Fancc/Dclre1a	14
GO:1905818	GO:1905818	regulation of chromosome separation	22/3363	63/23328	3.83e-05	0.00092252	0.000682245	Nek6/Bub1b/Csnk2a1/Ube2c/Bub1/Cdk5rap2/Tacc3/Cit/Mad2l1/Anapc15/Numa1/Ttk/Atm/Anapc11/Spdl1/Gen1/Xrcc3/Nsmce2/Rad21/Klhl22/Ndc80/Ik	22
GO:0042063	GO:0042063	gliogenesis	76/3363	338/23328	4.09e-05	0.000982708	0.000726757	Creb1/Nab1/Srgap2/Cntn2/Sox13/Notch1/Lrp2/Dlx2/Ptprj/Il1b/B4galt5/Fgf2/Tlr2/Phgdh/Mettl14/Plpp3/Lrp8/Eif2b3/Mxra8/Bag1/Nfib/Fgf5/Ppp1cc/Adam22/Eif2b4/Wdr1/Ptpn11/Smo/Pparg/Ezh2/Tgfb1/Akt2/Tenm4/Mapk3/Mboat7/C5ar1/Atf5/Idh2/Nkx6-2/Cx3cl1/Adgrg1/Cspg4/Cspg5/Ctnnb1/Lingo1/Dag1/Cx3cr1/Zfp365/Hmga2/Egfr/Rtn4/Nf1/Tmem98/Ccl2/Socs7/Cnp/Sox9/Nog/Psen1/Id2/Sox11/Dicer1/Fgf10/Atxn1/Zmiz1/Mettl3/Matn2/Gap43…	76
GO:0010389	GO:0010389	regulation of G2/M transition of mitotic cell cycle	26/3363	81/23328	4.24e-05	0.00101367	0.000749658	Kif14/Pbx1/Cenpf/Cdc25b/Hacd1/Orc1/Clspn/Taok3/Mbd4/Ticrr/Nop53/Taok2/Mre11a/Sin3a/Cdc25a/Atm/Rab11a/Cdk1/Hus1/Brca1/Rad21/Mta3/Brd4/Trim39/Cdc25c/Mecp2	26
GO:0048762	GO:0048762	mesenchymal cell differentiation	55/3363	225/23328	4.38e-05	0.00104279	0.000771187	Nrp2/Clasp1/Spred1/Fam83d/Gata3/Notch1/Zeb2/Il1b/Jag1/Foxa2/Sema6c/Sdcbp/Trim62/Wnt4/Sema3c/Smo/Strap/Ezh2/Ret/Plaur/Tgfb1/Mapk3/Spred3/Fgfr2/Zfp703/Ednra/Bcl9l/Ctnnb1/Tbx20/Phldb1/Dag1/Hey2/Rtn4/Sox9/Nog/Sox11/Dicer1/Foxc1/Fgf10/Isl1/Loxl2/Dlg5/Sema5a/Vasn/Gsk3b/Tbx1/Tiam1/Cul7/Sema6b/Smad7/Smad2/Smad4/Nfatc1/Tcf7l2/Sdhaf2	55
GO:0061136	GO:0061136	regulation of proteasomal protein catabolic process	48/3363	189/23328	4.71e-05	0.00111725	0.000826258	Ddrgk1/Psmf1/Fbxw7/Sdcbp/Vcp/Zyg11b/Cdc20/Pithd1/Park7/Ube2k/Edem1/Tmf1/Rnf40/Nop53/Aqp11/Gclc/Gpx1/Usp19/Smarcc1/Arih1/Pias1/Rnf217/Sco1/Osbpl7/Psme3/Commd1/Derl2/Csnk1d/Psen1/Foxf2/Ubqln1/Socs4/Psme1/Pbk/Trib1/Lrrk2/Csnk1e/Desi1/Clec16a/Gsk3b/Ube2v2/Axin1/Hspa1b/Trim39/Wac/Csnk1a1/Smad7/Bcap31	48
GO:2001239	GO:2001239	regulation of extrinsic apoptotic signaling pathway in absence of ligand	18/3363	47/23328	4.73e-05	0.00111725	0.000826258	Il1b/Il7/Eya3/Zc3hc1/Ret/Bax/Prdx2/Cx3cl1/Wwox/Ppp2r1b/Cx3cr1/Agap2/Unc5b/Nf1/Mapk7/Fgf10/Ppp2r1a/Ctnna1	18
GO:0051383	GO:0051383	kinetochore organization	11/3363	21/23328	4.77e-05	0.00112237	0.000830047	Nuf2/Smc4/Smc2/Cenps/Cenpa/Cenpn/Cenpw/Cenpk/Cenph/Dlgap5/Ndc80	11
GO:0019318	GO:0019318	hexose metabolic process	56/3363	231/23328	4.8e-05	0.00112643	0.000833043	Erfe/Pask/Chst1/Ganc/Pofut1/Slc2a8/Foxa2/Soga1/Fabp5/Pik3ca/Foxo1/Crtc2/Serp1/Fuca1/C1qtnf12/Wdtc1/Man1c1/Pgm2/B3glct/Hmgb1/Fam3c/Slc35b4/Tpi1/Tigar/Akt2/Pgm2l1/Gpi1/Man2a2/Dgat2/Aldoa/Ppp1r3b/Adpgk/Pkm/Arpp19/Stk11/Midn/Enpp1/Hk1/Pfkl/Ppp4r3b/Foxk2/Adra1b/Sirt7/Cbr2/Nln/Pck2/Gpt/Atf4/Nr3c1/Ptpn2/Pcx/Bad/Tcf7l2/Lrp5/Tkfc/Ppp1r3f	56
GO:0001837	GO:0001837	epithelial to mesenchymal transition	39/3363	144/23328	5.22e-05	0.00121888	0.000901413	Clasp1/Spred1/Fam83d/Gata3/Notch1/Il1b/Jag1/Foxa2/Sdcbp/Trim62/Strap/Ezh2/Tgfb1/Spred3/Fgfr2/Zfp703/Bcl9l/Ctnnb1/Tbx20/Phldb1/Dag1/Hey2/Rtn4/Sox9/Nog/Foxc1/Isl1/Loxl2/Dlg5/Vasn/Gsk3b/Tiam1/Cul7/Smad7/Smad2/Smad4/Nfatc1/Tcf7l2/Sdhaf2	39
GO:0000381	GO:0000381	regulation of alternative mRNA splicing, via spliceosome	24/3363	73/23328	5.35e-05	0.00124545	0.000921065	Rbm8a/Srsf10/Khdrbs1/Srsf9/Sart3/Rbm7/Zbtb7a/Fxr2/Srsf5/Rbm25/Mbnl2/Rbfox2/Dyrk1a/Tra2b/Srsf3/Qk/Srsf7/Ik/Celf4/Rbm4b/Sf1/Rbm10/Rbmx/Rbm15b	24
GO:0044843	GO:0044843	cell cycle G1/S phase transition	50/3363	201/23328	5.91e-05	0.00136976	0.001013	Kif14/Cdk18/Fam83d/Hacd1/Nacc2/Iqgap3/Eif4e/Ccne2/Nasp/Pkd2/Ankrd17/Ezh2/Usp29/Pidd1/Cul4a/Rhou/Fbxo31/Rdx/Cyp1a1/Cdc25a/Pias1/Cirbp/Fbxo7/Cdk17/E2f7/Gli1/Egfr/Psme3/Lsm11/Rps6kb1/Stxbp4/Id2/Fgf10/E2f3/Apex1/Psme1/Mtbp/Skp2/Senp2/Cdc45/Adamts1/Ccnd3/Brd4/Trim39/Rbbp8/Nfatc1/Anxa1/Ddx3x/Cul4b/Dcun1d3	50
GO:0048638	GO:0048638	regulation of developmental growth	88/3363	409/23328	5.98e-05	0.00137995	0.00102053	Creb1/Rgs2/Hlx/Kcnk2/Flvcr1/Mbd5/Ttl/Stk4/Gnas/Notch1/Mkks/Pik3ca/Fgf2/Sema6c/Il7/Serp1/Fdps/Trim46/Sh3glb1/Chd7/Mul1/Plaa/Sema3c/Rufy3/Serpine1/Smo/Alms1/Cxcl12/Ankrd26/Megf8/Cyfip1/Syt17/Fgfr2/H19/Gdf15/Pin1/Dnm2/Sin3a/Golga4/Tbx20/Ncam1/Bbs4/Rab11a/Hey2/Cdk1/Gamt/Socs2/Rab21/Hmga2/Gli1/Rtn4/Cdkl3/Rnd2/Wwc1/Ntn1/Ndel1/Rps6kb1/Nog/Atp5g1/Stat5b/Yy1/Six4/Foxc1/Dbn1/Ptch1/Gata4/Sema5a/Ghr/Stk3/Epp…	88
GO:1904951	GO:1904951	positive regulation of establishment of protein localization	80/3363	364/23328	5.99e-05	0.00137995	0.00102053	Gpr39/Ptgs2/Mpc2/Tm9sf4/Sec16a/Stom/Lrp2/Wipf1/Ttn/Fbxw7/Cct3/Serp1/Tlr2/Sh3glb1/C1qtnf12/Asph/Tardbp/Sri/Rufy3/Smo/Cct7/Edem1/Tcaf2/Tcaf1/Camk1/Tm7sf3/Tgfb1/Akt2/Irf3/Arrb1/Gpi1/Ano1/Pcm1/Nutf2/Cep295/Zic1/Ank3/Mcu/Cdk1/Mif/Cct2/Ppia/Egfr/Kif3a/Myh10/Ywhae/Myo18a/Ccl2/Commd1/Wrap53/Brca1/Cep131/Ppm1a/Akap5/Psen1/Itgb1bp1/Hsp90aa1/Glrx/F2rl1/Isl1/Glud1/Ang/Pck2/Golph3/Ptp4a3/Abat/Gsk3b/Cct8/Prkce…	80
GO:0072331	GO:0072331	signal transduction by p53 class mediator	37/3363	135/23328	6.09e-05	0.00139765	0.00103362	Rrs1/Spred1/Cd44/Sh3glb1/E2f2/Rpl5/Chek2/Brca2/Nop2/Nop53/Spred3/Bax/Rrp8/Pidd1/Wwox/Usp28/Pcbp4/Atm/Cep63/Pttg1ip/Stk11/E2f7/Foxo3/Mif/Mybbp1a/Ppm1d/Rffl/Eef1e1/Jmy/Rrm2b/Bop1/Rrn3/Senp2/Dyrk1a/Cdip1/Msh2/Atrx	37
GO:0034976	GO:0034976	response to endoplasmic reticulum stress	59/3363	249/23328	6.16e-05	0.00140771	0.00104107	Nck2/Ubxn4/Cops5/Uggt1/Dnajc10/Eif2ak4/Ptpn1/Sec16a/Tor1a/Ddrgk1/Dnajb14/Ufm1/Serp1/Creb3/Sec61b/Vcp/Rnf183/Park7/Ube2k/Tbl2/Tmem129/Erp29/Edem1/Bax/Aqp11/Rnf121/Ubxn8/Usp19/Herpud2/Ube4a/Manf/Stt3b/Ddit3/Hsp90b1/Apaf1/Tmub2/Derl2/Nploc4/Tmx1/Eif2s1/Pomt2/Faf2/Ubqln1/Dnajc3/Ero1a/Tmtc4/Atf4/Lrrk2/Tmem117/Ufd1/Gsk3b/Flot1/Rnf5/Ubxn6/Ptpn2/Erlin1/Ddx3x/Bcap31/Mbtps2	59
GO:0006022	GO:0006022	aminoglycan metabolic process	31/3363	106/23328	6.25e-05	0.00142333	0.00105262	B3galt1/Chst1/Cd44/Il1b/B4galt5/Fgf2/Chil5/Bpnt2/B3gnt4/Ugdh/B3gnt8/Tgfb1/Has3/Csgalnact1/Smpd3/Glce/Spock2/Chst11/Dse/Chst3/B3gnt2/Foxc1/B4galt7/Angpt1/Ext1/Ccnd3/Has1/Ndst1/B3gat3/Cemip2/Bgn	31
GO:0007389	GO:0007389	pattern specification process	100/3363	478/23328	6.28e-05	0.00142351	0.00105275	Nrp2/Traf3ip1/En1/Aida/Pgap1/Rnf2/Pbx1/Nrarp/Lhx2/Lrp4/Pofut1/Abi1/Notch1/Zeb2/Lrp2/Dlx2/Ttn/Foxa2/Fgf2/Intu/Alg5/Notch2/Wdr77/Invs/Scmh1/Asph/Pax7/Sema3c/Htt/Pkd2/Tbx3/Smo/Vax2/Tcf7l1/Cyp26b1/Tulp3/Bhlhe41/Megf8/Peg12/Eed/Fgfr2/Nkx6-2/Fkbp8/Adgrg1/Hhip/Rpgrip1l/Mns1/Dzip1l/Acvr2b/Ctnnb1/Tbx20/Atm/Smad6/Zic1/Ddit3/Hey2/Myf5/Gli1/Kif3a/Hoxb9/Hoxb8/Hoxb6/Hoxb5/Hoxb4/Ttc25/Nog/Pcgf2/Bptf/Psen1/Ttc8/…	100
GO:0051348	GO:0051348	negative regulation of transferase activity	61/3363	260/23328	6.34e-05	0.00143247	0.00105938	Terf1/Aida/Rgs2/Ppp2r5a/Spred1/Pkig/Ptpn1/Zgpat/Ptprj/Mapk8ip1/Il1b/Foxa2/Adar/Setd7/Shb/Park7/Rpl5/Prkag2/Paqr3/Sh2b3/Prkrip1/Mad2l1/Pparg/Epha1/Wnk1/Tigar/Akt1s1/Spred3/Mvp/Pif1/Ubash3b/Midn/Fbxo7/Adarb1/Ptprq/Nf1/Vps25/Hexim2/Prkar1a/Mapk7/Psen1/Itgb1bp1/Socs4/Dnajc3/Sh3bp5/Deptor/Trib1/Dnaja3/Ppm1f/Heg1/Gsk3b/Rubcn/Cep43/Washc1/Pdpk1/Pot1b/Smad7/Ptpn2/Gnaq/Lrp5/Dusp9	61
GO:1902116	GO:1902116	negative regulation of organelle assembly	15/3363	36/23328	6.41e-05	0.00144418	0.00106803	Sec22b/Odf2l/Cdk5rap2/Tchp/Cdk10/Dnm2/Map4/Mdm1/Trim37/Scfd1/Tbc1d7/Lrrk2/Tmem39a/Fez2/Smad4	15
GO:0030522	GO:0030522	intracellular receptor signaling pathway	51/3363	207/23328	6.55e-05	0.00146907	0.00108644	Cnot9/Parp1/Ncoa3/Ddrgk1/Fabp5/Ufm1/Arid1a/Park7/Ankrd17/Ncor2/Pparg/Ezh2/Cyp26b1/Tmf1/Ube3a/Prcp/Nop53/Lsm14a/Trip4/Esr1/Zbtb7a/Nr2c1/Ptges3/Rwdd1/Hmga2/Gps2/Med1/Dhx58/Brca1/Nploc4/Strn3/Zfp366/Isl1/Zmiz1/Rarb/Lacc1/Skp2/Rbfox2/Vdr/Kmt2d/Rarg/Ufd1/Tbx1/Fam120b/Rxrb/Safb/Lbh/Riok3/Nr3c1/Tkfc/Ar	51
GO:0033046	GO:0033046	negative regulation of sister chromatid segregation	17/3363	44/23328	6.7e-05	0.00149763	0.00110756	Bub1b/Bub1/Cdk5rap2/Mad2l1/Anapc15/Tnks/Ttk/Atm/Spdl1/Gen1/Xrcc3/Rad21/Recql4/Klhl22/Ndc80/Ik/Atrx	17
GO:0070997	GO:0070997	neuron death	89/3363	416/23328	6.76e-05	0.00150513	0.00111311	Casp8/Creb1/En1/Kif14/Parp1/Nenf/Nsmf/Set/Mybl2/Gata3/Il1b/Pik3ca/Fbxw7/Slc7a11/Trim2/Usp53/Bag1/Park7/Htt/Cit/Rilpl1/Hsph1/Smo/Atn1/Tigar/Akt2/Akt1s1/Arrb1/Ube2m/C5ar1/Axl/Gpi1/Bax/St8sia2/Star/Hmox1/Prdx2/Cx3cl1/Aars/Lig4/Ikbkb/Meak7/Egln1/Pin1/Gclc/Gpx1/Ctnnb1/Atm/Cx3cr1/Esr1/Cdc34/Fbxo7/Agap2/Ddit3/Foxo3/Unc5b/Adarb1/Apaf1/Nf1/Ngfr/Atp5g1/Eif2s1/Psen1/Psmc1/Six4/Isl1/Nefl/Sncg/Tmtc4/Atf4/Lrrk…	89
GO:0050808	GO:0050808	synapse organization	100/3363	479/23328	6.83e-05	0.00151521	0.00112056	Nrp2/Igsf9/Stau2/Als2/Obsl1/Ngef/Cntn2/Lrp4/Flrt3/Zmynd8/Slc7a11/Pfn2/Tlr2/Chrnb2/Snapin/Pdlim5/Sdcbp/Lrp8/Wasf2/Lingo2/Vcp/Cdc20/Rer1/Pclo/Septin11/Add2/Setd5/Ppfibp1/Camk1/Plxnd1/Caprin2/Dmpk/Cyfip1/Ube3a/Shank2/C5ar1/Ppfia3/St8sia2/Fgfr2/Sorbs2/Col4a1/Cbln1/Egln1/Pin1/Igsf9b/Nectin1/Adam10/Nedd4/Myo5a/Tpbg/Amigo3/Plxnb1/Ctnnb1/Bsn/Dag1/Cx3cr1/Wasf1/Ank3/Zfp365/Myh10/Dlg4/Actr2/Ntn1/Pfn1/Nptx1/…	100
GO:1902749	GO:1902749	regulation of cell cycle G2/M phase transition	29/3363	97/23328	6.87e-05	0.00151867	0.00112313	Kif14/Pbx1/Cenpf/Cdc25b/Hacd1/Orc1/Clspn/Taok3/Mbd4/Ticrr/Nop53/Atf5/Taok2/Babam1/Mre11a/Sin3a/Cdc25a/Atm/Rab11a/Cdk1/Hus1/Brca1/Uimc1/Rad21/Mta3/Brd4/Trim39/Cdc25c/Mecp2	29
GO:0009755	GO:0009755	hormone-mediated signaling pathway	42/3363	161/23328	7.07e-05	0.00155859	0.00115265	Cnot9/Parp1/Ncoa3/Ddrgk1/Ufm1/Arid1a/Park7/Ptpn11/Ncor2/Lancl2/Pparg/Tmf1/Adipor2/Ube3a/Abhd2/Prcp/Ucn2/Trip4/Esr1/Sgk1/Zbtb7a/Ptges3/Rwdd1/Hmga2/Med1/Brca1/Strn3/Zfp366/Isl1/Zmiz1/Rarb/Nr1d2/Ghr/Skp2/Rbfox2/Kmt2d/Rarg/Safb/Lbh/Csnk2b/Nr3c1/Ar	42
GO:0018022	GO:0018022	peptidyl-lysine methylation	36/3363	131/23328	7.16e-05	0.00157201	0.00116257	Rbbp5/Rif1/Rtf1/Gata3/Phf19/Zfp335/Ash1l/Setd7/Setdb1/Pax5/Setd1b/Auts2/Setd5/Ezh2/Tet3/Kmt5c/Pih1d1/Ctr9/Eed/Ctnnb1/Dnmt1/Dot1l/Suz12/Mllt6/Brca1/Arid4b/Atpsckmt/Kmt2d/Prdm9/Iws1/Cxxc1/Smad4/Kmt5b/Suv39h1/Mecp2/Atrx	36
GO:0019439	GO:0019439	aromatic compound catabolic process	88/3363	411/23328	7.18e-05	0.00157201	0.00116257	Cnot9/Rnasel/Angel2/Mapkapk2/Ssb/Dut/Blvra/Trdmt1/Pde1a/Ahcy/Samhd1/Ada/Helz2/Ythdf3/Rbm8a/Csde1/Pde5a/Tent5c/Mov10/Mettl14/Ncbp1/Eri3/Acot7/Vcp/Ythdf2/Cda/Mrto4/Tardbp/Nudt1/Lsm3/Dera/Lsm5/Tet3/Isg20/Bax/Dctpp1/Naf1/Hmox1/Exosc6/Lsm6/Cyp1a1/Pcbp4/Dcps/Sidt2/Rbm7/Atm/Dis3l/Dna2/Cirbp/Enpp1/Tet1/Lsm7/Apaf1/Alkbh5/Fxr2/Mettl16/Cnp/Afmid/Tbrg4/Cant1/Gstz1/Zc3h14/Dicer1/Tut7/Apex1/Pde12/Mettl3/Dis3/Z…	88
GO:0044380	GO:0044380	protein localization to cytoskeleton	21/3363	61/23328	7.24e-05	0.00157375	0.00116386	Cep250/Fam83d/Htt/Numa1/Pcm1/Hook3/Ttk/Bbs4/Cep63/Gas2l1/Nudcd3/4933427D14Rik/Cep131/Csnk1d/Nin/Cep72/Htr2a/Ccdc14/Gsk3b/Cript/Mapre2	21
GO:0051306	GO:0051306	mitotic sister chromatid separation	21/3363	61/23328	7.24e-05	0.00157375	0.00116386	Nek6/Bub1b/Ube2c/Bub1/Cdk5rap2/Tacc3/Cit/Mad2l1/Anapc15/Ttk/Atm/Anapc11/Spdl1/Gen1/Xrcc3/Nsmce2/Rad21/Klhl22/Ppp2r1a/Ndc80/Ik	21
GO:0071560	GO:0071560	cellular response to transforming growth factor beta stimulus	51/3363	208/23328	7.48e-05	0.00161888	0.00119723	Col3a1/Cflar/Creb1/Stk16/Parp1/Spred1/Pmepa1/Smad9/Sdcbp/Serpine1/Peg10/Zyx/Strap/Tgfb1/Spred3/Tsku/Zfp703/Wwox/Pin1/Dnm2/Bcl9l/Cd109/Dnmt1/Smad6/Stk11/Zbtb7a/Chst11/Apaf1/Lemd3/Crk/Ccl2/Mtmr4/Sox9/Mapk7/Ppm1a/Dbn1/Zmiz1/Vasn/Runx1/Axin1/Pdpk1/Wfikkn1/Onecut2/Smad7/Smad2/Nr3c1/Lox/Smad4/Ltbp3/Fam89b/Usp9x	51
GO:0050678	GO:0050678	regulation of epithelial cell proliferation	81/3363	372/23328	7.56e-05	0.00163049	0.00120582	Cflar/Kdm5b/Scg2/Nrarp/Zfas1/Gata3/Notch1/Sox2/Fgf2/Intu/Iqgap3/Notch2/Nras/Wdr77/Nfib/Atpif1/Brca2/Smo/Tgfa/Pparg/Cxcl12/Strap/Tgfb1/C5ar1/Emc10/Bax/Aqp11/Fgfr2/Zfp703/Hmox1/Ednra/Esrp2/Cd109/Gpx1/Cdc25a/Ctnnb1/Scn5a/Esr1/Stk11/Agap2/Hmga2/Gli1/Egfr/Rtn4/Kif3a/Nf1/Suz12/Ccl2/Sox9/Nog/Stxbp4/Nme1/Ngfr/Med1/Etv4/Sox11/Six4/Fgf10/Ptch1/Ctsl/Isl1/Ang/Egr3/Tinf2/Sema5a/Mtss1/Slurp1/Eppk1/Vdr/Robo1/Nl…	81
GO:0046578	GO:0046578	regulation of Ras protein signal transduction	57/3363	240/23328	7.59e-05	0.00163261	0.00120739	Arhgef4/Map4k4/Col3a1/Kif14/Als2/Ngef/Notch1/Cdc42se1/Notch2/Ssx2ip/Icmt/Arhgap24/Rasa4/Auts2/Sh2b2/Arhgef1/Arrb1/Arhgap35/Cyth2/Arhgap17/Arhgef18/Prag1/Fbxo8/Lpar2/Adgrg1/Psd3/Dnm2/Arpp19/Arhgap42/Arhgef12/Rasa2/Bcr/Rtn4/Crk/Git1/Nf1/Adra1b/Abr/Tnfaip1/Ngfr/Timp2/F2rl2/Fgf10/F2rl1/Arhgef28/Spata13/Dennd3/Sh3bp1/Lztr1/Heg1/Rabl3/Robo1/Tiam1/Flot1/Mapre2/Fgd1/Iqsec2	57
GO:0072001	GO:0072001	renal system development	74/3363	333/23328	7.66e-05	0.00164202	0.00121435	Cflar/Traf3ip1/Kif26b/Pbx1/Cenpf/Nup160/Lrp4/Lgr4/Fmn1/Gata3/Notch1/Lrp2/Ctnnd1/Cd44/Jag1/Fgf2/Fat4/Smad9/Aph1a/Notch2/Mecom/Ampd2/Invs/Id3/Wnt4/Pkd2/Mpv17/Cux1/Smo/Anxa4/Plxnd1/Ret/C3ar1/Tgfb1/Bax/Aqp11/Fgfr2/Nek1/Col4a1/Ednra/Rpgrip1l/Acvr2b/Ctnnb1/Smad6/Gcnt3/Nup107/Kif3a/Nf1/Sox9/Nog/Odc1/Ttc8/Id2/Six4/Nid1/Foxc1/Fgf10/Ptch1/Ndufs6/Rarb/Dlg5/Lrrk2/Hoxc11/Rrm2b/Angpt1/Ext1/Mtss1/Robo1/Adamts1/…	74
GO:0007091	GO:0007091	metaphase/anaphase transition of mitotic cell cycle	20/3363	57/23328	7.88e-05	0.00167601	0.00123949	Nek6/Bub1b/Ube2c/Bub1/Cdk5rap2/Tacc3/Cit/Mad2l1/Anapc15/Ttk/Atm/Anapc11/Spdl1/Gen1/Xrcc3/Nsmce2/Rad21/Klhl22/Ndc80/Ik	20
GO:0072698	GO:0072698	protein localization to microtubule cytoskeleton	20/3363	57/23328	7.88e-05	0.00167601	0.00123949	Cep250/Fam83d/Htt/Numa1/Pcm1/Hook3/Ttk/Bbs4/Cep63/Gas2l1/Nudcd3/4933427D14Rik/Cep131/Csnk1d/Nin/Cep72/Ccdc14/Gsk3b/Cript/Mapre2	20
GO:0003148	GO:0003148	outflow tract septum morphogenesis	13/3363	29/23328	7.94e-05	0.00168296	0.00124462	Nrp2/Lrp2/Sema3c/Parva/Fgfr2/Tbx20/Smad6/Isl1/Rarb/Robo1/Tbx1/Nkx2-5/Smad4	13
GO:0021543	GO:0021543	pallium development	41/3363	157/23328	8.35e-05	0.00176494	0.00130525	Col3a1/Kif14/Aspm/Srgap2/Lhx2/Zeb2/Dlx2/Ccdc141/Mkks/Sox2/Fat4/Lrp8/Pax5/Tacc3/Smo/Xrcc1/Mboat7/Wdr62/Bax/Adgrg1/Tacc1/Ctnnb1/Bbs4/Cx3cr1/Egfr/Rtn4/Kif3a/Crk/Ywhae/Nf1/Socs7/Ndel1/Psen1/Dicer1/Zmiz1/Gsk3b/Robo1/Tra2b/Srf/Ptprs/Usp9x	41
GO:2000677	GO:2000677	regulation of transcription regulatory region DNA binding	19/3363	53/23328	8.46e-05	0.00178291	0.00131854	Parp1/Lhx2/Gata3/Ddrgk1/Fbxw7/Park7/Sri/Tgfb1/Sin3a/Ctnnb1/Dot1l/Zbtb7a/Ddit3/Hey2/Lgals9/Psen1/Id2/Sox11/Foxc1	19
GO:0050772	GO:0050772	positive regulation of axonogenesis	30/3363	103/23328	8.85e-05	0.00185743	0.00137365	Stk25/Zeb2/Rufy3/Cxcl12/Plxna1/Plxnd1/Megf8/Cyfip1/Map6/Plxnb1/Golga4/Rab11a/Stk11/Rtn4/Rnd2/Ntn1/Ndel1/Atp5g1/Nin/Dbn1/Nefl/Sema5a/Gsk3b/Robo1/Tiam1/Srf/Efna5/Cntf/L1cam/Cdkl5	30
GO:0001822	GO:0001822	kidney development	71/3363	318/23328	9.08e-05	0.0018989	0.00140432	Cflar/Traf3ip1/Kif26b/Pbx1/Cenpf/Nup160/Lrp4/Lgr4/Fmn1/Gata3/Notch1/Lrp2/Ctnnd1/Cd44/Jag1/Fgf2/Fat4/Smad9/Aph1a/Notch2/Ampd2/Invs/Id3/Wnt4/Pkd2/Mpv17/Cux1/Smo/Anxa4/Plxnd1/Ret/C3ar1/Tgfb1/Bax/Aqp11/Fgfr2/Nek1/Ednra/Rpgrip1l/Acvr2b/Ctnnb1/Smad6/Gcnt3/Nup107/Kif3a/Nf1/Sox9/Nog/Odc1/Id2/Six4/Nid1/Foxc1/Fgf10/Ptch1/Ndufs6/Rarb/Dlg5/Lrrk2/Hoxc11/Rrm2b/Angpt1/Ext1/Mtss1/Robo1/Adamts1/Notch3/Smad7/Smad2…	71
GO:0031056	GO:0031056	regulation of histone modification	42/3363	163/23328	9.57e-05	0.00198814	0.00147032	Rif1/Rtf1/Gata3/Cdk9/Phf19/Zfp335/Setd7/Pax5/Pax7/Park7/Sart3/Auts2/Setd5/Kdm5a/Tgfb1/Pih1d1/Arrb1/Ctr9/Mapk3/Rnf40/Eed/Ctcf/Sin3a/Ctnnb1/Dnmt1/Atm/Tet1/Mllt6/Brca1/Otub2/Isl1/Lrrk2/Wdr70/BC004004/Prdm9/Akap8l/Iws1/Smad4/Otub1/Suv39h1/Mecp2/Atrx	42
GO:0040029	GO:0040029	regulation of gene expression, epigenetic	42/3363	163/23328	9.57e-05	0.00198814	0.00147032	Lhx2/Rif1/Zfp335/Lrif1/Arid1a/Ezh2/H1f10/Eed/Kcnq1ot1/Ctcf/Prmt7/Sin3a/Gpx1/Ctnnb1/Elof1/Morf4l1/Msl3l2/Dot1l/Sertad2/Ppm1d/Pcgf2/Brca1/Cbx8/Arid4b/H2ac13/Kdm1b/H2ac8/Zmiz1/Mettl3/Smarcd1/Kmt2d/Gsk3b/Cdc45/Nr3c1/Hells/Jpx/Hdac6/Suv39h1/Mecp2/Rlim/Rbm15b/Xist	42
GO:0008033	GO:0008033	tRNA processing	33/3363	118/23328	9.72e-05	0.00201334	0.00148896	Osgepl1/Tyw5/Ssb/Mocs3/Polr3k/Trdmt1/Trmt10a/Trmt13/Tyw3/Zbtb8os/Trmo/Nsun4/Pop5/Tyw1/Trmt44/Thumpd3/Ctu1/Pop4/Aars/Lsm6/Adat1/Mettl1/Tsen54/Elp5/Trmt61a/Rpp14/Elp3/Trmt12/Wdr4/Thada/Rpp30/Trmt2b/Ankrd16	33
GO:0045666	GO:0045666	positive regulation of neuron differentiation	98/3363	472/23328	9.95e-05	0.00205329	0.0015185	Cflar/Stau2/Bend6/Stk25/Rgs2/Setx/Camk1d/Zeb2/Dlx2/Foxa2/Zmynd8/Sox2/Sh3glb1/Lrp8/Mul1/Fut9/Plaa/Rufy3/Cxcl5/Cux1/Cxcl12/Ezh2/Plxna1/Camk1/Plxnd1/Ret/Caprin2/Megf8/Ankrd27/Cyfip1/Map6/Shank2/Arhgap35/P2ry2/Syt17/Cx3cl1/Katnb1/Ikbkb/Fbxo31/Sin3a/Bnip2/Nckipsd/Plxnb1/Golga4/Rab11a/Sgk1/Stk11/Mif/Socs2/Rab21/Rtn4/Cdkl3/Dlg4/Nf1/Mmd/Rnd2/Actr2/Ntn1/Ndel1/Cyb5d2/Nme1/Ngfr/Atp5g1/Timp2/Csnk1d/Akap5/Pse…	98
GO:0003215	GO:0003215	cardiac right ventricle morphogenesis	10/3363	19/23328	0.000101044	0.00207896	0.00153748	Gata3/Notch1/Jag1/Chd7/Sema3c/Tbx20/Hey2/Isl1/Gata4/Nkx2-5	10
GO:1903050	GO:1903050	regulation of proteolysis involved in cellular protein catabolic process	53/3363	221/23328	0.000101786	0.00208728	0.00154364	Csnk2a1/Ddrgk1/Psmf1/Fbxw7/Sdcbp/Vcp/Zyg11b/Cdc20/Atpif1/Pithd1/Park7/Ube2k/Rpl5/Edem1/Tmf1/Ube3a/Rnf40/Nop53/Aqp11/Gclc/Gpx1/Usp19/Smarcc1/Arih1/Pias1/Rnf217/Sco1/Osbpl7/Psme3/Commd1/Derl2/Csnk1d/Psen1/Foxf2/Ubqln1/Socs4/Psme1/Pbk/Trib1/Lrrk2/Csnk1e/Desi1/Clec16a/Gsk3b/Ube2v2/Axin1/Anks1/Hspa1b/Trim39/Wac/Csnk1a1/Smad7/Bcap31	53
GO:0010965	GO:0010965	regulation of mitotic sister chromatid separation	20/3363	58/23328	0.000104042	0.0021265	0.00157264	Nek6/Bub1b/Ube2c/Bub1/Cdk5rap2/Tacc3/Cit/Mad2l1/Anapc15/Ttk/Atm/Anapc11/Spdl1/Gen1/Xrcc3/Nsmce2/Rad21/Klhl22/Ndc80/Ik	20
GO:0031503	GO:0031503	protein-containing complex localization	60/3363	259/23328	0.000105687	0.00213921	0.00158204	Rrs1/Traf3ip1/Stau2/Ralb/Ssb/Nup160/Ralgapb/Nacc2/Ttc30a2/Ralgapa2/Ssx2ip/Snapin/1700009N14Rik/Ncbp1/Eps15/Sfpq/Ift22/Adam22/Sdad1/Ttc26/Sem1/Pcm1/Dnm2/Adam10/Nedd4/Cilk1/Rab11a/Dag1/Rps15/Pip5k1c/Sarnp/Ltv1/Zfp365/Nup107/Xpot/Thoc5/Alkbh5/Dlg4/Git1/Nptx1/Cep131/Akap5/Gphn/Exoc3l4/Thoc3/Dbn1/Cep72/Grasp/Nptxr/Ap2m1/Gsk3b/Srsf3/Ezr/Akap8l/Iws1/Smad7/Kif5b/Gripap1/Iqsec2/Rbm15b	60
GO:0060338	GO:0060338	regulation of type I interferon-mediated signaling pathway	12/3363	26/23328	0.0001057	0.00213921	0.00158204	Samhd1/Ythdf3/Adar/Mul1/Ythdf2/Ube2k/Irf3/Lsm14a/Nlrc5/Cdc37/Mettl3/Ptpn2	12
GO:1902175	GO:1902175	regulation of oxidative stress-induced intrinsic apoptotic signaling pathway	12/3363	26/23328	0.0001057	0.00213921	0.00158204	Parp1/Fbxw7/Sfpq/Park7/Hsph1/Gpx1/Vnn1/Mapk7/Ubqln1/Sod2/Ralbp1/Nono	12
GO:0034248	GO:0034248	regulation of cellular amide metabolic process	87/3363	410/23328	0.000109354	0.00220595	0.0016314	Eif5b/Nck2/Fastkd2/Cnot9/Eif4e2/Rgs2/Dph7/Eif2ak4/Secisbp2l/Ythdf3/Eif4e/Slc7a11/Serp1/Mov10/Mettl14/Ncbp1/Mknk1/Otud6b/Ptbp3/Nsun4/Dph2/Khdrbs1/Ythdf2/Trnau1ap/Tardbp/Gsap/Rpl5/Gcn1/Eif2ak1/Malsu1/Igf2bp3/Eefsec/Eif4e3/Tigar/Caprin2/Rps9/Akt2/Cyfip1/Klhl25/Spon1/Mapk3/Pstk/Aplp1/Lsm14a/Rps3/Eif3c/Rps23rg1/Upf3a/Aars/Mpv17l2/Smpd3/Pin1/Ilf3/Pkm/Cirbp/Sarnp/Foxo3/Ormdl2/Fxr2/Mettl16/Rps6kb1/Eif2s1…	87
GO:0031060	GO:0031060	regulation of histone methylation	24/3363	76/23328	0.000109972	0.00221122	0.00163529	Rif1/Rtf1/Gata3/Phf19/Zfp335/Setd7/Pax5/Pax7/Auts2/Pih1d1/Ctr9/Eed/Ctcf/Ctnnb1/Dnmt1/Tet1/Mllt6/Brca1/Prdm9/Iws1/Smad4/Suv39h1/Mecp2/Atrx	24
GO:0006401	GO:0006401	RNA catabolic process	59/3363	254/23328	0.000111011	0.00221771	0.0016401	Cnot9/Rnasel/Angel2/Mapkapk2/Ssb/Trdmt1/Helz2/Ythdf3/Rbm8a/Csde1/Tent5c/Mov10/Mettl14/Ncbp1/Ythdf2/Mrto4/Tardbp/Lsm3/Lsm5/Isg20/Naf1/Exosc6/Lsm6/Pcbp4/Dcps/Sidt2/Rbm7/Atm/Dis3l/Dna2/Cirbp/Lsm7/Alkbh5/Fxr2/Mettl16/Tbrg4/Zc3h14/Dicer1/Tut7/Apex1/Pde12/Mettl3/Dis3/Zhx2/Tnrc6b/Pabpc1/Ncbp2/Carhsp1/Rnaset2b/Qk/Hnrnpm/Dcp2/Etf1/Dnd1/Ctif/Nanos1/Fen1/Rbm10/Dkc1	59
GO:0060541	GO:0060541	respiratory system development	59/3363	254/23328	0.000111011	0.00221771	0.0016401	Creb1/Msc/Pou2f1/Notch1/Sp3/Foxa2/Ada/Sox2/Fgf2/Fbxw7/Fndc3b/Slc7a11/Man1a2/Chd7/Edn2/Nfib/Fgfrl1/Ncor2/Cux1/Hmgb1/Phf14/Tulp3/Pthlh/Numa1/Mapk3/Fgfr2/Ano1/Hhip/Rpgrip1l/Esrp2/Smpd3/Acvr2b/Ctnnb1/Dag1/Ptges3/Hmga2/Gli1/Ttc25/Sox9/Nog/Sox11/Six4/Dicer1/Fgf10/Atxn1/Mmp14/Dlg5/Gata4/Grhl2/Celsr1/Rarg/Heg1/Sim2/Pkdcc/Srf/Smad2/Lox/Ccbe1/Ltbp3	59
GO:0060759	GO:0060759	regulation of response to cytokine stimulus	33/3363	119/23328	0.00011612	0.00229882	0.00170008	Traf2/Samhd1/Spata2/Ythdf3/Adar/Il7/Tlr2/Mul1/Ythdf2/Ube2k/Sh2b3/Pparg/Irf3/Axl/Lsm14a/Otud4/Nlrc5/Traip/Cdc37/Tle5/Gps2/Mapk7/Rffl/Med1/F2rl1/Mettl3/Angpt1/Dnaja3/Robo1/Socs1/Tslp/Ptpn2/Irak1	33
GO:0040013	GO:0040013	negative regulation of locomotion	72/3363	326/23328	0.000116184	0.00229882	0.00170008	Col3a1/Clasp1/Macir/Srgap2/Spred1/Gata3/Notch1/Ptprj/Jag1/Ada/Zmynd8/Fgf2/Rap2b/Sema6c/Pfn2/Wnt4/Clic4/Sema3c/Serpine1/Pparg/Cxcl12/Strap/Epha1/Tcaf1/Adipor2/Sinhcaf/Tgfb1/Rras/Abhd2/Idh2/Cx3cl1/Adgrg1/Il27ra/Pin1/Dag1/Cx3cr1/Bcr/Foxo3/Mif/Adarb1/Nav3/Crk/Nf1/Abr/Nog/Itgb1bp1/Gtpbp4/Dbn1/Apex1/Rap2a/Dlg5/Sema5a/Trib1/Fbln1/Arid2/Slurp1/Eppk1/Pkp2/St6gal1/Gsk3b/Robo1/Has1/Csnk2b/Srf/Sema6b/Ctnna1/…	72
GO:0051271	GO:0051271	negative regulation of cellular component movement	72/3363	326/23328	0.000116184	0.00229882	0.00170008	Col3a1/Clasp1/Macir/Srgap2/Spred1/Gata3/Notch1/Ptprj/Jag1/Ada/Zmynd8/Fgf2/Rap2b/Sema6c/Pfn2/Wnt4/Clic4/Sema3c/Serpine1/Pparg/Cxcl12/Strap/Epha1/Tcaf1/Adipor2/Sinhcaf/Tgfb1/Rras/Abhd2/Idh2/Cx3cl1/Adgrg1/Il27ra/Pin1/Dag1/Cx3cr1/Bcr/Foxo3/Mif/Adarb1/Nav3/Crk/Nf1/Abr/Nog/Itgb1bp1/Actn1/Gtpbp4/Dbn1/Apex1/Rap2a/Dlg5/Sema5a/Trib1/Fbln1/Arid2/Slurp1/Eppk1/Pkp2/Gsk3b/Robo1/Has1/Csnk2b/Srf/Sema6b/Bin1/Ctnn…	72
GO:0070507	GO:0070507	regulation of microtubule cytoskeleton organization	49/3363	201/23328	0.000119012	0.00234727	0.00173591	Dst/Traf3ip1/Clasp1/Nek2/Fbxw5/Cep250/Spef1/Pde4dip/Gba2/Cdk5rap2/Tacc3/Hsph1/Chmp3/Alms1/Clip3/Map6/Numa1/Rassf7/Atf5/Rps3/Katnb1/Ctnnb1/Cep295/Phldb1/Sgk1/Mdm1/Nav3/Ska2/Trim37/Gas2l1/Cep131/Dync1h1/Gen1/Nin/Xrcc3/Bicd2/Bora/Gsk3b/Dyrk1a/Ccnf/Kifc1/Hspa1b/Efna5/Mapre2/Ska1/Kif11/Arl2/Hdac6/Mecp2	49
GO:0034504	GO:0034504	protein localization to nucleus	66/3363	293/23328	0.000119738	0.0023541	0.00174096	Rrs1/Ptgs2/Parp1/Ipo9/Tor1b/Pkig/Cse1l/Tor1a/Adar/Txnip/Ufm1/Kpna4/1700009N14Rik/Kpna6/Tardbp/Tmem201/Park7/Dnajb6/Htt/Supt7l/Mdfic/Smo/Tgfb1/Nop53/Tnpo2/Cnep1r1/Nutf2/Wrn/Pin1/Sin3a/Bbs4/Zic1/Pttg1ip/Stk11/Zbtb7a/Cdk1/Nup107/Skp1/Ywhae/Nf1/Tmem98/Sox9/Wrap53/Akap1/Ngfr/Kpnb1/Med1/Brca1/Akap5/Psen1/Six4/Hsp90aa1/Nol8/E2f3/Nup153/Ipo11/Kpna3/Lrrk2/Angpt1/Rangap1/Kpna1/Gsk3b/Hnrnpm/Taf8/Pola2/Arl2	66
GO:0007623	GO:0007623	circadian rhythm	52/3363	217/23328	0.000120181	0.00235531	0.00174186	Creb1/Phlpp1/Kdm5b/Setx/Lgr4/Top1/Gpr176/Ahcy/Ada/Fbxw7/Chrnb2/Ciart/Sfpq/Id3/Tardbp/Cort/Per3/Ppp1cc/Pparg/Kdm5a/Ezh2/Prokr1/Bhlhe41/Dbp/Ube3a/Atf5/Fbxl8/Sin3a/Fbxl12/Spsb4/Cdk1/Fbxw11/Mybbp1a/Ngfr/Csnk1d/Nampt/Id2/Fbxl21/Nr1d2/Mettl3/Atf4/Csnk1e/Gsk3b/Dyrk1a/Btbd9/Fbxl17/Rbm4b/Rorb/Usp9x/Nono/Huwe1/Suv39h1	52
GO:0007183	GO:0007183	SMAD protein complex assembly	8/3363	13/23328	0.000120593	0.00235593	0.00174232	Parp1/Pmepa1/Tgfb1/Tbx20/Smad6/Ppm1a/Smad2/Smad4	8
GO:0051653	GO:0051653	spindle localization	18/3363	50/23328	0.000121353	0.00236087	0.00174597	Clasp1/Aspm/Sapcd2/Cdk5rap2/Cenpa/Htt/Mad2l1/Numa1/Map4/Fbxw11/Actr2/Spdl1/Ndel1/Kpnb1/Dync1h1/Fgf10/Myh9/Ndc80	18
GO:0000027	GO:0000027	ribosomal large subunit assembly	13/3363	30/23328	0.000121608	0.00236087	0.00174597	Rrs1/Fastkd2/Rpl12/Mdn1/Mrto4/Rpl5/Rpl6/Nop2/Nop53/Rsl24d1/Rpl23a/Brix1/Bop1	13
GO:0006661	GO:0006661	phosphatidylinositol biosynthetic process	21/3363	63/23328	0.000123002	0.00238048	0.00176047	Pgap1/Pign/Pik3ca/Fgf2/Pigv/Pik3cd/Pigg/Pgap2/Cdipt/Mboat7/Vac14/Pigb/Pik3cb/Pip5k1c/Pgap3/Pigh/Htr2a/Pigp/Pigq/Piga/Dpm3	21
GO:0022411	GO:0022411	cellular component disassembly	82/3363	383/23328	0.000124448	0.00240095	0.00177561	Map4k4/Clasp1/Ngef/Ddr2/Setx/Ddrgk1/Spef1/Fbxw7/Mfsd8/Ufm1/Snapin/Capza1/Cisd2/Stx17/Mul1/Asph/Kif24/Vcp/Atpif1/Arid1a/Vps13d/Htt/Cracd/Denr/Wdr1/Vps33a/Capg/Add2/Tigar/Mical2/Dedd2/Bax/Grwd1/Katnb1/Map1lc3b/Exoc8/Ets1/Rdx/Smarcc1/Cdc37/Fyco1/Sgk1/Fbxo7/Cdk1/Apaf1/Nav3/Gabarap/Gas2l1/Ndel1/Smarce1/Kif18b/Nsf/Akap5/Dicer1/Atg2b/Ubqln1/F2rl1/Acin1/Sema5a/Sh3bp1/Pdxp/Arid2/Smarcd1/Clec16a/Snap29/Tme…	82
GO:0071559	GO:0071559	response to transforming growth factor beta	51/3363	212/23328	0.000125208	0.00240812	0.00178091	Col3a1/Cflar/Creb1/Stk16/Parp1/Spred1/Pmepa1/Smad9/Sdcbp/Serpine1/Peg10/Zyx/Strap/Tgfb1/Spred3/Tsku/Zfp703/Wwox/Pin1/Dnm2/Bcl9l/Cd109/Dnmt1/Smad6/Stk11/Zbtb7a/Chst11/Apaf1/Lemd3/Crk/Ccl2/Mtmr4/Sox9/Mapk7/Ppm1a/Dbn1/Zmiz1/Vasn/Runx1/Axin1/Pdpk1/Wfikkn1/Onecut2/Smad7/Smad2/Nr3c1/Lox/Smad4/Ltbp3/Fam89b/Usp9x	51
GO:0006417	GO:0006417	regulation of translation	77/3363	355/23328	0.000127625	0.00244701	0.00180967	Eif5b/Nck2/Fastkd2/Cnot9/Eif4e2/Rgs2/Dph7/Eif2ak4/Secisbp2l/Ythdf3/Eif4e/Serp1/Mov10/Mettl14/Ncbp1/Mknk1/Otud6b/Ptbp3/Nsun4/Dph2/Khdrbs1/Ythdf2/Trnau1ap/Tardbp/Rpl5/Gcn1/Eif2ak1/Malsu1/Igf2bp3/Eefsec/Eif4e3/Caprin2/Rps9/Akt2/Cyfip1/Klhl25/Mapk3/Pstk/Aplp1/Lsm14a/Rps3/Eif3c/Upf3a/Aars/Mpv17l2/Ilf3/Pkm/Cirbp/Sarnp/Foxo3/Fxr2/Mettl16/Rps6kb1/Eif2s1/Eif5/Larp4b/Dhfr/Paip1/Ang/Dnajc3/Mettl3/Mief1/Tnrc…	77
GO:0051985	GO:0051985	negative regulation of chromosome segregation	17/3363	46/23328	0.00012822	0.00245082	0.00181249	Bub1b/Bub1/Cdk5rap2/Mad2l1/Anapc15/Tnks/Ttk/Atm/Spdl1/Gen1/Xrcc3/Rad21/Recql4/Klhl22/Ndc80/Ik/Atrx	17
GO:0005996	GO:0005996	monosaccharide metabolic process	60/3363	261/23328	0.000132448	0.00250755	0.00185445	Erfe/Pask/Chst1/Ganc/Pofut1/Slc2a8/Foxa2/Soga1/Fabp5/Pik3ca/Foxo1/Crtc2/Serp1/Fuca1/C1qtnf12/Akr1a1/Wdtc1/Man1c1/Pgm2/B3glct/Rbks/Hmgb1/Fam3c/Slc35b4/Tpi1/Tigar/Akt2/Pgm2l1/Gpi1/Man2a2/Dgat2/Aldoa/Ppp1r3b/Adpgk/Pkm/Arpp19/Gclc/Stk11/Midn/Enpp1/Hk1/Pfkl/Ppp4r3b/Foxk2/Adra1b/Sirt7/Cbr2/Nln/Pck2/Gpt/Atf4/Prkce/Nr3c1/Ptpn2/Pcx/Bad/Tcf7l2/Lrp5/Tkfc/Ppp1r3f	60
GO:0016601	GO:0016601	Rac protein signal transduction	16/3363	42/23328	0.000132808	0.00250755	0.00185445	Als2/Ssx2ip/Wasf2/Arhgap24/Auts2/Brk1/Cyfip1/Arhgap17/Rhou/Dnm2/Wasf1/Rtn4/Crk/Nf1/Sh3bp1/Tiam1	16
GO:0033048	GO:0033048	negative regulation of mitotic sister chromatid segregation	16/3363	42/23328	0.000132808	0.00250755	0.00185445	Bub1b/Bub1/Cdk5rap2/Mad2l1/Anapc15/Tnks/Ttk/Atm/Spdl1/Gen1/Xrcc3/Rad21/Klhl22/Ndc80/Ik/Atrx	16
GO:0046825	GO:0046825	regulation of protein export from nucleus	16/3363	42/23328	0.000132808	0.00250755	0.00185445	Ptpn14/Wipf1/Park7/Ptpn11/Camk1/Thoc5/Ywhae/Sirt7/Dnajc27/Ppm1a/Rangap1/Gsk3b/Akap8l/Iws1/Tcf7l2/Emd	16
GO:0006457	GO:0006457	protein folding	40/3363	155/23328	0.000133613	0.00251509	0.00186002	Tor1b/Dnajc10/Hspa14/Qsox2/Tor1a/Mkks/Hspa4l/Cct3/Dnajb14/Selenof/Sh3glb1/Dnajb5/Bag1/Ppie/Nudc/Dnajb6/Hsph1/Cct7/Fkbp8/Cdc37/Tbcel/Ptges3/Hsp90b1/Cct2/Ppia/Nudcd3/Ptges3l/Hsp90aa1/Ero1b/Cwc27/Dnajc3/Ero1a/St13/Dnaja3/Cct8/Ppil1/Hspa1b/Pfdn1/Cdc37l1/Prdx4	40
GO:1905508	GO:1905508	protein localization to microtubule organizing center	15/3363	38/23328	0.000134054	0.00251574	0.0018605	Cep250/Htt/Numa1/Pcm1/Hook3/Bbs4/Cep63/Nudcd3/4933427D14Rik/Cep131/Csnk1d/Nin/Cep72/Ccdc14/Gsk3b	15
GO:0044784	GO:0044784	metaphase/anaphase transition of cell cycle	20/3363	59/23328	0.000136247	0.00253571	0.00187527	Nek6/Bub1b/Ube2c/Bub1/Cdk5rap2/Tacc3/Cit/Mad2l1/Anapc15/Ttk/Atm/Anapc11/Spdl1/Gen1/Xrcc3/Nsmce2/Rad21/Klhl22/Ndc80/Ik	20
GO:0060443	GO:0060443	mammary gland morphogenesis	20/3363	59/23328	0.000136247	0.00253571	0.00187527	Kdm5b/Ncoa3/Wnt4/Tbx3/Pthlh/Tgfb1/Bax/Fgfr2/Esr1/Ntn1/Med1/Etv4/Fgf10/Ptch1/Vdr/Robo1/Slc12a2/Nr3c1/Lrp5/Ar	20
GO:0016579	GO:0016579	protein deubiquitination	32/3363	115/23328	0.000136346	0.00253571	0.00187527	Vcpip1/Cops5/Spata2/Mindy1/Usp1/Otud6b/Vcp/Park7/Sart3/Usp12/Usp39/Usp29/Josd2/Usp17la/Nop53/Usp35/Usp31/Babam1/Otud4/Usp28/Usp19/Mindy2/Usp22/Usp43/Otub2/Uimc1/Uchl3/Usp49/Stambpl1/Otub1/Usp9x/Usp27x	32
GO:0044344	GO:0044344	cellular response to fibroblast growth factor stimulus	27/3363	91/23328	0.000138683	0.00257145	0.0019017	Setx/Gata3/Cd44/Flrt3/Kif16b/Fgf2/Fat4/Wnt4/Fgf5/Fgfrl1/Fam20c/Ptpn11/Fgfr2/Hhip/Ctnnb1/Nog/Ngfr/Itgb1bp1/Fgf10/Egr3/Ext1/Tbx1/Frs3/Runx2/Ndst1/Tcf7l2/Apln	27
GO:0016055	GO:0016055	Wnt signaling pathway	90/3363	430/23328	0.000139708	0.00258272	0.00191004	Aspm/Lgr6/Nrarp/Lrp4/Lgr4/Rtf1/Csnk2a1/Stk4/Gata3/Notch1/Zeb2/Ctnnd1/Cd44/Sox2/Fgf2/Foxo1/Tlr2/Invs/Plpp3/Trabd2b/Wnt4/Vcp/Macf1/Pkd2/Mdfic/Vax2/Tcf7l1/Wnk1/Caprin2/Tgfb1/Ctr9/Peg12/Tsku/Fgfr2/Zfp703/Wwox/Foxl1/Tnks/Pin1/Bcl9l/Ctnnb1/Amotl1/Stk11/Tle5/Ddit3/Foxo3/Hmga2/Gli1/Egfr/Fbxw11/G3bp1/Fzd2/Sox9/Rnf213/Kremen1/Nog/Csnk1d/Ppm1a/Psen1/Grk6/Depdc1b/Fgf10/Isl1/Chd8/Fzd3/Sema5a/Cby1/Lrrk2/Stk3/E…	90
GO:0016051	GO:0016051	carbohydrate biosynthetic process	48/3363	197/23328	0.00014065	0.00259081	0.00191602	Erfe/Chst10/Pask/B3galt1/Soga1/B4galt5/Foxo1/Crtc2/Nans/C1qtnf12/Fut9/Akr1a1/B3gnt4/Fam3c/Slc35b4/Tpi1/B3gnt8/Tgfb1/Akt2/Gys1/Gpi1/Dgat2/Ppp1r3b/Has3/St3gal2/Csgalnact1/Smpd3/Arpp19/Stk11/Chst11/Ptges3/Enpp1/Ppp4r3b/B3gnt2/Sirt7/Nln/Pck2/Gpt/Pdxp/Atf4/Ext1/Has1/Nr3c1/Ndst1/Ptpn2/Pcx/Tcf7l2/Ppp1r3f	48
GO:0031122	GO:0031122	cytoplasmic microtubule organization	22/3363	68/23328	0.000140982	0.00259081	0.00191602	Dst/Clasp1/Tubgcp4/Fign/Pde4dip/Tacc3/Clip2/Katnal1/Clip3/Numa1/Pcm1/Hook3/Cep126/Rab11a/Tubg1/Kpnb1/Dync1h1/Axin1/Clip4/Cript/Ezr/Katnal2	22
GO:0032535	GO:0032535	regulation of cellular component size	87/3363	413/23328	0.000142173	0.00260497	0.00192649	Nck2/Creb1/Arpc5/Cntn2/Fmn1/Ttl/Mkks/Iqgap3/Sema6c/Pfn2/Tlr2/Trim46/Capza1/Abitram/Wasf2/Gba2/Wdtc1/Sema3c/Cracd/Rufy3/Cit/Hip1r/Wdr1/Chmp3/Capg/Add2/Brk1/Cxcl12/Ret/Megf8/Akt1s1/Cyfip1/Whamm/Fchsd2/Arhgap35/Aqp11/Pex11g/Clcn3/Dnm2/Rdx/Sin3a/Golga4/Bbs4/Rab11a/Wasf1/Rab21/Rtn4/Cdkl3/Ssh2/Rnd2/Actr2/Ntn1/Ndel1/Pfn1/Atp5g1/Hsp90aa1/Dbn1/Jmy/F2rl1/Nefl/Nefm/Sema5a/Deptor/Sh3bp1/Pdxp/Ano6/Nckap1l/Ap2…	87
GO:0072659	GO:0072659	protein localization to plasma membrane	66/3363	295/23328	0.000147599	0.00269371	0.00199212	Ppp2r5a/Csnk2a1/Sec16a/Ehd4/Tspan5/Ank2/Tmem59/Rer1/Fam126a/Rilpl1/Tgfb1/Akt2/Clip3/Pgap2/Plekhf1/Gga2/Ank1/Ikbkb/Rdx/Ptpn9/Anxa2/Myo5a/Golga4/Rab11a/Rab8b/Gorasp1/Ank3/Tspan15/Egfr/Rapgef6/Flot2/Skap1/Ramp2/Commd1/Nsf/Akap5/Ttc8/Itgb1bp1/Hectd1/Ptch1/Fcho2/Lgals3/Mmp14/Rap2a/Slmap/Golph3/Grasp/Pkp2/Ap2m1/Emp2/Nectin3/Flot1/Washc1/Ehd3/Pkdcc/Ttc7/Ezr/Pdpk1/Rab40c/Myl12a/Prepl/Kif5b/Ehd1/Pacs1/Gri…	66
GO:0050679	GO:0050679	positive regulation of epithelial cell proliferation	50/3363	208/23328	0.000147886	0.00269371	0.00199212	Cflar/Kdm5b/Scg2/Nrarp/Notch1/Fgf2/Iqgap3/Notch2/Nras/Smo/Tgfa/Cxcl12/Tgfb1/C5ar1/Emc10/Fgfr2/Zfp703/Hmox1/Esrp2/Cdc25a/Ctnnb1/Scn5a/Esr1/Agap2/Hmga2/Egfr/Rtn4/Kif3a/Nf1/Ccl2/Sox9/Nog/Stxbp4/Nme1/Med1/Sox11/Fgf10/Ang/Egr3/Sema5a/Eppk1/Tbx1/Pdpk1/Mydgf/Jcad/Pold4/Bad/Tcf7l2/Ar/Apln	50
GO:0050775	GO:0050775	positive regulation of dendrite morphogenesis	19/3363	55/23328	0.000149589	0.00271674	0.00200915	Stau2/Sh3glb1/Lrp8/Cux1/Caprin2/Ankrd27/Fbxo31/Sgk1/Rab21/Cdkl3/Actr2/Akap5/Dbn1/Tiam1/Cul7/Tbc1d24/Bhlhb9/Pak3/Cdkl5	19
GO:0031497	GO:0031497	chromatin assembly	39/3363	151/23328	0.000157935	0.00285226	0.00210938	Hjurp/Set/Bahd1/Oip5/Setdb1/Itgb3bp/Nasp/Sart3/Hmgb1/M1ap/Atf7ip/H1f10/Grwd1/Rrp8/Nap1l4/Asf1b/Ctcf/Smarca5/Dnmt1/Asf1a/Tet1/Sox9/Ubtf/Dicer1/H2bc14/H4c11/H2bc9/Phf2/Cenpp/Kat6b/Tspyl5/Ubn1/Chaf1b/Chaf1a/Prdm9/Hells/Naa40/Suv39h1/Atrx	39
GO:0051784	GO:0051784	negative regulation of nuclear division	21/3363	64/23328	0.000158433	0.00285226	0.00210938	Bub1b/Bub1/Cdk5rap2/Mad2l1/Anapc15/Fgfr2/Tnks/Ttk/Atm/Esr1/Spdl1/Tom1l2/Gen1/Xrcc3/Rad1/Mtbp/Rad21/Klhl22/Ndc80/Ik/Atrx	21
GO:1903510	GO:1903510	mucopolysaccharide metabolic process	21/3363	64/23328	0.000158433	0.00285226	0.00210938	Chst1/Cd44/Il1b/Fgf2/Bpnt2/Ugdh/Tgfb1/Has3/Csgalnact1/Smpd3/Glce/Spock2/Chst11/Dse/Chst3/Angpt1/Ext1/Ccnd3/Has1/Cemip2/Bgn	21
GO:0016241	GO:0016241	regulation of macroautophagy	31/3363	111/23328	0.000160043	0.00285883	0.00211423	Rab3gap1/Ralb/Lrsam1/Sec22b/Tlr2/Gnai3/Sh3glb1/Vps13d/Htt/Tbc1d14/Nod1/Tigar/Mapk3/Hmox1/Sesn3/Cdc37/Fyco1/Pip4k2c/Poldip2/Pip4k2b/Scfd1/Ubqln1/Lrrk2/Clec16a/Tmem39a/Rubcn/Rnf5/Fez2/Wac/Huwe1/Hdac6	31
GO:1990138	GO:1990138	neuron projection extension	48/3363	198/23328	0.000160076	0.00285883	0.00211423	Nrp2/Raph1/Lhx2/Eif2ak4/Ttl/Flrt3/Sema6c/Trim46/Sh3glb1/Mul1/Plaa/Sema3c/Rufy3/Auts2/Smo/Cxcl12/Plxna1/Megf8/Cyfip1/St8sia2/Syt17/Dnm2/Sin3a/Golga4/Ctnnb1/Rab11a/Wasf1/Stk11/Rab21/Rtn4/Cdkl3/Jade2/Ntn1/Ndel1/Atp5g1/Hsp90aa1/Dbn1/Sema5a/Gsk3b/Tiam1/Srf/Sema6b/Ptprs/Cntf/Usp9x/L1cam/Mecp2/Cdkl5	48
GO:0016573	GO:0016573	histone acetylation	38/3363	146/23328	0.000160435	0.00285883	0.00211423	Ing5/Gata3/Crtc2/Zzz3/Park7/Brca2/Supt7l/Ep400/Auts2/Phf14/Setd5/Tgfb1/Pih1d1/Arrb1/Mapk3/Kat8/Ctcf/Sin3a/Msl2/Morf4l1/Msl3l2/Jade2/Pcgf2/Brca1/Isl1/Kat6b/Kansl2/Naa50/Brpf3/Brd4/Iws1/Smad4/Naa40/Taf6l/Ldb1/Jade3/Hcfc1/Mecp2	38
GO:0044728	GO:0044728	DNA methylation or demethylation	26/3363	87/23328	0.000160645	0.00285883	0.00211423	Parp1/Gnas/Gata3/Pik3ca/Tdrkh/Atf7ip/Ezh2/Tet3/Mbd4/H19/Kcnq1ot1/Otud4/Ctcf/Prmt7/Dnmt1/Tet1/Ppm1d/Brca1/Kdm1b/Apex1/Grhl2/Gsk3b/Mettl4/Hells/Usp9x/Mecp2	26
GO:0198738	GO:0198738	cell-cell signaling by wnt	90/3363	432/23328	0.000165324	0.00293367	0.00216958	Aspm/Lgr6/Nrarp/Lrp4/Lgr4/Rtf1/Csnk2a1/Stk4/Gata3/Notch1/Zeb2/Ctnnd1/Cd44/Sox2/Fgf2/Foxo1/Tlr2/Invs/Plpp3/Trabd2b/Wnt4/Vcp/Macf1/Pkd2/Mdfic/Vax2/Tcf7l1/Wnk1/Caprin2/Tgfb1/Ctr9/Peg12/Tsku/Fgfr2/Zfp703/Wwox/Foxl1/Tnks/Pin1/Bcl9l/Ctnnb1/Amotl1/Stk11/Tle5/Ddit3/Foxo3/Hmga2/Gli1/Egfr/Fbxw11/G3bp1/Fzd2/Sox9/Rnf213/Kremen1/Nog/Csnk1d/Ppm1a/Psen1/Grk6/Depdc1b/Fgf10/Isl1/Chd8/Fzd3/Sema5a/Cby1/Lrrk2/Stk3/E…	90
GO:0045685	GO:0045685	regulation of glial cell differentiation	27/3363	92/23328	0.000169637	0.00300161	0.00221982	Cntn2/Notch1/Dlx2/Il1b/Tlr2/Bag1/Wdr1/Pparg/Tgfb1/Tenm4/Atf5/Nkx6-2/Ctnnb1/Lingo1/Dag1/Zfp365/Hmga2/Rtn4/Nf1/Tmem98/Nog/Id2/Dicer1/Qk/Bin1/Tcf7l2/Mecp2	27
GO:0003208	GO:0003208	cardiac ventricle morphogenesis	24/3363	78/23328	0.000172567	0.0030361	0.00224533	Tnnt2/Gata3/Notch1/Lrp2/Jag1/Chd7/Sema3c/Tgfb1/Fgfr2/Ctnnb1/Tbx20/Hey2/Nog/Med1/Sox11/Foxc1/Isl1/Gata4/Grhl2/Pkp2/Heg1/Nkx2-5/Smad7/Smad4	24
GO:0008625	GO:0008625	extrinsic apoptotic signaling pathway via death domain receptors	24/3363	78/23328	0.000172567	0.0030361	0.00224533	Cflar/Casp8/Stk4/Sort1/Faf1/Park7/Serpine1/Dedd2/Bax/Pidd1/Hmox1/Gpx1/Gabarap/Nf1/Rffl/Brca1/Lgals3/Stk3/Gsk3b/Bad/Bloc1s2/Ddx3x/Bex3/Tnfrsf22	24
GO:2000146	GO:2000146	negative regulation of cell motility	65/3363	291/23328	0.000173111	0.00303704	0.00224603	Col3a1/Clasp1/Macir/Srgap2/Spred1/Gata3/Notch1/Ptprj/Jag1/Ada/Zmynd8/Fgf2/Rap2b/Pfn2/Wnt4/Clic4/Serpine1/Pparg/Cxcl12/Strap/Epha1/Tcaf1/Adipor2/Sinhcaf/Tgfb1/Rras/Abhd2/Idh2/Cx3cl1/Adgrg1/Il27ra/Pin1/Dag1/Cx3cr1/Bcr/Foxo3/Mif/Adarb1/Nav3/Crk/Nf1/Abr/Nog/Itgb1bp1/Gtpbp4/Apex1/Rap2a/Dlg5/Trib1/Fbln1/Arid2/Slurp1/Eppk1/Pkp2/Gsk3b/Robo1/Has1/Csnk2b/Srf/Ctnna1/Dpysl3/Timp1/Mecp2/Gpr173/Erdr1	65
GO:0006349	GO:0006349	regulation of gene expression by genetic imprinting	10/3363	20/23328	0.000175986	0.0030778	0.00227617	Eed/Kcnq1ot1/Ctcf/Prmt7/Brca1/Arid4b/Kdm1b/Gsk3b/Mecp2/Xist	10
GO:0006278	GO:0006278	RNA-dependent DNA biosynthetic process	20/3363	60/23328	0.000176925	0.0030778	0.00227617	Terf1/Nek2/Cct3/Cct7/Mapk3/Tnks/Pif1/Ctnnb1/Atm/Ptges3/Cct2/Rad50/Wrap53/Rpa1/Hsp90aa1/Tinf2/Cct8/Pot1b/Dcp2/Dkc1	20
GO:0007004	GO:0007004	telomere maintenance via telomerase	20/3363	60/23328	0.000176925	0.0030778	0.00227617	Terf1/Nek2/Cct3/Cct7/Mapk3/Tnks/Pif1/Ctnnb1/Atm/Ptges3/Cct2/Rad50/Wrap53/Rpa1/Hsp90aa1/Tinf2/Cct8/Pot1b/Dcp2/Dkc1	20
GO:0000082	GO:0000082	G1/S transition of mitotic cell cycle	45/3363	183/23328	0.000178571	0.00309772	0.00229091	Kif14/Cdk18/Hacd1/Nacc2/Iqgap3/Eif4e/Ccne2/Nasp/Pkd2/Ankrd17/Ezh2/Usp29/Pidd1/Cul4a/Rhou/Fbxo31/Rdx/Cyp1a1/Cdc25a/Pias1/Fbxo7/Cdk17/E2f7/Egfr/Psme3/Lsm11/Rps6kb1/Id2/Fgf10/E2f3/Apex1/Psme1/Mtbp/Skp2/Senp2/Cdc45/Adamts1/Ccnd3/Brd4/Rbbp8/Nfatc1/Anxa1/Ddx3x/Cul4b/Dcun1d3	45
GO:0090132	GO:0090132	epithelium migration	66/3363	297/23328	0.000181249	0.00313541	0.00231877	Map4k4/Clasp1/Ptgs2/Pkn3/Itgav/Spred1/Rin2/Gata3/Notch1/Zeb2/Fgf2/Fbxw7/Pfn2/Plpp3/Pik3r3/Macf1/Ptpn11/Serpine1/Hmgb1/Pparg/Strap/Plxnd1/Tgfb1/Rras/Prcp/Gpi1/Emc10/Hmox1/Ets1/Gpx1/Amotl1/Rab11a/Nus1/Lemd3/Rtn4/Nf1/Sox9/Fat2/Pfn1/Itgb1bp1/Fgf10/Loxl2/Egr3/Sema5a/Grhl2/Ptp4a3/Sh3bp1/Angpt1/Gfus/Eppk1/Myh9/Ppm1f/Robo1/Emp2/Prkce/Pdpk1/Csnk2b/Srf/Jcad/Mapre2/Ccbe1/Nanos1/Anxa1/Hdac6/Mecp2/Amot	66
GO:0007097	GO:0007097	nuclear migration	13/3363	31/23328	0.000181909	0.00313805	0.00232073	Cdc42bpa/Nudc/Tmem201/Tacc3/Pcm1/Tacc1/Hook3/Fbxw11/Myh10/Ntn1/Dync1h1/Clmn/Syne3	13
GO:0003231	GO:0003231	cardiac ventricle development	38/3363	147/23328	0.000186711	0.00317403	0.00234734	Tnnt2/Gata3/Notch1/Lrp2/Jag1/Chd7/Luzp1/Sema3c/Fgfrl1/Tbx3/Tgfb1/Fgfr2/Zfpm1/Egln1/Dnm2/Ctnnb1/Tbx20/Smad6/Scn5a/Hey2/Fzd2/Nog/Med1/Id2/Sox11/Hectd1/Foxc1/Isl1/Gata4/Grhl2/Tmem65/Pkp2/Heg1/Robo1/Nkx2-5/Smad7/Smad4/Nfatc1	38
GO:0000018	GO:0000018	regulation of DNA recombination	30/3363	107/23328	0.000187788	0.00317403	0.00234734	Parp1/Zranb3/Rif1/Rad51/Fign/Trp53bp1/Pms2/H1f10/Rad51ap1/Kmt5c/Tgfb1/Ppp4c/Exosc6/Wrn/Il27ra/Cgas/Zfp365/Actr2/Rad50/Wrap53/Recql5/Msh3/Arid2/Rmi2/Polq/Msh2/Prdm9/Pot1b/Kmt5b/Mms19	30
GO:1900087	GO:1900087	positive regulation of G1/S transition of mitotic cell cycle	15/3363	39/23328	0.000188978	0.00317403	0.00234734	Ankrd17/Cul4a/Rdx/Cyp1a1/Egfr/Lsm11/Fgf10/Apex1/Mtbp/Cdc45/Adamts1/Ccnd3/Anxa1/Ddx3x/Cul4b	15
GO:0001702	GO:0001702	gastrulation with mouth forming second	14/3363	35/23328	0.000189135	0.00317403	0.00234734	Rnf2/Foxa2/Plpp3/Ugdh/Megf8/Tenm4/Acvr2b/Ctnnb1/Gata4/Srf/Smad4/Lrp5/Ldb1/Amot	14
GO:0006458	GO:0006458	'de novo' protein folding	14/3363	35/23328	0.000189135	0.00317403	0.00234734	Tor1b/Hspa14/Tor1a/Dnajb14/Selenof/Sh3glb1/Dnajb5/Bag1/Hsph1/Ptges3/Cct2/Ero1a/St13/Hspa1b	14
GO:0033146	GO:0033146	regulation of intracellular estrogen receptor signaling pathway	14/3363	35/23328	0.000189135	0.00317403	0.00234734	Cnot9/Parp1/Ncoa3/Ddrgk1/Ufm1/Med1/Brca1/Strn3/Zfp366/Isl1/Skp2/Kmt2d/Lbh/Ar	14
GO:0045879	GO:0045879	negative regulation of smoothened signaling pathway	14/3363	35/23328	0.000189135	0.00317403	0.00234734	Traf3ip1/Vcp/Tulp3/Megf8/Kctd21/Mosmo/Kif7/Hhip/Herc4/Enpp1/Cdk20/Ptch1/Mgrn1/Runx2	14
GO:0051084	GO:0051084	'de novo' posttranslational protein folding	14/3363	35/23328	0.000189135	0.00317403	0.00234734	Tor1b/Hspa14/Tor1a/Dnajb14/Selenof/Sh3glb1/Dnajb5/Bag1/Hsph1/Ptges3/Cct2/Ero1a/St13/Hspa1b	14
GO:0046488	GO:0046488	phosphatidylinositol metabolic process	37/3363	142/23328	0.000189606	0.00317403	0.00234734	Pgap1/Pign/Pik3ca/Fgf2/Pik3r3/Bpnt2/Pigv/Pik3cd/Pigg/Fam126a/Pgap2/Cdipt/Mboat7/Vac14/Cish/Sacm1l/Pigb/Pik3cb/Pip5k1c/Socs2/Pip4k2c/Mtmr4/Socs7/Pip4k2b/Pgap3/Pigh/Socs4/Htr2a/Mtmr12/Socs1/Pigp/Lclat1/Ttc7/Pigq/Socs6/Piga/Dpm3	37
GO:0048706	GO:0048706	embryonic skeletal system development	37/3363	142/23328	0.000189606	0.00317403	0.00234734	Prrx1/Pbx1/Flvcr1/Gnas/Dlx2/Sp3/Pax5/Pax7/Tapt1/Tulp3/Megf8/Fgfr2/Ctnnb1/Chst11/Myf5/Mbtd1/Hoxb9/Hoxb8/Hoxb6/Hoxb5/Hoxb4/Nog/Pcgf2/Sox11/Six4/Cdk20/Mmp14/Grhl2/Hoxc11/Hoxc5/Ext1/Tbx1/Axin1/Runx2/Smad2/Ndst1/Dmrt2	37
GO:1902275	GO:1902275	regulation of chromatin organization	50/3363	210/23328	0.000189632	0.00317403	0.00234734	Rif1/Rtf1/Gata3/Cdk9/Phf19/Zfp335/Setd7/Setdb1/Pax5/Pax7/Park7/Sart3/Auts2/Setd5/Kdm5a/Atf7ip/H1f10/Tgfb1/Pih1d1/Arrb1/Ctr9/Mapk3/Rnf40/Eed/Mki67/Ctcf/Sin3a/Ctnnb1/Dnmt1/Atm/Tet1/Mllt6/Brca1/Otub2/Phf2/Isl1/Lrrk2/Wdr70/Cdc45/BC004004/Prdm9/Akap8l/Mettl4/Iws1/Smad4/Otub1/Naa40/Suv39h1/Mecp2/Atrx	50
GO:0006986	GO:0006986	response to unfolded protein	32/3363	117/23328	0.000193264	0.00322263	0.00238328	Nck2/Ubxn4/Cops5/Eif2ak4/Ptpn1/Hspa14/Ddrgk1/Hspa4l/Serp1/Creb3/Tbl2/Tmem129/Hsph1/Edem1/Tm7sf3/Bax/Rnf121/Upf3a/Herpud2/Manf/Stt3b/Ddit3/Derl2/Hsp90aa1/Faf2/Dnajc3/Ero1a/Tmtc4/Atf4/Pacrg/Hspa1b/Ptpn2	32
GO:0090287	GO:0090287	regulation of cellular response to growth factor stimulus	63/3363	281/23328	0.000193576	0.00322263	0.00238328	Cflar/Spred1/Ptpn1/Gata3/Notch1/Lrp2/Pmepa1/Fgf2/Notch2/Sh3glb1/Sdcbp/Wnt4/Fgfrl1/Fam20c/Peg10/Strap/Tgfb1/Cyfip1/Numa1/Spred3/Tsku/Zfp703/Fkbp8/Hhip/Pin1/Dnm2/Bcl9l/Nedd4/Cd109/Ctnnb1/Smad6/Wasf1/Fstl3/Stk11/Zbtb7a/Chst11/Lemd3/Nog/Ngfr/Ppm1a/Sox11/Fgf10/Gata4/Ptp4a3/Angpt1/Vasn/Fstl1/Robo1/Axin1/Pdpk1/Wfikkn1/Runx2/Jcad/Onecut2/Smad7/Smad2/Lox/Ccbe1/Smad4/Rnf165/Tcf7l2/Fam89b/Apln	63
GO:0043523	GO:0043523	regulation of neuron apoptotic process	61/3363	270/23328	0.000194438	0.00322829	0.00238747	En1/Kif14/Parp1/Nsmf/Set/Mybl2/Gata3/Il1b/Pik3ca/Fbxw7/Trim2/Bag1/Park7/Htt/Hsph1/Smo/Akt1s1/Arrb1/Ube2m/C5ar1/Axl/Gpi1/Bax/Star/Hmox1/Prdx2/Cx3cl1/Aars/Lig4/Pin1/Gclc/Ctnnb1/Atm/Cx3cr1/Esr1/Cdc34/Agap2/Ddit3/Foxo3/Unc5b/Nf1/Ngfr/Psen1/Six4/Isl1/Nefl/Atf4/Angpt1/Amigo2/Gsk3b/Ube2v2/Sod2/Msh2/Pdpk1/Ralbp1/Nr3c1/Cntf/Nono/Bhlhb9/Pak3/Mecp2	61
GO:0010833	GO:0010833	telomere maintenance via telomere lengthening	23/3363	74/23328	0.000197794	0.0032665	0.00241572	Terf1/Parp1/Nek2/Rad51/Cct3/Cct7/Mapk3/Naf1/Tnks/Pif1/Ctnnb1/Atm/Ptges3/Cct2/Rad50/Wrap53/Rpa1/Hsp90aa1/Tinf2/Cct8/Pot1b/Dcp2/Dkc1	23
GO:0042273	GO:0042273	ribosomal large subunit biogenesis	23/3363	74/23328	0.000197794	0.0032665	0.00241572	Rrs1/Fastkd2/Nifk/Wdr12/Rpl12/Rpf1/Mdn1/Mrto4/Rpl5/Rpl6/Sdad1/Malsu1/Nop2/LTO1/Nop53/Rsl24d1/Rpl23a/Ftsj3/Gtpbp4/Nsa2/Brix1/Bop1/Las1l	23
GO:1901214	GO:1901214	regulation of neuron death	80/3363	377/23328	0.000201681	0.00332184	0.00245665	Casp8/Creb1/En1/Kif14/Parp1/Nenf/Nsmf/Set/Mybl2/Gata3/Il1b/Pik3ca/Fbxw7/Slc7a11/Trim2/Bag1/Park7/Htt/Rilpl1/Hsph1/Smo/Tigar/Akt1s1/Arrb1/Ube2m/C5ar1/Axl/Gpi1/Bax/St8sia2/Star/Hmox1/Prdx2/Cx3cl1/Aars/Lig4/Ikbkb/Meak7/Egln1/Pin1/Gclc/Ctnnb1/Atm/Cx3cr1/Esr1/Cdc34/Fbxo7/Agap2/Ddit3/Foxo3/Unc5b/Nf1/Ngfr/Atp5g1/Eif2s1/Psen1/Psmc1/Six4/Isl1/Nefl/Sncg/Atf4/Lrrk2/Ghr/Angpt1/Amigo2/Gsk3b/Ube2v2/Sod2/Msh2/P…	80
GO:0044774	GO:0044774	mitotic DNA integrity checkpoint	21/3363	65/23328	0.000202566	0.00332757	0.00246088	Orc1/Clspn/Chek2/Taok3/Fancd2/Xpc/Mbd4/Ticrr/Nop53/Taok2/Pidd1/Fbxo31/Mre11a/Atm/Cdk1/Hus1/Eme1/Top2b/Ppp1r10/Msh2/Trim39	21
GO:0071774	GO:0071774	response to fibroblast growth factor	27/3363	93/23328	0.00020659	0.00338469	0.00250313	Setx/Gata3/Cd44/Flrt3/Kif16b/Fgf2/Fat4/Wnt4/Fgf5/Fgfrl1/Fam20c/Ptpn11/Fgfr2/Hhip/Ctnnb1/Nog/Ngfr/Itgb1bp1/Fgf10/Egr3/Ext1/Tbx1/Frs3/Runx2/Ndst1/Tcf7l2/Apln	27
GO:0030111	GO:0030111	regulation of Wnt signaling pathway	67/3363	304/23328	0.000209236	0.00341899	0.0025285	Aspm/Lgr6/Nrarp/Lrp4/Lgr4/Csnk2a1/Stk4/Notch1/Zeb2/Ctnnd1/Sox2/Fgf2/Foxo1/Tlr2/Invs/Plpp3/Trabd2b/Vcp/Macf1/Mdfic/Wnk1/Caprin2/Tgfb1/Peg12/Tsku/Fgfr2/Zfp703/Wwox/Foxl1/Tnks/Pin1/Stk11/Tle5/Ddit3/Foxo3/Hmga2/Gli1/Egfr/G3bp1/Sox9/Rnf213/Kremen1/Nog/Csnk1d/Ppm1a/Psen1/Depdc1b/Fgf10/Isl1/Chd8/Sema5a/Cby1/Lrrk2/Stk3/Csnk1e/Gsk3b/Tiam1/Axin1/Atp6v0c/Nkx2-5/Csnk1g3/Csnk1a1/Gnaq/Tcf7l2/Sdhaf2/Ddx3x/Emd	67
GO:0033673	GO:0033673	negative regulation of kinase activity	53/3363	227/23328	0.000210058	0.00342339	0.00253175	Aida/Rgs2/Ppp2r5a/Spred1/Pkig/Ptpn1/Zgpat/Ptprj/Mapk8ip1/Il1b/Foxa2/Adar/Shb/Park7/Prkag2/Paqr3/Sh2b3/Prkrip1/Epha1/Wnk1/Tigar/Akt1s1/Spred3/Mvp/Ubash3b/Midn/Fbxo7/Adarb1/Ptprq/Nf1/Vps25/Hexim2/Prkar1a/Mapk7/Psen1/Itgb1bp1/Socs4/Dnajc3/Sh3bp5/Deptor/Trib1/Dnaja3/Ppm1f/Heg1/Gsk3b/Rubcn/Cep43/Washc1/Pdpk1/Ptpn2/Gnaq/Lrp5/Dusp9	53
GO:0010001	GO:0010001	glial cell differentiation	57/3363	249/23328	0.000215796	0.00350768	0.00259409	Nab1/Cntn2/Sox13/Notch1/Dlx2/Ptprj/Il1b/B4galt5/Fgf2/Tlr2/Phgdh/Mettl14/Plpp3/Eif2b3/Mxra8/Bag1/Nfib/Fgf5/Adam22/Eif2b4/Wdr1/Ptpn11/Smo/Pparg/Tgfb1/Akt2/Tenm4/Mapk3/C5ar1/Atf5/Nkx6-2/Cspg5/Ctnnb1/Lingo1/Dag1/Zfp365/Hmga2/Egfr/Rtn4/Nf1/Tmem98/Cnp/Sox9/Nog/Psen1/Id2/Sox11/Dicer1/Fgf10/Mettl3/Gap43/Qk/Bin1/Tcf7l2/Cntf/Mecp2/Ulk4	57
GO:0090130	GO:0090130	tissue migration	66/3363	299/23328	0.000221735	0.00359003	0.00265499	Map4k4/Clasp1/Ptgs2/Pkn3/Itgav/Spred1/Rin2/Gata3/Notch1/Zeb2/Fgf2/Fbxw7/Pfn2/Plpp3/Pik3r3/Macf1/Ptpn11/Serpine1/Hmgb1/Pparg/Strap/Plxnd1/Tgfb1/Rras/Prcp/Gpi1/Emc10/Hmox1/Ets1/Gpx1/Amotl1/Rab11a/Nus1/Lemd3/Rtn4/Nf1/Sox9/Fat2/Pfn1/Itgb1bp1/Fgf10/Loxl2/Egr3/Sema5a/Grhl2/Ptp4a3/Sh3bp1/Angpt1/Gfus/Eppk1/Myh9/Ppm1f/Robo1/Emp2/Prkce/Pdpk1/Csnk2b/Srf/Jcad/Mapre2/Ccbe1/Nanos1/Anxa1/Hdac6/Mecp2/Amot	66
GO:0048025	GO:0048025	negative regulation of mRNA splicing, via spliceosome	11/3363	24/23328	0.000222022	0.00359003	0.00265499	Srsf10/Ptbp3/Srsf9/Rbm42/Pcbp4/Acin1/Dyrk1a/Tra2b/Srsf7/Celf4/Rbm10	11
GO:0120032	GO:0120032	regulation of plasma membrane bounded cell projection assembly	46/3363	190/23328	0.000223615	0.00360637	0.00266707	Sdccag8/Stau2/Zmynd8/Odf2l/Pfn2/Clrn1/Abitram/Wasf2/Htt/Arhgap24/Tchp/Tapt1/Auts2/Brk1/Podxl/Cyfip1/Rabep2/Arhgap35/Atmin/Cdk10/Vdac3/Dnm2/Rdx/Mns1/Map4/Bbs4/Fxr2/Septin9/Actr2/Ndel1/Pfn1/Mien1/Plekhm1/Plek2/Hsp90aa1/Tbc1d7/Dbn1/F2rl1/Gap43/Washc1/Srf/Fam98a/Dpysl3/Neurl1a/Pqbp1/Cdkl5	46
GO:0006305	GO:0006305	DNA alkylation	22/3363	70/23328	0.000225967	0.00361605	0.00267423	Parp1/Gnas/Pik3ca/Tdrkh/Atf7ip/Ezh2/Tet3/Mbd4/H19/Kcnq1ot1/Ctcf/Prmt7/Dnmt1/Tet1/Ppm1d/Brca1/Kdm1b/Grhl2/Gsk3b/Mettl4/Hells/Mecp2	22
GO:0006306	GO:0006306	DNA methylation	22/3363	70/23328	0.000225967	0.00361605	0.00267423	Parp1/Gnas/Pik3ca/Tdrkh/Atf7ip/Ezh2/Tet3/Mbd4/H19/Kcnq1ot1/Ctcf/Prmt7/Dnmt1/Tet1/Ppm1d/Brca1/Kdm1b/Grhl2/Gsk3b/Mettl4/Hells/Mecp2	22
GO:0055008	GO:0055008	cardiac muscle tissue morphogenesis	22/3363	70/23328	0.000225967	0.00361605	0.00267423	Tnnt2/Notch1/Lrp2/Ttn/Chd7/Tgfb1/Fgfr2/Zfpm1/Egln1/Ctnnb1/Tbx20/Hey2/Nog/Med1/Foxc1/Isl1/Angpt1/Pkp2/Heg1/Nkx2-5/Smad7/Smad4	22
GO:0050807	GO:0050807	regulation of synapse organization	62/3363	277/23328	0.000227144	0.0036217	0.00267841	Nrp2/Igsf9/Stau2/Ngef/Lrp4/Flrt3/Zmynd8/Slc7a11/Tlr2/Chrnb2/Pdlim5/Lrp8/Lingo2/Vcp/Cdc20/Septin11/Setd5/Camk1/Caprin2/Dmpk/Cyfip1/Ube3a/Shank2/St8sia2/Sorbs2/Cbln1/Egln1/Nectin1/Adam10/Nedd4/Tpbg/Amigo3/Dag1/Myh10/Dlg4/Actr2/Ntn1/Nptx1/Six4/Homer1/Dbn1/Arhgap22/Dlg5/Lrrk2/Ywhaz/Nptxr/Amigo2/Gsk3b/Ube2v2/Gap43/Tiam1/Cript/Tubb5/Ptprs/Efna5/Lrrtm2/Neurl1a/Gripap1/Bhlhb9/Pak3/Mecp2/Cdkl5	62
GO:0001942	GO:0001942	hair follicle development	31/3363	113/23328	0.000227489	0.0036217	0.00267841	Ptgs2/Lhx2/Lrp4/Lgr4/Gnas/Notch1/Intu/Tmem79/Smo/Numa1/Fgfr2/Tradd/Myo5a/Cd109/Ctnnb1/Egfr/Nf1/Sox9/Foxn1/Ngfr/Psen1/Dicer1/Fgf10/Ctsl/Fzd3/Hoxc13/Celsr1/Runx1/Smad4/Ldb1/Lncpint	31
GO:0048639	GO:0048639	positive regulation of developmental growth	51/3363	217/23328	0.000230865	0.00366601	0.00271118	Creb1/Hlx/Notch1/Mkks/Fgf2/Il7/Serp1/Fdps/Sh3glb1/Chd7/Mul1/Plaa/Rufy3/Serpine1/Smo/Cxcl12/Megf8/Cyfip1/Syt17/Fgfr2/Pin1/Golga4/Tbx20/Ncam1/Bbs4/Rab11a/Hey2/Cdk1/Hmga2/Gli1/Rtn4/Rnd2/Ntn1/Ndel1/Rps6kb1/Atp5g1/Stat5b/Dbn1/Gata4/Sema5a/Ghr/Gsk3b/Ezr/Srf/Efna5/Smad7/Nr3c1/Cntf/L1cam/Mecp2/Cdkl5	51
GO:0090329	GO:0090329	regulation of DNA-dependent DNA replication	17/3363	48/23328	0.000233648	0.00370071	0.00273684	Ilkap/Zranb3/Pcna/Stoml2/Chek2/Brca2/Rfc5/Ticrr/Wdr18/E2f7/Zfp365/Polg2/Msh3/Senp2/Wiz/Mettl4/Atrx	17
GO:0007219	GO:0007219	Notch signaling pathway	44/3363	180/23328	0.000241079	0.00380867	0.00281668	Bend6/Wdr12/Nrarp/Pofut1/Notch1/Dlx2/Jag1/Foxa2/Sox2/Fat4/Fbxw7/Aph1a/Notch2/Tspan5/Anxa4/Rps19/Tgfb1/Akt1s1/Gas2/Arrb1/Prag1/Sorbs2/Maml2/Adam10/Zbtb7a/Hey2/Tspan15/Sox9/Krt19/Psen1/Itgb1bp1/Dicer1/Foxc1/Fgf10/Zmiz1/Mmp14/Ptp4a3/Robo1/Neurl1b/Dlk2/Notch3/Neurl1a/Dtx4/Nkap	44
GO:0060339	GO:0060339	negative regulation of type I interferon-mediated signaling pathway	8/3363	14/23328	0.000245737	0.0038724	0.00286381	Samhd1/Ythdf3/Adar/Mul1/Ythdf2/Nlrc5/Mettl3/Ptpn2	8
GO:0031055	GO:0031055	chromatin remodeling at centromere	7/3363	11/23328	0.000248431	0.00388519	0.00287327	Hjurp/Oip5/Itgb3bp/Nasp/Dicer1/Cenpp/Hells	7
GO:0045876	GO:0045876	positive regulation of sister chromatid cohesion	7/3363	11/23328	0.000248431	0.00388519	0.00287327	Sfpq/Slf1/Nsmce2/Rad21/Ddx11/Slf2/Fen1	7
GO:0070203	GO:0070203	regulation of establishment of protein localization to telomere	7/3363	11/23328	0.000248431	0.00388519	0.00287327	Terf1/Cct3/Cct7/Cct2/Wrap53/Cct8/Dkc1	7
GO:0006024	GO:0006024	glycosaminoglycan biosynthetic process	16/3363	44/23328	0.000249912	0.0038985	0.00288311	Il1b/Ugdh/Tgfb1/Has3/Csgalnact1/Smpd3/Glce/Chst11/Dse/Chst3/B4galt7/Angpt1/Ext1/Ccnd3/Has1/B3gat3	16
GO:0010506	GO:0010506	regulation of autophagy	62/3363	278/23328	0.000251902	0.00391968	0.00289878	Rab3gap1/Ralb/Eif2ak4/Ctsa/Lrsam1/Soga1/Foxo1/Fbxw7/Sec22b/Mfsd8/Tlr2/Gnai3/Cisd2/Sh3glb1/Tmem59/Mul1/Atpif1/Vps13d/Htt/Tbc1d14/Tpcn1/Hmgb1/Nod1/Tigar/Mapk3/Kat8/Plekhf1/Hmox1/Sesn3/Cdc37/Keap1/Atm/Wdr6/Fyco1/Stk11/Fbxo7/Ddit3/Foxo3/Pip4k2c/Poldip2/Mtmr4/Foxk2/Pip4k2b/Nampt/Scfd1/Gpr137b/Ubqln1/Gata4/Dap/Lrrk2/Clec16a/Klhl22/Gsk3b/Tmem39a/Rubcn/Washc1/Rnf5/Mtcl1/Fez2/Wac/Huwe1/Hdac6	62
GO:0060761	GO:0060761	negative regulation of response to cytokine stimulus	19/3363	57/23328	0.000254735	0.00395381	0.00292402	Samhd1/Ythdf3/Adar/Mul1/Ythdf2/Sh2b3/Pparg/Otud4/Nlrc5/Traip/Tle5/Gps2/Mapk7/Rffl/F2rl1/Mettl3/Dnaja3/Robo1/Ptpn2	19
GO:0048659	GO:0048659	smooth muscle cell proliferation	42/3363	170/23328	0.000258379	0.00400035	0.00295844	Ptgs2/Pde1a/Calcrl/Pik3ca/Fgf2/Mef2d/Shc1/Gnai3/Orc1/Pparg/C3ar1/Fgfr2/Hmox1/Cx3cl1/Ednra/Smpd3/Cnn1/Ctnnb1/Dnmt1/Htr1b/Esr1/Egfr/Rps6kb1/Stat5b/Nampt/Id2/Ang/Abcc4/Trib1/Irak4/Skp2/Npr3/Gsk3b/Adamts1/Sod2/Notch3/Ralbp1/Sf1/Gnaq/Tcf7l2/Apln/Irak1	42
GO:0010631	GO:0010631	epithelial cell migration	65/3363	295/23328	0.000259617	0.0040095	0.0029652	Map4k4/Clasp1/Ptgs2/Pkn3/Itgav/Spred1/Rin2/Gata3/Notch1/Zeb2/Fgf2/Fbxw7/Pfn2/Plpp3/Pik3r3/Macf1/Ptpn11/Serpine1/Hmgb1/Pparg/Strap/Plxnd1/Tgfb1/Rras/Prcp/Gpi1/Emc10/Hmox1/Ets1/Gpx1/Amotl1/Rab11a/Nus1/Lemd3/Rtn4/Nf1/Sox9/Fat2/Pfn1/Itgb1bp1/Fgf10/Loxl2/Egr3/Sema5a/Ptp4a3/Sh3bp1/Angpt1/Gfus/Eppk1/Myh9/Ppm1f/Robo1/Emp2/Prkce/Pdpk1/Csnk2b/Srf/Jcad/Mapre2/Ccbe1/Nanos1/Anxa1/Hdac6/Mecp2/Amot	65
GO:0032392	GO:0032392	DNA geometric change	15/3363	40/23328	0.000262343	0.00402024	0.00297315	Zranb3/Rad51/Hmgb1/Recql/Wrn/Mre11a/Pif1/Mcm9/Rad50/Rpa1/Recql5/Recql4/Mcm4/Ddx11/Anxa1	15
GO:0006006	GO:0006006	glucose metabolic process	48/3363	202/23328	0.000264423	0.00402024	0.00297315	Erfe/Pask/Ganc/Slc2a8/Foxa2/Soga1/Fabp5/Pik3ca/Foxo1/Crtc2/Serp1/C1qtnf12/Wdtc1/Pgm2/Hmgb1/Fam3c/Slc35b4/Tpi1/Tigar/Akt2/Pgm2l1/Gpi1/Dgat2/Ppp1r3b/Adpgk/Pkm/Arpp19/Stk11/Midn/Enpp1/Hk1/Pfkl/Ppp4r3b/Foxk2/Adra1b/Sirt7/Cbr2/Nln/Pck2/Gpt/Atf4/Nr3c1/Ptpn2/Pcx/Bad/Tcf7l2/Lrp5/Ppp1r3f	48
GO:1903046	GO:1903046	meiotic cell cycle process	48/3363	202/23328	0.000264423	0.00402024	0.00297315	Terf1/Aspm/Nuf2/Bub1b/Rad51/Cdc25b/Ncaph/Bub1/Smc4/Tdrkh/Mnd1/Ccne2/Smc2/Wnt4/Cdc20/Ythdf2/Cenps/Brca2/M1ap/Fancd2/Cyp26b1/Ncapd2/Mre11a/Ttk/Cdc25a/Atm/Cep63/Tubg1/Hus1/Actr2/Rad50/Rad51d/Eme1/Psmc3ip/Sirt7/Dicer1/Msh3/Top2b/Ccnb1ip1/Rad1/Espl1/Rad21/Myh9/Ppp2r1a/Washc1/Prdm9/Cdc25c/Atrx	48
GO:0045927	GO:0045927	positive regulation of growth	68/3363	312/23328	0.000264566	0.00402024	0.00297315	Creb1/Hlx/Csnk2a1/Ncoa3/Notch1/Mkks/Fgf2/Il7/Serp1/Fdps/Sh3glb1/Sdcbp/Chd7/Ncbp1/Mul1/Plaa/Rufy3/Serpine1/Smo/Cxcl12/Megf8/Cyfip1/Syt17/Fgfr2/Cdkn2aip/Pin1/Adam10/Golga4/Tbx20/Ncam1/Bbs4/Rab11a/Sgk1/Hey2/Cdk1/Hmga2/Gli1/Egfr/Rtn4/Crk/Rnd2/Ntn1/Ndel1/Derl2/Rps6kb1/Atp5g1/Stat5b/Dbn1/Mmp14/Gata4/Extl3/Sema5a/Ghr/Ppm1f/Klhl22/Gsk3b/Cep43/Hdgfl2/Ezr/Srf/Efna5/Smad7/Nr3c1/Cntf/Ddx3x/L1cam/Mecp2/Cdkl5	68
GO:0008088	GO:0008088	axo-dendritic transport	24/3363	80/23328	0.000264857	0.00402024	0.00297315	Dst/Stau2/Trak2/Trim46/Snapin/Sfpq/Htt/Map6/Myo5a/Bsn/Wasf1/Rab21/Fbxw11/Kif3a/Flot2/Ndel1/Dync1h1/Bloc1s5/Nefl/Ap3m1/Nefm/Kif5b/Bloc1s2/Mecp2	24
GO:0038034	GO:0038034	signal transduction in absence of ligand	24/3363	80/23328	0.000264857	0.00402024	0.00297315	Itgav/Il1b/Il7/Mknk1/Eya3/Zc3hc1/Ret/Bax/Prdx2/Cx3cl1/Wwox/Ppp2r1b/Cx3cr1/Agap2/Foxo3/Unc5b/Nf1/Mapk7/Fgf10/Bcl2l2/Gsk3b/Ppp2r1a/Ctnna1/Bad	24
GO:0097192	GO:0097192	extrinsic apoptotic signaling pathway in absence of ligand	24/3363	80/23328	0.000264857	0.00402024	0.00297315	Itgav/Il1b/Il7/Mknk1/Eya3/Zc3hc1/Ret/Bax/Prdx2/Cx3cl1/Wwox/Ppp2r1b/Cx3cr1/Agap2/Foxo3/Unc5b/Nf1/Mapk7/Fgf10/Bcl2l2/Gsk3b/Ppp2r1a/Ctnna1/Bad	24
GO:0048660	GO:0048660	regulation of smooth muscle cell proliferation	41/3363	165/23328	0.000266813	0.00403422	0.00298349	Ptgs2/Pde1a/Calcrl/Pik3ca/Fgf2/Mef2d/Shc1/Gnai3/Orc1/Pparg/C3ar1/Fgfr2/Hmox1/Cx3cl1/Smpd3/Cnn1/Ctnnb1/Dnmt1/Htr1b/Esr1/Egfr/Rps6kb1/Stat5b/Nampt/Id2/Ang/Abcc4/Trib1/Irak4/Skp2/Npr3/Gsk3b/Adamts1/Sod2/Notch3/Ralbp1/Sf1/Gnaq/Tcf7l2/Apln/Irak1	41
GO:0001959	GO:0001959	regulation of cytokine-mediated signaling pathway	30/3363	109/23328	0.000267732	0.00403422	0.00298349	Traf2/Samhd1/Spata2/Ythdf3/Adar/Il7/Mul1/Ythdf2/Ube2k/Sh2b3/Pparg/Irf3/Axl/Lsm14a/Otud4/Nlrc5/Traip/Cdc37/Gps2/Rffl/Med1/F2rl1/Mettl3/Angpt1/Dnaja3/Robo1/Socs1/Tslp/Ptpn2/Irak1	30
GO:1900006	GO:1900006	positive regulation of dendrite development	30/3363	109/23328	0.000267732	0.00403422	0.00298349	Stau2/Zmynd8/Sh3glb1/Lrp8/Cux1/Ezh2/Camk1/Caprin2/Ankrd27/Cyfip1/Shank2/Fbxo31/Sgk1/Rab21/Cdkl3/Actr2/Akap5/Psen1/Dbn1/Dlg5/Tiam1/Cul7/Tbc1d24/Nr3c1/Neurl1a/Bhlhb9/Pak3/Mecp2/Cdkl5/Mapk6	30
GO:0071539	GO:0071539	protein localization to centrosome	14/3363	36/23328	0.000268684	0.00403874	0.00298683	Cep250/Htt/Pcm1/Hook3/Bbs4/Cep63/Nudcd3/4933427D14Rik/Cep131/Csnk1d/Nin/Cep72/Ccdc14/Gsk3b	14
GO:0043401	GO:0043401	steroid hormone mediated signaling pathway	31/3363	114/23328	0.00026989	0.00404704	0.00299297	Cnot9/Parp1/Ncoa3/Ddrgk1/Ufm1/Arid1a/Park7/Ncor2/Tmf1/Ube3a/Abhd2/Trip4/Esr1/Sgk1/Zbtb7a/Ptges3/Rwdd1/Hmga2/Med1/Brca1/Strn3/Zfp366/Isl1/Zmiz1/Skp2/Rbfox2/Kmt2d/Safb/Lbh/Nr3c1/Ar	31
GO:0030203	GO:0030203	glycosaminoglycan metabolic process	25/3363	85/23328	0.000280127	0.0041904	0.00309899	Chst1/Cd44/Il1b/Fgf2/Bpnt2/Ugdh/Tgfb1/Has3/Csgalnact1/Smpd3/Glce/Spock2/Chst11/Dse/Chst3/Foxc1/B4galt7/Angpt1/Ext1/Ccnd3/Has1/Ndst1/B3gat3/Cemip2/Bgn	25
GO:0022407	GO:0022407	regulation of cell-cell adhesion	88/3363	427/23328	0.000283316	0.00422789	0.00312671	Nck2/Igfbp2/Selp/Kif26b/Sox13/Hlx/Nrarp/Sirpa/Gata3/Notch1/Cd44/Zc3h8/Il1b/Jag1/Sox12/Ada/Sox2/Pde5a/Bcl10/Il7/Pag1/Vcam1/Plpp3/Wnt4/Fut9/Shb/Fgl2/Sh2b3/Hsph1/Cxcl12/Podxl/Wnk1/Plaur/Tgfb1/Mex3b/Rps3/Spn/Zfp703/Prdx2/Cx3cl1/Il27ra/Ets1/Rdx/Ubash3b/Zfp609/Vnn1/Ank3/Fstl3/Flot2/Ccl2/Skap1/Prkar1a/Mapk7/Efnb3/Lgals9/B4galnt2/Stat5b/Zbtb1/Hsp90aa1/Gtpbp4/Zmiz1/Lgals3/Egr3/Dlg5/Nckap1l/Dnaja3/Abat/Ppm…	88
GO:0060491	GO:0060491	regulation of cell projection assembly	46/3363	192/23328	0.000288115	0.00428917	0.00317203	Sdccag8/Stau2/Zmynd8/Odf2l/Pfn2/Clrn1/Abitram/Wasf2/Htt/Arhgap24/Tchp/Tapt1/Auts2/Brk1/Podxl/Cyfip1/Rabep2/Arhgap35/Atmin/Cdk10/Vdac3/Dnm2/Rdx/Mns1/Map4/Bbs4/Fxr2/Septin9/Actr2/Ndel1/Pfn1/Mien1/Plekhm1/Plek2/Hsp90aa1/Tbc1d7/Dbn1/F2rl1/Gap43/Washc1/Srf/Fam98a/Dpysl3/Neurl1a/Pqbp1/Cdkl5	46
GO:0003229	GO:0003229	ventricular cardiac muscle tissue development	20/3363	62/23328	0.0002913	0.00432619	0.00319942	Tnnt2/Notch1/Lrp2/Chd7/Tbx3/Tgfb1/Fgfr2/Ctnnb1/Hey2/Nog/Med1/Id2/Foxc1/Isl1/Gata4/Pkp2/Heg1/Nkx2-5/Smad7/Smad4	20
GO:0022616	GO:0022616	DNA strand elongation	10/3363	21/23328	0.000292642	0.00433572	0.00320646	Nucks1/Gins1/Pcna/Pold3/Mre11a/Dna2/Pold2/Rad50/Mcm4/Pola1	10
GO:0008543	GO:0008543	fibroblast growth factor receptor signaling pathway	23/3363	76/23328	0.000306161	0.0045252	0.00334659	Setx/Gata3/Flrt3/Kif16b/Fgf2/Fat4/Wnt4/Fgf5/Fgfrl1/Fam20c/Ptpn11/Fgfr2/Hhip/Ctnnb1/Nog/Ngfr/Fgf10/Ext1/Frs3/Runx2/Ndst1/Tcf7l2/Apln	23
GO:1902882	GO:1902882	regulation of response to oxidative stress	28/3363	100/23328	0.000309926	0.00456222	0.00337397	Scly/Parp1/Ggt7/Fbxw7/Slc7a11/Sfpq/Park7/Hsph1/Meak7/Sesn3/Gpx1/Ctnnb1/Vnn1/Aifm2/Fbxo7/Foxo3/Mapk7/Glrx/Dhfr/Ubqln1/Gata4/Atf4/Lrrk2/Sod2/Tbc1d24/Ralbp1/Nono/Hdac6	28
GO:0032784	GO:0032784	regulation of DNA-templated transcription, elongation	17/3363	49/23328	0.00031014	0.00456222	0.00337397	Ccnt2/Eloc/Zfp326/Setd5/Ezh2/Ctnnb1/Thoc5/Cdk12/Recql5/Eapp/Zmynd11/Cdk13/Supt16/Rnf168/Axin1/Brd4/Ldb1	17
GO:0032886	GO:0032886	regulation of microtubule-based process	58/3363	258/23328	0.000315044	0.00462338	0.0034192	Dst/Traf3ip1/Clasp1/Nek2/Fbxw5/Cep250/Spef1/Mkks/Trim46/Pde4dip/Gba2/Cdk5rap2/Macf1/Tacc3/Hsph1/Chmp3/Alms1/Klhl42/Clip3/Map6/Numa1/Rassf7/Atf5/Rps3/Katnb1/Tacc1/Ctnnb1/Cep295/Phldb1/Bbs4/Sgk1/Stk11/Mdm1/Nav3/Kif3a/Ska2/Trim37/Gas2l1/Cep131/Dync1h1/Gen1/Nin/Xrcc3/Bicd2/Bora/Gsk3b/Dyrk1a/Ccnf/Kifc1/Hspa1b/Efna5/Mapre2/Ska1/Kif11/Arl2/Igbp1/Hdac6/Mecp2	58
GO:0035967	GO:0035967	cellular response to topologically incorrect protein	30/3363	110/23328	0.000318047	0.00465642	0.00344363	Nck2/Cops5/Uggt1/Eif2ak4/Ptpn1/Hspa14/Tor1a/Ddrgk1/Dnajb14/Serp1/Creb3/Vcp/Tbl2/Tm7sf3/Bax/Rnf121/Herpud2/Ddit3/Derl2/Pomt2/Dnajc3/Ero1a/Tmtc4/Atf4/Ufd1/Pacrg/Rnf5/Hspa1b/Ptpn2/Hdac6	30
GO:0001510	GO:0001510	RNA methylation	21/3363	67/23328	0.000324226	0.00473569	0.00350226	Trdmt1/Trmt10a/Trmt13/Mettl14/Tyw3/Trmo/Nsun4/Trmt44/Bud23/Thumpd3/Nop2/Mettl1/Mettl16/Ftsj3/Trmt61a/Mettl3/Trmt12/Cmtr1/Wdr4/Thada/Rbm15b	21
GO:0045682	GO:0045682	regulation of epidermis development	24/3363	81/23328	0.000325547	0.0047438	0.00350825	Nab1/Ncoa3/Notch1/Tmem79/Smo/Ezh2/Numa1/Tradd/Cd109/Ctnnb1/Keap1/Hey2/Foxn1/Ngfr/Med1/Krt10/Etv4/Sgpp1/Foxc1/Ptch1/Grhl2/Maff/Vdr/Smad4	24
GO:0043588	GO:0043588	skin development	61/3363	275/23328	0.000327151	0.00475597	0.00351726	Col3a1/Ptgs2/Col5a1/Slc27a4/Ptgs1/Lhx2/Lrp4/Lgr4/Stard7/Stk4/Ncoa3/Gnas/Notch1/Intu/Ash1l/Sprr2h/Txnip/Tmem79/Sprr1a/Clic4/Fosl2/Cldn4/Smo/Tcf7l1/Cyp26b1/Numa1/Fgfr2/Tradd/Myo5a/Cd109/Ctnnb1/Bcr/Ptges3/Egfr/Nf1/Sox9/Foxn1/Ngfr/Med1/Krt10/Etv4/Evpl/Psen1/Sgpp1/Dicer1/Foxc1/Fgf10/Ctsl/Fzd3/Grhl2/Hoxc13/Celsr1/Vdr/Ubn1/Runx1/Srf/Smad4/Tcf7l2/Anxa1/Ldb1/Lncpint	61
GO:0051293	GO:0051293	establishment of spindle localization	16/3363	45/23328	0.000336329	0.00487795	0.00360746	Clasp1/Sapcd2/Cdk5rap2/Cenpa/Htt/Mad2l1/Numa1/Map4/Fbxw11/Spdl1/Ndel1/Kpnb1/Dync1h1/Fgf10/Myh9/Ndc80	16
GO:0060485	GO:0060485	mesenchyme development	62/3363	281/23328	0.000341519	0.00494165	0.00365457	Nrp2/Clasp1/Spred1/Fam83d/Gata3/Notch1/Zeb2/Il1b/Jag1/Foxa2/Sema6c/Sdcbp/Trim62/Wnt4/Sema3c/Htt/Smo/Strap/Ezh2/Ret/Plaur/Megf8/Tgfb1/Mapk3/Spred3/Fgfr2/Zfp703/Ednra/Bcl9l/Nedd4/Ctnnb1/Tbx20/Phldb1/Dag1/Hey2/Rtn4/Sox9/Nog/Sox11/Six4/Dicer1/Foxc1/Fgf10/Isl1/Loxl2/Dlg5/Gata4/Sema5a/Vasn/Gsk3b/Robo1/Tbx1/Tiam1/Cul7/Nkx2-5/Sema6b/Smad7/Smad2/Smad4/Nfatc1/Tcf7l2/Sdhaf2	62
GO:0045598	GO:0045598	regulation of fat cell differentiation	37/3363	146/23328	0.000343578	0.0049574	0.00366622	Creb1/Ptgs2/Sox13/Stk4/Gata3/Jag1/Foxo1/Sort1/Fndc3b/Mecom/Runx1t1/Ncor2/Alms1/Pparg/Ankrd26/Tgfb1/Nucb2/Zfpm1/Ddit3/Enpp1/Ptprq/Gps2/Id2/Htr2a/Uchl3/Stk3/Sod2/Axin1/Dlk2/Taf8/Mex3c/Zadh2/Tcf7l2/Lrp5/Tfe3/Hdac6/Syap1	37
GO:0002183	GO:0002183	cytoplasmic translational initiation	11/3363	25/23328	0.000345009	0.0049574	0.00366622	Eif2s2/Eif2b3/Eif3i/Ythdf2/Denr/Eif4h/Eif5/Dhx29/Mettl3/Eif3a/Eif2s3x	11
GO:0090151	GO:0090151	establishment of protein localization to mitochondrial membrane	11/3363	25/23328	0.000345009	0.0049574	0.00366622	Maip1/Bcs1l/Timm10/Sh3glb1/Cox18/Bax/Timm29/Timm9/Hsp90aa1/Oxa1l/Samm50	11
GO:1903845	GO:1903845	negative regulation of cellular response to transforming growth factor beta stimulus	22/3363	72/23328	0.00035309	0.00506178	0.00374341	Cflar/Spred1/Pmepa1/Peg10/Strap/Spred3/Tsku/Pin1/Dnm2/Bcl9l/Cd109/Smad6/Zbtb7a/Chst11/Lemd3/Ppm1a/Vasn/Pdpk1/Wfikkn1/Onecut2/Smad7/Fam89b	22
GO:1900407	GO:1900407	regulation of cellular response to oxidative stress	26/3363	91/23328	0.00035423	0.00506208	0.00374363	Scly/Parp1/Fbxw7/Slc7a11/Sfpq/Park7/Hsph1/Meak7/Gpx1/Ctnnb1/Vnn1/Aifm2/Fbxo7/Foxo3/Mapk7/Glrx/Dhfr/Ubqln1/Gata4/Atf4/Lrrk2/Sod2/Tbc1d24/Ralbp1/Nono/Hdac6	26
GO:1903706	GO:1903706	regulation of hemopoiesis	87/3363	424/23328	0.000354746	0.00506208	0.00374363	Casp8/Creb1/Smap1/Sox13/Hlx/Il15ra/Nrarp/Fam210b/Gnas/Gata3/Notch1/Cd44/Zc3h8/Il1b/Jag1/Sox12/Ada/Zbtb46/Fbxw7/Pias3/Notch2/Il7/Shb/Ythdf2/Pithd1/Fgl2/Hmgb1/Fancd2/Cnot4/Cyp26b1/Tgfb1/Ctr9/Axl/Klf13/Cul4a/Prdx2/Zfpm1/Ets1/Ctnnb1/Ubash3b/Zfp609/Vnn1/Fstl3/Zbtb7a/Fbxo7/Foxo3/Thoc5/Nf1/Hoxb8/Gas2l1/Foxn1/Lgals9/Nme1/Med1/Stat5b/Zbtb1/Id2/Dicer1/Hsp90aa1/H4c11/Foxc1/Gpr137b/Zmiz1/Mmp14/Egr3/Mettl3/Tr…	87
GO:0045022	GO:0045022	early endosome to late endosome transport	15/3363	41/23328	0.000358986	0.0051108	0.00377967	Kif16b/Snx16/Sh3glb1/Lmtk2/Chmp3/Ankrd27/Mapk3/Hook3/Aktip/Rdx/Rab21/Emp2/Ezr/Msn/Snx12	15
GO:0032434	GO:0032434	regulation of proteasomal ubiquitin-dependent protein catabolic process	34/3363	131/23328	0.000365294	0.00518869	0.00383726	Ddrgk1/Sdcbp/Vcp/Zyg11b/Cdc20/Park7/Ube2k/Nop53/Gclc/Smarcc1/Arih1/Pias1/Rnf217/Commd1/Csnk1d/Psen1/Foxf2/Ubqln1/Socs4/Pbk/Trib1/Lrrk2/Csnk1e/Desi1/Clec16a/Gsk3b/Ube2v2/Axin1/Hspa1b/Trim39/Wac/Csnk1a1/Smad7/Bcap31	34
GO:0030071	GO:0030071	regulation of mitotic metaphase/anaphase transition	18/3363	54/23328	0.000367163	0.00519827	0.00384436	Nek6/Bub1b/Ube2c/Bub1/Cdk5rap2/Mad2l1/Anapc15/Ttk/Atm/Anapc11/Spdl1/Gen1/Xrcc3/Nsmce2/Rad21/Klhl22/Ndc80/Ik	18
GO:1901361	GO:1901361	organic cyclic compound catabolic process	90/3363	442/23328	0.000370328	0.00519827	0.00384436	Cnot9/Rnasel/Angel2/Mapkapk2/Ssb/Dut/Blvra/Trdmt1/Pde1a/Ahcy/Samhd1/Ada/Helz2/Ythdf3/Rbm8a/Csde1/Pde5a/Tent5c/Mov10/Mettl14/Ncbp1/Eri3/Aldh4a1/Acot7/Vcp/Ythdf2/Cda/Mrto4/Tardbp/Nudt1/Lsm3/Dera/Lsm5/Tet3/Isg20/Bax/Dctpp1/Naf1/Hmox1/Exosc6/Lsm6/Cyp1a1/Pcbp4/Dcps/Sidt2/Rbm7/Atm/Dis3l/Dna2/Cirbp/Enpp1/Tet1/Lsm7/Apaf1/Alkbh5/Fxr2/Mettl16/Cnp/Afmid/Tbrg4/Cant1/Gstz1/Zc3h14/Dicer1/Tut7/Apex1/Pde12/Mettl…	90
GO:0006352	GO:0006352	DNA-templated transcription, initiation	28/3363	101/23328	0.000370607	0.00519827	0.00384436	Creb1/Ttf1/Setx/Psmc3/Crcp/Atf7ip/Gtf3c1/Smarca5/Gtf2a2/Ctnnb1/Esr1/Bclaf1/Hey2/Med1/Cavin1/Ubtf/Bdp1/Med4/Rrn3/Gtf2e1/Tbp/Nkx2-5/Taf11/Srf/Taf8/Taf4b/Fosl1/Taf6l	28
GO:0033119	GO:0033119	negative regulation of RNA splicing	12/3363	29/23328	0.000373154	0.00519827	0.00384436	Srsf10/Ptbp3/Srsf9/Akt2/Rbm42/Pcbp4/Acin1/Dyrk1a/Tra2b/Srsf7/Celf4/Rbm10	12
GO:0060444	GO:0060444	branching involved in mammary gland duct morphogenesis	12/3363	29/23328	0.000373154	0.00519827	0.00384436	Kdm5b/Ncoa3/Wnt4/Tbx3/Tgfb1/Esr1/Med1/Etv4/Vdr/Slc12a2/Lrp5/Ar	12
GO:0070198	GO:0070198	protein localization to chromosome, telomeric region	12/3363	29/23328	0.000373154	0.00519827	0.00384436	Terf1/Cct3/Brca2/Cct7/Tnks/Cct2/Wrap53/Gnl3/Tinf2/Cct8/Dkc1/Atrx	12
GO:0030540	GO:0030540	female genitalia development	9/3363	18/23328	0.000375157	0.00519827	0.00384436	Mertk/Ncoa3/Lrp2/Chd7/Tbx3/Axl/Bax/Esr1/Fgf10	9
GO:0051647	GO:0051647	nucleus localization	14/3363	37/23328	0.000375294	0.00519827	0.00384436	Cdc42bpa/Nudc/Tmem201/Tacc3/Pcm1/Tacc1/Hook3/Fbxw11/Myh10/Ntn1/Dync1h1/Clmn/Syne3/Bin1	14
GO:0007052	GO:0007052	mitotic spindle organization	31/3363	116/23328	0.000376281	0.00519827	0.00384436	Clasp1/Nek2/Nuf2/Mybl2/Spc25/Vcp/Cdc20/Tacc3/Chek2/Numa1/Wdr62/Tacc1/Map4/Cep126/Kif23/Rab11a/Tubg1/Kpnb1/Dync1h1/Cenph/Bora/Dlgap5/Racgap1/Kifc1/Hspa1b/Ralbp1/Ndc80/Kif11/Kif4/Smc1a/Mecp2	31
GO:0022404	GO:0022404	molting cycle process	31/3363	116/23328	0.000376281	0.00519827	0.00384436	Ptgs2/Lhx2/Lrp4/Lgr4/Gnas/Notch1/Intu/Tmem79/Smo/Numa1/Fgfr2/Tradd/Myo5a/Cd109/Ctnnb1/Egfr/Nf1/Sox9/Foxn1/Ngfr/Psen1/Dicer1/Fgf10/Ctsl/Fzd3/Hoxc13/Celsr1/Runx1/Smad4/Ldb1/Lncpint	31
GO:0022405	GO:0022405	hair cycle process	31/3363	116/23328	0.000376281	0.00519827	0.00384436	Ptgs2/Lhx2/Lrp4/Lgr4/Gnas/Notch1/Intu/Tmem79/Smo/Numa1/Fgfr2/Tradd/Myo5a/Cd109/Ctnnb1/Egfr/Nf1/Sox9/Foxn1/Ngfr/Psen1/Dicer1/Fgf10/Ctsl/Fzd3/Hoxc13/Celsr1/Runx1/Smad4/Ldb1/Lncpint	31
GO:0098773	GO:0098773	skin epidermis development	31/3363	116/23328	0.000376281	0.00519827	0.00384436	Ptgs2/Lhx2/Lrp4/Lgr4/Gnas/Notch1/Intu/Tmem79/Smo/Numa1/Fgfr2/Tradd/Myo5a/Cd109/Ctnnb1/Egfr/Nf1/Sox9/Foxn1/Ngfr/Psen1/Dicer1/Fgf10/Ctsl/Fzd3/Hoxc13/Celsr1/Runx1/Smad4/Ldb1/Lncpint	31
GO:1903201	GO:1903201	regulation of oxidative stress-induced cell death	23/3363	77/23328	0.000377721	0.00519827	0.00384436	Parp1/Fbxw7/Slc7a11/Sfpq/Park7/Hsph1/Meak7/Gpx1/Ctnnb1/Vnn1/Fbxo7/Foxo3/Mapk7/Glrx/Ubqln1/Gata4/Atf4/Lrrk2/Sod2/Tbc1d24/Ralbp1/Nono/Hdac6	23
GO:2000573	GO:2000573	positive regulation of DNA biosynthetic process	23/3363	77/23328	0.000377721	0.00519827	0.00384436	Nek2/Pcna/Fgf2/Cct3/Rfc5/Cct7/C3ar1/Nox4/Mapk3/Naf1/Tnks/Ctnnb1/Atm/Ptges3/Cct2/Wrap53/Polg2/Hsp90aa1/Grhl2/Gsk3b/Cct8/Dkc1/Pak3	23
GO:0044818	GO:0044818	mitotic G2/M transition checkpoint	13/3363	33/23328	0.000381546	0.00523928	0.00387468	Orc1/Clspn/Taok3/Mbd4/Ticrr/Nop53/Taok2/Mre11a/Atm/Cdk1/Hus1/Brca1/Trim39	13
GO:0046394	GO:0046394	carboxylic acid biosynthetic process	65/3363	299/23328	0.000383573	0.00525545	0.00388664	Ptgs2/Gls/Degs1/Sephs1/Ptges2/Ptgs1/Hacd1/Il1b/Fabp5/Mgst2/Elovl6/Phgdh/Edn2/Acot7/Akr1a1/Wdtc1/Park7/Htt/Daglb/Alox5ap/Prkag2/Ugdh/Asl/Bcat1/Tgfb1/Bcat2/Abhd2/Sephs2/Star/Has3/Mri1/Smpd3/Cyp1a1/Pkm/Myo5a/Elovl5/Mthfs/Scap/Mthfsl/Ilvbl/Lta4h/Ptges3/Gls2/Dse/Mif/Gamt/Srr/Brca1/Tha1/Fasn/Mthfd1/Dhfr/Elovl7/Glud1/Abcd2/Abat/Liph/Ccnd3/Qk/Has1/Decr2/Stard4/Elovl3/Anxa1/Erlin1	65
GO:0006475	GO:0006475	internal protein amino acid acetylation	38/3363	152/23328	0.000385285	0.00525566	0.00388679	Ing5/Gata3/Crtc2/Zzz3/Park7/Brca2/Supt7l/Ep400/Auts2/Phf14/Setd5/Tgfb1/Pih1d1/Arrb1/Mapk3/Kat8/Ctcf/Sin3a/Msl2/Morf4l1/Msl3l2/Jade2/Pcgf2/Brca1/Isl1/Kat6b/Kansl2/Naa50/Brpf3/Brd4/Iws1/Smad4/Naa40/Taf6l/Ldb1/Jade3/Hcfc1/Mecp2	38
GO:0018393	GO:0018393	internal peptidyl-lysine acetylation	38/3363	152/23328	0.000385285	0.00525566	0.00388679	Ing5/Gata3/Crtc2/Zzz3/Park7/Brca2/Supt7l/Ep400/Auts2/Phf14/Setd5/Tgfb1/Pih1d1/Arrb1/Mapk3/Kat8/Ctcf/Sin3a/Msl2/Morf4l1/Msl3l2/Jade2/Pcgf2/Brca1/Isl1/Kat6b/Kansl2/Naa50/Brpf3/Brd4/Iws1/Smad4/Naa40/Taf6l/Ldb1/Jade3/Hcfc1/Mecp2	38
GO:0006354	GO:0006354	DNA-templated transcription, elongation	21/3363	68/23328	0.000406101	0.00552744	0.00408779	Ccnt2/Eloc/Rtf1/Zfp326/Setd5/Ezh2/Ctr9/Ctnnb1/Elof1/Thoc5/Cdk12/Ubtf/Recql5/Eapp/Zmynd11/Cdk13/Supt16/Rnf168/Axin1/Brd4/Ldb1	21
GO:0030166	GO:0030166	proteoglycan biosynthetic process	17/3363	50/23328	0.000407394	0.00553287	0.0040918	Chst10/Man1c1/Ugdh/Foxl1/Csgalnact1/Ctnnb1/Glce/Hs3st5/Chst11/Dse/Chst3/Cant1/Extl3/Ext1/Ndst1/B3gat3/Tcf7l2	17
GO:0031589	GO:0031589	cell-substrate adhesion	74/3363	351/23328	0.000417223	0.00565397	0.00418136	Map4k4/Col3a1/Clasp1/Kif14/Srgap2/Cntn2/Itgav/Fmn1/Mertk/Sirpa/Rin2/Stk4/Hacd1/Notch1/Itgb6/Ptprj/Hsd17b12/Jag1/Itga10/Fndc3b/Vcam1/Wnt4/Macf1/Serpine1/Radil/Zyx/Epha1/Rras/Whamm/Parva/Axl/Taok2/Plekha2/Dnm2/Cspg5/Ctnnb1/Peak1/Smad6/Pik3cb/Dag1/Spock2/Bcr/Ntn4/Myf5/Crk/Nf1/Skap1/Fat2/Itga2b/Itgb1bp1/Actn1/Nid1/Nedd9/Dbn1/Mmp14/Triobp/Parvb/Fbln1/Angpt1/Gfus/Itgb7/Ppm1f/St6gal1/Gsk3b/Emp2/Tiam1/Pr…	74
GO:0044773	GO:0044773	mitotic DNA damage checkpoint	19/3363	59/23328	0.000419303	0.00566974	0.00419303	Clspn/Chek2/Taok3/Fancd2/Xpc/Mbd4/Ticrr/Nop53/Taok2/Pidd1/Fbxo31/Mre11a/Atm/Cdk1/Hus1/Eme1/Ppp1r10/Msh2/Trim39	19
GO:0016053	GO:0016053	organic acid biosynthetic process	65/3363	300/23328	0.000421925	0.00569278	0.00421006	Ptgs2/Gls/Degs1/Sephs1/Ptges2/Ptgs1/Hacd1/Il1b/Fabp5/Mgst2/Elovl6/Phgdh/Edn2/Acot7/Akr1a1/Wdtc1/Park7/Htt/Daglb/Alox5ap/Prkag2/Ugdh/Asl/Bcat1/Tgfb1/Bcat2/Abhd2/Sephs2/Star/Has3/Mri1/Smpd3/Cyp1a1/Pkm/Myo5a/Elovl5/Mthfs/Scap/Mthfsl/Ilvbl/Lta4h/Ptges3/Gls2/Dse/Mif/Gamt/Srr/Brca1/Tha1/Fasn/Mthfd1/Dhfr/Elovl7/Glud1/Abcd2/Abat/Liph/Ccnd3/Qk/Has1/Decr2/Stard4/Elovl3/Anxa1/Erlin1	65
GO:0050803	GO:0050803	regulation of synapse structure or activity	63/3363	289/23328	0.000432365	0.00582095	0.00430485	Nrp2/Igsf9/Stau2/Ngef/Lrp4/Flrt3/Zmynd8/Slc7a11/Tlr2/Chrnb2/Pdlim5/Lrp8/Lingo2/Vcp/Cdc20/Septin11/Setd5/Camk1/Caprin2/Dmpk/Cyfip1/Ube3a/Shank2/St8sia2/Sorbs2/Cbln1/Egln1/Dnm2/Nectin1/Adam10/Nedd4/Tpbg/Amigo3/Dag1/Myh10/Dlg4/Actr2/Ntn1/Nptx1/Six4/Homer1/Dbn1/Arhgap22/Dlg5/Lrrk2/Ywhaz/Nptxr/Amigo2/Gsk3b/Ube2v2/Gap43/Tiam1/Cript/Tubb5/Ptprs/Efna5/Lrrtm2/Neurl1a/Gripap1/Bhlhb9/Pak3/Mecp2/Cdkl5	63
GO:0031330	GO:0031330	negative regulation of cellular catabolic process	56/3363	250/23328	0.000434422	0.00582572	0.00430838	Angel2/Mapkapk2/Csnk2a1/Ctsa/Trdmt1/Ddrgk1/Psmf1/Sec22b/Tent5c/Sdcbp/Tardbp/Park7/Rpl5/Tbc1d14/Tigar/Nop53/Aqp11/Naf1/Hmox1/Anxa2/Usp19/Smarcc1/Wdr6/Cirbp/Sco1/Mettl16/Poldip2/Foxk2/Adra1b/Derl2/Timp2/Nampt/Scfd1/Psen1/Dicer1/Pbk/Gata4/Dap/Lrrk2/Pabpc1/Clec16a/Klhl22/Tmem39a/Pam16/Rubcn/Anks1/Washc1/Qk/Rnf5/Trim39/Fez2/Wac/Dnd1/Rbm10/Timp1/Dkc1	56
GO:0016197	GO:0016197	endosomal transport	52/3363	228/23328	0.000436125	0.00582572	0.00430838	Dennd1b/Als2/Tmem87b/Lrp2/Ehd4/Sort1/Eps15/Vcp/Htt/Rab35/Pheta1/Lmtk2/Tbc1d14/Ap1s1/Vps50/Chmp3/Alms1/Rbsn/Erc1/Ankrd27/Lamtor1/Numa1/Dennd5a/Rab6b/Cmtm6/Vps26b/Rab11a/Agap2/Plekhj1/Vps25/Commd1/Sgsm2/Gosr2/Akap5/Chmp7/Lrrk2/Grasp/Clec16a/Washc1/Ehd3/Rab11fip3/Tbc1d5/Ubxn6/Prepl/Slc66a2/Ehd1/Vps37c/Gbf1/Vti1a/Bloc1s2/Gripap1/Snx12	52
GO:0001890	GO:0001890	placenta development	42/3363	174/23328	0.000437105	0.00582572	0.00430838	Ptgs2/Itgav/Stk4/Ncoa3/Sp3/Ada/Ash1l/Notch2/Vcam1/Gjb3/Arid1a/Dnajb6/Pkd2/Serpine1/Peg10/Pparg/Mapk3/Erf/Fgfr2/Tppp3/Egln1/Dazap1/E2f7/Hey2/Egfr/Dlx3/Med1/Krt19/Plcd3/Bptf/Hectd1/Ctsl/Grhl2/Stk3/Zfat/Senp2/Rxrb/Cul7/Birc6/Ccnf/Fosl1/Xist	42
GO:0042274	GO:0042274	ribosomal small subunit biogenesis	22/3363	73/23328	0.000437423	0.00582572	0.00430838	Rrs1/Rps8/Nop14/Bms1/Rps19/Mrps11/Rps17/Lsm6/Rps25/Rps15/Ltv1/Tsr1/Fcf1/Rps24/Utp23/Rrp7a/Wdr46/Tbl3/Rps10/Bysl/Riok3/Srfbp1	22
GO:0090501	GO:0090501	RNA phosphodiester bond hydrolysis	22/3363	73/23328	0.000437423	0.00582572	0.00430838	Rrs1/Polr3k/Mov10/Ncbp1/Eri3/Fip1l1/Cpsf4/Bms1/Zc3h12c/Dis3l/Tsr1/Fcf1/Cpsf2/Dicer1/Nynrin/Khnyn/Pde12/Utp23/Bop1/Ncbp2/Tbl3/Rpp30	22
GO:1905269	GO:1905269	positive regulation of chromatin organization	31/3363	117/23328	0.000442252	0.0058774	0.0043466	Rif1/Rtf1/Gata3/Cdk9/Phf19/Setdb1/Pax7/Sart3/Auts2/Atf7ip/Tgfb1/Pih1d1/Arrb1/Ctr9/Mapk3/Rnf40/Eed/Sin3a/Ctnnb1/Dnmt1/Atm/Tet1/Brca1/Isl1/Lrrk2/BC004004/Prdm9/Akap8l/Smad4/Suv39h1/Mecp2	31
GO:0030518	GO:0030518	intracellular steroid hormone receptor signaling pathway	29/3363	107/23328	0.000444277	0.00588085	0.00434915	Cnot9/Parp1/Ncoa3/Ddrgk1/Ufm1/Arid1a/Park7/Ncor2/Tmf1/Ube3a/Trip4/Esr1/Zbtb7a/Ptges3/Rwdd1/Hmga2/Med1/Brca1/Strn3/Zfp366/Isl1/Zmiz1/Skp2/Rbfox2/Kmt2d/Safb/Lbh/Nr3c1/Ar	29
GO:1903844	GO:1903844	regulation of cellular response to transforming growth factor beta stimulus	30/3363	112/23328	0.000444411	0.00588085	0.00434915	Cflar/Spred1/Pmepa1/Sdcbp/Peg10/Strap/Tgfb1/Spred3/Tsku/Zfp703/Pin1/Dnm2/Bcl9l/Cd109/Smad6/Stk11/Zbtb7a/Chst11/Lemd3/Ppm1a/Vasn/Axin1/Pdpk1/Wfikkn1/Onecut2/Smad7/Smad2/Lox/Smad4/Fam89b	30
GO:0010569	GO:0010569	regulation of double-strand break repair via homologous recombination	16/3363	46/23328	0.00044732	0.00590672	0.00436829	Parp1/Rif1/Rad51/Fign/Trp53bp1/Rad51ap1/Ppp4c/Cgas/Zfp365/Actr2/Wrap53/Recql5/Arid2/Rmi2/Polq/Mms19	16
GO:0001667	GO:0001667	ameboidal-type cell migration	87/3363	427/23328	0.000449483	0.00592265	0.00438006	Map4k4/Nrp2/Clasp1/Ptgs2/Macir/Srgap2/Ddr2/Pkn3/Itgav/Spred1/Rin2/Gata3/Notch1/Zeb2/Fgf2/Fbxw7/Sema6c/Pfn2/Plpp3/Pik3r3/Wasf2/Macf1/Tmem201/Sema3c/Ptpn11/Serpine1/Hmgb1/Smo/Pparg/Cxcl12/Strap/Plxnd1/Ret/Adipor2/Megf8/Tgfb1/Rras/Prcp/Gpi1/Emc10/Hmox1/Ets1/Gpx1/Amotl1/Rab11a/Nus1/Lemd3/Rtn4/Nf1/Sox9/Fat2/Pfn1/Rffl/Itgb1bp1/Fgf10/Isl1/Loxl2/Egr3/Sema5a/Ptp4a3/Sh3bp1/Angpt1/Gfus/Eppk1/Myh9/Itgb7/Ppm1…	87
GO:0000722	GO:0000722	telomere maintenance via recombination	8/3363	15/23328	0.000460009	0.0060102	0.00444481	Rad51/Brca2/Xrcc1/Rad50/Rad51d/Smc6/Xrcc3/Nsmce2	8
GO:0010839	GO:0010839	negative regulation of keratinocyte proliferation	8/3363	15/23328	0.000460009	0.0060102	0.00444481	Intu/Fgfr2/Cd109/Med1/Ctsl/Slurp1/Eppk1/Vdr	8
GO:1904814	GO:1904814	regulation of protein localization to chromosome, telomeric region	8/3363	15/23328	0.000460009	0.0060102	0.00444481	Terf1/Cct3/Cct7/Cct2/Wrap53/Gnl3/Cct8/Dkc1	8
GO:2001241	GO:2001241	positive regulation of extrinsic apoptotic signaling pathway in absence of ligand	8/3363	15/23328	0.000460009	0.0060102	0.00444481	Ret/Bax/Wwox/Ppp2r1b/Unc5b/Nf1/Ppp2r1a/Ctnna1	8
GO:0034063	GO:0034063	stress granule assembly	10/3363	22/23328	0.00046742	0.00606783	0.00448743	Csde1/G3bp2/Lsm14a/Cirbp/G3bp1/Eif2s1/Dync1h1/Rps23/Ddx3x/Pqbp1	10
GO:0009451	GO:0009451	RNA modification	36/3363	143/23328	0.000469319	0.00606783	0.00448743	Osgepl1/Tyw5/Mocs3/Trdmt1/Adar/Trmt10a/Trmt13/Mettl14/Tyw3/Trmo/Nsun4/Tyw1/Trmt44/Bud23/Thumpd3/Nop2/Ctu1/Naf1/Aars/Mettl1/Adarb1/Alkbh5/Mettl16/Elp5/Ftsj3/Trmt61a/Mettl3/Elp3/Trmt12/Cmtr1/Wdr4/Thada/Mettl4/Dkc1/Ankrd16/Rbm15b	36
GO:0030326	GO:0030326	embryonic limb morphogenesis	36/3363	143/23328	0.000469319	0.00606783	0.00448743	Traf3ip1/En1/Prrx1/Pbx1/Flvcr1/Lrp4/Gnas/Notch1/Intu/Notch2/Mecom/Chd7/Bpnt2/Tbx3/Cyp26b1/Tulp3/Megf8/Bax/Rpgrip1l/Tmem231/Ctnnb1/Chst11/Nog/Med1/Psen1/Sp8/Dicer1/Ptch1/Rarb/Grhl2/Hoxc11/Rarg/Runx2/Smad4/Gnaq/Lrp5	36
GO:0034401	GO:0034401	chromatin organization involved in regulation of transcription	36/3363	143/23328	0.000469319	0.00606783	0.00448743	Rif1/Bahd1/Setdb1/Arid1a/Atf7ip/Ezh2/H1f10/Eed/Rrp8/Smarca5/Sin3a/Ctnnb1/Dnmt1/Elof1/Morf4l1/Msl3l2/Dot1l/Tet1/Sertad2/Ppm1d/Pcgf2/Ubtf/Cbx8/Dicer1/H2ac13/H2ac8/Phf2/Zmiz1/Smarcd1/Kmt2d/Cdc45/Nr3c1/Hells/Naa40/Suv39h1/Mecp2	36
GO:0035113	GO:0035113	embryonic appendage morphogenesis	36/3363	143/23328	0.000469319	0.00606783	0.00448743	Traf3ip1/En1/Prrx1/Pbx1/Flvcr1/Lrp4/Gnas/Notch1/Intu/Notch2/Mecom/Chd7/Bpnt2/Tbx3/Cyp26b1/Tulp3/Megf8/Bax/Rpgrip1l/Tmem231/Ctnnb1/Chst11/Nog/Med1/Psen1/Sp8/Dicer1/Ptch1/Rarb/Grhl2/Hoxc11/Rarg/Runx2/Smad4/Gnaq/Lrp5	36
GO:0046879	GO:0046879	hormone secretion	76/3363	364/23328	0.000475705	0.00612504	0.00452974	Map4k4/Creb1/Gpr39/Kdm5b/Mpc2/Ildr2/Pask/Gnas/Gata3/Lrp2/Il1b/Foxa2/Selenot/Ensa/Serp1/Stxbp3/Chd7/Edn2/C1qtnf12/Park7/Sri/Pclo/Htt/Tbx3/Vgf/Sirt4/Ptpn11/Pparg/Tmf1/Tm7sf3/Arrb1/Nucb2/Ano1/Rab11fip1/Smpd3/Snx19/Myo5a/Ucn2/Acvr2b/Sidt2/Rab8b/Hmgn3/Midn/Slc16a10/Mcu/Pfkl/Hmga2/Egfr/Stxbp4/Sox11/Glrx/Isl1/Glud1/Pck2/Ywhaz/Npff/Abat/Tiam1/Runx1/Prkce/Rab11fip3/Uqcc2/Efna5/Smad2/Kif5b/Smad4/Bad/Syt7/A…	76
GO:1901605	GO:1901605	alpha-amino acid metabolic process	43/3363	180/23328	0.000475722	0.00612504	0.00452974	Scly/Gls/Sephs1/Ahcy/Gmps/Slc39a8/Kyat3/Slc7a11/Phgdh/Aldh4a1/Icmt/Park7/Htt/Sirt4/Asl/Hibadh/Bcat1/Bcat2/Nox4/Sephs2/Mri1/Gcsh/Gclc/Ilvbl/Txnrd1/Gls2/Pcmt1/Gamt/Afmid/Srr/Tha1/Odc1/Mthfd1/Gstz1/Adssl1/Glud1/Gcat/Atf4/Tst/Prodh/Mmut/Asrgl1/Mecp2	43
GO:0007411	GO:0007411	axon guidance	56/3363	251/23328	0.000482031	0.0061934	0.00458029	Nrp2/Cntn2/Lamc2/Lhx2/Lgr4/Gata3/Notch1/Lrp2/Ccdc141/Flrt3/Sema6c/Nfib/Artn/Sema3c/Lmtk2/Smo/Cxcl12/Epha1/Plxna1/Plxnd1/Megf8/Cyfip1/Arhgap35/Zswim4/Nectin1/Prtg/Plxnb1/Ncam1/Dag1/Ank3/Unc5b/Kif3a/Myh10/B3gnt2/Ntn1/Efnb3/Nog/Ngfr/Etv4/Ttc8/Ptch1/Isl1/Fzd3/Sema5a/Matn2/Ext1/Robo1/Gap43/Flot1/Notch3/Sema6b/Efna5/Kif5b/Smad4/Rnf165/L1cam	56
GO:0045580	GO:0045580	regulation of T cell differentiation	39/3363	159/23328	0.000489754	0.00626662	0.00463445	Sox13/Hlx/Nrarp/Gata3/Cd44/Zc3h8/Il1b/Sox12/Ada/Il7/Shb/Fgl2/Fancd2/Cyp26b1/Tgfb1/Prdx2/Zfp609/Vnn1/Foxn1/Lgals9/Stat5b/Zbtb1/Dicer1/Hsp90aa1/Zmiz1/Egr3/Mettl3/Nckap1l/Socs1/Runx1/Zfp35/Malt1/Smad7/Ptpn2/Bad/Sart1/Anxa1/Nkap/Il2rg	39
GO:2000058	GO:2000058	regulation of ubiquitin-dependent protein catabolic process	39/3363	159/23328	0.000489754	0.00626662	0.00463445	Csnk2a1/Ddrgk1/Fbxw7/Sdcbp/Vcp/Zyg11b/Cdc20/Park7/Ube2k/Rpl5/Ube3a/Nop53/Gclc/Smarcc1/Arih1/Pias1/Rnf217/Commd1/Csnk1d/Psen1/Foxf2/Ubqln1/Socs4/Pbk/Trib1/Lrrk2/Csnk1e/Desi1/Clec16a/Gsk3b/Ube2v2/Axin1/Anks1/Hspa1b/Trim39/Wac/Csnk1a1/Smad7/Bcap31	39
GO:0008544	GO:0008544	epidermis development	67/3363	313/23328	0.000493805	0.00630543	0.00466315	Ptgs2/Nab1/Tprn/Ptgs1/Lhx2/Lrp4/Lgr4/Stk4/Ncoa3/Gnas/Notch1/Jag1/Intu/Sprr2h/Txnip/Clrn1/Tmem79/Sprr1a/Whrn/Clic4/Fosl2/Cux1/Smo/Ezh2/Cyp26b1/Numa1/Fgfr2/Tradd/Myo5a/Cd109/Ctnnb1/Keap1/Bcr/Hey2/Ptprq/Gli1/Egfr/Kif3a/Nf1/Sox9/Foxn1/Ngfr/Med1/Krt10/Etv4/Evpl/Psen1/Sgpp1/Dicer1/Foxc1/Fgf10/Ptch1/Ctsl/Fzd3/Grhl2/Triobp/Maff/Hoxc13/Celsr1/Vdr/Ubn1/Runx1/Smad4/Cst6/Anxa1/Ldb1/Lncpint	67
GO:1903312	GO:1903312	negative regulation of mRNA metabolic process	25/3363	88/23328	0.000500719	0.00638056	0.00471871	Angel2/Mapkapk2/Cdk9/Tent5c/Srsf10/Ptbp3/Tardbp/Srsf9/Ctr9/Rnf40/Rbm42/Pcbp4/Cirbp/Mettl16/Zc3h14/Dicer1/Acin1/Pabpc1/Dyrk1a/Tra2b/Qk/Srsf7/Celf4/Dnd1/Rbm10	25
GO:0009798	GO:0009798	axis specification	26/3363	93/23328	0.000512461	0.0065121	0.00481599	Pgap1/Rnf2/Nrarp/Notch1/Foxa2/Notch2/Wdr77/Tbx3/Smo/Vax2/Tcf7l1/Peg12/Mns1/Ctnnb1/Smad6/Ddit3/Hey2/Ttc8/Fgf10/Ptch1/Senp2/Axin1/Srf/Smad2/Smad4/Ldb1	26
GO:0032868	GO:0032868	response to insulin	53/3363	235/23328	0.000513144	0.0065121	0.00481599	Scly/Erfe/Nucks1/Parp1/Lpin3/Ptpn1/Slc2a8/Ptprj/Il1b/Soga1/Foxo1/Shc1/Sort1/Stxbp3/Pik3r3/C1qtnf12/Wdtc1/Vgf/Ptpn11/Ywhag/Sh2b2/Pparg/Ankrd26/Akt2/Cyfip1/Nucb2/Ptpre/Meak7/Sesn3/Pkm/Myo5a/Smarcc1/Scap/Sik2/Rab8b/Sgk1/Enpp1/Foxo3/Socs7/Ndel1/Rps6kb1/Stxbp4/Srsf5/Pck2/Uchl3/Tbc1d4/Gsk3b/Socs1/Srsf3/Ccnd3/Pdpk1/Ptpn2/Syap1	53
GO:0045841	GO:0045841	negative regulation of mitotic metaphase/anaphase transition	14/3363	38/23328	0.000516017	0.00652183	0.00482318	Bub1b/Bub1/Cdk5rap2/Mad2l1/Anapc15/Ttk/Atm/Spdl1/Gen1/Xrcc3/Rad21/Klhl22/Ndc80/Ik	14
GO:0071174	GO:0071174	mitotic spindle checkpoint	14/3363	38/23328	0.000516017	0.00652183	0.00482318	Bub1b/Bub1/Cdk5rap2/Mad2l1/Anapc15/Ttk/Atm/Spdl1/Gen1/Xrcc3/Mtbp/Klhl22/Ndc80/Ik	14
GO:0006892	GO:0006892	post-Golgi vesicle-mediated transport	27/3363	98/23328	0.000520135	0.00654227	0.0048383	Sec16a/Kif16b/Sort1/Eps15/Ap4m1/Steap2/Exoc6b/Rbsn/Gga2/Exoc8/Dnm2/Myo5a/Golga4/Ank3/Rabep1/Commd1/Gosr2/Nsf/Scfd1/Golph3/Dop1b/Ehd3/Pkdcc/Prepl/Exoc6/Gbf1/Vti1a	27
GO:0070585	GO:0070585	protein localization to mitochondrion	27/3363	98/23328	0.000520135	0.00654227	0.0048383	Maip1/Bcs1l/Timm17a/Timm10/Fbxw7/Dnajc19/Sh3glb1/Bag1/Tomm5/Atpif1/Cox18/Sirt4/Hsph1/Bax/Timm29/Fbxo7/Ddit3/Hk1/Dusp18/Timm9/Hsp90aa1/Oxa1l/Samm50/Lrrk2/Ywhaz/Pam16/Marchf5	27
GO:0070202	GO:0070202	regulation of establishment of protein localization to chromosome	7/3363	12/23328	0.00052186	0.00654227	0.0048383	Terf1/Cct3/Cct7/Cct2/Wrap53/Cct8/Dkc1	7
GO:0072393	GO:0072393	microtubule anchoring at microtubule organizing center	7/3363	12/23328	0.00052186	0.00654227	0.0048383	Pcm1/Hook3/Bbs4/Kif3a/Nin/Bicd2/Ccdc120	7
GO:0034101	GO:0034101	erythrocyte homeostasis	37/3363	149/23328	0.000523934	0.00655499	0.00484771	Smap1/Flvcr1/Cdin1/Fam210b/Gata3/Sp3/Adar/Ptbp3/Atpif1/Sh2b3/Bpgm/Rps19/Axl/Gpi1/Klf13/Rps17/Ank1/Hmox1/Zfpm1/Ets1/Zbtb7a/L3mbtl3/Foxo3/Hoxb6/Gas2l1/Med1/Stat5b/Id2/Rps24/Nckap1l/Rbfox2/Axin1/Adgrf5/Srf/Ptpn2/Exoc6/Ldb1	37
GO:0048806	GO:0048806	genitalia development	17/3363	51/23328	0.000529856	0.00661572	0.00489262	Lgr4/Mertk/Ncoa3/Lrp2/Sox2/Dnajc19/Chd7/Tbx3/Ptpn11/Axl/Bax/Ctnnb1/Esr1/Foxf2/Fgf10/Tcf7l2/Ar	17
GO:0097485	GO:0097485	neuron projection guidance	56/3363	252/23328	0.000534262	0.00663564	0.00490736	Nrp2/Cntn2/Lamc2/Lhx2/Lgr4/Gata3/Notch1/Lrp2/Ccdc141/Flrt3/Sema6c/Nfib/Artn/Sema3c/Lmtk2/Smo/Cxcl12/Epha1/Plxna1/Plxnd1/Megf8/Cyfip1/Arhgap35/Zswim4/Nectin1/Prtg/Plxnb1/Ncam1/Dag1/Ank3/Unc5b/Kif3a/Myh10/B3gnt2/Ntn1/Efnb3/Nog/Ngfr/Etv4/Ttc8/Ptch1/Isl1/Fzd3/Sema5a/Matn2/Ext1/Robo1/Gap43/Flot1/Notch3/Sema6b/Efna5/Kif5b/Smad4/Rnf165/L1cam	56
GO:0021591	GO:0021591	ventricular system development	13/3363	34/23328	0.000536809	0.00663564	0.00490736	Cenpf/Ttn/Slc7a11/Pax5/Grcc10/Mboat7/Tsku/Rpgrip1l/Bbs4/Myh10/Dpcd/Mecp2/Ulk4	13
GO:0032508	GO:0032508	DNA duplex unwinding	13/3363	34/23328	0.000536809	0.00663564	0.00490736	Rad51/Recql/Wrn/Mre11a/Pif1/Mcm9/Rad50/Rpa1/Recql5/Recql4/Mcm4/Ddx11/Anxa1	13
GO:0034243	GO:0034243	regulation of transcription elongation from RNA polymerase II promoter	13/3363	34/23328	0.000536809	0.00663564	0.00490736	Eloc/Ezh2/Ctnnb1/Cdk12/Recql5/Eapp/Zmynd11/Cdk13/Supt16/Rnf168/Axin1/Brd4/Ldb1	13
GO:0061842	GO:0061842	microtubule organizing center localization	13/3363	34/23328	0.000536809	0.00663564	0.00490736	Pard3b/Aspm/Arpc5/Ccdc141/Tmem201/Mad2l1/Ndel1/Nin/Bicd2/Dlgap5/Tbccd1/Ezr/Kif5b	13
GO:0046486	GO:0046486	glycerolipid metabolic process	75/3363	360/23328	0.000551574	0.00680458	0.00503229	Dgkd/Pgap1/Pign/Prdx6/Lpin3/Gpcpd1/Fabp5/Pik3ca/Fgf2/Acp6/Dnajc19/Sh3glb1/Ccnc/Pik3r3/Bpnt2/Stoml2/Pigv/Pik3cd/Selenoi/Pigg/Daglb/Cdk8/Fam126a/Ptpn11/Tamm41/Abhd2/Pgap2/Cdipt/Ptdss2/Mboat7/Dgat2/Cnep1r1/Vac14/Abhd8/Ces1g/Cish/Gpx1/Sacm1l/Pigb/Pik3cb/Esr1/Pip5k1c/Chpt1/Socs2/Pip4k2c/Mtmr4/Socs7/Slc22a4/Pip4k2b/Pgap3/Apob/Pigh/Socs4/Ang/Pck2/Htr2a/Mtmr12/Pdxp/Chkb/Pcyt1a/Socs1/Liph/Pigp/Lmf1/Abhd16…	75
GO:0048738	GO:0048738	cardiac muscle tissue development	57/3363	258/23328	0.000558154	0.00687207	0.0050822	Casp8/Creb1/Tnnt2/Fhl2/Rgs2/Kcnk2/Nebl/Notch1/Lrp2/Ttn/Fgf2/Fdps/Pdlim5/Chd7/Arid1a/Tbx3/Tgfb1/Nox4/Tenm4/Fgfr2/Sorbs2/Sin3b/Zfpm1/Egln1/Pin1/Ctnnb1/Tbx20/Ncam1/Hey2/Cdk1/Gli1/Myh10/Prkar1a/Adra1b/Nog/Med1/Yy1/Id2/Dicer1/Foxc1/Isl1/Rarb/Gata4/Cby1/Arid2/Angpt1/Mrtfb/Pkp2/Heg1/Gsk3b/Rxrb/Nkx2-5/Srf/Smad7/Nr3c1/Smad4/Nrap	57
GO:1902806	GO:1902806	regulation of cell cycle G1/S phase transition	34/3363	134/23328	0.000570466	0.00700971	0.00518399	Kif14/Fam83d/Hacd1/Nacc2/Pkd2/Ankrd17/Ezh2/Pidd1/Cul4a/Fbxo31/Rdx/Cyp1a1/Cirbp/Fbxo7/E2f7/Gli1/Egfr/Psme3/Lsm11/Stxbp4/Id2/Fgf10/Apex1/Psme1/Mtbp/Senp2/Cdc45/Adamts1/Ccnd3/Trim39/Anxa1/Ddx3x/Cul4b/Dcun1d3	34
GO:0030323	GO:0030323	respiratory tube development	51/3363	225/23328	0.000572348	0.00701891	0.0051908	Creb1/Notch1/Sp3/Foxa2/Ada/Sox2/Fgf2/Fbxw7/Fndc3b/Slc7a11/Man1a2/Edn2/Nfib/Ncor2/Cux1/Hmgb1/Phf14/Tulp3/Pthlh/Numa1/Mapk3/Fgfr2/Hhip/Esrp2/Smpd3/Acvr2b/Ctnnb1/Dag1/Ptges3/Hmga2/Gli1/Ttc25/Sox9/Nog/Sox11/Dicer1/Fgf10/Atxn1/Mmp14/Dlg5/Gata4/Grhl2/Celsr1/Heg1/Sim2/Pkdcc/Srf/Smad2/Lox/Ccbe1/Ltbp3	51
GO:0009952	GO:0009952	anterior/posterior pattern specification	52/3363	231/23328	0.000603173	0.00735117	0.00543652	En1/Pgap1/Rnf2/Pbx1/Nrarp/Pofut1/Abi1/Notch1/Zeb2/Ttn/Foxa2/Wdr77/Scmh1/Sema3c/Htt/Tbx3/Smo/Tcf7l1/Tulp3/Bhlhe41/Acvr2b/Ctnnb1/Atm/Ddit3/Hey2/Myf5/Kif3a/Hoxb9/Hoxb8/Hoxb6/Hoxb5/Hoxb4/Nog/Pcgf2/Bptf/Psen1/Yy1/Foxc1/Gata4/Hoxc13/Hoxc11/Hoxc5/Celsr1/Rarg/Tbx1/Srf/Smad2/Smad4/Tshz1/Dmrt2/Lrp5/Ldb1	52
GO:1902099	GO:1902099	regulation of metaphase/anaphase transition of cell cycle	18/3363	56/23328	0.000604189	0.00735117	0.00543652	Nek6/Bub1b/Ube2c/Bub1/Cdk5rap2/Mad2l1/Anapc15/Ttk/Atm/Anapc11/Spdl1/Gen1/Xrcc3/Nsmce2/Rad21/Klhl22/Ndc80/Ik	18
GO:1902883	GO:1902883	negative regulation of response to oxidative stress	18/3363	56/23328	0.000604189	0.00735117	0.00543652	Scly/Ggt7/Slc7a11/Park7/Hsph1/Meak7/Gpx1/Ctnnb1/Vnn1/Fbxo7/Mapk7/Glrx/Gata4/Atf4/Lrrk2/Sod2/Tbc1d24/Nono	18
GO:1902893	GO:1902893	regulation of pri-miRNA transcription by RNA polymerase II	18/3363	56/23328	0.000604189	0.00735117	0.00543652	Gata3/Nfib/Pparg/Tgfb1/Ctcf/Nfatc3/Ets1/Smad6/Foxo3/Sox9/Ngfr/Yy1/Gnl3/Srf/Nr3c1/Smad4/Fosl1/Apln	18
GO:0045665	GO:0045665	negative regulation of neuron differentiation	57/3363	259/23328	0.000616924	0.00749139	0.00554022	Map4k4/Aspm/Trak2/Ngef/Cntn2/Pbx1/Il15ra/Lrp4/Eif2ak4/Notch1/Dlx2/Il1b/Jag1/Foxa2/Sox2/Sema6c/Eif4e/Trim46/Snapin/Cdk5rap2/Sema3c/Rufy3/Cit/Paqr3/Ube3a/Cyth2/Dennd5a/Prag1/Cspg4/Ptpn9/Amigo3/Gorasp1/Foxo3/Zfp365/Rtn4/Cdkl3/Sox9/Kremen1/Ntn1/Efnb3/Ngfr/Med1/Psen1/Id2/Mylip/Isl1/Sema5a/Zhx2/Lrrk2/Gsk3b/Ttc3/Notch3/Sema6b/Ptprs/Dpysl3/Cntf/Mecp2	57
GO:0036503	GO:0036503	ERAD pathway	27/3363	99/23328	0.00061836	0.00749255	0.00554108	Ubxn4/Uggt1/Dnajc10/Tor1a/Dnajb14/Sec61b/Vcp/Tmem129/Edem1/Aqp11/Rnf121/Ubxn8/Usp19/Ube4a/Stt3b/Hsp90b1/Tmub2/Derl2/Nploc4/Pomt2/Faf2/Ubqln1/Ufd1/Rnf5/Ubxn6/Erlin1/Bcap31	27
GO:1902106	GO:1902106	negative regulation of leukocyte differentiation	28/3363	104/23328	0.000620035	0.00749255	0.00554108	Hlx/Nrarp/Cd44/Zc3h8/Zbtb46/Fbxw7/Pias3/Fgl2/Cul4a/Prdx2/Zfpm1/Ctnnb1/Ubash3b/Fstl3/Fbxo7/Thoc5/Nf1/Nme1/Id2/Gpr137b/Trib1/Tob2/Socs1/Runx1/Zfp35/Smad7/Ptpn2/Anxa1	28
GO:0003180	GO:0003180	aortic valve morphogenesis	9/3363	19/23328	0.000621859	0.00749255	0.00554108	Gata3/Notch1/Tgfb1/Tbx20/Smad6/Sox9/Gata4/Robo1/Nfatc1	9
GO:0035020	GO:0035020	regulation of Rac protein signal transduction	9/3363	19/23328	0.000621859	0.00749255	0.00554108	Ssx2ip/Arhgap24/Auts2/Arhgap17/Dnm2/Rtn4/Crk/Nf1/Sh3bp1	9
GO:0021700	GO:0021700	developmental maturation	69/3363	327/23328	0.000623666	0.00749974	0.00554639	Kif14/Ptgs2/Cntn2/Flvcr1/Cdc25b/Fam210b/Gata3/Notch1/Bfsp1/B4galt5/Fat4/Thbs3/Wdr77/Sclt1/Tmem79/Snapin/Shb/Ptbp3/Cdc20/Ythdf2/Fam20c/Brca2/Ankrd17/Pebp1/Pparg/Ret/Ankrd27/Abhd2/Clcn3/Snx19/Cspg4/Myo5a/Plxnb1/Ctnnb1/Dag1/Cx3cr1/Ank3/Zbtb7a/Ntn4/Ddit3/Rab32/L3mbtl3/Foxo3/Dlg4/Nf1/Hoxb13/Pfn1/Akap5/Psen1/Id2/Bloc1s5/Tut7/Ctsl/Nefl/Lrrk2/Ano6/Ropn1l/Ywhaz/Gsk3b/Runx1/Ppp2r1a/Anks1/Washc1/Runx2/Gnaq/…	69
GO:0030512	GO:0030512	negative regulation of transforming growth factor beta receptor signaling pathway	21/3363	70/23328	0.000625193	0.00750353	0.0055492	Spred1/Pmepa1/Peg10/Strap/Spred3/Tsku/Pin1/Dnm2/Bcl9l/Cd109/Smad6/Zbtb7a/Chst11/Lemd3/Ppm1a/Vasn/Pdpk1/Wfikkn1/Onecut2/Smad7/Fam89b	21
GO:0034599	GO:0034599	cellular response to oxidative stress	60/3363	276/23328	0.00062755	0.00751725	0.00555934	Cflar/Scly/Parp1/Stk25/Setx/Sirpa/Traf2/Chd6/Foxo1/Fbxw7/Slc25a24/Slc7a11/Sfpq/Park7/Sod3/Vkorc1l1/Mpv17/Hsph1/Fancd2/Pyroxd1/Ezh2/Mapk3/Axl/Rps3/Hmox1/Prdx2/Smpd3/Meak7/Sin3a/Gpx1/Ctnnb1/Keap1/Vnn1/Aifm2/Fbxo7/Rwdd1/Foxo3/Egfr/Crk/Mapk7/Ngfr/Pcgf2/Eif2s1/Ercc6l2/Glrx/Dhfr/Ubqln1/Fancc/Top2b/Apex1/Ripk3/Gata4/Atf4/Lrrk2/Sod2/Tbc1d24/Ralbp1/Anxa1/Nono/Hdac6	60
GO:0022409	GO:0022409	positive regulation of cell-cell adhesion	58/3363	265/23328	0.00064192	0.00767454	0.00567566	Nck2/Igfbp2/Selp/Kif26b/Sox13/Hlx/Sirpa/Gata3/Cd44/Il1b/Sox12/Ada/Sox2/Bcl10/Il7/Vcam1/Plpp3/Shb/Hsph1/Podxl/Plaur/Tgfb1/Mex3b/Rps3/Spn/Cx3cl1/Il27ra/Ets1/Zfp609/Vnn1/Ank3/Fstl3/Flot2/Ccl2/Skap1/Efnb3/Lgals9/Stat5b/Zbtb1/Hsp90aa1/Zmiz1/Egr3/Nckap1l/Dnaja3/Cd80/Socs1/Runx1/Flot1/Malt1/Smad7/Bad/Cd274/Sart1/Anxa1/Nkap/L1cam/Irak1/Il2rg	58
GO:0098927	GO:0098927	vesicle-mediated transport between endosomal compartments	15/3363	43/23328	0.000646022	0.0077087	0.00570093	Kif16b/Snx16/Sh3glb1/Lmtk2/Chmp3/Ankrd27/Mapk3/Hook3/Aktip/Rdx/Rab21/Emp2/Ezr/Msn/Snx12	15
GO:0006400	GO:0006400	tRNA modification	22/3363	75/23328	0.000660019	0.00784549	0.00580209	Osgepl1/Tyw5/Mocs3/Trdmt1/Trmt10a/Trmt13/Tyw3/Trmo/Nsun4/Tyw1/Trmt44/Thumpd3/Ctu1/Aars/Mettl1/Elp5/Trmt61a/Elp3/Trmt12/Wdr4/Thada/Ankrd16	22
GO:0051145	GO:0051145	smooth muscle cell differentiation	22/3363	75/23328	0.000660019	0.00784549	0.00580209	Notch1/Nfatc2/Wnt4/Tbx3/Ankrd17/Tgfb1/Fgfr2/Nfatc3/Ctnnb1/Olfm2/Dnmt1/Pias1/Smad6/Hey2/Ramp2/Sox9/Fgf10/Mrtfb/Sod2/Srf/Nfatc1/Mecp2	22
GO:0007159	GO:0007159	leukocyte cell-cell adhesion	72/3363	345/23328	0.000667758	0.0079221	0.00585875	Nck2/Igfbp2/Selp/Sox13/Hlx/Nrarp/Sirpa/Gata3/Cd44/Zc3h8/Il1b/Sox12/Ada/Pde5a/Slc39a8/Bcl10/Il7/Pag1/Vcam1/Fut9/Shb/Fgl2/Hsph1/Add2/Cxcl12/Wnk1/Tgfb1/Rps3/Spn/Prdx2/Il27ra/Ets1/Zfp609/Cx3cr1/Vnn1/Stk10/Flot2/Ccl2/Skap1/Prkar1a/Efnb3/Lgals9/Stat5b/Zbtb1/Hsp90aa1/Zmiz1/Lgals3/Egr3/Dlg5/Golph3/Nckap1l/Itgb7/Dnaja3/Cd80/Jam2/Socs1/Tigit/Runx1/Zfp35/Malt1/Smad7/Ptpn2/Socs6/Bad/Cd274/Sart1/Anxa1/Nkap/Ms…	72
GO:0006446	GO:0006446	regulation of translational initiation	19/3363	61/23328	0.000669023	0.0079221	0.00585875	Eif5b/Nck2/Eif2ak4/Ythdf3/Ncbp1/Mknk1/Khdrbs1/Ythdf2/Eif2ak1/Klhl25/Rps6kb1/Eif2s1/Eif5/Paip1/Dnajc3/Mettl3/Ncbp2/Ctif/Ddx3x	19
GO:0090305	GO:0090305	nucleic acid phosphodiester bond hydrolysis	33/3363	130/23328	0.000675853	0.00798771	0.00590727	Rrs1/Polr3k/Mov10/Ncbp1/Eri3/Fip1l1/Cpsf4/Ogg1/Xpc/Bms1/Isg20/Bax/Mre11a/Zc3h12c/Dis3l/Dna2/Enpp1/Apaf1/Tsr1/Rad50/Fcf1/Cpsf2/Dicer1/Nynrin/Khnyn/Pde12/Utp23/Bop1/Ncbp2/Pam16/Tbl3/Rpp30/Fen1	33
GO:0048562	GO:0048562	embryonic organ morphogenesis	69/3363	328/23328	0.000680523	0.00802758	0.00593676	Prrx1/Hlx/Flvcr1/Tprn/Gnas/Gata3/Notch1/Dlx2/Sp3/Sox2/Notch2/Clrn1/Chd7/Pax5/Whrn/Arid1a/Pkd2/Tbx3/Smo/Vax2/Tulp3/Megf8/Mapk3/Hmx2/Fgfr2/Ctnnb1/Tbx20/Bcr/Chst11/Myf5/Ptprq/Gli1/Kif3a/Hoxb9/Hoxb8/Hoxb6/Hoxb5/Hoxb4/Fzd2/Sox9/Ntn1/Abr/Nog/Pcgf2/Psen1/Id2/Sox11/Six4/Foxf2/Fgf10/Bloc1s5/Mmp14/Rarb/Gata4/Fzd3/Grhl2/Triobp/Hoxc11/Celsr1/Rarg/Tbx1/Axin1/Nkx2-5/Runx2/Srf/Smad2/Ndst1/Tshz1/Tcf7l2	69
GO:0018023	GO:0018023	peptidyl-lysine trimethylation	17/3363	52/23328	0.00068265	0.00803736	0.00594399	Rtf1/Zfp335/Setdb1/Setd5/Tet3/Kmt5c/Pih1d1/Ctr9/Arid4b/Atpsckmt/Kmt2d/Prdm9/Iws1/Kmt5b/Suv39h1/Mecp2/Atrx	17
GO:0003007	GO:0003007	heart morphogenesis	60/3363	277/23328	0.000690473	0.00811404	0.0060007	Nrp2/Tnnt2/Fhl2/Col5a1/Gata3/Notch1/Lrp2/Ttn/Jag1/Fat4/Notch2/Chd7/Sema3c/Pkd2/Fgfrl1/Tbx3/Ncor2/Smo/Plxnd1/Megf8/Tgfb1/Parva/Fgfr2/Zfpm1/Egln1/Nedd4/Ctnnb1/Tbx20/Smad6/Hey2/Rtn4/Kif3a/Fzd2/Sox9/Nog/Med1/Psen1/Id2/Sox11/Dicer1/Foxc1/Ptch1/Isl1/Zmiz1/Rarb/Gata4/Grhl2/Arid2/Angpt1/Mrtfb/Pkp2/Heg1/Robo1/Tbx1/Adamts1/Nkx2-5/Srf/Smad7/Smad4/Nfatc1	60
GO:1902100	GO:1902100	negative regulation of metaphase/anaphase transition of cell cycle	14/3363	39/23328	0.000699159	0.00818505	0.00605321	Bub1b/Bub1/Cdk5rap2/Mad2l1/Anapc15/Ttk/Atm/Spdl1/Gen1/Xrcc3/Rad21/Klhl22/Ndc80/Ik	14
GO:2000816	GO:2000816	negative regulation of mitotic sister chromatid separation	14/3363	39/23328	0.000699159	0.00818505	0.00605321	Bub1b/Bub1/Cdk5rap2/Mad2l1/Anapc15/Ttk/Atm/Spdl1/Gen1/Xrcc3/Rad21/Klhl22/Ndc80/Ik	14
GO:0031398	GO:0031398	positive regulation of protein ubiquitination	30/3363	115/23328	0.000716903	0.00837694	0.00619512	Cdk9/Fbxw7/Bcl10/Cdc20/Ube3a/Fanci/Arrb1/Ctr9/Rnf40/Pin1/Spsb4/Pttg1ip/Skp1/Commd1/Brca1/Tbc1d7/Ubqln1/Ndfip2/Trib1/Lrrk2/Skp2/Tspyl5/Angpt1/Dnaja3/Senp2/Axin1/Smad7/Ddx3x/Huwe1/Dcun1d3	30
GO:0046931	GO:0046931	pore complex assembly	10/3363	23/23328	0.000720646	0.00840482	0.00621574	Cct3/Adam10/Nup107/Rtn4/Atp5g1/Nup153/Ano6/Cct8/Bad/Pdzd11	10
GO:0017015	GO:0017015	regulation of transforming growth factor beta receptor signaling pathway	29/3363	110/23328	0.000725581	0.00844647	0.00624654	Spred1/Pmepa1/Sdcbp/Peg10/Strap/Tgfb1/Spred3/Tsku/Zfp703/Pin1/Dnm2/Bcl9l/Cd109/Smad6/Stk11/Zbtb7a/Chst11/Lemd3/Ppm1a/Vasn/Axin1/Pdpk1/Wfikkn1/Onecut2/Smad7/Smad2/Lox/Smad4/Fam89b	29
GO:0009953	GO:0009953	dorsal/ventral pattern formation	28/3363	105/23328	0.000730945	0.00849295	0.00628092	Traf3ip1/En1/Aida/Lhx2/Lrp4/Foxa2/Intu/Pax7/Smo/Vax2/Tulp3/Nkx6-2/Fkbp8/Hhip/Ctnnb1/Tbx20/Smad6/Ddit3/Gli1/Kif3a/Nog/Psen1/Sp8/Cdk20/Ptch1/Senp2/Axin1/Smad2	28
GO:0006304	GO:0006304	DNA modification	27/3363	100/23328	0.000732438	0.00849436	0.00628196	Parp1/Gnas/Gata3/Pik3ca/Tdrkh/Atf7ip/Ezh2/Tet3/Mbd4/H19/Kcnq1ot1/Otud4/Ctcf/Prmt7/Exosc6/Dnmt1/Tet1/Ppm1d/Brca1/Kdm1b/Apex1/Grhl2/Gsk3b/Mettl4/Hells/Usp9x/Mecp2	27
GO:0040001	GO:0040001	establishment of mitotic spindle localization	13/3363	35/23328	0.000742253	0.0085921	0.00635424	Clasp1/Sapcd2/Cdk5rap2/Cenpa/Htt/Mad2l1/Numa1/Fbxw11/Spdl1/Ndel1/Kpnb1/Fgf10/Ndc80	13
GO:0090150	GO:0090150	establishment of protein localization to membrane	52/3363	233/23328	0.000744162	0.00859812	0.0063587	Maip1/Bcs1l/Rab3gap1/Timm10/Pex16/Sec16a/Stom/Sh3glb1/Sec61b/Macf1/Zdhhc18/Srp72/Cox18/Rilpl1/Reep1/Tcaf2/Tcaf1/Akt2/Bax/Aqp11/Arl6ip1/Gga2/Timm29/Golga4/Rab11a/Rab8b/Gorasp1/Ank3/Dusp18/Ccl2/Sec61g/Commd1/Nsf/Srp68/Akap5/Itgb1bp1/Timm9/Syne3/Hsp90aa1/Oxa1l/Golph3/Samm50/Grasp/Get1/Nectin3/Washc1/Pkdcc/Mtcl1/Prepl/Vps37c/Gripap1/Ubl4a	52
GO:0030324	GO:0030324	lung development	50/3363	222/23328	0.000749484	0.00864349	0.00639225	Creb1/Notch1/Sp3/Foxa2/Ada/Sox2/Fgf2/Fbxw7/Fndc3b/Slc7a11/Man1a2/Edn2/Nfib/Ncor2/Cux1/Hmgb1/Phf14/Pthlh/Numa1/Mapk3/Fgfr2/Hhip/Esrp2/Smpd3/Acvr2b/Ctnnb1/Dag1/Ptges3/Hmga2/Gli1/Ttc25/Sox9/Nog/Sox11/Dicer1/Fgf10/Atxn1/Mmp14/Dlg5/Gata4/Grhl2/Celsr1/Heg1/Sim2/Pkdcc/Srf/Smad2/Lox/Ccbe1/Ltbp3	50
GO:0007005	GO:0007005	mitochondrion organization	95/3363	481/23328	0.00075309	0.00866893	0.00641106	Tmem70/Maip1/Bcs1l/Parp1/Trak2/Timm17a/Yme1l1/Miga2/Timm10/Fbxw7/Dnajc19/Dap3/Mllt11/Cisd2/Sh3glb1/Mul1/Stoml2/Tomm5/Atpif1/Vps13d/Park7/Slc35f6/Htt/Hip1r/Mpv17/Cox18/Sirt4/Tigar/Opa3/Plaur/Dmac2/Cep89/Plekhf1/Bax/Mrpl17/Map1lc3b/Primpol/Dnm2/Timm29/Gclc/Gpx1/Cdc37/Wasf1/Aifm2/Dna2/Fbxo7/Rab32/Mcu/1190007I07Rik/Atp23/Dusp18/Sco1/Gabarap/Poldip2/Cnp/Polg2/Nptx1/Sirt7/Timm9/Atg2b/Hsp90aa1/Mtx3/Uqcr…	95
GO:0030336	GO:0030336	negative regulation of cell migration	60/3363	278/23328	0.000758969	0.0087204	0.00644913	Col3a1/Clasp1/Macir/Srgap2/Spred1/Notch1/Ptprj/Jag1/Ada/Zmynd8/Fgf2/Rap2b/Pfn2/Wnt4/Clic4/Serpine1/Pparg/Cxcl12/Strap/Epha1/Tcaf1/Adipor2/Sinhcaf/Tgfb1/Rras/Abhd2/Idh2/Cx3cl1/Adgrg1/Il27ra/Dag1/Cx3cr1/Bcr/Foxo3/Mif/Adarb1/Nav3/Nf1/Abr/Nog/Itgb1bp1/Gtpbp4/Apex1/Rap2a/Dlg5/Trib1/Arid2/Slurp1/Eppk1/Pkp2/Gsk3b/Robo1/Has1/Csnk2b/Srf/Dpysl3/Timp1/Mecp2/Gpr173/Erdr1	60
GO:0000731	GO:0000731	DNA synthesis involved in DNA repair	12/3363	31/23328	0.000767553	0.00875406	0.00647402	Pcna/Faap20/Vcp/Pold1/Pold3/Wrn/Primpol/Poldip2/Hrob/Zbtb1/Pold4/Pola1	12
GO:0030488	GO:0030488	tRNA methylation	12/3363	31/23328	0.000767553	0.00875406	0.00647402	Trdmt1/Trmt10a/Trmt13/Tyw3/Trmo/Nsun4/Trmt44/Thumpd3/Mettl1/Trmt61a/Trmt12/Thada	12
GO:0090502	GO:0090502	RNA phosphodiester bond hydrolysis, endonucleolytic	12/3363	31/23328	0.000767553	0.00875406	0.00647402	Rrs1/Bms1/Zc3h12c/Tsr1/Fcf1/Dicer1/Nynrin/Khnyn/Utp23/Bop1/Tbl3/Rpp30	12
GO:1905314	GO:1905314	semi-lunar valve development	12/3363	31/23328	0.000767553	0.00875406	0.00647402	Gata3/Notch1/Jag1/Notch2/Tgfb1/Tbx20/Smad6/Hey2/Sox9/Gata4/Robo1/Nfatc1	12
GO:0060070	GO:0060070	canonical Wnt signaling pathway	61/3363	284/23328	0.000783722	0.00892204	0.00659824	Aspm/Nrarp/Lrp4/Lgr4/Stk4/Gata3/Notch1/Ctnnd1/Sox2/Fgf2/Foxo1/Invs/Plpp3/Wnt4/Vcp/Tcf7l1/Wnk1/Caprin2/Tgfb1/Peg12/Fgfr2/Zfp703/Tnks/Pin1/Bcl9l/Ctnnb1/Stk11/Tle5/Ddit3/Foxo3/Gli1/Egfr/G3bp1/Fzd2/Sox9/Kremen1/Nog/Csnk1d/Ppm1a/Psen1/Fgf10/Isl1/Chd8/Fzd3/Sema5a/Cby1/Lrrk2/Stk3/Ext1/Csnk1e/Gsk3b/Axin1/Nkx2-5/Csnk1g3/Csnk1a1/Gnaq/Tcf7l2/Lrp5/Sdhaf2/Ddx3x/Emd	61
GO:0099111	GO:0099111	microtubule-based transport	45/3363	195/23328	0.000785273	0.0089233	0.00659918	Dst/Stk36/Traf3ip1/Stau2/Trak2/Ttc30a2/Ssx2ip/Trim46/Snapin/Invs/Sfpq/Tmem201/Htt/Ift22/Ttc26/Map6/Pcm1/Myo5a/Cilk1/Kif23/Bsn/Fyco1/Wasf1/Stk11/Rab21/Fbxw11/Kif3a/Flot2/Ttc25/Ndel1/Cep131/Dync1h1/Bicd2/Bloc1s5/Nefl/Ap3m1/Nefm/Rhot2/Kifc1/Kif5b/Dpcd/Rfx3/Bloc1s2/Mecp2/Ulk4	45
GO:0000212	GO:0000212	meiotic spindle organization	8/3363	16/23328	0.000803951	0.00908816	0.0067211	Aspm/Tubg1/Dicer1/Espl1/Myh9/Ppp2r1a/Washc1/Atrx	8
GO:0070200	GO:0070200	establishment of protein localization to telomere	8/3363	16/23328	0.000803951	0.00908816	0.0067211	Terf1/Cct3/Brca2/Cct7/Cct2/Wrap53/Cct8/Dkc1	8
GO:0006094	GO:0006094	gluconeogenesis	22/3363	76/23328	0.000804184	0.00908816	0.0067211	Erfe/Soga1/Foxo1/Crtc2/C1qtnf12/Fam3c/Slc35b4/Tpi1/Gpi1/Dgat2/Arpp19/Stk11/Ppp4r3b/Sirt7/Nln/Pck2/Gpt/Atf4/Nr3c1/Ptpn2/Pcx/Tcf7l2	22
GO:0042593	GO:0042593	glucose homeostasis	59/3363	273/23328	0.000806729	0.00910031	0.00673009	Map4k4/Gpr39/Nucks1/Mpc2/Mbd5/Ptprj/Foxa2/Fabp5/Pik3ca/Foxo1/Selenot/Crtc2/Stxbp3/Vcam1/C1qtnf12/Park7/Sri/Vgf/Ptpn11/Ncor2/Sh2b2/Alms1/Pparg/Ankrd26/Adipor2/Pih1d1/Nox4/Prcp/Arrb1/Gpi1/Ano1/Sesn3/Sin3a/Gpx1/Sidt2/Hmgn3/Stk11/Foxo3/Mcu/Hk1/Foxk2/Adra1b/Stxbp4/Ngfr/Ero1b/Ptch1/Pck2/Tra2b/Tiam1/Adgrf5/Prkce/Efna5/Kif5b/Ptpn2/Smad4/Bad/Adra2a/Tcf7l2/Lrp5	59
GO:2001251	GO:2001251	negative regulation of chromosome organization	36/3363	147/23328	0.000813357	0.0091584	0.00677304	Terf1/Parp1/Bub1b/Bub1/Pax5/Cdk5rap2/Mad2l1/Kdm5a/H1f10/Xrcc1/Pih1d1/Anapc15/Tnks/Sin3a/Pif1/Ttk/Dnmt1/Atm/Tet1/Mllt6/Spdl1/Rad50/Brca1/Otub2/Gen1/Xrcc3/Phf2/Tinf2/Rad21/Recql4/Klhl22/Ndc80/Ik/Dcp2/Otub1/Atrx	36
GO:0001503	GO:0001503	ossification	80/3363	394/23328	0.000825989	0.00928375	0.00686575	Ptgs2/Fhl2/Nab1/Pbx1/Ddr2/Lrp4/Lgr4/Gnas/Notch1/Sp3/Jag1/Sox2/Fgf2/Fat4/Intu/Mef2d/Thbs3/Adar/Sort1/Fndc3b/Id3/Wnt4/Icmt/Bpnt2/Fam20c/Tapt1/Ptpn11/Smo/Pthlh/Tgfb1/Mapk3/P2ry2/Fgfr2/Wwox/Csgalnact1/Smpd3/Plxnb1/Acvr2b/Ctnnb1/Smad6/Asf1a/Fstl3/Enpp1/Myf5/Gli1/Nf1/Sox9/Kremen1/Nog/Sirt7/Riox1/Id2/Sox11/Erh/Foxc1/Ptch1/Mmp14/Atf4/Ano6/Ext1/Mtss1/Tob2/Sp7/Gsk3b/Pam16/Runx1/Pkdcc/Runx2/Smad7/Lox/Slc26a…	80
GO:0032204	GO:0032204	regulation of telomere maintenance	23/3363	81/23328	0.000830741	0.00932025	0.00689274	Terf1/Parp1/Nek2/Cct3/Cct7/Xrcc1/Mapk3/Naf1/Tnks/Mre11a/Pif1/Ctnnb1/Atm/Cct2/Rad50/Gnl3/Tinf2/Cct8/Ppp1r10/Pot1b/Dcp2/Dkc1/Atrx	23
GO:0032869	GO:0032869	cellular response to insulin stimulus	46/3363	201/23328	0.000834559	0.00934454	0.0069107	Erfe/Nucks1/Parp1/Lpin3/Ptpn1/Slc2a8/Ptprj/Il1b/Soga1/Foxo1/Shc1/Pik3r3/C1qtnf12/Wdtc1/Ptpn11/Ywhag/Sh2b2/Pparg/Ankrd26/Akt2/Cyfip1/Nucb2/Ptpre/Sesn3/Pkm/Myo5a/Smarcc1/Sik2/Rab8b/Sgk1/Enpp1/Foxo3/Socs7/Ndel1/Rps6kb1/Stxbp4/Pck2/Uchl3/Tbc1d4/Gsk3b/Socs1/Srsf3/Ccnd3/Pdpk1/Ptpn2/Syap1	46
GO:0072665	GO:0072665	protein localization to vacuole	19/3363	62/23328	0.000835924	0.00934454	0.0069107	Sort1/Snx16/Sh3glb1/Vps13d/Ap4m1/M6pr/Kptn/Numa1/Meak7/Nedd4/Gnptab/BC048403/Rtn4/Vps25/Gosr2/Gpr137b/Ncoa4/Vps37c/Vti1a	19
GO:0010821	GO:0010821	regulation of mitochondrion organization	35/3363	142/23328	0.00084269	0.0094032	0.00695409	Fbxw7/Mllt11/Sh3glb1/Mul1/Atpif1/Vps13d/Slc35f6/Htt/Hip1r/Mpv17/Sirt4/Tigar/Plaur/Bax/Gclc/Gpx1/Cdc37/Fbxo7/Mcu/Sirt7/Bcl2l2/Ddhd1/Golph3/Mief1/Lrrk2/Clec16a/Gsk3b/Pam16/Rhot2/Acaa2/Bad/Marchf5/Huwe1/Hdac6/Dhodh	35
GO:0003281	GO:0003281	ventricular septum development	24/3363	86/23328	0.000849221	0.00945903	0.00699538	Gata3/Notch1/Lrp2/Luzp1/Fgfrl1/Tbx3/Fgfr2/Zfpm1/Egln1/Dnm2/Smad6/Hey2/Fzd2/Nog/Id2/Sox11/Hectd1/Gata4/Heg1/Robo1/Nkx2-5/Smad7/Smad4/Nfatc1	24
GO:0051222	GO:0051222	positive regulation of protein transport	72/3363	348/23328	0.000857969	0.00953932	0.00705476	Gpr39/Ptgs2/Mpc2/Tm9sf4/Sec16a/Stom/Lrp2/Wipf1/Ttn/Fbxw7/Serp1/Tlr2/Sh3glb1/C1qtnf12/Asph/Tardbp/Sri/Rufy3/Smo/Edem1/Tcaf2/Tcaf1/Camk1/Tm7sf3/Tgfb1/Akt2/Irf3/Arrb1/Gpi1/Ano1/Pcm1/Nutf2/Zic1/Ank3/Mcu/Cdk1/Mif/Ppia/Egfr/Kif3a/Myh10/Ywhae/Myo18a/Ccl2/Commd1/Brca1/Cep131/Ppm1a/Akap5/Psen1/Itgb1bp1/Hsp90aa1/Glrx/F2rl1/Isl1/Glud1/Ang/Pck2/Golph3/Abat/Gsk3b/Prkce/Ezr/Hnrnpm/Mtcl1/Kif5b/Bad/B3gat3/Tcf7l2…	72
GO:0031058	GO:0031058	positive regulation of histone modification	27/3363	101/23328	0.000864457	0.00959423	0.00709537	Rif1/Rtf1/Gata3/Cdk9/Phf19/Pax7/Sart3/Auts2/Tgfb1/Pih1d1/Arrb1/Ctr9/Mapk3/Rnf40/Eed/Dnmt1/Atm/Tet1/Brca1/Isl1/Lrrk2/BC004004/Prdm9/Akap8l/Smad4/Suv39h1/Mecp2	27
GO:0001960	GO:0001960	negative regulation of cytokine-mediated signaling pathway	17/3363	53/23328	0.000871627	0.00962207	0.00711595	Samhd1/Ythdf3/Adar/Mul1/Ythdf2/Sh2b3/Pparg/Otud4/Nlrc5/Traip/Gps2/Rffl/F2rl1/Mettl3/Dnaja3/Robo1/Ptpn2	17
GO:0055010	GO:0055010	ventricular cardiac muscle tissue morphogenesis	17/3363	53/23328	0.000871627	0.00962207	0.00711595	Tnnt2/Notch1/Lrp2/Chd7/Tgfb1/Fgfr2/Ctnnb1/Hey2/Nog/Med1/Foxc1/Isl1/Pkp2/Heg1/Nkx2-5/Smad7/Smad4	17
GO:1900408	GO:1900408	negative regulation of cellular response to oxidative stress	17/3363	53/23328	0.000871627	0.00962207	0.00711595	Scly/Slc7a11/Park7/Hsph1/Meak7/Gpx1/Ctnnb1/Vnn1/Fbxo7/Mapk7/Glrx/Gata4/Atf4/Lrrk2/Sod2/Tbc1d24/Nono	17
GO:0043491	GO:0043491	protein kinase B signaling	45/3363	196/23328	0.000879443	0.00969109	0.00716699	Phlpp1/Setx/Mertk/Gata3/Lrp2/Ptprj/Il1b/Pik3ca/Fgf2/Pik3r3/Mul1/C1qtnf12/Sh2b3/Ret/Tgfb1/Akt2/Rras/Nox4/Nop53/Axl/Cx3cl1/Gdf15/Smpd3/Sesn3/Gpx1/Lingo1/Dag1/Cx3cr1/Stk11/Ddit3/Egfr/Rtn4/Sox9/Rps6kb1/Ngfr/Itgb1bp1/Hsp90aa1/Gata4/Sema5a/Tspyl5/Stk3/Angpt1/Mydgf/Lox/Tcf7l2	45
GO:0033500	GO:0033500	carbohydrate homeostasis	59/3363	274/23328	0.000886274	0.00974901	0.00720983	Map4k4/Gpr39/Nucks1/Mpc2/Mbd5/Ptprj/Foxa2/Fabp5/Pik3ca/Foxo1/Selenot/Crtc2/Stxbp3/Vcam1/C1qtnf12/Park7/Sri/Vgf/Ptpn11/Ncor2/Sh2b2/Alms1/Pparg/Ankrd26/Adipor2/Pih1d1/Nox4/Prcp/Arrb1/Gpi1/Ano1/Sesn3/Sin3a/Gpx1/Sidt2/Hmgn3/Stk11/Foxo3/Mcu/Hk1/Foxk2/Adra1b/Stxbp4/Ngfr/Ero1b/Ptch1/Pck2/Tra2b/Tiam1/Adgrf5/Prkce/Efna5/Kif5b/Ptpn2/Smad4/Bad/Adra2a/Tcf7l2/Lrp5	59
GO:0009914	GO:0009914	hormone transport	76/3363	372/23328	0.000915426	0.0100518	0.00743378	Map4k4/Creb1/Gpr39/Kdm5b/Mpc2/Ildr2/Pask/Gnas/Gata3/Lrp2/Il1b/Foxa2/Selenot/Ensa/Serp1/Stxbp3/Chd7/Edn2/C1qtnf12/Park7/Sri/Pclo/Htt/Tbx3/Vgf/Sirt4/Ptpn11/Pparg/Tmf1/Tm7sf3/Arrb1/Nucb2/Ano1/Rab11fip1/Smpd3/Snx19/Myo5a/Ucn2/Acvr2b/Sidt2/Rab8b/Hmgn3/Midn/Slc16a10/Mcu/Pfkl/Hmga2/Egfr/Stxbp4/Sox11/Glrx/Isl1/Glud1/Pck2/Ywhaz/Npff/Abat/Tiam1/Runx1/Prkce/Rab11fip3/Uqcc2/Efna5/Smad2/Kif5b/Smad4/Bad/Syt7/A…	76
GO:0060996	GO:0060996	dendritic spine development	32/3363	127/23328	0.000925137	0.0100987	0.00746842	Nck2/Stau2/Ngef/Srgap2/Zmynd8/Pdlim5/Lrp8/Camk1/Caprin2/Ube3a/Shank2/Adam10/Zfp365/Dlg4/Git1/Actr2/Ngfr/Psen1/Dbn1/Dlg5/Lrrk2/Tiam1/Arid1b/Ptprs/Nr3c1/Neurl1a/Bhlhb9/Pak3/Hdac6/Mecp2/Cdkl5/Mapk6	32
GO:0010970	GO:0010970	transport along microtubule	39/3363	164/23328	0.000930386	0.0100987	0.00746842	Dst/Traf3ip1/Stau2/Trak2/Ttc30a2/Ssx2ip/Trim46/Snapin/Sfpq/Tmem201/Htt/Ift22/Ttc26/Map6/Pcm1/Myo5a/Cilk1/Kif23/Bsn/Fyco1/Wasf1/Stk11/Rab21/Fbxw11/Kif3a/Flot2/Ndel1/Cep131/Dync1h1/Bicd2/Bloc1s5/Nefl/Ap3m1/Nefm/Rhot2/Kifc1/Kif5b/Bloc1s2/Mecp2	39
GO:0031577	GO:0031577	spindle checkpoint	14/3363	40/23328	0.000934368	0.0100987	0.00746842	Bub1b/Bub1/Cdk5rap2/Mad2l1/Anapc15/Ttk/Atm/Spdl1/Gen1/Xrcc3/Mtbp/Klhl22/Ndc80/Ik	14
GO:0040019	GO:0040019	positive regulation of embryonic development	14/3363	40/23328	0.000934368	0.0100987	0.00746842	Clasp1/Gata3/Foxa2/B4galt5/Wnt4/Nr2c2/Tenm4/Ctnnb1/Phldb1/Dag1/Six4/Dmrt2/Ar/Amot	14
GO:0051205	GO:0051205	protein insertion into membrane	14/3363	40/23328	0.000934368	0.0100987	0.00746842	Maip1/Bcs1l/Timm10/Sh3glb1/Cox18/Reep1/Bax/Timm29/Timm9/Hsp90aa1/Oxa1l/Samm50/Get1/Ubl4a	14
GO:0060337	GO:0060337	type I interferon signaling pathway	14/3363	40/23328	0.000934368	0.0100987	0.00746842	Samhd1/Ythdf3/Adar/Mul1/Ythdf2/Ube2k/Irf3/Lsm14a/Ifitm2/Nlrc5/Cdc37/Mettl3/Ptpn2/Irak1	14
GO:0071357	GO:0071357	cellular response to type I interferon	14/3363	40/23328	0.000934368	0.0100987	0.00746842	Samhd1/Ythdf3/Adar/Mul1/Ythdf2/Ube2k/Irf3/Lsm14a/Ifitm2/Nlrc5/Cdc37/Mettl3/Ptpn2/Irak1	14
GO:0085029	GO:0085029	extracellular matrix assembly	14/3363	40/23328	0.000934368	0.0100987	0.00746842	Clasp1/Notch1/Tgfb1/Has3/Smpd3/Phldb1/Dag1/Ntn4/Ramp2/Sox9/Has1/Lox/Efemp2/Ltbp3	14
GO:1905819	GO:1905819	negative regulation of chromosome separation	14/3363	40/23328	0.000934368	0.0100987	0.00746842	Bub1b/Bub1/Cdk5rap2/Mad2l1/Anapc15/Ttk/Atm/Spdl1/Gen1/Xrcc3/Rad21/Klhl22/Ndc80/Ik	14
GO:0032102	GO:0032102	negative regulation of response to external stimulus	78/3363	384/23328	0.000940459	0.0101468	0.00750401	Traf3ip1/Clasp1/Macir/Nenf/Mapkbp1/Sirpa/Gata3/Notch1/Calcrl/Tfpi/Cd44/Mkks/Thbd/Samhd1/Ada/Ythdf3/Fgf2/Ash1l/Adar/Sema6c/Wnt4/Mul1/C1qtnf12/Ythdf2/Sema3c/Fgl2/Fndc4/Sh2b3/Serpine1/Pparg/Rps19/Irf3/Nucb2/Spn/Prdx2/Nlrc5/Cx3cl1/Ets1/Anxa2/Cd109/Gpx1/Ubash3b/Bbs4/Cx3cr1/Bcr/Mif/Rtn4/Gps2/Crk/Kremen1/Abr/Lgals9/Dhx58/Nploc4/Dbn1/Isl1/Pbk/Nr1d2/Chd8/Mettl3/Sema5a/Trib1/Eppk1/Abcd2/Npff/Dnaja3/Abat/Uf…	78
GO:0046777	GO:0046777	protein autophosphorylation	53/3363	241/23328	0.000952856	0.0102627	0.00758971	Stk16/Nek2/Pask/Stk25/Mapkapk2/Ddr2/Ppp2r5a/Nek6/Eif2ak4/Csnk2a1/Stk4/Ctnnd1/Rap2b/Mknk1/Chek2/Taok3/Eif2ak1/Lmtk2/Tec/Camkk2/Epha1/Wnk1/Styk1/Mapk3/Mvp/Fgfr2/Mre11a/Ttk/Sik2/Atm/Peak1/Frk/Bcr/Stk11/Enpp1/Hk1/Egfr/Stk10/Cdk12/Rad50/Eif2s1/Tssk4/Rap2a/Ripk3/Lrrk2/Tnk2/Gsk3b/Dyrk1a/Brd4/Csnk1g3/Ddx3x/Irak1/Cdkl5	53
GO:1902105	GO:1902105	regulation of leukocyte differentiation	65/3363	309/23328	0.000956209	0.0102738	0.00759791	Casp8/Creb1/Sox13/Hlx/Il15ra/Nrarp/Gnas/Gata3/Cd44/Zc3h8/Il1b/Sox12/Ada/Zbtb46/Fbxw7/Pias3/Notch2/Il7/Shb/Fgl2/Fancd2/Cyp26b1/Tgfb1/Axl/Cul4a/Prdx2/Zfpm1/Ctnnb1/Ubash3b/Zfp609/Vnn1/Fstl3/Zbtb7a/Fbxo7/Thoc5/Nf1/Foxn1/Lgals9/Nme1/Stat5b/Zbtb1/Id2/Dicer1/Hsp90aa1/Gpr137b/Zmiz1/Mmp14/Egr3/Mettl3/Trib1/Nckap1l/Tob2/Gsk3b/Socs1/Runx1/Zfp35/Malt1/Smad7/Ptpn2/Bad/Sart1/Anxa1/Tfe3/Nkap/Il2rg	65
GO:0062197	GO:0062197	cellular response to chemical stress	69/3363	332/23328	0.000957204	0.0102738	0.00759791	Cflar/Scly/Ptgs2/Parp1/Stk25/Setx/Sirpa/Traf2/Chd6/Foxo1/Fbxw7/Slc25a24/Slc7a11/Sfpq/Park7/Sod3/Pkd2/Vkorc1l1/Mpv17/Hsph1/Fancd2/Pyroxd1/Ezh2/Mapk3/Axl/Rps3/Lrrc8e/Hmox1/Prdx2/Smpd3/Meak7/Sin3a/Gpx1/Ctnnb1/Keap1/Atm/Vnn1/Aifm2/Fbxo7/Ddit3/Rwdd1/Foxo3/Egfr/Crk/Mapk7/Ngfr/Pcgf2/Eif2s1/Ercc6l2/Glrx/Dhfr/Serpinb6a/Ubqln1/Fancc/Top2b/Apex1/Ripk3/Gata4/Atf4/Lrrk2/Aqp5/Sod2/Tbc1d24/Ralbp1/Bad/Anxa1/Ddx3…	69
GO:0061614	GO:0061614	pri-miRNA transcription by RNA polymerase II	18/3363	58/23328	0.000962273	0.0103103	0.00762493	Gata3/Nfib/Pparg/Tgfb1/Ctcf/Nfatc3/Ets1/Smad6/Foxo3/Sox9/Ngfr/Yy1/Gnl3/Srf/Nr3c1/Smad4/Fosl1/Apln	18
GO:0006368	GO:0006368	transcription elongation from RNA polymerase II promoter	16/3363	49/23328	0.000986558	0.0104845	0.00775374	Eloc/Rtf1/Ezh2/Ctr9/Ctnnb1/Elof1/Cdk12/Recql5/Eapp/Zmynd11/Cdk13/Supt16/Rnf168/Axin1/Brd4/Ldb1	16
GO:2000678	GO:2000678	negative regulation of transcription regulatory region DNA binding	9/3363	20/23328	0.000986664	0.0104845	0.00775374	Lhx2/Fbxw7/Sri/Sin3a/Ddit3/Hey2/Psen1/Id2/Sox11	9
GO:0030953	GO:0030953	astral microtubule organization	7/3363	13/23328	0.000990005	0.0104845	0.00775374	Clasp1/Pde4dip/Tacc3/Numa1/Rab11a/Kpnb1/Ezr	7
GO:0033182	GO:0033182	regulation of histone ubiquitination	7/3363	13/23328	0.000990005	0.0104845	0.00775374	Cdk9/Park7/Ctr9/Rnf40/Otub2/Wdr70/Otub1	7
GO:0044090	GO:0044090	positive regulation of vacuole organization	7/3363	13/23328	0.000990005	0.0104845	0.00775374	Rab3gap1/Ralb/Lrsam1/Sh3glb1/Anxa2/Pip4k2c/Pip4k2b	7
GO:1904816	GO:1904816	positive regulation of protein localization to chromosome, telomeric region	7/3363	13/23328	0.000990005	0.0104845	0.00775374	Cct3/Cct7/Cct2/Wrap53/Gnl3/Cct8/Dkc1	7
GO:0051225	GO:0051225	spindle assembly	29/3363	112/23328	0.00099038	0.0104845	0.00775374	Clasp1/Aspm/Nek2/Haus2/Tubgcp4/Mybl2/Cdc20/Chek2/Numa1/Rps3/Tnks/Haus8/Kif23/Rab11a/Cenpw/Kpnb1/Csnk1d/Dync1h1/Dicer1/Racgap1/Washc1/Kifc1/Hspa1b/Tubb5/Mapre2/Kif11/Kif4/Smc1a/Haus7	29
GO:0009411	GO:0009411	response to UV	34/3363	138/23328	0.00099873	0.0105369	0.00779248	Parp1/Sde2/Cops9/Zranb3/Eif2ak4/Pcna/Fbxw7/Usp1/Sdf4/Brca2/Xpc/Pold1/Bax/Pold3/Wrn/Primpol/Usp28/Gpx1/Cdc25a/Stk11/Cirbp/Egfr/Hus1/Zbtb1/Eif2s1/Yy1/Ercc8/Pbk/Mettl3/Rnf168/Msh2/Casp7/Cul4b/Dcun1d3	34
GO:0048675	GO:0048675	axon extension	34/3363	138/23328	0.00099873	0.0105369	0.00779248	Nrp2/Raph1/Lhx2/Ttl/Sema6c/Trim46/Sema3c/Rufy3/Auts2/Smo/Cxcl12/Megf8/Cyfip1/Dnm2/Sin3a/Golga4/Rab11a/Rab21/Rtn4/Cdkl3/Ntn1/Ndel1/Atp5g1/Hsp90aa1/Dbn1/Sema5a/Gsk3b/Srf/Sema6b/Ptprs/Cntf/Usp9x/L1cam/Cdkl5	34
GO:0007094	GO:0007094	mitotic spindle assembly checkpoint	13/3363	36/23328	0.00100992	0.0105649	0.00781325	Bub1b/Bub1/Cdk5rap2/Mad2l1/Anapc15/Ttk/Atm/Spdl1/Gen1/Xrcc3/Klhl22/Ndc80/Ik	13
GO:0010573	GO:0010573	vascular endothelial growth factor production	13/3363	36/23328	0.00100992	0.0105649	0.00781325	Ptgs2/Il1b/Sars/C3ar1/C5ar1/Adgrg1/Nutf2/Ccl2/Brca1/Isl1/Gata4/Atf4/Ccbe1	13
GO:0031572	GO:0031572	G2 DNA damage checkpoint	13/3363	36/23328	0.00100992	0.0105649	0.00781325	Clspn/Taok3/Mbd4/Ticrr/Nop53/Taok2/Babam1/Mre11a/Atm/Cdk1/Brca1/Uimc1/Trim39	13
GO:0071173	GO:0071173	spindle assembly checkpoint	13/3363	36/23328	0.00100992	0.0105649	0.00781325	Bub1b/Bub1/Cdk5rap2/Mad2l1/Anapc15/Ttk/Atm/Spdl1/Gen1/Xrcc3/Klhl22/Ndc80/Ik	13
GO:2000785	GO:2000785	regulation of autophagosome assembly	13/3363	36/23328	0.00100992	0.0105649	0.00781325	Rab3gap1/Ralb/Lrsam1/Sec22b/Sh3glb1/Tbc1d14/Pip4k2c/Pip4k2b/Scfd1/Lrrk2/Tmem39a/Rnf5/Fez2	13
GO:0008360	GO:0008360	regulation of cell shape	37/3363	154/23328	0.00101433	0.0105753	0.0078209	Prpf40a/S100a13/Cdc42se1/Pakap/Wdr1/Plxna1/Plxnd1/Gas2/Cyfip1/Parva/Arhgap35/Aldoa/Taok2/Arhgef18/Prag1/Rhou/Rdx/Plxnb1/Epb41l2/Cfap410/Itga7/Kif3a/Myh10/Crk/Ccl2/Rnd2/Syne3/Parvb/Myh9/Tbccd1/Brwd1/Ezr/Myl12a/Anxa1/Msn/Fgd1/Sh3kbp1	37
GO:0014013	GO:0014013	regulation of gliogenesis	37/3363	154/23328	0.00101433	0.0105753	0.0078209	Creb1/Cntn2/Notch1/Lrp2/Dlx2/Il1b/Tlr2/Bag1/Ppp1cc/Wdr1/Pparg/Ezh2/Tgfb1/Tenm4/Atf5/Idh2/Nkx6-2/Cx3cl1/Ctnnb1/Lingo1/Dag1/Cx3cr1/Zfp365/Hmga2/Rtn4/Nf1/Tmem98/Nog/Id2/Sox11/Dicer1/Atxn1/Tiam1/Qk/Bin1/Tcf7l2/Mecp2	37
GO:0002832	GO:0002832	negative regulation of response to biotic stimulus	25/3363	92/23328	0.0010222	0.0106395	0.00786839	Traf3ip1/Mapkbp1/Samhd1/Ythdf3/Adar/Mul1/Ythdf2/Fgl2/Pparg/Rps19/Irf3/Prdx2/Nlrc5/Crk/Lgals9/Dhx58/Nploc4/Mettl3/Trib1/Dnaja3/Ufd1/Nlrc3/Riok3/Ptpn2/Tkfc	25
GO:0007160	GO:0007160	cell-matrix adhesion	48/3363	214/23328	0.00103609	0.0107376	0.00794092	Map4k4/Col3a1/Clasp1/Cntn2/Itgav/Fmn1/Sirpa/Rin2/Itgb6/Ptprj/Jag1/Itga10/Vcam1/Wnt4/Macf1/Serpine1/Zyx/Epha1/Rras/Whamm/Taok2/Plekha2/Ctnnb1/Peak1/Pik3cb/Dag1/Bcr/Myf5/Nf1/Skap1/Itga2b/Itgb1bp1/Actn1/Nid1/Mmp14/Gfus/Itgb7/Ppm1f/Gsk3b/Emp2/Tiam1/Pdpk1/Msln/Srf/Efna5/Onecut2/Ldb1/L1cam	48
GO:0006473	GO:0006473	protein acetylation	44/3363	192/23328	0.00103683	0.0107376	0.00794092	Ing5/Gata3/Crtc2/Zzz3/Park7/Brca2/Supt7l/Ep400/Auts2/Phf14/Setd5/Camk1/Tgfb1/Pih1d1/Arrb1/Mapk3/Kat8/Ctcf/Sin3a/Msl2/Cep295/Morf4l1/Msl3l2/Jade2/Pcgf2/Brca1/Isl1/Kat6b/Esco2/Naa16/Kansl2/Gsk3b/Naa50/Brpf3/Brd4/Iws1/Smad4/Naa40/Taf6l/Ldb1/Ddx3x/Jade3/Hcfc1/Mecp2	44
GO:0045619	GO:0045619	regulation of lymphocyte differentiation	44/3363	192/23328	0.00103683	0.0107376	0.00794092	Sox13/Hlx/Il15ra/Nrarp/Gata3/Cd44/Zc3h8/Il1b/Sox12/Ada/Il7/Shb/Fgl2/Fancd2/Cyp26b1/Tgfb1/Axl/Prdx2/Zfp609/Vnn1/Fbxo7/Foxn1/Lgals9/Stat5b/Zbtb1/Id2/Dicer1/Hsp90aa1/Zmiz1/Mmp14/Egr3/Mettl3/Nckap1l/Socs1/Runx1/Zfp35/Malt1/Smad7/Ptpn2/Bad/Sart1/Anxa1/Nkap/Il2rg	44
GO:0051147	GO:0051147	regulation of muscle cell differentiation	39/3363	165/23328	0.00105184	0.0108598	0.00803132	Cflar/Ccnt2/Rgs2/Notch1/Cdk9/Nfatc2/Fdps/Ankrd17/Cxcl12/Ezh2/Cyp26b1/Camk1/Bhlhe41/Dmpk/Tgfb1/Fgfr2/Tnpo2/Nfatc3/Gdf15/Pin1/Olfm2/Dnmt1/Pias1/Myf5/Ccl8/Yy1/Id2/Nln/Mmp14/Gsk3b/Tbx1/Sod2/Flot1/Nkx2-5/Nr3c1/Smad4/Nfatc1/Ehd1/Mecp2	39
GO:0032147	GO:0032147	activation of protein kinase activity	53/3363	242/23328	0.00105214	0.0108598	0.00803132	Map4k4/Gpr39/Kif14/Mapkbp1/Stk4/Ptpn1/Traf2/Il1b/Fgf2/Iqgap3/Shc1/Clspn/Mul1/Taok3/Ptpn11/Erp29/Camkk2/Mdfic/Tgfa/Ret/Arrb1/Taok2/Lpar2/Prdx2/Gdf15/Kars/Cspg4/Acvr2b/Stk11/Shc2/Egfr/Camkk1/Ksr1/Strada/Psen1/Itgb1bp1/Fgf10/Ang/Bora/Ripk3/Lrrk2/Ghr/Stk3/Angpt1/Emp2/Socs1/Axin1/Pdpk1/Malt1/Map4k2/Adra2a/Pak3/Irak1	53
GO:0061448	GO:0061448	connective tissue development	59/3363	276/23328	0.00106656	0.0109365	0.00808803	Cflar/Prrx1/Col5a1/Gnas/Notch1/Slc25a25/Dlx2/Slc39a13/Ddrgk1/Mkks/Foxa2/Pik3ca/Fgf2/Smad9/Mef2d/Thbs3/Pgrmc2/Bpnt2/Nfib/Pax7/Tapt1/Ptpn11/Creb5/C3ar1/Pthlh/Tgfb1/Mapk3/Dgat2/Serpinh1/Csgalnact1/Smpd3/Snx19/Ctnnb1/Bbs4/Zbtb7a/Chst11/Myf5/Hmga2/Sox9/Nog/Id2/Dicer1/Loxl2/Rarb/Zfp219/Ext1/Rarg/Runx1/Col11a2/Pkdcc/Runx2/Srf/Mex3c/Smad7/Zfp516/Lox/Ltbp3/Lrp5/Lncpint	59
GO:0006506	GO:0006506	GPI anchor biosynthetic process	12/3363	32/23328	0.0010684	0.0109365	0.00808803	Pgap1/Pign/Pigv/Pigg/Pgap2/Pigb/Pgap3/Pigh/Pigp/Pigq/Piga/Dpm3	12
GO:0010574	GO:0010574	regulation of vascular endothelial growth factor production	12/3363	32/23328	0.0010684	0.0109365	0.00808803	Ptgs2/Il1b/Sars/C3ar1/C5ar1/Nutf2/Ccl2/Brca1/Isl1/Gata4/Atf4/Ccbe1	12
GO:0060977	GO:0060977	coronary vasculature morphogenesis	12/3363	32/23328	0.0010684	0.0109365	0.00808803	Spred1/Notch1/Lrp2/Fgf2/Fgfr2/Ctnnb1/Smad6/Hey2/Gata4/Arid2/Angpt1/Tbx1	12
GO:1901797	GO:1901797	negative regulation of signal transduction by p53 class mediator	12/3363	32/23328	0.0010684	0.0109365	0.00808803	Cd44/Sh3glb1/Nop53/Pcbp4/Cep63/Pttg1ip/Mif/Rffl/Rrm2b/Rrn3/Senp2/Dyrk1a	12
GO:0006298	GO:0006298	mismatch repair	10/3363	24/23328	0.00107681	0.0109502	0.00809815	Exo1/Pms1/Pcna/Pms2/Rpa3/Xpc/Mcm9/Rpa1/Msh3/Msh2	10
GO:0006312	GO:0006312	mitotic recombination	10/3363	24/23328	0.00107681	0.0109502	0.00809815	Rad51/Brca2/Xrcc1/Rad50/Rad51d/Smc6/Gen1/Xrcc3/Msh3/Nsmce2	10
GO:0071459	GO:0071459	protein localization to chromosome, centromeric region	10/3363	24/23328	0.00107681	0.0109502	0.00809815	Bub1b/Knl1/Cenpa/Ctcf/Ttk/Cdk1/Spdl1/Mtbp/Ndc80/Ik	10
GO:0097150	GO:0097150	neuronal stem cell population maintenance	10/3363	24/23328	0.00107681	0.0109502	0.00809815	Aspm/Prrx1/Sox2/Foxo1/Fancd2/Wdr62/Pcm1/Hook3/Foxo3/Fancc	10
GO:1903649	GO:1903649	regulation of cytoplasmic transport	11/3363	28/23328	0.00109665	0.0111011	0.00820979	Trim46/Sh3glb1/Chmp3/Mapk3/Rdx/Rab21/Lrrk2/Ezr/Msn/Mecp2/Snx12	11
GO:0008286	GO:0008286	insulin receptor signaling pathway	31/3363	123/23328	0.00109703	0.0111011	0.00820979	Erfe/Nucks1/Ptpn1/Slc2a8/Ptprj/Il1b/Soga1/Foxo1/Shc1/Pik3r3/C1qtnf12/Ptpn11/Sh2b2/Ankrd26/Akt2/Nucb2/Ptpre/Sesn3/Smarcc1/Sik2/Enpp1/Foxo3/Socs7/Ndel1/Rps6kb1/Stxbp4/Gsk3b/Socs1/Srsf3/Ccnd3/Ptpn2	31
GO:0046474	GO:0046474	glycerophospholipid biosynthetic process	31/3363	123/23328	0.00109703	0.0111011	0.00820979	Dgkd/Pgap1/Pign/Fabp5/Pik3ca/Fgf2/Sh3glb1/Pigv/Pik3cd/Selenoi/Pigg/Tamm41/Pgap2/Cdipt/Ptdss2/Mboat7/Vac14/Abhd8/Pigb/Pik3cb/Pip5k1c/Chpt1/Pgap3/Pigh/Htr2a/Chkb/Pcyt1a/Pigp/Pigq/Piga/Dpm3	31
GO:0032527	GO:0032527	protein exit from endoplasmic reticulum	15/3363	45/23328	0.0011082	0.0111403	0.00823877	Tm9sf4/Sec16a/Sec61b/Vcp/Tmem129/Edem1/Sec13/Numa1/Hsp90b1/Derl2/Nploc4/Tecpr2/Faf2/Ufd1/Bcap31	15
GO:0000012	GO:0000012	single strand break repair	6/3363	10/23328	0.00111169	0.0111403	0.00823877	Parp1/Aptx/Xrcc1/Lig4/Tdp1/Ercc8	6
GO:0000183	GO:0000183	rDNA heterochromatin assembly	6/3363	10/23328	0.00111169	0.0111403	0.00823877	Rrp8/Smarca5/Ubtf/Phf2/Naa40/Suv39h1	6
GO:0034454	GO:0034454	microtubule anchoring at centrosome	6/3363	10/23328	0.00111169	0.0111403	0.00823877	Pcm1/Hook3/Bbs4/Kif3a/Nin/Ccdc120	6
GO:1902018	GO:1902018	negative regulation of cilium assembly	6/3363	10/23328	0.00111169	0.0111403	0.00823877	Odf2l/Tchp/Cdk10/Dnm2/Map4/Tbc1d7	6
GO:1904851	GO:1904851	positive regulation of establishment of protein localization to telomere	6/3363	10/23328	0.00111169	0.0111403	0.00823877	Cct3/Cct7/Cct2/Wrap53/Cct8/Dkc1	6
GO:0060419	GO:0060419	heart growth	30/3363	118/23328	0.00112589	0.0112644	0.00833052	Rgs2/Kcnk2/Notch1/Ttn/Fgf2/Fdps/Pdlim5/Tenm4/Fgfr2/Sorbs2/Pin1/Ctnnb1/Tbx20/Ncam1/Hey2/Cdk1/Gli1/Prkar1a/Adra1b/Nog/Yy1/Foxc1/Gata4/Arid2/Heg1/Gsk3b/Rxrb/Nkx2-5/Nr3c1/Dusp9	30
GO:0009895	GO:0009895	negative regulation of catabolic process	65/3363	311/23328	0.00113617	0.0113489	0.00839301	Angel2/Mapkapk2/Csnk2a1/Ctsa/Trdmt1/Il1b/Ddrgk1/Psmf1/Sec22b/Tent5c/Sdcbp/Tardbp/Park7/Rpl5/Tbc1d14/Mad2l1/Tigar/Nop53/Crtc3/Aqp11/Naf1/Hmox1/Pin1/Anxa2/Usp19/Smarcc1/Wdr6/Cirbp/Agap2/Egfr/Sco1/Mettl16/Poldip2/Foxk2/Adra1b/Derl2/Timp2/Nampt/Scfd1/Psen1/Dicer1/Pbk/Gata4/Dap/Lrrk2/Pabpc1/Clec16a/Klhl22/Tmem39a/Pam16/Rubcn/Anks1/Washc1/Qk/Rnf5/Trim39/Fez2/Wac/Dnd1/Smad4/Adra2a/Rbm10/Timp1/Dkc1/Snx12	65
GO:0048661	GO:0048661	positive regulation of smooth muscle cell proliferation	28/3363	108/23328	0.00117401	0.0116676	0.00862875	Ptgs2/Calcrl/Pik3ca/Fgf2/Mef2d/Shc1/Gnai3/Orc1/C3ar1/Fgfr2/Hmox1/Cx3cl1/Smpd3/Dnmt1/Htr1b/Egfr/Rps6kb1/Stat5b/Nampt/Id2/Abcc4/Irak4/Skp2/Gsk3b/Adamts1/Notch3/Gnaq/Irak1	28
GO:0048704	GO:0048704	embryonic skeletal system morphogenesis	28/3363	108/23328	0.00117401	0.0116676	0.00862875	Prrx1/Flvcr1/Gnas/Dlx2/Pax5/Tulp3/Megf8/Fgfr2/Ctnnb1/Chst11/Myf5/Hoxb9/Hoxb8/Hoxb6/Hoxb5/Hoxb4/Nog/Pcgf2/Sox11/Six4/Mmp14/Grhl2/Hoxc11/Tbx1/Axin1/Runx2/Smad2/Ndst1	28
GO:0055017	GO:0055017	cardiac muscle tissue growth	28/3363	108/23328	0.00117401	0.0116676	0.00862875	Rgs2/Kcnk2/Notch1/Fgf2/Fdps/Pdlim5/Tenm4/Fgfr2/Sorbs2/Pin1/Ctnnb1/Tbx20/Ncam1/Hey2/Cdk1/Gli1/Prkar1a/Adra1b/Nog/Yy1/Foxc1/Gata4/Arid2/Heg1/Gsk3b/Rxrb/Nkx2-5/Nr3c1	28
GO:0060976	GO:0060976	coronary vasculature development	22/3363	78/23328	0.00117562	0.0116676	0.00862875	Spred1/Notch1/Lrp2/Fgf2/Prokr1/Plxnd1/Megf8/Kif7/Fgfr2/Dnm2/Ctnnb1/Smad6/Hey2/Myh10/Gata4/Arid2/Angpt1/Robo1/Tbx1/Srf/Ndst1/Apln	22
GO:0009791	GO:0009791	post-embryonic development	33/3363	134/23328	0.00118402	0.0117322	0.00867652	Stk36/Kdm5b/Gnas/Gata3/Ash1l/Mecom/Serp1/Invs/Bpnt2/Sema3c/Asl/Grcc10/Atn1/Atf5/Bax/Fgfr2/Acvr2b/Atm/Csrnp1/Chst11/Apob/Psen1/Dicer1/Heg1/Sod2/Mmut/Smad2/Gnaq/Tcf7l2/Zfp950/Usp9x/Mecp2/Atrx	33
GO:0007173	GO:0007173	epidermal growth factor receptor signaling pathway	27/3363	103/23328	0.0011917	0.0117894	0.0087188	Cnot9/Dgkd/Zgpat/Mvb12b/Ptprj/Kif16b/Fbxw7/Shc1/Hip1r/Ptpn11/Hip1/Tgfa/Plaur/Tgfb1/Mvp/Aplp2/Fam83b/Esr1/Egfr/Vps25/Sox9/Psen1/Socs4/Pdpk1/Ptpn2/Neurl1a/Adra2a	27
GO:0042147	GO:0042147	retrograde transport, endosome to Golgi	23/3363	83/23328	0.00119675	0.0118205	0.00874182	Tmem87b/Pheta1/Tbc1d14/Ap1s1/Vps50/Rbsn/Erc1/Numa1/Dennd5a/Rab6b/Vps26b/Plekhj1/Sgsm2/Gosr2/Lrrk2/Washc1/Ehd3/Tbc1d5/Prepl/Slc66a2/Gbf1/Vti1a/Snx12	23
GO:1901657	GO:1901657	glycosyl compound metabolic process	26/3363	98/23328	0.00120391	0.0118723	0.00878011	Tyw5/Ahcy/Ada/Gmps/Ampd2/Gnai3/Fuca1/Icmt/Gba2/Akr1a1/Cda/Tyw1/Dera/Pcmt1/Gamt/Nme1/Tk1/Lrrk2/Tymp/Umps/Abhd10/Nme3/Ak3/Nt5c2/Prps1/Gla	26
GO:0072655	GO:0072655	establishment of protein localization to mitochondrion	25/3363	93/23328	0.00120961	0.0119095	0.00880764	Maip1/Bcs1l/Timm17a/Timm10/Fbxw7/Dnajc19/Sh3glb1/Tomm5/Atpif1/Cox18/Sirt4/Hsph1/Bax/Timm29/Fbxo7/Ddit3/Hk1/Dusp18/Timm9/Hsp90aa1/Oxa1l/Samm50/Lrrk2/Ywhaz/Pam16	25
GO:0044786	GO:0044786	cell cycle DNA replication	14/3363	41/23328	0.00123271	0.0121178	0.00896163	Ilkap/Rad51/Gins1/Pcna/Chek2/Brca2/Dna2/E2f7/Senp2/Mcm4/Cdc45/Wiz/Pola1/Atrx	14
GO:1903364	GO:1903364	positive regulation of cellular protein catabolic process	35/3363	145/23328	0.00125208	0.0122798	0.00908143	Ddrgk1/Fbxw7/Faf1/Vcp/Zyg11b/Cdc20/Atpif1/Edem1/Rnf40/Nop53/Rdx/Gclc/Arih1/Pias1/Pttg1ip/Rnf217/Osbpl7/Csnk1d/Psen1/Hsp90aa1/Ubqln1/Socs4/Trib1/Lrrk2/Csnk1e/Gsk3b/Ube2v2/Axin1/Ezr/Uqcc2/Hspa1b/Csnk1a1/Smad7/Msn/Bcap31	35
GO:0002762	GO:0002762	negative regulation of myeloid leukocyte differentiation	16/3363	50/23328	0.00125911	0.0122798	0.00908143	Zbtb46/Fbxw7/Pias3/Cul4a/Zfpm1/Ctnnb1/Ubash3b/Fstl3/Thoc5/Nf1/Nme1/Gpr137b/Trib1/Tob2/Runx1/Ptpn2	16
GO:0008333	GO:0008333	endosome to lysosome transport	16/3363	50/23328	0.00125911	0.0122798	0.00908143	Tgfbrap1/Trak2/Sort1/Snx16/Snapin/Vcp/Vps33a/Chmp3/Hook3/Aktip/Dennd3/Mgrn1/Clec16a/Ubxn6/Bin1/Gprasp1	16
GO:0043392	GO:0043392	negative regulation of DNA binding	16/3363	50/23328	0.00125911	0.0122798	0.00908143	Nek2/Lhx2/Fbxw7/Zfp462/Nfib/Sri/Smo/Hmox1/Tnks/Sin3a/Ddit3/Hey2/Psen1/Id2/Sox11/Wfikkn1	16
GO:0047496	GO:0047496	vesicle transport along microtubule	16/3363	50/23328	0.00125911	0.0122798	0.00908143	Trak2/Trim46/Snapin/Htt/Kif23/Fyco1/Stk11/Fbxw11/Ndel1/Dync1h1/Bloc1s5/Ap3m1/Kifc1/Kif5b/Bloc1s2/Mecp2	16
GO:0021915	GO:0021915	neural tube development	44/3363	194/23328	0.00129353	0.0125956	0.00931501	Casp8/Traf3ip1/En1/Lhx2/Stk4/Notch1/Zeb2/Lrp2/Foxa2/Intu/Bcl10/Phgdh/Luzp1/Arid1a/Pax7/Sema3c/Smo/Tulp3/Tgfb1/Arhgap35/Fkbp8/Rpgrip1l/Dzip1l/Bbs4/Ipmk/Apaf1/Kif3a/Nf1/Fzd2/Pfn1/Nog/Mthfd1/Psen1/Sox11/Hectd1/Cdk20/Ptch1/Fzd3/Grhl2/Cby1/Stk3/Celsr1/Rarg/Tcf7l2	44
GO:0043534	GO:0043534	blood vessel endothelial cell migration	30/3363	119/23328	0.00130131	0.0126239	0.00933593	Ptgs2/Spred1/Notch1/Fgf2/Fbxw7/Pik3r3/Pparg/Tgfb1/Prcp/Hmox1/Ets1/Gpx1/Amotl1/Nus1/Lemd3/Nf1/Itgb1bp1/Egr3/Sh3bp1/Angpt1/Myh9/Robo1/Emp2/Pdpk1/Csnk2b/Srf/Jcad/Anxa1/Mecp2/Amot	30
GO:2000278	GO:2000278	regulation of DNA biosynthetic process	30/3363	119/23328	0.00130131	0.0126239	0.00933593	Terf1/Nek2/Kcnk2/Pcna/Fgf2/Cct3/Rfc5/Cct7/Pparg/C3ar1/Nox4/Mapk3/Naf1/Tnks/Pif1/Ctnnb1/Atm/Ptges3/Cct2/Wrap53/Polg2/Hsp90aa1/Tinf2/Grhl2/Gsk3b/Cct8/Pot1b/Dcp2/Dkc1/Pak3	30
GO:0030856	GO:0030856	regulation of epithelial cell differentiation	37/3363	156/23328	0.00130255	0.0126239	0.00933593	Spred1/Ncoa3/Gata3/Notch1/Zeb2/Il1b/Jag1/Sox2/Fgf2/Fat4/Tbx3/Serpine1/Smo/Apold1/Ezh2/Numa1/Spred3/Ikbkb/Cd109/Ctnnb1/Keap1/Hey2/Sox9/Foxn1/Med1/Stat5b/Etv4/Sgpp1/Foxc1/Ptch1/Grhl2/Maff/Eppk1/Vdr/Cul7/Bad/Rfx3	37
GO:0003184	GO:0003184	pulmonary valve morphogenesis	8/3363	17/23328	0.0013274	0.0128247	0.00948441	Notch1/Jag1/Notch2/Tbx20/Smad6/Hey2/Robo1/Nfatc1	8
GO:0060413	GO:0060413	atrial septum morphogenesis	8/3363	17/23328	0.0013274	0.0128247	0.00948441	Notch2/Smo/Zfpm1/Tbx20/Hey2/Isl1/Gata4/Nkx2-5	8
GO:0016239	GO:0016239	positive regulation of macroautophagy	20/3363	69/23328	0.00133871	0.0129138	0.00955033	Rab3gap1/Ralb/Lrsam1/Tlr2/Gnai3/Sh3glb1/Vps13d/Htt/Nod1/Mapk3/Hmox1/Sesn3/Cdc37/Fyco1/Pip4k2c/Pip4k2b/Clec16a/Wac/Huwe1/Hdac6	20
GO:0051294	GO:0051294	establishment of spindle orientation	13/3363	37/23328	0.00135368	0.0130378	0.00964207	Clasp1/Sapcd2/Cdk5rap2/Cenpa/Htt/Mad2l1/Numa1/Map4/Fbxw11/Spdl1/Ndel1/Fgf10/Ndc80	13
GO:0001764	GO:0001764	neuron migration	43/3363	189/23328	0.00136578	0.0131173	0.00970084	Col3a1/Nrp2/Aspm/Sdccag8/Srgap2/Cntn2/Nsmf/Gata3/Trim46/Plaa/Auts2/Cxcl12/Axl/Bax/Pcm1/Adgrg1/Pomk/Fbxo31/Ctnnb1/Tbx20/Bbs4/Zfp609/Myh10/Crk/Ywhae/Ntn1/Ndel1/Psen1/Hsp90aa1/Top2b/Zmiz1/Fzd3/Elp3/Matn2/Celsr1/Mrtfb/Gsk3b/Tbc1d24/Srf/Usp9x/Gpr173/Cdkl5/Ulk4	43
GO:0048144	GO:0048144	fibroblast proliferation	28/3363	109/23328	0.00136617	0.0131173	0.00970084	Creb1/Ddr2/Nras/Fndc3b/Fosl2/Serpine1/Pparg/Tgfb1/Fbrs/Bax/Lig4/Ednra/Anxa2/Esr1/Mif/Egfr/Nf1/Ngfr/Sp2/Fntb/B4galt7/Fgf10/Zmiz1/Fbln1/Nlrc3/Sod2/Fth1/Emd	28
GO:0006029	GO:0006029	proteoglycan metabolic process	21/3363	74/23328	0.00138223	0.0132101	0.00976945	Chst10/Bpnt2/Man1c1/Ugdh/Foxl1/Csgalnact1/Ctnnb1/Glce/Hs3st5/Spock2/Chst11/Dse/Chst3/Cant1/B4galt7/Extl3/Ext1/Ndst1/B3gat3/Tcf7l2/Bgn	21
GO:0046824	GO:0046824	positive regulation of nucleocytoplasmic transport	21/3363	74/23328	0.00138223	0.0132101	0.00976945	Ptgs2/Wipf1/Khdrbs1/Tardbp/Smo/Camk1/Tgfb1/Nutf2/Zic1/Cdk1/Ywhae/Brca1/Ppm1a/Akap5/Psen1/Hsp90aa1/Rbm26/Gsk3b/Rbm27/Tcf7l2/Emd	21
GO:2001021	GO:2001021	negative regulation of response to DNA damage stimulus	21/3363	74/23328	0.00138223	0.0132101	0.00976945	Rif1/Cd44/Trp53bp1/Chek2/Ogg1/Cxcl12/Xrcc1/Rps3/Pcbp4/Cgas/Pttg1ip/Mif/Thoc5/Recql5/Otub2/Rmi2/Senp2/Polq/Dyrk1a/Ppp1r10/Otub1	21
GO:1902750	GO:1902750	negative regulation of cell cycle G2/M phase transition	17/3363	55/23328	0.00138543	0.0132203	0.00977697	Orc1/Clspn/Taok3/Mbd4/Ticrr/Nop53/Atf5/Taok2/Babam1/Mre11a/Atm/Cdk1/Hus1/Brca1/Uimc1/Rad21/Trim39	17
GO:0042752	GO:0042752	regulation of circadian rhythm	32/3363	130/23328	0.00140415	0.0133783	0.00989386	Creb1/Phlpp1/Kdm5b/Ada/Fbxw7/Chrnb2/Sfpq/Tardbp/Cort/Per3/Ppp1cc/Pparg/Ezh2/Ube3a/Fbxl8/Sin3a/Fbxl12/Spsb4/Cdk1/Fbxw11/Csnk1d/Id2/Fbxl21/Nr1d2/Csnk1e/Gsk3b/Fbxl17/Rbm4b/Rorb/Usp9x/Nono/Suv39h1	32
GO:0019319	GO:0019319	hexose biosynthetic process	22/3363	79/23328	0.00141097	0.0134227	0.00992666	Erfe/Soga1/Foxo1/Crtc2/C1qtnf12/Fam3c/Slc35b4/Tpi1/Gpi1/Dgat2/Arpp19/Stk11/Ppp4r3b/Sirt7/Nln/Pck2/Gpt/Atf4/Nr3c1/Ptpn2/Pcx/Tcf7l2	22
GO:0006402	GO:0006402	mRNA catabolic process	48/3363	217/23328	0.00141392	0.0134301	0.00993217	Cnot9/Rnasel/Angel2/Mapkapk2/Ssb/Helz2/Ythdf3/Rbm8a/Csde1/Tent5c/Mov10/Mettl14/Ncbp1/Ythdf2/Mrto4/Tardbp/Lsm3/Lsm5/Exosc6/Lsm6/Pcbp4/Dcps/Atm/Cirbp/Lsm7/Alkbh5/Fxr2/Mettl16/Tbrg4/Zc3h14/Dicer1/Tut7/Apex1/Pde12/Mettl3/Zhx2/Tnrc6b/Pabpc1/Ncbp2/Carhsp1/Qk/Hnrnpm/Dcp2/Etf1/Dnd1/Ctif/Nanos1/Rbm10	48
GO:0010259	GO:0010259	multicellular organism aging	15/3363	46/23328	0.00142798	0.0135134	0.00999378	Serp1/Cisd2/Icmt/Htt/Atn1/Wrn/Atm/Cgas/Jmjd1c/Ndufs6/Lrrk2/Msh2/Rnf165/Suv39h1/Lncpint	15
GO:0061647	GO:0061647	histone H3-K9 modification	15/3363	46/23328	0.00142798	0.0135134	0.00999378	Rif1/Gata3/Crtc2/Setd7/Setdb1/Pax5/Pih1d1/Dnmt1/Brca1/Arid4b/Prdm9/Smad4/Suv39h1/Mecp2/Atrx	15
GO:0043409	GO:0043409	negative regulation of MAPK cascade	40/3363	173/23328	0.00142924	0.0135134	0.00999378	Phlpp1/Aida/Rgs2/Spred1/Sirpa/Ptpn1/Ptprj/Mapk8ip1/Il1b/Foxo1/Ash1l/Cdc42se1/Mecom/Taok3/Paqr3/Pebp1/Sh2b3/Hsph1/Ankrd26/Arrb1/Spred3/Pin1/Dag1/Cnksr3/Gps2/Nf1/Mapk7/Itgb1bp1/Zmynd11/Ranbp9/F2rl1/Pbk/Fbln1/Gsk3b/Ezr/Ptpn2/Smad4/Eif3a/Dusp9/Igbp1	40
GO:0030072	GO:0030072	peptide hormone secretion	60/3363	285/23328	0.00143311	0.0135294	0.0100056	Map4k4/Gpr39/Mpc2/Ildr2/Pask/Il1b/Foxa2/Selenot/Ensa/Serp1/Stxbp3/Chd7/C1qtnf12/Park7/Sri/Pclo/Htt/Vgf/Sirt4/Ptpn11/Pparg/Tm7sf3/Arrb1/Nucb2/Ano1/Smpd3/Snx19/Myo5a/Acvr2b/Sidt2/Rab8b/Hmgn3/Midn/Slc16a10/Mcu/Pfkl/Hmga2/Egfr/Stxbp4/Glrx/Isl1/Glud1/Pck2/Npff/Abat/Tiam1/Prkce/Uqcc2/Efna5/Smad2/Kif5b/Bad/Syt7/Adra2a/Tcf7l2/Lrp5/Tcirg1/Anxa1/Rfx3/Apln	60
GO:2001235	GO:2001235	positive regulation of apoptotic signaling pathway	42/3363	184/23328	0.00144131	0.013562	0.0100297	Nck2/Casp8/Ing5/Stk4/Traf2/Nacc2/Bub1/Fbxw7/Bcl10/Mllt11/Sh3glb1/Faf1/Sfpq/Rnf183/Atpif1/Park7/Hip1r/Ret/Plaur/Dedd2/Plekhf1/Bax/Rps3/Wwox/Ppp2r1b/Bclaf1/Ddit3/Unc5b/Apaf1/Nf1/Ngfr/Eef1e1/Ripk3/Stk3/Gsk3b/Ppp2r1a/Trim39/Ralbp1/Ctnna1/Ptpn2/Bad/Bcap31	42
GO:1905475	GO:1905475	regulation of protein localization to membrane	44/3363	195/23328	0.00144162	0.013562	0.0100297	Ppp2r5a/Lrp4/Csnk2a1/Stom/Zmynd8/Slc7a11/Sh3glb1/Tmem59/Rer1/Tcaf2/Tcaf1/Tgfb1/Akt2/Clip3/Sorbs2/Ptpn9/Adam10/Myo5a/Rab11a/Dag1/Ank3/Egfr/Dlg4/Ccl2/Commd1/Akap5/Itgb1bp1/Hectd1/Dbn1/Lgals3/Mmp14/Grasp/Ap2m1/Gsk3b/Slc5a3/Pkdcc/Cript/Ezr/Pdpk1/Mtcl1/Kif5b/Gripap1/Ar/Iqsec2	44
GO:0060828	GO:0060828	regulation of canonical Wnt signaling pathway	51/3363	234/23328	0.00144314	0.013562	0.0100297	Aspm/Nrarp/Lrp4/Lgr4/Stk4/Notch1/Ctnnd1/Sox2/Fgf2/Foxo1/Invs/Vcp/Wnk1/Caprin2/Tgfb1/Peg12/Fgfr2/Zfp703/Tnks/Pin1/Stk11/Tle5/Ddit3/Foxo3/Gli1/Egfr/G3bp1/Sox9/Kremen1/Nog/Csnk1d/Ppm1a/Psen1/Fgf10/Isl1/Chd8/Sema5a/Cby1/Lrrk2/Stk3/Csnk1e/Gsk3b/Axin1/Nkx2-5/Csnk1g3/Csnk1a1/Gnaq/Tcf7l2/Sdhaf2/Ddx3x/Emd	51
GO:1901215	GO:1901215	negative regulation of neuron death	54/3363	251/23328	0.00145416	0.0136254	0.0100766	Creb1/En1/Kif14/Nenf/Set/Pik3ca/Slc7a11/Bag1/Park7/Hsph1/Smo/Tigar/Arrb1/C5ar1/Axl/Gpi1/Bax/Star/Hmox1/Prdx2/Cx3cl1/Aars/Lig4/Meak7/Pin1/Gclc/Ctnnb1/Cx3cr1/Esr1/Fbxo7/Agap2/Unc5b/Ngfr/Psen1/Psmc1/Six4/Isl1/Nefl/Sncg/Atf4/Lrrk2/Ghr/Angpt1/Amigo2/Gsk3b/Ube2v2/Sod2/Msh2/Pdpk1/Tbc1d24/Cntf/Nono/Bhlhb9/Mecp2	54
GO:0006505	GO:0006505	GPI anchor metabolic process	12/3363	33/23328	0.00146088	0.0136254	0.0100766	Pgap1/Pign/Pigv/Pigg/Pgap2/Pigb/Pgap3/Pigh/Pigp/Pigq/Piga/Dpm3	12
GO:0051642	GO:0051642	centrosome localization	12/3363	33/23328	0.00146088	0.0136254	0.0100766	Pard3b/Aspm/Ccdc141/Tmem201/Mad2l1/Ndel1/Nin/Bicd2/Dlgap5/Tbccd1/Ezr/Kif5b	12
GO:1901099	GO:1901099	negative regulation of signal transduction in absence of ligand	12/3363	33/23328	0.00146088	0.0136254	0.0100766	Il1b/Il7/Eya3/Zc3hc1/Prdx2/Cx3cl1/Cx3cr1/Agap2/Unc5b/Mapk7/Fgf10/Ctnna1	12
GO:2001240	GO:2001240	negative regulation of extrinsic apoptotic signaling pathway in absence of ligand	12/3363	33/23328	0.00146088	0.0136254	0.0100766	Il1b/Il7/Eya3/Zc3hc1/Prdx2/Cx3cl1/Cx3cr1/Agap2/Unc5b/Mapk7/Fgf10/Ctnna1	12
GO:0060324	GO:0060324	face development	18/3363	60/23328	0.00148738	0.0138516	0.0102439	Rab3gap1/Mkks/Chd7/Asph/Ptpn11/Tgfb1/Rras/Mapk3/Ankrd11/Bbs4/Csrnp1/Nog/Grhl2/Rarg/Tbx1/Srf/Tcf7l2/Zfp950	18
GO:0006650	GO:0006650	glycerophospholipid metabolic process	55/3363	257/23328	0.00149979	0.0139462	0.0103138	Dgkd/Pgap1/Pign/Prdx6/Gpcpd1/Fabp5/Pik3ca/Fgf2/Acp6/Dnajc19/Sh3glb1/Pik3r3/Bpnt2/Stoml2/Pigv/Pik3cd/Selenoi/Pigg/Fam126a/Tamm41/Pgap2/Cdipt/Ptdss2/Mboat7/Vac14/Abhd8/Cish/Sacm1l/Pigb/Pik3cb/Pip5k1c/Chpt1/Socs2/Pip4k2c/Mtmr4/Socs7/Pip4k2b/Pgap3/Pigh/Socs4/Htr2a/Mtmr12/Pdxp/Chkb/Pcyt1a/Socs1/Pigp/Abhd16a/Lclat1/Ttc7/Pigq/Socs6/Piga/Mecp2/Dpm3	55
GO:0051204	GO:0051204	protein insertion into mitochondrial membrane	9/3363	21/23328	0.00150718	0.013994	0.0103492	Maip1/Timm10/Sh3glb1/Cox18/Bax/Timm29/Timm9/Hsp90aa1/Samm50	9
GO:0030073	GO:0030073	insulin secretion	50/3363	229/23328	0.00153289	0.0142114	0.0105099	Map4k4/Gpr39/Mpc2/Ildr2/Il1b/Foxa2/Selenot/Ensa/Serp1/Stxbp3/C1qtnf12/Park7/Sri/Pclo/Htt/Vgf/Sirt4/Ptpn11/Tm7sf3/Arrb1/Ano1/Snx19/Myo5a/Acvr2b/Sidt2/Hmgn3/Midn/Mcu/Pfkl/Stxbp4/Glrx/Isl1/Glud1/Pck2/Npff/Abat/Tiam1/Prkce/Uqcc2/Efna5/Smad2/Kif5b/Bad/Syt7/Adra2a/Tcf7l2/Lrp5/Tcirg1/Anxa1/Rfx3	50
GO:0034724	GO:0034724	DNA replication-independent nucleosome organization	11/3363	29/23328	0.00153878	0.0142234	0.0105188	Hjurp/Oip5/Itgb3bp/Nasp/Asf1b/Asf1a/H4c11/Cenpp/Supt16/Ubn1/Atrx	11
GO:0097345	GO:0097345	mitochondrial outer membrane permeabilization	11/3363	29/23328	0.00153878	0.0142234	0.0105188	Sh3glb1/Mul1/Atpif1/Slc35f6/Hip1r/Bax/Gclc/Gsk3b/Rhot2/Acaa2/Bloc1s2	11
GO:0006301	GO:0006301	postreplication repair	10/3363	25/23328	0.00156467	0.0143769	0.0106323	Pcna/Faap20/Vcp/Pold1/Primpol/Poldip2/Brca1/Zbtb1/Ube2v2/Msh2	10
GO:0007095	GO:0007095	mitotic G2 DNA damage checkpoint	10/3363	25/23328	0.00156467	0.0143769	0.0106323	Clspn/Taok3/Mbd4/Ticrr/Nop53/Taok2/Mre11a/Atm/Cdk1/Trim39	10
GO:0010165	GO:0010165	response to X-ray	10/3363	25/23328	0.00156467	0.0143769	0.0106323	Nucks1/Gata3/Lrp2/Brca2/Lig4/Kars/Atm/Ercc8/Msh2/Anxa1	10
GO:0032480	GO:0032480	negative regulation of type I interferon production	10/3363	25/23328	0.00156467	0.0143769	0.0106323	Traf3ip1/Sirpa/Irf3/Traip/Dhx58/Nploc4/Yy1/Ufd1/Nlrc3/Ptprs	10
GO:0018394	GO:0018394	peptidyl-lysine acetylation	38/3363	163/23328	0.00158046	0.014495	0.0107197	Ing5/Gata3/Crtc2/Zzz3/Park7/Brca2/Supt7l/Ep400/Auts2/Phf14/Setd5/Tgfb1/Pih1d1/Arrb1/Mapk3/Kat8/Ctcf/Sin3a/Msl2/Morf4l1/Msl3l2/Jade2/Pcgf2/Brca1/Isl1/Kat6b/Kansl2/Naa50/Brpf3/Brd4/Iws1/Smad4/Naa40/Taf6l/Ldb1/Jade3/Hcfc1/Mecp2	38
GO:0045862	GO:0045862	positive regulation of proteolysis	70/3363	344/23328	0.00158221	0.014495	0.0107197	Cflar/Casp8/Cntn2/Timm17a/Ctnnd1/Il1b/Ddrgk1/Fbxw7/Bcl10/Mul1/Asph/Vcp/Zyg11b/Cdc20/Atpif1/Hip1r/Sart3/Cldn4/Hip1/Edem1/Pparg/Cycs/Nod1/Ret/Arrb1/Spon1/Mapk3/Rnf40/Nop53/Bax/Rps3/Pidd1/Kars/Gclc/Arih1/Pias1/Rnf217/Apaf1/Fbxw11/Osbpl7/Psme3/Ngfr/Csnk1d/Psen1/Ubqln1/Socs4/Mmp14/Psme1/Dap/Trib1/Lrrk2/Myh9/Csnk1e/Dnaja3/Ppm1f/Gsk3b/Robo1/Ube2v2/Axin1/Pdcd2/Hspa1b/Csnk1a1/Malt1/Smad7/Mbp/Ccbe1/Bad/Adr…	70
GO:0120034	GO:0120034	positive regulation of plasma membrane bounded cell projection assembly	28/3363	110/23328	0.0015849	0.0144982	0.0107221	Zmynd8/Clrn1/Wasf2/Htt/Tapt1/Auts2/Brk1/Cyfip1/Arhgap35/Atmin/Dnm2/Mns1/Bbs4/Septin9/Actr2/Ndel1/Pfn1/Mien1/Plekhm1/Plek2/Hsp90aa1/F2rl1/Washc1/Srf/Fam98a/Dpysl3/Neurl1a/Pqbp1	28
GO:0006469	GO:0006469	negative regulation of protein kinase activity	46/3363	207/23328	0.00158869	0.0145033	0.0107258	Aida/Rgs2/Spred1/Pkig/Ptpn1/Zgpat/Ptprj/Mapk8ip1/Il1b/Adar/Shb/Park7/Prkag2/Paqr3/Sh2b3/Prkrip1/Epha1/Akt1s1/Spred3/Mvp/Ubash3b/Fbxo7/Adarb1/Ptprq/Nf1/Vps25/Hexim2/Prkar1a/Mapk7/Psen1/Itgb1bp1/Socs4/Dnajc3/Sh3bp5/Deptor/Trib1/Dnaja3/Ppm1f/Heg1/Gsk3b/Cep43/Pdpk1/Ptpn2/Gnaq/Lrp5/Dusp9	46
GO:0032206	GO:0032206	positive regulation of telomere maintenance	16/3363	51/23328	0.00159248	0.0145033	0.0107258	Nek2/Cct3/Cct7/Mapk3/Naf1/Tnks/Mre11a/Ctnnb1/Atm/Cct2/Rad50/Gnl3/Cct8/Ppp1r10/Dkc1/Atrx	16
GO:0060412	GO:0060412	ventricular septum morphogenesis	16/3363	51/23328	0.00159248	0.0145033	0.0107258	Notch1/Fgfrl1/Tbx3/Fgfr2/Zfpm1/Egln1/Hey2/Fzd2/Nog/Id2/Sox11/Robo1/Nkx2-5/Smad7/Smad4/Nfatc1	16
GO:0031062	GO:0031062	positive regulation of histone methylation	14/3363	42/23328	0.00160675	0.0146118	0.010806	Rif1/Rtf1/Phf19/Pax7/Auts2/Ctr9/Eed/Dnmt1/Tet1/Brca1/Prdm9/Smad4/Suv39h1/Mecp2	14
GO:1901988	GO:1901988	negative regulation of cell cycle phase transition	37/3363	158/23328	0.00165981	0.0150721	0.0111465	Bub1b/Nacc2/Bub1/Orc1/Clspn/Cdk5rap2/Pkd2/Taok3/Mad2l1/Ezh2/Mbd4/Ticrr/Anapc15/Nop53/Atf5/Taok2/Pidd1/Babam1/Fbxo31/Mre11a/Ttk/Atm/Fbxo7/E2f7/Cdk1/Hus1/Spdl1/Brca1/Gen1/Xrcc3/Uimc1/Rad21/Klhl22/Trim39/Ndc80/Ik/Dcun1d3	37
GO:2001243	GO:2001243	negative regulation of intrinsic apoptotic signaling pathway	25/3363	95/23328	0.00167464	0.0151846	0.0112297	Ptgs2/Ptpn1/Ndufs3/Mapk8ip1/Cd44/Sh3glb1/Creb3/Park7/Hsph1/Cxcl12/Plaur/Gpx1/Cep63/Vnn1/Pttg1ip/Mif/Mapk7/Bcl2l2/Lrrk2/Rrm2b/Rrn3/Sod2/Hells/Ddx3x/Nono	25
GO:1901991	GO:1901991	negative regulation of mitotic cell cycle phase transition	34/3363	142/23328	0.00168544	0.0152591	0.0112848	Bub1b/Nacc2/Bub1/Orc1/Clspn/Cdk5rap2/Pkd2/Taok3/Mad2l1/Ezh2/Mbd4/Ticrr/Anapc15/Nop53/Taok2/Pidd1/Fbxo31/Mre11a/Ttk/Atm/Fbxo7/E2f7/Cdk1/Hus1/Spdl1/Brca1/Gen1/Xrcc3/Rad21/Klhl22/Trim39/Ndc80/Ik/Dcun1d3	34
GO:0007179	GO:0007179	transforming growth factor beta receptor signaling pathway	39/3363	169/23328	0.00168779	0.0152591	0.0112848	Col3a1/Creb1/Parp1/Spred1/Pmepa1/Smad9/Sdcbp/Peg10/Zyx/Strap/Tgfb1/Spred3/Tsku/Zfp703/Pin1/Dnm2/Bcl9l/Cd109/Smad6/Stk11/Zbtb7a/Chst11/Lemd3/Ccl2/Mtmr4/Ppm1a/Zmiz1/Vasn/Axin1/Pdpk1/Wfikkn1/Onecut2/Smad7/Smad2/Lox/Smad4/Ltbp3/Fam89b/Usp9x	39
GO:0046364	GO:0046364	monosaccharide biosynthetic process	23/3363	85/23328	0.0016935	0.0152884	0.0113065	Erfe/Soga1/Foxo1/Crtc2/C1qtnf12/Akr1a1/Fam3c/Slc35b4/Tpi1/Gpi1/Dgat2/Arpp19/Stk11/Ppp4r3b/Sirt7/Nln/Pck2/Gpt/Atf4/Nr3c1/Ptpn2/Pcx/Tcf7l2	23
GO:0046620	GO:0046620	regulation of organ growth	30/3363	121/23328	0.00172425	0.0154538	0.0114287	Rgs2/Hlx/Kcnk2/Flvcr1/Stk4/Notch1/Fgf2/Il7/Serp1/Fdps/Smo/Ankrd26/Fgfr2/Pin1/Tbx20/Ncam1/Hey2/Cdk1/Gli1/Wwc1/Nog/Yy1/Foxc1/Gata4/Stk3/Nkx2-5/Nr3c1/Tcf7l2/Dusp9/Wwc2	30
GO:0006289	GO:0006289	nucleotide-excision repair	17/3363	56/23328	0.00172597	0.0154538	0.0114287	Brca2/Hmgb1/Ogg1/Rpa3/Xpc/Pold1/Pold3/Cul4a/Lig4/Neil3/Hus1/Commd1/Rpa1/Rad51d/Ercc8/Fancc/Dclre1a	17
GO:0045599	GO:0045599	negative regulation of fat cell differentiation	17/3363	56/23328	0.00172597	0.0154538	0.0114287	Gata3/Jag1/Foxo1/Sort1/Runx1t1/Ncor2/Ankrd26/Tgfb1/Nucb2/Zfpm1/Ddit3/Enpp1/Gps2/Sod2/Axin1/Zadh2/Tcf7l2	17
GO:0051568	GO:0051568	histone H3-K4 methylation	17/3363	56/23328	0.00172597	0.0154538	0.0114287	Rbbp5/Rtf1/Gata3/Zfp335/Ash1l/Setd1b/Auts2/Tet3/Pih1d1/Ctr9/Ctnnb1/Dnmt1/Brca1/Kmt2d/Prdm9/Cxxc1/Smad4	17
GO:0070828	GO:0070828	heterochromatin organization	17/3363	56/23328	0.00172597	0.0154538	0.0114287	Bahd1/Mecom/Setd7/Setdb1/Arid1a/Atf7ip/Rrp8/Smarca5/Dnmt1/Tet1/Ubtf/Dicer1/Phf2/Loxl2/Hells/Naa40/Suv39h1	17
GO:0006271	GO:0006271	DNA strand elongation involved in DNA replication	7/3363	14/23328	0.00173427	0.0154538	0.0114287	Gins1/Pcna/Pold3/Dna2/Pold2/Mcm4/Pola1	7
GO:0018158	GO:0018158	protein oxidation	7/3363	14/23328	0.00173427	0.0154538	0.0114287	Trabd2b/Park7/Gpx1/Loxl2/Tmx3/Lox/Loxl4	7
GO:0019184	GO:0019184	nonribosomal peptide biosynthetic process	7/3363	14/23328	0.00173427	0.0154538	0.0114287	Ggt7/Mgst2/Bdh2/Slc7a11/Aasdh/Gclc/Hagh	7
GO:0034393	GO:0034393	positive regulation of smooth muscle cell apoptotic process	7/3363	14/23328	0.00173427	0.0154538	0.0114287	Stk4/Pparg/Arrb1/E2f3/Atf4/Sod2/Rbm10	7
GO:0051258	GO:0051258	protein polymerization	61/3363	293/23328	0.0017405	0.0154869	0.0114533	Nck2/Clasp1/Arpc5/Fmn1/Tubgcp4/Ube2c/Ttc17/Mkks/Pfn2/Tlr2/Pde4dip/Capza1/Abitram/Wasf2/Gba2/Cdk5rap2/Ube2k/Cracd/Hip1r/Chmp3/Capg/Add2/Brk1/Clip3/Cyfip1/Whamm/Fchsd2/Numa1/Rps3/Tppp3/Dnm2/Rdx/Bbs4/Sgk1/Wasf1/Nav3/Ssh2/Tubg1/Actr2/Ndel1/Pfn1/Csnk1d/Nin/Hsp90aa1/Dbn1/Jmy/Nefl/Diaph3/Nckap1l/Mtss1/Dyrk1a/Msrb1/Washc1/Prkce/Mlst8/Svil/Bin1/Add3/Arl2/Pak3/Mecp2	61
GO:0048705	GO:0048705	skeletal system morphogenesis	54/3363	253/23328	0.00175016	0.0155283	0.0114839	Nab1/Prrx1/Flvcr1/Fmn1/Gnas/Dlx2/Mef2d/Thbs3/Bpnt2/Pax5/Cyp26b1/Tulp3/Pthlh/Megf8/Serpinh1/Fgfr2/Wwox/Csgalnact1/Hhip/Smpd3/Ankrd11/Acvr2b/Ctnnb1/Csrnp1/Chst11/Myf5/Hoxb9/Hoxb8/Hoxb6/Hoxb5/Hoxb4/Sox9/Nog/Pcgf2/Psen1/Sox11/Six4/Foxc1/Mmp14/Rarb/Grhl2/Hoxc11/Ext1/Recql4/Rarg/Tbx1/Axin1/Col11a2/Runx2/Smad2/Ndst1/Ltbp3/Lrp5/Zfp950	54
GO:0071375	GO:0071375	cellular response to peptide hormone stimulus	54/3363	253/23328	0.00175016	0.0155283	0.0114839	Erfe/Nucks1/Parp1/Mbd5/Lpin3/Ptpn1/Slc2a8/Ptprj/Il1b/Soga1/Foxo1/Shc1/Pik3r3/C1qtnf12/Wdtc1/Ptpn11/Ywhag/Sh2b2/Pparg/Ankrd26/Akt2/Cyfip1/Nucb2/Ptpre/Gdf15/Sesn3/Pkm/Myo5a/Smarcc1/Ctnnb1/Sik2/Rab8b/Sgk1/Enpp1/Foxo3/Socs2/Crk/Socs7/Ndel1/Rps6kb1/Stxbp4/Stat5b/Pck2/Uchl3/Tbc1d4/Ghr/Rangap1/Gsk3b/Socs1/Srsf3/Ccnd3/Pdpk1/Ptpn2/Syap1	54
GO:0034728	GO:0034728	nucleosome organization	33/3363	137/23328	0.00175857	0.0155806	0.0115225	Hjurp/Set/Oip5/Itgb3bp/Nasp/Arid1a/Sart3/H1f10/Grwd1/Nap1l4/Asf1b/Ctcf/Smarca5/Smarcc1/Asf1a/Actr6/Sox9/Smarce1/Bptf/H2bc14/H4c11/H2bc9/Cenpp/Kat6b/Supt16/Arid2/Smarcd1/Tspyl5/Ubn1/Chaf1b/Chaf1a/Prdm9/Atrx	33
GO:1901653	GO:1901653	cellular response to peptide	62/3363	299/23328	0.00177502	0.0156839	0.0115989	Erfe/Nucks1/Parp1/Mbd5/Lpin3/Ptpn1/Slc2a8/Ptprj/Il1b/Soga1/Foxo1/Shc1/Vcam1/Pik3r3/C1qtnf12/Wdtc1/Cacna2d1/Ptpn11/Ywhag/Sh2b2/Pparg/Nod1/Ankrd26/Akt2/Cyfip1/Nucb2/Ptpre/Ano1/Gdf15/Smpd3/Sesn3/Pkm/Myo5a/Smarcc1/Ctnnb1/Sik2/Rab8b/Sgk1/Enpp1/Foxo3/Socs2/Crk/Socs7/Ndel1/Rps6kb1/Stxbp4/Ngfr/Stat5b/Psen1/Pck2/Uchl3/Tbc1d4/Ghr/Rangap1/Gsk3b/Socs1/Srsf3/Ccnd3/Ddx11/Pdpk1/Ptpn2/Syap1	62
GO:0045017	GO:0045017	glycerolipid biosynthetic process	38/3363	164/23328	0.00177651	0.0156839	0.0115989	Dgkd/Pgap1/Pign/Lpin3/Fabp5/Pik3ca/Fgf2/Sh3glb1/Pigv/Pik3cd/Selenoi/Pigg/Tamm41/Pgap2/Cdipt/Ptdss2/Mboat7/Dgat2/Cnep1r1/Vac14/Abhd8/Pigb/Pik3cb/Pip5k1c/Chpt1/Pgap3/Pigh/Ang/Pck2/Htr2a/Chkb/Pcyt1a/Pigp/Pigq/Tcf7l2/Piga/Awat2/Dpm3	38
GO:0043487	GO:0043487	regulation of RNA stability	29/3363	116/23328	0.00178036	0.0156839	0.0115989	Rnasel/Angel2/Mapkapk2/Trdmt1/Ythdf3/Tent5c/Mov10/Mettl14/Ythdf2/Tardbp/Naf1/Pcbp4/Cirbp/Alkbh5/Fxr2/Mettl16/Tbrg4/Zc3h14/Dicer1/Apex1/Pde12/Mettl3/Carhsp1/Qk/Hnrnpm/Dcp2/Dnd1/Rbm10/Dkc1	29
GO:2000045	GO:2000045	regulation of G1/S transition of mitotic cell cycle	29/3363	116/23328	0.00178036	0.0156839	0.0115989	Kif14/Hacd1/Nacc2/Pkd2/Ankrd17/Ezh2/Pidd1/Cul4a/Fbxo31/Rdx/Cyp1a1/Fbxo7/E2f7/Egfr/Psme3/Lsm11/Id2/Fgf10/Apex1/Psme1/Mtbp/Senp2/Cdc45/Adamts1/Ccnd3/Anxa1/Ddx3x/Cul4b/Dcun1d3	29
GO:0003179	GO:0003179	heart valve morphogenesis	15/3363	47/23328	0.00182156	0.0159786	0.0118169	Gata3/Notch1/Jag1/Notch2/Fgfrl1/Tgfb1/Zfpm1/Tbx20/Smad6/Hey2/Sox9/Gata4/Robo1/Smad4/Nfatc1	15
GO:0010718	GO:0010718	positive regulation of epithelial to mesenchymal transition	15/3363	47/23328	0.00182156	0.0159786	0.0118169	Notch1/Il1b/Jag1/Sdcbp/Ezh2/Tgfb1/Zfp703/Bcl9l/Ctnnb1/Foxc1/Isl1/Loxl2/Smad2/Smad4/Tcf7l2	15
GO:0045911	GO:0045911	positive regulation of DNA recombination	15/3363	47/23328	0.00182156	0.0159786	0.0118169	Parp1/Rif1/Trp53bp1/Pms2/Kmt5c/Tgfb1/Exosc6/Wrn/Actr2/Wrap53/Arid2/Msh2/Prdm9/Kmt5b/Mms19	15
GO:0031124	GO:0031124	mRNA 3'-end processing	18/3363	61/23328	0.00182994	0.0160068	0.0118378	Rprd1b/Cdk9/Ncbp1/Ssu72/Fip1l1/Cpsf4/Ctr9/Rnf40/Aplp1/Zfp473/Papolg/Lsm11/Zc3h14/Cpsf2/Tut7/Ncbp2/Wdr33/Rprd1a	18
GO:1902017	GO:1902017	regulation of cilium assembly	18/3363	61/23328	0.00182994	0.0160068	0.0118378	Sdccag8/Odf2l/Htt/Tchp/Tapt1/Rabep2/Arhgap35/Atmin/Cdk10/Vdac3/Dnm2/Mns1/Map4/Bbs4/Septin9/Tbc1d7/Pqbp1/Cdkl5	18
GO:0032984	GO:0032984	protein-containing complex disassembly	47/3363	214/23328	0.00183507	0.016029	0.0118542	Clasp1/Setx/Spef1/Mfsd8/Snapin/Capza1/Stx17/Asph/Kif24/Vcp/Arid1a/Cracd/Wdr1/Vps33a/Capg/Add2/Mical2/Grwd1/Katnb1/Map1lc3b/Rdx/Smarcc1/Fyco1/Sgk1/Nav3/Gas2l1/Smarce1/Kif18b/Nsf/Akap5/Ubqln1/F2rl1/Sema5a/Sh3bp1/Pdxp/Arid2/Smarcd1/Clec16a/Snap29/Tmem39a/Rubcn/Svil/Kif5b/Etf1/Add3/Hdac6/Scaf4	47
GO:0110110	GO:0110110	positive regulation of animal organ morphogenesis	27/3363	106/23328	0.00188153	0.0164117	0.0121372	Cflar/Lgr4/Gata3/Notch1/Jag1/Fgf2/Wnt4/Sema3c/Smo/Tgfb1/Bax/Fgfr2/Ednra/Ctnnb1/Hmga2/Rtn4/Sox9/Nog/Ngfr/Med1/Six4/Fgf10/Hoxc11/Vdr/Robo1/Smad4/Ar	27
GO:0043967	GO:0043967	histone H4 acetylation	19/3363	66/23328	0.00190685	0.0166092	0.0122832	Ing5/Zzz3/Brca2/Ep400/Auts2/Pih1d1/Arrb1/Kat8/Msl2/Morf4l1/Msl3l2/Jade2/Brca1/Kansl2/Brd4/Iws1/Naa40/Jade3/Hcfc1	19
GO:0007492	GO:0007492	endoderm development	20/3363	71/23328	0.00195955	0.0169481	0.0125339	Col5a1/Itgav/Rtf1/Notch1/Kif16b/Sox2/Ankrd17/Pthlh/Tgfb1/Ctr9/Hsbp1/Ctnnb1/Nog/Bptf/Gata4/Angpt1/Ext1/Nkx2-5/Smad2/Smad4	20
GO:1901796	GO:1901796	regulation of signal transduction by p53 class mediator	20/3363	71/23328	0.00195955	0.0169481	0.0125339	Rrs1/Spred1/Cd44/Sh3glb1/Rpl5/Nop2/Nop53/Spred3/Pcbp4/Atm/Cep63/Pttg1ip/Mif/Rffl/Eef1e1/Rrm2b/Bop1/Rrn3/Senp2/Dyrk1a	20
GO:0060998	GO:0060998	regulation of dendritic spine development	25/3363	96/23328	0.00195964	0.0169481	0.0125339	Stau2/Ngef/Zmynd8/Pdlim5/Lrp8/Camk1/Caprin2/Ube3a/Shank2/Adam10/Actr2/Ngfr/Psen1/Dbn1/Dlg5/Lrrk2/Tiam1/Ptprs/Nr3c1/Neurl1a/Bhlhb9/Pak3/Mecp2/Cdkl5/Mapk6	25
GO:0003209	GO:0003209	cardiac atrium morphogenesis	12/3363	34/23328	0.00196492	0.0169481	0.0125339	Tnnt2/Notch1/Notch2/Smo/Zfpm1/Tbx20/Hey2/Nog/Isl1/Gata4/Heg1/Nkx2-5	12
GO:0009069	GO:0009069	serine family amino acid metabolic process	12/3363	34/23328	0.00196492	0.0169481	0.0125339	Scly/Sephs1/Slc7a11/Phgdh/Sephs2/Gcsh/Gclc/Txnrd1/Srr/Tha1/Mthfd1/Tst	12
GO:0045070	GO:0045070	positive regulation of viral genome replication	12/3363	34/23328	0.00196492	0.0169481	0.0125339	Nucks1/Notch1/Stom/Adar/Ppie/Adarb1/Ppia/Top2b/Pde12/Pabpc1/Tmem39a/Ddx3x	12
GO:0097352	GO:0097352	autophagosome maturation	12/3363	34/23328	0.00196492	0.0169481	0.0125339	Mfsd8/Snapin/Stx17/Vcp/Vps33a/Map1lc3b/Fyco1/Ubqln1/Clec16a/Snap29/Tmem39a/Rubcn	12
GO:0031929	GO:0031929	TOR signaling	30/3363	122/23328	0.0019769	0.0170184	0.0125859	Fam83d/Gata3/Ubr1/Mfsd8/Icmt/Sec13/Kptn/Akt1s1/Pih1d1/Lamtor1/Wdr59/Meak7/Sesn3/Atm/Fbxo9/Stk11/BC048403/Rps6kb1/Gpr137b/Tbc1d7/Golph3/Deptor/Prr5/Rhebl1/Clec16a/Klhl22/Gsk3b/Tnfaip8l1/Mlst8/Syap1	30
GO:0030307	GO:0030307	positive regulation of cell growth	44/3363	198/23328	0.00197857	0.0170184	0.0125859	Csnk2a1/Ncoa3/Fdps/Sh3glb1/Sdcbp/Ncbp1/Mul1/Plaa/Rufy3/Cxcl12/Megf8/Cyfip1/Syt17/Cdkn2aip/Pin1/Adam10/Golga4/Rab11a/Sgk1/Egfr/Rtn4/Crk/Rnd2/Ntn1/Ndel1/Derl2/Atp5g1/Dbn1/Mmp14/Extl3/Sema5a/Klhl22/Gsk3b/Cep43/Hdgfl2/Srf/Efna5/Smad7/Nr3c1/Cntf/Ddx3x/L1cam/Mecp2/Cdkl5	44
GO:0002181	GO:0002181	cytoplasmic translation	24/3363	91/23328	0.00198614	0.0170599	0.0126165	Dph7/Eif2s2/Rpl22l1/Eif2b3/Dph2/Eif3i/Ythdf2/Rpl6/Denr/Eif4h/Rpl18/Aars/Pkm/Rwdd1/Drg2/Eif5/Rps29/Rps23/Dhx29/Mettl3/Rpl8/Etf1/Eif3a/Eif2s3x	24
GO:1903202	GO:1903202	negative regulation of oxidative stress-induced cell death	16/3363	52/23328	0.00199685	0.017118	0.0126595	Slc7a11/Park7/Hsph1/Meak7/Gpx1/Ctnnb1/Vnn1/Fbxo7/Mapk7/Glrx/Gata4/Atf4/Lrrk2/Sod2/Tbc1d24/Nono	16
GO:0006405	GO:0006405	RNA export from nucleus	23/3363	86/23328	0.00200173	0.017118	0.0126595	Rrs1/Ssb/Nup160/1700009N14Rik/Ncbp1/Khdrbs1/Sdad1/Sem1/Rps15/Sarnp/Ltv1/Nup107/Xpot/Thoc5/Alkbh5/Nup153/Thoc3/Rbm26/Srsf3/Akap8l/Iws1/Rbm27/Rbm15b	23
GO:0032606	GO:0032606	type I interferon production	23/3363	86/23328	0.00200173	0.017118	0.0126595	Traf3ip1/Sirpa/Tlr2/Ptpn11/Rnf216/Hmgb1/Irf3/Traip/Azi2/Cgas/G3bp1/Dhx58/Nploc4/Yy1/Ufd1/Nlrc3/Flot1/Ptprs/Riok3/Ddx3x/Pqbp1/Irak1/Pola1	23
GO:0007369	GO:0007369	gastrulation	40/3363	176/23328	0.00200396	0.017118	0.0126595	Clasp1/Rnf2/Col5a1/Itgav/Rtf1/Kif16b/Foxa2/Sox2/Plpp3/Macf1/Arid1a/Htt/Ugdh/Wnk1/Megf8/Tenm4/Ctr9/Gpi1/Hsbp1/Acvr2b/Ctnnb1/Ecsit/Phldb1/Dag1/Txnrd1/Prkar1a/Mapk7/Nog/Foxc1/Gata4/Ext1/Axin1/Srf/Smad2/Mbp/Smad4/Lrp5/Ldb1/Apln/Amot	40
GO:0008154	GO:0008154	actin polymerization or depolymerization	47/3363	215/23328	0.00202652	0.0172868	0.0127844	Nck2/Arpc5/Fmn1/Abi1/Ttc17/Mkks/Pfn2/Tlr2/Capza1/Abitram/Wasf2/Gba2/Cracd/Cit/Hip1r/Wdr1/Capg/Add2/Brk1/Cyfip1/Whamm/Fchsd2/Mical2/Arhgap35/Rdx/Bbs4/Wasf1/Ssh2/Actr2/Pfn1/Dbn1/Jmy/F2rl1/Diaph3/Sema5a/Sh3bp1/Pdxp/Nckap1l/Mtss1/Msrb1/Washc1/Prkce/Mlst8/Svil/Bin1/Add3/Pak3	47
GO:0045621	GO:0045621	positive regulation of lymphocyte differentiation	29/3363	117/23328	0.00204694	0.017437	0.0128955	Sox13/Hlx/Il15ra/Gata3/Il1b/Sox12/Ada/Il7/Shb/Tgfb1/Axl/Zfp609/Vnn1/Lgals9/Stat5b/Zbtb1/Hsp90aa1/Zmiz1/Mmp14/Egr3/Nckap1l/Socs1/Runx1/Malt1/Bad/Sart1/Anxa1/Nkap/Il2rg	29
GO:0045880	GO:0045880	positive regulation of smoothened signaling pathway	14/3363	43/23328	0.00207055	0.0176139	0.0130263	Stk36/Armc9/Prrx1/Foxa2/Intu/Evc/Smo/Ttc23/Kif7/Gli1/Dlg5/Tedc2/Ctnna1/Ndst1	14
GO:0042303	GO:0042303	molting cycle	32/3363	133/23328	0.00208509	0.017689	0.0130818	Ptgs2/Lhx2/Lrp4/Lgr4/Gnas/Notch1/Intu/Tmem79/Smo/Numa1/Fgfr2/Tradd/Myo5a/Cd109/Ctnnb1/Egfr/Nf1/Sox9/Foxn1/Ngfr/Psen1/Dicer1/Fgf10/Ctsl/Fzd3/Hoxc13/Celsr1/Runx1/Smad4/Nfatc1/Ldb1/Lncpint	32
GO:0042633	GO:0042633	hair cycle	32/3363	133/23328	0.00208509	0.017689	0.0130818	Ptgs2/Lhx2/Lrp4/Lgr4/Gnas/Notch1/Intu/Tmem79/Smo/Numa1/Fgfr2/Tradd/Myo5a/Cd109/Ctnnb1/Egfr/Nf1/Sox9/Foxn1/Ngfr/Psen1/Dicer1/Fgf10/Ctsl/Fzd3/Hoxc13/Celsr1/Runx1/Smad4/Nfatc1/Ldb1/Lncpint	32
GO:0030011	GO:0030011	maintenance of cell polarity	8/3363	18/23328	0.0020892	0.0176996	0.0130897	Arpc5/Lhx2/Wdr1/Atn1/Dlg5/Nckap1l/Gsk3b/Pdzd11	8
GO:0000910	GO:0000910	cytokinesis	37/3363	160/23328	0.00209931	0.0177609	0.013135	Kif14/Cdc25b/Prpf40a/Cdc14a/Sh3glb1/Dctn3/Cenpa/Septin11/Rab35/Cit/Brca2/Chmp3/Rtkn/Pin1/Bbs4/Kif23/Rab11a/Ank3/E2f7/Septin10/Zfp365/Septin8/Myh10/Git1/Septin9/Actr2/Chmp7/Pdxp/Myh9/Racgap1/Cul7/Washc1/Birc6/Prkce/Rab11fip3/Cep55/Kif4	37
GO:0038127	GO:0038127	ERBB signaling pathway	28/3363	112/23328	0.00211408	0.0178093	0.0131708	Cnot9/Dgkd/Zgpat/Mvb12b/Ptprj/Kif16b/Fbxw7/Shc1/Hip1r/Ptpn11/Hip1/Tgfa/Plaur/Tgfb1/Mvp/Aplp2/Fam83b/Esr1/Egfr/Rtn4/Vps25/Sox9/Psen1/Socs4/Pdpk1/Ptpn2/Neurl1a/Adra2a	28
GO:0010390	GO:0010390	histone monoubiquitination	11/3363	30/23328	0.00211653	0.0178093	0.0131708	Rnf2/Ctr9/Rnf40/Skp1/Trim37/Pcgf2/Rnf168/Uhrf1/Wac/Pcgf6/Cul4b	11
GO:0035162	GO:0035162	embryonic hemopoiesis	11/3363	30/23328	0.00211653	0.0178093	0.0131708	Pbx1/Stk4/Gata3/Sh2b3/Zfpm1/Thoc5/Med1/Atf4/Stk3/Runx1/Ldb1	11
GO:0051085	GO:0051085	chaperone cofactor-dependent protein refolding	11/3363	30/23328	0.00211653	0.0178093	0.0131708	Tor1b/Hspa14/Tor1a/Dnajb14/Dnajb5/Bag1/Hsph1/Ptges3/Ero1a/St13/Hspa1b	11
GO:0009264	GO:0009264	deoxyribonucleotide catabolic process	6/3363	11/23328	0.00214761	0.0179489	0.013274	Dut/Samhd1/Ada/Nudt1/Dera/Dctpp1	6
GO:0060174	GO:0060174	limb bud formation	6/3363	11/23328	0.00214761	0.0179489	0.013274	Sema3c/Fgfr2/Sox9/Sox11/Fgf10/Zfp219	6
GO:1905288	GO:1905288	vascular associated smooth muscle cell apoptotic process	6/3363	11/23328	0.00214761	0.0179489	0.013274	Stk4/Pparg/Dnmt1/E2f3/Atf4/Sod2	6
GO:1905459	GO:1905459	regulation of vascular associated smooth muscle cell apoptotic process	6/3363	11/23328	0.00214761	0.0179489	0.013274	Stk4/Pparg/Dnmt1/E2f3/Atf4/Sod2	6
GO:2000786	GO:2000786	positive regulation of autophagosome assembly	6/3363	11/23328	0.00214761	0.0179489	0.013274	Rab3gap1/Ralb/Lrsam1/Sh3glb1/Pip4k2c/Pip4k2b	6
GO:0010508	GO:0010508	positive regulation of autophagy	34/3363	144/23328	0.00216122	0.018014	0.0133222	Rab3gap1/Ralb/Eif2ak4/Lrsam1/Foxo1/Tlr2/Gnai3/Sh3glb1/Tmem59/Mul1/Atpif1/Vps13d/Htt/Tpcn1/Hmgb1/Nod1/Mapk3/Plekhf1/Hmox1/Sesn3/Cdc37/Fyco1/Stk11/Fbxo7/Ddit3/Foxo3/Pip4k2c/Pip4k2b/Lrrk2/Clec16a/Gsk3b/Wac/Huwe1/Hdac6	34
GO:0072089	GO:0072089	stem cell proliferation	34/3363	144/23328	0.00216122	0.018014	0.0133222	Aspm/Ncoa3/Notch1/Zfp335/Sox2/Mecom/Shb/Ythdf2/Tbx3/Daglb/Sart3/Smo/Tgfb1/Fgfr2/Babam1/Cx3cl1/Hhip/Ctnnb1/Cx3cr1/Hmga2/Nf1/Sox11/Fzd3/Fbln1/Lrrk2/Racgap1/Pdcd2/Nfya/Taf4b/Ctnna1/Nfatc1/Ltbp3/Dagla/Nkap	34
GO:0001780	GO:0001780	neutrophil homeostasis	10/3363	26/23328	0.00221728	0.0184317	0.013631	Mertk/Cd44/Mecom/Slc7a11/Pik3cd/Sh2b3/Axl/Pik3cb/Mthfd1/Anxa1	10
GO:0034453	GO:0034453	microtubule anchoring	10/3363	26/23328	0.00221728	0.0184317	0.013631	Clasp1/Pcm1/Hook3/Bbs4/Dag1/Kif3a/Nin/Bicd2/Cep43/Ccdc120	10
GO:0015012	GO:0015012	heparan sulfate proteoglycan biosynthetic process	9/3363	22/23328	0.00222702	0.0184605	0.0136524	Ugdh/Ctnnb1/Glce/Hs3st5/Extl3/Ext1/Ndst1/B3gat3/Tcf7l2	9
GO:0007006	GO:0007006	mitochondrial membrane organization	26/3363	102/23328	0.00223465	0.0184605	0.0136524	Maip1/Bcs1l/Timm10/Sh3glb1/Mul1/Atpif1/Slc35f6/Hip1r/Cox18/Plekhf1/Bax/Timm29/Gclc/Cnp/Timm9/Hsp90aa1/Oxa1l/Bcl2l2/Samm50/Gsk3b/Alkbh7/Rhot2/Acaa2/Bad/Bloc1s2/Apool	26
GO:0010657	GO:0010657	muscle cell apoptotic process	26/3363	102/23328	0.00223465	0.0184605	0.0136524	Cflar/Stk4/Pde1a/Sirt4/Pparg/Tigar/Dmpk/Arrb1/Hmox1/Dnmt1/Pcmt1/Hey2/Apaf1/Dicer1/E2f3/Gata4/Atf4/Gsk3b/Sod2/Ppp1r10/Fndc1/Qk/Pdpk1/Nkx2-5/Smad4/Rbm10	26
GO:0045582	GO:0045582	positive regulation of T cell differentiation	26/3363	102/23328	0.00223465	0.0184605	0.0136524	Sox13/Hlx/Gata3/Il1b/Sox12/Ada/Il7/Shb/Tgfb1/Zfp609/Vnn1/Lgals9/Stat5b/Zbtb1/Hsp90aa1/Zmiz1/Egr3/Nckap1l/Socs1/Runx1/Malt1/Bad/Sart1/Anxa1/Nkap/Il2rg	26
GO:0035148	GO:0035148	tube formation	40/3363	177/23328	0.00223565	0.0184605	0.0136524	Casp8/Sdccag8/Lhx2/Stk4/Gata3/Notch1/Zeb2/Lrp2/Bcl10/Luzp1/Wnt4/Nfib/Arid1a/Ret/Tulp3/Tgfb1/Arhgap35/Fgfr2/Ctnnb1/Bbs4/Ipmk/Apaf1/Fzd2/Sox9/Pfn1/Nog/Mthfd1/Itgb1bp1/Sox11/Hectd1/Six4/Dicer1/Cdk20/Fgf10/Ptch1/Fzd3/Grhl2/Stk3/Celsr1/Rarg	40
GO:0071695	GO:0071695	anatomical structure maturation	57/3363	273/23328	0.00225173	0.0185685	0.0137323	Kif14/Ptgs2/Cntn2/Flvcr1/Cdc25b/Fam210b/Gata3/Notch1/Bfsp1/B4galt5/Fat4/Thbs3/Wdr77/Sclt1/Tmem79/Shb/Ptbp3/Ythdf2/Fam20c/Brca2/Ankrd17/Pebp1/Pparg/Ret/Abhd2/Cspg4/Myo5a/Plxnb1/Ctnnb1/Dag1/Cx3cr1/Ank3/Zbtb7a/Ntn4/Ddit3/L3mbtl3/Foxo3/Nf1/Hoxb13/Akap5/Psen1/Id2/Tut7/Ctsl/Lrrk2/Ano6/Ropn1l/Gsk3b/Runx1/Ppp2r1a/Anks1/Washc1/Runx2/Gnaq/Rfx3/Mecp2/Mbtps2	57
GO:0001570	GO:0001570	vasculogenesis	25/3363	97/23328	0.00228503	0.0188181	0.0139168	Spred1/Rin2/Notch1/Ptprj/Fbxw7/Smo/Tgfb1/Rras/Fgfr2/Ctnnb1/Tbx20/Hey2/Ccm2/Rtn4/Ramp2/Zmiz1/Gata4/Angpt1/Heg1/Emp2/Cul7/Qk/Nkx2-5/Zfp950/Amot	25
GO:0051972	GO:0051972	regulation of telomerase activity	15/3363	48/23328	0.00230149	0.018905	0.0139811	Terf1/Nek2/Pparg/Mapk3/Naf1/Tnks/Pif1/Ctnnb1/Ptges3/Cct2/Wrap53/Hsp90aa1/Grhl2/Pot1b/Dkc1	15
GO:0030099	GO:0030099	myeloid cell differentiation	81/3363	414/23328	0.00230718	0.018905	0.0139811	Casp8/Creb1/Smap1/Flvcr1/Cdin1/Fam210b/Gnas/Gata3/Abi1/Sp3/Jag1/Zbtb46/Fbxw7/Adar/Pias3/Notch2/Tlr2/Wasf2/Ptbp3/Atpif1/Pithd1/Fam20c/Eif2ak1/Wdr1/Ptpn11/Sh2b3/Vps33a/Hmgb1/Bpgm/Pparg/Cnot4/Rps19/Tgfb1/Ctr9/Kat8/Klf13/Cul4a/Ank1/Zfpm1/Ets1/Anxa2/Cd109/Ctnnb1/Ubash3b/Nbeal2/Fstl3/Zbtb7a/L3mbtl3/Foxo3/Thoc5/Nf1/Hoxb8/Gas2l1/Nme1/Med1/Stat5b/Psen1/Id2/Actn1/H4c11/Gpr137b/F2rl1/Il3ra/Trib1/Nckap1l/Rbf…	81
GO:0000726	GO:0000726	non-recombinational repair	19/3363	67/23328	0.0023078	0.018905	0.0139811	Dclre1c/Rif1/Trp53bp1/Ogg1/Kmt5c/Xrcc1/Lig4/Mre11a/Zbtb7a/Wrap53/Sirt7/Ercc8/Dek/Top2b/Polq/Rbbp8/Kmt5b/Dclre1a/Pola1	19
GO:0060425	GO:0060425	lung morphogenesis	19/3363	67/23328	0.0023078	0.018905	0.0139811	Foxa2/Sox2/Nfib/Mapk3/Fgfr2/Hhip/Esrp2/Ctnnb1/Dag1/Hmga2/Sox9/Nog/Sox11/Fgf10/Dlg5/Gata4/Grhl2/Celsr1/Srf	19
GO:0045732	GO:0045732	positive regulation of protein catabolic process	48/3363	222/23328	0.00231506	0.0189395	0.0140066	Csnk2a1/Il1b/Ddrgk1/Foxo1/Fbxw7/Sec22b/Faf1/Vcp/Zyg11b/Cdc20/Atpif1/Edem1/Rnf40/Nop53/Cul4a/Asb5/Rdx/Nedd4/Gclc/Arih1/Pias1/Pttg1ip/Rnf217/Osbpl7/Sox9/Nsf/Csnk1d/Psen1/Hsp90aa1/Mylip/Ubqln1/Socs4/Trib1/Lrrk2/Csnk1e/Gsk3b/Ube2v2/Axin1/Ezr/Uqcc2/Hspa1b/Csnk1a1/Smad7/Adra2a/Msn/Huwe1/Cul4b/Bcap31	48
GO:0002683	GO:0002683	negative regulation of immune system process	89/3363	462/23328	0.00233245	0.0190467	0.0140859	Il1rl1/Col3a1/Traf3ip1/Hlx/Nrarp/Mertk/Notch1/Ptprj/Cd44/Zc3h8/Samhd1/Ada/Zbtb46/Ythdf3/Fbxw7/Adar/Pias3/Pde5a/Bcl10/Pag1/Mul1/Ythdf2/Fgl2/Pparg/Cxcl12/Rps19/Tgfb1/Irf3/Ctr9/Axl/Klf13/Spn/Cul4a/Hmox1/Prdx2/Nlrc5/Cx3cl1/Zfpm1/Il27ra/Gpx1/Ctnnb1/Ubash3b/Atm/Bcr/Fstl3/Fbxo7/Mif/Thoc5/Gps2/Crk/Nf1/Hoxb8/Prkar1a/Sox9/Gas2l1/Abr/Lgals9/Nme1/Dhx58/Stat5b/Nploc4/Id2/Sox11/H4c11/Gpr137b/Lgals3/Dlg5/Mettl3…	89
GO:0061462	GO:0061462	protein localization to lysosome	13/3363	39/23328	0.00233432	0.0190467	0.0140859	Sort1/Snx16/Ap4m1/M6pr/Kptn/Numa1/Meak7/Nedd4/Gnptab/BC048403/Rtn4/Gpr137b/Ncoa4	13
GO:0035304	GO:0035304	regulation of protein dephosphorylation	23/3363	87/23328	0.00235639	0.0192015	0.0142004	Ppp1r7/Slc39a10/Ppp2r5a/Nsmf/Ensa/Ppp1r8/Camta1/Htt/Tgfb1/Cnep1r1/Ikbkb/Pin1/Arpp19/Hsp90b1/Mprip/Ywhae/2810408A11Rik/Akap1/Nckap1l/Rcan1/Ppp1r11/Ppp6r3/Igbp1	23
GO:0008654	GO:0008654	phospholipid biosynthetic process	39/3363	172/23328	0.00236313	0.0192311	0.0142222	Dgkd/Pgap1/Pign/Fabp5/Pik3ca/Fgf2/Fdps/Sh3glb1/Pigv/Dhdds/Pik3cd/Selenoi/Pigg/Tamm41/Pgap2/Cdipt/Ptdss2/Mboat7/Vac14/Abhd8/Pigb/Pik3cb/Nus1/Pip5k1c/Chpt1/Pgap3/Pigh/Mboat1/Htr2a/Chkb/Pcyt1a/Pigp/Adgrf5/Lclat1/Pigq/Pcx/Pcyt1b/Piga/Dpm3	39
GO:0030433	GO:0030433	ubiquitin-dependent ERAD pathway	21/3363	77/23328	0.00237213	0.019279	0.0142577	Ubxn4/Dnajc10/Dnajb14/Sec61b/Vcp/Tmem129/Edem1/Rnf121/Ubxn8/Usp19/Ube4a/Stt3b/Hsp90b1/Tmub2/Derl2/Faf2/Ubqln1/Ufd1/Rnf5/Erlin1/Bcap31	21
GO:0002831	GO:0002831	regulation of response to biotic stimulus	60/3363	291/23328	0.00238521	0.0193599	0.0143175	Il18rap/Traf3ip1/Eif2ak4/Mapkbp1/Lrsam1/Il1b/Samhd1/Ythdf3/Adar/Tlr2/Creb3/Lrp8/Sfpq/Mul1/Ythdf2/Fgl2/Ube2k/Cxcl5/Ankrd17/Rnf216/Hmgb1/Pparg/Nod1/Tigar/Rps19/Irf3/Mapk3/Nop53/Lsm14a/Spn/Prdx2/Nlrc5/Cx3cl1/Elmod2/Sin3a/Cdc37/Cgas/Traf3ip2/Ulbp1/Mif/Crk/Lgals9/Med1/Dhx58/Stat5b/Nploc4/F2rl1/Mettl3/Trib1/Dnaja3/Ufd1/Nlrc3/Socs1/Riok3/Ptpn2/Cd274/Gm21992/Tkfc/Nono/Pqbp1	60
GO:0006111	GO:0006111	regulation of gluconeogenesis	16/3363	53/23328	0.00248343	0.020052	0.0148293	Erfe/Soga1/Foxo1/C1qtnf12/Fam3c/Slc35b4/Dgat2/Arpp19/Stk11/Ppp4r3b/Sirt7/Nln/Gpt/Nr3c1/Ptpn2/Tcf7l2	16
GO:0030850	GO:0030850	prostate gland development	16/3363	53/23328	0.00248343	0.020052	0.0148293	Notch1/Cd44/Wdr77/Plaur/Ube3a/Fgfr2/Ctnnb1/Esr1/Stk11/Hoxb13/Sox9/Nog/Fgf10/Rarg/Anxa1/Ar	16
GO:0046902	GO:0046902	regulation of mitochondrial membrane permeability	16/3363	53/23328	0.00248343	0.020052	0.0148293	Sh3glb1/Mul1/Atpif1/Slc35f6/Hip1r/Plekhf1/Bax/Gclc/Cnp/Bcl2l2/Gsk3b/Alkbh7/Rhot2/Acaa2/Bad/Bloc1s2	16
GO:0048713	GO:0048713	regulation of oligodendrocyte differentiation	16/3363	53/23328	0.00248343	0.020052	0.0148293	Notch1/Dlx2/Tlr2/Wdr1/Pparg/Tenm4/Ctnnb1/Lingo1/Dag1/Zfp365/Nf1/Tmem98/Id2/Dicer1/Qk/Tcf7l2	16
GO:0051100	GO:0051100	negative regulation of binding	38/3363	167/23328	0.00249655	0.0201234	0.0148821	Nek2/Ralb/Lhx2/Slpi/Fbxw7/Zfp462/Nfib/Park7/Sri/Eif2b4/Lrpap1/Smo/Camk1/Mapk3/Bax/Hmox1/Zfpm1/Tnks/Pin1/Sin3a/Tle5/Ddit3/Hey2/Nog/Eif2s1/Psen1/Itgb1bp1/Id2/Sox11/Gtpbp4/Lrrk2/Csnk1e/Senp2/Gsk3b/Ddx11/Wfikkn1/Btaf1/Mecp2	38
GO:1903037	GO:1903037	regulation of leukocyte cell-cell adhesion	63/3363	309/23328	0.00249877	0.0201234	0.0148821	Nck2/Igfbp2/Selp/Sox13/Hlx/Nrarp/Sirpa/Gata3/Cd44/Zc3h8/Il1b/Sox12/Ada/Pde5a/Bcl10/Il7/Pag1/Vcam1/Fut9/Shb/Fgl2/Hsph1/Cxcl12/Wnk1/Tgfb1/Rps3/Spn/Prdx2/Il27ra/Ets1/Zfp609/Vnn1/Flot2/Ccl2/Skap1/Prkar1a/Efnb3/Lgals9/Stat5b/Zbtb1/Hsp90aa1/Zmiz1/Lgals3/Egr3/Dlg5/Nckap1l/Dnaja3/Cd80/Socs1/Tigit/Runx1/Zfp35/Malt1/Smad7/Ptpn2/Socs6/Bad/Cd274/Sart1/Anxa1/Nkap/Irak1/Il2rg	63
GO:0060538	GO:0060538	skeletal muscle organ development	45/3363	206/23328	0.00252415	0.0203014	0.0150138	Cflar/Ccnt2/Msc/Hlx/Notch1/Gpcpd1/Mef2d/Nras/Hivep3/Pax5/Pax7/Fgfrl1/Smo/Cyp26b1/Tgfb1/Sin3b/Nfatc3/Sap30/Bcl9l/Gpx1/Usp19/Ctnnb1/Dag1/Vgll2/Myf5/Lemd3/Nf1/Rps6kb1/Sox11/Six4/Homer1/Nln/Nr1d2/Gata4/Maff/Tbx1/Rcan1/Flot1/Med20/Uqcc2/Svil/Tcf7l2/Xk/Emd/Hdac6	45
GO:0050863	GO:0050863	regulation of T cell activation	65/3363	321/23328	0.00256386	0.020594	0.0152302	Nck2/Igfbp2/Sox13/Hlx/Nrarp/Sirpa/Gata3/Mapk8ip1/Cd44/Zc3h8/Il1b/Sox12/Ada/Pde5a/Bcl10/Il7/Pag1/Vcam1/Shb/Fgl2/Hsph1/Fancd2/Cyp26b1/Tgfb1/Rps3/Spn/Prdx2/Il27ra/Ctnnb1/Zfp609/Cgas/Vnn1/Flot2/Ccl2/Prkar1a/Efnb3/Foxn1/Lgals9/Stat5b/Zbtb1/Dicer1/Hsp90aa1/Zmiz1/Lgals3/Egr3/Dlg5/Mettl3/Ripk3/Nckap1l/Dnaja3/Cd80/Socs1/Tigit/Runx1/Zfp35/Malt1/Smad7/Ptpn2/Socs6/Bad/Cd274/Sart1/Anxa1/Nkap/Il2rg	65
GO:0006623	GO:0006623	protein targeting to vacuole	12/3363	35/23328	0.00260284	0.0208261	0.0154018	Sort1/Snx16/Vps13d/Ap4m1/M6pr/Numa1/Nedd4/Gnptab/Gosr2/Ncoa4/Vps37c/Vti1a	12
GO:0045686	GO:0045686	negative regulation of glial cell differentiation	12/3363	35/23328	0.00260284	0.0208261	0.0154018	Notch1/Dlx2/Atf5/Nkx6-2/Ctnnb1/Lingo1/Hmga2/Nf1/Tmem98/Nog/Id2/Mecp2	12
GO:0060441	GO:0060441	epithelial tube branching involved in lung morphogenesis	12/3363	35/23328	0.00260284	0.0208261	0.0154018	Foxa2/Sox2/Fgfr2/Hhip/Esrp2/Ctnnb1/Dag1/Hmga2/Sox9/Fgf10/Dlg5/Celsr1	12
GO:0072006	GO:0072006	nephron development	35/3363	151/23328	0.0026125	0.0208764	0.015439	Cflar/Kif26b/Pbx1/Nup160/Lgr4/Fmn1/Gata3/Notch1/Ctnnd1/Cd44/Jag1/Fgf2/Fat4/Notch2/Ampd2/Wnt4/Mpv17/Smo/Ret/C3ar1/Tgfb1/Aqp11/Ctnnb1/Nup107/Sox9/Nog/Six4/Nid1/Foxc1/Ptch1/Angpt1/Ext1/Mtss1/Notch3/Smad4	35
GO:0006493	GO:0006493	protein O-linked glycosylation	17/3363	58/23328	0.00262009	0.0208831	0.015444	Trak2/Pofut1/Gxylt2/Tet3/Fkrp/Galnt18/Galnt2/Pomk/Poglut3/Gcnt3/Tet1/Tmtc2/Galnt10/Pomt2/B3galnt2/Tmtc4/Gxylt1	17
GO:1903902	GO:1903902	positive regulation of viral life cycle	17/3363	58/23328	0.00262009	0.0208831	0.015444	Nucks1/Notch1/Stom/Adar/Ppie/Kpna6/Chmp3/Adarb1/Ppia/Trim11/Zfp72/Top2b/Pde12/Pabpc1/Tmem39a/Pcx/Ddx3x	17
GO:0006890	GO:0006890	retrograde vesicle-mediated transport, Golgi to endoplasmic reticulum	14/3363	44/23328	0.00263972	0.0209318	0.01548	Sec22b/Plpp3/Rer1/Htt/Ergic2/Kdelr1/Rab6b/Scfd1/Bicd2/Lman2/Golph3/Dnajc28/Gbf1/Scyl1	14
GO:0010972	GO:0010972	negative regulation of G2/M transition of mitotic cell cycle	14/3363	44/23328	0.00263972	0.0209318	0.01548	Orc1/Clspn/Taok3/Mbd4/Ticrr/Nop53/Taok2/Mre11a/Atm/Cdk1/Hus1/Brca1/Rad21/Trim39	14
GO:0043038	GO:0043038	amino acid activation	14/3363	44/23328	0.00263972	0.0209318	0.01548	Iars2/Gatb/Sars/Pars2/Aasdh/Tarsl2/Nars2/Ears2/Aars/Kars/Lars2/Rars/Aarsd1/Hars2	14
GO:1902895	GO:1902895	positive regulation of pri-miRNA transcription by RNA polymerase II	14/3363	44/23328	0.00263972	0.0209318	0.01548	Gata3/Pparg/Tgfb1/Ctcf/Ets1/Smad6/Foxo3/Ngfr/Gnl3/Srf/Nr3c1/Smad4/Fosl1/Apln	14
GO:0045860	GO:0045860	positive regulation of protein kinase activity	85/3363	440/23328	0.00265511	0.0210269	0.0155504	Map4k4/Gpr39/Kif14/Als2/Ralb/Ddr2/Mapkbp1/Cdc25b/Stk4/Ptpn1/Traf2/Zeb2/Il1b/Fgf2/Fbxw7/Iqgap3/Shc1/Pde5a/Cks1b/Lrp8/Clspn/Mul1/Pkd2/Taok3/Prkag2/Ptpn11/Erp29/Camkk2/Hsph1/Mdfic/Tgfa/Ezh2/Camk1/Ret/Tgfb1/Pih1d1/Nox4/Arrb1/Rps3/Taok2/Lpar2/Prdx2/Gdf15/Kars/Cspg4/Acvr2b/Dag1/Stk11/Agap2/Mif/Shc2/Egfr/Dlg4/Camkk1/Mmd/Ksr1/Strada/Psen1/Itgb1bp1/Hsp90aa1/Fgf10/Nedd9/Ang/Htr2a/Bora/Ripk3/Lrrk2/Ghr/Stk3/…	85
GO:0031334	GO:0031334	positive regulation of protein-containing complex assembly	50/3363	235/23328	0.00270284	0.0213776	0.0158097	Terf1/Nck2/Creb1/Arpc5/Psmc3/Fmn1/Pfn2/Pde4dip/Sh3glb1/Faf1/Trabd2b/Wasf2/Vcp/Cdk5rap2/Park7/Cracd/Hip1r/Brk1/Tgfb1/Pih1d1/Cyfip1/Whamm/Fchsd2/Numa1/Bax/Rps3/Tppp3/Atm/Esr1/Wasf1/Nav3/Skap1/Actr2/Pfn1/Nin/Hsp90aa1/Slf1/Jmy/Lgals3/Nckap1l/Gsk3b/Washc1/Prkce/Mlst8/Bin1/Slf2/Arl2/Ddx3x/Msn/Mecp2	50
GO:0060038	GO:0060038	cardiac muscle cell proliferation	18/3363	63/23328	0.0027163	0.0214294	0.015848	Kcnk2/Notch1/Fgf2/Tenm4/Fgfr2/Ctnnb1/Tbx20/Ncam1/Hey2/Cdk1/Gli1/Prkar1a/Nog/Foxc1/Gata4/Arid2/Rxrb/Nkx2-5	18
GO:0060999	GO:0060999	positive regulation of dendritic spine development	18/3363	63/23328	0.0027163	0.0214294	0.015848	Stau2/Zmynd8/Lrp8/Camk1/Caprin2/Shank2/Actr2/Psen1/Dbn1/Dlg5/Tiam1/Nr3c1/Neurl1a/Bhlhb9/Pak3/Mecp2/Cdkl5/Mapk6	18
GO:0008593	GO:0008593	regulation of Notch signaling pathway	23/3363	88/23328	0.00276287	0.0217414	0.0160787	Bend6/Nrarp/Pofut1/Notch1/Dlx2/Jag1/Sox2/Tspan5/Gas2/Arrb1/Prag1/Adam10/Zbtb7a/Hey2/Tspan15/Itgb1bp1/Dicer1/Fgf10/Zmiz1/Mmp14/Robo1/Dlk2/Neurl1a	23
GO:0032436	GO:0032436	positive regulation of proteasomal ubiquitin-dependent protein catabolic process	23/3363	88/23328	0.00276287	0.0217414	0.0160787	Ddrgk1/Vcp/Zyg11b/Cdc20/Nop53/Gclc/Arih1/Pias1/Rnf217/Csnk1d/Psen1/Ubqln1/Socs4/Trib1/Lrrk2/Csnk1e/Gsk3b/Ube2v2/Axin1/Hspa1b/Csnk1a1/Smad7/Bcap31	23
GO:1903707	GO:1903707	negative regulation of hemopoiesis	36/3363	157/23328	0.00278142	0.0218549	0.0161627	Hlx/Nrarp/Notch1/Cd44/Zc3h8/Zbtb46/Fbxw7/Pias3/Fgl2/Ctr9/Klf13/Cul4a/Prdx2/Zfpm1/Ctnnb1/Ubash3b/Fstl3/Fbxo7/Thoc5/Nf1/Hoxb8/Gas2l1/Nme1/Stat5b/Id2/H4c11/Gpr137b/Trib1/Tob2/Socs1/Runx1/Zfp35/Smad7/Ptpn2/Anxa1/Ldb1	36
GO:0045844	GO:0045844	positive regulation of striated muscle tissue development	22/3363	83/23328	0.0027967	0.0218549	0.0161627	Creb1/Notch1/Fgf2/Fdps/Cyp26b1/Tgfb1/Fgfr2/Pin1/Ctnnb1/Tbx20/Ncam1/Hey2/Cdk1/Myf5/Gli1/Rps6kb1/Gata4/Mrtfb/Gsk3b/Tbx1/Flot1/Nr3c1	22
GO:0048636	GO:0048636	positive regulation of muscle organ development	22/3363	83/23328	0.0027967	0.0218549	0.0161627	Creb1/Notch1/Fgf2/Fdps/Cyp26b1/Tgfb1/Fgfr2/Pin1/Ctnnb1/Tbx20/Ncam1/Hey2/Cdk1/Myf5/Gli1/Rps6kb1/Gata4/Mrtfb/Gsk3b/Tbx1/Flot1/Nr3c1	22
GO:0072384	GO:0072384	organelle transport along microtubule	22/3363	83/23328	0.0027967	0.0218549	0.0161627	Trak2/Trim46/Snapin/Tmem201/Htt/Map6/Kif23/Fyco1/Wasf1/Stk11/Fbxw11/Ndel1/Dync1h1/Bicd2/Bloc1s5/Nefl/Ap3m1/Rhot2/Kifc1/Kif5b/Bloc1s2/Mecp2	22
GO:0050000	GO:0050000	chromosome localization	21/3363	78/23328	0.00281295	0.0218549	0.0161627	Rrs1/Terf1/Kif14/Nuf2/Cenpf/Ttl/Fam83d/Cdca8/Brca2/Numa1/Kif22/Atm/Rab11a/Cep63/Actr2/Spdl1/Ndel1/Kpnb1/Dync1h1/Chmp7/Ndc80	21
GO:0051303	GO:0051303	establishment of chromosome localization	21/3363	78/23328	0.00281295	0.0218549	0.0161627	Rrs1/Terf1/Kif14/Nuf2/Cenpf/Ttl/Fam83d/Cdca8/Brca2/Numa1/Kif22/Atm/Rab11a/Cep63/Actr2/Spdl1/Ndel1/Kpnb1/Dync1h1/Chmp7/Ndc80	21
GO:0007519	GO:0007519	skeletal muscle tissue development	43/3363	196/23328	0.00284848	0.0218549	0.0161627	Cflar/Ccnt2/Msc/Hlx/Notch1/Gpcpd1/Mef2d/Nras/Hivep3/Pax5/Pax7/Smo/Cyp26b1/Tgfb1/Sin3b/Nfatc3/Sap30/Bcl9l/Gpx1/Usp19/Ctnnb1/Vgll2/Myf5/Lemd3/Nf1/Rps6kb1/Sox11/Six4/Homer1/Nln/Nr1d2/Gata4/Maff/Tbx1/Rcan1/Flot1/Med20/Uqcc2/Svil/Tcf7l2/Xk/Emd/Hdac6	43
GO:0000478	GO:0000478	endonucleolytic cleavage involved in rRNA processing	7/3363	15/23328	0.00284926	0.0218549	0.0161627	Rrs1/Bms1/Tsr1/Fcf1/Utp23/Bop1/Tbl3	7
GO:0000479	GO:0000479	endonucleolytic cleavage of tricistronic rRNA transcript (SSU-rRNA, 5.8S rRNA, LSU-rRNA)	7/3363	15/23328	0.00284926	0.0218549	0.0161627	Rrs1/Bms1/Tsr1/Fcf1/Utp23/Bop1/Tbl3	7
GO:0003188	GO:0003188	heart valve formation	7/3363	15/23328	0.00284926	0.0218549	0.0161627	Notch1/Zfpm1/Tbx20/Hey2/Sox9/Gata4/Smad4	7
GO:0006264	GO:0006264	mitochondrial DNA replication	7/3363	15/23328	0.00284926	0.0218549	0.0161627	Stoml2/Primpol/Dna2/Polg2/Rrm2b/Dnaja3/Mettl4	7
GO:0006268	GO:0006268	DNA unwinding involved in DNA replication	7/3363	15/23328	0.00284926	0.0218549	0.0161627	Rad51/Recql/Wrn/Rpa1/Recql5/Recql4/Mcm4	7
GO:0010960	GO:0010960	magnesium ion homeostasis	7/3363	15/23328	0.00284926	0.0218549	0.0161627	Slc41a1/Trmt10a/Pthlh/Ank3/Egfr/Mtss1/Xk	7
GO:0031573	GO:0031573	intra-S DNA damage checkpoint	7/3363	15/23328	0.00284926	0.0218549	0.0161627	Chek2/Fancd2/Xpc/Mre11a/Hus1/Eme1/Msh2	7
GO:0045618	GO:0045618	positive regulation of keratinocyte differentiation	7/3363	15/23328	0.00284926	0.0218549	0.0161627	Ncoa3/Notch1/Numa1/Med1/Etv4/Foxc1/Vdr	7
GO:0051764	GO:0051764	actin crosslink formation	7/3363	15/23328	0.00284926	0.0218549	0.0161627	Tnnt2/Gas2/Marcks/Gas2l3/Gas2l1/Actn1/Dpysl3	7
GO:0060330	GO:0060330	regulation of response to interferon-gamma	7/3363	15/23328	0.00284926	0.0218549	0.0161627	Pparg/Nlrc5/Cdc37/Med1/Dnaja3/Socs1/Ptpn2	7
GO:0060334	GO:0060334	regulation of interferon-gamma-mediated signaling pathway	7/3363	15/23328	0.00284926	0.0218549	0.0161627	Pparg/Nlrc5/Cdc37/Med1/Dnaja3/Socs1/Ptpn2	7
GO:0060742	GO:0060742	epithelial cell differentiation involved in prostate gland development	7/3363	15/23328	0.00284926	0.0218549	0.0161627	Notch1/Wdr77/Plaur/Fgfr2/Ctnnb1/Hoxb13/Ar	7
GO:1902969	GO:1902969	mitotic DNA replication	7/3363	15/23328	0.00284926	0.0218549	0.0161627	Rad51/Gins1/Chek2/Brca2/Mcm4/Cdc45/Pola1	7
GO:0000132	GO:0000132	establishment of mitotic spindle orientation	11/3363	31/23328	0.00285847	0.0218549	0.0161627	Sapcd2/Cdk5rap2/Cenpa/Htt/Mad2l1/Numa1/Fbxw11/Spdl1/Ndel1/Fgf10/Ndc80	11
GO:0032365	GO:0032365	intracellular lipid transport	11/3363	31/23328	0.00285847	0.0218549	0.0161627	Plekha8/Star/Arv1/Anxa2/Nus1/Sgpp1/Abcd4/Npc2/Abcd2/Stard4/Syt7	11
GO:0044030	GO:0044030	regulation of DNA methylation	11/3363	31/23328	0.00285847	0.0218549	0.0161627	Parp1/Pik3ca/H19/Kcnq1ot1/Dnmt1/Tet1/Brca1/Kdm1b/Grhl2/Gsk3b/Mecp2	11
GO:0030490	GO:0030490	maturation of SSU-rRNA	15/3363	49/23328	0.00288161	0.0220038	0.0162728	Rrs1/Rps8/Nop14/Bms1/Rps19/Mrps11/Lsm6/Tsr1/Fcf1/Utp23/Wdr46/Tbl3/Bysl/Riok3/Srfbp1	15
GO:0051028	GO:0051028	mRNA transport	27/3363	109/23328	0.0028886	0.0220038	0.0162728	Hnrnpa3/Nup160/Ncbp1/Htt/G3bp2/Parp11/Sem1/Igf2bp3/Sec13/Tnks/Sarnp/Nup107/Thoc5/Alkbh5/Ncbp3/Bicd2/Cetn3/Thoc3/Senp2/Ncbp2/Igf2bp2/Srsf3/Qk/Akap8l/Srsf7/Iws1/Rbm15b	27
GO:1901800	GO:1901800	positive regulation of proteasomal protein catabolic process	27/3363	109/23328	0.0028886	0.0220038	0.0162728	Ddrgk1/Fbxw7/Vcp/Zyg11b/Cdc20/Edem1/Rnf40/Nop53/Gclc/Arih1/Pias1/Rnf217/Osbpl7/Csnk1d/Psen1/Ubqln1/Socs4/Trib1/Lrrk2/Csnk1e/Gsk3b/Ube2v2/Axin1/Hspa1b/Csnk1a1/Smad7/Bcap31	27
GO:0090596	GO:0090596	sensory organ morphogenesis	63/3363	311/23328	0.00292351	0.0222424	0.0164492	Stau2/Obsl1/Prrx1/Pou2f1/Tprn/Col5a1/Gata3/Sp3/Jag1/Sox2/Fgf2/Intu/Notch2/Gnat2/Clrn1/Chd7/Tdrd7/Whrn/Arid1a/Vax2/Alms1/Cyp26b1/Grcc10/Mapk3/Hmx2/Bax/Tsku/Fgfr2/Fat1/Rpgrip1l/Nectin1/Ctnnb1/Bbs4/Bcr/Ptprq/Nf1/Fzd2/Sox9/Ntn1/Abr/Nog/Ttc8/Yy1/Sox11/Six4/Foxf2/Fgf10/Bloc1s5/Rarb/Fzd3/Zhx2/Triobp/Atf4/Aqp5/Hoxc13/Celsr1/Rarg/Tbx1/Nectin3/Tshz1/Lrp5/Cntf/Rorb	63
GO:0051146	GO:0051146	striated muscle cell differentiation	64/3363	317/23328	0.00295745	0.0224627	0.0166121	Cflar/Tnnt2/Fhl2/Rgs2/Hacd1/Nebl/Notch1/Ttn/Nfatc2/Sort1/Fdps/Ptgfrn/Pdlim5/Arid1a/Tbx3/Wdr1/Flnc/Smo/Cxcl12/Ezh2/Cyp26b1/Bhlhe41/Dmpk/Tgfb1/Nox4/Sorbs2/Nfatc3/Gdf15/Pin1/Bnip2/Gpx1/Hey2/Myf5/Myh10/Ccl8/Prkar1a/Adra1b/Krt19/Yy1/Six4/Dicer1/Homer1/Nln/Mmp14/Rarb/Ldb3/Gata4/Cby1/Myh9/Gsk3b/Tbx1/Rcan1/Rxrb/Flot1/Wfikkn1/Nkx2-5/Srf/Nr3c1/Lox/Smad4/Ehd1/Nrap/Xk/Hdac6	64
GO:0000302	GO:0000302	response to reactive oxygen species	44/3363	202/23328	0.00295972	0.0224627	0.0166121	Cflar/Glrx2/Parp1/Stk25/Prdx6/Setx/Itgav/Sirpa/Traf2/Foxo1/Kpna4/Aptx/Park7/Sod3/Mpv17/Hsph1/Ezh2/Mapk3/Axl/Rps3/Hmox1/Prdx2/Smpd3/Egln1/Sesn3/Gpx1/Fbxo7/Foxo3/Egfr/Crk/Mapk7/Pcgf2/Ercc6l2/Glrx/Dhfr/Fancc/Top2b/Apex1/Ripk3/Gja3/Lrrk2/Sod2/Anxa1/Hdac6	44
GO:0043488	GO:0043488	regulation of mRNA stability	26/3363	104/23328	0.00298504	0.0226271	0.0167337	Rnasel/Angel2/Mapkapk2/Ythdf3/Tent5c/Mov10/Mettl14/Ythdf2/Tardbp/Pcbp4/Cirbp/Alkbh5/Fxr2/Mettl16/Tbrg4/Zc3h14/Dicer1/Apex1/Pde12/Mettl3/Carhsp1/Qk/Hnrnpm/Dcp2/Dnd1/Rbm10	26
GO:1902692	GO:1902692	regulation of neuroblast proliferation	13/3363	40/23328	0.00300836	0.022776	0.0168439	Aspm/Notch1/Zfp335/Sox2/Smo/Tgfb1/Cx3cl1/Ctnnb1/Cx3cr1/Nf1/Fzd3/Lrrk2/Ctnna1	13
GO:0032355	GO:0032355	response to estradiol	16/3363	54/23328	0.00306449	0.0231121	0.0170925	Ncoa3/Fam210b/Ggt7/Fosl2/Ogg1/Tgfb1/Zfp703/Ctnnb1/Esr1/Socs2/Egfr/Stat5b/Strn3/Glrx/Ghr/Anxa1	16
GO:0010971	GO:0010971	positive regulation of G2/M transition of mitotic cell cycle	10/3363	27/23328	0.00307176	0.0231121	0.0170925	Pbx1/Cdc25b/Sin3a/Cdc25a/Rab11a/Cdk1/Mta3/Brd4/Cdc25c/Mecp2	10
GO:0030970	GO:0030970	retrograde protein transport, ER to cytosol	10/3363	27/23328	0.00307176	0.0231121	0.0170925	Sec61b/Vcp/Tmem129/Edem1/Hsp90b1/Derl2/Nploc4/Faf2/Ufd1/Bcap31	10
GO:1903513	GO:1903513	endoplasmic reticulum to cytosol transport	10/3363	27/23328	0.00307176	0.0231121	0.0170925	Sec61b/Vcp/Tmem129/Edem1/Hsp90b1/Derl2/Nploc4/Faf2/Ufd1/Bcap31	10
GO:0045132	GO:0045132	meiotic chromosome segregation	25/3363	99/23328	0.00307515	0.0231121	0.0170925	Terf1/Nuf2/Bub1b/Ncaph/Bub1/Smc4/Ccne2/Smc2/Cenps/Brca2/M1ap/Fancd2/Mre11a/Ttk/Atm/Cep63/Actr2/Eme1/Sirt7/Top2b/Ccnb1ip1/Espl1/Rad21/Ppp2r1a/Prdm9	25
GO:0045185	GO:0045185	maintenance of protein location	25/3363	99/23328	0.00307515	0.0231121	0.0170925	Cops9/Creb3/Faf1/Vps13d/Park7/Rer1/Sri/Tacc3/Pkd2/Supt7l/Tapt1/Kdelr1/Keap1/Bbs4/Ank3/Hk1/Skp1/Mprip/Pfn1/Lgals9/Dbn1/Golph3/Rangap1/Taf8/Arl2	25
GO:0006622	GO:0006622	protein targeting to lysosome	8/3363	19/23328	0.00315636	0.0235534	0.0174188	Sort1/Snx16/Ap4m1/M6pr/Numa1/Nedd4/Gnptab/Ncoa4	8
GO:0007252	GO:0007252	I-kappaB phosphorylation	8/3363	19/23328	0.00315636	0.0235534	0.0174188	Sirpa/Traf2/Ddrgk1/Tlr2/Erc1/Cx3cl1/Ikbkb/Cx3cr1	8
GO:0071786	GO:0071786	endoplasmic reticulum tubular network organization	8/3363	19/23328	0.00315636	0.0235534	0.0174188	Rab3gap1/Reep1/Arl6ip1/Rtn4/Reep4/Atl2/Atl3/Rtn3	8
GO:1903599	GO:1903599	positive regulation of autophagy of mitochondrion	8/3363	19/23328	0.00315636	0.0235534	0.0174188	Mul1/Atpif1/Vps13d/Htt/Cdc37/Fbxo7/Huwe1/Hdac6	8
GO:2000641	GO:2000641	regulation of early endosome to late endosome transport	8/3363	19/23328	0.00315636	0.0235534	0.0174188	Sh3glb1/Chmp3/Mapk3/Rdx/Rab21/Ezr/Msn/Snx12	8
GO:1903313	GO:1903313	positive regulation of mRNA metabolic process	24/3363	94/23328	0.00315668	0.0235534	0.0174188	Prdx6/Ythdf3/Mov10/Mettl14/Ncbp1/Ythdf2/Tardbp/Hmx2/Cirbp/Dazap1/Adarb1/Mettl16/Mettl3/Obi1/Tnrc6b/Pabpc1/Ncbp2/Tra2b/Qk/Celf4/Dnd1/Nanos1/Rbmx/Gm7324	24
GO:0002011	GO:0002011	morphogenesis of an epithelial sheet	17/3363	59/23328	0.00319462	0.0237279	0.0175479	Clasp1/Col5a1/Notch1/Tor1a/Cd44/Jag1/Flrt3/Notch2/Arhgap24/Megf8/Cd151/Arhgap35/Tbx20/Dag1/Hoxb4/Sox11/Srf	17
GO:0009247	GO:0009247	glycolipid biosynthetic process	17/3363	59/23328	0.00319462	0.0237279	0.0175479	Pgap1/St8sia4/Pign/B3galt1/B4galt5/Pigv/Pigg/Pgap2/St8sia2/St3gal2/Pigb/Pgap3/Pigh/Pigp/Pigq/Piga/Dpm3	17
GO:1904356	GO:1904356	regulation of telomere maintenance via telomere lengthening	17/3363	59/23328	0.00319462	0.0237279	0.0175479	Terf1/Parp1/Nek2/Cct3/Cct7/Mapk3/Naf1/Tnks/Pif1/Ctnnb1/Atm/Cct2/Tinf2/Cct8/Pot1b/Dcp2/Dkc1	17
GO:0003176	GO:0003176	aortic valve development	9/3363	23/23328	0.0031954	0.0237279	0.0175479	Gata3/Notch1/Tgfb1/Tbx20/Smad6/Sox9/Gata4/Robo1/Nfatc1	9
GO:0043543	GO:0043543	protein acylation	50/3363	237/23328	0.00323611	0.0240015	0.0177501	Ing5/Hhat/Nmt2/Gata3/Crtc2/Zzz3/Zdhhc18/Park7/Brca2/Supt7l/Ep400/Auts2/Phf14/Setd5/Camk1/Tgfb1/Clip3/Pih1d1/Arrb1/Mapk3/Kat8/Ctcf/Sin3a/Msl2/Cep295/Morf4l1/Msl3l2/Jade2/Pcgf2/Brca1/Ppm1a/Dlst/Isl1/Kat6b/Esco2/Naa16/Kansl2/Gsk3b/Naa50/Brpf3/Brd4/Iws1/Smad4/Naa40/Taf6l/Ldb1/Ddx3x/Jade3/Hcfc1/Mecp2	50
GO:0051091	GO:0051091	positive regulation of DNA-binding transcription factor activity	54/3363	260/23328	0.00324163	0.0240137	0.0177592	Il18rap/Cflar/Stk36/Lrrfip1/Cops5/Ddr2/Ncoa3/Camk1d/Traf2/Il1b/Ddrgk1/Crtc2/Bcl10/Tlr2/Plpp3/Lrp8/Trim62/Park7/Smo/Pparg/Nod1/Tgfb1/Slco3a1/Crtc3/Ankrd42/Rps3/Cx3cl1/Ikbkb/Tradd/Ctnnb1/Hmgn3/Cx3cr1/Esr1/Zbtb7a/Ddit3/Rwdd1/Hmga2/Flot2/Trim37/Fzd2/Jmy/Tssk4/Ripk3/Stk3/Rhebl1/Flot1/Srf/Malt1/Fosl1/Pprc1/Lrp5/Ar/Irak1/Mbtps2	54
GO:0035904	GO:0035904	aorta development	18/3363	64/23328	0.00327884	0.0242603	0.0179416	Col3a1/Notch1/Lrp2/Jag1/Chd7/Plxnd1/Kif7/Dnm2/Smad6/Hey2/Myh10/Ngfr/Hectd1/Robo1/Tbx1/Srf/Lox/Ndst1	18
GO:1901863	GO:1901863	positive regulation of muscle tissue development	22/3363	84/23328	0.00328282	0.0242607	0.0179419	Creb1/Notch1/Fgf2/Fdps/Cyp26b1/Tgfb1/Fgfr2/Pin1/Ctnnb1/Tbx20/Ncam1/Hey2/Cdk1/Myf5/Gli1/Rps6kb1/Gata4/Mrtfb/Gsk3b/Tbx1/Flot1/Nr3c1	22
GO:0048709	GO:0048709	oligodendrocyte differentiation	27/3363	110/23328	0.0033127	0.0243867	0.0180351	Cntn2/Sox13/Notch1/Dlx2/Ptprj/B4galt5/Tlr2/Eif2b3/Eif2b4/Wdr1/Pparg/Tgfb1/Tenm4/Nkx6-2/Ctnnb1/Lingo1/Dag1/Zfp365/Nf1/Tmem98/Cnp/Sox9/Id2/Dicer1/Qk/Tcf7l2/Ulk4	27
GO:1902117	GO:1902117	positive regulation of organelle assembly	21/3363	79/23328	0.00332056	0.0243867	0.0180351	Rab3gap1/Ralb/Lrsam1/Sh3glb1/Sdcbp/Htt/Tapt1/G3bp2/Numa1/Arhgap35/Atmin/Mns1/Cep295/Bbs4/Pip4k2c/G3bp1/Septin9/Pip4k2b/Dync1h1/Msn/Pqbp1	21
GO:0042058	GO:0042058	regulation of epidermal growth factor receptor signaling pathway	19/3363	69/23328	0.00332385	0.0243867	0.0180351	Cnot9/Dgkd/Zgpat/Mvb12b/Ptprj/Fbxw7/Hip1r/Hip1/Tgfa/Plaur/Mvp/Aplp2/Esr1/Vps25/Psen1/Socs4/Ptpn2/Neurl1a/Adra2a	19
GO:0001889	GO:0001889	liver development	30/3363	126/23328	0.00333069	0.0243867	0.0180351	Cflar/Hlx/Notch1/Sp3/Ada/Pik3ca/Notch2/Icmt/Rps6ka1/Pkd2/Asl/Tgfa/Ezh2/Mki67/Hmox1/Rpgrip1l/Pkm/E2f7/Gli1/Rtn4/Nf1/Sox9/Med1/Stat5b/Pck2/Mrtfb/Runx1/Sod2/Onecut2/Anxa1	30
GO:0032873	GO:0032873	negative regulation of stress-activated MAPK cascade	14/3363	45/23328	0.00333137	0.0243867	0.0180351	Aida/Sirpa/Mapk8ip1/Foxo1/Cdc42se1/Mecom/Taok3/Hsph1/Gps2/Zmynd11/F2rl1/Pbk/Ezr/Igbp1	14
GO:0034340	GO:0034340	response to type I interferon	14/3363	45/23328	0.00333137	0.0243867	0.0180351	Samhd1/Ythdf3/Adar/Mul1/Ythdf2/Ube2k/Irf3/Lsm14a/Ifitm2/Nlrc5/Cdc37/Mettl3/Ptpn2/Irak1	14
GO:0044088	GO:0044088	regulation of vacuole organization	14/3363	45/23328	0.00333137	0.0243867	0.0180351	Rab3gap1/Ralb/Lrsam1/Sec22b/Sh3glb1/Tbc1d14/Anxa2/Pip4k2c/Pip4k2b/Scfd1/Lrrk2/Tmem39a/Rnf5/Fez2	14
GO:0070303	GO:0070303	negative regulation of stress-activated protein kinase signaling cascade	14/3363	45/23328	0.00333137	0.0243867	0.0180351	Aida/Sirpa/Mapk8ip1/Foxo1/Cdc42se1/Mecom/Taok3/Hsph1/Gps2/Zmynd11/F2rl1/Pbk/Ezr/Igbp1	14
GO:1901184	GO:1901184	regulation of ERBB signaling pathway	20/3363	74/23328	0.00333589	0.024391	0.0180382	Cnot9/Dgkd/Zgpat/Mvb12b/Ptprj/Fbxw7/Hip1r/Hip1/Tgfa/Plaur/Mvp/Aplp2/Esr1/Rtn4/Vps25/Psen1/Socs4/Ptpn2/Neurl1a/Adra2a	20
GO:0033260	GO:0033260	nuclear DNA replication	12/3363	36/23328	0.00339929	0.0247669	0.0183162	Ilkap/Rad51/Gins1/Pcna/Chek2/Brca2/Dna2/Mcm4/Cdc45/Wiz/Pola1/Atrx	12
GO:0051567	GO:0051567	histone H3-K9 methylation	12/3363	36/23328	0.00339929	0.0247669	0.0183162	Rif1/Setd7/Setdb1/Pax5/Pih1d1/Dnmt1/Brca1/Arid4b/Prdm9/Suv39h1/Mecp2/Atrx	12
GO:0061384	GO:0061384	heart trabecula morphogenesis	12/3363	36/23328	0.00339929	0.0247669	0.0183162	Fhl2/Notch1/Chd7/Egln1/Hey2/Nog/Med1/Heg1/Adamts1/Nkx2-5/Srf/Nfatc1	12
GO:0007050	GO:0007050	cell cycle arrest	32/3363	137/23328	0.00342119	0.0248971	0.0184125	Sde2/Eif2ak4/Notch1/Cdk9/Sox2/Notch2/Cdc14a/Pkd2/Chek2/Ppm1g/Zbtb49/Tgfb1/Gas2/Whamm/Rrp8/Pidd1/Atm/Wdr6/Stk11/Ddit3/Mif/Mybbp1a/Gas2l1/Brca1/Id2/Fgf10/Jmy/Cdkn3/Mtbp/Msh2/Bin1/Tcf7l2	32
GO:0001558	GO:0001558	regulation of cell growth	84/3363	438/23328	0.00343777	0.0249884	0.01848	Kif14/Rgs2/Ttl/Csnk2a1/Ncoa3/Ptprj/Ndufs3/Cd44/Sema6c/Zmat3/Fdps/Trim46/Sh3glb1/Sdcbp/Creb3/Ncbp1/Mul1/Osgin2/Plaa/Cda/Sema3c/Rufy3/Tchp/Pparg/Cxcl12/Adipor2/Caprin2/Megf8/Tgfb1/Cyfip1/Lamtor1/Syt17/Osgin1/Cdkn2aip/Pin1/Dnm2/Sin3a/Adam10/Golga4/Rab11a/Sgk1/Stk11/Cirbp/Enpp1/Socs2/Rab21/Egfr/Sertad2/Rtn4/Cdkl3/Crk/Rnd2/Gas2l1/Ntn1/Ndel1/Derl2/Atp5g1/Yy1/Dbn1/Il3ra/Mmp14/Extl3/Sema5a/Csf2rb/Klhl22/…	84
GO:0071383	GO:0071383	cellular response to steroid hormone stimulus	36/3363	159/23328	0.00347649	0.0252402	0.0186662	Cnot9/Parp1/Ncoa3/Ddrgk1/Eif4e/Ufm1/Arid1a/Park7/Ncor2/Tmf1/Tgfb1/Ube3a/Abhd2/Trip4/Esr1/Sgk1/Zbtb7a/Ptges3/Rwdd1/Hmga2/Rps6kb1/Med1/Brca1/Strn3/Zfp366/Isl1/Zmiz1/Pck2/Skp2/Rbfox2/Kmt2d/Safb/Lbh/Nr3c1/Anxa1/Ar	36
GO:0046467	GO:0046467	membrane lipid biosynthetic process	29/3363	121/23328	0.00348286	0.0252568	0.0186786	Pgap1/St8sia4/Pign/Degs1/B3galt1/Cers6/Hacd1/B4galt5/Elovl6/Pigv/Pigg/Pgap2/St8sia2/Acer3/St3gal2/Smpd3/Elovl5/Pigb/Smpd2/Ormdl2/Pgap3/Sptssa/Pigh/Elovl7/Pigp/Pigq/Elovl3/Piga/Dpm3	29
GO:0032210	GO:0032210	regulation of telomere maintenance via telomerase	15/3363	50/23328	0.00357697	0.025909	0.0191609	Terf1/Nek2/Cct3/Cct7/Mapk3/Tnks/Pif1/Ctnnb1/Atm/Cct2/Tinf2/Cct8/Pot1b/Dcp2/Dkc1	15
GO:0090407	GO:0090407	organophosphate biosynthetic process	82/3363	427/23328	0.00367165	0.0265637	0.0196451	Cox5b/Dgkd/Nmnat2/Mpc2/Parp1/Pgap1/Pign/Dut/Mocs3/Ada/Atp5e/Fabp5/Pik3ca/Fgf2/Gmps/Fdps/Ampd2/Sh3glb1/Acot7/Pank4/Vcp/Stoml2/Pigv/Dhdds/Pik3cd/Selenoi/Pigg/Tamm41/Tpi1/Tgfb1/Pgap2/Cdipt/Ptdss2/Mboat7/Idh2/Aldoa/Dctd/Vac14/Abhd8/Kars/Pkm/Pigb/Pik3cb/Nus1/Ipmk/Pip5k1c/Chpt1/Afmid/Nme1/Atp5g1/Pgap3/Adcy3/Nampt/Mthfd1/Gphn/Adssl1/Pigh/Mboat1/Ippk/Htr2a/Atpsckmt/Rrm2b/Chkb/Pcyt1a/Umps/Atp5o/Pigp/Nme3/…	82
GO:0035176	GO:0035176	social behavior	16/3363	55/23328	0.00375333	0.0270914	0.0200353	En1/Il1b/Mkks/Chrnb2/Htt/Shank2/Pcm1/Bbs4/Cx3cr1/Dlg4/Atxn1/Chd8/Ext1/Tbx1/Mecp2/Ulk4	16
GO:0045773	GO:0045773	positive regulation of axon extension	16/3363	55/23328	0.00375333	0.0270914	0.0200353	Rufy3/Cxcl12/Megf8/Cyfip1/Golga4/Rab11a/Ntn1/Ndel1/Atp5g1/Dbn1/Sema5a/Gsk3b/Srf/Cntf/L1cam/Cdkl5	16
GO:0043587	GO:0043587	tongue morphogenesis	6/3363	12/23328	0.00377336	0.0271095	0.0200487	Intu/Cyp26b1/Ctnnb1/Six4/Hoxc13/Tbx1	6
GO:0060068	GO:0060068	vagina development	6/3363	12/23328	0.00377336	0.0271095	0.0200487	Mertk/Ncoa3/Lrp2/Axl/Bax/Esr1	6
GO:0060767	GO:0060767	epithelial cell proliferation involved in prostate gland development	6/3363	12/23328	0.00377336	0.0271095	0.0200487	Notch1/Wdr77/Ctnnb1/Stk11/Sox9/Ar	6
GO:0098935	GO:0098935	dendritic transport	6/3363	12/23328	0.00377336	0.0271095	0.0200487	Stau2/Trak2/Sfpq/Wasf1/Flot2/Kif5b	6
GO:0040036	GO:0040036	regulation of fibroblast growth factor receptor signaling pathway	11/3363	32/23328	0.00379613	0.0271471	0.0200765	Gata3/Wnt4/Fgfrl1/Fam20c/Hhip/Ctnnb1/Nog/Ngfr/Runx2/Tcf7l2/Apln	11
GO:0051150	GO:0051150	regulation of smooth muscle cell differentiation	11/3363	32/23328	0.00379613	0.0271471	0.0200765	Nfatc2/Ankrd17/Tgfb1/Fgfr2/Nfatc3/Olfm2/Dnmt1/Pias1/Sod2/Nfatc1/Mecp2	11
GO:0051569	GO:0051569	regulation of histone H3-K4 methylation	11/3363	32/23328	0.00379613	0.0271471	0.0200765	Rtf1/Gata3/Zfp335/Auts2/Pih1d1/Ctr9/Ctnnb1/Dnmt1/Brca1/Prdm9/Smad4	11
GO:1902110	GO:1902110	positive regulation of mitochondrial membrane permeability involved in apoptotic process	11/3363	32/23328	0.00379613	0.0271471	0.0200765	Sh3glb1/Mul1/Atpif1/Slc35f6/Hip1r/Bax/Gclc/Gsk3b/Rhot2/Acaa2/Bloc1s2	11
GO:0009306	GO:0009306	protein secretion	89/3363	470/23328	0.00384688	0.0274784	0.0203215	Map4k4/Gpr39/Mpc2/Ildr2/Lgr4/Traf2/Ttn/Il1b/Foxa2/Selenot/S100a13/Ensa/Serp1/Tlr2/Stxbp3/C1qtnf12/Park7/Sri/Pclo/Htt/Vgf/Sirt4/Ptpn11/Erp29/M6pr/Tm7sf3/Tgfb1/Irf3/Arrb1/Gpi1/Sergef/Idh2/Ano1/Cx3cl1/Rab11fip1/Cbln1/Snx19/Myo5a/Mon1a/Acvr2b/Olfm2/Sidt2/Rab8b/Hmgn3/Traf3ip2/Midn/Gnptab/Mcu/Mif/Pfkl/Ppia/Egfr/Myh10/Myo18a/Stxbp4/Cavin1/Akap5/Glrx/F2rl1/Isl1/Glud1/Ang/Pck2/Sncg/Golph3/Npff/Abat/Tvp23a…	89
GO:0006303	GO:0006303	double-strand break repair via nonhomologous end joining	17/3363	60/23328	0.00386958	0.0275768	0.0203943	Dclre1c/Rif1/Trp53bp1/Kmt5c/Xrcc1/Lig4/Mre11a/Zbtb7a/Wrap53/Sirt7/Ercc8/Dek/Top2b/Polq/Kmt5b/Dclre1a/Pola1	17
GO:0046605	GO:0046605	regulation of centrosome cycle	17/3363	60/23328	0.00386958	0.0275768	0.0203943	Nek2/Fbxw5/Cep250/Cdk5rap2/Chmp3/Alms1/Atf5/Ctnnb1/Cep295/Mdm1/Trim37/Cep131/Gen1/Xrcc3/Ccnf/Kifc1/Kif11	17
GO:0050688	GO:0050688	regulation of defense response to virus	21/3363	80/23328	0.00390254	0.0277798	0.0205444	Traf3ip1/Eif2ak4/Il1b/Creb3/Mul1/Fgl2/Ankrd17/Rnf216/Irf3/Nop53/Spn/Elmod2/Sin3a/Cgas/Traf3ip2/Dhx58/Nploc4/Ufd1/Riok3/Tkfc/Pqbp1	21
GO:0060348	GO:0060348	bone development	47/3363	222/23328	0.00392213	0.0278677	0.0206094	Nab1/Miga2/Gnas/Abi1/Fat4/Smad9/Fbxw7/Mef2d/Thbs3/Notch2/Trim45/Setdb1/Wasf2/Bpnt2/Fam20c/Ptpn11/Sh2b3/Cyp26b1/Tulp3/Pthlh/Opa3/Megf8/Serpinh1/Fgfr2/Zfpm1/Csgalnact1/Smpd3/Ankrd11/Anxa2/Plxnb1/Nbeal2/Hoxb4/Sox9/Med1/Foxc1/Mmp14/Rarb/Ano6/Ext1/Rarg/Bbx/Runx2/Srf/Lox/Ltbp3/Lrp5/Mbtps2	47
GO:0008064	GO:0008064	regulation of actin polymerization or depolymerization	41/3363	188/23328	0.00392389	0.0278677	0.0206094	Nck2/Arpc5/Fmn1/Mkks/Pfn2/Tlr2/Capza1/Abitram/Wasf2/Gba2/Cracd/Cit/Hip1r/Wdr1/Capg/Add2/Brk1/Cyfip1/Whamm/Fchsd2/Arhgap35/Rdx/Bbs4/Wasf1/Ssh2/Actr2/Pfn1/Dbn1/Jmy/F2rl1/Sema5a/Sh3bp1/Pdxp/Nckap1l/Washc1/Prkce/Mlst8/Svil/Bin1/Add3/Pak3	41
GO:0010507	GO:0010507	negative regulation of autophagy	20/3363	75/23328	0.00394418	0.0279731	0.0206874	Ctsa/Sec22b/Tbc1d14/Tigar/Hmox1/Wdr6/Poldip2/Foxk2/Nampt/Scfd1/Gata4/Dap/Lrrk2/Clec16a/Klhl22/Tmem39a/Rubcn/Washc1/Rnf5/Fez2	20
GO:0055001	GO:0055001	muscle cell development	44/3363	205/23328	0.00394777	0.0279731	0.0206874	Cflar/Tnnt2/Fhl2/Rgs2/Nebl/Notch1/Ttn/Nfatc2/Fdps/Ank2/Pdlim5/Tbx3/Wdr1/Flnc/Smo/Sorbs2/Nfatc3/Pin1/Gpx1/Smad6/Hey2/Myf5/Myh10/Ramp2/Prkar1a/Adra1b/Krt19/Yy1/Six4/Dicer1/Homer1/Ldb3/Gata4/Gsk3b/Rcan1/Wfikkn1/Nkx2-5/Srf/Bin1/Nr3c1/Lox/Smad4/Nrap/Xk	44
GO:0071426	GO:0071426	ribonucleoprotein complex export from nucleus	19/3363	70/23328	0.00395709	0.0279752	0.0206889	Rrs1/Ssb/Nup160/1700009N14Rik/Ncbp1/Sdad1/Sem1/Rps15/Sarnp/Ltv1/Nup107/Xpot/Thoc5/Alkbh5/Thoc3/Srsf3/Akap8l/Iws1/Rbm15b	19
GO:1905515	GO:1905515	non-motile cilium assembly	19/3363	70/23328	0.00395709	0.0279752	0.0206889	Cep250/Mkks/Intu/Htt/Cep89/Tmem80/Pcm1/Atmin/Rpgrip1l/Dnm2/Map4/Cep126/Bbs4/Kif3a/Septin9/Cep131/Csnk1d/Ttc8/Pqbp1	19
GO:0007041	GO:0007041	lysosomal transport	25/3363	101/23328	0.00408445	0.0288226	0.0213156	Tgfbrap1/Trak2/Als2/Sort1/Snx16/Snapin/Vcp/Ap4m1/Vps33a/Chmp3/M6pr/Rbsn/Numa1/Hook3/Aktip/Nedd4/Gnptab/Ncoa4/Dennd3/Mgrn1/Clec16a/Ehd3/Ubxn6/Bin1/Gprasp1	25
GO:0035592	GO:0035592	establishment of protein localization to extracellular region	89/3363	471/23328	0.00408626	0.0288226	0.0213156	Map4k4/Gpr39/Mpc2/Ildr2/Lgr4/Traf2/Ttn/Il1b/Foxa2/Selenot/S100a13/Ensa/Serp1/Tlr2/Stxbp3/C1qtnf12/Park7/Sri/Pclo/Htt/Vgf/Sirt4/Ptpn11/Erp29/M6pr/Tm7sf3/Tgfb1/Irf3/Arrb1/Gpi1/Sergef/Idh2/Ano1/Cx3cl1/Rab11fip1/Cbln1/Snx19/Myo5a/Mon1a/Acvr2b/Olfm2/Sidt2/Rab8b/Hmgn3/Traf3ip2/Midn/Gnptab/Mcu/Mif/Pfkl/Ppia/Egfr/Myh10/Myo18a/Stxbp4/Cavin1/Akap5/Glrx/F2rl1/Isl1/Glud1/Ang/Pck2/Sncg/Golph3/Npff/Abat/Tvp23a…	89
GO:0051650	GO:0051650	establishment of vesicle localization	35/3363	155/23328	0.00410293	0.0289072	0.0213782	Clasp1/Rab3gap1/Trak2/Sec16a/Tor1a/Tmem230/Trim46/Snapin/Pclo/Htt/Wdr11/Fgfr2/Dnm2/Myo5a/Ctnnb1/Kif23/Rab11a/Fyco1/Stk11/Fbxw11/Ndel1/5730455P16Rik/Psen1/Dync1h1/Stard3nl/Bloc1s5/Ap3m1/Lrrk2/Kifc1/Kif5b/Map4k2/Gbf1/Bloc1s2/F8a/Mecp2	35
GO:0009416	GO:0009416	response to light stimulus	60/3363	298/23328	0.00415622	0.0292069	0.0215998	Creb1/Parp1/Sde2/Cops9/Zranb3/Eif2ak4/Cep250/Pcna/Fbxw7/Gnat2/Slc7a11/Chrnb2/Usp1/Sdf4/Per3/Htt/Ppp1cc/Brca2/Pparg/Xpc/Akt2/Arrb1/Pold1/Bax/Pold3/Fbxl8/Wrn/Primpol/Usp28/Gpx1/Cdc25a/Fbxl12/Pias1/Sgk1/Stk11/Cirbp/Egfr/Nf1/Hus1/Adra1b/Nog/Zbtb1/Eif2s1/Yy1/Id2/Fbxl21/Ercc8/Atxn1/Pbk/Mettl3/Sema5a/Ext1/Rnf168/Msh2/Fbxl17/Rbm4b/Casp7/Cul4b/Mecp2/Dcun1d3	60
GO:0006336	GO:0006336	DNA replication-independent nucleosome assembly	10/3363	28/23328	0.00416904	0.0292069	0.0215998	Hjurp/Oip5/Itgb3bp/Nasp/Asf1b/Asf1a/H4c11/Cenpp/Ubn1/Atrx	10
GO:0033233	GO:0033233	regulation of protein sumoylation	10/3363	28/23328	0.00416904	0.0292069	0.0215998	Pias3/Mul1/Park7/Sae1/Tollip/Ctnnb1/Pias1/Ahrr/Zmiz1/Gnl3	10
GO:0034390	GO:0034390	smooth muscle cell apoptotic process	10/3363	28/23328	0.00416904	0.0292069	0.0215998	Stk4/Pde1a/Pparg/Arrb1/Dnmt1/E2f3/Atf4/Gsk3b/Sod2/Rbm10	10
GO:0034391	GO:0034391	regulation of smooth muscle cell apoptotic process	10/3363	28/23328	0.00416904	0.0292069	0.0215998	Stk4/Pde1a/Pparg/Arrb1/Dnmt1/E2f3/Atf4/Gsk3b/Sod2/Rbm10	10
GO:0051099	GO:0051099	positive regulation of binding	43/3363	200/23328	0.00420414	0.0294195	0.021757	Plcl1/Parp1/Ralb/Edf1/Stk4/Gata3/Cdk9/Ddrgk1/Ncbp1/Park7/Hip1r/Eif2b4/Cald1/Add2/Pparg/Plxnd1/Caprin2/Plaur/Tgfb1/Arrb1/Spon1/Eif3c/Map1lc3b/Aktip/Pin1/Anxa2/Ctnnb1/Ramp2/Lgals9/Nme1/Eif2s1/Psen1/Foxc1/Isl1/Lrrk2/Stk3/Gsk3b/Tiam1/Flot1/Ddx11/Brd4/Tcf7l2/Pacs1	43
GO:0097549	GO:0097549	chromatin organization involved in negative regulation of transcription	30/3363	128/23328	0.00426098	0.0297836	0.0220263	Rif1/Bahd1/Setdb1/Arid1a/Atf7ip/Ezh2/H1f10/Eed/Rrp8/Smarca5/Sin3a/Dnmt1/Morf4l1/Msl3l2/Dot1l/Tet1/Ppm1d/Pcgf2/Ubtf/Cbx8/Dicer1/H2ac13/H2ac8/Phf2/Kmt2d/Cdc45/Hells/Naa40/Suv39h1/Mecp2	30
GO:0001824	GO:0001824	blastocyst development	34/3363	150/23328	0.00434052	0.0302372	0.0223618	Nek2/Psmc3/Rtf1/Gins1/Sp3/Ada/Tm4sf1/Setdb1/Slc35e2/Nasp/Uspl1/Brca2/Suds3/Nop2/Med21/Zfp420/Ctr9/Asf1b/Bnip2/Tet1/Thoc5/Rtn4/Ndel1/Ncapg2/Dicer1/Ccnb1ip1/Rrp7a/Brd4/Srf/Taf8/Bysl/Rbbp8/Suv39h1/Hcfc1	34
GO:0010634	GO:0010634	positive regulation of epithelial cell migration	34/3363	150/23328	0.00434052	0.0302372	0.0223618	Map4k4/Clasp1/Ptgs2/Rin2/Gata3/Fgf2/Plpp3/Serpine1/Tgfb1/Rras/Gpi1/Emc10/Hmox1/Ets1/Amotl1/Rab11a/Nus1/Rtn4/Sox9/Pfn1/Itgb1bp1/Fgf10/Sema5a/Angpt1/Gfus/Ppm1f/Prkce/Pdpk1/Jcad/Mapre2/Ccbe1/Anxa1/Hdac6/Amot	34
GO:0034614	GO:0034614	cellular response to reactive oxygen species	34/3363	150/23328	0.00434052	0.0302372	0.0223618	Cflar/Parp1/Stk25/Setx/Sirpa/Traf2/Foxo1/Park7/Sod3/Mpv17/Hsph1/Ezh2/Mapk3/Axl/Rps3/Prdx2/Smpd3/Fbxo7/Foxo3/Egfr/Crk/Mapk7/Pcgf2/Ercc6l2/Glrx/Dhfr/Fancc/Top2b/Apex1/Ripk3/Lrrk2/Sod2/Anxa1/Hdac6	34
GO:0072091	GO:0072091	regulation of stem cell proliferation	23/3363	91/23328	0.00435306	0.0302905	0.0224011	Aspm/Ncoa3/Notch1/Zfp335/Sox2/Tbx3/Smo/Tgfb1/Cx3cl1/Ctnnb1/Cx3cr1/Hmga2/Nf1/Sox11/Fzd3/Fbln1/Lrrk2/Pdcd2/Nfya/Taf4b/Ctnna1/Nfatc1/Ltbp3	23
GO:0007435	GO:0007435	salivary gland morphogenesis	12/3363	37/23328	0.00438119	0.0303838	0.0224702	Ctnnd1/Nfib/Sema3c/Plxna1/Plxnd1/Fgfr2/Esrp2/Dag1/Ntn4/Egfr/Btbd7/Fgf10	12
GO:0098751	GO:0098751	bone cell development	12/3363	37/23328	0.00438119	0.0303838	0.0224702	Abi1/Fbxw7/Notch2/Wasf2/Fam20c/Ptpn11/Sh2b3/Zfpm1/Anxa2/Nbeal2/Med1/Srf	12
GO:2000781	GO:2000781	positive regulation of double-strand break repair	12/3363	37/23328	0.00438119	0.0303838	0.0224702	Parp1/Rif1/Kmt5c/Actr2/Wrap53/Slf1/Top2b/Arid2/Ddx11/Kmt5b/Slf2/Mms19	12
GO:0062012	GO:0062012	regulation of small molecule metabolic process	70/3363	358/23328	0.00442939	0.0305864	0.02262	Erfe/Ptgs2/Parp1/Pask/Slc27a4/Il1b/Foxa2/Soga1/Fabp5/Foxo1/Slc7a11/Fdps/Wnt4/C1qtnf12/Vcp/Wdtc1/Cda/Park7/Prkag2/Sirt4/Ncor2/Hmgb1/Pparg/Fam3c/Slc35b4/Ankrd26/Tigar/Tgfb1/Akt2/Nucb2/Dgat2/Star/Ppp1r3b/Arv1/Smpd3/Arpp19/Elovl5/Scap/Tysnd1/Stk11/Midn/Zbtb7a/Enpp1/Mif/Ppp4r3b/Sox9/Foxk2/Sec14l2/Adra1b/Brca1/Sirt7/Apob/Psen1/Nln/Htr2a/Lacc1/Atpsckmt/Gpt/Abcd2/Vdr/Lmf1/Prkce/Stard4/Nr3c1/Ptpn2/Bad/Tcf…	70
GO:0032688	GO:0032688	negative regulation of interferon-beta production	7/3363	16/23328	0.00444005	0.0305864	0.02262	Traf3ip1/Sirpa/Irf3/Traip/Yy1/Nlrc3/Ptprs	7
GO:0046831	GO:0046831	regulation of RNA export from nucleus	7/3363	16/23328	0.00444005	0.0305864	0.02262	Khdrbs1/Thoc5/Nup153/Rbm26/Akap8l/Iws1/Rbm27	7
GO:0048715	GO:0048715	negative regulation of oligodendrocyte differentiation	7/3363	16/23328	0.00444005	0.0305864	0.02262	Notch1/Dlx2/Ctnnb1/Lingo1/Nf1/Tmem98/Id2	7
GO:0051382	GO:0051382	kinetochore assembly	7/3363	16/23328	0.00444005	0.0305864	0.02262	Cenps/Cenpa/Cenpn/Cenpw/Cenpk/Cenph/Dlgap5	7
GO:1905048	GO:1905048	regulation of metallopeptidase activity	7/3363	16/23328	0.00444005	0.0305864	0.02262	Ddrgk1/Cldn4/Mapk3/Kars/Timp2/Mbp/Timp1	7
GO:0043010	GO:0043010	camera-type eye development	72/3363	370/23328	0.00445136	0.0305988	0.0226292	Traf3ip1/Rab3gap1/Obsl1/Pou2f1/Lhx2/Spred1/Mertk/Gata3/Slc25a25/Zeb2/Dlx2/Sp3/Nphp1/Jag1/Bfsp1/Sox2/Fgf2/Notch2/Gnat2/Chd7/Tdrd7/Arid1a/Clic4/Cryba4/Vax2/Alms1/Grcc10/Tulp3/Tgfb1/Arhgap35/Spred3/Bax/Tsku/Fgfr2/Fat1/Fkbp8/Col4a1/Rpgrip1l/Tmem231/Nectin1/Acvr2b/Ctnnb1/Bbs4/Mdm1/Myf5/Egfr/Myh10/Nf1/Sox9/Med1/Ttll5/Ttc8/Yy1/Sox11/Foxf2/Foxc1/Cdk20/Fgf10/Uchl3/Rarb/Grhl2/Zhx2/Atf4/Aqp5/Rarg/Nectin3/Cr…	72
GO:0008090	GO:0008090	retrograde axonal transport	9/3363	24/23328	0.00446655	0.0305988	0.0226292	Dst/Snapin/Bsn/Fbxw11/Ndel1/Dync1h1/Nefl/Kif5b/Mecp2	9
GO:0046823	GO:0046823	negative regulation of nucleocytoplasmic transport	9/3363	24/23328	0.00446655	0.0305988	0.0226292	Pkig/Ufm1/Park7/Mdfic/Nf1/Akap1/Nup153/Angpt1/Rangap1	9
GO:0050687	GO:0050687	negative regulation of defense response to virus	9/3363	24/23328	0.00446655	0.0305988	0.0226292	Traf3ip1/Mul1/Fgl2/Irf3/Dhx58/Nploc4/Ufd1/Riok3/Tkfc	9
GO:0070199	GO:0070199	establishment of protein localization to chromosome	9/3363	24/23328	0.00446655	0.0305988	0.0226292	Terf1/Cct3/Brca2/Cct7/Pih1d1/Cct2/Wrap53/Cct8/Dkc1	9
GO:0048145	GO:0048145	regulation of fibroblast proliferation	26/3363	107/23328	0.00450387	0.0308204	0.022793	Creb1/Ddr2/Nras/Fndc3b/Fosl2/Serpine1/Pparg/Tgfb1/Fbrs/Bax/Lig4/Anxa2/Esr1/Mif/Egfr/Nf1/Ngfr/Fntb/B4galt7/Fgf10/Zmiz1/Fbln1/Nlrc3/Sod2/Fth1/Emd	26
GO:0051321	GO:0051321	meiotic cell cycle	63/3363	317/23328	0.00459553	0.0312901	0.0231404	Terf1/Aspm/Exo1/Nek2/Nuf2/Bub1b/Rad51/Tubgcp4/Stk35/Cdc25b/Ncaph/Bub1/Smc4/Tdrkh/Mnd1/Ccne2/Smc2/Wnt4/Cdc20/Ythdf2/Cenps/Pms2/Brca2/M1ap/Nr2c2/Fancd2/Cyp26b1/Ncapd2/Mki67/Mre11a/Mns1/Ttk/Cdc25a/Rbm7/Atm/Cep63/Hmga2/Tubg1/Hus1/Actr2/Rad50/Rpa1/Rad51d/Eme1/Psmc3ip/Sirt7/Dicer1/Msh3/Top2b/Ccnb1ip1/Mettl3/Rad1/Espl1/Rad21/Myh9/Ppp2r1a/Pkmyt1/Washc1/Prdm9/Rbbp8/Cdc25c/Smc1a/Atrx	63
GO:0006541	GO:0006541	glutamine metabolic process	8/3363	20/23328	0.00460282	0.0312901	0.0231404	Gls/Gmps/Phgdh/Sirt4/Asl/Gls2/Glud1/Mecp2	8
GO:0030220	GO:0030220	platelet formation	8/3363	20/23328	0.00460282	0.0312901	0.0231404	Wdr1/Ptpn11/Vps33a/Zfpm1/Nbeal2/Actn1/Myh9/Srf	8
GO:0035855	GO:0035855	megakaryocyte development	8/3363	20/23328	0.00460282	0.0312901	0.0231404	Abi1/Wasf2/Ptpn11/Sh2b3/Zfpm1/Nbeal2/Med1/Srf	8
GO:0045722	GO:0045722	positive regulation of gluconeogenesis	8/3363	20/23328	0.00460282	0.0312901	0.0231404	Foxo1/Dgat2/Arpp19/Stk11/Ppp4r3b/Gpt/Ptpn2/Tcf7l2	8
GO:1901028	GO:1901028	regulation of mitochondrial outer membrane permeabilization involved in apoptotic signaling pathway	8/3363	20/23328	0.00460282	0.0312901	0.0231404	Sh3glb1/Mul1/Atpif1/Slc35f6/Hip1r/Gclc/Gsk3b/Acaa2	8
GO:0000271	GO:0000271	polysaccharide biosynthetic process	20/3363	76/23328	0.00464174	0.0314511	0.0232595	Pask/B3galt1/B4galt5/Fut9/B3gnt4/B3gnt8/Tgfb1/Akt2/Gys1/Ppp1r3b/Has3/Csgalnact1/Smpd3/Ptges3/Enpp1/B3gnt2/Ext1/Has1/Ndst1/Ppp1r3f	20
GO:0006919	GO:0006919	activation of cysteine-type endopeptidase activity involved in apoptotic process	20/3363	76/23328	0.00464174	0.0314511	0.0232595	Cflar/Casp8/Bcl10/Mul1/Vcp/Hip1r/Hip1/Pparg/Cycs/Nod1/Ret/Bax/Pidd1/Apaf1/Ngfr/Dap/Dnaja3/Robo1/Pdcd2/Bad	20
GO:0070192	GO:0070192	chromosome organization involved in meiotic cell cycle	20/3363	76/23328	0.00464174	0.0314511	0.0232595	Terf1/Bub1b/Rad51/Ncaph/Bub1/Smc4/Ccne2/Smc2/Fancd2/Ncapd2/Mre11a/Atm/Cep63/Rad50/Sirt7/Ccnb1ip1/Rad21/Ppp2r1a/Prdm9/Atrx	20
GO:0061912	GO:0061912	selective autophagy	17/3363	61/23328	0.00465762	0.0315242	0.0233135	Lrsam1/Ddrgk1/Ufm1/Tlr2/Vps13d/Htt/Wdfy3/Nod1/Tigar/Mapk3/Map1lc3b/Cdc37/Atg2b/Ubqln1/Clec16a/Huwe1/Hdac6	17
GO:1903708	GO:1903708	positive regulation of hemopoiesis	47/3363	224/23328	0.00468633	0.0315712	0.0233483	Casp8/Creb1/Smap1/Sox13/Hlx/Il15ra/Fam210b/Gnas/Gata3/Il1b/Jag1/Sox12/Ada/Zbtb46/Notch2/Il7/Shb/Pithd1/Hmgb1/Tgfb1/Axl/Ets1/Zfp609/Vnn1/Foxo3/Lgals9/Med1/Stat5b/Zbtb1/Id2/Hsp90aa1/Foxc1/Zmiz1/Mmp14/Egr3/Trib1/Nckap1l/Gsk3b/Socs1/Runx1/Pdcd2/Malt1/Bad/Sart1/Anxa1/Nkap/Il2rg	47
GO:0006513	GO:0006513	protein monoubiquitination	19/3363	71/23328	0.00468696	0.0315712	0.0233483	Rnf2/Ube2d3/Ctr9/Rnf40/Nedd4/Ube2cbp/Skp1/Trim37/Pcgf2/Obi1/Mgrn1/Klhl22/Rnf168/Uhrf1/Wac/Neurl1a/Pcgf6/Huwe1/Cul4b	19
GO:0021885	GO:0021885	forebrain cell migration	19/3363	71/23328	0.00468696	0.0315712	0.0233483	Srgap2/Cntn2/Ccdc141/Lrp8/Cxcl12/Mboat7/Axl/Adgrg1/Ctnnb1/Cx3cr1/Egfr/Rtn4/Socs7/Ndel1/Psen1/Zmiz1/Lrrk2/Robo1/Srf	19
GO:0071166	GO:0071166	ribonucleoprotein complex localization	19/3363	71/23328	0.00468696	0.0315712	0.0233483	Rrs1/Ssb/Nup160/1700009N14Rik/Ncbp1/Sdad1/Sem1/Rps15/Sarnp/Ltv1/Nup107/Xpot/Thoc5/Alkbh5/Thoc3/Srsf3/Akap8l/Iws1/Rbm15b	19
GO:0030217	GO:0030217	T cell differentiation	57/3363	282/23328	0.00469276	0.0315712	0.0233483	Sox13/Hlx/Nrarp/Gata3/Sp3/Cd44/Zc3h8/Il1b/Sox12/Ada/Il7/Chd7/Wnt4/Shb/Fgl2/Fancd2/Cyp26b1/Tgfb1/Kdelr1/Spn/Prdx2/Nfatc3/Lig4/Ctnnb1/Zfp609/Vnn1/Stk11/Tmem98/Foxn1/Lgals9/Stat5b/Hs1bp3/Zbtb1/Dicer1/Hsp90aa1/Ctsl/Zmiz1/Egr3/Mettl3/Ripk3/Nckap1l/Dnaja3/Rabl3/Socs1/Runx1/Runx2/Srf/Zfp35/Malt1/Smad7/Ptpn2/Bad/Tcirg1/Sart1/Anxa1/Nkap/Il2rg	57
GO:0070972	GO:0070972	protein localization to endoplasmic reticulum	18/3363	66/23328	0.00469516	0.0315712	0.0233483	Rab3gap1/Sec16a/Ddrgk1/Ank2/Sec61b/Macf1/Rer1/Srp72/Tapt1/Kdelr1/Srprb/Rtn4/Sec61g/Srp68/Lrrk2/Get1/Gbf1/Bcap31	18
GO:0031345	GO:0031345	negative regulation of cell projection organization	44/3363	207/23328	0.00475295	0.0319252	0.0236101	Map4k4/Trak2/Ngef/Il15ra/Lrp4/Sema6c/Odf2l/Pfn2/Trim46/Snapin/Sema3c/Rufy3/Arhgap24/Tchp/Cit/Paqr3/Ube3a/Cyth2/Dennd5a/Prag1/Cdk10/Dnm2/Cspg4/Ptpn9/Amigo3/Map4/Gorasp1/Zfp365/Rtn4/Cdkl3/Kremen1/Ntn1/Efnb3/Ngfr/Psen1/Mylip/Tbc1d7/Sema5a/Lrrk2/Gsk3b/Sema6b/Ptprs/Dpysl3/Mecp2	44
GO:0032273	GO:0032273	positive regulation of protein polymerization	30/3363	129/23328	0.00480278	0.03219	0.023806	Nck2/Arpc5/Fmn1/Pfn2/Pde4dip/Wasf2/Cdk5rap2/Cracd/Hip1r/Brk1/Cyfip1/Whamm/Fchsd2/Numa1/Rps3/Tppp3/Wasf1/Nav3/Actr2/Pfn1/Nin/Hsp90aa1/Jmy/Nckap1l/Washc1/Prkce/Mlst8/Bin1/Arl2/Mecp2	30
GO:0061008	GO:0061008	hepaticobiliary system development	30/3363	129/23328	0.00480278	0.03219	0.023806	Cflar/Hlx/Notch1/Sp3/Ada/Pik3ca/Notch2/Icmt/Rps6ka1/Pkd2/Asl/Tgfa/Ezh2/Mki67/Hmox1/Rpgrip1l/Pkm/E2f7/Gli1/Rtn4/Nf1/Sox9/Med1/Stat5b/Pck2/Mrtfb/Runx1/Sod2/Onecut2/Anxa1	30
GO:0010765	GO:0010765	positive regulation of sodium ion transport	13/3363	42/23328	0.00483064	0.0323418	0.0239182	Gnas/Wnk1/Akt2/Ikbkb/Dnm2/Scn5a/Sgk1/Ank3/Cnksr3/Mllt6/Glrx/Nkx2-5/Kif5b	13
GO:0007034	GO:0007034	vacuolar transport	32/3363	140/23328	0.00484898	0.0324295	0.0239831	Tgfbrap1/Trak2/Als2/Sort1/Snx16/Snapin/Vcp/Vps13d/Ap4m1/Vps33a/Chmp3/M6pr/Rbsn/Numa1/Hook3/Aktip/Nedd4/Gnptab/Vps25/Gosr2/Ncoa4/Ndfip2/Chmp7/Dennd3/Mgrn1/Clec16a/Ehd3/Ubxn6/Bin1/Vps37c/Vti1a/Gprasp1	32
GO:0010660	GO:0010660	regulation of muscle cell apoptotic process	24/3363	97/23328	0.00486102	0.0324749	0.0240167	Cflar/Stk4/Pde1a/Sirt4/Pparg/Tigar/Arrb1/Hmox1/Dnmt1/Pcmt1/Hey2/Dicer1/E2f3/Gata4/Atf4/Gsk3b/Sod2/Ppp1r10/Fndc1/Qk/Pdpk1/Nkx2-5/Smad4/Rbm10	24
GO:0030516	GO:0030516	regulation of axon extension	27/3363	113/23328	0.00491312	0.0327877	0.0242479	Ttl/Sema6c/Trim46/Sema3c/Rufy3/Cxcl12/Megf8/Cyfip1/Dnm2/Sin3a/Golga4/Rab11a/Rab21/Rtn4/Cdkl3/Ntn1/Ndel1/Atp5g1/Dbn1/Sema5a/Gsk3b/Srf/Sema6b/Ptprs/Cntf/L1cam/Cdkl5	27
GO:0006605	GO:0006605	protein targeting	55/3363	271/23328	0.00495418	0.032948	0.0243665	Trak2/Ap1s3/Timm17a/Timm10/Pex16/Stom/Fbxw7/Sort1/Snx16/Dnajc19/Sec61b/Tomm5/Macf1/Atpif1/Zdhhc18/Vps13d/Srp72/Ap4m1/Sirt4/Ywhag/M6pr/Tcaf2/Tcaf1/Akt2/Numa1/Nucb1/Aqp11/Arl6ip1/Timm29/Nedd4/Rab8b/Srprb/Ank3/Fbxo7/Gnptab/Dusp18/Ywhae/Ccl2/Sec61g/Stxbp4/Gosr2/Srp68/Akap5/Itgb1bp1/Timm9/Hsp90aa1/Ncoa4/Samm50/Lrrk2/Ywhaz/Get1/Pam16/Mtcl1/Vps37c/Vti1a	55
GO:0034260	GO:0034260	negative regulation of GTPase activity	11/3363	33/23328	0.00496375	0.032948	0.0243665	Mkks/Rasa4/Wnk1/Arrb1/Gmip/Rdx/Bbs4/Ttc8/Lrrk2/Arl2/Amot	11
GO:0048566	GO:0048566	embryonic digestive tract development	11/3363	33/23328	0.00496375	0.032948	0.0243665	Hlx/Ada/Fgfr2/Id2/Sox11/Foxf2/Fgf10/Rarb/Gata4/Pkdcc/Tcf7l2	11
GO:0060706	GO:0060706	cell differentiation involved in embryonic placenta development	11/3363	33/23328	0.00496375	0.032948	0.0243665	Itgav/Stk4/Dnajb6/Erf/E2f7/Krt19/Hectd1/Grhl2/Stk3/Senp2/Xist	11
GO:1901186	GO:1901186	positive regulation of ERBB signaling pathway	11/3363	33/23328	0.00496375	0.032948	0.0243665	Cnot9/Dgkd/Fbxw7/Hip1r/Hip1/Tgfa/Plaur/Esr1/Rtn4/Neurl1a/Adra2a	11
GO:0043434	GO:0043434	response to peptide hormone	66/3363	336/23328	0.00501812	0.0332732	0.0246071	Creb1/Scly/Erfe/Nucks1/Parp1/Mbd5/Lpin3/Ptpn1/Slc2a8/Ptprj/Il1b/Soga1/Foxo1/Shc1/Sort1/Stxbp3/Pik3r3/Eif2b3/C1qtnf12/Wdtc1/Vgf/Eif2b4/Ptpn11/Ywhag/Sh2b2/Pparg/Ankrd26/Akt2/Cyfip1/Nucb2/Ptpre/Ikbkb/Gdf15/Meak7/Sesn3/Pkm/Myo5a/Smarcc1/Scap/Ctnnb1/Sik2/Rab8b/Sgk1/Enpp1/Foxo3/Socs2/Crk/Socs7/Ndel1/Rps6kb1/Stxbp4/Stat5b/Srsf5/Pck2/Uchl3/Tbc1d4/Ghr/Rangap1/Gsk3b/Socs1/Srsf3/Ccnd3/Pdpk1/Ptpn2/Anxa1/Syap1	66
GO:0000045	GO:0000045	autophagosome assembly	23/3363	92/23328	0.00502863	0.0333073	0.0246322	Rab3gap1/Ralb/Lrsam1/Sec22b/Synpo2/Sh3glb1/Stx17/Tbc1d14/Map1lc3b/Pip4k2c/Gabarap/Pip4k2b/Scfd1/Psen1/Ubxn2a/Atg2b/Ubqln1/Lrrk2/Tmem39a/Rnf5/Fez2/Atg12/Rab43	23
GO:0006643	GO:0006643	membrane lipid metabolic process	38/3363	174/23328	0.00520942	0.0344679	0.0254906	Pgap1/St8sia4/Pign/Degs1/B3galt1/Cers6/Hacd1/B4galt5/Mgst2/Elovl6/Plpp3/Gba2/Pigv/Pigg/Pgap2/Bax/St8sia2/Acer3/St3gal2/Arv1/Smpd3/Elovl5/Pigb/Smpd2/Ormdl2/Pgap3/Sptssa/Sgpp1/Pigh/Elovl7/Cerk/St3gal6/Pigp/Pigq/Elovl3/Piga/Gla/Dpm3	38
GO:0030832	GO:0030832	regulation of actin filament length	41/3363	191/23328	0.00524273	0.0346143	0.0255988	Nck2/Arpc5/Fmn1/Mkks/Pfn2/Tlr2/Capza1/Abitram/Wasf2/Gba2/Cracd/Cit/Hip1r/Wdr1/Capg/Add2/Brk1/Cyfip1/Whamm/Fchsd2/Arhgap35/Rdx/Bbs4/Wasf1/Ssh2/Actr2/Pfn1/Dbn1/Jmy/F2rl1/Sema5a/Sh3bp1/Pdxp/Nckap1l/Washc1/Prkce/Mlst8/Svil/Bin1/Add3/Pak3	41
GO:0061351	GO:0061351	neural precursor cell proliferation	41/3363	191/23328	0.00524273	0.0346143	0.0255988	Kif14/Aspm/Lhx2/Notch1/Zeb2/Lrp2/Il1b/Zfp335/Sox2/Fgf2/Foxo1/Tacc3/Daglb/Ncor2/Smo/Tgfb1/C5ar1/Atf5/Fgfr2/Pcm1/Cx3cl1/Adgrg1/Tacc1/Hook3/Hhip/Ctnnb1/Cx3cr1/Foxo3/Hmga2/Gli1/Kif3a/Nf1/Nog/Ngfr/Id2/Dbn1/Fzd3/Lrrk2/Racgap1/Ctnna1/Dagla	41
GO:0042476	GO:0042476	odontogenesis	28/3363	119/23328	0.00531007	0.0350216	0.0259	Lrp4/Hacd1/Dlx2/Id3/Fam20c/Serpine1/Smo/Tgfb1/Bax/Relt/Fgfr2/Ednra/Smpd3/Ankrd11/Nectin1/Myo5a/Acvr2b/Ctnnb1/Dlx3/Ngfr/Dicer1/Foxc1/Fgf10/Tbx1/Runx2/Tcf7l2/Tcirg1/Nfic	28
GO:0032479	GO:0032479	regulation of type I interferon production	21/3363	82/23328	0.0053224	0.0350656	0.0259326	Traf3ip1/Sirpa/Tlr2/Ptpn11/Rnf216/Hmgb1/Irf3/Traip/Cgas/Dhx58/Nploc4/Yy1/Ufd1/Nlrc3/Flot1/Ptprs/Riok3/Ddx3x/Pqbp1/Irak1/Pola1	21
GO:0031123	GO:0031123	RNA 3'-end processing	25/3363	103/23328	0.00535755	0.0352596	0.0260761	Ssb/Rprd1b/Polr3k/Cdk9/Ncbp1/Eri3/Ssu72/Fip1l1/Cpsf4/Ctr9/Rnf40/Aplp1/Zfp473/Exosc6/Papolg/Lsm11/Ints2/Zc3h14/Cpsf2/Tut7/Ints6/Ncbp2/Wdr33/Rprd1a/Dkc1	25
GO:0045104	GO:0045104	intermediate filament cytoskeleton organization	15/3363	52/23328	0.00537966	0.0353675	0.0261559	Dst/Tor1a/Bfsp1/Macf1/Dnajb6/Ndel1/Krt10/Evpl/Arhgef28/Nefl/Nefm/Eppk1/Plec/Pkp2/Csnk1a1	15
GO:0090288	GO:0090288	negative regulation of cellular response to growth factor stimulus	34/3363	152/23328	0.00539299	0.0354176	0.0261929	Cflar/Spred1/Ptpn1/Gata3/Notch1/Lrp2/Pmepa1/Wnt4/Fgfrl1/Peg10/Strap/Spred3/Tsku/Pin1/Dnm2/Bcl9l/Nedd4/Cd109/Smad6/Fstl3/Zbtb7a/Chst11/Lemd3/Nog/Ngfr/Ppm1a/Vasn/Pdpk1/Wfikkn1/Onecut2/Smad7/Tcf7l2/Fam89b/Apln	34
GO:0007018	GO:0007018	microtubule-based movement	74/3363	385/23328	0.00543437	0.0356005	0.0263282	Dst/Stk36/Traf3ip1/Kif14/Stau2/Trak2/Ttc30a2/Mkks/Kif16b/Ash1l/Slc9b1/Ssx2ip/Trim46/Snapin/Invs/Sfpq/Kif24/Tmem201/Htt/Ift22/Ttc26/Tmf1/Ccdc114/Map6/Kif7/Kif22/Pcm1/Myo5a/Cilk1/Map4/Kif15/Bbs4/Kif23/Bsn/Fyco1/Wasf1/Stk11/Rab21/Fbxw11/Kif3a/Flot2/Ttc25/Actr2/Ndel1/Kpnb1/Kif18b/Dnah17/Cep131/Adcy3/Apob/Ttll5/Dync1h1/Bicd2/Bloc1s5/Ktn1/Tssk4/Nefl/Ap3m1/Nefm/Ropn1l/Rabl2/Iqcg/Rhot2/Kifc1/Kif5b/Kif11/…	74
GO:0010822	GO:0010822	positive regulation of mitochondrion organization	20/3363	77/23328	0.00543809	0.0356005	0.0263282	Fbxw7/Mllt11/Sh3glb1/Mul1/Atpif1/Vps13d/Htt/Hip1r/Plaur/Bax/Cdc37/Fbxo7/Mcu/Ddhd1/Mief1/Gsk3b/Bad/Marchf5/Huwe1/Hdac6	20
GO:0048844	GO:0048844	artery morphogenesis	20/3363	77/23328	0.00543809	0.0356005	0.0263282	Col3a1/Prrx1/Notch1/Lrp2/Jag1/Chd7/Ctnnb1/Hey2/Rtn4/Nf1/Nog/Apob/Foxc1/Zmiz1/Arid2/Tbx1/Adgrf5/Notch3/Srf/Smad7	20
GO:0003170	GO:0003170	heart valve development	16/3363	57/23328	0.00551261	0.0359743	0.0266046	Gata3/Notch1/Jag1/Notch2/Fgfrl1/Tgfb1/Zfpm1/Tbx20/Smad6/Hey2/Sox9/Hectd1/Gata4/Robo1/Smad4/Nfatc1	16
GO:0046622	GO:0046622	positive regulation of organ growth	16/3363	57/23328	0.00551261	0.0359743	0.0266046	Hlx/Notch1/Fgf2/Il7/Serp1/Fdps/Smo/Fgfr2/Pin1/Tbx20/Ncam1/Hey2/Cdk1/Gli1/Gata4/Nr3c1	16
GO:2000648	GO:2000648	positive regulation of stem cell proliferation	16/3363	57/23328	0.00551261	0.0359743	0.0266046	Aspm/Notch1/Zfp335/Sox2/Tbx3/Smo/Cx3cl1/Ctnnb1/Cx3cr1/Hmga2/Sox11/Fzd3/Pdcd2/Nfya/Taf4b/Ltbp3	16
GO:0001516	GO:0001516	prostaglandin biosynthetic process	10/3363	29/23328	0.00555339	0.0360556	0.0266647	Ptgs2/Ptges2/Ptgs1/Il1b/Fabp5/Edn2/Daglb/Ptges3/Mif/Anxa1	10
GO:0034629	GO:0034629	cellular protein-containing complex localization	10/3363	29/23328	0.00555339	0.0360556	0.0266647	Ralb/Ralgapb/Nacc2/Ralgapa2/Snapin/Zfp365/Exoc3l4/Cep72/Ezr/Smad7	10
GO:0046457	GO:0046457	prostanoid biosynthetic process	10/3363	29/23328	0.00555339	0.0360556	0.0266647	Ptgs2/Ptges2/Ptgs1/Il1b/Fabp5/Edn2/Daglb/Ptges3/Mif/Anxa1	10
GO:0030330	GO:0030330	DNA damage response, signal transduction by p53 class mediator	17/3363	62/23328	0.00557223	0.0360556	0.0266647	Spred1/Cd44/Chek2/Brca2/Spred3/Pidd1/Pcbp4/Atm/Pttg1ip/E2f7/Foxo3/Mif/Ppm1d/Eef1e1/Senp2/Dyrk1a/Atrx	17
GO:0032835	GO:0032835	glomerulus development	17/3363	62/23328	0.00557223	0.0360556	0.0266647	Cflar/Lgr4/Notch1/Ctnnd1/Jag1/Notch2/Ampd2/Mpv17/Ret/C3ar1/Nog/Nid1/Foxc1/Angpt1/Ext1/Mtss1/Notch3	17
GO:0043966	GO:0043966	histone H3 acetylation	17/3363	62/23328	0.00557223	0.0360556	0.0266647	Ing5/Gata3/Crtc2/Brca2/Supt7l/Phf14/Pih1d1/Sin3a/Jade2/Brca1/Kat6b/Brpf3/Brd4/Smad4/Taf6l/Ldb1/Jade3	17
GO:0098930	GO:0098930	axonal transport	17/3363	62/23328	0.00557223	0.0360556	0.0266647	Dst/Trak2/Trim46/Snapin/Map6/Bsn/Rab21/Fbxw11/Kif3a/Ndel1/Dync1h1/Bloc1s5/Nefl/Ap3m1/Kif5b/Bloc1s2/Mecp2	17
GO:0036473	GO:0036473	cell death in response to oxidative stress	24/3363	98/23328	0.00557639	0.0360556	0.0266647	Parp1/Stk25/Fbxw7/Slc7a11/Sfpq/Park7/Hsph1/Meak7/Gpx1/Ctnnb1/Vnn1/Fbxo7/Foxo3/Mapk7/Glrx/Ubqln1/Gata4/Atf4/Lrrk2/Sod2/Tbc1d24/Ralbp1/Nono/Hdac6	24
GO:0045684	GO:0045684	positive regulation of epidermis development	12/3363	38/23328	0.00557746	0.0360556	0.0266647	Ncoa3/Notch1/Tmem79/Numa1/Tradd/Foxn1/Med1/Krt10/Etv4/Foxc1/Ptch1/Vdr	12
GO:0043281	GO:0043281	regulation of cysteine-type endopeptidase activity involved in apoptotic process	44/3363	209/23328	0.00569382	0.0367694	0.0271926	Cflar/Casp8/Ptgs2/Csnk2a1/Cd44/Sox2/Bcl10/Mul1/Vcp/Caap1/Rps6ka1/Park7/Dnajb6/Hip1r/Hip1/Pparg/Cycs/Nod1/Ret/Plaur/Akt2/Pih1d1/Arrb1/Gpi1/Bax/Rps3/Arl6ip1/Pidd1/Gpx1/Apaf1/Rffl/Ngfr/Naip2/Dap/Dnaja3/Ppm1f/Robo1/Pdcd2/Hspa1b/Malt1/Bad/Ddx3x/Igbp1/Bcap31	44
GO:0044282	GO:0044282	small molecule catabolic process	63/3363	320/23328	0.00570324	0.0367918	0.0272092	Pnkd/Scly/Gls/Slc27a4/Lpin3/Cd44/Hao1/Ahcy/Ada/Fgf2/Bdh2/Aldh4a1/Acot7/Akr1a1/Cda/Park7/Hadhb/Srd5a3/Dera/Hibadh/Cyp26b1/Tpi1/Tigar/Bcat1/Tgfb1/Akt2/Bcat2/Abhd2/Inpp5a/Bckdha/Gcsh/Cyp1a1/Tysnd1/Ilvbl/Gls2/Hk1/Pfkl/Afmid/Foxk2/Tha1/Acot2/Gstz1/Abcd4/Auh/Glud1/Pck2/Esd/Pdxp/Gcat/Abcd2/Abat/Cbr3/Prodh/Abhd10/Hagh/Abhd16a/Acat2/Acaa2/Bad/Cemip2/Lrp5/Asrgl1/Tkfc	63
GO:0031333	GO:0031333	negative regulation of protein-containing complex assembly	33/3363	147/23328	0.00571634	0.036838	0.0272433	Traf3ip1/Kif14/Aida/Mkks/Pmepa1/Pfn2/Tlr2/Capza1/Cracd/Hip1r/Capg/Add2/Clip3/Ankrd27/Nop53/Rdx/Tbx20/Bbs4/Smad6/Sgk1/Ssh2/Sox9/Pfn1/Ppm1a/Isl1/Gsk3b/Dyrk1a/Nlrc3/Svil/Riok3/Add3/Ddx3x/Hdac6	33
GO:0043433	GO:0043433	negative regulation of DNA-binding transcription factor activity	36/3363	164/23328	0.00588948	0.0379143	0.0280393	Rnf2/Pbx1/Eif2ak4/Foxa2/Creb3/Faf1/Id3/Sri/Tacc3/Pkd2/Ezh2/Anxa4/Pthlh/Arrb1/Hmox1/Prdx2/Nlrc5/Egln1/Traip/Keap1/Esr1/Ddit3/Trim37/Commd1/Id2/Ptch1/Hr/Dap/Trib1/Dnaja3/Nlrc3/Smad7/Brms1/Tcf7l2/Irak1/Rlim	36
GO:1903039	GO:1903039	positive regulation of leukocyte cell-cell adhesion	46/3363	221/23328	0.00595205	0.0382773	0.0283078	Nck2/Igfbp2/Selp/Sox13/Hlx/Sirpa/Gata3/Cd44/Il1b/Sox12/Ada/Bcl10/Il7/Vcam1/Shb/Hsph1/Tgfb1/Rps3/Spn/Il27ra/Ets1/Zfp609/Vnn1/Flot2/Ccl2/Skap1/Efnb3/Lgals9/Stat5b/Zbtb1/Hsp90aa1/Zmiz1/Egr3/Nckap1l/Dnaja3/Cd80/Socs1/Runx1/Malt1/Bad/Cd274/Sart1/Anxa1/Nkap/Irak1/Il2rg	46
GO:0034620	GO:0034620	cellular response to unfolded protein	22/3363	88/23328	0.00599105	0.0384084	0.0284048	Nck2/Cops5/Eif2ak4/Ptpn1/Hspa14/Ddrgk1/Serp1/Creb3/Tbl2/Tm7sf3/Bax/Rnf121/Herpud2/Ddit3/Derl2/Dnajc3/Ero1a/Tmtc4/Atf4/Pacrg/Hspa1b/Ptpn2	22
GO:0042475	GO:0042475	odontogenesis of dentin-containing tooth	22/3363	88/23328	0.00599105	0.0384084	0.0284048	Lrp4/Dlx2/Fam20c/Serpine1/Smo/Bax/Relt/Smpd3/Ankrd11/Nectin1/Acvr2b/Ctnnb1/Dlx3/Ngfr/Dicer1/Foxc1/Fgf10/Tbx1/Runx2/Tcf7l2/Tcirg1/Nfic	22
GO:0062207	GO:0062207	regulation of pattern recognition receptor signaling pathway	22/3363	88/23328	0.00599105	0.0384084	0.0284048	Wdfy1/Lgr4/Tlr2/Ankrd17/Hmgb1/Nop53/Otud4/Esr1/Rtn4/Gps2/Dhx58/Nploc4/Ubqln1/F2rl1/Ufd1/Flot1/Pdpk1/Ptprs/Pja2/Riok3/Tkfc/Ddx3x	22
GO:0043039	GO:0043039	tRNA aminoacylation	13/3363	43/23328	0.00602668	0.03854	0.0285021	Iars2/Gatb/Sars/Pars2/Tarsl2/Nars2/Ears2/Aars/Kars/Lars2/Rars/Aarsd1/Hars2	13
GO:0046854	GO:0046854	phosphatidylinositol phosphorylation	13/3363	43/23328	0.00602668	0.03854	0.0285021	Pik3ca/Pik3r3/Bpnt2/Pik3cd/Fam126a/Cish/Pik3cb/Socs2/Socs7/Socs4/Socs1/Ttc7/Socs6	13
GO:0046883	GO:0046883	regulation of hormone secretion	60/3363	303/23328	0.00603024	0.03854	0.0285021	Map4k4/Creb1/Gpr39/Kdm5b/Mpc2/Pask/Gnas/Il1b/Foxa2/Selenot/Ensa/Serp1/Chd7/Edn2/C1qtnf12/Sri/Sirt4/Ptpn11/Pparg/Tmf1/Tm7sf3/Arrb1/Nucb2/Ano1/Rab11fip1/Ucn2/Sidt2/Rab8b/Hmgn3/Midn/Mcu/Pfkl/Hmga2/Egfr/Stxbp4/Sox11/Glrx/Isl1/Glud1/Pck2/Npff/Abat/Tiam1/Runx1/Prkce/Rab11fip3/Uqcc2/Efna5/Kif5b/Smad4/Bad/Syt7/Adra2a/Tcf7l2/Lrp5/Tcirg1/Cntf/Anxa1/Rfx3/Apln	60
GO:0032271	GO:0032271	regulation of protein polymerization	47/3363	227/23328	0.00606896	0.0385675	0.0285224	Nck2/Arpc5/Fmn1/Mkks/Pfn2/Tlr2/Pde4dip/Capza1/Abitram/Wasf2/Gba2/Cdk5rap2/Cracd/Hip1r/Capg/Add2/Brk1/Clip3/Cyfip1/Whamm/Fchsd2/Numa1/Rps3/Tppp3/Rdx/Bbs4/Sgk1/Wasf1/Nav3/Ssh2/Actr2/Pfn1/Nin/Hsp90aa1/Dbn1/Jmy/Nckap1l/Dyrk1a/Washc1/Prkce/Mlst8/Svil/Bin1/Add3/Arl2/Pak3/Mecp2	47
GO:0007548	GO:0007548	sex differentiation	62/3363	315/23328	0.00609418	0.0385675	0.0285224	Aspm/Lhx9/Pbx1/Itgav/Lgr4/Mertk/Ncoa3/Gata3/Lrp2/Eif2s2/Spata2/Sox2/Smad9/Dnajc19/Gpr149/Chd7/Edn2/Wnt4/Tbx3/Vgf/Brca2/Eif2b4/Ptpn11/Serpine1/Tmf1/Atn1/Gas2/Ube3a/Arrb1/Axl/Bax/Adgrg1/Ctnnb1/Atm/Esr1/Jmjd1c/Foxo3/Nup107/Hmga2/Sox9/Stat5b/Six4/Arid4b/Foxf2/Foxc1/Fgf10/Serpinb6a/Bcl2l2/Gata4/Angpt1/Adamts1/Runx1/Msh2/Smad4/Sf1/Dmrt2/Tcf7l2/Pcyt1b/Ar/Atrx/Prdx4/Ermp1	62
GO:0071108	GO:0071108	protein K48-linked deubiquitination	9/3363	25/23328	0.00609886	0.0385675	0.0285224	Vcpip1/Mindy1/Park7/Otud4/Usp19/Mindy2/Otub2/Otub1/Usp27x	9
GO:1902914	GO:1902914	regulation of protein polyubiquitination	9/3363	25/23328	0.00609886	0.0385675	0.0285224	Plaa/Rnf40/Spsb4/Gps2/Otub2/Foxf2/Skp2/Otub1/Ddx3x	9
GO:0001657	GO:0001657	ureteric bud development	25/3363	104/23328	0.00610834	0.0385675	0.0285224	Kif26b/Pbx1/Lgr4/Fmn1/Gata3/Cd44/Fgf2/Fat4/Smad9/Wnt4/Smo/Ret/Tgfb1/Fgfr2/Ctnnb1/Smad6/Sox9/Nog/Six4/Foxc1/Ptch1/Rarb/Smad7/Smad2/Smad4	25
GO:0061326	GO:0061326	renal tubule development	25/3363	104/23328	0.00610834	0.0385675	0.0285224	Kif26b/Pbx1/Lgr4/Fmn1/Gata3/Notch1/Cd44/Jag1/Fgf2/Fat4/Notch2/Wnt4/Pkd2/Smo/Tgfb1/Aqp11/Col4a1/Ctnnb1/Sox9/Nog/Ttc8/Six4/Ptch1/Mtss1/Smad4	25
GO:0072163	GO:0072163	mesonephric epithelium development	25/3363	104/23328	0.00610834	0.0385675	0.0285224	Kif26b/Pbx1/Lgr4/Fmn1/Gata3/Cd44/Fgf2/Fat4/Smad9/Wnt4/Smo/Ret/Tgfb1/Fgfr2/Ctnnb1/Smad6/Sox9/Nog/Six4/Foxc1/Ptch1/Rarb/Smad7/Smad2/Smad4	25
GO:0072164	GO:0072164	mesonephric tubule development	25/3363	104/23328	0.00610834	0.0385675	0.0285224	Kif26b/Pbx1/Lgr4/Fmn1/Gata3/Cd44/Fgf2/Fat4/Smad9/Wnt4/Smo/Ret/Tgfb1/Fgfr2/Ctnnb1/Smad6/Sox9/Nog/Six4/Foxc1/Ptch1/Rarb/Smad7/Smad2/Smad4	25
GO:0071692	GO:0071692	protein localization to extracellular region	89/3363	478/23328	0.00615361	0.0385675	0.0285224	Map4k4/Gpr39/Mpc2/Ildr2/Lgr4/Traf2/Ttn/Il1b/Foxa2/Selenot/S100a13/Ensa/Serp1/Tlr2/Stxbp3/C1qtnf12/Park7/Sri/Pclo/Htt/Vgf/Sirt4/Ptpn11/Erp29/M6pr/Tm7sf3/Tgfb1/Irf3/Arrb1/Gpi1/Sergef/Idh2/Ano1/Cx3cl1/Rab11fip1/Cbln1/Snx19/Myo5a/Mon1a/Acvr2b/Olfm2/Sidt2/Rab8b/Hmgn3/Traf3ip2/Midn/Gnptab/Mcu/Mif/Pfkl/Ppia/Egfr/Myh10/Myo18a/Stxbp4/Cavin1/Akap5/Glrx/F2rl1/Isl1/Glud1/Ang/Pck2/Sncg/Golph3/Npff/Abat/Tvp23a…	89
GO:0001731	GO:0001731	formation of translation preinitiation complex	6/3363	13/23328	0.00615909	0.0385675	0.0285224	Eif2s2/Denr/Eif4h/Eif5/Dhx29/Eif2s3x	6
GO:0006007	GO:0006007	glucose catabolic process	6/3363	13/23328	0.00615909	0.0385675	0.0285224	Tigar/Hk1/Pfkl/Foxk2/Bad/Lrp5	6
GO:0006895	GO:0006895	Golgi to endosome transport	6/3363	13/23328	0.00615909	0.0385675	0.0285224	Kif16b/Sort1/Eps15/Ap4m1/Dop1b/Gbf1	6
GO:0009950	GO:0009950	dorsal/ventral axis specification	6/3363	13/23328	0.00615909	0.0385675	0.0285224	Vax2/Ctnnb1/Smad6/Senp2/Axin1/Smad2	6
GO:0033147	GO:0033147	negative regulation of intracellular estrogen receptor signaling pathway	6/3363	13/23328	0.00615909	0.0385675	0.0285224	Cnot9/Brca1/Strn3/Zfp366/Isl1/Lbh	6
GO:0033148	GO:0033148	positive regulation of intracellular estrogen receptor signaling pathway	6/3363	13/23328	0.00615909	0.0385675	0.0285224	Parp1/Ncoa3/Med1/Skp2/Kmt2d/Ar	6
GO:0042994	GO:0042994	cytoplasmic sequestering of transcription factor	6/3363	13/23328	0.00615909	0.0385675	0.0285224	Creb3/Faf1/Sri/Tacc3/Pkd2/Keap1	6
GO:0043247	GO:0043247	telomere maintenance in response to DNA damage	6/3363	13/23328	0.00615909	0.0385675	0.0285224	Dclre1c/Rif1/Xrcc1/Apex1/Pot1b/Dclre1a	6
GO:0071679	GO:0071679	commissural neuron axon guidance	6/3363	13/23328	0.00615909	0.0385675	0.0285224	Nfib/Smo/Ncam1/Dag1/Ptch1/Fzd3	6
GO:0071712	GO:0071712	ER-associated misfolded protein catabolic process	6/3363	13/23328	0.00615909	0.0385675	0.0285224	Uggt1/Tor1a/Vcp/Pomt2/Ufd1/Rnf5	6
GO:1903651	GO:1903651	positive regulation of cytoplasmic transport	6/3363	13/23328	0.00615909	0.0385675	0.0285224	Trim46/Rdx/Rab21/Ezr/Msn/Mecp2	6
GO:0006664	GO:0006664	glycolipid metabolic process	21/3363	83/23328	0.00617789	0.0386461	0.0285805	Pgap1/St8sia4/Pign/B3galt1/B4galt5/Gba2/Pigv/Pigg/Pgap2/Bax/St8sia2/St3gal2/Pigb/Pgap3/Pigh/St3gal6/Pigp/Pigq/Piga/Gla/Dpm3	21
GO:0019216	GO:0019216	regulation of lipid metabolic process	70/3363	363/23328	0.00619873	0.0387374	0.028648	Creb1/Erfe/Gpr39/Ptgs2/Ppp2r5a/Slc27a4/Il1b/Foxa2/Fabp5/Fgf2/Dnajc19/Fdps/Sh3glb1/Ccnc/Pik3r3/Wnt4/Stoml2/Wdtc1/Daglb/Cdk8/Prkag2/Sirt4/Pparg/Ankrd26/Opa3/Tgfb1/Akt2/Lamtor1/Nucb2/Crtc3/Dgat2/Star/Cnep1r1/Arv1/Ces1g/Smpd3/Elovl5/Scap/Bbs4/Esr1/Tysnd1/Stk11/Ormdl2/Ppp4r3b/Gps2/Mtmr4/Sox9/Sec14l2/Stat5b/Brca1/Apob/Id2/Golm1/Htr2a/Nr1d2/Abcd2/Vdr/Rubcn/Lmf1/Adgrf5/Washc1/Prkce/Stard4/Nr3c1/Pcx/Sf1/A…	70
GO:0001776	GO:0001776	leukocyte homeostasis	27/3363	115/23328	0.00630441	0.0393184	0.0290777	Mertk/Cd44/Zc3h8/Ada/Bcl10/Mecom/Slc7a11/Pik3cd/Cxcl5/Sh2b3/Sh2b2/Tgfb1/Axl/Bax/Ikbkb/Pik3cb/Chst3/Mif/Ccl2/Foxn1/Stat5b/Mthfd1/Ripk3/Nckap1l/Dnaja3/Tcirg1/Anxa1	27
GO:0030216	GO:0030216	keratinocyte differentiation	27/3363	115/23328	0.00630441	0.0393184	0.0290777	Ptgs2/Ptgs1/Stk4/Ncoa3/Notch1/Intu/Sprr2h/Txnip/Tmem79/Sprr1a/Clic4/Fosl2/Cyp26b1/Numa1/Cd109/Bcr/Foxn1/Med1/Krt10/Etv4/Evpl/Sgpp1/Foxc1/Grhl2/Vdr/Ubn1/Anxa1	27
GO:0014855	GO:0014855	striated muscle cell proliferation	20/3363	78/23328	0.00634331	0.0395213	0.0292277	Cflar/Kcnk2/Notch1/Fgf2/Tenm4/Fgfr2/Ctnnb1/Tbx20/Ncam1/Hey2/Cdk1/Gli1/Prkar1a/Nog/Foxc1/Gata4/Arid2/Angpt1/Rxrb/Nkx2-5	20
GO:0035329	GO:0035329	hippo signaling	11/3363	34/23328	0.00639797	0.0396588	0.0293294	Stk4/Fat4/Mob1a/Amotl1/Wwc1/Sox11/Dlg5/Stk3/Pja2/Amot/Wwc2	11
GO:1901976	GO:1901976	regulation of cell cycle checkpoint	11/3363	34/23328	0.00639797	0.0396588	0.0293294	Cdk5rap2/Chek2/Mad2l1/Anapc15/Cul4a/Nek1/Thoc5/Gen1/Xrcc3/Ppp1r10/Ndc80	11
GO:1902686	GO:1902686	mitochondrial outer membrane permeabilization involved in programmed cell death	11/3363	34/23328	0.00639797	0.0396588	0.0293294	Sh3glb1/Mul1/Atpif1/Slc35f6/Hip1r/Bax/Gclc/Gsk3b/Rhot2/Acaa2/Bloc1s2	11
GO:1903146	GO:1903146	regulation of autophagy of mitochondrion	11/3363	34/23328	0.00639797	0.0396588	0.0293294	Fbxw7/Mul1/Atpif1/Vps13d/Htt/Tigar/Cdc37/Fbxo7/Clec16a/Huwe1/Hdac6	11
GO:0051053	GO:0051053	negative regulation of DNA metabolic process	29/3363	126/23328	0.00639935	0.0396588	0.0293294	Terf1/Parp1/Zranb3/Kcnk2/Rif1/Gata3/Trp53bp1/Ogg1/Pparg/H1f10/Xrcc1/Rps3/Tnks/Zfp869/Pif1/Atm/Cgas/Rad50/Recql5/Otub2/Msh3/Tinf2/Rmi2/Polq/Pam16/Msh2/Pot1b/Dcp2/Otub1	29
GO:0044262	GO:0044262	cellular carbohydrate metabolic process	58/3363	292/23328	0.00640381	0.0396588	0.0293294	Erfe/Pask/B3galt1/Foxa2/Soga1/B4galt5/Foxo1/C1qtnf12/Fut9/Ppp1cc/B3gnt4/Prkag2/Hmgb1/Fam3c/Slc35b4/Tpi1/Tigar/B3gnt8/Akt2/Gys1/Inpp5a/Idh2/Dgat2/Ppp1r3b/Has3/Pomk/Csgalnact1/Arpp19/Stk11/Midn/Gnptab/Ptges3/Enpp1/Hk1/Ppp4r3b/Foxk2/B3gnt2/Adra1b/Sirt7/Ippk/Nln/Pck2/Gpt/Pdxp/Ext1/Gsk3b/Slc5a3/Abhd10/Prkce/Has1/Nr3c1/Ndst1/Ptpn2/Bad/Tcf7l2/Tkfc/Ppp1r3f/Mecp2	58
GO:0001654	GO:0001654	eye development	79/3363	418/23328	0.00648052	0.0399521	0.0295463	Traf3ip1/Rab3gap1/Stau2/Obsl1/Pou2f1/Pbx1/Col5a1/Lhx2/Spred1/Mertk/Gata3/Slc25a25/Zeb2/Dlx2/Sp3/Nphp1/Jag1/Bfsp1/Sox2/Fgf2/Notch2/Gnat2/Chd7/Tdrd7/Arid1a/Clic4/Cryba4/Hmgb1/Vax2/Alms1/Grcc10/Tulp3/Tgfb1/Arhgap35/Spred3/Sipa1l3/Bax/Tsku/Fgfr2/Fat1/Pbx4/Fkbp8/Col4a1/Rpgrip1l/Tmem231/Nectin1/Acvr2b/Ctnnb1/Bbs4/Mdm1/Myf5/Egfr/Myh10/Nf1/Sox9/Med1/Ttll5/Ttc8/Yy1/Sox11/Foxf2/Foxc1/Cdk20/Fgf10/Uchl3/Rarb…	79
GO:0030100	GO:0030100	regulation of endocytosis	46/3363	222/23328	0.0064826	0.0399521	0.0295463	Dgkd/Smap1/Ptpn1/Tor1a/Lrsam1/Lrp2/Ehd4/Sdcbp/Ankrd13a/Hip1r/Lrpap1/Hip1/Serpine1/Pparg/Clip3/Arrb1/Cd151/Axl/Rab4a/Dnm2/Anxa2/Nedd4/Pip5k1c/Rab21/Kif3a/Dlg4/Nsf/Akap5/Ston2/F2rl1/Lgals3/Lrrk2/Ano6/Nckap1l/Angpt1/Ap2m1/Tnk2/Rubcn/Flot1/Btbd9/Tbc1d5/Bin1/Lrrtm2/Syt7/Apln/Snx12	46
GO:0003177	GO:0003177	pulmonary valve development	8/3363	21/23328	0.00650783	0.0399521	0.0295463	Notch1/Jag1/Notch2/Tbx20/Smad6/Hey2/Robo1/Nfatc1	8
GO:0036344	GO:0036344	platelet morphogenesis	8/3363	21/23328	0.00650783	0.0399521	0.0295463	Wdr1/Ptpn11/Vps33a/Zfpm1/Nbeal2/Actn1/Myh9/Srf	8
GO:0043984	GO:0043984	histone H4-K16 acetylation	8/3363	21/23328	0.00650783	0.0399521	0.0295463	Auts2/Pih1d1/Kat8/Msl2/Msl3l2/Brca1/Kansl2/Hcfc1	8
GO:0045948	GO:0045948	positive regulation of translational initiation	8/3363	21/23328	0.00650783	0.0399521	0.0295463	Eif2ak4/Ythdf3/Khdrbs1/Ythdf2/Rps6kb1/Dnajc3/Mettl3/Ddx3x	8
GO:0006606	GO:0006606	protein import into nucleus	36/3363	165/23328	0.00651153	0.0399521	0.0295463	Ptgs2/Ipo9/Pkig/Cse1l/Adar/Txnip/Ufm1/Kpna4/1700009N14Rik/Kpna6/Tardbp/Mdfic/Smo/Tgfb1/Tnpo2/Nutf2/Zic1/Pttg1ip/Cdk1/Nup107/Nf1/Akap1/Kpnb1/Med1/Brca1/Akap5/Psen1/Hsp90aa1/E2f3/Nup153/Ipo11/Kpna3/Lrrk2/Angpt1/Kpna1/Pola2	36
GO:0032648	GO:0032648	regulation of interferon-beta production	15/3363	53/23328	0.00652291	0.0399521	0.0295463	Traf3ip1/Sirpa/Tlr2/Ptpn11/Rnf216/Hmgb1/Irf3/Traip/Dhx58/Yy1/Nlrc3/Flot1/Ptprs/Riok3/Ddx3x	15
GO:0045103	GO:0045103	intermediate filament-based process	15/3363	53/23328	0.00652291	0.0399521	0.0295463	Dst/Tor1a/Bfsp1/Macf1/Dnajb6/Ndel1/Krt10/Evpl/Arhgef28/Nefl/Nefm/Eppk1/Plec/Pkp2/Csnk1a1	15
GO:0048599	GO:0048599	oocyte development	15/3363	53/23328	0.00652291	0.0399521	0.0295463	Cdc25b/Wdr77/Pde5a/Wnt4/Shb/Ythdf2/Brca2/Ctnnb1/Zglp1/Atm/Foxo3/Tut7/Kmt2d/Ppp2r1a/Washc1	15
GO:0043524	GO:0043524	negative regulation of neuron apoptotic process	39/3363	182/23328	0.00654304	0.0399521	0.0295463	En1/Kif14/Set/Pik3ca/Bag1/Park7/Hsph1/Smo/Arrb1/C5ar1/Axl/Gpi1/Bax/Star/Hmox1/Prdx2/Cx3cl1/Aars/Lig4/Pin1/Gclc/Cx3cr1/Agap2/Unc5b/Ngfr/Psen1/Six4/Isl1/Nefl/Angpt1/Amigo2/Ube2v2/Sod2/Msh2/Pdpk1/Cntf/Nono/Bhlhb9/Mecp2	39
GO:1901652	GO:1901652	response to peptide	76/3363	400/23328	0.00654672	0.0399521	0.0295463	Creb1/Scly/Erfe/Nucks1/Parp1/Mbd5/Lpin3/Ptpn1/Notch1/Slc2a8/Ptprj/Il1b/Jag1/Soga1/Foxo1/Shc1/Sort1/Stxbp3/Vcam1/Pik3r3/Eif2b3/C1qtnf12/Wdtc1/Cacna2d1/Vgf/Eif2b4/Ptpn11/Ywhag/Sh2b2/Pparg/Nod1/Ankrd26/Akt2/Cyfip1/Nucb2/Ptpre/Ano1/Ikbkb/Gdf15/Smpd3/Meak7/Sesn3/Pkm/Myo5a/Smarcc1/Scap/Ctnnb1/Sik2/Rab8b/Sgk1/Enpp1/Foxo3/Socs2/Crk/Socs7/Ndel1/Rps6kb1/Stxbp4/Ngfr/Stat5b/Srsf5/Psen1/Pck2/Uchl3/Tbc1d4/Ghr/…	76
GO:0022029	GO:0022029	telencephalon cell migration	18/3363	68/23328	0.00657832	0.0399521	0.0295463	Srgap2/Cntn2/Ccdc141/Lrp8/Cxcl12/Mboat7/Adgrg1/Ctnnb1/Cx3cr1/Egfr/Rtn4/Socs7/Ndel1/Psen1/Zmiz1/Lrrk2/Robo1/Srf	18
GO:0030968	GO:0030968	endoplasmic reticulum unfolded protein response	18/3363	68/23328	0.00657832	0.0399521	0.0295463	Nck2/Cops5/Eif2ak4/Ptpn1/Ddrgk1/Serp1/Creb3/Tbl2/Bax/Rnf121/Herpud2/Ddit3/Derl2/Dnajc3/Ero1a/Tmtc4/Atf4/Ptpn2	18
GO:0033692	GO:0033692	cellular polysaccharide biosynthetic process	18/3363	68/23328	0.00657832	0.0399521	0.0295463	Pask/B3galt1/B4galt5/Fut9/B3gnt4/B3gnt8/Akt2/Gys1/Ppp1r3b/Has3/Csgalnact1/Ptges3/Enpp1/B3gnt2/Ext1/Has1/Ndst1/Ppp1r3f	18
GO:2001244	GO:2001244	positive regulation of intrinsic apoptotic signaling pathway	18/3363	68/23328	0.00657832	0.0399521	0.0295463	Nck2/Nacc2/Bub1/Fbxw7/Sh3glb1/Sfpq/Rnf183/Park7/Plekhf1/Bax/Rps3/Bclaf1/Ddit3/Ripk3/Ralbp1/Ptpn2/Bad/Bcap31	18
GO:1902903	GO:1902903	regulation of supramolecular fiber organization	71/3363	370/23328	0.00661195	0.0399521	0.0295463	Nck2/Clasp1/Arpc5/Fmn1/Spef1/Mkks/Pfn2/Tlr2/Pde4dip/Capza1/Synpo2/Abitram/Wasf2/Wnt4/Gba2/Cdk5rap2/Cracd/Cit/Hip1r/Wdr1/Capg/Alms1/Add2/Brk1/Epha1/Clip3/Cyfip1/Whamm/Nox4/Fchsd2/Numa1/Arhgap35/Rps3/Arhgef18/Cx3cl1/Katnb1/Rdx/Bbs4/Cgnl1/Sgk1/Wasf1/Nav3/Ssh2/Gas2l1/Actr2/Pfn1/Psen1/Ttc8/Itgb1bp1/Nin/Dbn1/Jmy/F2rl1/Sema5a/Sh3bp1/Pdxp/Nckap1l/Mtss1/Ppm1f/Dyrk1a/Washc1/Prkce/Mlst8/Svil/Bin1/Smad4/Add3…	71
GO:0035019	GO:0035019	somatic stem cell population maintenance	16/3363	58/23328	0.00661452	0.0399521	0.0295463	Sox2/Tcf7l1/Cul4a/Lig4/Bcl9l/Hmga2/Sox9/Nog/Fgf10/Zhx2/Lbh/Tcf7l2/Lrp5/Taf6l/Ldb1/Erdr1	16
GO:0051703	GO:0051703	intraspecies interaction between organisms	16/3363	58/23328	0.00661452	0.0399521	0.0295463	En1/Il1b/Mkks/Chrnb2/Htt/Shank2/Pcm1/Bbs4/Cx3cr1/Dlg4/Atxn1/Chd8/Ext1/Tbx1/Mecp2/Ulk4	16
GO:0019985	GO:0019985	translesion synthesis	7/3363	17/23328	0.0066189	0.0399521	0.0295463	Pcna/Faap20/Vcp/Pold1/Primpol/Poldip2/Zbtb1	7
GO:0033235	GO:0033235	positive regulation of protein sumoylation	7/3363	17/23328	0.0066189	0.0399521	0.0295463	Pias3/Mul1/Sae1/Tollip/Pias1/Ahrr/Gnl3	7
GO:0040015	GO:0040015	negative regulation of multicellular organism growth	7/3363	17/23328	0.0066189	0.0399521	0.0295463	Gnas/Alms1/Ankrd26/H19/Gdf15/Socs2/Ptch1	7
GO:0051127	GO:0051127	positive regulation of actin nucleation	7/3363	17/23328	0.0066189	0.0399521	0.0295463	Fmn1/Wasf2/Brk1/Cyfip1/Whamm/Fchsd2/Wasf1	7
GO:0051571	GO:0051571	positive regulation of histone H3-K4 methylation	7/3363	17/23328	0.0066189	0.0399521	0.0295463	Rtf1/Auts2/Ctr9/Dnmt1/Brca1/Prdm9/Smad4	7
GO:0060644	GO:0060644	mammary gland epithelial cell differentiation	7/3363	17/23328	0.0066189	0.0399521	0.0295463	Zfas1/Fgf2/Smo/Zfp703/Id2/Ptch1/Lbh	7
GO:1902176	GO:1902176	negative regulation of oxidative stress-induced intrinsic apoptotic signaling pathway	7/3363	17/23328	0.0066189	0.0399521	0.0295463	Park7/Hsph1/Gpx1/Vnn1/Mapk7/Sod2/Nono	7
GO:0042542	GO:0042542	response to hydrogen peroxide	28/3363	121/23328	0.00675063	0.0407076	0.0301051	Glrx2/Stk25/Setx/Sirpa/Kpna4/Aptx/Park7/Hsph1/Ezh2/Axl/Rps3/Hmox1/Smpd3/Gpx1/Fbxo7/Foxo3/Crk/Mapk7/Pcgf2/Glrx/Top2b/Apex1/Ripk3/Gja3/Lrrk2/Sod2/Anxa1/Hdac6	28
GO:0099175	GO:0099175	regulation of postsynapse organization	30/3363	132/23328	0.00678643	0.0408836	0.0302353	Nrp2/Stau2/Ngef/Lrp4/Zmynd8/Slc7a11/Pdlim5/Lrp8/Caprin2/Ube3a/Sorbs2/Cbln1/Egln1/Adam10/Dlg4/Actr2/Nptx1/Homer1/Dbn1/Arhgap22/Lrrk2/Nptxr/Gap43/Tiam1/Cript/Ptprs/Lrrtm2/Bhlhb9/Pak3/Cdkl5	30
GO:0030705	GO:0030705	cytoskeleton-dependent intracellular transport	41/3363	194/23328	0.00691899	0.0416417	0.0307959	Dst/Traf3ip1/Stau2/Trak2/Ttc30a2/Ssx2ip/Trim46/Snapin/Sfpq/Tmem201/Htt/Ift22/Ttc26/Map6/Pcm1/Hook3/Myo5a/Cilk1/Kif23/Bsn/Fyco1/Wasf1/Stk11/Rab21/Fbxw11/Kif3a/Flot2/Ndel1/Cep131/Dync1h1/Bicd2/Bloc1s5/Nefl/Ap3m1/Nefm/Rhot2/Kifc1/Kif5b/Bloc1s2/F8a/Mecp2	41
GO:0003230	GO:0003230	cardiac atrium development	12/3363	39/23328	0.00701886	0.04212	0.0311496	Tnnt2/Notch1/Notch2/Smo/Zfpm1/Tbx20/Hey2/Nog/Isl1/Gata4/Heg1/Nkx2-5	12
GO:0006998	GO:0006998	nuclear envelope organization	12/3363	39/23328	0.00701886	0.04212	0.0311496	Tor1b/Tor1a/Tardbp/Tmem201/Parp11/Dmpk/Lemd3/Ndel1/Ubxn2a/Reep4/Chmp7/Akap8l	12
GO:0042398	GO:0042398	cellular modified amino acid biosynthetic process	12/3363	39/23328	0.00701886	0.04212	0.0311496	Ggt7/Mgst2/Slc7a11/Park7/Ptdss2/Gclc/Mthfs/Mthfsl/Gamt/Mthfd1/Dhfr/Hagh	12
GO:1902905	GO:1902905	positive regulation of supramolecular fiber organization	42/3363	200/23328	0.00708967	0.0425037	0.0314334	Nck2/Arpc5/Fmn1/Pfn2/Pde4dip/Synpo2/Wasf2/Wnt4/Cdk5rap2/Cracd/Hip1r/Wdr1/Brk1/Epha1/Cyfip1/Whamm/Nox4/Fchsd2/Numa1/Rps3/Cx3cl1/Katnb1/Wasf1/Nav3/Actr2/Pfn1/Psen1/Itgb1bp1/Nin/Jmy/F2rl1/Sema5a/Pdxp/Nckap1l/Mtss1/Ppm1f/Washc1/Prkce/Mlst8/Bin1/Arl2/Mecp2	42
GO:0043154	GO:0043154	negative regulation of cysteine-type endopeptidase activity involved in apoptotic process	21/3363	84/23328	0.00714291	0.0426989	0.0315777	Cflar/Ptgs2/Csnk2a1/Cd44/Caap1/Rps6ka1/Park7/Dnajb6/Plaur/Akt2/Pih1d1/Arrb1/Gpi1/Arl6ip1/Gpx1/Rffl/Naip2/Dnaja3/Hspa1b/Ddx3x/Igbp1	21
GO:0061515	GO:0061515	myeloid cell development	21/3363	84/23328	0.00714291	0.0426989	0.0315777	Flvcr1/Fam210b/Abi1/Fbxw7/Notch2/Tlr2/Wasf2/Ptbp3/Fam20c/Ptpn11/Sh2b3/Bpgm/Ank1/Zfpm1/Anxa2/Nbeal2/Zbtb7a/L3mbtl3/Med1/Adgrf5/Srf	21
GO:1903509	GO:1903509	liposaccharide metabolic process	21/3363	84/23328	0.00714291	0.0426989	0.0315777	Pgap1/St8sia4/Pign/B3galt1/B4galt5/Gba2/Pigv/Pigg/Pgap2/Bax/St8sia2/St3gal2/Pigb/Pgap3/Pigh/St3gal6/Pigp/Pigq/Piga/Gla/Dpm3	21
GO:0014902	GO:0014902	myotube differentiation	29/3363	127/23328	0.00717694	0.042861	0.0316976	Cflar/Hacd1/Notch1/Nfatc2/Sort1/Ptgfrn/Smo/Cxcl12/Cyp26b1/Bhlhe41/Dmpk/Nfatc3/Gdf15/Gpx1/Myf5/Ccl8/Six4/Homer1/Nln/Mmp14/Myh9/Gsk3b/Tbx1/Rcan1/Flot1/Nkx2-5/Ehd1/Xk/Hdac6	29
GO:0006476	GO:0006476	protein deacetylation	24/3363	100/23328	0.00726954	0.0432655	0.0319968	Spred1/Sfpq/Sirt4/Suds3/Ncor2/Kdm5a/Tgfb1/Spred3/Sin3b/Sin3a/Morf4l1/Msl3l2/Mier2/Sirt7/Brms1l/Ripk3/Lrrk2/Dyrk1a/BC004004/Mta3/Akap8l/Ndst1/Brms1/Hdac6	24
GO:0006515	GO:0006515	protein quality control for misfolded or incompletely synthesized proteins	10/3363	30/23328	0.00727182	0.0432655	0.0319968	Uggt1/Yme1l1/Tor1a/Vcp/Zyg11b/Pomt2/Ufd1/Rnf5/Fbxl17/Hdac6	10
GO:1902751	GO:1902751	positive regulation of cell cycle G2/M phase transition	10/3363	30/23328	0.00727182	0.0432655	0.0319968	Pbx1/Cdc25b/Sin3a/Cdc25a/Rab11a/Cdk1/Mta3/Brd4/Cdc25c/Mecp2	10
GO:0048880	GO:0048880	sensory system development	80/3363	426/23328	0.00727262	0.0432655	0.0319968	Traf3ip1/Rab3gap1/Stau2/Obsl1/Pou2f1/Pbx1/Col5a1/Lhx2/Spred1/Mertk/Gata3/Slc25a25/Zeb2/Dlx2/Sp3/Nphp1/Jag1/Bfsp1/Sox2/Fgf2/Notch2/Gnat2/Chd7/Tdrd7/Arid1a/Clic4/Cryba4/Hmgb1/Vax2/Alms1/Grcc10/Tulp3/Tgfb1/Arhgap35/Spred3/Sipa1l3/Bax/Tsku/Fgfr2/Fat1/Pbx4/Fkbp8/Col4a1/Rpgrip1l/Tmem231/Nectin1/Acvr2b/Ctnnb1/Bbs4/Mdm1/Myf5/Egfr/Myh10/Nf1/Sox9/Med1/Ttll5/Ttc8/Yy1/Sox11/Foxf2/Foxc1/Cdk20/Fgf10/Isl1/Uchl3…	80
GO:0010632	GO:0010632	regulation of epithelial cell migration	48/3363	235/23328	0.00728033	0.0432698	0.0319999	Map4k4/Clasp1/Ptgs2/Spred1/Rin2/Gata3/Notch1/Fgf2/Fbxw7/Pfn2/Plpp3/Macf1/Serpine1/Pparg/Strap/Tgfb1/Rras/Prcp/Gpi1/Emc10/Hmox1/Ets1/Amotl1/Rab11a/Nus1/Rtn4/Nf1/Sox9/Pfn1/Itgb1bp1/Fgf10/Sema5a/Sh3bp1/Angpt1/Gfus/Eppk1/Ppm1f/Emp2/Prkce/Pdpk1/Csnk2b/Jcad/Mapre2/Ccbe1/Anxa1/Hdac6/Mecp2/Amot	48
GO:0034644	GO:0034644	cellular response to UV	20/3363	79/23328	0.00736797	0.0437487	0.0323541	Parp1/Sde2/Cops9/Eif2ak4/Pcna/Fbxw7/Xpc/Pold1/Bax/Pold3/Usp28/Cdc25a/Stk11/Zbtb1/Eif2s1/Yy1/Pbk/Mettl3/Rnf168/Cul4b	20
GO:0043542	GO:0043542	endothelial cell migration	44/3363	212/23328	0.00739786	0.043884	0.0324542	Ptgs2/Itgav/Spred1/Rin2/Gata3/Notch1/Fgf2/Fbxw7/Plpp3/Pik3r3/Hmgb1/Pparg/Plxnd1/Tgfb1/Rras/Prcp/Gpi1/Emc10/Hmox1/Ets1/Gpx1/Amotl1/Nus1/Lemd3/Nf1/Itgb1bp1/Loxl2/Egr3/Sema5a/Ptp4a3/Sh3bp1/Angpt1/Gfus/Myh9/Robo1/Emp2/Pdpk1/Csnk2b/Srf/Jcad/Ccbe1/Anxa1/Mecp2/Amot	44
GO:0008631	GO:0008631	intrinsic apoptotic signaling pathway in response to oxidative stress	13/3363	44/23328	0.00744703	0.0440912	0.0326074	Parp1/Stk25/Fbxw7/Sfpq/Park7/Hsph1/Gpx1/Vnn1/Mapk7/Ubqln1/Sod2/Ralbp1/Nono	13
GO:1901998	GO:1901998	toxin transport	13/3363	44/23328	0.00744703	0.0440912	0.0326074	Cct3/Crtc2/Arid1a/Antxr2/Cct7/Adam10/Trip4/Cct2/Scfd1/Mtmr12/Cct8/Cd274/Rab43	13
GO:0031109	GO:0031109	microtubule polymerization or depolymerization	28/3363	122/23328	0.00758413	0.0448601	0.033176	Dst/Clasp1/Tubgcp4/Spef1/Pde4dip/Kif24/Gba2/Cdk5rap2/Clip3/Numa1/Rps3/Katnb1/Tppp3/Sgk1/Nav3/Ska2/Tubg1/Gas2l1/Ndel1/Kif18b/Csnk1d/Nin/Dyrk1a/Mapre2/Ska1/Arl2/Hdac6/Mecp2	28
GO:0021954	GO:0021954	central nervous system neuron development	23/3363	95/23328	0.00759478	0.0448802	0.0331909	Nrp2/Cntn2/Zeb2/B4galt5/Chrnb2/Gba2/Nfib/Grcc10/Arhgap35/Atf5/Tsku/Fgfr2/Lingo1/Adarb1/Crk/Ndel1/Nin/Hsp90aa1/Arhgef28/Zmiz1/Robo1/Gnaq/Nanos1	23
GO:1902041	GO:1902041	regulation of extrinsic apoptotic signaling pathway via death domain receptors	14/3363	49/23328	0.00771508	0.0455477	0.0336845	Cflar/Stk4/Faf1/Park7/Serpine1/Hmox1/Gpx1/Rffl/Brca1/Lgals3/Stk3/Gsk3b/Ddx3x/Tnfrsf22	14
GO:0021536	GO:0021536	diencephalon development	18/3363	69/23328	0.00772696	0.0455743	0.0337042	Nrp2/Creb1/Rab3gap1/Zeb2/Sox2/Fgf2/Chrnb2/Wnt4/Smo/Bax/Ncam1/Hmga2/Gli1/Nog/Fgf10/Isl1/Sema5a/Tcf7l2	18
GO:0030098	GO:0030098	lymphocyte differentiation	77/3363	409/23328	0.00782935	0.0460114	0.0340275	Sox13/Hlx/Dclre1c/Il15ra/Nrarp/Mertk/Gata3/Sp3/Ptprj/Cd44/Zc3h8/Il1b/Sox12/Ada/Gon4l/Notch2/Il7/Chd7/Wnt4/Shb/Fgl2/Fancd2/Cyp26b1/Tgfb1/Kdelr1/Axl/Bax/Spn/Prdx2/Nfatc3/Lig4/Dcaf1/Ctnnb1/Atm/Zfp609/Cmtm7/Vnn1/Stk11/Zbtb7a/Fbxo7/Gps2/Tmem98/Foxn1/Lgals9/Stat5b/Hs1bp3/Zbtb1/Id2/Hectd1/Dicer1/Hsp90aa1/Ctsl/Zmiz1/Mmp14/Egr3/Mettl3/Ripk3/Nckap1l/Dnaja3/Rabl3/Socs1/Runx1/Msh2/Runx2/Srf/Zfp35/Malt1/Smad7…	77
GO:0030858	GO:0030858	positive regulation of epithelial cell differentiation	17/3363	64/23328	0.00783896	0.0460114	0.0340275	Ncoa3/Notch1/Zeb2/Sox2/Fgf2/Serpine1/Numa1/Ctnnb1/Sox9/Foxn1/Med1/Etv4/Foxc1/Ptch1/Vdr/Bad/Rfx3	17
GO:0061951	GO:0061951	establishment of protein localization to plasma membrane	17/3363	64/23328	0.00783896	0.0460114	0.0340275	Sec16a/Rilpl1/Gga2/Golga4/Rab11a/Gorasp1/Ank3/Commd1/Nsf/Akap5/Golph3/Grasp/Nectin3/Washc1/Pkdcc/Prepl/Gripap1	17
GO:0070059	GO:0070059	intrinsic apoptotic signaling pathway in response to endoplasmic reticulum stress	17/3363	64/23328	0.00783896	0.0460114	0.0340275	Nck2/Dnajc10/Ptpn1/Creb3/Rnf183/Park7/Ube2k/Erp29/Bax/Ddit3/Apaf1/Ero1a/Atf4/Lrrk2/Tmem117/Gsk3b/Ptpn2	17
GO:0014014	GO:0014014	negative regulation of gliogenesis	15/3363	54/23328	0.00785307	0.0460114	0.0340275	Notch1/Dlx2/Atf5/Idh2/Nkx6-2/Ctnnb1/Lingo1/Hmga2/Nf1/Tmem98/Nog/Id2/Sox11/Dicer1/Mecp2	15
GO:0045687	GO:0045687	positive regulation of glial cell differentiation	15/3363	54/23328	0.00785307	0.0460114	0.0340275	Notch1/Il1b/Tlr2/Bag1/Pparg/Tgfb1/Tenm4/Nkx6-2/Dag1/Zfp365/Rtn4/Id2/Dicer1/Qk/Bin1	15
GO:0055025	GO:0055025	positive regulation of cardiac muscle tissue development	15/3363	54/23328	0.00785307	0.0460114	0.0340275	Creb1/Notch1/Fgf2/Fdps/Tgfb1/Fgfr2/Pin1/Tbx20/Ncam1/Hey2/Cdk1/Gli1/Gata4/Gsk3b/Nr3c1	15
GO:0010811	GO:0010811	positive regulation of cell-substrate adhesion	29/3363	128/23328	0.00803111	0.0469214	0.0347005	Map4k4/Fmn1/Rin2/Stk4/Hacd1/Ptprj/Hsd17b12/Wnt4/Epha1/Rras/Plekha2/Dnm2/Cspg5/Dag1/Spock2/Crk/Skap1/Itgb1bp1/Nid1/Nedd9/Dbn1/Triobp/Fbln1/Gfus/Ppm1f/Gsk3b/Emp2/Prkce/L1cam	29
GO:0061013	GO:0061013	regulation of mRNA catabolic process	29/3363	128/23328	0.00803111	0.0469214	0.0347005	Rnasel/Angel2/Mapkapk2/Ythdf3/Tent5c/Mov10/Mettl14/Ythdf2/Tardbp/Pcbp4/Cirbp/Alkbh5/Fxr2/Mettl16/Tbrg4/Zc3h14/Dicer1/Apex1/Pde12/Mettl3/Tnrc6b/Pabpc1/Carhsp1/Qk/Hnrnpm/Dcp2/Dnd1/Nanos1/Rbm10	29
GO:0061387	GO:0061387	regulation of extent of cell growth	29/3363	128/23328	0.00803111	0.0469214	0.0347005	Ttl/Sema6c/Trim46/Sema3c/Rufy3/Cxcl12/Megf8/Cyfip1/Dnm2/Sin3a/Golga4/Rab11a/Rab21/Rtn4/Cdkl3/Rnd2/Ntn1/Ndel1/Atp5g1/Dbn1/Sema5a/Gsk3b/Srf/Sema6b/Ptprs/Efna5/Cntf/L1cam/Cdkl5	29
GO:0018212	GO:0018212	peptidyl-tyrosine modification	63/3363	325/23328	0.00805574	0.0470209	0.0347741	Traf3ip1/Ddr2/Lrp4/Ttl/Ptpn1/Zgpat/Abi1/Ctnnd1/Ptprj/Cd44/Ehd4/Rap2b/Fbxw7/Il7/Plpp3/Lrp8/Tnfrsf18/Tec/Ptpn11/Sh2b3/Hsph1/Tgfa/Epha1/Styk1/Tgfb1/Nox4/Wee1/Mapk3/Mvp/Fgfr2/Cspg4/Ttk/Aplp2/Frk/Stk11/Hk1/Mif/Egfr/Dlg4/Suz12/Vps25/Psen1/Fgf10/Nedd9/Isl1/Socs4/Htr2a/Sh3bp5/Ghr/Angpt1/Tnk2/Cd80/Dyrk1a/Socs1/Pkdcc/Prkce/Mlst8/Efna5/Tslp/Ptpn2/Neurl1a/Adra2a/Cntf	63
GO:0000462	GO:0000462	maturation of SSU-rRNA from tricistronic rRNA transcript (SSU-rRNA, 5.8S rRNA, LSU-rRNA)	11/3363	35/23328	0.00813741	0.047105	0.0348362	Rrs1/Rps8/Bms1/Rps19/Mrps11/Tsr1/Fcf1/Utp23/Wdr46/Tbl3/Bysl	11
GO:0010837	GO:0010837	regulation of keratinocyte proliferation	11/3363	35/23328	0.00813741	0.047105	0.0348362	Intu/Notch2/Fgfr2/Cd109/Stxbp4/Med1/Fgf10/Ctsl/Slurp1/Eppk1/Vdr	11
GO:0035116	GO:0035116	embryonic hindlimb morphogenesis	11/3363	35/23328	0.00813741	0.047105	0.0348362	Gnas/Notch1/Mecom/Chd7/Tbx3/Rpgrip1l/Ctnnb1/Med1/Dicer1/Rarb/Rarg	11
GO:0051973	GO:0051973	positive regulation of telomerase activity	11/3363	35/23328	0.00813741	0.047105	0.0348362	Nek2/Mapk3/Naf1/Tnks/Ctnnb1/Ptges3/Cct2/Wrap53/Hsp90aa1/Grhl2/Dkc1	11
GO:1903203	GO:1903203	regulation of oxidative stress-induced neuron death	11/3363	35/23328	0.00813741	0.047105	0.0348362	Parp1/Fbxw7/Slc7a11/Park7/Meak7/Ctnnb1/Fbxo7/Atf4/Tbc1d24/Ralbp1/Nono	11
GO:0007064	GO:0007064	mitotic sister chromatid cohesion	9/3363	26/23328	0.00815381	0.047105	0.0348362	Cdc20/Tnks/Slf1/Nsmce2/Rad21/Naa50/Slf2/Smc1a/Atrx	9
GO:0010575	GO:0010575	positive regulation of vascular endothelial growth factor production	9/3363	26/23328	0.00815381	0.047105	0.0348362	Ptgs2/Il1b/C3ar1/C5ar1/Brca1/Isl1/Gata4/Atf4/Ccbe1	9
GO:0031100	GO:0031100	animal organ regeneration	9/3363	26/23328	0.00815381	0.047105	0.0348362	Cxcl5/Cxcl12/Ezh2/Tgfb1/Hmox1/Pkm/Cdk1/Gli1/Med1	9
GO:0051570	GO:0051570	regulation of histone H3-K9 methylation	9/3363	26/23328	0.00815381	0.047105	0.0348362	Rif1/Setd7/Pax5/Pih1d1/Dnmt1/Brca1/Suv39h1/Mecp2/Atrx	9
GO:0072337	GO:0072337	modified amino acid transport	9/3363	26/23328	0.00815381	0.047105	0.0348362	Lrp2/Slc7a11/Slc5a6/Slc25a20/Slc19a1/Slc1a4/Slc22a21/Slc22a4/Slc25a32	9
GO:2000738	GO:2000738	positive regulation of stem cell differentiation	9/3363	26/23328	0.00815381	0.047105	0.0348362	Sema3c/Hoxb4/Sox9/Foxc1/Gata4/Sp7/Gsk3b/Nkx2-5/Ltbp3	9
GO:0150063	GO:0150063	visual system development	79/3363	422/23328	0.00822343	0.0474629	0.035101	Traf3ip1/Rab3gap1/Stau2/Obsl1/Pou2f1/Pbx1/Col5a1/Lhx2/Spred1/Mertk/Gata3/Slc25a25/Zeb2/Dlx2/Sp3/Nphp1/Jag1/Bfsp1/Sox2/Fgf2/Notch2/Gnat2/Chd7/Tdrd7/Arid1a/Clic4/Cryba4/Hmgb1/Vax2/Alms1/Grcc10/Tulp3/Tgfb1/Arhgap35/Spred3/Sipa1l3/Bax/Tsku/Fgfr2/Fat1/Pbx4/Fkbp8/Col4a1/Rpgrip1l/Tmem231/Nectin1/Acvr2b/Ctnnb1/Bbs4/Mdm1/Myf5/Egfr/Myh10/Nf1/Sox9/Med1/Ttll5/Ttc8/Yy1/Sox11/Foxf2/Foxc1/Cdk20/Fgf10/Uchl3/Rarb…	79
GO:0055006	GO:0055006	cardiac cell development	24/3363	101/23328	0.00826229	0.0475356	0.0351547	Fhl2/Rgs2/Nebl/Notch1/Ttn/Jag1/Fdps/Pdlim5/Tbx3/Sorbs2/Pin1/Smad6/Hey2/Myh10/Adra1b/Yy1/Dicer1/Gata4/Gsk3b/Nkx2-5/Srf/Nr3c1/Smad4/Nrap	24
GO:2000060	GO:2000060	positive regulation of ubiquitin-dependent protein catabolic process	24/3363	101/23328	0.00826229	0.0475356	0.0351547	Ddrgk1/Fbxw7/Vcp/Zyg11b/Cdc20/Nop53/Gclc/Arih1/Pias1/Rnf217/Csnk1d/Psen1/Ubqln1/Socs4/Trib1/Lrrk2/Csnk1e/Gsk3b/Ube2v2/Axin1/Hspa1b/Csnk1a1/Smad7/Bcap31	24
GO:0006450	GO:0006450	regulation of translational fidelity	5/3363	10/23328	0.0083051	0.0475356	0.0351547	Rps9/Aars/Aarsd1/Dtd2/Eif2s3x	5
GO:0010216	GO:0010216	maintenance of DNA methylation	5/3363	10/23328	0.0083051	0.0475356	0.0351547	Kcnq1ot1/Ctcf/Dnmt1/Uhrf1/Hells	5
GO:0033029	GO:0033029	regulation of neutrophil apoptotic process	5/3363	10/23328	0.0083051	0.0475356	0.0351547	Cd44/Slc7a11/Pik3cd/Pik3cb/Anxa1	5
GO:0039532	GO:0039532	negative regulation of viral-induced cytoplasmic pattern recognition receptor signaling pathway	5/3363	10/23328	0.0083051	0.0475356	0.0351547	Dhx58/Nploc4/Ufd1/Riok3/Tkfc	5
GO:0046386	GO:0046386	deoxyribose phosphate catabolic process	5/3363	10/23328	0.0083051	0.0475356	0.0351547	Dut/Samhd1/Ada/Nudt1/Dctpp1	5
GO:0060215	GO:0060215	primitive hemopoiesis	5/3363	10/23328	0.0083051	0.0475356	0.0351547	Stk4/Zfpm1/Thoc5/Stk3/Ldb1	5
GO:0060982	GO:0060982	coronary artery morphogenesis	5/3363	10/23328	0.0083051	0.0475356	0.0351547	Notch1/Lrp2/Ctnnb1/Arid2/Tbx1	5
GO:0072073	GO:0072073	kidney epithelium development	32/3363	145/23328	0.00833054	0.0476372	0.0352298	Kif26b/Pbx1/Lgr4/Fmn1/Gata3/Notch1/Cd44/Jag1/Fgf2/Fat4/Smad9/Notch2/Ampd2/Wnt4/Smo/Ret/Tgfb1/Aqp11/Fgfr2/Ctnnb1/Smad6/Sox9/Nog/Six4/Foxc1/Ptch1/Rarb/Ext1/Mtss1/Smad7/Smad2/Smad4	32
GO:0043393	GO:0043393	regulation of protein binding	47/3363	231/23328	0.00843651	0.0481808	0.0356319	Plcl1/Ralb/Stk4/Slpi/Snapin/Park7/Hip1r/Eif2b4/Lrpap1/Cald1/Add2/Cycs/Camk1/Plxnd1/Caprin2/Arrb1/Spon1/Mapk3/Bax/Map1lc3b/Zfpm1/Aktip/Pin1/Anxa2/Aplp2/Ubash3b/Tle5/Crk/Ramp2/Nog/Eif2s1/Psen1/Itgb1bp1/Lrrk2/Stk3/Angpt1/Csnk1e/Senp2/Gsk3b/Tiam1/Flot1/Ddx11/Wfikkn1/Lox/Tcf7l2/Pacs1/Mecp2	47
GO:0072175	GO:0072175	epithelial tube formation	35/3363	162/23328	0.00844117	0.0481808	0.0356319	Casp8/Lhx2/Stk4/Gata3/Zeb2/Lrp2/Bcl10/Luzp1/Wnt4/Arid1a/Ret/Tulp3/Tgfb1/Arhgap35/Fgfr2/Ctnnb1/Bbs4/Ipmk/Apaf1/Fzd2/Sox9/Pfn1/Nog/Mthfd1/Sox11/Hectd1/Six4/Cdk20/Fgf10/Ptch1/Fzd3/Grhl2/Stk3/Celsr1/Rarg	35
GO:0002200	GO:0002200	somatic diversification of immune receptors	20/3363	80/23328	0.00852311	0.048559	0.0359116	Exo1/Dclre1c/Rif1/Ctnnbl1/Trp53bp1/Samhd1/Adar/Pms2/Kmt5c/Tgfb1/Exosc6/Lig4/Il27ra/Dcaf1/Atm/Msh3/Rnf168/Polq/Msh2/Kmt5b	20
GO:0034637	GO:0034637	cellular carbohydrate biosynthetic process	20/3363	80/23328	0.00852311	0.048559	0.0359116	Pask/B3galt1/B4galt5/Fut9/B3gnt4/B3gnt8/Akt2/Gys1/Ppp1r3b/Has3/Csgalnact1/Ptges3/Enpp1/B3gnt2/Pck2/Pdxp/Ext1/Has1/Ndst1/Ppp1r3f	20
GO:0045638	GO:0045638	negative regulation of myeloid cell differentiation	23/3363	96/23328	0.00865692	0.049276	0.0364418	Zbtb46/Fbxw7/Pias3/Ctr9/Klf13/Cul4a/Zfpm1/Ctnnb1/Ubash3b/Fstl3/Thoc5/Nf1/Hoxb8/Gas2l1/Nme1/Stat5b/H4c11/Gpr137b/Trib1/Tob2/Runx1/Ptpn2/Ldb1	23
GO:0001881	GO:0001881	receptor recycling	12/3363	40/23328	0.00873765	0.0496443	0.0367142	Als2/Kif16b/Eps15/Pheta1/Lmtk2/Lamtor1/Anxa2/Plekhj1/Nsf/Tbc1d16/Psen1/Ehd3	12
GO:0006418	GO:0006418	tRNA aminoacylation for protein translation	12/3363	40/23328	0.00873765	0.0496443	0.0367142	Iars2/Sars/Pars2/Tarsl2/Nars2/Ears2/Aars/Kars/Lars2/Rars/Aarsd1/Hars2	12
GO:0009116	GO:0009116	nucleoside metabolic process	19/3363	75/23328	0.00879473	0.0499228	0.0369201	Ahcy/Ada/Gmps/Ampd2/Gnai3/Icmt/Cda/Dera/Pcmt1/Gamt/Nme1/Tk1/Lrrk2/Tymp/Umps/Nme3/Ak3/Nt5c2/Prps1	19
GO:0001823	GO:0001823	mesonephros development	25/3363	107/23328	0.00889854	0.0504658	0.0373217	Kif26b/Pbx1/Lgr4/Fmn1/Gata3/Cd44/Fgf2/Fat4/Smad9/Wnt4/Smo/Ret/Tgfb1/Fgfr2/Ctnnb1/Smad6/Sox9/Nog/Six4/Foxc1/Ptch1/Rarb/Smad7/Smad2/Smad4	25
GO:0045838	GO:0045838	positive regulation of membrane potential	8/3363	22/23328	0.00895401	0.0506876	0.0374857	Pias3/Vcp/Stoml2/Akt2/Ank3/Glrx/Gsk3b/Bad	8
GO:0051220	GO:0051220	cytoplasmic sequestering of protein	8/3363	22/23328	0.00895401	0.0506876	0.0374857	Cops9/Creb3/Faf1/Sri/Tacc3/Pkd2/Keap1/Dbn1	8
GO:0051648	GO:0051648	vesicle localization	37/3363	174/23328	0.00897342	0.050751	0.0375327	Clasp1/Rab3gap1/Trak2/Sec16a/Tor1a/Tmem230/Trim46/Snapin/Pclo/Htt/Vps33a/Wdr11/Fgfr2/Dnm2/Myo5a/Ctnnb1/Kif23/Rab11a/Fyco1/Stk11/Fbxw11/Ndel1/5730455P16Rik/Psen1/Dync1h1/Stard3nl/Bloc1s5/Ap3m1/Lrrk2/Kifc1/Kif5b/Map4k2/Gbf1/Tcf7l2/Bloc1s2/F8a/Mecp2	37
GO:0018107	GO:0018107	peptidyl-threonine phosphorylation	27/3363	118/23328	0.00899112	0.050799	0.0375682	Cdc42bpa/Spred1/Csnk2a1/Ube2k/Cit/Lmtk2/Prkag2/Wnk1/Tgfb1/Sbk1/Spred3/Cdk10/Tnks/Ttk/Dcaf1/Hk1/Cdk1/Cdc42bpb/Tssk4/Pbk/Lrrk2/Gsk3b/Dyrk1a/Axin1/Pdpk1/Csnk2b/Smad7	27
GO:0110053	GO:0110053	regulation of actin filament organization	54/3363	273/23328	0.00899831	0.050799	0.0375682	Nck2/Clasp1/Arpc5/Fmn1/Mkks/Pfn2/Tlr2/Capza1/Synpo2/Abitram/Wasf2/Wnt4/Gba2/Cracd/Cit/Hip1r/Wdr1/Capg/Alms1/Add2/Brk1/Epha1/Cyfip1/Whamm/Nox4/Fchsd2/Arhgap35/Arhgef18/Cx3cl1/Rdx/Bbs4/Cgnl1/Wasf1/Ssh2/Actr2/Pfn1/Ttc8/Itgb1bp1/Dbn1/Jmy/F2rl1/Sema5a/Sh3bp1/Pdxp/Nckap1l/Mtss1/Ppm1f/Washc1/Prkce/Mlst8/Svil/Bin1/Add3/Pak3	54
GO:0007405	GO:0007405	neuroblast proliferation	18/3363	70/23328	0.00903191	0.0508959	0.0376398	Aspm/Notch1/Zfp335/Sox2/Daglb/Smo/Tgfb1/Fgfr2/Cx3cl1/Hhip/Ctnnb1/Cx3cr1/Nf1/Fzd3/Lrrk2/Racgap1/Ctnna1/Dagla	18
GO:0150076	GO:0150076	neuroinflammatory response	18/3363	70/23328	0.00903191	0.0508959	0.0376398	Ptgs2/Il1b/Tlr2/Smo/Pparg/C5ar1/Cx3cl1/Atm/Cx3cr1/Egfr/Nampt/Psen1/Lrrk2/Cd200r3/Ifngr2/Dagla/Cntf/Ulk4	18
GO:0014015	GO:0014015	positive regulation of gliogenesis	22/3363	91/23328	0.00905172	0.0509149	0.0376538	Notch1/Lrp2/Il1b/Tlr2/Bag1/Ppp1cc/Pparg/Tgfb1/Tenm4/Nkx6-2/Cx3cl1/Dag1/Cx3cr1/Zfp365/Rtn4/Nog/Id2/Dicer1/Atxn1/Tiam1/Qk/Bin1	22
GO:2000117	GO:2000117	negative regulation of cysteine-type endopeptidase activity	22/3363	91/23328	0.00905172	0.0509149	0.0376538	Cflar/Ptgs2/Csnk2a1/Cd44/Caap1/Rps6ka1/Park7/Dnajb6/Htt/Plaur/Akt2/Pih1d1/Arrb1/Gpi1/Arl6ip1/Gpx1/Rffl/Naip2/Dnaja3/Hspa1b/Ddx3x/Igbp1	22
GO:0019221	GO:0019221	cytokine-mediated signaling pathway	70/3363	369/23328	0.00908795	0.0510615	0.0377623	Il18rap/Cnot9/Il15ra/Traf2/Il1b/Mkks/Samhd1/Spata2/Ythdf3/Adar/Pias3/Il7/Edn2/Mul1/Ythdf2/Ube2k/Cxcl5/Sh2b3/Sh2b2/Pparg/Cxcl12/Il17ra/Adipor2/Wnk1/Irf3/Ctr9/Mapk3/Axl/Lsm14a/Ifitm2/Tollip/Otud4/Nlrc5/Cx3cl1/Ikbkb/Il27ra/Kars/Traip/Cdc37/Bbs4/Cx3cr1/Traf3ip2/Foxo3/Gps2/Ccl2/Ccl8/Rffl/Med1/Stat5b/Foxc1/F2rl1/Il3ra/Mettl3/Csf2rb/Irak4/Ghr/Angpt1/Dnaja3/Robo1/Ifngr2/Cdip1/Socs1/Csnk2b/Tslp/Ptpn2/Smad…	70
GO:0001569	GO:0001569	branching involved in blood vessel morphogenesis	13/3363	45/23328	0.00911901	0.0510615	0.0377623	Nrarp/Stk4/Cxcl12/Plxnd1/Nfatc3/Col4a1/Ednra/Ctnnb1/Tbx20/Sema5a/Angpt1/Tbx1/Srf	13
GO:0031507	GO:0031507	heterochromatin assembly	13/3363	45/23328	0.00911901	0.0510615	0.0377623	Bahd1/Setdb1/Atf7ip/Rrp8/Smarca5/Dnmt1/Tet1/Ubtf/Dicer1/Phf2/Hells/Naa40/Suv39h1	13
GO:0050918	GO:0050918	positive chemotaxis	13/3363	45/23328	0.00911901	0.0510615	0.0377623	Scg2/Lrp2/Ptprj/Artn/Hmgb1/Cxcl12/Akt2/Cx3cl1/Fgf10/F2rl1/Lgals3/Sema5a/Angpt1	13
GO:0061756	GO:0061756	leukocyte adhesion to vascular endothelial cell	13/3363	45/23328	0.00911901	0.0510615	0.0377623	Selp/Slc39a8/Vcam1/Fut9/Add2/Cxcl12/Spn/Ets1/Cx3cr1/Golph3/Itgb7/Jam2/Irak1	13
GO:0016032	GO:0016032	viral process	60/3363	309/23328	0.00918695	0.0513955	0.0380092	Ccnt2/Nucks1/Rnasel/Ssb/Itgav/Psmc3/Eif2ak4/Notch1/Lrsam1/Mvb12b/Stom/Slpi/Adar/Setdb1/Vcam1/Creb3/Eps15/Trim62/Vcp/Ppie/Kpna6/Tardbp/Denr/Mdfic/Chmp3/Isg20/Axl/Bax/Ifitm2/Cul4a/Mon1b/Mre11a/Ilf3/Nectin1/Dcaf1/Dag1/Hs3st5/Adarb1/Ppia/Trim11/Rad50/Pfn1/Dicer1/Zfp72/Top2b/Trim35/Pde12/Ripk3/Fbln1/Pabpc1/Tmem39a/Taf11/Etf1/Pcx/Bad/Banf1/Eif3a/Ddx3x/Hcfc1/Rab43	60
GO:0001678	GO:0001678	cellular glucose homeostasis	35/3363	163/23328	0.00929513	0.0514617	0.0380583	Map4k4/Gpr39/Nucks1/Mpc2/Foxa2/Pik3ca/Selenot/Stxbp3/Vcam1/C1qtnf12/Sri/Alms1/Pih1d1/Nox4/Arrb1/Ano1/Sin3a/Gpx1/Sidt2/Hmgn3/Hk1/Foxk2/Stxbp4/Ngfr/Pck2/Tra2b/Tiam1/Prkce/Efna5/Kif5b/Smad4/Bad/Adra2a/Tcf7l2/Lrp5	35
GO:0021988	GO:0021988	olfactory lobe development	14/3363	50/23328	0.00932435	0.0514617	0.0380583	Kif14/Lhx2/Dlx2/Chd7/Htt/Atf5/Rpgrip1l/Ttc8/Id2/Dicer1/Lrrk2/Ext1/Robo1/Srf	14
GO:0051438	GO:0051438	regulation of ubiquitin-protein transferase activity	14/3363	50/23328	0.00932435	0.0514617	0.0380583	Fbxw7/Cdc20/Park7/Pclo/Rpl5/Mad2l1/Pin1/Bsn/Skp1/Psen1/Trib1/Axin1/Smad7/Dcun1d3	14
GO:0051310	GO:0051310	metaphase plate congression	16/3363	60/23328	0.00934795	0.0514617	0.0380583	Rrs1/Kif14/Nuf2/Cenpf/Ttl/Fam83d/Cdca8/Brca2/Numa1/Kif22/Rab11a/Spdl1/Kpnb1/Dync1h1/Chmp7/Ndc80	16
GO:0001832	GO:0001832	blastocyst growth	10/3363	31/23328	0.00937341	0.0514617	0.0380583	Rtf1/Gins1/Setdb1/Brca2/Ctr9/Ndel1/Ncapg2/Dicer1/Brd4/Taf8	10
GO:0001958	GO:0001958	endochondral ossification	10/3363	31/23328	0.00937341	0.0514617	0.0380583	Nab1/Gnas/Mef2d/Bpnt2/Pthlh/Csgalnact1/Smpd3/Foxc1/Mmp14/Runx2	10
GO:0002063	GO:0002063	chondrocyte development	10/3363	31/23328	0.00937341	0.0514617	0.0380583	Bpnt2/Pthlh/Serpinh1/Smpd3/Chst11/Sox9/Rarg/Runx2/Mex3c/Smad7	10
GO:0021904	GO:0021904	dorsal/ventral neural tube patterning	10/3363	31/23328	0.00937341	0.0514617	0.0380583	Traf3ip1/Foxa2/Pax7/Smo/Tulp3/Fkbp8/Kif3a/Psen1/Cdk20/Ptch1	10
GO:0036075	GO:0036075	replacement ossification	10/3363	31/23328	0.00937341	0.0514617	0.0380583	Nab1/Gnas/Mef2d/Bpnt2/Pthlh/Csgalnact1/Smpd3/Foxc1/Mmp14/Runx2	10
GO:0045738	GO:0045738	negative regulation of DNA repair	10/3363	31/23328	0.00937341	0.0514617	0.0380583	Rif1/Trp53bp1/Ogg1/Rps3/Cgas/Recql5/Otub2/Rmi2/Polq/Otub1	10
GO:0045742	GO:0045742	positive regulation of epidermal growth factor receptor signaling pathway	10/3363	31/23328	0.00937341	0.0514617	0.0380583	Cnot9/Dgkd/Fbxw7/Hip1r/Hip1/Tgfa/Plaur/Esr1/Neurl1a/Adra2a	10
GO:0050901	GO:0050901	leukocyte tethering or rolling	10/3363	31/23328	0.00937341	0.0514617	0.0380583	Selp/Vcam1/Fut9/Add2/Cxcl12/Spn/Cx3cr1/Golph3/Itgb7/Jam2	10
GO:1902042	GO:1902042	negative regulation of extrinsic apoptotic signaling pathway via death domain receptors	10/3363	31/23328	0.00937341	0.0514617	0.0380583	Cflar/Park7/Serpine1/Hmox1/Gpx1/Rffl/Brca1/Gsk3b/Ddx3x/Tnfrsf22	10
GO:1905523	GO:1905523	positive regulation of macrophage migration	10/3363	31/23328	0.00937341	0.0514617	0.0380583	Ptprj/C3ar1/Mapk3/C5ar1/Cx3cl1/Kars/Cx3cr1/Rtn4/Ccl2/Mmp14	10
GO:0032608	GO:0032608	interferon-beta production	15/3363	55/23328	0.00939047	0.0514617	0.0380583	Traf3ip1/Sirpa/Tlr2/Ptpn11/Rnf216/Hmgb1/Irf3/Traip/Dhx58/Yy1/Nlrc3/Flot1/Ptprs/Riok3/Ddx3x	15
GO:0045604	GO:0045604	regulation of epidermal cell differentiation	15/3363	55/23328	0.00939047	0.0514617	0.0380583	Ncoa3/Notch1/Ezh2/Numa1/Cd109/Keap1/Hey2/Med1/Etv4/Sgpp1/Foxc1/Ptch1/Grhl2/Maff/Vdr	15
GO:0006337	GO:0006337	nucleosome disassembly	6/3363	14/23328	0.0094777	0.0514617	0.0380583	Arid1a/Grwd1/Smarcc1/Smarce1/Arid2/Smarcd1	6
GO:0007076	GO:0007076	mitotic chromosome condensation	6/3363	14/23328	0.0094777	0.0514617	0.0380583	Ncaph/Smc4/Smc2/Ncapg/Ncapd2/Akap8l	6
GO:0009143	GO:0009143	nucleoside triphosphate catabolic process	6/3363	14/23328	0.0094777	0.0514617	0.0380583	Dut/Samhd1/Ada/Nudt1/Dctpp1/Enpp1	6
GO:0010421	GO:0010421	hydrogen peroxide-mediated programmed cell death	6/3363	14/23328	0.0094777	0.0514617	0.0380583	Stk25/Park7/Hsph1/Foxo3/Glrx/Hdac6	6
GO:0030213	GO:0030213	hyaluronan biosynthetic process	6/3363	14/23328	0.0094777	0.0514617	0.0380583	Il1b/Tgfb1/Has3/Smpd3/Ccnd3/Has1	6
GO:0035791	GO:0035791	platelet-derived growth factor receptor-beta signaling pathway	6/3363	14/23328	0.0094777	0.0514617	0.0380583	Ptpn1/Hip1r/Hip1/Glrx/Lox/Ptpn2	6
GO:0046185	GO:0046185	aldehyde catabolic process	6/3363	14/23328	0.0094777	0.0514617	0.0380583	Pnkd/Akr1a1/Park7/Esd/Pdxp/Hagh	6
GO:0046606	GO:0046606	negative regulation of centrosome cycle	6/3363	14/23328	0.0094777	0.0514617	0.0380583	Nek2/Cdk5rap2/Mdm1/Trim37/Ccnf/Kifc1	6
GO:0048537	GO:0048537	mucosa-associated lymphoid tissue development	6/3363	14/23328	0.0094777	0.0514617	0.0380583	Ada/Artn/Ret/Foxl1/Stat5b/Id2	6
GO:0048541	GO:0048541	Peyer's patch development	6/3363	14/23328	0.0094777	0.0514617	0.0380583	Ada/Artn/Ret/Foxl1/Stat5b/Id2	6
GO:0048755	GO:0048755	branching morphogenesis of a nerve	6/3363	14/23328	0.0094777	0.0514617	0.0380583	Dlx2/Il1b/Fgfr2/Rtn4/Lrrk2/Mecp2	6
GO:0090266	GO:0090266	regulation of mitotic cell cycle spindle assembly checkpoint	6/3363	14/23328	0.0094777	0.0514617	0.0380583	Cdk5rap2/Mad2l1/Anapc15/Gen1/Xrcc3/Ndc80	6
GO:0097468	GO:0097468	programmed cell death in response to reactive oxygen species	6/3363	14/23328	0.0094777	0.0514617	0.0380583	Stk25/Park7/Hsph1/Foxo3/Glrx/Hdac6	6
GO:1903504	GO:1903504	regulation of mitotic spindle checkpoint	6/3363	14/23328	0.0094777	0.0514617	0.0380583	Cdk5rap2/Mad2l1/Anapc15/Gen1/Xrcc3/Ndc80	6
GO:0001833	GO:0001833	inner cell mass cell proliferation	7/3363	18/23328	0.00950143	0.0514617	0.0380583	Gins1/Setdb1/Brca2/Ndel1/Ncapg2/Brd4/Taf8	7
GO:0032968	GO:0032968	positive regulation of transcription elongation from RNA polymerase II promoter	7/3363	18/23328	0.00950143	0.0514617	0.0380583	Eloc/Ctnnb1/Cdk12/Eapp/Cdk13/Supt16/Brd4	7
GO:0034501	GO:0034501	protein localization to kinetochore	7/3363	18/23328	0.00950143	0.0514617	0.0380583	Knl1/Ttk/Cdk1/Spdl1/Mtbp/Ndc80/Ik	7
GO:0035518	GO:0035518	histone H2A monoubiquitination	7/3363	18/23328	0.00950143	0.0514617	0.0380583	Rnf2/Skp1/Trim37/Pcgf2/Rnf168/Pcgf6/Cul4b	7
GO:0060841	GO:0060841	venous blood vessel development	7/3363	18/23328	0.00950143	0.0514617	0.0380583	Notch1/Sema3c/Acvr2b/Tbx20/Ccm2/Heg1/Nkx2-5	7
GO:1902855	GO:1902855	regulation of non-motile cilium assembly	7/3363	18/23328	0.00950143	0.0514617	0.0380583	Htt/Atmin/Dnm2/Map4/Bbs4/Septin9/Pqbp1	7
GO:1903052	GO:1903052	positive regulation of proteolysis involved in cellular protein catabolic process	28/3363	124/23328	0.00950625	0.0514617	0.0380583	Ddrgk1/Fbxw7/Vcp/Zyg11b/Cdc20/Atpif1/Edem1/Rnf40/Nop53/Gclc/Arih1/Pias1/Rnf217/Osbpl7/Csnk1d/Psen1/Ubqln1/Socs4/Trib1/Lrrk2/Csnk1e/Gsk3b/Ube2v2/Axin1/Hspa1b/Csnk1a1/Smad7/Bcap31	28
GO:0035303	GO:0035303	regulation of dephosphorylation	36/3363	169/23328	0.00957609	0.0516592	0.0382043	Ppp1r7/Slc39a10/Ppp2r5a/Nsmf/Spred1/Knl1/Ensa/Ppp1r8/Camta1/Htt/Rpl5/Wnk1/Ccdc8/Tgfb1/Mphosph10/Cd2bp2/Sh2d4a/Cnep1r1/Ikbkb/Pin1/Arpp19/Hsp90b1/Mprip/Ywhae/Mtmr4/Sfi1/2810408A11Rik/Akap1/Ripk3/Rbm26/Nckap1l/Rcan1/Pkmyt1/Ppp1r11/Ppp6r3/Igbp1	36
GO:0050817	GO:0050817	coagulation	36/3363	169/23328	0.00957609	0.0516592	0.0382043	Selp/Mertk/Procr/Gnas/Tfpi/Ptprj/Foxa2/Thbd/Rap2b/Slc7a11/Stxbp3/Tec/Sh2b3/Serpine1/Axl/Proz/Prdx2/Cx3cl1/Anxa2/Ubash3b/Pik3cb/Nbeal2/Hs3st5/Pip5k1c/Itga2b/Psen1/F2rl2/F2rl1/Fbln1/Ano6/Abat/Serpind1/Tpsab1/Srf/Adra2a/F8	36
GO:0051017	GO:0051017	actin filament bundle assembly	36/3363	169/23328	0.00957609	0.0516592	0.0382043	Clasp1/Mkks/Pfn2/Synpo2/Wasf2/Wnt4/Cald1/Zyx/Alms1/Add2/Epha1/Nox4/Arrb1/Arhgef18/Cx3cl1/Rdx/Bbs4/Cgnl1/Marcks/Hsp90b1/Shroom1/Myh10/Pfn1/Tnfaip1/Ttc8/Itgb1bp1/Actn1/Dbn1/Pdxp/Triobp/Mtss1/Ppm1f/Ezr/Srf/Dpysl3/Add3	36
GO:0051170	GO:0051170	import into nucleus	36/3363	169/23328	0.00957609	0.0516592	0.0382043	Ptgs2/Ipo9/Pkig/Cse1l/Adar/Txnip/Ufm1/Kpna4/1700009N14Rik/Kpna6/Tardbp/Mdfic/Smo/Tgfb1/Tnpo2/Nutf2/Zic1/Pttg1ip/Cdk1/Nup107/Nf1/Akap1/Kpnb1/Med1/Brca1/Akap5/Psen1/Hsp90aa1/E2f3/Nup153/Ipo11/Kpna3/Lrrk2/Angpt1/Kpna1/Pola2	36
GO:0018108	GO:0018108	peptidyl-tyrosine phosphorylation	62/3363	322/23328	0.00983252	0.0529729	0.0391758	Traf3ip1/Ddr2/Lrp4/Ptpn1/Zgpat/Abi1/Ctnnd1/Ptprj/Cd44/Ehd4/Rap2b/Fbxw7/Il7/Plpp3/Lrp8/Tnfrsf18/Tec/Ptpn11/Sh2b3/Hsph1/Tgfa/Epha1/Styk1/Tgfb1/Nox4/Wee1/Mapk3/Mvp/Fgfr2/Cspg4/Ttk/Aplp2/Frk/Stk11/Hk1/Mif/Egfr/Dlg4/Suz12/Vps25/Psen1/Fgf10/Nedd9/Isl1/Socs4/Htr2a/Sh3bp5/Ghr/Angpt1/Tnk2/Cd80/Dyrk1a/Socs1/Pkdcc/Prkce/Mlst8/Efna5/Tslp/Ptpn2/Neurl1a/Adra2a/Cntf	62
GO:1905037	GO:1905037	autophagosome organization	23/3363	97/23328	0.00983672	0.0529729	0.0391758	Rab3gap1/Ralb/Lrsam1/Sec22b/Synpo2/Sh3glb1/Stx17/Tbc1d14/Map1lc3b/Pip4k2c/Gabarap/Pip4k2b/Scfd1/Psen1/Ubxn2a/Atg2b/Ubqln1/Lrrk2/Tmem39a/Rnf5/Fez2/Atg12/Rab43	23
GO:0001952	GO:0001952	regulation of cell-matrix adhesion	27/3363	119/23328	0.0100714	0.0541897	0.0400757	Map4k4/Clasp1/Fmn1/Rin2/Ptprj/Jag1/Wnt4/Macf1/Serpine1/Epha1/Rras/Plekha2/Peak1/Pik3cb/Dag1/Myf5/Nf1/Skap1/Itgb1bp1/Mmp14/Gfus/Ppm1f/Gsk3b/Emp2/Efna5/Onecut2/Ldb1	27
GO:0048634	GO:0048634	regulation of muscle organ development	38/3363	181/23328	0.0100804	0.0541909	0.0400766	Creb1/Rgs2/Kcnk2/Cenpf/Notch1/Fgf2/Nras/Fdps/Cyp26b1/Tgfb1/Fgfr2/Pin1/Usp19/Ctnnb1/Tbx20/Ncam1/Hey2/Cdk1/Myf5/Gli1/Rps6kb1/Nog/Yy1/Six4/Nln/Sfmbt1/Nr1d2/Gata4/Mrtfb/Gsk3b/Tbx1/Flot1/Nkx2-5/Uqcc2/Nr3c1/Lox/Smad4/Tcf7l2	38
GO:0031069	GO:0031069	hair follicle morphogenesis	11/3363	36/23328	0.0102222	0.0547629	0.0404996	Notch1/Intu/Tmem79/Smo/Fgfr2/Ctnnb1/Ngfr/Dicer1/Fgf10/Ctsl/Runx1	11
GO:0035886	GO:0035886	vascular associated smooth muscle cell differentiation	11/3363	36/23328	0.0102222	0.0547629	0.0404996	Notch1/Nfatc2/Nfatc3/Ctnnb1/Dnmt1/Smad6/Hey2/Ramp2/Sod2/Srf/Nfatc1	11
GO:0036475	GO:0036475	neuron death in response to oxidative stress	11/3363	36/23328	0.0102222	0.0547629	0.0404996	Parp1/Fbxw7/Slc7a11/Park7/Meak7/Ctnnb1/Fbxo7/Atf4/Tbc1d24/Ralbp1/Nono	11
GO:1904358	GO:1904358	positive regulation of telomere maintenance via telomere lengthening	11/3363	36/23328	0.0102222	0.0547629	0.0404996	Nek2/Cct3/Cct7/Mapk3/Naf1/Tnks/Ctnnb1/Atm/Cct2/Cct8/Dkc1	11
GO:0034329	GO:0034329	cell junction assembly	79/3363	426/23328	0.0103487	0.0553929	0.0409655	Dst/Map4k4/Clasp1/Stau2/Obsl1/Itgav/Lrp4/Fmn1/Ctnnd1/Ptprj/Nphp1/Il1b/Flrt3/Tlr2/Chrnb2/Capza1/Pdlim5/Sdcbp/Wnt4/Lingo2/Tln1/Macf1/Pclo/Cldn15/Wdr1/Cldn4/Add2/Setd5/Plxnd1/Whamm/Shank2/St8sia2/Taok2/Zfp703/Ikbkb/Cbln1/Nectin1/Tpbg/Amigo3/Plxnb1/Ctnnb1/Peak1/Bsn/Bcr/Ramp2/Ntn1/Fbf1/Nptx1/Itgb1bp1/Six4/Actn1/Ocln/Mmp14/Dlg5/Cdh24/Gjb2/Grhl2/Sh3bp1/Plec/Nptxr/Amigo2/Pkp2/Ppm1f/Heg1/Gsk3b/Ube2v2/Gap4…	79
GO:0042733	GO:0042733	embryonic digit morphogenesis	18/3363	71/23328	0.0105076	0.0561709	0.0415409	Traf3ip1/Flvcr1/Lrp4/Notch1/Intu/Bpnt2/Tbx3/Tulp3/Bax/Tmem231/Ctnnb1/Chst11/Nog/Grhl2/Hoxc11/Smad4/Gnaq/Lrp5	18
GO:0009913	GO:0009913	epidermal cell differentiation	40/3363	193/23328	0.0105122	0.0561709	0.0415409	Ptgs2/Tprn/Ptgs1/Stk4/Ncoa3/Notch1/Jag1/Intu/Sprr2h/Txnip/Clrn1/Tmem79/Sprr1a/Whrn/Clic4/Fosl2/Cux1/Ezh2/Cyp26b1/Numa1/Cd109/Keap1/Bcr/Hey2/Ptprq/Gli1/Foxn1/Med1/Krt10/Etv4/Evpl/Sgpp1/Foxc1/Ptch1/Grhl2/Triobp/Maff/Vdr/Ubn1/Anxa1	40
GO:0044264	GO:0044264	cellular polysaccharide metabolic process	24/3363	103/23328	0.0105798	0.0564835	0.0417721	Pask/B3galt1/B4galt5/Fut9/Ppp1cc/B3gnt4/Prkag2/Hmgb1/B3gnt8/Akt2/Gys1/Ppp1r3b/Has3/Csgalnact1/Ptges3/Enpp1/B3gnt2/Adra1b/Ext1/Gsk3b/Has1/Ndst1/Tcf7l2/Ppp1r3f	24
GO:0005976	GO:0005976	polysaccharide metabolic process	26/3363	114/23328	0.0106627	0.0568525	0.0420449	Pask/B3galt1/B4galt5/Fut9/Ppp1cc/B3gnt4/Prkag2/Hmgb1/B3gnt8/Tgfb1/Akt2/Gys1/Ppp1r3b/Has3/Csgalnact1/Smpd3/Ptges3/Enpp1/B3gnt2/Adra1b/Ext1/Gsk3b/Has1/Ndst1/Tcf7l2/Ppp1r3f	26
GO:0002052	GO:0002052	positive regulation of neuroblast proliferation	9/3363	27/23328	0.0106948	0.0568525	0.0420449	Aspm/Notch1/Zfp335/Sox2/Smo/Cx3cl1/Ctnnb1/Cx3cr1/Fzd3	9
GO:0030201	GO:0030201	heparan sulfate proteoglycan metabolic process	9/3363	27/23328	0.0106948	0.0568525	0.0420449	Ugdh/Ctnnb1/Glce/Hs3st5/Extl3/Ext1/Ndst1/B3gat3/Tcf7l2	9
GO:0030212	GO:0030212	hyaluronan metabolic process	9/3363	27/23328	0.0106948	0.0568525	0.0420449	Cd44/Il1b/Fgf2/Tgfb1/Has3/Smpd3/Ccnd3/Has1/Cemip2	9
GO:0060045	GO:0060045	positive regulation of cardiac muscle cell proliferation	9/3363	27/23328	0.0106948	0.0568525	0.0420449	Notch1/Fgf2/Fgfr2/Tbx20/Ncam1/Hey2/Cdk1/Gli1/Gata4	9
GO:0007431	GO:0007431	salivary gland development	12/3363	41/23328	0.0107673	0.0571883	0.0422933	Ctnnd1/Nfib/Sema3c/Plxna1/Plxnd1/Fgfr2/Esrp2/Dag1/Ntn4/Egfr/Btbd7/Fgf10	12
GO:0090559	GO:0090559	regulation of membrane permeability	17/3363	66/23328	0.0107921	0.0572224	0.0423185	Sh3glb1/Mul1/Atpif1/Slc35f6/Hip1r/Plekhf1/Bax/Gclc/Cnp/Bcl2l2/Heg1/Gsk3b/Alkbh7/Rhot2/Acaa2/Bad/Bloc1s2	17
GO:2000736	GO:2000736	regulation of stem cell differentiation	17/3363	66/23328	0.0107921	0.0572224	0.0423185	Ncoa3/Notch1/Jag1/Ythdf2/Sema3c/Hoxb4/Cdk12/Sox9/Dicer1/Foxc1/Cdk13/Gata4/Sp7/Gsk3b/Lbh/Nkx2-5/Ltbp3	17
GO:0001649	GO:0001649	osteoblast differentiation	42/3363	205/23328	0.010877	0.0575737	0.0425783	Fhl2/Ddr2/Lgr4/Gnas/Notch1/Jag1/Sox2/Fgf2/Mef2d/Adar/Fndc3b/Id3/Wnt4/Fam20c/Smo/Pthlh/Wwox/Acvr2b/Ctnnb1/Smad6/Asf1a/Gli1/Nf1/Sox9/Nog/Sirt7/Riox1/Id2/Sox11/Erh/Ptch1/Atf4/Sp7/Gsk3b/Runx2/Lox/Smad4/Nfatc1/Lrp5/Tcirg1/Rorb/Cebpd	42
GO:0048469	GO:0048469	cell maturation	42/3363	205/23328	0.010877	0.0575737	0.0425783	Kif14/Cntn2/Flvcr1/Cdc25b/Fam210b/Gata3/Bfsp1/B4galt5/Wdr77/Sclt1/Tmem79/Shb/Ptbp3/Ythdf2/Fam20c/Brca2/Pebp1/Pparg/Ret/Abhd2/Cspg4/Ctnnb1/Ank3/Zbtb7a/Ntn4/L3mbtl3/Foxo3/Hoxb13/Akap5/Id2/Tut7/Lrrk2/Ropn1l/Gsk3b/Runx1/Ppp2r1a/Anks1/Washc1/Runx2/Gnaq/Rfx3/Mecp2	42
GO:0008652	GO:0008652	cellular amino acid biosynthetic process	16/3363	61/23328	0.0110156	0.0582577	0.0430842	Gls/Sephs1/Phgdh/Park7/Asl/Bcat1/Bcat2/Sephs2/Mri1/Ilvbl/Gls2/Srr/Tha1/Mthfd1/Glud1/Abat	16
GO:0045926	GO:0045926	negative regulation of growth	52/3363	264/23328	0.0110633	0.0584504	0.0432267	Ing5/Rgs2/Kcnk2/Stk4/Gnas/Notch1/Ptprj/Ndufs3/Sema6c/Notch2/Zmat3/Trim46/Mul1/Osgin2/Cda/Sema3c/Tchp/Alms1/Pparg/Ankrd26/Adipor2/Caprin2/Tgfb1/H19/Osgin1/Cdkn2aip/Gdf15/Stk11/Cirbp/Enpp1/Socs2/Sertad2/Rtn4/Cdkl3/Gas2l1/Wwc1/Ntn1/Nog/Yy1/Ptch1/Sema5a/Stk3/Gsk3b/Sema6b/Ptprs/Smad4/Tcf7l2/Ddx3x/Rbbp7/Mecp2/Dcun1d3/Wwc2	52
GO:0043044	GO:0043044	ATP-dependent chromatin remodeling	13/3363	46/23328	0.0110709	0.0584504	0.0432267	Hjurp/Oip5/Itgb3bp/Nasp/Arid1a/Ino80b/Smarca5/Smarcc1/Actr6/Smarce1/Cenpp/Chd8/Arid1b	13
GO:1903008	GO:1903008	organelle disassembly	23/3363	98/23328	0.0111432	0.0587001	0.0434114	Ddrgk1/Fbxw7/Ufm1/Cisd2/Mul1/Vcp/Atpif1/Vps13d/Htt/Denr/Tigar/Map1lc3b/Cdc37/Fbxo7/Cdk1/Gabarap/Atg2b/Clec16a/Kif5b/Atg12/Gbf1/Huwe1/Hdac6	23
GO:0001954	GO:0001954	positive regulation of cell-matrix adhesion	15/3363	56/23328	0.0111562	0.0587001	0.0434114	Map4k4/Fmn1/Rin2/Ptprj/Wnt4/Epha1/Rras/Plekha2/Dag1/Skap1/Itgb1bp1/Gfus/Ppm1f/Gsk3b/Emp2	15
GO:0030199	GO:0030199	collagen fibril organization	15/3363	56/23328	0.0111562	0.0587001	0.0434114	Col3a1/Ddr2/Col5a1/Serpinh1/Anxa2/Adamts14/Nf1/P3h4/Pxdn/Foxc1/Loxl2/Ext1/Col11a2/Lox/Loxl4	15
GO:0048538	GO:0048538	thymus development	15/3363	56/23328	0.0111562	0.0587001	0.0434114	Pbx1/Gata3/Mapk3/Prdx2/Nfatc3/Ctnnb1/Atm/Foxn1/Zbtb1/Psen1/Six4/Fgf10/Ripk3/Tbx1/Srf	15
GO:0002685	GO:0002685	regulation of leukocyte migration	44/3363	217/23328	0.0111803	0.0587084	0.0434175	Selp/Camk1d/Ptprj/Il1b/Ada/Tlr2/Creb3/Edn2/Tnfrsf18/Fut9/Serpine1/Cxcl12/Wnk1/C3ar1/Tgfb1/Mapk3/C5ar1/Spn/Cx3cl1/Ednra/Il27ra/Smpd3/Kars/Adam10/Cx3cr1/Bcr/Mcu/Mif/Rtn4/Stk10/Crk/Ccl2/Abr/Lgals9/Itga2b/F2rl1/Lgals3/Mmp14/Ripk3/Ano6/Nckap1l/Jam2/Anxa1/Msn	44
GO:0017038	GO:0017038	protein import	44/3363	217/23328	0.0111803	0.0587084	0.0434175	Ptgs2/Timm17a/Ipo9/Pex16/Pkig/Cse1l/Lrp2/Adar/Txnip/Dnajc19/Ufm1/Kpna4/1700009N14Rik/Kpna6/Tardbp/Mdfic/Smo/Tgfb1/Tnpo2/Nutf2/Rab8b/Zic1/Pttg1ip/Cdk1/Nup107/Nf1/Akap1/Kpnb1/Med1/Brca1/Akap5/Psen1/Hsp90aa1/E2f3/Nup153/Ipo11/Kpna3/Samm50/Lrrk2/Angpt1/Kpna1/Pam16/Hnrnpm/Pola2	44
GO:2000142	GO:2000142	regulation of DNA-templated transcription, initiation	14/3363	51/23328	0.0111862	0.0587084	0.0434175	Creb1/Setx/Psmc3/Atf7ip/Ctnnb1/Esr1/Bclaf1/Hey2/Med1/Med4/Rrn3/Nkx2-5/Srf/Fosl1	14
GO:0050680	GO:0050680	negative regulation of epithelial cell proliferation	32/3363	148/23328	0.0112684	0.0589994	0.0436327	Zfas1/Gata3/Sox2/Intu/Wdr77/Nfib/Atpif1/Brca2/Pparg/Strap/Tgfb1/Aqp11/Fgfr2/Cd109/Stk11/Nf1/Suz12/Sox9/Ngfr/Med1/Etv4/Ptch1/Ctsl/Isl1/Tinf2/Mtss1/Slurp1/Eppk1/Vdr/Robo1/Nlrc3/Ar	32
GO:0009141	GO:0009141	nucleoside triphosphate metabolic process	25/3363	109/23328	0.0112797	0.0589994	0.0436327	Cox5b/Parp1/Dut/Samhd1/Ada/Atp5e/Ampd2/Gnai3/Vcp/Stoml2/Nudt1/Tgfb1/Aldoa/Dctpp1/Pkm/Enpp1/Nme1/Atp5g1/Atpsckmt/Lrrk2/Rrm2b/Atp5o/Nme3/Ak3/ATP6	25
GO:0051897	GO:0051897	positive regulation of protein kinase B signaling	25/3363	109/23328	0.0112797	0.0589994	0.0436327	Phlpp1/Gata3/Lrp2/Ptprj/Fgf2/C1qtnf12/Ret/Tgfb1/Nox4/Axl/Cx3cl1/Gdf15/Gpx1/Cx3cr1/Egfr/Rtn4/Ngfr/Itgb1bp1/Hsp90aa1/Sema5a/Tspyl5/Stk3/Angpt1/Mydgf/Tcf7l2	25
GO:1905477	GO:1905477	positive regulation of protein localization to membrane	25/3363	109/23328	0.0112797	0.0589994	0.0436327	Lrp4/Stom/Sh3glb1/Rer1/Tcaf2/Tcaf1/Tgfb1/Akt2/Clip3/Ptpn9/Myo5a/Rab11a/Ank3/Egfr/Dlg4/Ccl2/Commd1/Akap5/Itgb1bp1/Lgals3/Slc5a3/Ezr/Pdpk1/Mtcl1/Kif5b	25
GO:0090276	GO:0090276	regulation of peptide hormone secretion	47/3363	235/23328	0.0115318	0.0602668	0.04457	Map4k4/Gpr39/Mpc2/Pask/Il1b/Foxa2/Selenot/Ensa/Serp1/Chd7/C1qtnf12/Sri/Sirt4/Ptpn11/Pparg/Tm7sf3/Arrb1/Nucb2/Ano1/Sidt2/Rab8b/Hmgn3/Midn/Mcu/Pfkl/Hmga2/Egfr/Stxbp4/Glrx/Isl1/Glud1/Pck2/Npff/Abat/Tiam1/Prkce/Uqcc2/Efna5/Kif5b/Bad/Syt7/Adra2a/Tcf7l2/Lrp5/Tcirg1/Rfx3/Apln	47
GO:0050870	GO:0050870	positive regulation of T cell activation	41/3363	200/23328	0.0116343	0.0606491	0.0448527	Nck2/Igfbp2/Sox13/Hlx/Sirpa/Gata3/Il1b/Sox12/Ada/Bcl10/Il7/Vcam1/Shb/Hsph1/Tgfb1/Rps3/Spn/Il27ra/Zfp609/Vnn1/Flot2/Ccl2/Efnb3/Lgals9/Stat5b/Zbtb1/Hsp90aa1/Zmiz1/Egr3/Nckap1l/Dnaja3/Cd80/Socs1/Runx1/Malt1/Bad/Cd274/Sart1/Anxa1/Nkap/Il2rg	41
GO:0051216	GO:0051216	cartilage development	41/3363	200/23328	0.0116343	0.0606491	0.0448527	Prrx1/Gnas/Dlx2/Ddrgk1/Mkks/Fgf2/Smad9/Mef2d/Thbs3/Bpnt2/Nfib/Pax7/Tapt1/Ptpn11/Pthlh/Tgfb1/Mapk3/Serpinh1/Csgalnact1/Smpd3/Snx19/Ctnnb1/Zbtb7a/Chst11/Myf5/Sox9/Nog/Dicer1/Loxl2/Rarb/Zfp219/Ext1/Rarg/Runx1/Col11a2/Pkdcc/Runx2/Srf/Mex3c/Smad7/Ltbp3	41
GO:0099173	GO:0099173	postsynapse organization	41/3363	200/23328	0.0116343	0.0606491	0.0448527	Nrp2/Stau2/Ngef/Lrp4/Zmynd8/Slc7a11/Pdlim5/Lrp8/Wasf2/Rer1/Caprin2/Ube3a/Shank2/Sorbs2/Cbln1/Egln1/Adam10/Zfp365/Myh10/Dlg4/Actr2/Nptx1/Gphn/Actn1/Homer1/Dbn1/Arhgap22/Lrrk2/Arhgap39/Nptxr/Dnaja3/Gap43/Tiam1/Cript/Ptprs/Lrrtm2/Sptbn2/Bhlhb9/Pak3/Hdac6/Cdkl5	41
GO:0033077	GO:0033077	T cell differentiation in thymus	22/3363	93/23328	0.0117189	0.060954	0.0450782	Gata3/Zc3h8/Il1b/Ada/Wnt4/Spn/Lig4/Ctnnb1/Zfp609/Vnn1/Stk11/Foxn1/Stat5b/Zbtb1/Egr3/Ripk3/Dnaja3/Rabl3/Srf/Ptpn2/Nkap/Il2rg	22
GO:0150115	GO:0150115	cell-substrate junction organization	22/3363	93/23328	0.0117189	0.060954	0.0450782	Dst/Map4k4/Clasp1/Itgav/Fmn1/Ptprj/Wnt4/Tln1/Macf1/Whamm/Taok2/Peak1/Bcr/Itgb1bp1/Actn1/Mmp14/Plec/Ppm1f/Pdpk1/Efna5/Mapre2/Ldb1	22
GO:0033143	GO:0033143	regulation of intracellular steroid hormone receptor signaling pathway	19/3363	77/23328	0.0117321	0.060954	0.0450782	Cnot9/Parp1/Ncoa3/Ddrgk1/Ufm1/Park7/Ncor2/Zbtb7a/Hmga2/Med1/Brca1/Strn3/Zfp366/Isl1/Skp2/Kmt2d/Lbh/Nr3c1/Ar	19
GO:0061097	GO:0061097	regulation of protein tyrosine kinase activity	19/3363	77/23328	0.0117321	0.060954	0.0450782	Ptpn1/Zgpat/Rap2b/Fbxw7/Lrp8/Hsph1/Tgfa/Nox4/Mvp/Aplp2/Dlg4/Vps25/Psen1/Nedd9/Socs4/Sh3bp5/Ptpn2/Neurl1a/Adra2a	19
GO:0016202	GO:0016202	regulation of striated muscle tissue development	37/3363	177/23328	0.0117724	0.0610609	0.0451573	Creb1/Rgs2/Kcnk2/Cenpf/Notch1/Fgf2/Nras/Fdps/Cyp26b1/Tgfb1/Fgfr2/Pin1/Usp19/Ctnnb1/Tbx20/Ncam1/Hey2/Cdk1/Myf5/Gli1/Rps6kb1/Nog/Yy1/Six4/Nln/Nr1d2/Gata4/Mrtfb/Gsk3b/Tbx1/Flot1/Nkx2-5/Uqcc2/Nr3c1/Lox/Smad4/Tcf7l2	37
GO:0035051	GO:0035051	cardiocyte differentiation	37/3363	177/23328	0.0117724	0.0610609	0.0451573	Fhl2/Rgs2/Nebl/Notch1/Ttn/Jag1/Fdps/Vcam1/Pdlim5/Arid1a/Sema3c/Tbx3/Tgfb1/Nox4/Tenm4/Mapk3/Sorbs2/Pin1/Ctnnb1/Smad6/Hey2/Egfr/Myh10/Adra1b/Yy1/Dicer1/Isl1/Rarb/Gata4/Cby1/Gsk3b/Rxrb/Nkx2-5/Srf/Nr3c1/Smad4/Nrap	37
GO:0000387	GO:0000387	spliceosomal snRNP assembly	10/3363	32/23328	0.0119085	0.0615093	0.0454888	Snrpb/Sart3/Strap/Snrpd2/Prmt7/Snrpd3/Coil/Gemin4/Snrpc/Snrpd1	10
GO:0006270	GO:0006270	DNA replication initiation	10/3363	32/23328	0.0119085	0.0615093	0.0454888	Ccne2/Orc1/Orc5/Ticrr/Wdr18/Mcm9/Mcm4/Cdc45/Pola2/Pola1	10
GO:0016242	GO:0016242	negative regulation of macroautophagy	10/3363	32/23328	0.0119085	0.0615093	0.0454888	Sec22b/Tigar/Hmox1/Poldip2/Scfd1/Lrrk2/Clec16a/Tmem39a/Rubcn/Fez2	10
GO:0032212	GO:0032212	positive regulation of telomere maintenance via telomerase	10/3363	32/23328	0.0119085	0.0615093	0.0454888	Nek2/Cct3/Cct7/Mapk3/Tnks/Ctnnb1/Atm/Cct2/Cct8/Dkc1	10
GO:0048026	GO:0048026	positive regulation of mRNA splicing, via spliceosome	10/3363	32/23328	0.0119085	0.0615093	0.0454888	Prdx6/Ncbp1/Hmx2/Cirbp/Dazap1/Obi1/Tra2b/Celf4/Rbmx/Gm7324	10
GO:0006888	GO:0006888	endoplasmic reticulum to Golgi vesicle-mediated transport	26/3363	115/23328	0.011936	0.0615996	0.0455556	Cnih4/Lman2l/Pgap1/Sec16a/Sec22b/Stx17/Vcp/Htt/Tmed5/Erp29/Sec13/Ergic2/Kdelr1/Whamm/Copb1/Ank1/Tmed3/Gosr2/Scfd1/Lman2/Lrrk2/Sec22a/Lmf1/Yif1a/Vti1a/Bcap31	26
GO:0051302	GO:0051302	regulation of cell division	34/3363	160/23328	0.0119786	0.0617679	0.0456801	Kif14/Aspm/Cdc25b/Ncoa3/Prpf40a/Il1b/Fgf2/Intu/Txnip/Cdc14a/Sh3glb1/Fgf5/Cit/Brca2/Chmp3/Tgfa/Tgfb1/Fgfr2/Pin1/Bbs4/Kif23/Rab11a/E2f7/Thoc5/Git1/Kif18b/Itgb1bp1/Ptch1/Pdxp/Racgap1/Lbh/Birc6/Prkce/Rab11fip3	34
GO:0003283	GO:0003283	atrial septum development	8/3363	23/23328	0.0120253	0.0618029	0.045706	Notch2/Smo/Zfpm1/Tbx20/Hey2/Isl1/Gata4/Nkx2-5	8
GO:0009048	GO:0009048	dosage compensation by inactivation of X chromosome	8/3363	23/23328	0.0120253	0.0618029	0.045706	Lrif1/Ctcf/Brca1/Mettl3/Jpx/Rlim/Rbm15b/Xist	8
GO:0045606	GO:0045606	positive regulation of epidermal cell differentiation	8/3363	23/23328	0.0120253	0.0618029	0.045706	Ncoa3/Notch1/Numa1/Med1/Etv4/Foxc1/Ptch1/Vdr	8
GO:0097502	GO:0097502	mannosylation	8/3363	23/23328	0.0120253	0.0618029	0.045706	Dpy19l4/Fkrp/Dpy19l1/Pigb/Nus1/Tmtc2/Pomt2/Tmtc4	8
GO:0045123	GO:0045123	cellular extravasation	18/3363	72/23328	0.0121687	0.0624882	0.0462128	Selp/Sirpa/Vcam1/Fut9/Add2/Cxcl12/Spn/Cx3cl1/Il27ra/Cx3cr1/Bcr/Crk/Ccl2/Abr/Ripk3/Golph3/Itgb7/Jam2	18
GO:0045637	GO:0045637	regulation of myeloid cell differentiation	45/3363	224/23328	0.0122273	0.0627372	0.046397	Casp8/Creb1/Smap1/Fam210b/Gnas/Jag1/Zbtb46/Fbxw7/Pias3/Notch2/Pithd1/Hmgb1/Cnot4/Tgfb1/Ctr9/Klf13/Cul4a/Zfpm1/Ets1/Ctnnb1/Ubash3b/Fstl3/Zbtb7a/Foxo3/Thoc5/Nf1/Hoxb8/Gas2l1/Nme1/Med1/Stat5b/Id2/H4c11/Gpr137b/Trib1/Nckap1l/Rbfox2/Tob2/Rarg/Gsk3b/Runx1/Lox/Ptpn2/Ldb1/Tfe3	45
GO:0006644	GO:0006644	phospholipid metabolic process	70/3363	374/23328	0.0122947	0.0630185	0.046605	Dgkd/Pgap1/Pign/Prdx6/Gpcpd1/Fabp5/Pik3ca/Fgf2/Acp6/Dnajc19/Fdps/Sh3glb1/Plpp3/Pik3r3/Bpnt2/Stoml2/Pigv/Dhdds/Pik3cd/Selenoi/Pigg/Fam126a/Tamm41/Tgfb1/Pgap2/Cdipt/Ptdss2/Mboat7/Vac14/Abhd8/Smpd3/Cish/Sacm1l/Pigb/Pik3cb/Nus1/Pip5k1c/Smpd2/Plppr3/Chpt1/Socs2/Pip4k2c/Mtmr4/Socs7/Pip4k2b/Pgap3/Sgpp1/Pigh/Mboat1/Socs4/Htr2a/Mtmr12/Pdxp/Chkb/Pcyt1a/Socs1/Rubcn/Pigp/Abhd16a/Adgrf5/Washc1/Lclat1/Ttc7/Pig…	70
GO:0009144	GO:0009144	purine nucleoside triphosphate metabolic process	21/3363	88/23328	0.0123025	0.0630185	0.046605	Cox5b/Parp1/Samhd1/Ada/Atp5e/Ampd2/Gnai3/Vcp/Stoml2/Nudt1/Tgfb1/Aldoa/Pkm/Nme1/Atp5g1/Atpsckmt/Lrrk2/Atp5o/Nme3/Ak3/ATP6	21
GO:0051298	GO:0051298	centrosome duplication	17/3363	67/23328	0.0125669	0.0642668	0.0475282	Fbxw5/Cdk5rap2/Brca2/Chmp3/Alms1/Wdr62/Cep295/Cep63/Mdm1/Trim37/Brca1/Cep131/Gen1/Xrcc3/Cep72/Ccnf/Kifc1	17
GO:0060688	GO:0060688	regulation of morphogenesis of a branching structure	17/3363	67/23328	0.0125669	0.0642668	0.0475282	Lgr4/Il1b/Smo/Tgfb1/Fgfr2/Ctnnb1/Esr1/Ntn4/Rtn4/Sox9/Nog/Six4/Btbd7/Fgf10/Lrrk2/Ar/Mecp2	17
GO:0061572	GO:0061572	actin filament bundle organization	36/3363	172/23328	0.0125843	0.0643027	0.0475547	Clasp1/Mkks/Pfn2/Synpo2/Wasf2/Wnt4/Cald1/Zyx/Alms1/Add2/Epha1/Nox4/Arrb1/Arhgef18/Cx3cl1/Rdx/Bbs4/Cgnl1/Marcks/Hsp90b1/Shroom1/Myh10/Pfn1/Tnfaip1/Ttc8/Itgb1bp1/Actn1/Dbn1/Pdxp/Triobp/Mtss1/Ppm1f/Ezr/Srf/Dpysl3/Add3	36
GO:0009954	GO:0009954	proximal/distal pattern formation	11/3363	37/23328	0.0126934	0.0646464	0.0478089	En1/Pbx1/Lrp4/Dlx2/Cyp26b1/Ctnnb1/Gli1/Hoxb9/Sp8/Fgf10/Hoxc11	11
GO:0016233	GO:0016233	telomere capping	11/3363	37/23328	0.0126934	0.0646464	0.0478089	Nek2/Dclre1c/Xrcc1/Mapk3/Tnks/Mre11a/Atm/Rad50/Tinf2/Pot1b/Dclre1a	11
GO:0034314	GO:0034314	Arp2/3 complex-mediated actin nucleation	11/3363	37/23328	0.0126934	0.0646464	0.0478089	Arpc5/Wasf2/Hip1r/Brk1/Cyfip1/Whamm/Fchsd2/Wasf1/Actr2/Jmy/Washc1	11
GO:0035794	GO:0035794	positive regulation of mitochondrial membrane permeability	11/3363	37/23328	0.0126934	0.0646464	0.0478089	Sh3glb1/Mul1/Atpif1/Slc35f6/Hip1r/Bax/Gclc/Gsk3b/Rhot2/Acaa2/Bloc1s2	11
GO:0051235	GO:0051235	maintenance of location	61/3363	320/23328	0.0127565	0.0649144	0.0480071	Gpr39/Aspm/Cops9/Soat1/Itgav/Il1b/Fgf2/Ank2/Chd7/Creb3/Faf1/Asph/Plin2/Vps13d/Park7/Rer1/Sri/Tacc3/Htt/Pkd2/Supt7l/Tapt1/Pparg/Tgfb1/Kdelr1/Tmem159/Bax/Dgat2/Cx3cl1/Ednra/Myo5a/Keap1/Ubash3b/Bbs4/Ank3/Ddit3/Enpp1/Hk1/Skp1/Mprip/Pfn1/Lgals9/Stat5b/Apob/Dbn1/Htr2a/Ero1a/Golph3/Rangap1/Tbccd1/Itpr3/Alkbh7/Prkce/Pdpk1/Taf8/Plin3/Stard4/Ptpn2/Ehd1/Fth1/Arl2	61
GO:0001838	GO:0001838	embryonic epithelial tube formation	33/3363	155/23328	0.0127917	0.0649504	0.0480337	Casp8/Lhx2/Stk4/Gata3/Zeb2/Lrp2/Bcl10/Luzp1/Wnt4/Arid1a/Ret/Tulp3/Tgfb1/Arhgap35/Ctnnb1/Bbs4/Ipmk/Apaf1/Fzd2/Sox9/Pfn1/Nog/Mthfd1/Sox11/Hectd1/Six4/Cdk20/Ptch1/Fzd3/Grhl2/Stk3/Celsr1/Rarg	33
GO:0007292	GO:0007292	female gamete generation	33/3363	155/23328	0.0127917	0.0649504	0.0480337	Paqr8/Aspm/Ptgs2/Cdc25b/Ncaph/Wdr77/Pde5a/Gpr149/Edn2/Wnt4/Shb/Ythdf2/Brca2/M1ap/Alms1/Gas2/Ttk/Ctnnb1/Zglp1/Atm/Foxo3/Mcm9/Hrob/Tut7/Zmiz1/Kmt2d/Adamts1/Ppp2r1a/Washc1/Prdm9/Taf4b/Fosl1/Nanos1	33
GO:0031032	GO:0031032	actomyosin structure organization	42/3363	207/23328	0.0127994	0.0649504	0.0480337	Cflar/Clasp1/Tnnt2/Cdc42bpa/Nebl/Ttn/Mkks/Pfn2/Wasf2/Wnt4/Cit/Wdr1/Zyx/Rtkn/Alms1/Epha1/Nox4/Arrb1/Arhgef18/Cnn1/Bbs4/Kif23/Cgnl1/Epb41l2/Myh10/Myo18a/Prkar1a/Pfn1/Tnfaip1/Krt19/Ttc8/Itgb1bp1/Six4/Cdc42bpb/Ldb3/Myh9/Racgap1/Ppm1f/Nkx2-5/Srf/Smad4/Nrap	42
GO:0030218	GO:0030218	erythrocyte differentiation	30/3363	138/23328	0.0128055	0.0649504	0.0480337	Smap1/Flvcr1/Cdin1/Fam210b/Gata3/Sp3/Adar/Ptbp3/Atpif1/Sh2b3/Bpgm/Rps19/Klf13/Ank1/Zfpm1/Ets1/Zbtb7a/L3mbtl3/Foxo3/Gas2l1/Med1/Stat5b/Id2/Nckap1l/Rbfox2/Adgrf5/Srf/Ptpn2/Exoc6/Ldb1	30
GO:0010171	GO:0010171	body morphogenesis	16/3363	62/23328	0.012909	0.0653148	0.0483032	Clasp1/Rab3gap1/Flvcr1/Gnas/Asph/Ptpn11/Tgfb1/Rras/Ankrd11/Phldb1/Dag1/Csrnp1/Nog/Tbx1/Tcf7l2/Zfp950	16
GO:0051148	GO:0051148	negative regulation of muscle cell differentiation	16/3363	62/23328	0.012909	0.0653148	0.0483032	Cflar/Rgs2/Notch1/Nfatc2/Ankrd17/Ezh2/Bhlhe41/Tnpo2/Nfatc3/Dnmt1/Yy1/Id2/Nkx2-5/Smad4/Nfatc1/Mecp2	16
GO:0060350	GO:0060350	endochondral bone morphogenesis	16/3363	62/23328	0.012909	0.0653148	0.0483032	Nab1/Gnas/Mef2d/Thbs3/Bpnt2/Pthlh/Serpinh1/Csgalnact1/Smpd3/Sox9/Foxc1/Mmp14/Rarb/Ext1/Rarg/Runx2	16
GO:0008361	GO:0008361	regulation of cell size	43/3363	213/23328	0.0129502	0.06547	0.048418	Creb1/Ttl/Iqgap3/Sema6c/Trim46/Wdtc1/Sema3c/Rufy3/Cxcl12/Ret/Megf8/Akt1s1/Cyfip1/Aqp11/Clcn3/Dnm2/Rdx/Sin3a/Golga4/Rab11a/Rab21/Rtn4/Cdkl3/Rnd2/Ntn1/Ndel1/Atp5g1/Hsp90aa1/Dbn1/Sema5a/Deptor/Ano6/Gsk3b/Srf/Sema6b/Ptprs/Efna5/Slc12a2/Cntf/Xk/L1cam/Cdkl5/Kcnn4	43
GO:0140013	GO:0140013	meiotic nuclear division	38/3363	184/23328	0.0130942	0.065886	0.0487256	Terf1/Aspm/Nuf2/Bub1b/Rad51/Cdc25b/Ncaph/Bub1/Smc4/Tdrkh/Mnd1/Ccne2/Smc2/Wnt4/Cdc20/Cenps/Brca2/M1ap/Fancd2/Cyp26b1/Mre11a/Ttk/Atm/Cep63/Actr2/Rad51d/Eme1/Psmc3ip/Sirt7/Msh3/Top2b/Ccnb1ip1/Rad1/Espl1/Rad21/Ppp2r1a/Washc1/Prdm9	38
GO:0018210	GO:0018210	peptidyl-threonine modification	28/3363	127/23328	0.0131193	0.065886	0.0487256	Cdc42bpa/Spred1/Csnk2a1/Ube2k/Cit/Lmtk2/Prkag2/Wnk1/Tgfb1/Sbk1/Spred3/Cdk10/Galnt2/Tnks/Ttk/Dcaf1/Hk1/Cdk1/Cdc42bpb/Tssk4/Pbk/Lrrk2/Gsk3b/Dyrk1a/Axin1/Pdpk1/Csnk2b/Smad7	28
GO:0021955	GO:0021955	central nervous system neuron axonogenesis	12/3363	42/23328	0.0131419	0.065886	0.0487256	Zeb2/B4galt5/Chrnb2/Nfib/Grcc10/Arhgap35/Tsku/Adarb1/Ndel1/Nin/Hsp90aa1/Arhgef28	12
GO:0055023	GO:0055023	positive regulation of cardiac muscle tissue growth	12/3363	42/23328	0.0131419	0.065886	0.0487256	Notch1/Fgf2/Fdps/Fgfr2/Pin1/Tbx20/Ncam1/Hey2/Cdk1/Gli1/Gata4/Nr3c1	12
GO:0009994	GO:0009994	oocyte differentiation	15/3363	57/23328	0.0131717	0.065886	0.0487256	Cdc25b/Wdr77/Pde5a/Wnt4/Shb/Ythdf2/Brca2/Ctnnb1/Zglp1/Atm/Foxo3/Tut7/Kmt2d/Ppp2r1a/Washc1	15
GO:1901607	GO:1901607	alpha-amino acid biosynthetic process	15/3363	57/23328	0.0131717	0.065886	0.0487256	Gls/Sephs1/Phgdh/Park7/Asl/Bcat1/Bcat2/Sephs2/Mri1/Ilvbl/Gls2/Srr/Tha1/Mthfd1/Glud1	15
GO:0009200	GO:0009200	deoxyribonucleoside triphosphate metabolic process	7/3363	19/23328	0.0132027	0.065886	0.0487256	Dut/Samhd1/Ada/Nudt1/Dctpp1/Rrm2b/Ak3	7
GO:0022038	GO:0022038	corpus callosum development	7/3363	19/23328	0.0132027	0.065886	0.0487256	Zeb2/Grcc10/Tsku/Rpgrip1l/Nin/Ptprs/Ulk4	7
GO:0032011	GO:0032011	ARF protein signal transduction	7/3363	19/23328	0.0132027	0.065886	0.0487256	Map4k4/Cyth2/Fbxo8/Psd3/Git1/Mapre2/Iqsec2	7
GO:0032012	GO:0032012	regulation of ARF protein signal transduction	7/3363	19/23328	0.0132027	0.065886	0.0487256	Map4k4/Cyth2/Fbxo8/Psd3/Git1/Mapre2/Iqsec2	7
GO:0032239	GO:0032239	regulation of nucleobase-containing compound transport	7/3363	19/23328	0.0132027	0.065886	0.0487256	Khdrbs1/Thoc5/Nup153/Rbm26/Akap8l/Iws1/Rbm27	7
GO:0033145	GO:0033145	positive regulation of intracellular steroid hormone receptor signaling pathway	7/3363	19/23328	0.0132027	0.065886	0.0487256	Parp1/Ncoa3/Med1/Skp2/Kmt2d/Nr3c1/Ar	7
GO:0039531	GO:0039531	regulation of viral-induced cytoplasmic pattern recognition receptor signaling pathway	7/3363	19/23328	0.0132027	0.065886	0.0487256	Ankrd17/Nop53/Dhx58/Nploc4/Ufd1/Riok3/Tkfc	7
GO:0046827	GO:0046827	positive regulation of protein export from nucleus	7/3363	19/23328	0.0132027	0.065886	0.0487256	Wipf1/Camk1/Ywhae/Ppm1a/Gsk3b/Tcf7l2/Emd	7
GO:0055003	GO:0055003	cardiac myofibril assembly	7/3363	19/23328	0.0132027	0.065886	0.0487256	Nebl/Ttn/Myh10/Nkx2-5/Srf/Smad4/Nrap	7
GO:1905874	GO:1905874	regulation of postsynaptic density organization	7/3363	19/23328	0.0132027	0.065886	0.0487256	Zmynd8/Cbln1/Nptx1/Dbn1/Cript/Ptprs/Lrrtm2	7
GO:0018209	GO:0018209	peptidyl-serine modification	67/3363	357/23328	0.0132587	0.0660636	0.048857	Nck2/Plcl1/Cnot9/Ptgs2/Parp1/Mapkapk2/Pkn3/Nek6/Csnk2a1/Top1/Stk4/Camk1d/Cd44/Pik3ca/Pfn2/Mknk1/Clspn/Park7/Chek2/Lmtk2/Paqr3/Camk1/Ret/Wnk1/Caprin2/Dmpk/Tgfb1/Akt2/Arrb1/Sbk1/Mapk3/Bax/Hpf1/Galnt2/Ikbkb/Tnks/Mast3/Poglut3/Ttk/Atm/Sgk1/Spock2/Cnksr3/Hk1/Cdk1/Mif/Egfr/Mapk7/Rps6kb1/Csnk1d/Hsp90aa1/Tssk4/Pbk/Lrrk2/Angpt1/Csnk1e/Ppm1f/Gsk3b/Dyrk1a/Axin1/Prkce/Pdpk1/Csnk1g3/Csnk1a1/Smad7/Bgn/Hdac6	67
GO:0043535	GO:0043535	regulation of blood vessel endothelial cell migration	22/3363	94/23328	0.0132703	0.0660636	0.048857	Ptgs2/Spred1/Notch1/Fgf2/Fbxw7/Pparg/Tgfb1/Prcp/Hmox1/Ets1/Amotl1/Nus1/Nf1/Itgb1bp1/Sh3bp1/Angpt1/Pdpk1/Csnk2b/Jcad/Anxa1/Mecp2/Amot	22
GO:0061640	GO:0061640	cytoskeleton-dependent cytokinesis	22/3363	94/23328	0.0132703	0.0660636	0.048857	Dctn3/Cenpa/Septin11/Rab35/Cit/Chmp3/Rtkn/Bbs4/Kif23/Ank3/Septin10/Zfp365/Septin8/Myh10/Septin9/Actr2/Chmp7/Racgap1/Cul7/Washc1/Cep55/Kif4	22
GO:0055002	GO:0055002	striated muscle cell development	39/3363	190/23328	0.0133158	0.0661569	0.048926	Cflar/Tnnt2/Fhl2/Rgs2/Nebl/Ttn/Nfatc2/Fdps/Pdlim5/Tbx3/Wdr1/Flnc/Smo/Sorbs2/Nfatc3/Pin1/Gpx1/Hey2/Myf5/Myh10/Prkar1a/Adra1b/Krt19/Yy1/Six4/Dicer1/Homer1/Ldb3/Gata4/Gsk3b/Rcan1/Wfikkn1/Nkx2-5/Srf/Nr3c1/Lox/Smad4/Nrap/Xk	39
GO:0021772	GO:0021772	olfactory bulb development	13/3363	47/23328	0.0133318	0.0661569	0.048926	Kif14/Lhx2/Dlx2/Chd7/Atf5/Rpgrip1l/Ttc8/Id2/Dicer1/Lrrk2/Ext1/Robo1/Srf	13
GO:0060135	GO:0060135	maternal process involved in female pregnancy	13/3363	47/23328	0.0133318	0.0661569	0.048926	Ptgs2/Ash1l/Wnt4/Kpna6/Mapk3/Tppp3/Esr1/Dazap1/Med1/Ctsl/Vdr/Rxrb/Ar	13
GO:0072666	GO:0072666	establishment of protein localization to vacuole	13/3363	47/23328	0.0133318	0.0661569	0.048926	Sort1/Snx16/Vps13d/Ap4m1/M6pr/Numa1/Nedd4/Gnptab/Vps25/Gosr2/Ncoa4/Vps37c/Vti1a	13
GO:0060768	GO:0060768	regulation of epithelial cell proliferation involved in prostate gland development	5/3363	11/23328	0.0134363	0.0664627	0.0491521	Notch1/Wdr77/Ctnnb1/Stk11/Ar	5
GO:0070601	GO:0070601	centromeric sister chromatid cohesion	5/3363	11/23328	0.0134363	0.0664627	0.0491521	Bub1b/Bub1/Ctnnb1/Naa50/Ppp2r1a	5
GO:1905168	GO:1905168	positive regulation of double-strand break repair via homologous recombination	5/3363	11/23328	0.0134363	0.0664627	0.0491521	Parp1/Actr2/Wrap53/Arid2/Mms19	5
GO:2000601	GO:2000601	positive regulation of Arp2/3 complex-mediated actin nucleation	5/3363	11/23328	0.0134363	0.0664627	0.0491521	Wasf2/Brk1/Cyfip1/Fchsd2/Wasf1	5
GO:0072332	GO:0072332	intrinsic apoptotic signaling pathway by p53 class mediator	19/3363	78/23328	0.0134675	0.0665637	0.0492269	Cd44/Sh3glb1/E2f2/Chek2/Brca2/Bax/Rrp8/Wwox/Usp28/Cep63/Pttg1ip/Stk11/Mif/Mybbp1a/Jmy/Rrm2b/Rrn3/Cdip1/Msh2	19
GO:0031099	GO:0031099	regeneration	32/3363	150/23328	0.0136601	0.0674619	0.0498911	Map4k4/Cflar/Lgr6/Prrx1/Ptgfrn/Pax7/Cxcl5/Tec/Serpine1/Cxcl12/Ezh2/Tgfb1/Hmox1/Pkm/Gpx1/Cdk1/Mif/Gli1/Rtn4/Kremen1/Ndel1/Med1/Dicer1/Dhfr/Nefl/Gata4/Matn2/Eppk1/Gap43/Ptprs/Cntf/Anxa1	32
GO:0006790	GO:0006790	sulfur compound metabolic process	54/3363	279/23328	0.0137111	0.0676594	0.0500372	Mpc2/Chst1/Sqor/Ahcy/Ggt7/Mgst2/Slc7a11/Phgdh/Gstm1/Acot7/Icmt/Bpnt2/Park7/Iscu/Ugdh/Hscb/Nox4/Mical2/Dgat2/Csgalnact1/Mri1/Ciao2b/Gclc/Gsta4/Gpx1/Dnmt1/Glce/Chst2/Hs3st5/Spock2/Chst11/Pcmt1/Enpp1/Dse/Chst3/Gamt/Mettl16/Stat5b/Fasn/Mthfd1/Acot2/Gstz1/Ghr/Angpt1/Ext1/Tst/Sod2/Hagh/Mmut/Nubp2/Acaa2/Ndst1/Mms19/Bgn	54
GO:0032801	GO:0032801	receptor catabolic process	9/3363	28/23328	0.013786	0.0678131	0.0501508	Ptpn1/Kif16b/Sh3glb1/Tgfb1/Anxa2/Nedd4/Git1/Mylip/Gprasp1	9
GO:0033522	GO:0033522	histone H2A ubiquitination	9/3363	28/23328	0.013786	0.0678131	0.0501508	Rnf2/Skp1/Trim37/Pcgf2/Otub2/Rnf168/Otub1/Pcgf6/Cul4b	9
GO:0060039	GO:0060039	pericardium development	9/3363	28/23328	0.013786	0.0678131	0.0501508	Notch1/Flrt3/Mecom/Vcam1/Rpgrip1l/Tbx20/Ccm2/Heg1/Smad2	9
GO:0060445	GO:0060445	branching involved in salivary gland morphogenesis	9/3363	28/23328	0.013786	0.0678131	0.0501508	Sema3c/Plxna1/Plxnd1/Fgfr2/Esrp2/Dag1/Ntn4/Btbd7/Fgf10	9
GO:0002566	GO:0002566	somatic diversification of immune receptors via somatic mutation	6/3363	15/23328	0.0138967	0.0680332	0.0503136	Exo1/Samhd1/Adar/Pms2/Polq/Msh2	6
GO:0009070	GO:0009070	serine family amino acid biosynthetic process	6/3363	15/23328	0.0138967	0.0680332	0.0503136	Sephs1/Phgdh/Sephs2/Srr/Tha1/Mthfd1	6
GO:0048096	GO:0048096	chromatin-mediated maintenance of transcription	6/3363	15/23328	0.0138967	0.0680332	0.0503136	Ctnnb1/Elof1/Sertad2/Zmiz1/Smarcd1/Nr3c1	6
GO:0048308	GO:0048308	organelle inheritance	6/3363	15/23328	0.0138967	0.0680332	0.0503136	Vcpip1/Stk25/Mapk3/Cdk1/Ywhaz/Gbf1	6
GO:0048313	GO:0048313	Golgi inheritance	6/3363	15/23328	0.0138967	0.0680332	0.0503136	Vcpip1/Stk25/Mapk3/Cdk1/Ywhaz/Gbf1	6
GO:0060347	GO:0060347	heart trabecula formation	6/3363	15/23328	0.0138967	0.0680332	0.0503136	Fhl2/Egln1/Hey2/Adamts1/Nkx2-5/Srf	6
GO:0090101	GO:0090101	negative regulation of transmembrane receptor protein serine/threonine kinase signaling pathway	27/3363	122/23328	0.0139599	0.0682351	0.0504629	Spred1/Notch1/Lrp2/Pmepa1/Peg10/Strap/Spred3/Tsku/Pin1/Dnm2/Bcl9l/Cd109/Tbx20/Smad6/Fstl3/Zbtb7a/Chst11/Lemd3/Nog/Ppm1a/Vasn/Pdpk1/Wfikkn1/Onecut2/Smad7/Tcf7l2/Fam89b	27
GO:1903828	GO:1903828	negative regulation of cellular protein localization	27/3363	122/23328	0.0139599	0.0682351	0.0504629	Terf1/Ppp2r5a/Sapcd2/Pkig/Ufm1/Tmem59/Park7/Ankrd13a/Sirt4/Hsph1/Mdfic/Tgfb1/Sin3a/Nf1/Tmem98/Commd1/Derl2/Akap1/Itgb1bp1/Hectd1/Nin/Lrrk2/Angpt1/Rangap1/Ap2m1/Gsk3b/Pkdcc	27
GO:0001656	GO:0001656	metanephros development	21/3363	89/23328	0.0139713	0.068237	0.0504643	Kif26b/Lgr4/Fmn1/Gata3/Fat4/Aph1a/Id3/Wnt4/Smo/Ret/Ctnnb1/Nf1/Sox9/Id2/Six4/Fgf10/Ptch1/Dlg5/Hoxc11/Mtss1/Smad4	21
GO:0010810	GO:0010810	regulation of cell-substrate adhesion	43/3363	214/23328	0.0140048	0.0683463	0.0505451	Map4k4/Clasp1/Fmn1/Rin2/Stk4/Hacd1/Notch1/Ptprj/Hsd17b12/Jag1/Wnt4/Macf1/Serpine1/Epha1/Rras/Plekha2/Dnm2/Cspg5/Peak1/Pik3cb/Dag1/Spock2/Myf5/Crk/Nf1/Skap1/Itgb1bp1/Nid1/Nedd9/Dbn1/Mmp14/Triobp/Fbln1/Gfus/Ppm1f/St6gal1/Gsk3b/Emp2/Prkce/Efna5/Onecut2/Ldb1/L1cam	43
GO:1903051	GO:1903051	negative regulation of proteolysis involved in cellular protein catabolic process	18/3363	73/23328	0.0140305	0.0684181	0.0505982	Csnk2a1/Ddrgk1/Psmf1/Sdcbp/Park7/Rpl5/Nop53/Aqp11/Usp19/Smarcc1/Sco1/Derl2/Psen1/Pbk/Clec16a/Anks1/Trim39/Wac	18
GO:0072009	GO:0072009	nephron epithelium development	25/3363	111/23328	0.0141502	0.0689474	0.0509897	Kif26b/Pbx1/Lgr4/Fmn1/Gata3/Notch1/Cd44/Jag1/Fgf2/Fat4/Notch2/Ampd2/Wnt4/Smo/Tgfb1/Aqp11/Ctnnb1/Sox9/Nog/Six4/Foxc1/Ptch1/Ext1/Mtss1/Smad4	25
GO:0010771	GO:0010771	negative regulation of cell morphogenesis involved in differentiation	23/3363	100/23328	0.0141736	0.0690074	0.051034	Trak2/Ngef/Lrp4/Sema6c/Trim46/Sema3c/Rufy3/Cit/Ube3a/Gorasp1/Rtn4/Cdkl3/Ntn1/Efnb3/Psen1/Itgb1bp1/Sema5a/Fbln1/Gsk3b/Ttc3/Sema6b/Ptprs/Efna5	23
GO:0010906	GO:0010906	regulation of glucose metabolic process	28/3363	128/23328	0.0145439	0.070737	0.0523131	Erfe/Pask/Foxa2/Soga1/Foxo1/C1qtnf12/Hmgb1/Fam3c/Slc35b4/Tigar/Akt2/Dgat2/Ppp1r3b/Arpp19/Stk11/Midn/Enpp1/Ppp4r3b/Foxk2/Adra1b/Sirt7/Nln/Gpt/Nr3c1/Ptpn2/Bad/Tcf7l2/Ppp1r3f	28
GO:0032507	GO:0032507	maintenance of protein location in cell	17/3363	68/23328	0.0145632	0.070737	0.0523131	Vps13d/Park7/Rer1/Supt7l/Tapt1/Kdelr1/Bbs4/Ank3/Hk1/Skp1/Mprip/Pfn1/Dbn1/Golph3/Rangap1/Taf8/Arl2	17
GO:0046579	GO:0046579	positive regulation of Ras protein signal transduction	17/3363	68/23328	0.0145632	0.070737	0.0523131	Map4k4/Col3a1/Notch1/Notch2/Auts2/Arrb1/Prag1/Lpar2/Adgrg1/Arpp19/Rtn4/Ngfr/F2rl2/Fgf10/F2rl1/Robo1/Mapre2	17
GO:0001779	GO:0001779	natural killer cell differentiation	10/3363	33/23328	0.014928	0.0722824	0.0534561	Il15ra/Mertk/Sp3/Axl/Lgals9/Stat5b/Zbtb1/Id2/Hectd1/Rabl3	10
GO:0045616	GO:0045616	regulation of keratinocyte differentiation	10/3363	33/23328	0.014928	0.0722824	0.0534561	Ncoa3/Notch1/Numa1/Cd109/Med1/Etv4/Sgpp1/Foxc1/Grhl2/Vdr	10
GO:0051984	GO:0051984	positive regulation of chromosome segregation	10/3363	33/23328	0.014928	0.0722824	0.0534561	Sfpq/Numa1/Anapc11/Smc6/Slf1/Nsmce2/Rad21/Ddx11/Slf2/Fen1	10
GO:0060740	GO:0060740	prostate gland epithelium morphogenesis	10/3363	33/23328	0.014928	0.0722824	0.0534561	Notch1/Cd44/Fgfr2/Esr1/Hoxb13/Sox9/Nog/Fgf10/Rarg/Ar	10
GO:0010830	GO:0010830	regulation of myotube differentiation	16/3363	63/23328	0.0150473	0.072803	0.0538411	Cflar/Notch1/Nfatc2/Cxcl12/Cyp26b1/Bhlhe41/Dmpk/Gdf15/Myf5/Ccl8/Nln/Mmp14/Tbx1/Flot1/Nkx2-5/Ehd1	16
GO:0045995	GO:0045995	regulation of embryonic development	29/3363	134/23328	0.0150827	0.0729173	0.0539256	Traf3ip1/Clasp1/Nrarp/Col5a1/Stk4/Gata3/Notch1/Foxa2/B4galt5/Wnt4/Nr2c2/Wnk1/Tulp3/Tenm4/Ctnnb1/Phldb1/Dag1/Fzd2/Mapk7/Six4/Cdk20/Fzd3/Stk3/Celsr1/Racgap1/Mbp/Dmrt2/Ar/Amot	29
GO:0007249	GO:0007249	I-kappaB kinase/NF-kappaB signaling	43/3363	215/23328	0.0151283	0.0730809	0.0540466	Il1rl1/Casp8/Mapkbp1/Sirpa/Traf2/Il1b/Ddrgk1/Ash1l/S100a13/Bcl10/Tlr2/Lurap1l/Snip1/Trim62/Ankrd17/Nod1/Erc1/Irf3/Pidd1/Cx3cl1/Ikbkb/Tradd/Azi2/Ctnnb1/Cx3cr1/Esr1/Traf3ip2/Ppm1a/Zmynd11/F2rl1/Ripk3/Irak4/Card6/Angpt1/Dnaja3/Nlrc3/Prkce/Pdpk1/Trim39/Riok3/Malt1/Tab3/Irak1	43
GO:1901861	GO:1901861	regulation of muscle tissue development	37/3363	180/23328	0.0152488	0.0735482	0.0543922	Creb1/Rgs2/Kcnk2/Cenpf/Notch1/Fgf2/Nras/Fdps/Cyp26b1/Tgfb1/Fgfr2/Pin1/Usp19/Ctnnb1/Tbx20/Ncam1/Hey2/Cdk1/Myf5/Gli1/Rps6kb1/Nog/Yy1/Six4/Nln/Nr1d2/Gata4/Mrtfb/Gsk3b/Tbx1/Flot1/Nkx2-5/Uqcc2/Nr3c1/Lox/Smad4/Tcf7l2	37
GO:1902107	GO:1902107	positive regulation of leukocyte differentiation	37/3363	180/23328	0.0152488	0.0735482	0.0543922	Casp8/Creb1/Sox13/Hlx/Il15ra/Gnas/Gata3/Il1b/Sox12/Ada/Zbtb46/Notch2/Il7/Shb/Tgfb1/Axl/Zfp609/Vnn1/Lgals9/Stat5b/Zbtb1/Id2/Hsp90aa1/Zmiz1/Mmp14/Egr3/Trib1/Nckap1l/Gsk3b/Socs1/Runx1/Malt1/Bad/Sart1/Anxa1/Nkap/Il2rg	37
GO:0002040	GO:0002040	sprouting angiogenesis	27/3363	123/23328	0.0154953	0.0746791	0.0552285	Ptgs2/Nrarp/Spred1/Notch1/Fgf2/Fbxw7/Pik3r3/E2f2/Hmgb1/Parva/Hmox1/Pkm/E2f7/Rtn4/Ramp2/Rnf213/Ngfr/Itgb1bp1/Loxl2/Egr3/Sema5a/Angpt1/Robo1/Pdpk1/Srf/Jcad/Anxa1	27
GO:1904375	GO:1904375	regulation of protein localization to cell periphery	30/3363	140/23328	0.015578	0.0750191	0.05548	Ppp2r5a/Sapcd2/Csnk2a1/Tmem59/Rer1/Tgfb1/Clip3/Numa1/Ptpn9/Adam10/Myo5a/Rab11a/Dag1/Epb41l2/Egfr/Commd1/Akap5/Hectd1/Lgals3/Mmp14/Grasp/Ap2m1/Gsk3b/Pkdcc/Ezr/Pdpk1/Kif5b/Gripap1/Ar/Iqsec2	30
GO:0007568	GO:0007568	aging	49/3363	251/23328	0.0156148	0.0751379	0.0555678	Adra1d/Shc1/Serp1/Cisd2/Icmt/Pax5/Htt/Chek2/Tbx3/Brca2/Serpine1/Ogg1/Atn1/Nox4/Mapk3/Gnao1/Wrn/Sin3a/Ncam1/Atm/Cgas/Jmjd1c/Rwdd1/Foxo3/Cdk1/Mif/Hmga2/Smc6/Nampt/Eif2s1/Psen1/Id2/Eef1e1/Ndufs6/Top2b/Zmiz1/Apex1/Nsmce2/Lrrk2/Dnaja3/Abat/Sod2/Msh2/Srf/Pot1b/Rnf165/Marchf5/Suv39h1/Lncpint	49
GO:0002064	GO:0002064	epithelial cell development	50/3363	257/23328	0.0156483	0.0752407	0.0556439	Slc9a4/Tprn/Notch1/Il1b/Jag1/Bfsp1/Notch2/Clrn1/Tmem79/Ampd2/Whrn/Clic4/Fosl2/Rilpl1/Smo/Tigar/Sipa1l3/Fgfr2/Fat1/Ikbkb/Rdx/Gpx1/Ctnnb1/Sidt2/Esr1/Jmjd1c/Ccm2/Rtn4/Hoxb13/Sox9/Krt10/Dicer1/Arid4b/F2rl1/Rarb/Grhl2/Triobp/Atf4/Rarg/Heg1/Ezr/Pdpk1/Ptprs/Onecut2/Bad/Rfx3/Msn/Ar/Yipf6/Atrx	50
GO:0022408	GO:0022408	negative regulation of cell-cell adhesion	39/3363	192/23328	0.0156954	0.075395	0.055758	Hlx/Nrarp/Notch1/Cd44/Zc3h8/Jag1/Pde5a/Pag1/Fgl2/Sh2b3/Cxcl12/Podxl/Wnk1/Tgfb1/Spn/Zfp703/Prdx2/Rdx/Ubash3b/Prkar1a/Mapk7/Lgals9/B4galnt2/Gtpbp4/Lgals3/Dlg5/Abat/Ppm1f/Cd80/Socs1/Tigit/Runx1/Zfp35/Smad7/Mbp/Ptpn2/Socs6/Cd274/Anxa1	39
GO:0021795	GO:0021795	cerebral cortex cell migration	14/3363	53/23328	0.0157673	0.075395	0.055758	Srgap2/Ccdc141/Lrp8/Mboat7/Adgrg1/Ctnnb1/Cx3cr1/Egfr/Rtn4/Socs7/Ndel1/Psen1/Zmiz1/Robo1	14
GO:0048701	GO:0048701	embryonic cranial skeleton morphogenesis	14/3363	53/23328	0.0157673	0.075395	0.055758	Prrx1/Gnas/Dlx2/Pax5/Tulp3/Fgfr2/Chst11/Six4/Mmp14/Grhl2/Tbx1/Runx2/Smad2/Ndst1	14
GO:0061383	GO:0061383	trabecula morphogenesis	14/3363	53/23328	0.0157673	0.075395	0.055758	Fhl2/Notch1/Thbs3/Chd7/Egln1/Plxnb1/Hey2/Nog/Med1/Heg1/Adamts1/Nkx2-5/Srf/Nfatc1	14
GO:0043586	GO:0043586	tongue development	8/3363	24/23328	0.0158046	0.075395	0.055758	Sox2/Intu/Cyp26b1/Ctnnb1/Six4/Hoxc13/Tbx1/Nkx2-5	8
GO:0060972	GO:0060972	left/right pattern formation	8/3363	24/23328	0.0158046	0.075395	0.055758	Notch1/Notch2/Invs/Smo/Megf8/Mns1/Nkx2-5/Dpcd	8
GO:0062009	GO:0062009	secondary palate development	8/3363	24/23328	0.0158046	0.075395	0.055758	Chd7/Fzd2/Sox11/Tbx1/Col11a2/Smad2/Smad4/Tshz1	8
GO:0071218	GO:0071218	cellular response to misfolded protein	8/3363	24/23328	0.0158046	0.075395	0.055758	Uggt1/Tor1a/Dnajb14/Vcp/Pomt2/Ufd1/Rnf5/Hdac6	8
GO:0098869	GO:0098869	cellular oxidant detoxification	8/3363	24/23328	0.0158046	0.075395	0.055758	Prdx6/Selenot/Park7/Sod3/Prdx2/Dhfr/Fancc/Sod2	8
GO:1903204	GO:1903204	negative regulation of oxidative stress-induced neuron death	8/3363	24/23328	0.0158046	0.075395	0.055758	Slc7a11/Park7/Meak7/Ctnnb1/Fbxo7/Atf4/Tbc1d24/Nono	8
GO:0007044	GO:0007044	cell-substrate junction assembly	21/3363	90/23328	0.0158143	0.075395	0.055758	Dst/Map4k4/Clasp1/Itgav/Fmn1/Ptprj/Wnt4/Tln1/Macf1/Whamm/Taok2/Peak1/Bcr/Itgb1bp1/Actn1/Mmp14/Plec/Ppm1f/Pdpk1/Efna5/Ldb1	21
GO:0050685	GO:0050685	positive regulation of mRNA processing	12/3363	43/23328	0.0158962	0.0757269	0.0560034	Prdx6/Ncbp1/Hmx2/Cirbp/Dazap1/Adarb1/Obi1/Ncbp2/Tra2b/Celf4/Rbmx/Gm7324	12
GO:0032092	GO:0032092	positive regulation of protein binding	23/3363	101/23328	0.0159167	0.0757666	0.0560328	Plcl1/Ralb/Stk4/Hip1r/Cald1/Add2/Plxnd1/Caprin2/Arrb1/Spon1/Map1lc3b/Aktip/Pin1/Anxa2/Ramp2/Psen1/Lrrk2/Stk3/Gsk3b/Tiam1/Flot1/Tcf7l2/Pacs1	23
GO:0044848	GO:0044848	biological phase	13/3363	48/23328	0.015931	0.075776	0.0560398	Terf1/Ptgs2/Notch1/Gpr149/Cdc20/Chek2/Myo5a/Ttk/Ctnnb1/Psen1/Dek/Ctsl/Nfatc1	13
GO:0007029	GO:0007029	endoplasmic reticulum organization	18/3363	74/23328	0.0161084	0.0765026	0.0565771	Rab3gap1/Vcpip1/Lman2l/Tor1b/Sec16a/Htt/Reep1/Arl6ip1/Myo5a/Rtn4/Lman2/Reep4/Lrrk2/Get1/Atl2/Atl3/Rtn3/Ubl4a	18
GO:0099518	GO:0099518	vesicle cytoskeletal trafficking	18/3363	74/23328	0.0161084	0.0765026	0.0565771	Trak2/Trim46/Snapin/Htt/Myo5a/Kif23/Fyco1/Stk11/Fbxw11/Ndel1/Dync1h1/Bloc1s5/Ap3m1/Kifc1/Kif5b/Bloc1s2/F8a/Mecp2	18
GO:2000027	GO:2000027	regulation of animal organ morphogenesis	42/3363	210/23328	0.0161969	0.0768638	0.0568442	Cflar/Sapcd2/Lgr4/Gata3/Notch1/Jag1/Fgf2/Wnt4/Nfib/Sema3c/Smo/Tgfb1/Bax/Fgfr2/Ednra/Ctnnb1/Esr1/Ntn4/Hmga2/Gli1/Rtn4/Fzd2/Sox9/Nog/Ngfr/Med1/Six4/Btbd7/Dicer1/Foxc1/Fgf10/Isl1/Fzd3/Hoxc11/Celsr1/Vdr/Robo1/Tbx1/Runx2/Smad4/Cntf/Ar	42
GO:0021782	GO:0021782	glial cell development	26/3363	118/23328	0.016505	0.0782662	0.0578814	Cntn2/Il1b/B4galt5/Tlr2/Phgdh/Eif2b3/Mxra8/Adam22/Eif2b4/Smo/Tgfb1/Akt2/Tenm4/C5ar1/Nkx6-2/Cspg5/Dag1/Egfr/Nf1/Psen1/Id2/Sox11/Dicer1/Tcf7l2/Cntf/Ulk4	26
GO:2000116	GO:2000116	regulation of cysteine-type endopeptidase activity	46/3363	234/23328	0.0166014	0.0786631	0.0581748	Cflar/Casp8/Ptgs2/Csnk2a1/Cd44/Sox2/Bcl10/Mul1/Asph/Vcp/Caap1/Rps6ka1/Park7/Dnajb6/Htt/Hip1r/Hip1/Pparg/Cycs/Nod1/Ret/Plaur/Akt2/Pih1d1/Arrb1/Gpi1/Bax/Rps3/Arl6ip1/Pidd1/Gpx1/Apaf1/Rffl/Ngfr/Naip2/Dap/Dnaja3/Ppm1f/Robo1/Pdcd2/Hspa1b/Malt1/Bad/Ddx3x/Igbp1/Bcap31	46
GO:0048524	GO:0048524	positive regulation of viral process	20/3363	85/23328	0.0166698	0.0789267	0.0583698	Nucks1/Notch1/Stom/Adar/Ppie/Kpna6/Mdfic/Chmp3/Adarb1/Ppia/Trim11/Pfn1/Zfp72/Top2b/Pde12/Pabpc1/Tmem39a/Taf11/Pcx/Ddx3x	20
GO:0032956	GO:0032956	regulation of actin cytoskeleton organization	67/3363	361/23328	0.0167578	0.0792829	0.0586332	Nck2/Clasp1/Arpc5/Stau2/Fmn1/Mkks/Iqgap3/Notch2/Pfn2/Tlr2/Capza1/Synpo2/Abitram/Wasf2/Wnt4/Gba2/Cracd/Cit/Hip1r/Wdr1/Capg/Alms1/Add2/Brk1/Epha1/Tgfb1/Cyfip1/Whamm/Nox4/Fchsd2/Arhgap35/Arhgap17/Taok2/Arhgef18/Cx3cl1/Cdk10/Rdx/Bbs4/Cgnl1/Wasf1/Crk/Ssh2/Rnd2/Actr2/Pfn1/Ttc8/Itgb1bp1/Dbn1/Ctsl/Jmy/F2rl1/Sema5a/Sh3bp1/Pdxp/Nckap1l/Mtss1/Celsr1/Ppm1f/Washc1/Prkce/Mlst8/Efna5/Svil/Bin1/Smad4/Add3/Pak3	67
GO:0048146	GO:0048146	positive regulation of fibroblast proliferation	17/3363	69/23328	0.0167981	0.0793849	0.0587087	Ddr2/Nras/Fndc3b/Fosl2/Serpine1/Tgfb1/Fbrs/Lig4/Anxa2/Esr1/Mif/Egfr/Ngfr/Fntb/Fgf10/Zmiz1/Fbln1	17
GO:0030041	GO:0030041	actin filament polymerization	38/3363	187/23328	0.016805	0.0793849	0.0587087	Nck2/Arpc5/Fmn1/Ttc17/Mkks/Pfn2/Tlr2/Capza1/Abitram/Wasf2/Gba2/Cracd/Hip1r/Capg/Add2/Brk1/Cyfip1/Whamm/Fchsd2/Rdx/Bbs4/Wasf1/Ssh2/Actr2/Pfn1/Dbn1/Jmy/Diaph3/Nckap1l/Mtss1/Msrb1/Washc1/Prkce/Mlst8/Svil/Bin1/Add3/Pak3	38
GO:0006997	GO:0006997	nucleus organization	27/3363	124/23328	0.0171624	0.0810112	0.0599114	Tor1b/Tor1a/Selenof/Tardbp/Tmem201/Uspl1/Serbp1/Parp11/Tmf1/Dmpk/Rps19/Ets1/Nup107/Lemd3/Rtn4/Ndel1/Wrap53/Ubxn2a/Nup153/Golm1/Reep4/Chmp7/Rrn3/Akap8l/Bin1/Sf1/Neat1	27
GO:0042180	GO:0042180	cellular ketone metabolic process	42/3363	211/23328	0.0174795	0.0824351	0.0609645	Pnkd/Erfe/Ptgs2/Pdss1/Coq4/Il1b/Fabp5/Kyat3/Slc7a11/Wnt4/Akr1a1/Wdtc1/Park7/Coq5/Mettl27/Prkag2/Sirt4/Ncor2/Pparg/Ankrd26/Akt2/Nucb2/Dgat2/Aldoa/Star/Elovl5/Scap/Tysnd1/Aifm2/Sox9/Afmid/Stat5b/Brca1/Fdxr/Coq6/Abcd2/Cbr3/Hagh/Prkce/Stard4/Anxa1/Erlin1	42
GO:0007176	GO:0007176	regulation of epidermal growth factor-activated receptor activity	9/3363	29/23328	0.0174907	0.0824351	0.0609645	Zgpat/Fbxw7/Tgfa/Aplp2/Vps25/Psen1/Socs4/Neurl1a/Adra2a	9
GO:0032465	GO:0032465	regulation of cytokinesis	19/3363	80/23328	0.0175407	0.0826082	0.0610924	Kif14/Cdc25b/Prpf40a/Cdc14a/Sh3glb1/Cit/Brca2/Chmp3/Pin1/Bbs4/Kif23/Rab11a/E2f7/Git1/Pdxp/Racgap1/Birc6/Prkce/Rab11fip3	19
GO:0071900	GO:0071900	regulation of protein serine/threonine kinase activity	80/3363	442/23328	0.01757	0.0826832	0.061148	Gpr39/Aida/Ralb/Rgs2/Spred1/Mapkbp1/Pkig/Ptpn1/Traf2/Zeb2/Ptprj/Mapk8ip1/Il1b/Fgf2/Iqgap3/Shc1/Pde5a/Cks1b/Synpo2/Ccne2/Mul1/Htt/Pkd2/Taok3/Prkag2/Paqr3/Ptpn11/Erp29/Sh2b3/Mdfic/Tgfa/Ezh2/Camk1/Ret/Tgfb1/Pih1d1/Nox4/Arrb1/Spred3/Rps3/Taok2/Lpar2/Prdx2/Gdf15/Kars/Cspg4/Stk11/Fbxo7/Mif/Shc2/Egfr/Nf1/Cdk12/Hexim2/Prkar1a/Mapk7/Ksr1/Psen1/Ccno/Fgf10/Gtpbp4/Htr2a/Trib1/Lrrk2/Ghr/Heg1/Gsk3b/Robo1/Tiam1…	80
GO:0043405	GO:0043405	regulation of MAP kinase activity	57/3363	301/23328	0.0177013	0.0832378	0.0615581	Gpr39/Aida/Rgs2/Spred1/Mapkbp1/Ptpn1/Traf2/Zeb2/Ptprj/Mapk8ip1/Il1b/Fgf2/Iqgap3/Shc1/Pde5a/Mul1/Taok3/Paqr3/Ptpn11/Erp29/Sh2b3/Mdfic/Tgfa/Ezh2/Ret/Tgfb1/Nox4/Arrb1/Spred3/Rps3/Taok2/Lpar2/Prdx2/Gdf15/Kars/Cspg4/Mif/Shc2/Egfr/Nf1/Cdk12/Mapk7/Ksr1/Psen1/Fgf10/Htr2a/Trib1/Lrrk2/Ghr/Gsk3b/Robo1/Tiam1/Axin1/Map4k2/Adra2a/Dusp9/Irak1	57
GO:0010977	GO:0010977	negative regulation of neuron projection development	36/3363	176/23328	0.0177495	0.083398	0.0616766	Map4k4/Trak2/Ngef/Il15ra/Lrp4/Sema6c/Trim46/Snapin/Sema3c/Rufy3/Cit/Paqr3/Ube3a/Cyth2/Dennd5a/Prag1/Cspg4/Ptpn9/Amigo3/Gorasp1/Zfp365/Rtn4/Cdkl3/Kremen1/Ntn1/Efnb3/Ngfr/Psen1/Mylip/Sema5a/Lrrk2/Gsk3b/Sema6b/Ptprs/Dpysl3/Mecp2	36
GO:0042177	GO:0042177	negative regulation of protein catabolic process	28/3363	130/23328	0.0177641	0.083398	0.0616766	Csnk2a1/Ctsa/Ddrgk1/Psmf1/Sdcbp/Park7/Rpl5/Mad2l1/Nop53/Aqp11/Pin1/Anxa2/Usp19/Smarcc1/Agap2/Egfr/Sco1/Derl2/Timp2/Psen1/Pbk/Clec16a/Anks1/Trim39/Wac/Smad4/Timp1/Snx12	28
GO:0006743	GO:0006743	ubiquinone metabolic process	7/3363	20/23328	0.0178334	0.083398	0.0616766	Pdss1/Coq4/Coq5/Mettl27/Aifm2/Fdxr/Coq6	7
GO:0043555	GO:0043555	regulation of translation in response to stress	7/3363	20/23328	0.0178334	0.083398	0.0616766	Nck2/Eif2ak4/Eif2ak1/Eif2s1/Dnajc3/Slc35a4/Ddx3x	7
GO:0045649	GO:0045649	regulation of macrophage differentiation	7/3363	20/23328	0.0178334	0.083398	0.0616766	Casp8/Zbtb46/Tgfb1/Thoc5/Id2/Trib1/Ptpn2	7
GO:0048557	GO:0048557	embryonic digestive tract morphogenesis	7/3363	20/23328	0.0178334	0.083398	0.0616766	Hlx/Fgfr2/Id2/Sox11/Fgf10/Gata4/Tcf7l2	7
GO:0072520	GO:0072520	seminiferous tubule development	7/3363	20/23328	0.0178334	0.083398	0.0616766	Spata2/Adgrg1/Jmjd1c/Gata4/Smad4/Ar/Atrx	7
GO:0031110	GO:0031110	regulation of microtubule polymerization or depolymerization	21/3363	91/23328	0.0178431	0.083398	0.0616766	Dst/Clasp1/Spef1/Pde4dip/Gba2/Cdk5rap2/Clip3/Numa1/Rps3/Katnb1/Sgk1/Nav3/Ska2/Gas2l1/Nin/Dyrk1a/Mapre2/Ska1/Arl2/Hdac6/Mecp2	21
GO:0090092	GO:0090092	regulation of transmembrane receptor protein serine/threonine kinase signaling pathway	48/3363	247/23328	0.0179165	0.083678	0.0618837	Parp1/Spred1/Notch1/Lrp2/Pmepa1/Notch2/Sdcbp/Peg10/Strap/Tgfb1/Numa1/Spred3/Tsku/Zfp703/Fkbp8/Gdf15/Pin1/Dnm2/Bcl9l/Cd109/Acvr2b/Tbx20/Smad6/Fstl3/Stk11/Zbtb7a/Chst11/Lemd3/Lgals9/Nog/Ppm1a/Sox11/Fgf10/Gata4/Vasn/Fstl1/Axin1/Pdpk1/Wfikkn1/Csnk2b/Onecut2/Smad7/Smad2/Lox/Smad4/Rnf165/Tcf7l2/Fam89b	48
GO:0048592	GO:0048592	eye morphogenesis	37/3363	182/23328	0.0179963	0.0839444	0.0620807	Stau2/Obsl1/Pou2f1/Col5a1/Sp3/Jag1/Sox2/Fgf2/Notch2/Gnat2/Tdrd7/Arid1a/Vax2/Alms1/Grcc10/Bax/Tsku/Fat1/Rpgrip1l/Nectin1/Ctnnb1/Bbs4/Nf1/Sox9/Ttc8/Yy1/Sox11/Foxf2/Rarb/Zhx2/Atf4/Aqp5/Rarg/Nectin3/Lrp5/Cntf/Rorb	37
GO:0071478	GO:0071478	cellular response to radiation	32/3363	153/23328	0.0180007	0.0839444	0.0620807	Nucks1/Parp1/Sde2/Cops9/Eif2ak4/Rad51/Gata3/Pcna/Fbxw7/Chek2/Xpc/Rad51ap1/Akt2/Pold1/Bax/Pold3/Lig4/Wrn/Usp28/Cdc25a/Atm/Stk11/Hus1/Zbtb1/Eif2s1/Yy1/Pbk/Mettl3/Rad1/Tspyl5/Rnf168/Cul4b	32
GO:0051057	GO:0051057	positive regulation of small GTPase mediated signal transduction	18/3363	75/23328	0.018418	0.0856739	0.0633597	Map4k4/Col3a1/Notch1/Notch2/Auts2/Arrb1/Prag1/Lpar2/Adgrg1/Bnip2/Arpp19/Rtn4/Ngfr/F2rl2/Fgf10/F2rl1/Robo1/Mapre2	18
[truncated: 4,864 more rows]

## Sheet: CC-GFP_GFP_GM.unique_peaks
	ID	Description	GeneRatio	BgRatio	pvalue	p.adjust	qvalue	geneID	Count
[truncated: 744 more rows]

## Sheet: KEGG-GFP_GFP_GM.unique_peaks
	ID	Description	GeneRatio	BgRatio	pvalue	p.adjust	qvalue	geneID	Count
[truncated: 321 more rows]

[truncated: 33 more sheets: MF-GFP_GFP_GM.unique_peaks, BP-GFP_DM4vsGFP_GM.intersect, CC-GFP_DM4vsGFP_GM.intersect, KEGG-GFP_DM4vsGFP_GM.intersect, MF-GFP_DM4vsGFP_GM.intersect, BP-GFP_GFP_DM4.unique_peaks, CC-GFP_GFP_DM4.unique_peaks, KEGG-GFP_GFP_DM4.unique_peaks, MF-BP-GFP_GFP_DM4.unique_peaks, BP-GFP_GM.unique_peaks, CC-GFP_GM.unique_peaks, KEGG-GFP_GM.unique_peaks, MF-GFP_GM.unique_peaks, BP-M3_GMvsGFP_GM.intersect, CC-M3_GMvsGFP_GM.intersect, KEGG-M3_GMvsGFP_GM.intersect, MF-M3_GMvsGFP_GM.intersect, BP-M3_GM.unique_peaks, CC-M3_GM.unique_peaks, KEGG-M3_GM.unique_peaks …]
