# Supplementary material for: Stage-specific requirement for METTL3-dependent m6A epitranscriptomic regulation during myogenesis
Source: Commun Biol. 2025 Aug 30;8:1317. doi: 10.1038/s42003-025-08759-5 (PMC12398539; doi:10.1038/s42003-025-08759-5)
Supplement: Supplementary file 12 — Dataset 11 [file 42003_2025_8759_MOESM12_ESM.xlsx]

## Sheet: GFP_GFP_GM.unique_lnc
ENSMUSG00000054493	Xist		ENSEMBL	baseMean	log2FoldChange	lfcSE	stat	pvalue	padj	gene_name	gene_type
ENSMUSG00000103746	Gm16325		ENSMUSG00000097908	261.53	-2.11074	0.214294	-9.84975	6.87123e-23	6.82745e-22	4933404O12Rik	lincRNA
ENSMUSG00000100816	B130055M24Rik		ENSMUSG00000086503	29876.8	1.18192	0.126078	9.37449	6.95142e-21	6.2729e-20	Xist	lincRNA
ENSMUSG00000100763	Gm11110		ENSMUSG00000117869	510.908	-1.37483	0.177305	-7.75403	8.90206e-15	5.83848e-14	Snhg4	processed_transcript
ENSMUSG00000100658	6530402F18Rik		ENSMUSG00000106847	475.629	1.06826	0.143385	7.45027	9.31498e-14	5.72896e-13	Peg13	sense_intronic
ENSMUSG00000103543	4933433H22Rik		ENSMUSG00000074578	1222.15	-1.28596	0.179754	-7.15402	8.42699e-13	4.87757e-12	Zfas1	processed_transcript
ENSMUSG00000073485	2610307P16Rik		ENSMUSG00000097248	128.986	-2.41039	0.346519	-6.956	3.50074e-12	1.93427e-11	Gm2694	lincRNA
ENSMUSG00000097819	5930430L01Rik		ENSMUSG00000092274	7365.19	2.65024	0.400969	6.60957	3.85428e-11	1.98278e-10	Neat1	lincRNA
ENSMUSG00000097251	1700022N22Rik		ENSMUSG00000073147	224.785	1.10973	0.176286	6.29509	3.07228e-10	1.46873e-09	5031425E22Rik	lincRNA
ENSMUSG00000099843	Gm2694		ENSMUSG00000090386	144.574	1.81803	0.295225	6.1581	7.36235e-10	3.41663e-09	Mir99ahg	processed_transcript
ENSMUSG00000098447	9230116N13Rik		ENSMUSG00000085912	24.872	3.19816	0.604813	5.28786	1.23758e-07	4.76762e-07	Trp53cor1	lincRNA
ENSMUSG00000097403	Plet1os		ENSMUSG00000096965	485.96	-0.738605	0.140564	-5.25459	1.48358e-07	5.67822e-07	3300005D01Rik	lincRNA
ENSMUSG00000097754	Gm36582		ENSMUSG00000087060	40.9555	-2.52132	0.484235	-5.20682	1.92101e-07	7.29862e-07	Eldr	processed_transcript
ENSMUSG00000097754	B130034C11Rik		ENSMUSG00000097772	130.451	-1.18656	0.232169	-5.11076	3.20862e-07	1.18969e-06	5430416N02Rik	lincRNA
ENSMUSG00000099568	Mannr		ENSMUSG00000097754	26.6218	-3.33867	0.66257	-5.03896	4.68059e-07	1.70828e-06	Ptgs2os2	lincRNA
ENSMUSG00000086593	Gm35507		ENSMUSG00000092130	23.5774	-3.27869	0.717317	-4.57077	4.85946e-06	1.61107e-05	D030025P21Rik	antisense
ENSMUSG00000091393	4930555A03Rik		ENSMUSG00000098055	10.7077	4.29237	1.02001	4.20817	2.57453e-05	7.87083e-05	Gm26947	antisense
ENSMUSG00000103983	Gm43915		ENSMUSG00000097251	14.6536	2.68748	0.659631	4.07422	4.6168e-05	0.000137361	5033417F24Rik	antisense
ENSMUSG00000102278	Snhg4		ENSMUSG00000000031	24619	2.02891	0.502629	4.0366	5.42312e-05	0.000160189	H19	lincRNA
ENSMUSG00000102278	Lncenc1		ENSMUSG00000085385	1099.58	-0.621203	0.158413	-3.92142	8.80298e-05	0.000253671	Snhg17	processed_transcript
ENSMUSG00000102246	A430108G06Rik		ENSMUSG00000112716	27.0882	-2.11372	0.547699	-3.85928	0.00011372	0.000323256	4930471E19Rik	lincRNA
ENSMUSG00000102840	5430416N02Rik		ENSMUSG00000044471	25.6919	-1.87902	0.5004	-3.75503	0.000173322	0.000480588	Lncpint	lincRNA
ENSMUSG00000102840	Norad		ENSMUSG00000097039	442.458	-0.648419	0.181041	-3.58162	0.000341472	0.000909805	Pvt1	lincRNA
ENSMUSG00000102494	5033417F24Rik		ENSMUSG00000074415	2394.04	-0.544882	0.167083	-3.26115	0.00110961	0.0027437	Mir100hg	processed_transcript
ENSMUSG00000087515	Gm9831		ENSMUSG00000085355	25.0429	-1.51441	0.481211	-3.14708	0.00164907	0.00397806	3010003L21Rik	antisense
ENSMUSG00000085543	3300005D01Rik		ENSMUSG00000085936	26.0411	1.22945	0.439019	2.80046	0.00510302	0.0112909	2610307P16Rik	processed_transcript
ENSMUSG00000052248	D5Ertd605e		ENSMUSG00000101609	285.789	0.575398	0.209897	2.74134	0.00611893	0.0133524	Kcnq1ot1	antisense
ENSMUSG00000086396	2610020C07Rik		ENSMUSG00000112026	5.85984	-3.52251	1.32442	-2.65967	0.00782174	0.0167466	Gm6653	TEC
ENSMUSG00000085735	Gm44507		ENSMUSG00000109644	5.93249	3.3062	1.37851	2.39839	0.0164673	0.0330696	0610005C13Rik	antisense
ENSMUSG00000074876	5031425E22Rik		ENSMUSG00000106617	16.6731	1.33346	0.560735	2.37805	0.0174043	0.0348132	Gm36266	antisense
ENSMUSG00000100255	Gm19619
ENSMUSG00000085436	Zfp335os
ENSMUSG00000074578	Gm15723
ENSMUSG00000087624	Gm12022
ENSMUSG00000087246	Foxd2os
ENSMUSG00000079499	1700020G17Rik
ENSMUSG00000087496	E230029C05Rik
ENSMUSG00000106933	Phtf1os
ENSMUSG00000086421	H19
ENSMUSG00000074813	4933433G19Rik
ENSMUSG00000085385	Gm14827
ENSMUSG00000102590	Gm26533
ENSMUSG00000097885	Gm32856
ENSMUSG00000103041	Gm6712
ENSMUSG00000106293	4933404O12Rik
ENSMUSG00000106293	0610005C13Rik
ENSMUSG00000097004	5530601H04Rik
ENSMUSG00000105552	9530052E02Rik
ENSMUSG00000106383	Gm10416
ENSMUSG00000106197	Gm45924
ENSMUSG00000105447	Anxa13
ENSMUSG00000105789	4933412O06Rik
ENSMUSG00000097761	4930594M22Rik
ENSMUSG00000053897	Gm46430
ENSMUSG00000106361	R74862
ENSMUSG00000085810	5830432E09Rik
ENSMUSG00000106157	Ptgs2os2
ENSMUSG00000104546	2210406O10Rik
ENSMUSG00000105975	Gm16617
ENSMUSG00000102191	Lncpint
ENSMUSG00000098912	Zeb2os
ENSMUSG00000097204	D5Ertd615e
ENSMUSG00000089998	Gm31814
ENSMUSG00000105102	4930513N10Rik
ENSMUSG00000106025	Snhg17
ENSMUSG00000057359	Gm16548
ENSMUSG00000086561	Mir100hg
ENSMUSG00000104621	Gm19710
ENSMUSG00000085614	Morrbid
ENSMUSG00000085112	1110046J04Rik
ENSMUSG00000086755	Hoxaas3
ENSMUSG00000086413	Gm57749
ENSMUSG00000087366	Gm50340
ENSMUSG00000085843	F730311O21Rik
ENSMUSG00000085399	Neat1
ENSMUSG00000085399	Gm11423
ENSMUSG00000087299	E230016M11Rik
ENSMUSG00000086443	Gm10421
ENSMUSG00000066178	F630040K05Rik
ENSMUSG00000117251	Gm19605
ENSMUSG00000085023	Kank4os
ENSMUSG00000059027	AI662270
ENSMUSG00000085213	9330159M07Rik
ENSMUSG00000096221	G730013B05Rik
ENSMUSG00000103183	Eldr
ENSMUSG00000106269	A830035O19Rik
ENSMUSG00000091623	Gm39090
ENSMUSG00000091623	Mir99ahg
ENSMUSG00000106164	6230400D17Rik
ENSMUSG00000092354	Trp53cor1
ENSMUSG00000105376	3010003L21Rik
ENSMUSG00000086075	Gm6653
ENSMUSG00000106590	D030025P21Rik
ENSMUSG00000105881	Kcnq1ot1
ENSMUSG00000104195	1500004A13Rik
ENSMUSG00000097908	Gm36266
ENSMUSG00000097908	1700001G17Rik
ENSMUSG00000106617	Gm7160
ENSMUSG00000085227	A530072M11Rik
ENSMUSG00000106820	8430423G03Rik
ENSMUSG00000079069	6330418K02Rik
ENSMUSG00000104950	Ppp1r36dn
ENSMUSG00000104886	2700054A10Rik
ENSMUSG00000073147	3830408C21Rik
ENSMUSG00000106928	Appbp2os
ENSMUSG00000106928	Gm10532
ENSMUSG00000039563	4930471E19Rik
ENSMUSG00000029092	Pvt1
ENSMUSG00000107198	Peg13
ENSMUSG00000097772	1700120K04Rik
ENSMUSG00000105044	Slc39a8
ENSMUSG00000106825	4930555B11Rik
ENSMUSG00000090086	Zfas1
ENSMUSG00000105699
ENSMUSG00000108207
ENSMUSG00000106951
ENSMUSG00000106951
ENSMUSG00000085971
ENSMUSG00000085696
ENSMUSG00000087231
ENSMUSG00000107651
ENSMUSG00000108171
ENSMUSG00000101191
ENSMUSG00000108276
ENSMUSG00000108126
ENSMUSG00000108126
ENSMUSG00000107909
ENSMUSG00000085355
ENSMUSG00000107881
ENSMUSG00000107768
ENSMUSG00000110243
ENSMUSG00000097750
ENSMUSG00000097750
ENSMUSG00000109051
ENSMUSG00000109157
ENSMUSG00000108427
ENSMUSG00000039133
ENSMUSG00000097585
ENSMUSG00000108511
ENSMUSG00000108420
ENSMUSG00000108806
ENSMUSG00000086502
ENSMUSG00000108801
ENSMUSG00000108801
ENSMUSG00000108614
ENSMUSG00000086533
ENSMUSG00000108592
ENSMUSG00000109198
ENSMUSG00000109644
ENSMUSG00000110316
ENSMUSG00000108701
ENSMUSG00000109536
ENSMUSG00000108449
ENSMUSG00000086942
ENSMUSG00000099579
ENSMUSG00000108940
ENSMUSG00000097471
ENSMUSG00000000031
ENSMUSG00000059277
ENSMUSG00000101609
ENSMUSG00000101609
ENSMUSG00000101609
ENSMUSG00000101609
ENSMUSG00000101609
ENSMUSG00000101609
ENSMUSG00000096938
ENSMUSG00000109693
ENSMUSG00000110575
ENSMUSG00000097000
ENSMUSG00000097248
ENSMUSG00000109812
ENSMUSG00000110426
ENSMUSG00000110426
ENSMUSG00000074136
ENSMUSG00000074136
ENSMUSG00000110611
ENSMUSG00000110605
ENSMUSG00000110605
ENSMUSG00000110063
ENSMUSG00000110063
ENSMUSG00000110317
ENSMUSG00000097472
ENSMUSG00000110489
ENSMUSG00000085030
ENSMUSG00000085030
ENSMUSG00000110706
ENSMUSG00000074415
ENSMUSG00000111521
ENSMUSG00000111329
ENSMUSG00000090207
ENSMUSG00000097967
ENSMUSG00000087041
ENSMUSG00000087041
ENSMUSG00000098843
ENSMUSG00000101304
ENSMUSG00000056031
ENSMUSG00000056031
ENSMUSG00000097177
ENSMUSG00000097777
ENSMUSG00000097099
ENSMUSG00000110945
ENSMUSG00000111905
ENSMUSG00000111905
ENSMUSG00000112406
ENSMUSG00000084865
ENSMUSG00000034764
ENSMUSG00000112478
ENSMUSG00000112229
ENSMUSG00000112806
ENSMUSG00000112026
ENSMUSG00000101801
ENSMUSG00000112716
ENSMUSG00000086839
ENSMUSG00000109829
ENSMUSG00000085941
ENSMUSG00000087107
ENSMUSG00000084835
ENSMUSG00000086078
ENSMUSG00000087060
ENSMUSG00000085675
ENSMUSG00000086851
ENSMUSG00000085175
ENSMUSG00000085578
ENSMUSG00000085262
ENSMUSG00000113778
ENSMUSG00000113857
ENSMUSG00000116705
ENSMUSG00000113302
ENSMUSG00000114005
ENSMUSG00000114159
ENSMUSG00000073000
ENSMUSG00000073000
ENSMUSG00000112852
ENSMUSG00000092130
ENSMUSG00000112308
ENSMUSG00000097729
ENSMUSG00000096953
ENSMUSG00000097488
ENSMUSG00000113585
ENSMUSG00000099907
ENSMUSG00000113811
ENSMUSG00000085457
ENSMUSG00000085457
ENSMUSG00000097373
ENSMUSG00000113683
ENSMUSG00000110393
ENSMUSG00000114193
ENSMUSG00000078952
ENSMUSG00000078952
ENSMUSG00000078952
ENSMUSG00000071181
ENSMUSG00000113128
ENSMUSG00000113960
ENSMUSG00000085936
ENSMUSG00000113185
ENSMUSG00000113185
ENSMUSG00000114362
ENSMUSG00000113204
ENSMUSG00000093452
ENSMUSG00000100162
ENSMUSG00000115289
ENSMUSG00000075463
ENSMUSG00000097577
ENSMUSG00000115801
ENSMUSG00000097633
ENSMUSG00000097743
ENSMUSG00000115685
ENSMUSG00000115249
ENSMUSG00000097039
ENSMUSG00000097039
ENSMUSG00000097039
ENSMUSG00000097057
ENSMUSG00000116004
ENSMUSG00000087532
ENSMUSG00000115620
ENSMUSG00000055114
ENSMUSG00000106847
ENSMUSG00000116009
ENSMUSG00000116295
ENSMUSG00000116311
ENSMUSG00000097537
ENSMUSG00000097694
ENSMUSG00000097876
ENSMUSG00000090386
ENSMUSG00000093606
ENSMUSG00000093606
ENSMUSG00000115869
ENSMUSG00000116793
ENSMUSG00000116793
ENSMUSG00000022639
ENSMUSG00000116858
ENSMUSG00000096965
ENSMUSG00000117278
ENSMUSG00000072761
ENSMUSG00000097523
ENSMUSG00000117603
ENSMUSG00000097727
ENSMUSG00000117571
ENSMUSG00000117042
ENSMUSG00000117063
ENSMUSG00000116771
ENSMUSG00000118147
ENSMUSG00000116657
ENSMUSG00000116657
ENSMUSG00000117028
ENSMUSG00000085912
ENSMUSG00000079505
ENSMUSG00000079414
ENSMUSG00000086935
ENSMUSG00000097755
ENSMUSG00000117869
ENSMUSG00000097712
ENSMUSG00000097141
ENSMUSG00000118012
ENSMUSG00000117505
ENSMUSG00000097748
ENSMUSG00000097413
ENSMUSG00000086600
ENSMUSG00000118234
ENSMUSG00000117764
ENSMUSG00000118004
ENSMUSG00000118057
ENSMUSG00000118100
ENSMUSG00000118273
ENSMUSG00000118226
ENSMUSG00000118106
ENSMUSG00000118032
ENSMUSG00000097792
ENSMUSG00000117814
ENSMUSG00000118149
ENSMUSG00000118138
ENSMUSG00000086937
ENSMUSG00000084904
ENSMUSG00000063018
ENSMUSG00000087174
ENSMUSG00000096768
ENSMUSG00000102869
ENSMUSG00000096221
ENSMUSG00000104195
ENSMUSG00000104195
ENSMUSG00000105987
ENSMUSG00000044471
ENSMUSG00000039133
ENSMUSG00000085560
ENSMUSG00000085628
ENSMUSG00000092130
ENSMUSG00000096953
ENSMUSG00000092274
ENSMUSG00000086503

## Sheet: GFP_DM4vsGFP_GM.intersect_lnc
ENSMUSG00000097893	Gm12592		ENSEMBL	baseMean	log2FoldChange	lfcSE	stat	pvalue	padj	gene_name	gene_type
ENSMUSG00000087589	Xist		ENSMUSG00000115317	381.713	3.26728	0.176801	18.4799	2.99506e-76	1.4833e-74	Gm32618	lincRNA
ENSMUSG00000103270	B130055M24Rik		ENSMUSG00000112963	165.909	6.60002	0.432918	15.2454	1.7657e-52	4.89237e-51	Gm6093	lincRNA
ENSMUSG00000100816	Gm11110		ENSMUSG00000085208	1217.21	-2.02079	0.133382	-15.1504	7.53631e-52	2.05793e-50	Brip1os	antisense
ENSMUSG00000097649	Gm16201		ENSMUSG00000112854	174.339	4.52663	0.319859	14.152	1.81623e-45	4.08956e-44	Gm38403	lincRNA
ENSMUSG00000087022	Gm5165		ENSMUSG00000085396	1083.03	2.00364	0.154238	12.9905	1.38434e-38	2.52377e-37	Firre	processed_transcript
ENSMUSG00000097573	Gm15816		ENSMUSG00000085148	845.342	2.14149	0.175477	12.2038	2.96572e-34	4.69859e-33	Mir22hg	processed_transcript
ENSMUSG00000084799	0610038B21Rik		ENSMUSG00000028820	4999.83	-1.36174	0.123921	-10.9887	4.3301e-28	5.47985e-27	Sfpq	protein_coding
ENSMUSG00000102140	0610031O16Rik		ENSMUSG00000097195	856.251	-1.57961	0.162119	-9.7435	1.96655e-22	1.90488e-21	Snhg5	processed_transcript
ENSMUSG00000073627	1700022N22Rik		ENSMUSG00000078247	82.7361	3.03098	0.323257	9.37638	6.82771e-21	6.16421e-20	Airn	antisense
ENSMUSG00000100798	9230116N13Rik		ENSMUSG00000086503	29876.8	1.18192	0.126078	9.37449	6.95142e-21	6.2729e-20	Xist	lincRNA
ENSMUSG00000101028	Plet1os		ENSMUSG00000092341	34005.1	2.99563	0.333447	8.98382	2.61528e-19	2.1874e-18	Malat1	lincRNA
ENSMUSG00000101952	Gm36582		ENSMUSG00000115326	920.982	1.7482	0.19512	8.95957	3.25937e-19	2.71049e-18	Gm35019	lincRNA
ENSMUSG00000100009	B130034C11Rik		ENSMUSG00000092203	1541.77	-1.27879	0.144647	-8.84077	9.50608e-19	7.7016e-18	1110038B12Rik	processed_transcript
ENSMUSG00000054006	Gm35507		ENSMUSG00000085438	1924.04	1.25835	0.152785	8.23607	1.77956e-16	1.28016e-15	Oip5os1	lincRNA
ENSMUSG00000054412	4933407K13Rik		ENSMUSG00000110547	45.9265	4.2148	0.522003	8.07428	6.78741e-16	4.74164e-15	Gm29773	antisense
ENSMUSG00000097113	D330041H03Rik		ENSMUSG00000089812	89.0301	2.35802	0.304056	7.75523	8.81826e-15	5.78553e-14	Gm15867	antisense
ENSMUSG00000103670	Ino80dos		ENSMUSG00000106847	475.629	1.06826	0.143385	7.45027	9.31498e-14	5.72896e-13	Peg13	sense_intronic
ENSMUSG00000102961	A430108G06Rik		ENSMUSG00000087213	44.4065	-4.17206	0.569218	-7.32946	2.31078e-13	1.38112e-12	2810408I11Rik	processed_transcript
ENSMUSG00000053332	4930461G14Rik		ENSMUSG00000097048	226.668	1.62198	0.222335	7.29522	2.98161e-13	1.76862e-12	1600020E01Rik	antisense
ENSMUSG00000097503	5430416N02Rik		ENSMUSG00000074578	1222.15	-1.28596	0.179754	-7.15402	8.42699e-13	4.87757e-12	Zfas1	processed_transcript
ENSMUSG00000104279	Gm42067		ENSMUSG00000042579	130.247	1.73143	0.242409	7.14261	9.15776e-13	5.28919e-12	4632404H12Rik	lincRNA
ENSMUSG00000097784	Norad		ENSMUSG00000113211	56.7128	6.34255	0.888292	7.14016	9.32243e-13	5.381e-12	4921525O09Rik	processed_transcript
ENSMUSG00000104435	C530005A16Rik		ENSMUSG00000100798	62.5536	-2.14159	0.301775	-7.09667	1.278e-12	7.30305e-12	Gm19589	lincRNA
ENSMUSG00000097845	Trerf1		ENSMUSG00000108322	379.519	8.91752	1.29511	6.88553	5.75723e-12	3.13425e-11	5430431A17Rik	lincRNA
ENSMUSG00000089812	Snhg12		ENSMUSG00000092274	7365.19	2.65024	0.400969	6.60957	3.85428e-11	1.98278e-10	Neat1	lincRNA
ENSMUSG00000104348	AU020206		ENSMUSG00000085569	100.925	-1.81723	0.276032	-6.58343	4.59729e-11	2.35404e-10	Gm12602	processed_transcript
ENSMUSG00000096929	Psmb7-ps2		ENSMUSG00000087177	71.7545	1.99879	0.308618	6.47657	9.38335e-11	4.6877e-10	E130307A14Rik	antisense
ENSMUSG00000103280	Gm37915		ENSMUSG00000098318	42.9642	-3.02102	0.477091	-6.33217	2.41741e-10	1.16839e-09	Lockd	lincRNA
ENSMUSG00000098234	Gm38484		ENSMUSG00000073147	224.785	1.10973	0.176286	6.29509	3.07228e-10	1.46873e-09	5031425E22Rik	lincRNA
ENSMUSG00000096992	9130024F11Rik		ENSMUSG00000090386	144.574	1.81803	0.295225	6.1581	7.36235e-10	3.41663e-09	Mir99ahg	processed_transcript
ENSMUSG00000104523	Gm10575		ENSMUSG00000078190	922.164	1.89257	0.309511	6.11471	9.67313e-10	4.44742e-09	Dnm3os	antisense
ENSMUSG00000102676	Alkbh3os1		ENSMUSG00000086782	25.2585	3.79801	0.645845	5.88068	4.08574e-09	1.78178e-08	E130102H24Rik	lincRNA
ENSMUSG00000109599	Oip5os1		ENSMUSG00000107355	28.128	5.34509	0.928733	5.75525	8.65146e-09	3.67502e-08	AI839979	lincRNA
ENSMUSG00000103839	E230032D23Rik		ENSMUSG00000053332	1422.6	-0.986308	0.1746	-5.64895	1.61428e-08	6.71661e-08	Gas5	processed_transcript
ENSMUSG00000087213	1700018A04Rik		ENSMUSG00000085156	351.697	-1.29235	0.230759	-5.60044	2.13805e-08	8.80848e-08	Snhg15	lincRNA
ENSMUSG00000103756	2700038G22Rik		ENSMUSG00000086290	484.939	-1.14397	0.20969	-5.45552	4.88304e-08	1.95043e-07	Snhg12	lincRNA
ENSMUSG00000099364	Gm6787		ENSMUSG00000020812	160.957	-1.41605	0.263138	-5.38138	7.39166e-08	2.90691e-07	Snhg16	antisense
ENSMUSG00000089714	3200001D21Rik		ENSMUSG00000097180	128.698	-1.80243	0.338751	-5.3208	1.03313e-07	4.01278e-07	2700038G22Rik	lincRNA
ENSMUSG00000100980	Gm13470		ENSMUSG00000085912	24.872	3.19816	0.604813	5.28786	1.23758e-07	4.76762e-07	Trp53cor1	lincRNA
ENSMUSG00000089706	4833422C13Rik		ENSMUSG00000096965	485.96	-0.738605	0.140564	-5.25459	1.48358e-07	5.67822e-07	3300005D01Rik	lincRNA
ENSMUSG00000099375	Gm10432		ENSMUSG00000087060	40.9555	-2.52132	0.484235	-5.20682	1.92101e-07	7.29862e-07	Eldr	processed_transcript
ENSMUSG00000099843	1700025F24Rik		ENSMUSG00000097772	130.451	-1.18656	0.232169	-5.11076	3.20862e-07	1.18969e-06	5430416N02Rik	lincRNA
ENSMUSG00000101791	H19		ENSMUSG00000074782	45.7088	1.9307	0.381904	5.05546	4.29356e-07	1.5728e-06	4833422C13Rik	antisense
ENSMUSG00000102425	8430426J06Rik		ENSMUSG00000097754	26.6218	-3.33867	0.66257	-5.03896	4.68059e-07	1.70828e-06	Ptgs2os2	lincRNA
ENSMUSG00000097403	Gm26533		ENSMUSG00000093483	75.9268	-1.58648	0.321883	-4.92875	8.27565e-07	2.95465e-06	AA465934	processed_transcript
ENSMUSG00000097028	Dhrs13os		ENSMUSG00000114206	23.145	2.6464	0.537359	4.92483	8.44344e-07	3.01057e-06	Gm30551	lincRNA
ENSMUSG00000100954	3110045C21Rik		ENSMUSG00000086544	42.6341	1.75742	0.363608	4.8333	1.3429e-06	4.68811e-06	Chn1os3	antisense
ENSMUSG00000100594	Gm32856		ENSMUSG00000086454	109.512	1.11338	0.2307	4.8261	1.39234e-06	4.85081e-06	Platr14	processed_transcript
ENSMUSG00000026729	Gm19589		ENSMUSG00000097290	77.3286	1.28545	0.275079	4.67304	2.96778e-06	1.00195e-05	1300002E11Rik	lincRNA
ENSMUSG00000103400	Gm14230		ENSMUSG00000092130	23.5774	-3.27869	0.717317	-4.57077	4.85946e-06	1.61107e-05	D030025P21Rik	antisense
ENSMUSG00000091993	Mir9-2hg		ENSMUSG00000085287	50.043	1.52156	0.3485	4.36602	1.26532e-05	4.01605e-05	4833418N02Rik	processed_transcript
ENSMUSG00000086350	Gm15413		ENSMUSG00000056445	25.6819	2.05619	0.478007	4.30158	1.69588e-05	5.29442e-05	Hoxaas2	processed_transcript
ENSMUSG00000103308	E130307A14Rik		ENSMUSG00000098234	336.722	-0.86598	0.201325	-4.3014	1.69724e-05	5.2978e-05	Snhg6	lincRNA
ENSMUSG00000085257	5530601H04Rik		ENSMUSG00000111080	211.808	0.764616	0.17816	4.29172	1.77291e-05	5.52214e-05	Gm20300	lincRNA
ENSMUSG00000085057	Gm45924		ENSMUSG00000097960	121.79	1.20631	0.287969	4.18901	2.8017e-05	8.54044e-05	A330074K22Rik	lincRNA
ENSMUSG00000086779	Gm11747		ENSMUSG00000096956	154.764	0.860282	0.212241	4.05332	5.04954e-05	0.000149459	Snhg18	lincRNA
ENSMUSG00000085767	Hoxaas2		ENSMUSG00000000031	24619	2.02891	0.502629	4.0366	5.42312e-05	0.000160189	H19	lincRNA
ENSMUSG00000086714	Gm12992		ENSMUSG00000097113	22.1624	2.10603	0.522333	4.03197	5.53117e-05	0.000163253	Gm19705	lincRNA
ENSMUSG00000085929	Gm46430		ENSMUSG00000015451	49.2793	1.54811	0.393889	3.93033	8.4831e-05	0.000245052	C4a	processed_transcript
ENSMUSG00000086995	Gm13544		ENSMUSG00000085385	1099.58	-0.621203	0.158413	-3.92142	8.80298e-05	0.000253671	Snhg17	processed_transcript
ENSMUSG00000063714	R74862		ENSMUSG00000042549	69.0989	-1.27301	0.326556	-3.89829	9.68756e-05	0.000277677	Map2k3os	antisense
ENSMUSG00000086544	Gm10076		ENSMUSG00000031736	112.974	0.905505	0.236997	3.82074	0.00013305	0.000374929	Crnde	processed_transcript
ENSMUSG00000027196	4632404H12Rik		ENSMUSG00000104960	217.106	-0.73556	0.197422	-3.72583	0.000194671	0.000535458	Snhg8	processed_transcript
ENSMUSG00000045464	BC002059		ENSMUSG00000115426	14.6209	2.92909	0.796712	3.67648	0.000236476	0.000643135	Gm19510	lincRNA
ENSMUSG00000086454	4930515G01Rik		ENSMUSG00000086741	10.8946	3.77779	1.03463	3.65134	0.000260872	0.000705921	Gm15816	antisense
ENSMUSG00000085438	Snhg5		ENSMUSG00000097039	442.458	-0.648419	0.181041	-3.58162	0.000341472	0.000909805	Pvt1	lincRNA
ENSMUSG00000087519	4933417D19Rik		ENSMUSG00000084799	41.8023	1.3488	0.378294	3.56548	0.000363194	0.000964003	Ino80dos	lincRNA
ENSMUSG00000087017	Gm17396		ENSMUSG00000086903	83.2888	1.09733	0.307841	3.56459	0.000364432	0.000967019	Hotair	lincRNA
ENSMUSG00000053615	Mir100hg		ENSMUSG00000085257	11.8046	3.27857	0.922877	3.55256	0.000381502	0.00100933	Gm13264	lincRNA
ENSMUSG00000085485	4921525O09Rik		ENSMUSG00000086968	69.7338	1.01553	0.290751	3.49279	0.000478003	0.00124543	4933431E20Rik	antisense
ENSMUSG00000087377	Gm16740		ENSMUSG00000098702	32.9784	1.42282	0.415969	3.42049	0.000625073	0.00159904	1500015A07Rik	antisense
ENSMUSG00000055494	A330074K22Rik		ENSMUSG00000097616	47.6624	1.37239	0.40894	3.35596	0.000790905	0.00199647	1110019D14Rik	lincRNA
ENSMUSG00000092283	Gm26788		ENSMUSG00000043126	16.1963	1.94477	0.593842	3.27488	0.00105705	0.00262234	D830039M14Rik	antisense
ENSMUSG00000099632	AA465934		ENSMUSG00000074415	2394.04	-0.544882	0.167083	-3.26115	0.00110961	0.0027437	Mir100hg	processed_transcript
ENSMUSG00000074578	1110002L01Rik		ENSMUSG00000097003	21.1076	1.85817	0.583146	3.18646	0.00144024	0.00350025	D930007P13Rik	lincRNA
ENSMUSG00000087624	Neat1		ENSMUSG00000085355	25.0429	-1.51441	0.481211	-3.14708	0.00164907	0.00397806	3010003L21Rik	antisense
ENSMUSG00000085704	A230020J21Rik		ENSMUSG00000060143	20.8985	-1.81915	0.588642	-3.09041	0.00199882	0.00475145	Gm10076	lincRNA
ENSMUSG00000102691	Gm11715		ENSMUSG00000086370	305.737	0.487069	0.159274	3.05805	0.00222779	0.00525235	Ftx	lincRNA
ENSMUSG00000086657	1600020E01Rik		ENSMUSG00000096929	12.8689	2.16557	0.740865	2.92302	0.0034665	0.00789968	A330023F24Rik	processed_transcript
ENSMUSG00000087612	Ifi30		ENSMUSG00000116802	55.3015	-0.963246	0.335252	-2.8732	0.00406342	0.00915603	Gm5165	lincRNA
ENSMUSG00000085766	Tomm6os		ENSMUSG00000099632	13.9867	1.95249	0.688485	2.83592	0.0045694	0.0102072	2900093K20Rik	antisense
ENSMUSG00000039798	Gm13415		ENSMUSG00000087590	70.7221	-0.919649	0.328118	-2.8028	0.00506611	0.0112158	Epb41l4aos	lincRNA
ENSMUSG00000100747	4930404I05Rik		ENSMUSG00000085936	26.0411	1.22945	0.439019	2.80046	0.00510302	0.0112909	2610307P16Rik	processed_transcript
ENSMUSG00000087269	Gm11423		ENSMUSG00000089889	20.4083	1.47694	0.528101	2.79671	0.00516262	0.0114094	0610040B10Rik	antisense
ENSMUSG00000086644	E230016M11Rik		ENSMUSG00000086541	27.159	1.24715	0.452799	2.75431	0.00588153	0.012876	Has2os	processed_transcript
ENSMUSG00000054181	Epb41l4aos		ENSMUSG00000101609	285.789	0.575398	0.209897	2.74134	0.00611893	0.0133524	Kcnq1ot1	antisense
ENSMUSG00000087545	Gm19605		ENSMUSG00000054426	39.3425	1.10049	0.401781	2.73904	0.00616197	0.013437	A930005H10Rik	processed_transcript
ENSMUSG00000086328	Ccdc22		ENSMUSG00000087088	7.92379	2.50677	0.918589	2.72893	0.006354	0.0138126	Gm16638	antisense
ENSMUSG00000087458	Gm15471		ENSMUSG00000101856	17.4487	1.8115	0.667614	2.71339	0.00665989	0.014431	1700096K18Rik	lincRNA
ENSMUSG00000086416	1300002E11Rik		ENSMUSG00000079669	13.7235	1.68917	0.635254	2.65905	0.00783606	0.0167697	Gm17396	processed_transcript
ENSMUSG00000074813	AI662270		ENSMUSG00000087259	14.5097	1.64164	0.626557	2.62009	0.00879072	0.0186352	2610035D17Rik	lincRNA
ENSMUSG00000074807	1700096K18Rik		ENSMUSG00000097781	5.93189	2.87137	1.10388	2.60115	0.00929115	0.0196124	9330136K24Rik	lincRNA
ENSMUSG00000086652	0610040B10Rik		ENSMUSG00000062470	33.8307	1.14953	0.442387	2.59848	0.00936371	0.0197545	Fbxl12os	antisense
ENSMUSG00000103009	Gm4419		ENSMUSG00000097101	30.6501	1.07761	0.41607	2.58997	0.00959851	0.0202046	1810034E14Rik	antisense
ENSMUSG00000085566	Dnm3os		ENSMUSG00000097028	19.6276	-1.38567	0.546137	-2.53721	0.0111739	0.0232382	Ptgs2os	processed_transcript
ENSMUSG00000073236	Sp3os		ENSMUSG00000086894	36.4811	1.06803	0.431177	2.47702	0.0132486	0.0271136	Gm15708	sense_intronic
ENSMUSG00000102869	D830039M14Rik		ENSMUSG00000059659	11.0681	1.76873	0.720129	2.45613	0.0140444	0.0285564	Gm10069	antisense
ENSMUSG00000087179	1110019D14Rik		ENSMUSG00000070315	82.5794	0.617763	0.256322	2.4101	0.015948	0.0321156	4930581F22Rik	processed_transcript
ENSMUSG00000085741	1500015A07Rik		ENSMUSG00000097882	26.0064	1.23291	0.519945	2.37123	0.0177292	0.0354115	0610038B21Rik	antisense
ENSMUSG00000085385	Chaserr		ENSMUSG00000105076	4.96906	3.22156	1.36594	2.35849	0.0183496	0.0365268	A930003O13Rik	lincRNA
ENSMUSG00000078956	4930500A05Rik		ENSMUSG00000072893	82.8514	0.680577	0.28952	2.35071	0.0187376	0.0372246	4933439C10Rik	processed_transcript
ENSMUSG00000086453	Snhg16		ENSMUSG00000090088	17.8259	1.38824	0.591896	2.34542	0.0190059	0.0376902	Gm15934	antisense
ENSMUSG00000085495	4933439C10Rik		ENSMUSG00000089679	8.85346	2.10685	0.901046	2.33823	0.0193753	0.0383583	Gm16299	antisense
ENSMUSG00000097365	A930012L18Rik		ENSMUSG00000096917	38.8743	0.883607	0.386742	2.28474	0.0223279	0.0436089	2500002B13Rik	processed_transcript
ENSMUSG00000087108	Gm15706
ENSMUSG00000106621	4833418N02Rik
ENSMUSG00000104186	Gm17484
ENSMUSG00000087440	Gm7008
ENSMUSG00000097724	Ftx
ENSMUSG00000104448	4933431E20Rik
ENSMUSG00000106508	Gm30551
ENSMUSG00000103408	Gm57578
ENSMUSG00000102893	2610035D17Rik
ENSMUSG00000074466	Snhg6
ENSMUSG00000097167	9230114K14Rik
ENSMUSG00000093577	Gm16299
ENSMUSG00000104671	2810454H06Rik
ENSMUSG00000085754	D030025P21Rik
ENSMUSG00000084997	Kcnq1ot1
ENSMUSG00000105355	Gm20324
ENSMUSG00000105509	1500004A13Rik
ENSMUSG00000097858	Ptgs2os
ENSMUSG00000097183	4930556M19Rik
ENSMUSG00000106157	2810001G20Rik
ENSMUSG00000104444	Gm19434
ENSMUSG00000097786	A930001C03Rik
ENSMUSG00000086090	0610009E02Rik
ENSMUSG00000105910	Particl
ENSMUSG00000102190	Gm19510
ENSMUSG00000102775	Gm10389
ENSMUSG00000104850	5430405H02Rik
ENSMUSG00000103502	BC065397
ENSMUSG00000096935	Gm15934
ENSMUSG00000098912	F830208F22Rik
ENSMUSG00000106218	C4a
ENSMUSG00000042579	Pvt1
ENSMUSG00000097204	Peg13
ENSMUSG00000104795	Gm20735
ENSMUSG00000106107	Reno1
ENSMUSG00000089998	A930003O13Rik
ENSMUSG00000105102	Gm9949
ENSMUSG00000086968	BC039966
ENSMUSG00000054426	Wincr1
ENSMUSG00000106025	Gm13264
ENSMUSG00000028009	Gm6093
ENSMUSG00000104960	Gm32618
ENSMUSG00000090427	C030034L19Rik
ENSMUSG00000106086	D930007P13Rik
ENSMUSG00000099146	D130020L05Rik
ENSMUSG00000104548	2610307P16Rik
ENSMUSG00000085614	Hotair
ENSMUSG00000073821	Rab26os
ENSMUSG00000084910	Snhg18
ENSMUSG00000085183	5930430L01Rik
ENSMUSG00000087366	9530082P21Rik
ENSMUSG00000085399	Gm29773
ENSMUSG00000028820	BC106179
ENSMUSG00000085334	4930562F07Rik
ENSMUSG00000086290	Gm12359
ENSMUSG00000091021	Gm16796
ENSMUSG00000087352	Trmt61b
ENSMUSG00000066178	8430429K09Rik
ENSMUSG00000097620	4930555A03Rik
ENSMUSG00000085395	1110006O24Rik
ENSMUSG00000086740	Gm5577
ENSMUSG00000086767	Gm35019
ENSMUSG00000086233	Gm20300
ENSMUSG00000087142	Gm38403
ENSMUSG00000117123	Gm13421
ENSMUSG00000085569	3300005D01Rik
ENSMUSG00000087659	Gm10382
ENSMUSG00000086782	Gm20522
ENSMUSG00000091985	A630072M18Rik
ENSMUSG00000085408	A230028O05Rik
ENSMUSG00000086342	Gm26705
ENSMUSG00000097224	Platr14
ENSMUSG00000085667	5430431A17Rik
ENSMUSG00000085241	AI839979
ENSMUSG00000086949	5031425E22Rik
ENSMUSG00000086272	A730081D07Rik
ENSMUSG00000096221	Snhg3
ENSMUSG00000073679	Gm10069
ENSMUSG00000106535	4930581F22Rik
ENSMUSG00000101013	Foxd2os
ENSMUSG00000097180	Gm10138
ENSMUSG00000087314	1810034E14Rik
ENSMUSG00000101856	Phtf1os
ENSMUSG00000097145	Kcnmb4os1
ENSMUSG00000106205	Tsix
ENSMUSG00000107195	5033403F01Rik
ENSMUSG00000091623	A930037H05Rik
ENSMUSG00000105826	2410012E07Rik
ENSMUSG00000090458	Lockd
ENSMUSG00000029360	Dleu2
ENSMUSG00000106590	D430036J16Rik
ENSMUSG00000105881	Snhg15
ENSMUSG00000106662	Crnde
ENSMUSG00000072612	2810408I11Rik
ENSMUSG00000086220	Firre
ENSMUSG00000105851	Gm13056
ENSMUSG00000085227	1700113A16Rik
ENSMUSG00000075585	Mir22hg
ENSMUSG00000089889	Gas5
ENSMUSG00000086894	Gm19705
ENSMUSG00000087272	Ipw
ENSMUSG00000107164	4921531C22Rik
ENSMUSG00000104950	Malat1
ENSMUSG00000105076	4930577N17Rik
ENSMUSG00000073147	2210406O10Rik
ENSMUSG00000107355	Rbfaos
ENSMUSG00000107040	4930513N10Rik
ENSMUSG00000039563	Snhg17
ENSMUSG00000104781	A930005H10Rik
ENSMUSG00000097216	A330009N23Rik
ENSMUSG00000107319	Morrbid
ENSMUSG00000087431	AV039307
ENSMUSG00000105006	Hoxa11os
ENSMUSG00000045238	Airn
ENSMUSG00000097772	Chn1os3
ENSMUSG00000084878	Sfpq
ENSMUSG00000105471	Gm15867
ENSMUSG00000104559	Gm9920
ENSMUSG00000092183	1700008J07Rik
ENSMUSG00000107121	2500002B13Rik
ENSMUSG00000106825	Has2os
ENSMUSG00000107191	4930533K18Rik
ENSMUSG00000090086	E130102H24Rik
ENSMUSG00000104818	2500004C02Rik
ENSMUSG00000085433	AI463229
ENSMUSG00000106082	Brip1os
ENSMUSG00000107143	C630043F03Rik
ENSMUSG00000086873	Gm12602
ENSMUSG00000087484	Gm30794
ENSMUSG00000108207	BC065403
ENSMUSG00000106951	2900093K20Rik
ENSMUSG00000107096	Jpx
ENSMUSG00000097616	Gm4013
ENSMUSG00000043340	Snhg8
ENSMUSG00000056445	Eldr
ENSMUSG00000101451	1700094J05Rik
ENSMUSG00000086427	4932441J04Rik
ENSMUSG00000099248	1110038B12Rik
ENSMUSG00000087231	Mir99ahg
ENSMUSG00000108591	A330023F24Rik
ENSMUSG00000097048	Gm15708
ENSMUSG00000084950	Gm20544
ENSMUSG00000107659	Gm11532
ENSMUSG00000107999	Trp53cor1
ENSMUSG00000108103	Gm17344
ENSMUSG00000104222	3010003L21Rik
ENSMUSG00000108282	9330136K24Rik
ENSMUSG00000107868	Map2k3os
ENSMUSG00000089961	1700061I17Rik
ENSMUSG00000097253	Dlx1as
ENSMUSG00000059659	G530011O06Rik
ENSMUSG00000100876	2810414N06Rik
ENSMUSG00000098318	Fbxl12os
ENSMUSG00000108239	B430319G15Rik
ENSMUSG00000086013	Gm7160
ENSMUSG00000108126	1700120C14Rik
ENSMUSG00000107402	B230217O12Rik
ENSMUSG00000107909	Gm15417
ENSMUSG00000085355	D030028A08Rik
ENSMUSG00000107881	4930586N03Rik
ENSMUSG00000084772	6330418K02Rik
ENSMUSG00000107406	Hk1os
ENSMUSG00000087578	Ppp1r36dn
ENSMUSG00000108199	AU021063
ENSMUSG00000107577	Gm19412
ENSMUSG00000042087	A930038B10Rik
ENSMUSG00000107730	6330415G19Rik
ENSMUSG00000107768	3830408C21Rik
ENSMUSG00000072660	B230216N24Rik
ENSMUSG00000110243	5033430I15Rik
ENSMUSG00000109984	C730014E05Rik
ENSMUSG00000109168	Gm33989
ENSMUSG00000109455	Zfas1
ENSMUSG00000097817	Gm16638
ENSMUSG00000097750
ENSMUSG00000086631
ENSMUSG00000104330
ENSMUSG00000108621
ENSMUSG00000108322
ENSMUSG00000110350
ENSMUSG00000087178
ENSMUSG00000030623
ENSMUSG00000109052
ENSMUSG00000109735
ENSMUSG00000109904
ENSMUSG00000108738
ENSMUSG00000109167
ENSMUSG00000109357
ENSMUSG00000108935
ENSMUSG00000108806
ENSMUSG00000086502
ENSMUSG00000086742
ENSMUSG00000109251
ENSMUSG00000073778
ENSMUSG00000085039
ENSMUSG00000109274
ENSMUSG00000074355
ENSMUSG00000109015
ENSMUSG00000108507
ENSMUSG00000109962
ENSMUSG00000109536
ENSMUSG00000092187
ENSMUSG00000108533
ENSMUSG00000101970
ENSMUSG00000097415
ENSMUSG00000108350
ENSMUSG00000087088
ENSMUSG00000053049
ENSMUSG00000097015
ENSMUSG00000109799
ENSMUSG00000109517
ENSMUSG00000097343
ENSMUSG00000101225
ENSMUSG00000101845
ENSMUSG00000108402
ENSMUSG00000108940
ENSMUSG00000073787
ENSMUSG00000000031
ENSMUSG00000059277
ENSMUSG00000101609
ENSMUSG00000108955
ENSMUSG00000110129
ENSMUSG00000097042
ENSMUSG00000110256
ENSMUSG00000097654
ENSMUSG00000086289
ENSMUSG00000110148
ENSMUSG00000091514
ENSMUSG00000097262
ENSMUSG00000100706
ENSMUSG00000096917
ENSMUSG00000087266
ENSMUSG00000110575
ENSMUSG00000100691
ENSMUSG00000097000
ENSMUSG00000097882
ENSMUSG00000110388
ENSMUSG00000109587
ENSMUSG00000037982
ENSMUSG00000046413
ENSMUSG00000074136
ENSMUSG00000110630
ENSMUSG00000110631
ENSMUSG00000110440
ENSMUSG00000097637
ENSMUSG00000110547
ENSMUSG00000110615
ENSMUSG00000097060
ENSMUSG00000110605
ENSMUSG00000086805
ENSMUSG00000085465
ENSMUSG00000107742
ENSMUSG00000102615
ENSMUSG00000086741
ENSMUSG00000109954
ENSMUSG00000080058
ENSMUSG00000031838
ENSMUSG00000109876
ENSMUSG00000109727
ENSMUSG00000031736
ENSMUSG00000110588
ENSMUSG00000078143
ENSMUSG00000084808
ENSMUSG00000110455
ENSMUSG00000097960
ENSMUSG00000110656
ENSMUSG00000110697
ENSMUSG00000089702
ENSMUSG00000062470
ENSMUSG00000097439
ENSMUSG00000070315
ENSMUSG00000110774
ENSMUSG00000074415
ENSMUSG00000111632
ENSMUSG00000097467
ENSMUSG00000060380
ENSMUSG00000097651
ENSMUSG00000111712
ENSMUSG00000074213
ENSMUSG00000099094
ENSMUSG00000097466
ENSMUSG00000103715
ENSMUSG00000103710
ENSMUSG00000103857
ENSMUSG00000103672
ENSMUSG00000104040
ENSMUSG00000086296
ENSMUSG00000079669
ENSMUSG00000111547
ENSMUSG00000111292
ENSMUSG00000111504
ENSMUSG00000087135
ENSMUSG00000111088
ENSMUSG00000110980
ENSMUSG00000111312
ENSMUSG00000089810
ENSMUSG00000111128
ENSMUSG00000101304
ENSMUSG00000111343
ENSMUSG00000100130
ENSMUSG00000104467
ENSMUSG00000097211
ENSMUSG00000099051
ENSMUSG00000098573
ENSMUSG00000056031
ENSMUSG00000097195
ENSMUSG00000103622
ENSMUSG00000097099
ENSMUSG00000097322
ENSMUSG00000110945
ENSMUSG00000046463
ENSMUSG00000085347
ENSMUSG00000047692
ENSMUSG00000112813
ENSMUSG00000101695
ENSMUSG00000111514
ENSMUSG00000097185
ENSMUSG00000112301
ENSMUSG00000020164
ENSMUSG00000104443
ENSMUSG00000100558
ENSMUSG00000034764
ENSMUSG00000112639
ENSMUSG00000085731
ENSMUSG00000100548
ENSMUSG00000101014
ENSMUSG00000093672
ENSMUSG00000087400
ENSMUSG00000056316
ENSMUSG00000111080
ENSMUSG00000110894
ENSMUSG00000111361
ENSMUSG00000097274
ENSMUSG00000087177
ENSMUSG00000038491
ENSMUSG00000090088
ENSMUSG00000043126
ENSMUSG00000085456
ENSMUSG00000112907
ENSMUSG00000090860
ENSMUSG00000087429
ENSMUSG00000100113
ENSMUSG00000112854
ENSMUSG00000112542
ENSMUSG00000034587
ENSMUSG00000092626
ENSMUSG00000087654
ENSMUSG00000085762
ENSMUSG00000087497
ENSMUSG00000085148
ENSMUSG00000087107
ENSMUSG00000083161
ENSMUSG00000093483
ENSMUSG00000085208
ENSMUSG00000087574
ENSMUSG00000078700
ENSMUSG00000084835
ENSMUSG00000087692
ENSMUSG00000093467
ENSMUSG00000087596
ENSMUSG00000020812
ENSMUSG00000053263
ENSMUSG00000085156
ENSMUSG00000087060
ENSMUSG00000086725
ENSMUSG00000086851
ENSMUSG00000085379
ENSMUSG00000042549
ENSMUSG00000072847
ENSMUSG00000072809
ENSMUSG00000072673
ENSMUSG00000087050
ENSMUSG00000085175
ENSMUSG00000085310
ENSMUSG00000084844
ENSMUSG00000087067
ENSMUSG00000075576
ENSMUSG00000099681
ENSMUSG00000085255
ENSMUSG00000085326
ENSMUSG00000087259
ENSMUSG00000086514
ENSMUSG00000109408
ENSMUSG00000075389
ENSMUSG00000085501
ENSMUSG00000090758
ENSMUSG00000079179
ENSMUSG00000113778
ENSMUSG00000113857
ENSMUSG00000116627
ENSMUSG00000097055
ENSMUSG00000112937
ENSMUSG00000113587
ENSMUSG00000099851
ENSMUSG00000084979
ENSMUSG00000035983
ENSMUSG00000113302
ENSMUSG00000113845
ENSMUSG00000073000
ENSMUSG00000092130
ENSMUSG00000092006
ENSMUSG00000093629
ENSMUSG00000114051
ENSMUSG00000113679
ENSMUSG00000097121
ENSMUSG00000093579
ENSMUSG00000097381
ENSMUSG00000071456
ENSMUSG00000052673
ENSMUSG00000112950
ENSMUSG00000087109
ENSMUSG00000112096
ENSMUSG00000113434
ENSMUSG00000055271
ENSMUSG00000097788
ENSMUSG00000114045
ENSMUSG00000113585
ENSMUSG00000113662
ENSMUSG00000097081
ENSMUSG00000097476
ENSMUSG00000113831
ENSMUSG00000113757
ENSMUSG00000114138
ENSMUSG00000087097
ENSMUSG00000096932
ENSMUSG00000038152
ENSMUSG00000086889
ENSMUSG00000097495
ENSMUSG00000113211
ENSMUSG00000089875
ENSMUSG00000114433
ENSMUSG00000097101
ENSMUSG00000110393
ENSMUSG00000114788
ENSMUSG00000087143
ENSMUSG00000114554
ENSMUSG00000050334
ENSMUSG00000114612
ENSMUSG00000071181
ENSMUSG00000114255
ENSMUSG00000114053
ENSMUSG00000113440
ENSMUSG00000113216
ENSMUSG00000085936
ENSMUSG00000038408
ENSMUSG00000042874
ENSMUSG00000112963
ENSMUSG00000114828
ENSMUSG00000114662
ENSMUSG00000086693
ENSMUSG00000097375
ENSMUSG00000114568
ENSMUSG00000093587
ENSMUSG00000112964
ENSMUSG00000113047
ENSMUSG00000113204
ENSMUSG00000097793
ENSMUSG00000074782
ENSMUSG00000114206
ENSMUSG00000114934
ENSMUSG00000099966
ENSMUSG00000115813
ENSMUSG00000097310
ENSMUSG00000085913
ENSMUSG00000097533
ENSMUSG00000093452
ENSMUSG00000100162
ENSMUSG00000099528
ENSMUSG00000060143
ENSMUSG00000090861
ENSMUSG00000115597
ENSMUSG00000087639
ENSMUSG00000115100
ENSMUSG00000115410
ENSMUSG00000115767
ENSMUSG00000114584
ENSMUSG00000097589
ENSMUSG00000085829
ENSMUSG00000091509
ENSMUSG00000115220
ENSMUSG00000085615
ENSMUSG00000115667
ENSMUSG00000096971
ENSMUSG00000114995
ENSMUSG00000115317
ENSMUSG00000115276
ENSMUSG00000115793
ENSMUSG00000115750
ENSMUSG00000097805
ENSMUSG00000086541
ENSMUSG00000097039
ENSMUSG00000115332
ENSMUSG00000116307
ENSMUSG00000115971
ENSMUSG00000116075
ENSMUSG00000100199
ENSMUSG00000116508
ENSMUSG00000091050
ENSMUSG00000100220
ENSMUSG00000100599
ENSMUSG00000098620
ENSMUSG00000115944
ENSMUSG00000087221
ENSMUSG00000096956
ENSMUSG00000115326
ENSMUSG00000115620
ENSMUSG00000114994
ENSMUSG00000115284
ENSMUSG00000053749
ENSMUSG00000101568
ENSMUSG00000115426
ENSMUSG00000106847
ENSMUSG00000116262
ENSMUSG00000115970
ENSMUSG00000103520
ENSMUSG00000116338
ENSMUSG00000075511
ENSMUSG00000097643
ENSMUSG00000115049
ENSMUSG00000116164
ENSMUSG00000097915
ENSMUSG00000086903
ENSMUSG00000097003
ENSMUSG00000115936
ENSMUSG00000115923
ENSMUSG00000097290
ENSMUSG00000068463
ENSMUSG00000109783
ENSMUSG00000096960
ENSMUSG00000116946
ENSMUSG00000097576
ENSMUSG00000090386
ENSMUSG00000102562
ENSMUSG00000093606
ENSMUSG00000116836
ENSMUSG00000087354
ENSMUSG00000085337
ENSMUSG00000086331
ENSMUSG00000117039
ENSMUSG00000084790
ENSMUSG00000045231
ENSMUSG00000116617
ENSMUSG00000116739
ENSMUSG00000022639
ENSMUSG00000116858
ENSMUSG00000096965
ENSMUSG00000116618
ENSMUSG00000078247
ENSMUSG00000117278
ENSMUSG00000060149
ENSMUSG00000116802
ENSMUSG00000117322
ENSMUSG00000097006
ENSMUSG00000093565
ENSMUSG00000097523
ENSMUSG00000117216
ENSMUSG00000117007
ENSMUSG00000117725
ENSMUSG00000097030
ENSMUSG00000092395
ENSMUSG00000084998
ENSMUSG00000092368
ENSMUSG00000073394
ENSMUSG00000064043
ENSMUSG00000084880
ENSMUSG00000117250
ENSMUSG00000073374
ENSMUSG00000117393
ENSMUSG00000095193
ENSMUSG00000117337
ENSMUSG00000116718
ENSMUSG00000116590
ENSMUSG00000097379
ENSMUSG00000097781
ENSMUSG00000073437
ENSMUSG00000118007
ENSMUSG00000117799
ENSMUSG00000085912
ENSMUSG00000117050
ENSMUSG00000117786
ENSMUSG00000101438
ENSMUSG00000015451
ENSMUSG00000092203
ENSMUSG00000073415
ENSMUSG00000092241
ENSMUSG00000079414
ENSMUSG00000096988
ENSMUSG00000097282
ENSMUSG00000103558
ENSMUSG00000085492
ENSMUSG00000117391
ENSMUSG00000085287
ENSMUSG00000117545
ENSMUSG00000117499
ENSMUSG00000087590
ENSMUSG00000097610
ENSMUSG00000118365
ENSMUSG00000098702
ENSMUSG00000054589
ENSMUSG00000118101
ENSMUSG00000118061
ENSMUSG00000097141
ENSMUSG00000118385
ENSMUSG00000097748
ENSMUSG00000118030
ENSMUSG00000103309
ENSMUSG00000117662
ENSMUSG00000117992
ENSMUSG00000118234
ENSMUSG00000117757
ENSMUSG00000092569
ENSMUSG00000073529
ENSMUSG00000087132
ENSMUSG00000117893
ENSMUSG00000117959
ENSMUSG00000102349
ENSMUSG00000043488
ENSMUSG00000110156
ENSMUSG00000108414
ENSMUSG00000064032
ENSMUSG00000118251
ENSMUSG00000097792
ENSMUSG00000087367
ENSMUSG00000087002
ENSMUSG00000117912
ENSMUSG00000117839
ENSMUSG00000103651
ENSMUSG00000118077
ENSMUSG00000098543
ENSMUSG00000102353
ENSMUSG00000090117
ENSMUSG00000097636
ENSMUSG00000089679
ENSMUSG00000097785
ENSMUSG00000087193
ENSMUSG00000086404
ENSMUSG00000081042
ENSMUSG00000084990
ENSMUSG00000087640
ENSMUSG00000085715
ENSMUSG00000097571
ENSMUSG00000087368
ENSMUSG00000103436
ENSMUSG00000031143
ENSMUSG00000085587
ENSMUSG00000085396
ENSMUSG00000087396
ENSMUSG00000086503
ENSMUSG00000098743
ENSMUSG00000086370
ENSMUSG00000087174
ENSMUSG00000072844
ENSMUSG00000096768
ENSMUSG00000078190
ENSMUSG00000084946
ENSMUSG00000057359
ENSMUSG00000087381
ENSMUSG00000105987
ENSMUSG00000100826
ENSMUSG00000066175
ENSMUSG00000074171
ENSMUSG00000086119
ENSMUSG00000097820
ENSMUSG00000072893
ENSMUSG00000097806
ENSMUSG00000092341
ENSMUSG00000092274

## Sheet: GFP_GFP_DM4.unique_peaks_lnc
ENSMUSG00000100775	Gm12592		ENSEMBL	baseMean	log2FoldChange	lfcSE	stat	pvalue	padj	gene_name	gene_type
ENSMUSG00000102398	Gm12500		ENSMUSG00000115317	381.713	3.26728	0.176801	18.4799	2.99506e-76	1.4833e-74	Gm32618	lincRNA
ENSMUSG00000087022	BC037704		ENSMUSG00000112963	165.909	6.60002	0.432918	15.2454	1.7657e-52	4.89237e-51	Gm6093	lincRNA
ENSMUSG00000084799	Gm15222		ENSMUSG00000085208	1217.21	-2.02079	0.133382	-15.1504	7.53631e-52	2.05793e-50	Brip1os	antisense
ENSMUSG00000102776	B130055M24Rik		ENSMUSG00000085396	1083.03	2.00364	0.154238	12.9905	1.38434e-38	2.52377e-37	Firre	processed_transcript
ENSMUSG00000099707	Gm15543		ENSMUSG00000078247	82.7361	3.03098	0.323257	9.37638	6.82771e-21	6.16421e-20	Airn	antisense
ENSMUSG00000100009	Gm16201		ENSMUSG00000092341	34005.1	2.99563	0.333447	8.98382	2.61528e-19	2.1874e-18	Malat1	lincRNA
ENSMUSG00000099760	Gm5165		ENSMUSG00000110547	45.9265	4.2148	0.522003	8.07428	6.78741e-16	4.74164e-15	Gm29773	antisense
ENSMUSG00000103966	Gm15816		ENSMUSG00000097768	52.5335	6.10265	0.776444	7.85975	3.84902e-15	2.56996e-14	2310043M15Rik	antisense
ENSMUSG00000100658	0610038B21Rik		ENSMUSG00000110125	52.0627	5.92459	0.797858	7.42562	1.12253e-13	6.86581e-13	Gm33148	lincRNA
ENSMUSG00000090208	Gm31593		ENSMUSG00000097048	226.668	1.62198	0.222335	7.29522	2.98161e-13	1.76862e-12	1600020E01Rik	antisense
ENSMUSG00000054412	Gm26682		ENSMUSG00000087128	173.857	1.62566	0.226832	7.16681	7.67662e-13	4.45008e-12	Gm12655	processed_transcript
ENSMUSG00000100455	Gm10814		ENSMUSG00000042579	130.247	1.73143	0.242409	7.14261	9.15776e-13	5.28919e-12	4632404H12Rik	lincRNA
ENSMUSG00000053332	2310043M15Rik		ENSMUSG00000113211	56.7128	6.34255	0.888292	7.14016	9.32243e-13	5.381e-12	4921525O09Rik	processed_transcript
ENSMUSG00000104348	B230220B15Rik		ENSMUSG00000099707	39.9722	3.52556	0.511234	6.89618	5.34184e-12	2.91147e-11	Gm8883	lincRNA
ENSMUSG00000085894	Gm1720		ENSMUSG00000108322	379.519	8.91752	1.29511	6.88553	5.75723e-12	3.13425e-11	5430431A17Rik	lincRNA
ENSMUSG00000101701	Gm20744		ENSMUSG00000086746	41.4497	4.21752	0.613147	6.87848	6.04957e-12	3.28961e-11	Gm15222	antisense
ENSMUSG00000103030	Gm8883		ENSMUSG00000092274	7365.19	2.65024	0.400969	6.60957	3.85428e-11	1.98278e-10	Neat1	lincRNA
ENSMUSG00000101211	Gm14902		ENSMUSG00000087591	154.935	9.47846	1.44738	6.54869	5.80442e-11	2.95292e-10	Gm14635	lincRNA
ENSMUSG00000101848	Ino80dos		ENSMUSG00000087177	71.7545	1.99879	0.308618	6.47657	9.38335e-11	4.6877e-10	E130307A14Rik	antisense
ENSMUSG00000099364	2210408F21Rik		ENSMUSG00000116114	44.1611	2.68706	0.419671	6.40277	1.52582e-10	7.49099e-10	Gm35853	antisense
ENSMUSG00000089821	B230119M05Rik		ENSMUSG00000087410	65.082	9.35703	1.47599	6.3395	2.30513e-10	1.11616e-09	2310065F04Rik	lincRNA
ENSMUSG00000101942	Gm38484		ENSMUSG00000073147	224.785	1.10973	0.176286	6.29509	3.07228e-10	1.46873e-09	5031425E22Rik	lincRNA
ENSMUSG00000101731	9130024F11Rik		ENSMUSG00000097354	42.259	2.69897	0.429777	6.27994	3.38701e-10	1.61347e-09	2310001H17Rik	lincRNA
ENSMUSG00000102014	Gm10575		ENSMUSG00000087579	38.6727	9.2925	1.48141	6.27273	3.54767e-10	1.68702e-09	Hectd2os	antisense
ENSMUSG00000086825	Zfp335os		ENSMUSG00000101746	30.8677	6.25952	1.08536	5.7672	8.05971e-09	3.43293e-08	2310043L19Rik	lincRNA
ENSMUSG00000103976	1700018A04Rik		ENSMUSG00000053332	1422.6	-0.986308	0.1746	-5.64895	1.61428e-08	6.71661e-08	Gas5	processed_transcript
ENSMUSG00000102474	Gm11827		ENSMUSG00000085912	24.872	3.19816	0.604813	5.28786	1.23758e-07	4.76762e-07	Trp53cor1	lincRNA
ENSMUSG00000102717	4833422C13Rik		ENSMUSG00000074782	45.7088	1.9307	0.381904	5.05546	4.29356e-07	1.5728e-06	4833422C13Rik	antisense
ENSMUSG00000103400	Gm15559		ENSMUSG00000021874	26.115	2.44115	0.489969	4.98225	6.28496e-07	2.26578e-06	4933413J09Rik	lincRNA
ENSMUSG00000089990	Gm41609		ENSMUSG00000073067	26.4913	2.4555	0.493104	4.97968	6.36889e-07	2.29428e-06	9130019P16Rik	processed_transcript
ENSMUSG00000103983	4632428C04Rik		ENSMUSG00000097587	18.0631	3.35894	0.677528	4.95765	7.13517e-07	2.56006e-06	4930578M01Rik	processed_transcript
ENSMUSG00000103767	4833427F10Rik		ENSMUSG00000108015	15.4173	7.60035	1.53796	4.94184	7.73905e-07	2.76883e-06	Gm32591	lincRNA
ENSMUSG00000101746	2310039L15Rik		ENSMUSG00000097888	14.6187	5.61644	1.14982	4.88461	1.03632e-06	3.66255e-06	Gm26682	lincRNA
ENSMUSG00000089713	AI115009		ENSMUSG00000086918	23.4407	7.07314	1.48896	4.7504	2.0302e-06	6.95367e-06	4930429F24Rik	lincRNA
ENSMUSG00000102794	Zeb1os1		ENSMUSG00000097756	9.36528	7.3141	1.57432	4.64587	3.38645e-06	1.1376e-05	A730056A06Rik	antisense
ENSMUSG00000097261	Gm1600		ENSMUSG00000092130	23.5774	-3.27869	0.717317	-4.57077	4.85946e-06	1.61107e-05	D030025P21Rik	antisense
ENSMUSG00000047384	Mir9-2hg		ENSMUSG00000087090	21.1043	6.85697	1.50429	4.55827	5.15762e-06	1.70616e-05	Nctc1	processed_transcript
ENSMUSG00000085257	E130307A14Rik		ENSMUSG00000085348	22.8258	6.82914	1.50643	4.53331	5.80656e-06	1.90978e-05	Myhas	antisense
ENSMUSG00000104045	AW011738		ENSMUSG00000085589	19.2857	4.37122	0.964265	4.53322	5.80917e-06	1.9103e-05	A430078I02Rik	antisense
ENSMUSG00000086358	9630028I04Rik		ENSMUSG00000056735	24.2182	2.23373	0.494048	4.52129	6.14648e-06	2.01666e-05	A930024E05Rik	antisense
ENSMUSG00000102704	Gm45924		ENSMUSG00000086266	14.413	6.99324	1.55575	4.49509	6.95392e-06	2.26699e-05	Igf2os	antisense
ENSMUSG00000085929	Hoxaas2		ENSMUSG00000112925	16.808	2.63231	0.611692	4.30332	1.68258e-05	5.25552e-05	Gm31763	antisense
ENSMUSG00000106961	Gm12992		ENSMUSG00000056445	25.6819	2.05619	0.478007	4.30158	1.69588e-05	5.29442e-05	Hoxaas2	processed_transcript
ENSMUSG00000087187	4632404H12Rik		ENSMUSG00000097494	15.832	3.4572	0.836956	4.13068	3.61685e-05	0.000108707	4933406C10Rik	lincRNA
ENSMUSG00000085201	Gm40617		ENSMUSG00000100005	11.786	3.14139	0.761882	4.12319	3.73657e-05	0.000112109	B130024G19Rik	processed_transcript
ENSMUSG00000115545	Zfp652os		ENSMUSG00000087516	16.6107	6.25475	1.53929	4.06339	4.8365e-05	0.000143581	Tbx3os1	antisense
ENSMUSG00000085845	A730056A06Rik		ENSMUSG00000096956	154.764	0.860282	0.212241	4.05332	5.04954e-05	0.000149459	Snhg18	lincRNA
ENSMUSG00000085976	A430093F15Rik		ENSMUSG00000047384	10.4556	4.10243	1.06456	3.85364	0.000116376	0.000330359	A730013G03Rik	TEC
ENSMUSG00000075027	1110028F18Rik		ENSMUSG00000070997	10.2305	3.22573	0.865783	3.72579	0.000194704	0.000535472	1700055D18Rik	antisense
ENSMUSG00000045464	5330416C01Rik		ENSMUSG00000115426	14.6209	2.92909	0.796712	3.67648	0.000236476	0.000643135	Gm19510	lincRNA
ENSMUSG00000092201	Mir100hg		ENSMUSG00000086741	10.8946	3.77779	1.03463	3.65134	0.000260872	0.000705921	Gm15816	antisense
ENSMUSG00000092397	4921525O09Rik		ENSMUSG00000084799	41.8023	1.3488	0.378294	3.56548	0.000363194	0.000964003	Ino80dos	lincRNA
ENSMUSG00000086308	AW112010		ENSMUSG00000086903	83.2888	1.09733	0.307841	3.56459	0.000364432	0.000967019	Hotair	lincRNA
ENSMUSG00000053615	Platr3		ENSMUSG00000085257	11.8046	3.27857	0.922877	3.55256	0.000381502	0.00100933	Gm13264	lincRNA
ENSMUSG00000084762	2310043L19Rik		ENSMUSG00000086247	31.0279	1.46106	0.41215	3.54498	0.000392649	0.0010365	Gm15787	processed_transcript
ENSMUSG00000086754	F730311O21Rik		ENSMUSG00000102224	41.2265	1.50088	0.434387	3.45516	0.000549957	0.00141919	4930447F24Rik	processed_transcript
ENSMUSG00000055494	C920021L13Rik		ENSMUSG00000098702	32.9784	1.42282	0.415969	3.42049	0.000625073	0.00159904	1500015A07Rik	antisense
ENSMUSG00000109780	Gm17059		ENSMUSG00000116270	5.4072	5.75942	1.6976	3.39269	0.000692092	0.00175975	Gm1600	lincRNA
ENSMUSG00000085436	Gm14635		ENSMUSG00000074415	2394.04	-0.544882	0.167083	-3.26115	0.00110961	0.0027437	Mir100hg	processed_transcript
ENSMUSG00000085151	Actc1dt		ENSMUSG00000117231	10.0724	2.74019	0.860636	3.18391	0.00145298	0.00352893	Gm41609	processed_transcript
ENSMUSG00000006462	1110002L01Rik		ENSMUSG00000112352	7.16648	3.4982	1.10301	3.1715	0.00151654	0.00367149	Gm40617	antisense
ENSMUSG00000084797	Neat1		ENSMUSG00000097572	7.31121	3.39959	1.08631	3.12948	0.00175113	0.00420598	Gm26797	lincRNA
ENSMUSG00000085704	9330104G04Rik		ENSMUSG00000108530	2.86763	5.91602	1.94626	3.03968	0.00236828	0.00555469	4930429H19Rik	lincRNA
ENSMUSG00000100747	4933406I18Rik		ENSMUSG00000116437	2.72574	5.91714	1.97895	2.99004	0.00278939	0.00644776	Gm46545	lincRNA
ENSMUSG00000087455	1600020E01Rik		ENSMUSG00000116802	55.3015	-0.963246	0.335252	-2.8732	0.00406342	0.00915603	Gm5165	lincRNA
ENSMUSG00000087467	Igf2os		ENSMUSG00000100550	3.14039	5.25639	1.84141	2.85454	0.00430988	0.00966982	2310039L15Rik	lincRNA
ENSMUSG00000084946	Gm32591		ENSMUSG00000117916	2.58285	5.47948	1.9622	2.79252	0.0052299	0.0115459	9630028I04Rik	lincRNA
ENSMUSG00000086969	4930404I05Rik		ENSMUSG00000086541	27.159	1.24715	0.452799	2.75431	0.00588153	0.012876	Has2os	processed_transcript
ENSMUSG00000086328	E230016M11Rik		ENSMUSG00000101609	285.789	0.575398	0.209897	2.74134	0.00611893	0.0133524	Kcnq1ot1	antisense
ENSMUSG00000099470	Gm31763		ENSMUSG00000087331	13.3085	1.88412	0.688928	2.73485	0.00624083	0.0135917	1810021B22Rik	antisense
ENSMUSG00000074813	Lincmd1		ENSMUSG00000087088	7.92379	2.50677	0.918589	2.72893	0.006354	0.0138126	Gm16638	antisense
ENSMUSG00000085566	A930024E05Rik		ENSMUSG00000097336	8.46455	4.31712	1.61547	2.67237	0.00753182	0.0161737	Fendrr	processed_transcript
ENSMUSG00000097602	Gm36201		ENSMUSG00000111465	5.38235	3.55822	1.33871	2.65794	0.00786191	0.0168155	Gm47113	lincRNA
ENSMUSG00000085760	Gm13944		ENSMUSG00000086095	5.4512	2.65777	1.0134	2.62263	0.00872543	0.0185072	Gm15328	lincRNA
ENSMUSG00000084843	AI662270		ENSMUSG00000062470	33.8307	1.14953	0.442387	2.59848	0.00936371	0.0197545	Fbxl12os	antisense
ENSMUSG00000104918	9130019P16Rik		ENSMUSG00000086554	3.73315	4.67063	1.8014	2.59278	0.00952032	0.0200557	9530034E10Rik	antisense
ENSMUSG00000102590	4833417C18Rik		ENSMUSG00000097101	30.6501	1.07761	0.41607	2.58997	0.00959851	0.0202046	1810034E14Rik	antisense
ENSMUSG00000103039	Gm4544		ENSMUSG00000086860	3.72655	4.84204	1.87428	2.58341	0.0097828	0.0205698	Gm1720	lincRNA
ENSMUSG00000086392	Gm29904		ENSMUSG00000087455	1.95397	5.13054	2.0317	2.52524	0.0115619	0.0239818	5330411J11Rik	processed_transcript
ENSMUSG00000097885	1500015A07Rik		ENSMUSG00000086429	136.29	0.590443	0.237776	2.48319	0.0130213	0.026686	Gt(ROSA)26Sor	antisense
ENSMUSG00000103041	3830432H09Rik		ENSMUSG00000086894	36.4811	1.06803	0.431177	2.47702	0.0132486	0.0271136	Gm15708	sense_intronic
ENSMUSG00000102545	4933439C10Rik		ENSMUSG00000059659	11.0681	1.76873	0.720129	2.45613	0.0140444	0.0285564	Gm10069	antisense
ENSMUSG00000106508	Gm17484		ENSMUSG00000115709	6.399	2.28301	0.950503	2.40189	0.0163104	0.0327964	4930431P22Rik	lincRNA
ENSMUSG00000105941	Gm7008		ENSMUSG00000087024	2.4808	4.67176	1.94724	2.39917	0.0164322	0.0330061	B230119M05Rik	processed_transcript
ENSMUSG00000085956	Gm15510		ENSMUSG00000097882	26.0064	1.23291	0.519945	2.37123	0.0177292	0.0354115	0610038B21Rik	antisense
ENSMUSG00000080727	Gm39043		ENSMUSG00000072893	82.8514	0.680577	0.28952	2.35071	0.0187376	0.0372246	4933439C10Rik	processed_transcript
ENSMUSG00000093577	Gm5129		ENSMUSG00000086392	4.82136	2.59783	1.11642	2.32692	0.0199694	0.0394268	Mccc1os	antisense
ENSMUSG00000050936	Gm36033		ENSMUSG00000096948	10.2528	1.65836	0.714082	2.32237	0.020213	0.039866	Gm4221	antisense
ENSMUSG00000104671	D030025P21Rik
ENSMUSG00000104835	4933417E11Rik
ENSMUSG00000056411	Man2c1os
ENSMUSG00000105810	4930511M06Rik
ENSMUSG00000105729	Kcnq1ot1
ENSMUSG00000104776	4930443O20Rik
ENSMUSG00000106424	2900009J06Rik
ENSMUSG00000106361	1500004A13Rik
ENSMUSG00000085810	4930556M19Rik
ENSMUSG00000104786	Gm14379
ENSMUSG00000097745	Particl
ENSMUSG00000106019	Gm19510
ENSMUSG00000105135	1700001G11Rik
ENSMUSG00000105095	Gm12655
ENSMUSG00000054779	Gm16845
ENSMUSG00000104605	Gm5914
ENSMUSG00000086181	F830208F22Rik
ENSMUSG00000105258	4933422A05Rik
ENSMUSG00000103477	4631405J19Rik
ENSMUSG00000098204	A730013G03Rik
ENSMUSG00000098912	Mccc1os
ENSMUSG00000042579	Bach2os
ENSMUSG00000084846	Gm16325
ENSMUSG00000093553	Gm13264
ENSMUSG00000093656	Gm6093
ENSMUSG00000105139	Gm32618
ENSMUSG00000106086	4930521E06Rik
ENSMUSG00000106230	D130020L05Rik
ENSMUSG00000105957	Hotair
ENSMUSG00000086765	Snhg18
ENSMUSG00000085614	Gm29773
ENSMUSG00000085112	Gm19582
ENSMUSG00000103000	Gm11762
ENSMUSG00000096974	Mannr
ENSMUSG00000070997	Atad3aos
ENSMUSG00000084918	A430035B10Rik
ENSMUSG00000085399	Gm5577
ENSMUSG00000086554	5730405O15Rik
ENSMUSG00000085626	Gm13421
ENSMUSG00000087575	4933406C10Rik
ENSMUSG00000078519	4930467K11Rik
ENSMUSG00000054514	Zbtb11os1
ENSMUSG00000078349	Dancr
ENSMUSG00000086150	4930447F24Rik
ENSMUSG00000087128	D5Ertd605e
ENSMUSG00000059027	Gm1604a
ENSMUSG00000085667	5430431A17Rik
ENSMUSG00000101493	5031425E22Rik
ENSMUSG00000073739	A730081D07Rik
ENSMUSG00000103366	Gm17382
ENSMUSG00000085213	Gm10069
ENSMUSG00000096221	A930006K02Rik
ENSMUSG00000103183	Gm15787
ENSMUSG00000106535	Foxd2os
ENSMUSG00000087314	1700108F19Rik
ENSMUSG00000106457	1810034E14Rik
ENSMUSG00000107201	Hectd2os
ENSMUSG00000106678	Gm30108
ENSMUSG00000107195	Kcnmb4os2
ENSMUSG00000106943	Tsix
ENSMUSG00000107374	A930037H05Rik
ENSMUSG00000106164	Gm16287
ENSMUSG00000105826	4930578M01Rik
ENSMUSG00000072769	5330411J11Rik
ENSMUSG00000097140	Firre
ENSMUSG00000086401	1810021B22Rik
ENSMUSG00000105112	4833419F23Rik
ENSMUSG00000086075	Gm46545
ENSMUSG00000106209	Gm13270
ENSMUSG00000056735	Gas5
ENSMUSG00000105107	2310001H17Rik
ENSMUSG00000105881	4930429F24Rik
ENSMUSG00000104694	5830432E09Rik
ENSMUSG00000106662	Gm15638
ENSMUSG00000107090	4921531C22Rik
ENSMUSG00000104686	Gm16124
ENSMUSG00000086894	Malat1
ENSMUSG00000106820	C230035I16Rik
ENSMUSG00000106891	D5Ertd615e
ENSMUSG00000100783	Gm4221
ENSMUSG00000107271	Gm45650
ENSMUSG00000107164	Morrbid
ENSMUSG00000098233	G630016G05Rik
ENSMUSG00000073147	Gt(ROSA)26Sor
ENSMUSG00000105565	Hoxa11os
ENSMUSG00000053121	Airn
ENSMUSG00000107086	1810062O18Rik
ENSMUSG00000107265	Tbx3os1
ENSMUSG00000055424	1600027J07Rik
ENSMUSG00000107277	4933413J09Rik
ENSMUSG00000107276	1700030F04Rik
ENSMUSG00000104701	Has2os
ENSMUSG00000029092	Gm29811
ENSMUSG00000097640	AI463229
ENSMUSG00000107194	4930429H19Rik
ENSMUSG00000045238	Brip1os
ENSMUSG00000106035	Gm16104
ENSMUSG00000099061	Gm12708
ENSMUSG00000090558	Gm26797
ENSMUSG00000105471	F420014N23Rik
ENSMUSG00000086247	Jpx
ENSMUSG00000087516	6430573P05Rik
ENSMUSG00000104719	Fendrr
ENSMUSG00000106555	B130024G19Rik
ENSMUSG00000090086	6230400D17Rik
ENSMUSG00000107335	Cerox1
ENSMUSG00000086873	Gm15708
ENSMUSG00000100465	1700055D18Rik
ENSMUSG00000087380	Gm15328
ENSMUSG00000106707	Trp53cor1
ENSMUSG00000107709	Gm11944
ENSMUSG00000085412	4930479D17Rik
ENSMUSG00000056445	2610206C17Rik
ENSMUSG00000086427	Gm33148
ENSMUSG00000098435	Gm15889
ENSMUSG00000087231	Dlx1as
ENSMUSG00000108591	Fbxl12os
ENSMUSG00000097569	Gm5547
ENSMUSG00000107546	Nctc1
ENSMUSG00000108015	Gm16244
ENSMUSG00000097048	B430319G15Rik
ENSMUSG00000084950	2310065F04Rik
ENSMUSG00000108181	1700120C14Rik
ENSMUSG00000108308	A530072M11Rik
ENSMUSG00000108274	Gm16090
ENSMUSG00000107696	Gm15691
ENSMUSG00000090576	Gm35853
ENSMUSG00000108232	A530013C23Rik
ENSMUSG00000059659	Myhas
ENSMUSG00000086863	A430078I02Rik
ENSMUSG00000108126	9530034E10Rik
ENSMUSG00000085238	Gm14966
ENSMUSG00000106734	Gm19412
ENSMUSG00000087305	A930038B10Rik
ENSMUSG00000086212	Gm47113
ENSMUSG00000073067	6330415G19Rik
ENSMUSG00000107406	3830408C21Rik
ENSMUSG00000108435	Gm17315
ENSMUSG00000108368	1700101I11Rik
ENSMUSG00000085589	Gm33989
ENSMUSG00000108197	4930431P22Rik
ENSMUSG00000107397	Gm16638
ENSMUSG00000107714
ENSMUSG00000107458
ENSMUSG00000086429
ENSMUSG00000107812
ENSMUSG00000099869
ENSMUSG00000097831
ENSMUSG00000097354
ENSMUSG00000097675
ENSMUSG00000107567
ENSMUSG00000108161
ENSMUSG00000109424
ENSMUSG00000099098
ENSMUSG00000097750
ENSMUSG00000108732
ENSMUSG00000108621
ENSMUSG00000108322
ENSMUSG00000109501
ENSMUSG00000087178
ENSMUSG00000100005
ENSMUSG00000108530
ENSMUSG00000108601
ENSMUSG00000109145
ENSMUSG00000109450
ENSMUSG00000109341
ENSMUSG00000085236
ENSMUSG00000109130
ENSMUSG00000109052
ENSMUSG00000085095
ENSMUSG00000073985
ENSMUSG00000109808
ENSMUSG00000108736
ENSMUSG00000109167
ENSMUSG00000109814
ENSMUSG00000086502
ENSMUSG00000109016
ENSMUSG00000109570
ENSMUSG00000086742
ENSMUSG00000110125
ENSMUSG00000086604
ENSMUSG00000108043
ENSMUSG00000097842
ENSMUSG00000074355
ENSMUSG00000097178
ENSMUSG00000109198
ENSMUSG00000110357
ENSMUSG00000109962
ENSMUSG00000109115
ENSMUSG00000108978
ENSMUSG00000097756
ENSMUSG00000104453
ENSMUSG00000087088
ENSMUSG00000099137
ENSMUSG00000087475
ENSMUSG00000108452
ENSMUSG00000108720
ENSMUSG00000086108
ENSMUSG00000097595
ENSMUSG00000097471
ENSMUSG00000073787
ENSMUSG00000087090
ENSMUSG00000101609
ENSMUSG00000109871
ENSMUSG00000110148
ENSMUSG00000043794
ENSMUSG00000091514
ENSMUSG00000100706
ENSMUSG00000109992
ENSMUSG00000086866
ENSMUSG00000110030
ENSMUSG00000097882
ENSMUSG00000097296
ENSMUSG00000074178
ENSMUSG00000089712
ENSMUSG00000104168
ENSMUSG00000099139
ENSMUSG00000102271
ENSMUSG00000086717
ENSMUSG00000098221
ENSMUSG00000110540
ENSMUSG00000110547
ENSMUSG00000048484
ENSMUSG00000098322
ENSMUSG00000086741
ENSMUSG00000110317
ENSMUSG00000110289
ENSMUSG00000086681
ENSMUSG00000074292
ENSMUSG00000090105
ENSMUSG00000110340
ENSMUSG00000098120
ENSMUSG00000097336
ENSMUSG00000062470
ENSMUSG00000096981
ENSMUSG00000110774
ENSMUSG00000111746
ENSMUSG00000074415
ENSMUSG00000086914
ENSMUSG00000086539
ENSMUSG00000074213
ENSMUSG00000086918
ENSMUSG00000103715
ENSMUSG00000103710
ENSMUSG00000111796
ENSMUSG00000090207
ENSMUSG00000102224
ENSMUSG00000111324
ENSMUSG00000111465
ENSMUSG00000111059
ENSMUSG00000111312
ENSMUSG00000086728
ENSMUSG00000111058
ENSMUSG00000111818
ENSMUSG00000104263
ENSMUSG00000102803
ENSMUSG00000103622
ENSMUSG00000101595
ENSMUSG00000097777
ENSMUSG00000097504
ENSMUSG00000097820
ENSMUSG00000111000
ENSMUSG00000097572
ENSMUSG00000095123
ENSMUSG00000111888
ENSMUSG00000111052
ENSMUSG00000086148
ENSMUSG00000112352
ENSMUSG00000046463
ENSMUSG00000112332
ENSMUSG00000098055
ENSMUSG00000097921
ENSMUSG00000112925
ENSMUSG00000112275
ENSMUSG00000112442
ENSMUSG00000085779
ENSMUSG00000085327
ENSMUSG00000084849
ENSMUSG00000112922
ENSMUSG00000112847
ENSMUSG00000112666
ENSMUSG00000100550
ENSMUSG00000112234
ENSMUSG00000085837
ENSMUSG00000052291
ENSMUSG00000097331
ENSMUSG00000112742
ENSMUSG00000111927
ENSMUSG00000093672
ENSMUSG00000110894
ENSMUSG00000087177
ENSMUSG00000111045
ENSMUSG00000112327
ENSMUSG00000097370
ENSMUSG00000091184
ENSMUSG00000112433
ENSMUSG00000084941
ENSMUSG00000087507
ENSMUSG00000073052
ENSMUSG00000109829
ENSMUSG00000087107
ENSMUSG00000085208
ENSMUSG00000108634
ENSMUSG00000087574
ENSMUSG00000086015
ENSMUSG00000085242
ENSMUSG00000086487
ENSMUSG00000085985
ENSMUSG00000087675
ENSMUSG00000102881
ENSMUSG00000053263
ENSMUSG00000085979
ENSMUSG00000086725
ENSMUSG00000086245
ENSMUSG00000085379
ENSMUSG00000060808
ENSMUSG00000087410
ENSMUSG00000085479
ENSMUSG00000085348
ENSMUSG00000087523
ENSMUSG00000085359
ENSMUSG00000086191
ENSMUSG00000084844
ENSMUSG00000085586
ENSMUSG00000086283
ENSMUSG00000086222
ENSMUSG00000086932
ENSMUSG00000087064
ENSMUSG00000100779
ENSMUSG00000109408
ENSMUSG00000043993
ENSMUSG00000112276
ENSMUSG00000112891
ENSMUSG00000114049
ENSMUSG00000085472
ENSMUSG00000035983
ENSMUSG00000112278
ENSMUSG00000099478
ENSMUSG00000113656
ENSMUSG00000113102
ENSMUSG00000097160
ENSMUSG00000097121
ENSMUSG00000113535
ENSMUSG00000097100
ENSMUSG00000112308
ENSMUSG00000071456
ENSMUSG00000112006
ENSMUSG00000097494
ENSMUSG00000114157
ENSMUSG00000114178
ENSMUSG00000111933
ENSMUSG00000097729
ENSMUSG00000097832
ENSMUSG00000103898
ENSMUSG00000113017
ENSMUSG00000113883
ENSMUSG00000114337
ENSMUSG00000114708
ENSMUSG00000114249
ENSMUSG00000097495
ENSMUSG00000113211
ENSMUSG00000114633
ENSMUSG00000097101
ENSMUSG00000114726
ENSMUSG00000113342
ENSMUSG00000087143
ENSMUSG00000050334
ENSMUSG00000114193
ENSMUSG00000114425
ENSMUSG00000071181
ENSMUSG00000114627
ENSMUSG00000113789
ENSMUSG00000085024
ENSMUSG00000113515
ENSMUSG00000038408
ENSMUSG00000112963
ENSMUSG00000114828
ENSMUSG00000086693
ENSMUSG00000062282
ENSMUSG00000114596
ENSMUSG00000113238
ENSMUSG00000114771
ENSMUSG00000113796
ENSMUSG00000112964
ENSMUSG00000113047
ENSMUSG00000074782
ENSMUSG00000054944
ENSMUSG00000114715
ENSMUSG00000114532
ENSMUSG00000084925
ENSMUSG00000114241
ENSMUSG00000021874
ENSMUSG00000115813
ENSMUSG00000097310
ENSMUSG00000085913
ENSMUSG00000086746
ENSMUSG00000115003
ENSMUSG00000105868
ENSMUSG00000115222
ENSMUSG00000090374
ENSMUSG00000101009
ENSMUSG00000115709
ENSMUSG00000115718
ENSMUSG00000114883
ENSMUSG00000097601
ENSMUSG00000115109
ENSMUSG00000115801
ENSMUSG00000115100
ENSMUSG00000085984
ENSMUSG00000115494
ENSMUSG00000115591
ENSMUSG00000115480
ENSMUSG00000096971
ENSMUSG00000115317
ENSMUSG00000115546
ENSMUSG00000086541
ENSMUSG00000116299
ENSMUSG00000116288
ENSMUSG00000116697
ENSMUSG00000115971
ENSMUSG00000084915
ENSMUSG00000097150
ENSMUSG00000097587
ENSMUSG00000100599
ENSMUSG00000089968
ENSMUSG00000116518
ENSMUSG00000096111
ENSMUSG00000116114
ENSMUSG00000116010
ENSMUSG00000116056
ENSMUSG00000116066
ENSMUSG00000087221
ENSMUSG00000115198
ENSMUSG00000115138
ENSMUSG00000096956
ENSMUSG00000115405
ENSMUSG00000115620
ENSMUSG00000115172
ENSMUSG00000115426
ENSMUSG00000075511
ENSMUSG00000087331
ENSMUSG00000116190
ENSMUSG00000115980
ENSMUSG00000086903
ENSMUSG00000087168
ENSMUSG00000097184
ENSMUSG00000085781
ENSMUSG00000085826
ENSMUSG00000055972
ENSMUSG00000087354
ENSMUSG00000085398
ENSMUSG00000084866
ENSMUSG00000116589
ENSMUSG00000116641
ENSMUSG00000117039
ENSMUSG00000116270
ENSMUSG00000116437
ENSMUSG00000116617
ENSMUSG00000116840
ENSMUSG00000102101
ENSMUSG00000097768
ENSMUSG00000117129
ENSMUSG00000116955
ENSMUSG00000117110
ENSMUSG00000078247
ENSMUSG00000117278
ENSMUSG00000116802
ENSMUSG00000117322
ENSMUSG00000091475
ENSMUSG00000117007
ENSMUSG00000118049
ENSMUSG00000117858
ENSMUSG00000118239
ENSMUSG00000117355
ENSMUSG00000117980
ENSMUSG00000092171
ENSMUSG00000089849
ENSMUSG00000073394
ENSMUSG00000117250
ENSMUSG00000118651
ENSMUSG00000117628
ENSMUSG00000095193
ENSMUSG00000090069
ENSMUSG00000078838
ENSMUSG00000117916
ENSMUSG00000085912
ENSMUSG00000097125
ENSMUSG00000117818
ENSMUSG00000118071
ENSMUSG00000117879
ENSMUSG00000101438
ENSMUSG00000117029
ENSMUSG00000097282
ENSMUSG00000117231
ENSMUSG00000117401
ENSMUSG00000117508
ENSMUSG00000117605
ENSMUSG00000086095
ENSMUSG00000073590
ENSMUSG00000096948
ENSMUSG00000098702
ENSMUSG00000118163
ENSMUSG00000117775
ENSMUSG00000097141
ENSMUSG00000097888
ENSMUSG00000117520
ENSMUSG00000063087
ENSMUSG00000117548
ENSMUSG00000085595
ENSMUSG00000097430
ENSMUSG00000103985
ENSMUSG00000104512
ENSMUSG00000097330
ENSMUSG00000117926
ENSMUSG00000086607
ENSMUSG00000114210
ENSMUSG00000117992
ENSMUSG00000117764
ENSMUSG00000097666
ENSMUSG00000073529
ENSMUSG00000117710
ENSMUSG00000118243
ENSMUSG00000097404
ENSMUSG00000108414
ENSMUSG00000067577
ENSMUSG00000117865
ENSMUSG00000090235
ENSMUSG00000117698
ENSMUSG00000117814
ENSMUSG00000118099
ENSMUSG00000118077
ENSMUSG00000092274
ENSMUSG00000079467
ENSMUSG00000075010
ENSMUSG00000118212
ENSMUSG00000087579
ENSMUSG00000092250
ENSMUSG00000117900
ENSMUSG00000097636
ENSMUSG00000087252
ENSMUSG00000087424
ENSMUSG00000087390
ENSMUSG00000109459
ENSMUSG00000086736
ENSMUSG00000085715
ENSMUSG00000097571
ENSMUSG00000086860
ENSMUSG00000087159
ENSMUSG00000087591
ENSMUSG00000085396
ENSMUSG00000087365
ENSMUSG00000085314
ENSMUSG00000087024
ENSMUSG00000099906
ENSMUSG00000090031
ENSMUSG00000097892
ENSMUSG00000104520
ENSMUSG00000106978
ENSMUSG00000086266
ENSMUSG00000108854
ENSMUSG00000055323
ENSMUSG00000074171
ENSMUSG00000103103
ENSMUSG00000072893
ENSMUSG00000092130
ENSMUSG00000097577
ENSMUSG00000096967
ENSMUSG00000092341

## Sheet: GFP_GM.unique_peaks_lnc
ENSMUSG00000054493	Xist		ENSEMBL	baseMean	log2FoldChange	lfcSE	stat	pvalue	padj	gene_name	gene_type
ENSMUSG00000097573	Gm16325		ENSMUSG00000108239	8.25876	-3.44406	1.25772	-2.73834	0.00617509	0.0493299	Gm19434	antisense
ENSMUSG00000073627	Gm11110
ENSMUSG00000101028	Gm13264
ENSMUSG00000100658	Gm16201
ENSMUSG00000103543	2610307P16Rik
ENSMUSG00000073485	5930430L01Rik
ENSMUSG00000104348	9230116N13Rik
ENSMUSG00000096929	Plet1os
ENSMUSG00000103280	BC106179
ENSMUSG00000096992	Gm36582
ENSMUSG00000103839	B130034C11Rik
ENSMUSG00000097819	4930555A03Rik
ENSMUSG00000099364	Snhg4
ENSMUSG00000089706	Lncenc1
ENSMUSG00000098447	C530005A16Rik
ENSMUSG00000101791	Gm9831
ENSMUSG00000097403	2610020C07Rik
ENSMUSG00000097028	Gm44507
ENSMUSG00000091393	AI839979
ENSMUSG00000086350	5031425E22Rik
ENSMUSG00000102494	A730081D07Rik
ENSMUSG00000085257	4930581F22Rik
ENSMUSG00000085057	Gm19619
ENSMUSG00000085767	Gm10069
ENSMUSG00000052248	Gm12022
ENSMUSG00000086396	1700020G17Rik
ENSMUSG00000100255	1700025F24Rik
ENSMUSG00000099632	4933433G19Rik
ENSMUSG00000087246	Gm14827
ENSMUSG00000087496	8430426J06Rik
ENSMUSG00000106933	5033403F01Rik
ENSMUSG00000074813	Gm26533
ENSMUSG00000086652	Dleu2
ENSMUSG00000073236	Gm6712
ENSMUSG00000085385	Gm15413
ENSMUSG00000097885	1700113A16Rik
ENSMUSG00000103041	5530601H04Rik
ENSMUSG00000106293	Gm10416
ENSMUSG00000074466	Gm45924
ENSMUSG00000105552	4933412O06Rik
ENSMUSG00000097167	Mir22hg
ENSMUSG00000106383	R74862
ENSMUSG00000093577	5830432E09Rik
ENSMUSG00000104671	4933417D19Rik
ENSMUSG00000105789	Gm16617
ENSMUSG00000097761	2210406O10Rik
ENSMUSG00000053897	D5Ertd615e
ENSMUSG00000106361	Zeb2os
ENSMUSG00000085810	4930513N10Rik
ENSMUSG00000106157	Snhg17
ENSMUSG00000105975	Gm19710
ENSMUSG00000096935	Morrbid
ENSMUSG00000098912	4921525O09Rik
ENSMUSG00000106218	1110046J04Rik
ENSMUSG00000097204	Hoxaas3
ENSMUSG00000104795	Gm57749
ENSMUSG00000106107	Gm16740
ENSMUSG00000106025	Gm50340
ENSMUSG00000028009	Gm26788
ENSMUSG00000106086	F730311O21Rik
ENSMUSG00000086561	1110002L01Rik
ENSMUSG00000104621	Neat1
ENSMUSG00000087366	Gm13415
ENSMUSG00000066178	4930404I05Rik
ENSMUSG00000087142	2500004C02Rik
ENSMUSG00000085023	Gm11423
ENSMUSG00000085408	AI463229
ENSMUSG00000085213	E230016M11Rik
ENSMUSG00000106269	Gm10421
ENSMUSG00000092354	F630040K05Rik
ENSMUSG00000105826	Gm19605
ENSMUSG00000105376	AI662270
ENSMUSG00000086075	2900093K20Rik
ENSMUSG00000105881	G730013B05Rik
ENSMUSG00000085227	Eldr
ENSMUSG00000104950	A830035O19Rik
ENSMUSG00000104886	Mir99ahg
ENSMUSG00000073147	4933439C10Rik
ENSMUSG00000107355	Gm39090
ENSMUSG00000106928	A330023F24Rik
ENSMUSG00000039563	Gm15706
ENSMUSG00000029092	Trp53cor1
ENSMUSG00000107319	2810454H06Rik
ENSMUSG00000107198	Kcnq1ot1
ENSMUSG00000105471	1700061I17Rik
ENSMUSG00000105044	1500004A13Rik
ENSMUSG00000090086	Ptgs2os
ENSMUSG00000107143	Gm19434
ENSMUSG00000105699	B430319G15Rik
ENSMUSG00000108207	Gm15417
ENSMUSG00000106951	6330418K02Rik
ENSMUSG00000085971	Ppp1r36dn
ENSMUSG00000107096	A930038B10Rik
ENSMUSG00000085696	3830408C21Rik
ENSMUSG00000087231	Appbp2os
ENSMUSG00000059659	B230216N24Rik
ENSMUSG00000100876	Pvt1
ENSMUSG00000108239	C730014E05Rik
ENSMUSG00000086013	1700120K04Rik
ENSMUSG00000108126	Reno1
ENSMUSG00000107909	Slc39a8
ENSMUSG00000107881	Gm33989
ENSMUSG00000108199	4930555B11Rik
ENSMUSG00000107768
ENSMUSG00000109455
ENSMUSG00000097750
ENSMUSG00000086631
ENSMUSG00000108621
ENSMUSG00000109051
ENSMUSG00000109157
ENSMUSG00000108427
ENSMUSG00000109052
ENSMUSG00000108511
ENSMUSG00000108420
ENSMUSG00000108801
ENSMUSG00000108614
ENSMUSG00000086742
ENSMUSG00000086533
ENSMUSG00000109015
ENSMUSG00000109198
ENSMUSG00000109962
ENSMUSG00000109536
ENSMUSG00000108350
ENSMUSG00000053049
ENSMUSG00000108449
ENSMUSG00000109517
ENSMUSG00000086942
ENSMUSG00000099579
ENSMUSG00000108402
ENSMUSG00000097471
ENSMUSG00000059277
ENSMUSG00000101609
ENSMUSG00000110129
ENSMUSG00000100706
ENSMUSG00000109693
ENSMUSG00000087266
ENSMUSG00000110388
ENSMUSG00000109812
ENSMUSG00000110426
ENSMUSG00000074136
ENSMUSG00000110611
ENSMUSG00000097637
ENSMUSG00000110317
ENSMUSG00000085030
ENSMUSG00000110697
ENSMUSG00000070315
ENSMUSG00000111521
ENSMUSG00000111329
ENSMUSG00000103672
ENSMUSG00000101304
ENSMUSG00000056031
ENSMUSG00000103622
ENSMUSG00000097099
ENSMUSG00000110945
ENSMUSG00000111905
ENSMUSG00000100558
ENSMUSG00000034764
ENSMUSG00000093672
ENSMUSG00000056316
ENSMUSG00000110894
ENSMUSG00000112229
ENSMUSG00000085456
ENSMUSG00000101801
ENSMUSG00000109829
ENSMUSG00000085148
ENSMUSG00000087107
ENSMUSG00000084835
ENSMUSG00000086078
ENSMUSG00000087060
ENSMUSG00000085675
ENSMUSG00000072847
ENSMUSG00000085175
ENSMUSG00000075389
ENSMUSG00000090758
ENSMUSG00000116705
ENSMUSG00000113587
ENSMUSG00000084979
ENSMUSG00000113302
ENSMUSG00000114005
ENSMUSG00000114159
ENSMUSG00000073000
ENSMUSG00000112852
ENSMUSG00000112308
ENSMUSG00000071456
ENSMUSG00000087109
ENSMUSG00000114045
ENSMUSG00000113585
ENSMUSG00000097476
ENSMUSG00000099907
ENSMUSG00000085457
ENSMUSG00000096932
ENSMUSG00000097373
ENSMUSG00000086889
ENSMUSG00000113211
ENSMUSG00000110393
ENSMUSG00000078952
ENSMUSG00000114612
ENSMUSG00000071181
ENSMUSG00000113960
ENSMUSG00000085936
ENSMUSG00000113185
ENSMUSG00000114828
ENSMUSG00000086693
ENSMUSG00000114362
ENSMUSG00000112964
ENSMUSG00000097310
ENSMUSG00000093452
ENSMUSG00000100162
ENSMUSG00000097633
ENSMUSG00000097743
ENSMUSG00000097589
ENSMUSG00000085829
ENSMUSG00000115685
ENSMUSG00000115750
ENSMUSG00000115249
ENSMUSG00000097039
ENSMUSG00000115332
ENSMUSG00000116004
ENSMUSG00000098620
ENSMUSG00000115620
ENSMUSG00000114994
ENSMUSG00000101568
ENSMUSG00000115970
ENSMUSG00000097643
ENSMUSG00000097537
ENSMUSG00000115936
ENSMUSG00000068463
ENSMUSG00000097694
ENSMUSG00000097876
ENSMUSG00000090386
ENSMUSG00000102562
ENSMUSG00000093606
ENSMUSG00000087354
ENSMUSG00000045231
ENSMUSG00000116793
ENSMUSG00000022639
ENSMUSG00000116858
ENSMUSG00000117278
ENSMUSG00000072761
ENSMUSG00000117007
ENSMUSG00000097727
ENSMUSG00000117250
ENSMUSG00000095193
ENSMUSG00000116590
ENSMUSG00000118147
ENSMUSG00000117028
ENSMUSG00000085912
ENSMUSG00000079414
ENSMUSG00000097282
ENSMUSG00000086935
ENSMUSG00000117869
ENSMUSG00000118012
ENSMUSG00000097748
ENSMUSG00000097413
ENSMUSG00000117764
ENSMUSG00000118004
ENSMUSG00000118057
ENSMUSG00000118100
ENSMUSG00000118273
ENSMUSG00000118226
ENSMUSG00000118106
ENSMUSG00000118032
ENSMUSG00000097792
ENSMUSG00000117814
ENSMUSG00000118149
ENSMUSG00000118138
ENSMUSG00000086937
ENSMUSG00000084904
ENSMUSG00000087174
ENSMUSG00000096768
ENSMUSG00000105987
ENSMUSG00000085560
ENSMUSG00000072893
ENSMUSG00000085628
ENSMUSG00000092274
ENSMUSG00000086503

## Sheet: M3_GMvsGFP_GM.intersect_lnc
ENSMUSG00000097893	Gm12592		ENSEMBL	baseMean	log2FoldChange	lfcSE	stat	pvalue	padj	gene_name	gene_type
ENSMUSG00000103746	Xist		ENSMUSG00000115326	920.982	-1.48629	0.208925	-7.11401	1.1272e-12	1.00668e-10	Gm35019	lincRNA
ENSMUSG00000087589	B130055M24Rik		ENSMUSG00000097248	128.986	1.56889	0.261093	6.00892	1.86766e-09	9.96945e-08	Gm2694	lincRNA
ENSMUSG00000103270	Gm11110		ENSMUSG00000086454	109.512	-1.56972	0.278076	-5.64491	1.65268e-08	7.01984e-07	Platr14	processed_transcript
ENSMUSG00000100816	Gm5165		ENSMUSG00000100798	62.5536	-1.21053	0.266426	-4.54358	5.53073e-06	0.000129503	Gm19589	lincRNA
ENSMUSG00000100763	Gm15816		ENSMUSG00000097415	1353.92	-0.795211	0.178878	-4.44556	8.76649e-06	0.000193557	AU020206	lincRNA
ENSMUSG00000097649	0610038B21Rik		ENSMUSG00000031736	112.974	1.0135	0.232823	4.3531	1.34227e-05	0.000281634	Crnde	processed_transcript
ENSMUSG00000087022	4933433H22Rik		ENSMUSG00000112854	174.339	-2.34666	0.575555	-4.07722	4.55781e-05	0.000820406	Gm38403	lincRNA
ENSMUSG00000084799	0610031O16Rik		ENSMUSG00000064043	130.496	0.661843	0.221822	2.98367	0.00284811	0.0272152	Trerf1	processed_transcript
ENSMUSG00000102140	1700022N22Rik		ENSMUSG00000097960	121.79	-0.896987	0.312581	-2.86962	0.00410967	0.0359874	A330074K22Rik	lincRNA
ENSMUSG00000073627	9230116N13Rik		ENSMUSG00000086427	105.875	0.640443	0.224798	2.84897	0.00438611	0.0378607	Hoxa11os	processed_transcript
ENSMUSG00000100798	Gm36582
ENSMUSG00000101952	B130034C11Rik
ENSMUSG00000100009	Gm35507
ENSMUSG00000054006	4933407K13Rik
ENSMUSG00000054412	D330041H03Rik
ENSMUSG00000097113	Gm43915
ENSMUSG00000103670	Ino80dos
ENSMUSG00000102961	A430108G06Rik
ENSMUSG00000053332	4930461G14Rik
ENSMUSG00000097503	5430416N02Rik
ENSMUSG00000104279	Gm42067
ENSMUSG00000097784	Norad
ENSMUSG00000104435	C530005A16Rik
ENSMUSG00000097845	Trerf1
ENSMUSG00000089812	Snhg12
ENSMUSG00000096929	AU020206
ENSMUSG00000103280	Psmb7-ps2
ENSMUSG00000098234	Gm37915
ENSMUSG00000096992	Gm38484
ENSMUSG00000104523	9130024F11Rik
ENSMUSG00000102676	Gm10575
ENSMUSG00000109599	Alkbh3os1
ENSMUSG00000103839	Oip5os1
ENSMUSG00000087213	E230032D23Rik
ENSMUSG00000103756	Zfp335os
ENSMUSG00000089714	1700018A04Rik
ENSMUSG00000100980	2700038G22Rik
ENSMUSG00000097251	Gm6787
ENSMUSG00000099375	3200001D21Rik
ENSMUSG00000099843	Gm13470
ENSMUSG00000101791	4833422C13Rik
ENSMUSG00000102425	Gm10432
ENSMUSG00000097403	H19
ENSMUSG00000097754	8430426J06Rik
ENSMUSG00000100954	Gm26533
ENSMUSG00000100594	Dhrs13os
ENSMUSG00000099568	3110045C21Rik
ENSMUSG00000026729	Gm32856
ENSMUSG00000086593	Gm19589
ENSMUSG00000103400	Gm14230
ENSMUSG00000103983	Mir9-2hg
ENSMUSG00000091993	Gm15413
ENSMUSG00000102278	E130307A14Rik
ENSMUSG00000103308	5530601H04Rik
ENSMUSG00000102246	Gm45924
ENSMUSG00000102840	Anxa13
ENSMUSG00000085057	Gm11747
ENSMUSG00000087515	Hoxaas2
ENSMUSG00000086779	Gm12992
ENSMUSG00000085767	Gm46430
ENSMUSG00000086714	Gm13544
ENSMUSG00000085543	R74862
ENSMUSG00000085929	Gm10076
ENSMUSG00000086995	4632404H12Rik
ENSMUSG00000085735	BC002059
ENSMUSG00000063714	4930515G01Rik
ENSMUSG00000086544	Snhg5
ENSMUSG00000027196	Ptgs2os2
ENSMUSG00000045464	Gm31814
ENSMUSG00000086454	Gm17396
ENSMUSG00000085438	Mir100hg
ENSMUSG00000087519	A330074K22Rik
ENSMUSG00000074876	Gm26788
ENSMUSG00000087017	AA465934
ENSMUSG00000053615	1110002L01Rik
ENSMUSG00000085485	Neat1
ENSMUSG00000087377	A230020J21Rik
ENSMUSG00000055494	Gm11715
ENSMUSG00000092283	1600020E01Rik
ENSMUSG00000085436	Ifi30
ENSMUSG00000074578	Tomm6os
ENSMUSG00000087624	Gm13415
ENSMUSG00000085704	Gm11423
ENSMUSG00000102691	E230016M11Rik
ENSMUSG00000086657	Epb41l4aos
ENSMUSG00000087612	Gm19605
ENSMUSG00000085766	Ccdc22
ENSMUSG00000079499	Gm15471
ENSMUSG00000039798	Kank4os
ENSMUSG00000100747	1300002E11Rik
ENSMUSG00000087269	1700096K18Rik
ENSMUSG00000086644	0610040B10Rik
ENSMUSG00000054181	Gm4419
ENSMUSG00000087545	Dnm3os
ENSMUSG00000086328	9330159M07Rik
ENSMUSG00000086421	Sp3os
ENSMUSG00000087458	D830039M14Rik
ENSMUSG00000086416	1110019D14Rik
ENSMUSG00000074813	1500015A07Rik
ENSMUSG00000074807	Chaserr
ENSMUSG00000103009	4930500A05Rik
ENSMUSG00000085566	Snhg16
ENSMUSG00000073236	4933439C10Rik
ENSMUSG00000102869	Gm39090
ENSMUSG00000087179	A930012L18Rik
ENSMUSG00000085741	4833418N02Rik
ENSMUSG00000085385	Gm17484
ENSMUSG00000078956	Gm7008
ENSMUSG00000086453	Ftx
ENSMUSG00000085495	4933431E20Rik
ENSMUSG00000097365	Gm30551
ENSMUSG00000087108	Gm57578
ENSMUSG00000102590	2610035D17Rik
ENSMUSG00000106621	Snhg6
ENSMUSG00000104186	9230114K14Rik
ENSMUSG00000087440	Gm16299
ENSMUSG00000097724	2810454H06Rik
ENSMUSG00000104448	Gm6653
ENSMUSG00000106293	D030025P21Rik
ENSMUSG00000106508	Kcnq1ot1
ENSMUSG00000103408	Gm20324
ENSMUSG00000102893	1500004A13Rik
ENSMUSG00000097004	Gm36266
ENSMUSG00000093577	4930556M19Rik
ENSMUSG00000106197	2810001G20Rik
ENSMUSG00000085754	A930001C03Rik
ENSMUSG00000084997	0610009E02Rik
ENSMUSG00000105355	8430423G03Rik
ENSMUSG00000105509	Particl
ENSMUSG00000105447	Gm19510
ENSMUSG00000097858	Gm10389
ENSMUSG00000097183	5430405H02Rik
ENSMUSG00000106157	BC065397
ENSMUSG00000104546	2700054A10Rik
ENSMUSG00000104444	Gm15934
ENSMUSG00000097786	Gm10532
ENSMUSG00000086090	F830208F22Rik
ENSMUSG00000105910	C4a
ENSMUSG00000102190	4930471E19Rik
ENSMUSG00000102775	Pvt1
ENSMUSG00000104850	Peg13
ENSMUSG00000103502	Gm20735
ENSMUSG00000102191	A930003O13Rik
ENSMUSG00000098912	Gm9949
ENSMUSG00000042579	BC039966
ENSMUSG00000097204	Wincr1
ENSMUSG00000089998	6530402F18Rik
ENSMUSG00000105102	Gm6093
ENSMUSG00000086968	Gm32618
ENSMUSG00000054426	C030034L19Rik
ENSMUSG00000057359	D930007P13Rik
ENSMUSG00000104960	D130020L05Rik
ENSMUSG00000090427	Hotair
ENSMUSG00000106086	Rab26os
ENSMUSG00000099146	Snhg18
ENSMUSG00000104548	5930430L01Rik
ENSMUSG00000085614	Gm2694
ENSMUSG00000085112	9530082P21Rik
ENSMUSG00000073821	Gm29773
ENSMUSG00000086755	4930562F07Rik
ENSMUSG00000084910	Gm12359
ENSMUSG00000086413	Mannr
ENSMUSG00000085183	Gm16796
ENSMUSG00000087366	Trmt61b
ENSMUSG00000085843	8430429K09Rik
ENSMUSG00000085399	4930555A03Rik
ENSMUSG00000087299	1110006O24Rik
ENSMUSG00000086443	Gm5577
ENSMUSG00000028820	Gm35019
ENSMUSG00000085334	Lncenc1
ENSMUSG00000086290	Gm20300
ENSMUSG00000091021	Gm38403
ENSMUSG00000087352	Gm13421
ENSMUSG00000066178	5033417F24Rik
ENSMUSG00000097620	3300005D01Rik
ENSMUSG00000085395	Gm10382
ENSMUSG00000086740	D5Ertd605e
ENSMUSG00000086767	Gm20522
ENSMUSG00000086233	A630072M18Rik
ENSMUSG00000087142	A230028O05Rik
ENSMUSG00000117123	Gm26705
ENSMUSG00000117251	Platr14
ENSMUSG00000085569	5430431A17Rik
ENSMUSG00000087659	5031425E22Rik
ENSMUSG00000086782	A730081D07Rik
ENSMUSG00000091985	Snhg3
ENSMUSG00000059027	Gm10069
ENSMUSG00000085408	4930581F22Rik
ENSMUSG00000086342	Gm15723
ENSMUSG00000097224	Foxd2os
ENSMUSG00000085667	E230029C05Rik
ENSMUSG00000085241	Gm10138
ENSMUSG00000086949	1810034E14Rik
ENSMUSG00000086272	Phtf1os
ENSMUSG00000096221	Kcnmb4os1
ENSMUSG00000073679	Tsix
ENSMUSG00000103183	5033403F01Rik
ENSMUSG00000106535	A930037H05Rik
ENSMUSG00000101013	2410012E07Rik
ENSMUSG00000097180	Lockd
ENSMUSG00000087314	Dleu2
ENSMUSG00000101856	D430036J16Rik
ENSMUSG00000097145	Snhg15
ENSMUSG00000106205	Crnde
ENSMUSG00000107195	2810408I11Rik
ENSMUSG00000091623	Firre
ENSMUSG00000106164	0610005C13Rik
ENSMUSG00000105826	4933404O12Rik
ENSMUSG00000090458	Gm13056
ENSMUSG00000029360	9530052E02Rik
ENSMUSG00000106590	4930594M22Rik
ENSMUSG00000105881	Mir22hg
ENSMUSG00000106662	Gas5
ENSMUSG00000072612	Gm19705
ENSMUSG00000104195	Ipw
ENSMUSG00000086220	4921531C22Rik
ENSMUSG00000097908	Malat1
ENSMUSG00000105851	4930577N17Rik
ENSMUSG00000106617	2210406O10Rik
ENSMUSG00000085227	Lncpint
ENSMUSG00000075585	Rbfaos
ENSMUSG00000089889	4930513N10Rik
ENSMUSG00000086894	Snhg17
ENSMUSG00000106820	Gm16548
ENSMUSG00000079069	A930005H10Rik
ENSMUSG00000087272	A330009N23Rik
ENSMUSG00000107164	Morrbid
ENSMUSG00000104950	AV039307
ENSMUSG00000105076	Hoxa11os
ENSMUSG00000073147	1110046J04Rik
ENSMUSG00000107040	Airn
ENSMUSG00000106928	Chn1os3
ENSMUSG00000039563	Sfpq
ENSMUSG00000104781	Gm15867
ENSMUSG00000087431	Gm9920
ENSMUSG00000105006	1700008J07Rik
ENSMUSG00000045238	2500002B13Rik
ENSMUSG00000097772	Has2os
ENSMUSG00000084878	4930533K18Rik
ENSMUSG00000104559	E130102H24Rik
ENSMUSG00000092183	2500004C02Rik
ENSMUSG00000107121	Brip1os
ENSMUSG00000106825	C630043F03Rik
ENSMUSG00000107191	Gm12602
ENSMUSG00000090086	Gm30794
ENSMUSG00000104818	BC065403
ENSMUSG00000085433	Jpx
ENSMUSG00000106082	Gm4013
ENSMUSG00000086873	Snhg8
ENSMUSG00000087484	Eldr
ENSMUSG00000108207	1700094J05Rik
ENSMUSG00000106951	4932441J04Rik
ENSMUSG00000107096	1110038B12Rik
ENSMUSG00000097616	Mir99ahg
ENSMUSG00000043340	6230400D17Rik
ENSMUSG00000056445	A330023F24Rik
ENSMUSG00000101451	Gm15708
ENSMUSG00000086427	Gm20544
ENSMUSG00000099248	Gm11532
ENSMUSG00000087231	Trp53cor1
ENSMUSG00000108591	Gm17344
ENSMUSG00000107651	3010003L21Rik
ENSMUSG00000097048	9330136K24Rik
ENSMUSG00000084950	Map2k3os
ENSMUSG00000107659	Dlx1as
ENSMUSG00000107999	G530011O06Rik
ENSMUSG00000108103	2810414N06Rik
ENSMUSG00000104222	Fbxl12os
ENSMUSG00000108282	1700001G17Rik
ENSMUSG00000108171	B430319G15Rik
ENSMUSG00000107868	Gm7160
ENSMUSG00000089961	1700120C14Rik
ENSMUSG00000101191	B230217O12Rik
ENSMUSG00000097253	A530072M11Rik
ENSMUSG00000059659	D030028A08Rik
ENSMUSG00000100876	4930586N03Rik
ENSMUSG00000098318	6330418K02Rik
ENSMUSG00000108276	Hk1os
ENSMUSG00000108126	Ppp1r36dn
ENSMUSG00000107402	AU021063
ENSMUSG00000107909	Gm19412
ENSMUSG00000085355	6330415G19Rik
ENSMUSG00000107881	3830408C21Rik
ENSMUSG00000084772	5033430I15Rik
ENSMUSG00000107406	Gm33989
ENSMUSG00000087578	Zfas1
ENSMUSG00000107577	Gm16638
ENSMUSG00000042087
ENSMUSG00000107730
ENSMUSG00000107768
ENSMUSG00000072660
ENSMUSG00000110243
ENSMUSG00000109984
ENSMUSG00000109168
ENSMUSG00000097817
ENSMUSG00000097750
ENSMUSG00000104330
ENSMUSG00000108621
ENSMUSG00000108322
ENSMUSG00000110350
ENSMUSG00000087178
ENSMUSG00000039133
ENSMUSG00000030623
ENSMUSG00000097585
ENSMUSG00000109735
ENSMUSG00000109904
ENSMUSG00000109167
ENSMUSG00000109357
ENSMUSG00000108935
ENSMUSG00000108806
ENSMUSG00000086502
ENSMUSG00000108801
ENSMUSG00000109251
ENSMUSG00000073778
ENSMUSG00000085039
ENSMUSG00000109274
ENSMUSG00000074355
ENSMUSG00000108592
ENSMUSG00000108507
ENSMUSG00000109644
ENSMUSG00000110316
ENSMUSG00000108701
ENSMUSG00000109536
ENSMUSG00000092187
ENSMUSG00000108533
ENSMUSG00000101970
ENSMUSG00000097415
ENSMUSG00000087088
ENSMUSG00000053049
ENSMUSG00000097015
ENSMUSG00000109799
ENSMUSG00000109517
ENSMUSG00000097343
ENSMUSG00000101225
ENSMUSG00000101845
ENSMUSG00000108940
ENSMUSG00000073787
ENSMUSG00000000031
ENSMUSG00000059277
ENSMUSG00000101609
ENSMUSG00000108955
ENSMUSG00000096938
ENSMUSG00000097042
ENSMUSG00000110256
ENSMUSG00000097654
ENSMUSG00000086289
ENSMUSG00000110148
ENSMUSG00000091514
ENSMUSG00000097262
ENSMUSG00000096917
ENSMUSG00000110575
ENSMUSG00000100691
ENSMUSG00000097000
ENSMUSG00000097882
ENSMUSG00000110388
ENSMUSG00000109587
ENSMUSG00000037982
ENSMUSG00000097248
ENSMUSG00000046413
ENSMUSG00000074136
ENSMUSG00000110630
ENSMUSG00000110631
ENSMUSG00000110440
ENSMUSG00000110547
ENSMUSG00000110615
ENSMUSG00000097060
ENSMUSG00000110605
ENSMUSG00000086805
ENSMUSG00000085465
ENSMUSG00000107742
ENSMUSG00000102615
ENSMUSG00000086741
ENSMUSG00000110063
ENSMUSG00000109954
ENSMUSG00000080058
ENSMUSG00000031838
ENSMUSG00000097472
ENSMUSG00000109876
ENSMUSG00000109727
ENSMUSG00000031736
ENSMUSG00000110588
ENSMUSG00000110489
ENSMUSG00000078143
ENSMUSG00000084808
ENSMUSG00000110455
ENSMUSG00000097960
ENSMUSG00000110656
ENSMUSG00000085030
ENSMUSG00000110706
ENSMUSG00000089702
ENSMUSG00000062470
ENSMUSG00000097439
ENSMUSG00000070315
ENSMUSG00000110774
ENSMUSG00000074415
ENSMUSG00000111632
ENSMUSG00000097467
ENSMUSG00000060380
ENSMUSG00000097651
ENSMUSG00000111712
ENSMUSG00000074213
ENSMUSG00000099094
ENSMUSG00000097466
ENSMUSG00000103715
ENSMUSG00000103710
ENSMUSG00000103857
ENSMUSG00000104040
ENSMUSG00000086296
ENSMUSG00000090207
ENSMUSG00000097967
ENSMUSG00000079669
ENSMUSG00000087041
ENSMUSG00000111547
ENSMUSG00000111292
ENSMUSG00000098843
ENSMUSG00000111504
ENSMUSG00000087135
ENSMUSG00000111088
ENSMUSG00000110980
ENSMUSG00000111312
ENSMUSG00000089810
ENSMUSG00000111128
ENSMUSG00000111343
ENSMUSG00000100130
ENSMUSG00000104467
ENSMUSG00000097211
ENSMUSG00000099051
ENSMUSG00000098573
ENSMUSG00000056031
ENSMUSG00000097195
ENSMUSG00000097177
ENSMUSG00000103622
ENSMUSG00000097777
ENSMUSG00000097099
ENSMUSG00000097322
ENSMUSG00000110945
ENSMUSG00000046463
ENSMUSG00000085347
ENSMUSG00000047692
ENSMUSG00000112813
ENSMUSG00000101695
ENSMUSG00000111514
ENSMUSG00000112406
ENSMUSG00000097185
ENSMUSG00000084865
ENSMUSG00000112301
ENSMUSG00000020164
ENSMUSG00000104443
ENSMUSG00000034764
ENSMUSG00000112639
ENSMUSG00000085731
ENSMUSG00000100548
ENSMUSG00000101014
ENSMUSG00000112478
ENSMUSG00000087400
ENSMUSG00000111080
ENSMUSG00000111361
ENSMUSG00000097274
ENSMUSG00000087177
ENSMUSG00000038491
ENSMUSG00000090088
ENSMUSG00000043126
ENSMUSG00000112806
ENSMUSG00000085456
ENSMUSG00000112907
ENSMUSG00000090860
ENSMUSG00000112026
ENSMUSG00000087429
ENSMUSG00000100113
ENSMUSG00000112854
ENSMUSG00000112716
ENSMUSG00000112542
ENSMUSG00000034587
ENSMUSG00000086839
ENSMUSG00000092626
ENSMUSG00000087654
ENSMUSG00000085762
ENSMUSG00000087497
ENSMUSG00000085148
ENSMUSG00000085941
ENSMUSG00000083161
ENSMUSG00000093483
ENSMUSG00000085208
ENSMUSG00000087574
ENSMUSG00000078700
ENSMUSG00000084835
ENSMUSG00000087692
ENSMUSG00000093467
ENSMUSG00000087596
ENSMUSG00000020812
ENSMUSG00000053263
ENSMUSG00000085156
ENSMUSG00000087060
ENSMUSG00000086725
ENSMUSG00000086851
ENSMUSG00000085379
ENSMUSG00000042549
ENSMUSG00000072809
ENSMUSG00000072673
ENSMUSG00000087050
ENSMUSG00000085175
ENSMUSG00000085310
ENSMUSG00000085578
ENSMUSG00000084844
ENSMUSG00000087067
ENSMUSG00000085262
ENSMUSG00000075576
ENSMUSG00000099681
ENSMUSG00000085255
ENSMUSG00000085326
ENSMUSG00000087259
ENSMUSG00000086514
ENSMUSG00000109408
ENSMUSG00000085501
ENSMUSG00000079179
ENSMUSG00000113778
ENSMUSG00000113857
ENSMUSG00000116627
ENSMUSG00000097055
ENSMUSG00000112937
ENSMUSG00000099851
ENSMUSG00000035983
ENSMUSG00000113302
ENSMUSG00000113845
ENSMUSG00000073000
ENSMUSG00000092130
ENSMUSG00000092006
ENSMUSG00000093629
ENSMUSG00000114051
ENSMUSG00000113679
ENSMUSG00000097121
ENSMUSG00000093579
ENSMUSG00000097381
ENSMUSG00000071456
ENSMUSG00000052673
ENSMUSG00000112950
ENSMUSG00000087109
ENSMUSG00000112096
ENSMUSG00000097729
ENSMUSG00000096953
ENSMUSG00000097488
ENSMUSG00000113434
ENSMUSG00000055271
ENSMUSG00000097788
ENSMUSG00000113585
ENSMUSG00000113662
ENSMUSG00000097081
ENSMUSG00000113831
ENSMUSG00000113757
ENSMUSG00000114138
ENSMUSG00000113811
ENSMUSG00000087097
ENSMUSG00000085457
ENSMUSG00000096932
ENSMUSG00000038152
ENSMUSG00000097495
ENSMUSG00000089875
ENSMUSG00000114433
ENSMUSG00000097101
ENSMUSG00000113683
ENSMUSG00000110393
ENSMUSG00000114788
ENSMUSG00000087143
ENSMUSG00000114554
ENSMUSG00000050334
ENSMUSG00000114193
ENSMUSG00000078952
ENSMUSG00000071181
ENSMUSG00000114255
ENSMUSG00000113128
ENSMUSG00000114053
ENSMUSG00000113440
ENSMUSG00000113216
ENSMUSG00000038408
ENSMUSG00000042874
ENSMUSG00000112963
ENSMUSG00000113185
ENSMUSG00000114662
ENSMUSG00000086693
ENSMUSG00000097375
ENSMUSG00000114568
ENSMUSG00000093587
ENSMUSG00000112964
ENSMUSG00000113047
ENSMUSG00000113204
ENSMUSG00000097793
ENSMUSG00000074782
ENSMUSG00000114206
ENSMUSG00000114934
ENSMUSG00000099966
ENSMUSG00000115813
ENSMUSG00000085913
ENSMUSG00000097533
ENSMUSG00000093452
ENSMUSG00000100162
ENSMUSG00000099528
ENSMUSG00000115289
ENSMUSG00000060143
ENSMUSG00000075463
ENSMUSG00000097577
ENSMUSG00000090861
ENSMUSG00000115597
ENSMUSG00000087639
ENSMUSG00000115801
ENSMUSG00000115100
ENSMUSG00000115410
ENSMUSG00000115767
ENSMUSG00000114584
ENSMUSG00000097589
ENSMUSG00000091509
ENSMUSG00000115220
ENSMUSG00000085615
ENSMUSG00000115667
ENSMUSG00000096971
ENSMUSG00000114995
ENSMUSG00000115317
ENSMUSG00000115276
ENSMUSG00000115793
ENSMUSG00000097805
ENSMUSG00000086541
ENSMUSG00000097039
ENSMUSG00000097057
ENSMUSG00000116307
ENSMUSG00000115971
ENSMUSG00000116075
ENSMUSG00000100199
ENSMUSG00000116508
ENSMUSG00000091050
ENSMUSG00000100220
ENSMUSG00000100599
ENSMUSG00000115944
ENSMUSG00000087221
ENSMUSG00000087532
ENSMUSG00000096956
ENSMUSG00000115326
ENSMUSG00000115620
ENSMUSG00000115284
ENSMUSG00000053749
ENSMUSG00000055114
ENSMUSG00000115426
ENSMUSG00000106847
ENSMUSG00000116262
ENSMUSG00000115970
ENSMUSG00000103520
ENSMUSG00000116009
ENSMUSG00000116338
ENSMUSG00000075511
ENSMUSG00000097643
ENSMUSG00000115049
ENSMUSG00000116295
ENSMUSG00000116311
ENSMUSG00000116164
ENSMUSG00000097915
ENSMUSG00000086903
ENSMUSG00000097003
ENSMUSG00000115923
ENSMUSG00000097290
ENSMUSG00000109783
ENSMUSG00000096960
ENSMUSG00000116946
ENSMUSG00000097576
ENSMUSG00000090386
ENSMUSG00000093606
ENSMUSG00000116836
ENSMUSG00000085337
ENSMUSG00000086331
ENSMUSG00000117039
ENSMUSG00000084790
ENSMUSG00000115869
ENSMUSG00000116617
ENSMUSG00000116793
ENSMUSG00000116739
ENSMUSG00000022639
ENSMUSG00000116858
ENSMUSG00000096965
ENSMUSG00000116618
ENSMUSG00000078247
ENSMUSG00000117278
ENSMUSG00000060149
ENSMUSG00000116802
ENSMUSG00000117322
ENSMUSG00000097006
ENSMUSG00000093565
ENSMUSG00000097523
ENSMUSG00000117216
ENSMUSG00000117725
ENSMUSG00000097030
ENSMUSG00000117603
ENSMUSG00000092395
ENSMUSG00000084998
ENSMUSG00000092368
ENSMUSG00000073394
ENSMUSG00000064043
ENSMUSG00000084880
ENSMUSG00000073374
ENSMUSG00000117571
ENSMUSG00000117393
ENSMUSG00000095193
ENSMUSG00000117337
ENSMUSG00000117042
ENSMUSG00000117063
ENSMUSG00000116718
ENSMUSG00000116590
ENSMUSG00000097379
ENSMUSG00000116771
ENSMUSG00000097781
ENSMUSG00000073437
ENSMUSG00000118007
ENSMUSG00000117799
ENSMUSG00000116657
ENSMUSG00000085912
ENSMUSG00000117050
ENSMUSG00000117786
ENSMUSG00000101438
ENSMUSG00000015451
ENSMUSG00000092203
ENSMUSG00000073415
ENSMUSG00000092241
ENSMUSG00000079505
ENSMUSG00000079414
ENSMUSG00000096988
ENSMUSG00000097282
ENSMUSG00000103558
ENSMUSG00000085492
ENSMUSG00000117391
ENSMUSG00000085287
ENSMUSG00000117545
ENSMUSG00000117499
ENSMUSG00000087590
ENSMUSG00000097755
ENSMUSG00000097610
ENSMUSG00000118365
ENSMUSG00000098702
ENSMUSG00000054589
ENSMUSG00000118101
ENSMUSG00000097712
ENSMUSG00000118061
ENSMUSG00000097141
ENSMUSG00000118385
ENSMUSG00000117505
ENSMUSG00000097748
ENSMUSG00000118030
ENSMUSG00000103309
ENSMUSG00000117662
ENSMUSG00000086600
ENSMUSG00000117992
ENSMUSG00000118234
ENSMUSG00000117757
ENSMUSG00000092569
ENSMUSG00000073529
ENSMUSG00000087132
ENSMUSG00000117893
ENSMUSG00000117959
ENSMUSG00000102349
ENSMUSG00000043488
ENSMUSG00000110156
ENSMUSG00000108414
ENSMUSG00000064032
ENSMUSG00000118251
ENSMUSG00000087367
ENSMUSG00000087002
ENSMUSG00000117912
ENSMUSG00000117839
ENSMUSG00000103651
ENSMUSG00000118077
ENSMUSG00000102353
ENSMUSG00000090117
ENSMUSG00000097636
ENSMUSG00000089679
ENSMUSG00000097785
ENSMUSG00000087193
ENSMUSG00000086404
ENSMUSG00000081042
ENSMUSG00000084990
ENSMUSG00000087640
ENSMUSG00000085715
ENSMUSG00000097571
ENSMUSG00000087368
ENSMUSG00000082214
ENSMUSG00000063018
ENSMUSG00000103436
ENSMUSG00000031143
ENSMUSG00000085587
ENSMUSG00000085396
ENSMUSG00000087396
ENSMUSG00000086503
ENSMUSG00000086370
ENSMUSG00000087174
ENSMUSG00000072844
ENSMUSG00000096768
ENSMUSG00000078190
ENSMUSG00000084946
ENSMUSG00000087381
ENSMUSG00000105987
ENSMUSG00000097216
ENSMUSG00000044471
ENSMUSG00000108738
ENSMUSG00000100826
ENSMUSG00000066175
ENSMUSG00000074171
ENSMUSG00000086119
ENSMUSG00000097820
ENSMUSG00000072893
ENSMUSG00000097806
ENSMUSG00000092341
ENSMUSG00000092274

## Sheet: M3_GM.unique_peaks_lnc
ENSMUSG00000097573	Gm12592		ENSEMBL	baseMean	log2FoldChange	lfcSE	stat	pvalue	padj	gene_name	gene_type
ENSMUSG00000073627	Gm15543		ENSMUSG00000097248	128.986	1.56889	0.261093	6.00892	1.86766e-09	9.96945e-08	Gm2694	lincRNA
ENSMUSG00000100798	4933433H22Rik		ENSMUSG00000100798	62.5536	-1.21053	0.266426	-4.54358	5.53073e-06	0.000129503	Gm19589	lincRNA
ENSMUSG00000099760	C030034L19Rik
ENSMUSG00000090208	Hotair
ENSMUSG00000100987	1700112J16Rik
ENSMUSG00000103006	1600019K03Rik
ENSMUSG00000102909	Snhg18
ENSMUSG00000104394	9530082P21Rik
ENSMUSG00000097089	Gm2694
ENSMUSG00000097316	Gm9530
ENSMUSG00000085894	Gm29773
ENSMUSG00000100213	B230220B15Rik
ENSMUSG00000101211	Mannr
ENSMUSG00000089821	Uckl1os
ENSMUSG00000100980	Gm42067
ENSMUSG00000101791	Zbtb11os1
ENSMUSG00000102014	2210408F21Rik
ENSMUSG00000096950	Gm20522
ENSMUSG00000103400	Gm1604a
ENSMUSG00000103156	5031425E22Rik
ENSMUSG00000101574	Gm10575
ENSMUSG00000104045	4732471J01Rik
ENSMUSG00000085057	1700028I16Rik
ENSMUSG00000106961	Gm10069
ENSMUSG00000087187	4930581F22Rik
ENSMUSG00000086308	A930006K02Rik
ENSMUSG00000087524	Zfp335os
ENSMUSG00000086407	Gm12022
ENSMUSG00000109780	Foxd2os
ENSMUSG00000085436	Rbm3os
ENSMUSG00000006462	1810034E14Rik
ENSMUSG00000010492	Kcnmb4os2
ENSMUSG00000087355	4632428C04Rik
ENSMUSG00000103217	5033403F01Rik
ENSMUSG00000109604	Gm32856
ENSMUSG00000074813	Zeb1os1
ENSMUSG00000097602	Gm19589
ENSMUSG00000086638	Mir9-2hg
ENSMUSG00000085741	1810021B22Rik
ENSMUSG00000085385	AW011738
ENSMUSG00000097365	4930405A21Rik
ENSMUSG00000102590	Anxa13
ENSMUSG00000103039	2310001H17Rik
ENSMUSG00000097885	5830432E09Rik
ENSMUSG00000085174	4632404H12Rik
ENSMUSG00000103041	Gm16124
ENSMUSG00000106508	E130304I02Rik
ENSMUSG00000086389	Malat1
ENSMUSG00000074466	Gm16617
ENSMUSG00000097167	Lncpint
ENSMUSG00000093577	Gm17039
ENSMUSG00000084997	D5Ertd615e
ENSMUSG00000106093	Snhg17
ENSMUSG00000105729	Mir100hg
ENSMUSG00000097858	Morrbid
ENSMUSG00000106019	G630016G05Rik
ENSMUSG00000086181	Airn
ENSMUSG00000097040	Gm16740
ENSMUSG00000102191	Gm3704
ENSMUSG00000042579	1700028E10Rik
ENSMUSG00000087660	2610316D01Rik
ENSMUSG00000106426	1110002L01Rik
ENSMUSG00000106025	Neat1
ENSMUSG00000105813	Gm13415
ENSMUSG00000106230	Gm32591
ENSMUSG00000105957	Gm29811
ENSMUSG00000085112	E230016M11Rik
ENSMUSG00000087641	A930024E05Rik
ENSMUSG00000085399	Gm19605
ENSMUSG00000078349	Gm15471
ENSMUSG00000084968	Gm30794
ENSMUSG00000085873	1300002E11Rik
ENSMUSG00000059027	C330018A13Rik
ENSMUSG00000086884	4833417C18Rik
ENSMUSG00000108391	Gm4419
ENSMUSG00000086682	Gm26797
ENSMUSG00000103183	Gm4544
ENSMUSG00000105366	Gm34106
ENSMUSG00000105858	Chaserr
ENSMUSG00000106457	1700112H15Rik
ENSMUSG00000107201	Fendrr
ENSMUSG00000106678	Mtag2
ENSMUSG00000107195	Cerox1
ENSMUSG00000107374	Gm15708
ENSMUSG00000106518	Gm17484
ENSMUSG00000106164	Ftx
ENSMUSG00000105112	F630042J09Rik
ENSMUSG00000086655	Trp53cor1
ENSMUSG00000056735	Ttc39aos1
ENSMUSG00000105107	Gm50270
ENSMUSG00000105851	2810454H06Rik
ENSMUSG00000104686	Gm20125
ENSMUSG00000097287	Kcnq1ot1
ENSMUSG00000086894	Fbxl12os
ENSMUSG00000100783	2900009J06Rik
ENSMUSG00000107271	4930556M19Rik
ENSMUSG00000107164	B230217O12Rik
ENSMUSG00000097321	A530072M11Rik
ENSMUSG00000086528	Gm15417
ENSMUSG00000073147	D030028A08Rik
ENSMUSG00000107086	Gm16023
ENSMUSG00000102759	Gm14379
ENSMUSG00000107276	Gm35853
ENSMUSG00000029092	Particl
ENSMUSG00000097640	A530013C23Rik
ENSMUSG00000105601	Gm16062
ENSMUSG00000103529	Ppp1r36dn
ENSMUSG00000106035	5430405H02Rik
ENSMUSG00000099061	4932702P03Rik
ENSMUSG00000085433	Gm26782
ENSMUSG00000087380	A930038B10Rik
ENSMUSG00000107709	Gm19412
ENSMUSG00000087231	Gm16845
ENSMUSG00000108591	Gm16861
ENSMUSG00000108015	2700054A10Rik
ENSMUSG00000108181	Gm5914
ENSMUSG00000107696	3830408C21Rik
ENSMUSG00000108176	Gm536
ENSMUSG00000059659	Gm17315
ENSMUSG00000100876	Gm10516
ENSMUSG00000086863	4930471E19Rik
ENSMUSG00000053442	Gm33989
ENSMUSG00000108199
ENSMUSG00000042087
ENSMUSG00000107608
ENSMUSG00000097354
ENSMUSG00000108179
ENSMUSG00000100707
ENSMUSG00000108161
ENSMUSG00000086021
ENSMUSG00000108523
ENSMUSG00000053714
ENSMUSG00000099098
ENSMUSG00000097750
ENSMUSG00000044997
ENSMUSG00000108621
ENSMUSG00000091510
ENSMUSG00000110070
ENSMUSG00000110020
ENSMUSG00000108736
ENSMUSG00000085039
ENSMUSG00000097527
ENSMUSG00000109115
ENSMUSG00000101970
ENSMUSG00000108979
ENSMUSG00000108720
ENSMUSG00000097471
ENSMUSG00000073787
ENSMUSG00000101609
ENSMUSG00000091514
ENSMUSG00000110030
ENSMUSG00000037982
ENSMUSG00000097296
ENSMUSG00000097248
ENSMUSG00000110611
ENSMUSG00000104168
ENSMUSG00000086717
ENSMUSG00000098221
ENSMUSG00000110547
ENSMUSG00000110605
ENSMUSG00000102615
ENSMUSG00000110120
ENSMUSG00000110317
ENSMUSG00000086681
ENSMUSG00000056753
ENSMUSG00000086067
ENSMUSG00000098120
ENSMUSG00000097336
ENSMUSG00000062470
ENSMUSG00000096981
ENSMUSG00000111390
ENSMUSG00000070315
ENSMUSG00000074415
ENSMUSG00000060380
ENSMUSG00000086914
ENSMUSG00000097111
ENSMUSG00000103486
ENSMUSG00000103715
ENSMUSG00000103755
ENSMUSG00000111504
ENSMUSG00000111291
ENSMUSG00000111312
ENSMUSG00000089810
ENSMUSG00000111343
ENSMUSG00000101335
ENSMUSG00000104263
ENSMUSG00000090570
ENSMUSG00000102300
ENSMUSG00000097820
ENSMUSG00000097572
ENSMUSG00000093598
ENSMUSG00000046463
ENSMUSG00000084849
ENSMUSG00000056821
ENSMUSG00000112134
ENSMUSG00000112406
ENSMUSG00000112430
ENSMUSG00000085837
ENSMUSG00000101969
ENSMUSG00000112716
ENSMUSG00000085665
ENSMUSG00000097887
ENSMUSG00000087249
ENSMUSG00000087574
ENSMUSG00000086015
ENSMUSG00000085242
ENSMUSG00000078700
ENSMUSG00000054418
ENSMUSG00000053613
ENSMUSG00000053263
ENSMUSG00000085675
ENSMUSG00000086725
ENSMUSG00000086245
ENSMUSG00000086677
ENSMUSG00000099681
ENSMUSG00000097055
ENSMUSG00000073000
ENSMUSG00000112336
ENSMUSG00000112278
ENSMUSG00000099478
ENSMUSG00000113656
ENSMUSG00000071456
ENSMUSG00000112006
ENSMUSG00000114157
ENSMUSG00000113585
ENSMUSG00000097081
ENSMUSG00000113831
ENSMUSG00000086796
ENSMUSG00000096932
ENSMUSG00000114633
ENSMUSG00000097101
ENSMUSG00000114442
ENSMUSG00000092103
ENSMUSG00000087143
ENSMUSG00000050334
ENSMUSG00000071181
ENSMUSG00000114627
ENSMUSG00000113238
ENSMUSG00000114771
ENSMUSG00000093587
ENSMUSG00000112964
ENSMUSG00000097793
ENSMUSG00000097310
ENSMUSG00000115003
ENSMUSG00000097431
ENSMUSG00000093452
ENSMUSG00000115222
ENSMUSG00000115817
ENSMUSG00000115718
ENSMUSG00000115801
ENSMUSG00000115100
ENSMUSG00000114977
ENSMUSG00000097633
ENSMUSG00000114584
ENSMUSG00000096971
ENSMUSG00000116697
ENSMUSG00000084915
ENSMUSG00000090500
ENSMUSG00000116518
ENSMUSG00000116114
ENSMUSG00000116056
ENSMUSG00000087221
ENSMUSG00000115138
ENSMUSG00000096956
ENSMUSG00000097232
ENSMUSG00000055114
ENSMUSG00000087331
ENSMUSG00000115049
ENSMUSG00000115980
ENSMUSG00000086903
ENSMUSG00000085612
ENSMUSG00000097290
ENSMUSG00000097184
ENSMUSG00000116946
ENSMUSG00000116597
ENSMUSG00000084866
ENSMUSG00000086331
ENSMUSG00000103481
ENSMUSG00000097397
ENSMUSG00000097313
ENSMUSG00000116617
ENSMUSG00000099429
ENSMUSG00000102101
ENSMUSG00000117129
ENSMUSG00000078247
ENSMUSG00000097006
ENSMUSG00000091475
ENSMUSG00000117007
ENSMUSG00000089849
ENSMUSG00000073394
ENSMUSG00000118651
ENSMUSG00000117571
ENSMUSG00000117628
ENSMUSG00000090069
ENSMUSG00000117042
ENSMUSG00000117063
ENSMUSG00000085912
ENSMUSG00000097125
ENSMUSG00000117786
ENSMUSG00000118071
ENSMUSG00000101438
ENSMUSG00000092241
ENSMUSG00000117069
ENSMUSG00000117545
ENSMUSG00000098098
ENSMUSG00000118163
ENSMUSG00000117775
ENSMUSG00000063087
ENSMUSG00000097330
ENSMUSG00000114210
ENSMUSG00000097233
ENSMUSG00000117710
ENSMUSG00000118243
ENSMUSG00000110156
ENSMUSG00000108414
ENSMUSG00000117670
ENSMUSG00000117905
ENSMUSG00000092274
ENSMUSG00000097636
ENSMUSG00000097785
ENSMUSG00000087252
ENSMUSG00000055188
ENSMUSG00000085669
ENSMUSG00000086370
ENSMUSG00000074807
ENSMUSG00000044471
ENSMUSG00000108332
ENSMUSG00000074171
ENSMUSG00000103103
ENSMUSG00000096953
ENSMUSG00000097806
ENSMUSG00000042874
ENSMUSG00000096967
ENSMUSG00000092341

## Sheet: GFP_DM4.unique_peaks_lnc
ENSMUSG00000100775	Gm12592		ENSEMBL	baseMean	log2FoldChange	lfcSE	stat	pvalue	padj	gene_name	gene_type
ENSMUSG00000102398	Gm12500
ENSMUSG00000087589	Gm15222
ENSMUSG00000100816	Gm16325
ENSMUSG00000087022	B130055M24Rik
ENSMUSG00000099707	Gm13264
ENSMUSG00000101028	Gm5165
ENSMUSG00000100009	0610038B21Rik
ENSMUSG00000099760	Gm10814
ENSMUSG00000103966	Gm29773
ENSMUSG00000100658	Gm19582
ENSMUSG00000054412	Gm11762
ENSMUSG00000100455	Gm1720
ENSMUSG00000104348	B230220B15Rik
ENSMUSG00000102676	Gm20744
ENSMUSG00000103030	Atad3aos
ENSMUSG00000103756	Gm8883
ENSMUSG00000101942	Gm14902
ENSMUSG00000089706	Gm5577
ENSMUSG00000101731	5430416N02Rik
ENSMUSG00000101791	4930461G14Rik
ENSMUSG00000103976	5730405O15Rik
ENSMUSG00000102474	Gm13421
ENSMUSG00000103400	C530005A16Rik
ENSMUSG00000089990	4930467K11Rik
ENSMUSG00000103983	2210408F21Rik
ENSMUSG00000103767	5430431A17Rik
ENSMUSG00000102794	B230119M05Rik
ENSMUSG00000047384	A730081D07Rik
ENSMUSG00000085257	Gm38484
ENSMUSG00000104045	9130024F11Rik
ENSMUSG00000086358	Gm17382
ENSMUSG00000102704	Gm10575
ENSMUSG00000085929	Gm10069
ENSMUSG00000106961	4930581F22Rik
ENSMUSG00000085201	A930006K02Rik
ENSMUSG00000115545	1700018A04Rik
ENSMUSG00000085845	2700038G22Rik
ENSMUSG00000085976	Gm11827
ENSMUSG00000075027	Gm15787
ENSMUSG00000092397	Foxd2os
ENSMUSG00000086308	1700108F19Rik
ENSMUSG00000053615	Gm10138
ENSMUSG00000084762	Hectd2os
ENSMUSG00000086754	8430426J06Rik
ENSMUSG00000055494	Kcnmb4os2
ENSMUSG00000085151	4833427F10Rik
ENSMUSG00000006462	Tsix
ENSMUSG00000084797	4632428C04Rik
ENSMUSG00000086657	5033403F01Rik
ENSMUSG00000085766	2310039L15Rik
ENSMUSG00000100747	2410012E07Rik
ENSMUSG00000087455	Gm16287
ENSMUSG00000087467	4930578M01Rik
ENSMUSG00000084946	5330411J11Rik
ENSMUSG00000086328	Firre
ENSMUSG00000099470	Hoxaas2
ENSMUSG00000074813	Gm12992
ENSMUSG00000086652	Gm13270
ENSMUSG00000085566	Gm46545
ENSMUSG00000073236	4930429F24Rik
ENSMUSG00000085385	5830432E09Rik
ENSMUSG00000085760	Gm15638
ENSMUSG00000084843	4632404H12Rik
ENSMUSG00000104918	Zfp652os
ENSMUSG00000106508	1110028F18Rik
ENSMUSG00000103408	C230035I16Rik
ENSMUSG00000105941	5330416C01Rik
ENSMUSG00000085956	Snhg17
ENSMUSG00000080727	Morrbid
ENSMUSG00000050936	Gm45650
ENSMUSG00000104671	G630016G05Rik
ENSMUSG00000104835	Hoxa11os
ENSMUSG00000056411	AW112010
ENSMUSG00000105729	Airn
ENSMUSG00000104776	Platr3
ENSMUSG00000106361	F730311O21Rik
ENSMUSG00000085810	C920021L13Rik
ENSMUSG00000104786	Gm17059
ENSMUSG00000104444	1810062O18Rik
ENSMUSG00000105135	Actc1dt
ENSMUSG00000054779	1110002L01Rik
ENSMUSG00000105258	Neat1
ENSMUSG00000104850	9330104G04Rik
ENSMUSG00000098204	1600020E01Rik
ENSMUSG00000098912	Ifi30
ENSMUSG00000106218	Has2os
ENSMUSG00000042579	Gm29811
ENSMUSG00000084846	Igf2os
ENSMUSG00000093553	4930404I05Rik
ENSMUSG00000106107	2500004C02Rik
ENSMUSG00000106025	AI463229
ENSMUSG00000106086	A930024E05Rik
ENSMUSG00000106230	4930429H19Rik
ENSMUSG00000105957	Brip1os
ENSMUSG00000086765	Gm36201
ENSMUSG00000085614	Gm13944
ENSMUSG00000103000	Ccdc22
ENSMUSG00000070997	AI662270
ENSMUSG00000073821	4833417C18Rik
ENSMUSG00000085183	Gm12708
ENSMUSG00000084918	Gm4419
ENSMUSG00000085399	F420014N23Rik
ENSMUSG00000086554	Gm4544
ENSMUSG00000085626	Jpx
ENSMUSG00000078519	Gm29904
ENSMUSG00000054514	Eldr
ENSMUSG00000086233	3830432H09Rik
ENSMUSG00000086150	Fendrr
ENSMUSG00000087128	Mir99ahg
ENSMUSG00000059027	4933439C10Rik
ENSMUSG00000085408	Cerox1
ENSMUSG00000086342	A930012L18Rik
ENSMUSG00000085667	6230400D17Rik
ENSMUSG00000101493	Gm15708
ENSMUSG00000073739	1700055D18Rik
ENSMUSG00000103366	Gm15328
ENSMUSG00000085213	Gm15510
ENSMUSG00000086272	Gm39043
ENSMUSG00000096221	Gm11944
ENSMUSG00000106535	4930479D17Rik
ENSMUSG00000097180	Gm5129
ENSMUSG00000107201	Gm33148
ENSMUSG00000106678	Kcnq1ot1
ENSMUSG00000107195	Man2c1os
ENSMUSG00000107374	4930511M06Rik
ENSMUSG00000072769	Dlx1as
ENSMUSG00000097140	Fbxl12os
ENSMUSG00000086075	1500004A13Rik
ENSMUSG00000106209	Nctc1
ENSMUSG00000056735	Gm5547
ENSMUSG00000106662	Gm16244
ENSMUSG00000107090	B230217O12Rik
ENSMUSG00000086894	2310065F04Rik
ENSMUSG00000106891	B430319G15Rik
ENSMUSG00000087272	Gm16090
ENSMUSG00000107164	Gm35853
ENSMUSG00000098233	A530013C23Rik
ENSMUSG00000053121	Gm19510
ENSMUSG00000055424	Gm12655
ENSMUSG00000107276	1700001G11Rik
ENSMUSG00000104701	Gm10389
ENSMUSG00000045238	Ppp1r36dn
ENSMUSG00000097772	Gm14966
ENSMUSG00000090558	9530034E10Rik
ENSMUSG00000105471	A930038B10Rik
ENSMUSG00000086247	Gm47113
ENSMUSG00000106555	6330415G19Rik
ENSMUSG00000104818	3830408C21Rik
ENSMUSG00000107335	B230216N24Rik
ENSMUSG00000108207	Gm17315
ENSMUSG00000043340	F830208F22Rik
ENSMUSG00000087380	Pvt1
ENSMUSG00000106707	4933422A05Rik
ENSMUSG00000107709	1700101I11Rik
ENSMUSG00000085412	Reno1
ENSMUSG00000056445	4631405J19Rik
ENSMUSG00000086427	A730013G03Rik
ENSMUSG00000098435	Gm33989
ENSMUSG00000097569	Gm16638
ENSMUSG00000097048	BC039966
ENSMUSG00000084950	Wincr1
ENSMUSG00000108181	Bach2os
ENSMUSG00000108232
ENSMUSG00000059659
ENSMUSG00000085238
ENSMUSG00000107909
ENSMUSG00000106734
ENSMUSG00000086212
ENSMUSG00000108368
ENSMUSG00000107397
ENSMUSG00000107812
ENSMUSG00000097831
ENSMUSG00000097675
ENSMUSG00000107730
ENSMUSG00000109424
ENSMUSG00000109455
ENSMUSG00000097750
ENSMUSG00000086631
ENSMUSG00000108621
ENSMUSG00000108322
ENSMUSG00000110350
ENSMUSG00000109501
ENSMUSG00000087178
ENSMUSG00000108530
ENSMUSG00000109145
ENSMUSG00000109450
ENSMUSG00000109130
ENSMUSG00000109052
ENSMUSG00000073985
ENSMUSG00000109808
ENSMUSG00000109167
ENSMUSG00000086502
ENSMUSG00000110125
ENSMUSG00000086604
ENSMUSG00000097842
ENSMUSG00000074355
ENSMUSG00000108507
ENSMUSG00000110357
ENSMUSG00000108978
ENSMUSG00000108350
ENSMUSG00000104453
ENSMUSG00000087088
ENSMUSG00000108720
ENSMUSG00000108940
ENSMUSG00000086108
ENSMUSG00000097595
ENSMUSG00000097471
ENSMUSG00000073787
ENSMUSG00000087090
ENSMUSG00000101609
ENSMUSG00000110129
ENSMUSG00000086289
ENSMUSG00000043794
ENSMUSG00000100706
ENSMUSG00000109992
ENSMUSG00000086866
ENSMUSG00000110030
ENSMUSG00000110575
ENSMUSG00000097000
ENSMUSG00000097882
ENSMUSG00000099139
ENSMUSG00000102271
ENSMUSG00000110540
ENSMUSG00000110547
ENSMUSG00000048484
ENSMUSG00000098322
ENSMUSG00000086681
ENSMUSG00000074292
ENSMUSG00000031838
ENSMUSG00000090105
ENSMUSG00000110455
ENSMUSG00000097336
ENSMUSG00000062470
ENSMUSG00000070315
ENSMUSG00000110774
ENSMUSG00000111746
ENSMUSG00000111632
ENSMUSG00000097467
ENSMUSG00000097651
ENSMUSG00000086539
ENSMUSG00000086918
ENSMUSG00000103715
ENSMUSG00000103710
ENSMUSG00000103857
ENSMUSG00000111796
ENSMUSG00000090207
ENSMUSG00000111324
ENSMUSG00000111465
ENSMUSG00000111059
ENSMUSG00000086728
ENSMUSG00000111818
ENSMUSG00000102803
ENSMUSG00000103622
ENSMUSG00000101595
ENSMUSG00000097777
ENSMUSG00000111052
ENSMUSG00000086148
ENSMUSG00000098055
ENSMUSG00000097921
ENSMUSG00000112275
ENSMUSG00000112442
ENSMUSG00000085779
ENSMUSG00000084849
ENSMUSG00000111514
ENSMUSG00000112666
ENSMUSG00000100550
ENSMUSG00000112301
ENSMUSG00000085837
ENSMUSG00000097331
ENSMUSG00000093672
ENSMUSG00000056316
ENSMUSG00000110894
ENSMUSG00000112327
ENSMUSG00000097370
ENSMUSG00000091184
ENSMUSG00000085456
ENSMUSG00000112542
ENSMUSG00000084941
ENSMUSG00000073052
ENSMUSG00000109829
ENSMUSG00000087107
ENSMUSG00000085208
ENSMUSG00000108634
ENSMUSG00000087574
ENSMUSG00000086015
ENSMUSG00000086487
ENSMUSG00000087675
ENSMUSG00000053263
ENSMUSG00000087060
ENSMUSG00000085379
ENSMUSG00000060808
ENSMUSG00000072847
ENSMUSG00000087410
ENSMUSG00000085359
ENSMUSG00000086191
ENSMUSG00000075389
ENSMUSG00000112276
ENSMUSG00000112891
ENSMUSG00000114049
ENSMUSG00000113778
ENSMUSG00000113857
ENSMUSG00000097055
ENSMUSG00000112937
ENSMUSG00000113587
ENSMUSG00000113845
ENSMUSG00000073000
ENSMUSG00000099478
ENSMUSG00000113656
ENSMUSG00000113102
ENSMUSG00000097160
ENSMUSG00000097100
ENSMUSG00000112308
ENSMUSG00000071456
ENSMUSG00000112950
ENSMUSG00000114178
ENSMUSG00000097729
ENSMUSG00000097476
ENSMUSG00000113883
ENSMUSG00000114337
ENSMUSG00000114249
ENSMUSG00000096932
ENSMUSG00000086889
ENSMUSG00000114633
ENSMUSG00000114726
ENSMUSG00000113342
ENSMUSG00000087143
ENSMUSG00000114193
ENSMUSG00000114612
ENSMUSG00000071181
ENSMUSG00000114627
ENSMUSG00000113789
ENSMUSG00000085024
ENSMUSG00000113515
ENSMUSG00000038408
ENSMUSG00000114828
ENSMUSG00000086693
ENSMUSG00000062282
ENSMUSG00000114596
ENSMUSG00000113238
ENSMUSG00000114771
ENSMUSG00000113796
ENSMUSG00000054944
ENSMUSG00000114715
ENSMUSG00000114532
ENSMUSG00000084925
ENSMUSG00000097310
ENSMUSG00000086746
ENSMUSG00000093452
ENSMUSG00000100162
ENSMUSG00000115222
ENSMUSG00000090374
ENSMUSG00000099528
ENSMUSG00000101009
ENSMUSG00000115718
ENSMUSG00000114883
ENSMUSG00000115597
ENSMUSG00000115109
ENSMUSG00000115801
ENSMUSG00000085984
ENSMUSG00000115494
ENSMUSG00000115591
ENSMUSG00000115480
ENSMUSG00000115667
ENSMUSG00000115793
ENSMUSG00000115750
ENSMUSG00000115546
ENSMUSG00000086541
ENSMUSG00000116299
ENSMUSG00000097039
ENSMUSG00000115971
ENSMUSG00000097150
ENSMUSG00000100220
ENSMUSG00000097587
ENSMUSG00000089968
ENSMUSG00000096111
ENSMUSG00000116114
ENSMUSG00000116010
ENSMUSG00000116056
ENSMUSG00000087221
ENSMUSG00000115198
ENSMUSG00000115138
ENSMUSG00000114994
ENSMUSG00000101568
ENSMUSG00000115172
ENSMUSG00000115426
ENSMUSG00000115970
ENSMUSG00000116190
ENSMUSG00000097643
ENSMUSG00000087168
ENSMUSG00000115936
ENSMUSG00000097184
ENSMUSG00000085781
ENSMUSG00000085826
ENSMUSG00000090386
ENSMUSG00000102562
ENSMUSG00000055972
ENSMUSG00000087354
ENSMUSG00000085398
ENSMUSG00000084866
ENSMUSG00000116641
ENSMUSG00000117039
ENSMUSG00000116437
ENSMUSG00000116840
ENSMUSG00000117129
ENSMUSG00000116955
ENSMUSG00000078247
ENSMUSG00000117278
ENSMUSG00000116802
ENSMUSG00000117322
ENSMUSG00000091475
ENSMUSG00000117216
ENSMUSG00000118049
ENSMUSG00000117858
ENSMUSG00000117355
ENSMUSG00000092171
ENSMUSG00000089849
ENSMUSG00000117250
ENSMUSG00000118651
ENSMUSG00000117628
ENSMUSG00000095193
ENSMUSG00000078838
ENSMUSG00000118071
ENSMUSG00000117879
ENSMUSG00000117029
ENSMUSG00000117499
ENSMUSG00000117605
ENSMUSG00000086095
ENSMUSG00000073590
ENSMUSG00000097610
ENSMUSG00000118101
ENSMUSG00000117775
ENSMUSG00000118385
ENSMUSG00000117520
ENSMUSG00000085595
ENSMUSG00000104512
ENSMUSG00000097330
ENSMUSG00000086607
ENSMUSG00000114210
ENSMUSG00000117992
ENSMUSG00000117764
ENSMUSG00000097666
ENSMUSG00000073529
ENSMUSG00000117710
ENSMUSG00000097404
ENSMUSG00000108414
ENSMUSG00000097792
ENSMUSG00000090235
ENSMUSG00000117814
ENSMUSG00000079467
ENSMUSG00000075010
ENSMUSG00000118212
ENSMUSG00000087579
ENSMUSG00000102353
ENSMUSG00000092250
ENSMUSG00000117900
ENSMUSG00000097636
ENSMUSG00000097785
ENSMUSG00000087424
ENSMUSG00000109459
ENSMUSG00000086736
ENSMUSG00000085715
ENSMUSG00000097571
ENSMUSG00000086860
ENSMUSG00000087159
ENSMUSG00000103436
ENSMUSG00000031143
ENSMUSG00000085396
ENSMUSG00000087024
ENSMUSG00000090031
ENSMUSG00000100954
ENSMUSG00000097892
ENSMUSG00000104520
ENSMUSG00000087381
ENSMUSG00000086266
ENSMUSG00000086119
ENSMUSG00000072893
ENSMUSG00000097577
ENSMUSG00000096967
ENSMUSG00000092274

## Sheet: M3_DM4vsGFP_DM4.intersect_lnc
ENSMUSG00000097893	Gm12500		ENSEMBL	baseMean	log2FoldChange	lfcSE	stat	pvalue	padj	gene_name	gene_type
ENSMUSG00000087589	BC037704		ENSMUSG00000115326	920.982	-2.08749	0.197361	-10.577	3.809e-26	7.0153e-24	Gm35019	lincRNA
ENSMUSG00000103270	Gm15222		ENSMUSG00000096965	485.96	1.10687	0.13943	7.93851	2.04629e-15	1.40441e-13	3300005D01Rik	lincRNA
ENSMUSG00000097649	Xist		ENSMUSG00000112963	165.909	-1.60123	0.248949	-6.43197	1.2596e-10	4.48098e-09	Gm6093	lincRNA
ENSMUSG00000087022	B130055M24Rik		ENSMUSG00000078247	82.7361	-1.79989	0.280025	-6.42758	1.29648e-10	4.60092e-09	Airn	antisense
ENSMUSG00000097573	Gm11110		ENSMUSG00000085348	22.8258	-2.8061	0.590116	-4.75517	1.98278e-06	2.91999e-05	Myhas	antisense
ENSMUSG00000084799	Gm15543		ENSMUSG00000086454	109.512	-1.07255	0.231883	-4.6254	3.73879e-06	5.11753e-05	Platr14	processed_transcript
ENSMUSG00000102140	Gm16201		ENSMUSG00000087090	21.1043	-2.57444	0.5655	-4.5525	5.30126e-06	6.97408e-05	Nctc1	processed_transcript
ENSMUSG00000102776	Gm5165		ENSMUSG00000086544	42.6341	-1.64618	0.363731	-4.52583	6.01598e-06	7.78067e-05	Chn1os3	antisense
ENSMUSG00000099707	Gm15816		ENSMUSG00000114206	23.145	-2.30848	0.521678	-4.42511	9.63951e-06	0.00011727	Gm30551	lincRNA
ENSMUSG00000073627	0610038B21Rik		ENSMUSG00000101746	30.8677	-1.90084	0.439843	-4.32162	1.54888e-05	0.000176339	2310043L19Rik	lincRNA
ENSMUSG00000100798	0610031O16Rik		ENSMUSG00000031838	459.524	0.655786	0.156257	4.19684	2.70659e-05	0.00029042	Ifi30	processed_transcript
ENSMUSG00000101952	Gm31593		ENSMUSG00000110547	45.9265	-1.49771	0.357075	-4.19438	2.73622e-05	0.000292957	Gm29773	antisense
ENSMUSG00000100009	Gm26682		ENSMUSG00000102224	41.2265	1.44542	0.366948	3.93902	8.18143e-05	0.000752734	4930447F24Rik	processed_transcript
ENSMUSG00000054006	Gm10814		ENSMUSG00000085396	1083.03	-0.562033	0.150141	-3.74336	0.000181578	0.00150539	Firre	processed_transcript
ENSMUSG00000090208	2310043M15Rik		ENSMUSG00000097354	42.259	-1.39285	0.377955	-3.68524	0.00022849	0.00182566	2310001H17Rik	lincRNA
ENSMUSG00000054412	1700022N22Rik		ENSMUSG00000085208	1217.21	0.504312	0.137488	3.66804	0.000244416	0.00193275	Brip1os	antisense
ENSMUSG00000097113	9230116N13Rik		ENSMUSG00000021874	26.115	-1.68317	0.46192	-3.64386	0.000268576	0.00208082	4933413J09Rik	lincRNA
ENSMUSG00000103670	Plet1os		ENSMUSG00000086370	305.737	-0.551879	0.160785	-3.4324	0.000598275	0.00410271	Ftx	lincRNA
ENSMUSG00000102961	Gm36582		ENSMUSG00000086503	29876.8	-0.423721	0.126003	-3.36279	0.000771597	0.00507309	Xist	lincRNA
ENSMUSG00000053332	B130034C11Rik		ENSMUSG00000087591	154.935	-0.673457	0.201401	-3.34386	0.000826219	0.00537394	Gm14635	lincRNA
ENSMUSG00000097503	Gm35507		ENSMUSG00000087396	125.648	-0.813267	0.252872	-3.21612	0.00129937	0.00785777	4933407K13Rik	processed_transcript
ENSMUSG00000104279	4933407K13Rik		ENSMUSG00000096956	154.764	0.617025	0.195747	3.15215	0.00162072	0.00941003	Snhg18	lincRNA
ENSMUSG00000097784	D330041H03Rik		ENSMUSG00000073067	26.4913	-1.30834	0.441316	-2.96463	0.00303048	0.0156749	9130019P16Rik	processed_transcript
ENSMUSG00000104435	Gm8883		ENSMUSG00000112925	16.808	-1.62525	0.552732	-2.9404	0.00327788	0.016823	Gm31763	antisense
ENSMUSG00000097845	Ino80dos		ENSMUSG00000070315	82.5794	-0.765111	0.261463	-2.92626	0.0034306	0.0174712	4930581F22Rik	processed_transcript
ENSMUSG00000089812	A430108G06Rik		ENSMUSG00000071181	26.6756	-1.45218	0.508254	-2.8572	0.00427397	0.0209452	3830408C21Rik	processed_transcript
ENSMUSG00000104348	Gm42067		ENSMUSG00000115426	14.6209	-2.007	0.723361	-2.77454	0.00552796	0.0257464	Gm19510	lincRNA
ENSMUSG00000096929	Norad		ENSMUSG00000087368	20.1413	-1.53163	0.563329	-2.7189	0.00655001	0.029469	BC065397	processed_transcript
ENSMUSG00000103280	C530005A16Rik		ENSMUSG00000092274	7365.19	-1.0588	0.400679	-2.64252	0.0082291	0.0355397	Neat1	lincRNA
ENSMUSG00000098234	Trerf1		ENSMUSG00000112854	174.339	-0.635213	0.241781	-2.62722	0.00860845	0.0369253	Gm38403	lincRNA
ENSMUSG00000104523	Snhg12		ENSMUSG00000072893	82.8514	-0.770175	0.293274	-2.62613	0.00863631	0.0369986	4933439C10Rik	processed_transcript
ENSMUSG00000085894	AU020206		ENSMUSG00000098912	61.1971	-0.86642	0.33121	-2.61592	0.00889871	0.0378475	1500004A13Rik	processed_transcript
ENSMUSG00000101701	Psmb7-ps2
ENSMUSG00000109599	Gm37915
ENSMUSG00000103839	Gm38484
ENSMUSG00000087213	9130024F11Rik
ENSMUSG00000101211	Gm10575
ENSMUSG00000101848	Alkbh3os1
ENSMUSG00000099364	Oip5os1
ENSMUSG00000089714	E230032D23Rik
ENSMUSG00000089821	Zfp335os
ENSMUSG00000100980	1700018A04Rik
ENSMUSG00000089706	Gm6787
ENSMUSG00000099375	3200001D21Rik
ENSMUSG00000099843	Gm13470
ENSMUSG00000101791	4833422C13Rik
ENSMUSG00000102014	Gm15559
ENSMUSG00000086825	Gm10432
ENSMUSG00000102425	Gm41609
ENSMUSG00000102717	1700025F24Rik
ENSMUSG00000097403	H19
ENSMUSG00000097028	Gm26533
ENSMUSG00000100954	Dhrs13os
ENSMUSG00000100594	3110045C21Rik
ENSMUSG00000026729	Gm32856
ENSMUSG00000103400	AI115009
ENSMUSG00000091993	Zeb1os1
ENSMUSG00000101746	Gm1600
ENSMUSG00000086350	Gm19589
ENSMUSG00000089713	Gm14230
ENSMUSG00000103308	Mir9-2hg
ENSMUSG00000097261	Gm15413
ENSMUSG00000047384	E130307A14Rik
ENSMUSG00000085257	AW011738
ENSMUSG00000104045	9630028I04Rik
ENSMUSG00000086358	5530601H04Rik
ENSMUSG00000085057	Gm45924
ENSMUSG00000086779	Gm11747
ENSMUSG00000085767	Hoxaas2
ENSMUSG00000086714	Gm12992
ENSMUSG00000085929	Gm46430
ENSMUSG00000087187	Gm13544
ENSMUSG00000086995	R74862
ENSMUSG00000063714	Gm10076
ENSMUSG00000086544	4632404H12Rik
ENSMUSG00000027196	BC002059
ENSMUSG00000045464	4930515G01Rik
ENSMUSG00000086454	Snhg5
ENSMUSG00000092201	Gm40617
ENSMUSG00000092397	4933417D19Rik
ENSMUSG00000085438	A730056A06Rik
ENSMUSG00000087519	A430093F15Rik
ENSMUSG00000087017	Gm17396
ENSMUSG00000053615	Mir100hg
ENSMUSG00000085485	4921525O09Rik
ENSMUSG00000087377	2310043L19Rik
ENSMUSG00000055494	Gm16740
ENSMUSG00000092283	A330074K22Rik
ENSMUSG00000109780	Gm26788
ENSMUSG00000099632	AA465934
ENSMUSG00000085436	Gm14635
ENSMUSG00000074578	Actc1dt
ENSMUSG00000087624	1110002L01Rik
ENSMUSG00000085704	Neat1
ENSMUSG00000102691	A230020J21Rik
ENSMUSG00000086657	4933406I18Rik
ENSMUSG00000087612	Gm11715
ENSMUSG00000085766	1600020E01Rik
ENSMUSG00000039798	Ifi30
ENSMUSG00000100747	Tomm6os
ENSMUSG00000087269	Gm13415
ENSMUSG00000086644	Igf2os
ENSMUSG00000054181	Gm32591
ENSMUSG00000086969	4930404I05Rik
ENSMUSG00000087545	Gm11423
ENSMUSG00000086328	E230016M11Rik
ENSMUSG00000087458	Gm31763
ENSMUSG00000086416	Lincmd1
ENSMUSG00000074813	Epb41l4aos
ENSMUSG00000074807	A930024E05Rik
ENSMUSG00000086652	Gm19605
ENSMUSG00000103009	Gm15471
ENSMUSG00000085566	1300002E11Rik
ENSMUSG00000073236	AI662270
ENSMUSG00000097602	9130019P16Rik
ENSMUSG00000087179	1700096K18Rik
ENSMUSG00000085741	0610040B10Rik
ENSMUSG00000085385	Dnm3os
ENSMUSG00000078956	Gm4544
ENSMUSG00000086453	Sp3os
ENSMUSG00000085495	D830039M14Rik
ENSMUSG00000097365	1110019D14Rik
ENSMUSG00000087108	1500015A07Rik
ENSMUSG00000102590	Chaserr
ENSMUSG00000103039	4930500A05Rik
ENSMUSG00000086392	Snhg16
ENSMUSG00000106621	4933439C10Rik
ENSMUSG00000104186	Gm15706
ENSMUSG00000087440	4833418N02Rik
ENSMUSG00000097885	Gm17484
ENSMUSG00000097724	Gm7008
ENSMUSG00000103041	Tlcd2
ENSMUSG00000104448	Ftx
ENSMUSG00000102545	4933431E20Rik
ENSMUSG00000106508	Gm30551
ENSMUSG00000102893	Gm57578
ENSMUSG00000074466	2610035D17Rik
ENSMUSG00000097167	Snhg6
ENSMUSG00000093577	9230114K14Rik
ENSMUSG00000085754	Gm16299
ENSMUSG00000084997	2810454H06Rik
ENSMUSG00000105355	Gm36033
ENSMUSG00000105810	D030025P21Rik
ENSMUSG00000105509	4933417E11Rik
ENSMUSG00000097858	Kcnq1ot1
ENSMUSG00000106424	4930443O20Rik
ENSMUSG00000097183	Gm20324
ENSMUSG00000106157	2900009J06Rik
ENSMUSG00000097745	1500004A13Rik
ENSMUSG00000106019	Ptgs2os
ENSMUSG00000097786	4930556M19Rik
ENSMUSG00000105095	2810001G20Rik
ENSMUSG00000086090	Gm19434
ENSMUSG00000104605	A930001C03Rik
ENSMUSG00000086181	Gm14379
ENSMUSG00000105910	0610009E02Rik
ENSMUSG00000103477	Particl
ENSMUSG00000102190	Gm19510
ENSMUSG00000102775	5430405H02Rik
ENSMUSG00000103502	BC065397
ENSMUSG00000096935	Gm16845
ENSMUSG00000098912	Gm5914
ENSMUSG00000042579	Gm15934
ENSMUSG00000097204	F830208F22Rik
ENSMUSG00000093656	C4a
ENSMUSG00000104795	Pvt1
ENSMUSG00000106107	Peg13
ENSMUSG00000089998	Gm20735
ENSMUSG00000105102	A930003O13Rik
ENSMUSG00000086968	A730013G03Rik
ENSMUSG00000105139	Gm9949
ENSMUSG00000054426	BC039966
ENSMUSG00000028009	Mccc1os
ENSMUSG00000104960	Gm13264
ENSMUSG00000090427	Gm6093
ENSMUSG00000106086	Gm32618
ENSMUSG00000099146	C030034L19Rik
ENSMUSG00000104548	4930521E06Rik
ENSMUSG00000085614	D930007P13Rik
ENSMUSG00000085112	D130020L05Rik
ENSMUSG00000096974	2610307P16Rik
ENSMUSG00000084910	Hotair
ENSMUSG00000087366	Rab26os
ENSMUSG00000085399	Snhg18
ENSMUSG00000028820	5930430L01Rik
ENSMUSG00000085334	9530082P21Rik
ENSMUSG00000087575	Gm29773
ENSMUSG00000086290	BC106179
ENSMUSG00000091021	4930562F07Rik
ENSMUSG00000087352	Gm12359
ENSMUSG00000066178	Mannr
ENSMUSG00000097620	Gm16796
ENSMUSG00000085395	Trmt61b
ENSMUSG00000086740	8430429K09Rik
ENSMUSG00000086767	4930555A03Rik
ENSMUSG00000054514	1110006O24Rik
ENSMUSG00000078349	Atad3aos
ENSMUSG00000086233	A430035B10Rik
ENSMUSG00000087142	Gm5577
ENSMUSG00000117123	Gm35019
ENSMUSG00000085569	Gm20300
ENSMUSG00000087659	Gm38403
ENSMUSG00000086782	Gm13421
ENSMUSG00000091985	4933406C10Rik
ENSMUSG00000085408	3300005D01Rik
ENSMUSG00000097224	Zbtb11os1
ENSMUSG00000085667	Dancr
ENSMUSG00000085241	Gm10382
ENSMUSG00000086949	4930447F24Rik
ENSMUSG00000086272	D5Ertd605e
ENSMUSG00000096221	Gm20522
ENSMUSG00000073679	A630072M18Rik
ENSMUSG00000103183	Gm1604a
ENSMUSG00000106535	A230028O05Rik
ENSMUSG00000101013	Gm26705
ENSMUSG00000087314	Platr14
ENSMUSG00000106457	5430431A17Rik
ENSMUSG00000101856	AI839979
ENSMUSG00000106678	5031425E22Rik
ENSMUSG00000097145	A730081D07Rik
ENSMUSG00000106205	Snhg3
ENSMUSG00000107195	Gm10069
ENSMUSG00000106943	4930581F22Rik
ENSMUSG00000107374	Foxd2os
ENSMUSG00000091623	Gm10138
ENSMUSG00000106164	1810034E14Rik
ENSMUSG00000105826	Phtf1os
ENSMUSG00000086401	Kcnmb4os1
ENSMUSG00000105112	Gm30108
ENSMUSG00000090458	Tsix
ENSMUSG00000086075	5033403F01Rik
ENSMUSG00000029360	A930037H05Rik
ENSMUSG00000106590	Lockd
ENSMUSG00000056735	Dleu2
ENSMUSG00000105107	D430036J16Rik
ENSMUSG00000105881	Snhg15
ENSMUSG00000104694	Crnde
ENSMUSG00000106662	2810408I11Rik
ENSMUSG00000072612	Firre
ENSMUSG00000086220	1810021B22Rik
ENSMUSG00000105851	Gm13056
ENSMUSG00000085227	1700113A16Rik
ENSMUSG00000104686	4833419F23Rik
ENSMUSG00000075585	Mir22hg
ENSMUSG00000089889	Gm13270
ENSMUSG00000086894	Gas5
ENSMUSG00000106820	2310001H17Rik
ENSMUSG00000100783	Gm19705
ENSMUSG00000107271	Ipw
ENSMUSG00000107164	4921531C22Rik
ENSMUSG00000104950	Gm16124
ENSMUSG00000105076	Malat1
ENSMUSG00000073147	4930577N17Rik
ENSMUSG00000105565	2210406O10Rik
ENSMUSG00000107086	Rbfaos
ENSMUSG00000107265	D5Ertd615e
ENSMUSG00000107355	4930513N10Rik
ENSMUSG00000107277	Snhg17
ENSMUSG00000107040	Gm4221
ENSMUSG00000039563	A930005H10Rik
ENSMUSG00000104701	A330009N23Rik
ENSMUSG00000029092	Morrbid
ENSMUSG00000104781	AV039307
ENSMUSG00000097640	Gt(ROSA)26Sor
ENSMUSG00000107319	Hoxa11os
ENSMUSG00000087431	Airn
ENSMUSG00000107194	Chn1os3
ENSMUSG00000105006	Sfpq
ENSMUSG00000045238	Gm15867
ENSMUSG00000106035	Tbx3os1
ENSMUSG00000084878	1600027J07Rik
ENSMUSG00000099061	4933413J09Rik
ENSMUSG00000105471	1700030F04Rik
ENSMUSG00000104559	Gm9920
ENSMUSG00000092183	1700008J07Rik
ENSMUSG00000107121	2500002B13Rik
ENSMUSG00000087516	Has2os
ENSMUSG00000106825	4930533K18Rik
ENSMUSG00000107191	E130102H24Rik
ENSMUSG00000104719	2500004C02Rik
ENSMUSG00000090086	AI463229
ENSMUSG00000085433	Brip1os
ENSMUSG00000106082	C630043F03Rik
ENSMUSG00000107143	Gm12602
ENSMUSG00000086873	Gm16104
ENSMUSG00000087484	Gm30794
ENSMUSG00000085237	BC065403
ENSMUSG00000108207	2900093K20Rik
ENSMUSG00000106951	Gm26797
ENSMUSG00000100465	Jpx
ENSMUSG00000107096	Gm4013
ENSMUSG00000097616	Snhg8
ENSMUSG00000056445	1700094J05Rik
ENSMUSG00000101451	6430573P05Rik
ENSMUSG00000086427	4932441J04Rik
ENSMUSG00000099248	1110038B12Rik
ENSMUSG00000087231	B130024G19Rik
ENSMUSG00000108591	Mir99ahg
ENSMUSG00000107546	Cerox1
ENSMUSG00000108015	A330023F24Rik
ENSMUSG00000097048	Gm15708
ENSMUSG00000084950	Gm20544
ENSMUSG00000107659	Gm11532
ENSMUSG00000107999	Trp53cor1
ENSMUSG00000108308	Gm17344
ENSMUSG00000108274	2610206C17Rik
ENSMUSG00000107696	3010003L21Rik
ENSMUSG00000090576	Gm15889
ENSMUSG00000108103	9330136K24Rik
ENSMUSG00000104222	Map2k3os
ENSMUSG00000108282	1700061I17Rik
ENSMUSG00000107868	Dlx1as
ENSMUSG00000089961	G530011O06Rik
ENSMUSG00000097253	2810414N06Rik
ENSMUSG00000059659	Fbxl12os
ENSMUSG00000100876	Nctc1
ENSMUSG00000098318	B430319G15Rik
ENSMUSG00000108239	Gm7160
ENSMUSG00000086863	1700120C14Rik
ENSMUSG00000086013	B230217O12Rik
ENSMUSG00000108126	A530072M11Rik
ENSMUSG00000107402	Gm15417
ENSMUSG00000107909	D030028A08Rik
ENSMUSG00000085355	Gm15691
ENSMUSG00000107881	4930586N03Rik
ENSMUSG00000087305	Gm35853
ENSMUSG00000084772	6330418K02Rik
ENSMUSG00000086212	Myhas
ENSMUSG00000073067	A430078I02Rik
ENSMUSG00000107406	Hk1os
ENSMUSG00000108435	AU021063
ENSMUSG00000087578	Gm19412
ENSMUSG00000085589	A930038B10Rik
ENSMUSG00000108197	6330415G19Rik
ENSMUSG00000108199	3830408C21Rik
ENSMUSG00000107714	Gm17315
ENSMUSG00000107458	B230216N24Rik
ENSMUSG00000086429	5033430I15Rik
ENSMUSG00000107577	C730014E05Rik
ENSMUSG00000099869	1700101I11Rik
ENSMUSG00000042087	Gm33989
ENSMUSG00000097354	Zfas1
ENSMUSG00000107768	4930431P22Rik
ENSMUSG00000107567	Gm16638
ENSMUSG00000108161
ENSMUSG00000072660
ENSMUSG00000110243
ENSMUSG00000109984
ENSMUSG00000109168
ENSMUSG00000099098
ENSMUSG00000097817
ENSMUSG00000097750
ENSMUSG00000108732
ENSMUSG00000104330
ENSMUSG00000108621
ENSMUSG00000108322
ENSMUSG00000100005
ENSMUSG00000108601
ENSMUSG00000109341
ENSMUSG00000085236
ENSMUSG00000030623
ENSMUSG00000109052
ENSMUSG00000085095
ENSMUSG00000109735
ENSMUSG00000109904
ENSMUSG00000108738
ENSMUSG00000108736
ENSMUSG00000109167
ENSMUSG00000109357
ENSMUSG00000108935
ENSMUSG00000109814
ENSMUSG00000108806
ENSMUSG00000086502
ENSMUSG00000109016
ENSMUSG00000109570
ENSMUSG00000086742
ENSMUSG00000109251
ENSMUSG00000073778
ENSMUSG00000085039
ENSMUSG00000109274
ENSMUSG00000108043
ENSMUSG00000074355
ENSMUSG00000109015
ENSMUSG00000097178
ENSMUSG00000109198
ENSMUSG00000109962
ENSMUSG00000109536
ENSMUSG00000092187
ENSMUSG00000108533
ENSMUSG00000109115
ENSMUSG00000097756
ENSMUSG00000101970
ENSMUSG00000097415
ENSMUSG00000087088
ENSMUSG00000053049
ENSMUSG00000097015
ENSMUSG00000099137
ENSMUSG00000109799
ENSMUSG00000087475
ENSMUSG00000109517
ENSMUSG00000097343
ENSMUSG00000108452
ENSMUSG00000101225
ENSMUSG00000101845
ENSMUSG00000108402
ENSMUSG00000073787
ENSMUSG00000087090
ENSMUSG00000000031
ENSMUSG00000059277
ENSMUSG00000101609
ENSMUSG00000108955
ENSMUSG00000109871
ENSMUSG00000110129
ENSMUSG00000097042
ENSMUSG00000110256
ENSMUSG00000097654
ENSMUSG00000110148
ENSMUSG00000091514
ENSMUSG00000097262
ENSMUSG00000096917
ENSMUSG00000087266
ENSMUSG00000100691
ENSMUSG00000097000
ENSMUSG00000097882
ENSMUSG00000110388
ENSMUSG00000109587
ENSMUSG00000037982
ENSMUSG00000097296
ENSMUSG00000074178
ENSMUSG00000046413
ENSMUSG00000089712
ENSMUSG00000074136
ENSMUSG00000110630
ENSMUSG00000104168
ENSMUSG00000086717
ENSMUSG00000098221
ENSMUSG00000110631
ENSMUSG00000110440
ENSMUSG00000097637
ENSMUSG00000110547
ENSMUSG00000110615
ENSMUSG00000097060
ENSMUSG00000110605
ENSMUSG00000086805
ENSMUSG00000085465
ENSMUSG00000107742
ENSMUSG00000102615
ENSMUSG00000086741
ENSMUSG00000110317
ENSMUSG00000109954
ENSMUSG00000110289
ENSMUSG00000080058
ENSMUSG00000031838
ENSMUSG00000109876
ENSMUSG00000109727
ENSMUSG00000031736
ENSMUSG00000110588
ENSMUSG00000090105
ENSMUSG00000110340
ENSMUSG00000098120
ENSMUSG00000078143
ENSMUSG00000084808
ENSMUSG00000097960
ENSMUSG00000110656
ENSMUSG00000110697
ENSMUSG00000089702
ENSMUSG00000062470
ENSMUSG00000097439
ENSMUSG00000096981
ENSMUSG00000070315
ENSMUSG00000074415
ENSMUSG00000097467
ENSMUSG00000060380
ENSMUSG00000086914
ENSMUSG00000111712
ENSMUSG00000074213
ENSMUSG00000099094
ENSMUSG00000097466
ENSMUSG00000103715
ENSMUSG00000103710
ENSMUSG00000103672
ENSMUSG00000104040
ENSMUSG00000086296
ENSMUSG00000102224
ENSMUSG00000079669
ENSMUSG00000111547
ENSMUSG00000111292
ENSMUSG00000111504
ENSMUSG00000087135
ENSMUSG00000111088
ENSMUSG00000110980
ENSMUSG00000111312
ENSMUSG00000089810
ENSMUSG00000111128
ENSMUSG00000101304
ENSMUSG00000111343
ENSMUSG00000111058
ENSMUSG00000100130
ENSMUSG00000104467
ENSMUSG00000097211
ENSMUSG00000099051
ENSMUSG00000098573
ENSMUSG00000056031
ENSMUSG00000097195
ENSMUSG00000104263
ENSMUSG00000103622
ENSMUSG00000097777
ENSMUSG00000097099
ENSMUSG00000097504
ENSMUSG00000097820
ENSMUSG00000111000
ENSMUSG00000097572
ENSMUSG00000097322
ENSMUSG00000110945
ENSMUSG00000095123
ENSMUSG00000111888
ENSMUSG00000112352
ENSMUSG00000046463
ENSMUSG00000112332
ENSMUSG00000098055
ENSMUSG00000085347
ENSMUSG00000097921
ENSMUSG00000112925
ENSMUSG00000047692
ENSMUSG00000112813
ENSMUSG00000101695
ENSMUSG00000085779
ENSMUSG00000085327
ENSMUSG00000112922
ENSMUSG00000112847
ENSMUSG00000112234
ENSMUSG00000097185
ENSMUSG00000020164
ENSMUSG00000052291
ENSMUSG00000104443
ENSMUSG00000100558
ENSMUSG00000034764
ENSMUSG00000112639
ENSMUSG00000085731
ENSMUSG00000100548
ENSMUSG00000112742
ENSMUSG00000101014
ENSMUSG00000111927
ENSMUSG00000093672
ENSMUSG00000087400
ENSMUSG00000111080
ENSMUSG00000111361
ENSMUSG00000097274
ENSMUSG00000087177
ENSMUSG00000111045
ENSMUSG00000038491
ENSMUSG00000090088
ENSMUSG00000043126
ENSMUSG00000085456
ENSMUSG00000112433
ENSMUSG00000112907
ENSMUSG00000090860
ENSMUSG00000087429
ENSMUSG00000100113
ENSMUSG00000112854
ENSMUSG00000034587
ENSMUSG00000087507
ENSMUSG00000092626
ENSMUSG00000087654
ENSMUSG00000085762
ENSMUSG00000087497
ENSMUSG00000085148
ENSMUSG00000038217
ENSMUSG00000087107
ENSMUSG00000083161
ENSMUSG00000093483
ENSMUSG00000085208
ENSMUSG00000108634
ENSMUSG00000087574
ENSMUSG00000085242
ENSMUSG00000078700
ENSMUSG00000084835
ENSMUSG00000087692
ENSMUSG00000093467
ENSMUSG00000087596
ENSMUSG00000085985
ENSMUSG00000020812
ENSMUSG00000102881
ENSMUSG00000085156
ENSMUSG00000085979
ENSMUSG00000086725
ENSMUSG00000086245
ENSMUSG00000086851
ENSMUSG00000085379
ENSMUSG00000042549
ENSMUSG00000085479
ENSMUSG00000085348
ENSMUSG00000072809
ENSMUSG00000087523
ENSMUSG00000072673
ENSMUSG00000087050
ENSMUSG00000085175
ENSMUSG00000085310
ENSMUSG00000084844
ENSMUSG00000087067
ENSMUSG00000085586
ENSMUSG00000075576
ENSMUSG00000086283
ENSMUSG00000086222
ENSMUSG00000086932
ENSMUSG00000099681
ENSMUSG00000085255
ENSMUSG00000085326
ENSMUSG00000087259
ENSMUSG00000087064
ENSMUSG00000100779
ENSMUSG00000086514
ENSMUSG00000109408
ENSMUSG00000043993
ENSMUSG00000085501
ENSMUSG00000090758
ENSMUSG00000079179
ENSMUSG00000116627
ENSMUSG00000085472
ENSMUSG00000099851
ENSMUSG00000084979
ENSMUSG00000035983
ENSMUSG00000113302
ENSMUSG00000112278
ENSMUSG00000092130
ENSMUSG00000092006
ENSMUSG00000093629
ENSMUSG00000114051
ENSMUSG00000113679
ENSMUSG00000097121
ENSMUSG00000093579
ENSMUSG00000113535
ENSMUSG00000097381
ENSMUSG00000071456
ENSMUSG00000112006
ENSMUSG00000097494
ENSMUSG00000114157
ENSMUSG00000052673
ENSMUSG00000087109
ENSMUSG00000112096
ENSMUSG00000111933
ENSMUSG00000097729
ENSMUSG00000113434
ENSMUSG00000055271
ENSMUSG00000097788
ENSMUSG00000114045
ENSMUSG00000113585
ENSMUSG00000113662
ENSMUSG00000097832
ENSMUSG00000097081
ENSMUSG00000103898
ENSMUSG00000113831
ENSMUSG00000113757
ENSMUSG00000113017
ENSMUSG00000114138
ENSMUSG00000087097
ENSMUSG00000113883
ENSMUSG00000114708
ENSMUSG00000096932
ENSMUSG00000038152
ENSMUSG00000097495
ENSMUSG00000113211
ENSMUSG00000089875
ENSMUSG00000114433
ENSMUSG00000097101
ENSMUSG00000110393
ENSMUSG00000114788
ENSMUSG00000087143
ENSMUSG00000114554
ENSMUSG00000050334
ENSMUSG00000114425
ENSMUSG00000071181
ENSMUSG00000114255
ENSMUSG00000114053
ENSMUSG00000113440
ENSMUSG00000113216
ENSMUSG00000085936
ENSMUSG00000113515
ENSMUSG00000038408
ENSMUSG00000042874
ENSMUSG00000112963
ENSMUSG00000114828
ENSMUSG00000114662
ENSMUSG00000086693
ENSMUSG00000097375
ENSMUSG00000114568
ENSMUSG00000114771
ENSMUSG00000113796
ENSMUSG00000093587
ENSMUSG00000112964
ENSMUSG00000113047
ENSMUSG00000113204
ENSMUSG00000097793
ENSMUSG00000074782
ENSMUSG00000114206
ENSMUSG00000114934
ENSMUSG00000099966
ENSMUSG00000114241
ENSMUSG00000021874
ENSMUSG00000115813
ENSMUSG00000097310
ENSMUSG00000085913
ENSMUSG00000086746
ENSMUSG00000115003
ENSMUSG00000097533
ENSMUSG00000105868
ENSMUSG00000093452
ENSMUSG00000100162
ENSMUSG00000115709
ENSMUSG00000060143
ENSMUSG00000097601
ENSMUSG00000090861
ENSMUSG00000087639
ENSMUSG00000115100
ENSMUSG00000115410
ENSMUSG00000115767
ENSMUSG00000114584
ENSMUSG00000097589
ENSMUSG00000115494
ENSMUSG00000085829
ENSMUSG00000091509
ENSMUSG00000115220
ENSMUSG00000085615
ENSMUSG00000096971
ENSMUSG00000114995
ENSMUSG00000115317
ENSMUSG00000115276
ENSMUSG00000097805
ENSMUSG00000086541
ENSMUSG00000097039
ENSMUSG00000115332
ENSMUSG00000116288
ENSMUSG00000116697
ENSMUSG00000116307
ENSMUSG00000115971
ENSMUSG00000116075
ENSMUSG00000100199
ENSMUSG00000116508
ENSMUSG00000084915
ENSMUSG00000091050
ENSMUSG00000100599
ENSMUSG00000116518
ENSMUSG00000098620
ENSMUSG00000115944
ENSMUSG00000116114
ENSMUSG00000116056
ENSMUSG00000116066
ENSMUSG00000087221
ENSMUSG00000096956
ENSMUSG00000115326
ENSMUSG00000115405
ENSMUSG00000115620
ENSMUSG00000115284
ENSMUSG00000053749
ENSMUSG00000115426
ENSMUSG00000106847
ENSMUSG00000116262
ENSMUSG00000103520
ENSMUSG00000116338
ENSMUSG00000075511
ENSMUSG00000087331
ENSMUSG00000097643
ENSMUSG00000115049
ENSMUSG00000115980
ENSMUSG00000116164
ENSMUSG00000097915
ENSMUSG00000086903
ENSMUSG00000097003
ENSMUSG00000115923
ENSMUSG00000097290
ENSMUSG00000068463
ENSMUSG00000109783
ENSMUSG00000096960
ENSMUSG00000116946
ENSMUSG00000097576
ENSMUSG00000090386
ENSMUSG00000093606
ENSMUSG00000116836
ENSMUSG00000087354
ENSMUSG00000085337
ENSMUSG00000086331
ENSMUSG00000116589
ENSMUSG00000117039
ENSMUSG00000084790
ENSMUSG00000116270
ENSMUSG00000045231
ENSMUSG00000116617
ENSMUSG00000116739
ENSMUSG00000022639
ENSMUSG00000102101
ENSMUSG00000097768
ENSMUSG00000116858
ENSMUSG00000096965
ENSMUSG00000116618
ENSMUSG00000117110
ENSMUSG00000078247
ENSMUSG00000117278
ENSMUSG00000060149
ENSMUSG00000116802
ENSMUSG00000117322
ENSMUSG00000097006
ENSMUSG00000093565
ENSMUSG00000091475
ENSMUSG00000097523
ENSMUSG00000117007
ENSMUSG00000117725
ENSMUSG00000118239
ENSMUSG00000117980
ENSMUSG00000097030
ENSMUSG00000092395
ENSMUSG00000084998
ENSMUSG00000092368
ENSMUSG00000073394
ENSMUSG00000064043
ENSMUSG00000084880
ENSMUSG00000117250
ENSMUSG00000073374
ENSMUSG00000118651
ENSMUSG00000117393
ENSMUSG00000095193
ENSMUSG00000090069
ENSMUSG00000117337
ENSMUSG00000116718
ENSMUSG00000116590
ENSMUSG00000097379
ENSMUSG00000097781
ENSMUSG00000073437
ENSMUSG00000118007
ENSMUSG00000117799
ENSMUSG00000117916
ENSMUSG00000085912
ENSMUSG00000117050
ENSMUSG00000097125
ENSMUSG00000117786
ENSMUSG00000117818
ENSMUSG00000118071
ENSMUSG00000101438
ENSMUSG00000015451
ENSMUSG00000092203
ENSMUSG00000073415
ENSMUSG00000092241
ENSMUSG00000079414
ENSMUSG00000096988
ENSMUSG00000097282
ENSMUSG00000117231
ENSMUSG00000103558
ENSMUSG00000085492
ENSMUSG00000117391
ENSMUSG00000085287
ENSMUSG00000117545
ENSMUSG00000117499
ENSMUSG00000117401
ENSMUSG00000117508
ENSMUSG00000087590
ENSMUSG00000073590
ENSMUSG00000118365
ENSMUSG00000096948
ENSMUSG00000098702
ENSMUSG00000054589
ENSMUSG00000118101
ENSMUSG00000118163
ENSMUSG00000118061
ENSMUSG00000097141
ENSMUSG00000097888
ENSMUSG00000063087
ENSMUSG00000117548
ENSMUSG00000097748
ENSMUSG00000118030
ENSMUSG00000097430
ENSMUSG00000103985
ENSMUSG00000103309
ENSMUSG00000117662
ENSMUSG00000117926
ENSMUSG00000118234
ENSMUSG00000117757
ENSMUSG00000092569
ENSMUSG00000073529
ENSMUSG00000087132
ENSMUSG00000117893
ENSMUSG00000117710
ENSMUSG00000118243
ENSMUSG00000117959
ENSMUSG00000102349
ENSMUSG00000043488
ENSMUSG00000110156
ENSMUSG00000097404
ENSMUSG00000108414
ENSMUSG00000064032
ENSMUSG00000067577
ENSMUSG00000118251
ENSMUSG00000117865
ENSMUSG00000117698
ENSMUSG00000087367
ENSMUSG00000118099
ENSMUSG00000087002
ENSMUSG00000117912
ENSMUSG00000117839
ENSMUSG00000103651
ENSMUSG00000118077
ENSMUSG00000092274
ENSMUSG00000098543
ENSMUSG00000102353
ENSMUSG00000090117
ENSMUSG00000089679
ENSMUSG00000097785
ENSMUSG00000087252
ENSMUSG00000087193
ENSMUSG00000086404
ENSMUSG00000081042
ENSMUSG00000084990
ENSMUSG00000087390
ENSMUSG00000087640
ENSMUSG00000085715
ENSMUSG00000097571
ENSMUSG00000087368
ENSMUSG00000085587
ENSMUSG00000087591
ENSMUSG00000085396
ENSMUSG00000087365
ENSMUSG00000087396
ENSMUSG00000085314
ENSMUSG00000086503
ENSMUSG00000098743
ENSMUSG00000086370
ENSMUSG00000087174
ENSMUSG00000072844
ENSMUSG00000096768
ENSMUSG00000099906
ENSMUSG00000078190
ENSMUSG00000096992
ENSMUSG00000084946
ENSMUSG00000102869
ENSMUSG00000056411
ENSMUSG00000057359
ENSMUSG00000105987
ENSMUSG00000097216
ENSMUSG00000106978
ENSMUSG00000097675
ENSMUSG00000086266
ENSMUSG00000108854
ENSMUSG00000100826
ENSMUSG00000066175
ENSMUSG00000055323
ENSMUSG00000074171
ENSMUSG00000103103
ENSMUSG00000086119
ENSMUSG00000072893
ENSMUSG00000097806
ENSMUSG00000096967
ENSMUSG00000092341

## Sheet: M3_DM4.unique_peaks_lnc
ENSMUSG00000097573	1700086O06Rik		ENSEMBL	baseMean	log2FoldChange	lfcSE	stat	pvalue	padj	gene_name	gene_type
ENSMUSG00000044689	Gm15222		ENSMUSG00000096965	485.96	1.10687	0.13943	7.93851	2.04629e-15	1.40441e-13	3300005D01Rik	lincRNA
ENSMUSG00000102728	B130055M24Rik		ENSMUSG00000027797	5290.47	-0.438369	0.109239	-4.01294	5.99677e-05	0.000574033	Dclk1	protein_coding
ENSMUSG00000100658	Gm11110		ENSMUSG00000087579	38.6727	-1.38195	0.372484	-3.71009	0.000207186	0.00167848	Hectd2os	antisense
ENSMUSG00000097433	Gm10584		ENSMUSG00000097354	42.259	-1.39285	0.377955	-3.68524	0.00022849	0.00182566	2310001H17Rik	lincRNA
ENSMUSG00000100455	6530402F18Rik		ENSMUSG00000086370	305.737	-0.551879	0.160785	-3.4324	0.000598275	0.00410271	Ftx	lincRNA
ENSMUSG00000103928	D130020L05Rik		ENSMUSG00000070315	82.5794	-0.765111	0.261463	-2.92626	0.0034306	0.0174712	4930581F22Rik	processed_transcript
ENSMUSG00000026504	6030442K20Rik		ENSMUSG00000071181	26.6756	-1.45218	0.508254	-2.8572	0.00427397	0.0209452	3830408C21Rik	processed_transcript
ENSMUSG00000073485	2610307P16Rik		ENSMUSG00000097908	261.53	0.593677	0.226463	2.62152	0.00875377	0.037421	4933404O12Rik	lincRNA
ENSMUSG00000100393	5930430L01Rik		ENSMUSG00000026504	246.837	0.435477	0.170297	2.55716	0.0105529	0.0434972	Sdccag8	protein_coding
ENSMUSG00000097845	9530082P21Rik
ENSMUSG00000073478	Gm9530
ENSMUSG00000100213	Gm36582
ENSMUSG00000103030	Mannr
ENSMUSG00000097251	Trmt61b
ENSMUSG00000099843	1110006O24Rik
ENSMUSG00000098447	Gm5577
ENSMUSG00000086825	5430416N02Rik
ENSMUSG00000097760	5033417F24Rik
ENSMUSG00000099964	Snhg20
ENSMUSG00000097754	3300005D01Rik
ENSMUSG00000099568	2210408F21Rik
ENSMUSG00000096950	A630072M18Rik
ENSMUSG00000103983	B230208H11Rik
ENSMUSG00000097892	A830019P07Rik
ENSMUSG00000085057	5031425E22Rik
ENSMUSG00000085543	4732471J01Rik
ENSMUSG00000086449	3110070M22Rik
ENSMUSG00000052248	4930581F22Rik
ENSMUSG00000092397	Gm36607
ENSMUSG00000074876	1700018A04Rik
ENSMUSG00000098024	Gm8817
ENSMUSG00000086407	Gm15723
ENSMUSG00000074578	4833422C13Rik
ENSMUSG00000085914	Gm15559
ENSMUSG00000079499	Gm12022
ENSMUSG00000100747	1810034E14Rik
ENSMUSG00000085755	Gm41609
ENSMUSG00000087018	Hectd2os
ENSMUSG00000087203	2310039L15Rik
ENSMUSG00000074813	Gm32856
ENSMUSG00000103009	Zeb1os1
ENSMUSG00000087445	4930578M01Rik
ENSMUSG00000102590	B230206L02Rik
ENSMUSG00000102263	E130307A14Rik
ENSMUSG00000097885	4933404O12Rik
ENSMUSG00000027797	9630028I04Rik
ENSMUSG00000103041	AW011738
ENSMUSG00000074466	Gm10416
ENSMUSG00000106383	Gm13986
ENSMUSG00000105245	2310001H17Rik
ENSMUSG00000106296	Ipw
ENSMUSG00000105509	Gm16364
ENSMUSG00000106022	4930515G01Rik
ENSMUSG00000104546	4632404H12Rik
ENSMUSG00000104605	E130304I02Rik
ENSMUSG00000042579	Gm28231
ENSMUSG00000093553	Ptgs2os2
ENSMUSG00000093656	Gm16617
ENSMUSG00000054426	Lncpint
ENSMUSG00000105813	Gm17039
ENSMUSG00000085112	Zeb2os
ENSMUSG00000085980	Chd9
ENSMUSG00000085843	2010001A14Rik
ENSMUSG00000087361	Mir100hg
ENSMUSG00000087299	Morrbid
ENSMUSG00000086740	A330009N23Rik
ENSMUSG00000078349	A930005H10Rik
ENSMUSG00000086150	1110046J04Rik
ENSMUSG00000086127	Gm3704
ENSMUSG00000085023	1700028E10Rik
ENSMUSG00000059027	Gm50340
ENSMUSG00000085256	F730311O21Rik
ENSMUSG00000086884	Gm26788
ENSMUSG00000086845	Tbx3os1
ENSMUSG00000084807	Actc1dt
ENSMUSG00000096221	A230020J21Rik
ENSMUSG00000103183	Gm13415
ENSMUSG00000105366	D730003I15Rik
ENSMUSG00000106339	Gm11423
ENSMUSG00000101013	E230016M11Rik
ENSMUSG00000104784	Gm10421
ENSMUSG00000107374	Gm4876
ENSMUSG00000106518	A930024E05Rik
ENSMUSG00000086401	4930429H19Rik
ENSMUSG00000086655	Kank4os
ENSMUSG00000106590	C330018A13Rik
ENSMUSG00000056735	Gm4419
ENSMUSG00000105107	Gm15050
ENSMUSG00000104195	Jpx
ENSMUSG00000097908	A830035O19Rik
ENSMUSG00000105802	6430573P05Rik
ENSMUSG00000106617	Gm39090
ENSMUSG00000097287	6230400D17Rik
ENSMUSG00000079069	Ftx
ENSMUSG00000097321	Gm13010
ENSMUSG00000073147	9030204H09Rik
ENSMUSG00000102759	2900057B20Rik
ENSMUSG00000107277	2810454H06Rik
ENSMUSG00000106928	Dclk1
ENSMUSG00000107276	9130213A22Rik
ENSMUSG00000045238	D030025P21Rik
ENSMUSG00000097772	Sdccag8
ENSMUSG00000105044	Kcnq1ot1
ENSMUSG00000092183	Man2c1os
ENSMUSG00000107121	Gm13749
ENSMUSG00000087516	Gm36266
ENSMUSG00000104719	Gm19434
ENSMUSG00000085237	Gm29514
ENSMUSG00000108207	Gm7160
ENSMUSG00000106951	B430319G15Rik
ENSMUSG00000085971	A530072M11Rik
ENSMUSG00000100465	Gm15417
ENSMUSG00000106709	Gm14379
ENSMUSG00000087380	4931431B13Rik
ENSMUSG00000087626	8430423G03Rik
ENSMUSG00000087231	Mexis
ENSMUSG00000107651	Gm16062
ENSMUSG00000107230	4932702P03Rik
ENSMUSG00000084950	Gm26782
ENSMUSG00000097253	Gm16845
ENSMUSG00000100876	Gm47113
ENSMUSG00000108239	2700054A10Rik
ENSMUSG00000108276	3830408C21Rik
ENSMUSG00000054556	Appbp2os
ENSMUSG00000106871	Gm10532
ENSMUSG00000108170	Pvt1
ENSMUSG00000101651	C730014E05Rik
ENSMUSG00000108435	Gm12408
ENSMUSG00000097354	Gm33989
ENSMUSG00000107768	Zfas1
ENSMUSG00000107567	0610043K17Rik
ENSMUSG00000100707	Bach2os
ENSMUSG00000108477
ENSMUSG00000053714
ENSMUSG00000097017
ENSMUSG00000097320
ENSMUSG00000098146
ENSMUSG00000097750
ENSMUSG00000044997
ENSMUSG00000108621
ENSMUSG00000101166
ENSMUSG00000110020
ENSMUSG00000108957
ENSMUSG00000098708
ENSMUSG00000108530
ENSMUSG00000086502
ENSMUSG00000108801
ENSMUSG00000109270
ENSMUSG00000074355
ENSMUSG00000108624
ENSMUSG00000110010
ENSMUSG00000108978
ENSMUSG00000054061
ENSMUSG00000073867
ENSMUSG00000097343
ENSMUSG00000108354
ENSMUSG00000108720
ENSMUSG00000101609
ENSMUSG00000110256
ENSMUSG00000110148
ENSMUSG00000109693
ENSMUSG00000110529
ENSMUSG00000110481
ENSMUSG00000056608
ENSMUSG00000109812
ENSMUSG00000046413
ENSMUSG00000109651
ENSMUSG00000097812
ENSMUSG00000110605
ENSMUSG00000102615
ENSMUSG00000110063
ENSMUSG00000091154
ENSMUSG00000097472
ENSMUSG00000110696
ENSMUSG00000056753
ENSMUSG00000097439
ENSMUSG00000096981
ENSMUSG00000070315
ENSMUSG00000074415
ENSMUSG00000111329
ENSMUSG00000103486
ENSMUSG00000093759
ENSMUSG00000111722
ENSMUSG00000101144
ENSMUSG00000100782
ENSMUSG00000101037
ENSMUSG00000102152
ENSMUSG00000087041
ENSMUSG00000111465
ENSMUSG00000111059
ENSMUSG00000111504
ENSMUSG00000092258
ENSMUSG00000111291
ENSMUSG00000111312
ENSMUSG00000089810
ENSMUSG00000086728
ENSMUSG00000104263
ENSMUSG00000103622
ENSMUSG00000097099
ENSMUSG00000093598
ENSMUSG00000110945
ENSMUSG00000111052
ENSMUSG00000111905
ENSMUSG00000105203
ENSMUSG00000097921
ENSMUSG00000112593
ENSMUSG00000100550
ENSMUSG00000084865
ENSMUSG00000092593
ENSMUSG00000097378
ENSMUSG00000086915
ENSMUSG00000087177
ENSMUSG00000112806
ENSMUSG00000097887
ENSMUSG00000086395
ENSMUSG00000087249
ENSMUSG00000085941
ENSMUSG00000087574
ENSMUSG00000086003
ENSMUSG00000086917
ENSMUSG00000086859
ENSMUSG00000085636
ENSMUSG00000053613
ENSMUSG00000085675
ENSMUSG00000084800
ENSMUSG00000087165
ENSMUSG00000097386
ENSMUSG00000109715
ENSMUSG00000085175
ENSMUSG00000084844
ENSMUSG00000085262
ENSMUSG00000079179
ENSMUSG00000113778
ENSMUSG00000097055
ENSMUSG00000112336
ENSMUSG00000099478
ENSMUSG00000092130
ENSMUSG00000097121
ENSMUSG00000097488
ENSMUSG00000097071
ENSMUSG00000112990
ENSMUSG00000097847
ENSMUSG00000113662
ENSMUSG00000097081
ENSMUSG00000099907
ENSMUSG00000113811
ENSMUSG00000086796
ENSMUSG00000085457
ENSMUSG00000114638
ENSMUSG00000114633
ENSMUSG00000114433
ENSMUSG00000097101
ENSMUSG00000113683
ENSMUSG00000092103
ENSMUSG00000113794
ENSMUSG00000071181
ENSMUSG00000085936
ENSMUSG00000038408
ENSMUSG00000113170
ENSMUSG00000114568
ENSMUSG00000093587
ENSMUSG00000074782
ENSMUSG00000074635
ENSMUSG00000086746
ENSMUSG00000097431
ENSMUSG00000097652
ENSMUSG00000093452
ENSMUSG00000100162
ENSMUSG00000097997
ENSMUSG00000115186
ENSMUSG00000115718
ENSMUSG00000097577
ENSMUSG00000115109
ENSMUSG00000115801
ENSMUSG00000114977
ENSMUSG00000097633
ENSMUSG00000115456
ENSMUSG00000097805
ENSMUSG00000097039
ENSMUSG00000116305
ENSMUSG00000097587
ENSMUSG00000087221
ENSMUSG00000115437
ENSMUSG00000114994
ENSMUSG00000097085
ENSMUSG00000115049
ENSMUSG00000116295
ENSMUSG00000097915
ENSMUSG00000085612
ENSMUSG00000068463
ENSMUSG00000109783
ENSMUSG00000090257
ENSMUSG00000116324
ENSMUSG00000116891
ENSMUSG00000022639
ENSMUSG00000096965
ENSMUSG00000097006
ENSMUSG00000117603
ENSMUSG00000089849
ENSMUSG00000117042
ENSMUSG00000117063
ENSMUSG00000116771
ENSMUSG00000117916
ENSMUSG00000116657
ENSMUSG00000079414
ENSMUSG00000117231
ENSMUSG00000085492
ENSMUSG00000117113
ENSMUSG00000117653
ENSMUSG00000117775
ENSMUSG00000097712
ENSMUSG00000063087
ENSMUSG00000117634
ENSMUSG00000097413
ENSMUSG00000097080
ENSMUSG00000086600
ENSMUSG00000117797
ENSMUSG00000118100
ENSMUSG00000044387
ENSMUSG00000117957
ENSMUSG00000118212
ENSMUSG00000094707
ENSMUSG00000087579
ENSMUSG00000087252
ENSMUSG00000086937
ENSMUSG00000097571
ENSMUSG00000063018
ENSMUSG00000086370
ENSMUSG00000086008
ENSMUSG00000096768
ENSMUSG00000090031
ENSMUSG00000096992
ENSMUSG00000070461
ENSMUSG00000102545
ENSMUSG00000086712
ENSMUSG00000106978
ENSMUSG00000044471
ENSMUSG00000073985
ENSMUSG00000108332
ENSMUSG00000100826
ENSMUSG00000043794
ENSMUSG00000086119
ENSMUSG00000085628
ENSMUSG00000096953
ENSMUSG00000097806
ENSMUSG00000097536
