# Supplementary material for: Stage-specific requirement for METTL3-dependent m6A epitranscriptomic regulation during myogenesis
Source: Commun Biol. 2025 Aug 30;8:1317. doi: 10.1038/s42003-025-08759-5 (PMC12398539; doi:10.1038/s42003-025-08759-5)
Supplement: Supplementary file 13 — Dataset 12 [file 42003_2025_8759_MOESM13_ESM.xlsx]

## Sheet: VENN Gene
Genes	gene_biotype	GFP-GM	GFP-DM4	M3-GM	M3-DM4	CTX-Day0	CTX-Day1	CTX-Day3	CTX-Day5	CTX-Day10	venngroup		Genes	193 Overlapping genes	18 elements included exclusively in "List 3DM4":	10 common elements in "List 2GM" and "List 3DM4":
Igfbp2	protein_coding	576.458	383.521	227.839	413.022	0.722686	0.178637	4.17798	0.931208	0.93378	Loss in differentiation		Mymk	Cd300c	Lemd1	Ppp1r3b
Chrnd	protein_coding	6.90001	120.797	3.16906	65.3558	2.36347	6.81292	31.2047	5.63098	3.82361	Loss in differentiation		Mymx	Chst13	Tnni1	Chrng
Myog	protein_coding	0.718295	177.075	0.378231	194.589	9.35119	38.9832	248.214	42.2346	19.5944	Loss in differentiation		Chrng	Gm32742	Mymk	Wisp2
Stk17b	protein_coding	11.0873	29.865	10.3755	30.1366	1.26607	2.77316	15.9977	3.85824	2.16532	Loss in differentiation		Tnni1	Cd5l	Gatm	Cacna1b
Frmd5	protein_coding	0.0892291	0.187136	0.0900294	0.0759568	0.0148869	0.00925385	0.342597	0.0507438	0.0308064	Loss in differentiation		Tnni2	Sohlh2	Fggy	Slc2a6
Mgst2	protein_coding	1.23392	0.538936	1.17724	0.852915	0.104754	0.0891012	0.65976	0.0936802	0.0958585	Loss in differentiation		Tnnc2	Lman1l	Grhl3	Nol4l
Phgdh	protein_coding	82.7421	16.4415	75.4626	27.0562	0.419672	1.03493	8.98244	1.98104	1.15375	Loss in differentiation			Sirpb1b	Tnni2	Tnnc2
Svbp	protein_coding	12.24	17.1918	9.45692	15.4875	10.0302	11.4011	80.5992	13.2951	11.3236	Loss in differentiation			Gm17455	BC051019	Wipf3
Dync1i1	protein_coding	3.17119	9.80502	1.20332	4.57225	0.0104831	0.233611	0.971612	0.128493	0.100251	Loss in differentiation			R3hdml	Ctrb1	Aph1c
Gm9844	protein_coding	6.01749	6.03471	3.49682	7.01292	1.41746	2.08695	20.5706	3.64785	1.36666	Loss in differentiation			Slc13a3	Pstpip1	Ptprn2
St8sia2	protein_coding	0.360065	0.863983	0	0.280291	0.175373	0.133199	9.51549	0.620793	0.426514	Loss in differentiation			Stk32b	Prss46
Tubb3	protein_coding	56.4116	12.7195	23.8446	10.9196	0.101669	0.806696	12.3446	0.40357	0.289256	Loss in differentiation			Chrng	Lman1l
Cx3cr1	protein_coding	0.0194468	0.038255	0.0125517	0.0216423	0.261254	1.53485	9.46193	2.06971	0.852841	Loss in differentiation			Tubb3	Gm17455
Cdh23	protein_coding	0.0939048	1.64057	0.035087	1.72465	0.48802	0.314413	0.421703	0.202666	0.213821	Loss in differentiation			Tnn	Krt31
Zfp365	protein_coding	13.2004	4.21514	14.7483	6.00004	0.192215	0.246246	15.3661	2.26332	0.686201	Loss in differentiation			Vnn3	Kcnk13
Adra1b	protein_coding	0.857786	0.437648	0.767651	0.754395	0.0118672	0.116348	0.541679	0.110069	0.034368	Loss in differentiation			Krt31	Mymx
Nptx1	protein_coding	23.7246	42.884	14.7148	9.52637	0.0440967	0.0693339	0.584355	0.0478269	0.0885179	Loss in differentiation			Ctrb1	Tcp11x2
Gprin1	protein_coding	0.860361	0.467749	0.363763	0.293244	0.0178428	0.0437632	0.286346	0.0303827	0.0642972	Loss in differentiation			Mymx	R3hdml
Tnnc1	protein_coding	4.11522	987.309	3.86014	628.187	33.4666	6.82728	234.399	21.9354	39.9526	Loss in differentiation			Slc44a4
Vdr	protein_coding	8.41103	5.27294	14.0387	8.61489	0.0534963	0.0853394	0.381	0.0828923	0.0839522	Loss in differentiation			Dclk1
Aldh3b1	protein_coding	2.44551	22.8413	1.97615	23.049	1.26689	2.92053	15.1212	3.0557	1.75418	Loss in differentiation			Otogl
Awat2	protein_coding	0.111842	0.0970548	0.0931859	0.164447	0.0931259	0	1.76786	0.0646443	0.0561457	Loss in differentiation			Dnase1l3
Wnt10a	protein_coding	5.21294	16.1991	13.1583	30.3787	0.0151725	0.01542	0.644674	0.117852	0.0152755	Stable in differentiation			Jakmip1
Chrnd	protein_coding	6.90001	120.797	3.16906	65.3558	2.36347	6.81292	31.2047	5.63098	3.82361	Stable in differentiation			Dync1i1
Myog	protein_coding	0.718295	177.075	0.378231	194.589	9.35119	38.9832	248.214	42.2346	19.5944	Stable in differentiation			Mymk
Tnnt2	protein_coding	16.4671	115.91	7.2119	72.3901	1.52282	1.70776	84.7579	10.1977	3.96376	Stable in differentiation			Nol4
Sh2d1b1	protein_coding	5.12359	1.75891	3.1903	0.709586	0.0620482	0.112265	1.04144	0.252276	0.134604	Stable in differentiation			5730559C18Rik
Stk17b	protein_coding	11.0873	29.865	10.3755	30.1366	1.26607	2.77316	15.9977	3.85824	2.16532	Stable in differentiation			Prss46
Ptprn	protein_coding	8.7091	2.08235	3.99793	2.57035	0.127177	0.287517	1.44961	0.294868	0.154522	Stable in differentiation			Zfp365
Hes6	protein_coding	18.0513	55.3766	10.4295	35.0206	4.5157	4.73838	65.266	7.82628	7.41553	Stable in differentiation			Pkp1
Pkp1	protein_coding	18.8821	14.15	14.8247	18.2683	0.00745335	0.00757494	0.612091	0.0932208	0.0162551	Stable in differentiation			Pou2af1
5730559C18Rik	protein_coding	1.87662	6.41132	0.914876	4.88615	0	0.0216769	0.232642	0.0378026	0.023354	Stable in differentiation			Pkhd1
Ralgps2	protein_coding	2.26164	2.86424	2.19036	2.15967	0.0610973	0.111316	2.07744	0.340059	0.151804	Stable in differentiation			Adgre4
Vash2	protein_coding	9.76437	11.2473	7.6802	9.36172	0.923247	2.67922	25.9111	5.37649	1.95155	Stable in differentiation			Smim6
Aif1l	protein_coding	21.2285	37.4934	16.3512	37.7565	2.26492	4.17374	32.1045	3.9895	3.13441	Stable in differentiation			1520401A03Rik
Chrna1	protein_coding	95.0353	326.87	46.6573	253.24	7.82934	13.496	141.5	17.3181	11.507	Stable in differentiation			Slc24a4
Frmd5	protein_coding	0.0892291	0.187136	0.0900294	0.0759568	0.0148869	0.00925385	0.342597	0.0507438	0.0308064	Stable in differentiation			Dcdc2c
Ninl	protein_coding	3.1538	3.67958	3.32788	3.07825	0.189224	0.232411	1.99242	0.458878	0.318244	Stable in differentiation			Ptgds
Dclk1	protein_coding	3.94314	52.183	9.22568	38.5097	0.299394	1.16139	28.5224	1.98693	0.749628	Stable in differentiation			Gpr37
Gpr63	protein_coding	1.14754	1.19842	1.44094	0.653381	0.0465244	0.0833741	1.21664	0.185086	0.148093	Stable in differentiation			Clcnka
Frmpd1	protein_coding	0.85282	16.9988	0.430413	12.1297	0.526103	0.712784	3.00886	0.700226	0.371122	Stable in differentiation			Tcp11x2
Patj	protein_coding	0.733387	3.99907	0.545793	2.09065	0.204637	0.156643	3.04046	0.336681	0.247976	Stable in differentiation			Grhl3
Svbp	protein_coding	12.24	17.1918	9.45692	15.4875	10.0302	11.4011	80.5992	13.2951	11.3236	Stable in differentiation			Smlr1
Runx3	protein_coding	14.4544	4.52306	15.4801	7.62981	0.0540051	0.321509	1.7421	0.410183	0.109254	Stable in differentiation			Il17b
Mfsd2a	protein_coding	5.36139	4.74356	2.328	3.15743	0.105831	0.033828	1.32717	0.115633	0.033511	Stable in differentiation			Dnah12
Steap1	protein_coding	21.7809	4.52794	34.7823	10.2054	0.0815809	0.29032	2.29422	0.262594	0.280608	Stable in differentiation			BC051019
Baiap2l1	protein_coding	27.3482	66.457	16.9003	53.0113	0.663607	0.593943	10.0829	2.01728	1.57724	Stable in differentiation			Tnnt2
Dync1i1	protein_coding	3.17119	9.80502	1.20332	4.57225	0.0104831	0.233611	0.971612	0.128493	0.100251	Stable in differentiation			St8sia2
Tmsb10	protein_coding	604.217	622.351	382.65	598.036	23.8507	66.1202	867.245	139.863	50.3146	Stable in differentiation			Mefv
Pnmal2	protein_coding	0.923187	10.5902	0.648413	5.74543	0.577942	0.665624	27.0813	3.88255	1.89987	Stable in differentiation			Dbh
Rassf7	protein_coding	5.23087	9.04482	5.12641	5.9082	0.265758	1.36579	8.80911	1.33734	0.484197	Stable in differentiation			Gprin2
Tnnt3	protein_coding	1.66659	740.408	0.321484	355.91	11133.4	8107.53	2597.7	6154.7	10578.9	Stable in differentiation			Tekt5
Tnnt1	protein_coding	0.730249	202.058	0.308055	83.0863	57.8006	18.5342	197.466	85.7739	81.6556	Stable in differentiation			Tubb2b
E2f8	protein_coding	19.7722	7.32109	16.3853	3.37431	0.132195	0.683282	5.71458	0.815585	0.256254	Stable in differentiation			Adra1b
St8sia2	protein_coding	0.360065	0.863983	0	0.280291	0.175373	0.133199	9.51549	0.620793	0.426514	Stable in differentiation			Pnmal2
Cemip	protein_coding	0.283615	7.4189	0.21258	2.71018	0.0282111	0.0207512	1.05895	0.226549	0.0408353	Stable in differentiation			Kcnk13
Plekha7	protein_coding	0.127347	2.05061	0.218893	1.64067	0.191333	0.191351	2.15422	0.442385	0.161529	Stable in differentiation			Slc12a3
Hapln4	protein_coding	0.606936	2.15906	0.604083	2.65114	0.0286281	0.0363917	0.373974	0.0765093	0.0672526	Stable in differentiation			Mmel1
Isyna1	protein_coding	13.9782	8.44979	16.215	11.1489	1.75043	2.47082	31.1709	4.24281	2.64878	Stable in differentiation			Gatm
Spire2	protein_coding	4.59367	3.86849	4.86444	1.80146	0.0628887	0.0758098	0.735298	0.0669796	0.031288	Stable in differentiation			Fgf21
Tubb3	protein_coding	56.4116	12.7195	23.8446	10.9196	0.101669	0.806696	12.3446	0.40357	0.289256	Stable in differentiation			E2f8
Nrg1	protein_coding	2.03171	1.4577	4.28978	4.29012	0.0113724	0.0242186	0.12583	0.0113428	0	Stable in differentiation			Ctss
Slc5a5	protein_coding	0.12994	1.84575	0.231047	0.730661	0.0913586	0.0379193	2.04082	0.059238	0.0675883	Stable in differentiation			Galnt6
Susd5	protein_coding	0.446899	8.82332	0.249382	4.00186	0.312527	0.236183	1.89645	0.382009	0.171572	Stable in differentiation			Wnt10a
Tmem200a	protein_coding	0.228673	0.268205	0.250224	0.225619	0.0172272	0.0446561	0.348402	0.0709407	0.042339	Stable in differentiation			Smim22
Cdh23	protein_coding	0.0939048	1.64057	0.035087	1.72465	0.48802	0.314413	0.421703	0.202666	0.213821	Stable in differentiation			Sirpb1a
Zfp365	protein_coding	13.2004	4.21514	14.7483	6.00004	0.192215	0.246246	15.3661	2.26332	0.686201	Stable in differentiation			Dner
Erbb3	protein_coding	0.782191	30.0497	0.4657	11.0083	1.86981	1.19084	12.5109	2.80784	2.15024	Stable in differentiation			Ddc
Cdk5r1	protein_coding	2.60888	4.85787	2.1726	2.93855	0.325235	0.51466	8.80937	1.78757	0.588728	Stable in differentiation			Tlr8
Eml6	protein_coding	0.139058	0.534637	0.134066	0.29219	0.295507	0.289619	1.63481	0.279536	0.234277	Stable in differentiation			Abcc3
Adra1b	protein_coding	0.857786	0.437648	0.767651	0.754395	0.0118672	0.116348	0.541679	0.110069	0.034368	Stable in differentiation			Igsf6
Fam171a2	protein_coding	6.22586	34.3897	4.27434	18.6936	1.41083	1.07632	30.1897	5.48511	2.39309	Stable in differentiation			Duxbl1
Mboat2	protein_coding	0.0584801	0.183651	0.0443545	0.309367	0.17814	0.379111	2.22895	0.547885	0.289639	Stable in differentiation			Folr1
Exoc3l4	protein_coding	0.361046	0.268038	0.336317	0.337456	0.430387	0.641252	1.05333	1.43446	1.07084	Stable in differentiation			Cemip
Hist1h1e	protein_coding	0.166655	0.552779	0.0733511	0.427609	4.35084	4.04267	0.947607	4.46275	5.04238	Stable in differentiation			Gldc
Tubb2a	protein_coding	45.9148	95.9021	48.5151	65.9241	10.0275	26.1504	182.275	19.3982	13.3132	Stable in differentiation			Tmsb10
Tubb2b	protein_coding	46.2853	62.4676	29.3763	44.2474	1.6978	2.97383	81.1385	6.84463	3.38388	Stable in differentiation			Cx3cr1
Gprin1	protein_coding	0.860361	0.467749	0.363763	0.293244	0.0178428	0.0437632	0.286346	0.0303827	0.0642972	Stable in differentiation			Syt8
Tnnc1	protein_coding	4.11522	987.309	3.86014	628.187	33.4666	6.82728	234.399	21.9354	39.9526	Stable in differentiation			Ermap
Cdh24	protein_coding	5.58387	7.79576	5.6705	6.9176	0.320492	0.405585	1.277	0.834057	0.70588	Stable in differentiation			Pmaip1
Baalc	protein_coding	1.92278	3.85969	1.37699	3.63283	0.0839817	0.295775	1.67072	0.331224	0.141857	Stable in differentiation			Krt33b
Vdr	protein_coding	8.41103	5.27294	14.0387	8.61489	0.0534963	0.0853394	0.381	0.0828923	0.0839522	Stable in differentiation			Ralgps2
Tuba1a	protein_coding	127.293	94.3629	80.222	68.935	20.9744	41.1986	281.3	52.3853	34.7586	Stable in differentiation			Rassf7
Angptl4	protein_coding	19.4191	8.04274	18.376	16.0273	2.24435	3.4365	21.7277	2.39335	2.35556	Stable in differentiation			Astl
Daam2	protein_coding	3.23506	35.6917	1.96655	19.2644	1.06584	0.836458	6.20259	1.34739	1.18303	Stable in differentiation			Tmem40
Zbtb7c	protein_coding	1.65167	3.20229	3.7636	7.55673	0.19857	0.447563	2.48923	0.532132	0.42846	Stable in differentiation			Runx3
Cdh2	protein_coding	19.818	29.4193	19.8607	21.0402	0.170794	0.166347	4.52305	0.795352	0.221215	Stable in differentiation			Cyp4f18
Nol4	protein_coding	1.27747	1.77998	0.819822	0.988	0	0.0133719	0.206572	0.033054	0.00717373	Stable in differentiation			Tyrobp
Aldh3b1	protein_coding	2.44551	22.8413	1.97615	23.049	1.26689	2.92053	15.1212	3.0557	1.75418	Stable in differentiation			Tfec
Acta2	protein_coding	568.846	1080.82	595.881	878.919	25.5482	21.7387	333.535	65.7999	35.9704	Stable in differentiation			Apba2
Dusp9	protein_coding	9.38425	1.97305	6.79593	0.781132	0.0285013	0.0804239	0.784241	0.0411753	0.0565513	Stable in differentiation			Susd3
Chrnd	protein_coding	6.90001	120.797	3.16906	65.3558	2.36347	6.81292	31.2047	5.63098	3.82361	Gain in differentiation			Vash2
Pkhd1	protein_coding	0.00209878	3.75195	0	1.14293	0.0157005	0.00531887	1.22271	0.0976209	0.079466	Gain in differentiation			Slc2a6
Stk17b	protein_coding	11.0873	29.865	10.3755	30.1366	1.26607	2.77316	15.9977	3.85824	2.16532	Gain in differentiation			Dusp9
Hes6	protein_coding	18.0513	55.3766	10.4295	35.0206	4.5157	4.73838	65.266	7.82628	7.41553	Gain in differentiation			Steap1
Map3k19	protein_coding	0.0491719	0.612562	0.0158305	0.363775	0.0471129	0.023381	0.644194	0.0240445	0.0231619	Gain in differentiation			Cdk5r1
Tox2	protein_coding	0.0088308	0.020252	0	0.0370649	0.100673	0.180989	1.13146	0.167527	0.169959	Gain in differentiation			Rhd
Sohlh2	protein_coding	0	1.26697	0	1.14688	0	0.0926032	1.48246	0.126998	0	Gain in differentiation			Gpr63
Aknad1	protein_coding	0.0586242	0.566928	0.0340817	0.063309	0.0304287	0.0475684	0.678569	0.0907127	0.0828243	Gain in differentiation			Lemd1
Patj	protein_coding	0.733387	3.99907	0.545793	2.09065	0.204637	0.156643	3.04046	0.336681	0.247976	Gain in differentiation			Myog
Jakmip1	protein_coding	0	0.212328	0	0.107781	0.0137102	0.0291972	1.23532	0.0481711	0.0358566	Gain in differentiation			Cdh2
Tmem176a	protein_coding	0.185916	0.633343	0.148628	1.3499	1.69274	2.56901	26.0125	5.84674	2.62774	Gain in differentiation			Ckb
Gpr37	protein_coding	0.0049495	0.11916	0	0.0104953	0	0.0120256	0.1562	0.0193489	0.0186387	Gain in differentiation			Smim5
Chst13	protein_coding	0.0174151	0.665802	0.0169805	0.423005	0	0.0230227	3.30022	0.123493	0.182456	Gain in differentiation			Tspan32
Otog	protein_coding	0.0198328	3.53355	0	2.94763	0.222294	0.15573	3.6892	0.358029	0.280782	Gain in differentiation			Pstpip1
Tspan32	protein_coding	0.192927	5.75651	0.0635589	4.27838	0.0544915	0.193895	1.37886	0.328099	0.130012	Gain in differentiation			Gja6
E2f8	protein_coding	19.7722	7.32109	16.3853	3.37431	0.132195	0.683282	5.71458	0.815585	0.256254	Gain in differentiation			Frmd5
St8sia2	protein_coding	0.360065	0.863983	0	0.280291	0.175373	0.133199	9.51549	0.620793	0.426514	Gain in differentiation			Slc5a5
Cemip	protein_coding	0.283615	7.4189	0.21258	2.71018	0.0282111	0.0207512	1.05895	0.226549	0.0408353	Gain in differentiation			Cyp2ab1
Chrna10	protein_coding	0	0.0260976	0	0	9.9774	5.26614	1.2014	0.900652	4.79083	Gain in differentiation			Aknad1
Hapln4	protein_coding	0.606936	2.15906	0.604083	2.65114	0.0286281	0.0363917	0.373974	0.0765093	0.0672526	Gain in differentiation			Phgdh
Tubb3	protein_coding	56.4116	12.7195	23.8446	10.9196	0.101669	0.806696	12.3446	0.40357	0.289256	Gain in differentiation			Fam171a2
Nrg1	protein_coding	2.03171	1.4577	4.28978	4.29012	0.0113724	0.0242186	0.12583	0.0113428	0	Gain in differentiation			Tmem200a
Exoc3l	protein_coding	0.357528	5.43418	0.30612	3.33271	1.82827	2.02255	11.3029	2.70325	2.52212	Gain in differentiation			Baalc
Pou2af1	protein_coding	0.023076	0.716119	0	0.689393	0.0146903	0.0597199	1.18098	0.183735	0.0468284	Gain in differentiation			Abcg3
Cdk5r1	protein_coding	2.60888	4.85787	2.1726	2.93855	0.325235	0.51466	8.80937	1.78757	0.588728	Gain in differentiation			Awat2
Smim5	protein_coding	0.107768	2.23349	0.153937	0.902409	0.60835	0.511754	15.1771	1.34232	0.803916	Gain in differentiation			Cacna1b
Smim6	protein_coding	0.0601439	0.563112	0.173035	0.257787	0.19694	0.152438	15.1201	0.911353	0.314791	Gain in differentiation			Mov10l1
Slc24a4	protein_coding	0	0.289529	0	0.140544	0.00828076	0	0.624023	0.0247853	0	Gain in differentiation			Cd300a
Ckb	protein_coding	7.07835	25.4878	4.3637	17.3884	3.32283	4.44542	83.7985	10.2503	6.66809	Gain in differentiation			Tubb2a
Gprin1	protein_coding	0.860361	0.467749	0.363763	0.293244	0.0178428	0.0437632	0.286346	0.0303827	0.0642972	Gain in differentiation			Chrna1
Dnase1l3	protein_coding	0.0228386	1.41796	0.0109776	0.692624	0.0145392	0.15834	1.3918	0.298413	0.0609845	Gain in differentiation			Treml4
Csdc2	protein_coding	0.342995	4.12519	0.342654	3.58725	0.415464	0.529874	4.93532	1.21045	1.01109	Gain in differentiation			Isyna1
Mov10l1	protein_coding	0.0278258	0.271723	0.0338436	0.105632	0.0185466	0	0.350819	0.0631622	0.0195233	Gain in differentiation			Tmem176b
Vdr	protein_coding	8.41103	5.27294	14.0387	8.61489	0.0534963	0.0853394	0.381	0.0828923	0.0839522	Gain in differentiation			Sh2d1b1
Galnt6	protein_coding	0.0533443	3.55733	0.0147129	1.81073	0.227351	1.4129	9.43754	1.07266	0.235356	Gain in differentiation			Otog
Cdh2	protein_coding	19.818	29.4193	19.8607	21.0402	0.170794	0.166347	4.52305	0.795352	0.221215	Gain in differentiation			Mc4r
Nol4	protein_coding	1.27747	1.77998	0.819822	0.988	0	0.0133719	0.206572	0.033054	0.00717373	Gain in differentiation			Gprin1
Dusp9	protein_coding	9.38425	1.97305	6.79593	0.781132	0.0285013	0.0804239	0.784241	0.0411753	0.0565513	Gain in differentiation			Spta1
Igfbp2	protein_coding	576.458	383.521	227.839	413.022	0.722686	0.178637	4.17798	0.931208	0.93378	Loss of OE-Mettl3 in GM			Tmem176a
Chrnd	protein_coding	6.90001	120.797	3.16906	65.3558	2.36347	6.81292	31.2047	5.63098	3.82361	Loss of OE-Mettl3 in GM			Ticam2
Myog	protein_coding	0.718295	177.075	0.378231	194.589	9.35119	38.9832	248.214	42.2346	19.5944	Loss of OE-Mettl3 in GM			Baiap2l1
Stk17b	protein_coding	11.0873	29.865	10.3755	30.1366	1.26607	2.77316	15.9977	3.85824	2.16532	Loss of OE-Mettl3 in GM			Patj
Frmd5	protein_coding	0.0892291	0.187136	0.0900294	0.0759568	0.0148869	0.00925385	0.342597	0.0507438	0.0308064	Loss of OE-Mettl3 in GM			Hes6
Mgst2	protein_coding	1.23392	0.538936	1.17724	0.852915	0.104754	0.0891012	0.65976	0.0936802	0.0958585	Loss of OE-Mettl3 in GM			Gm9844
Phgdh	protein_coding	82.7421	16.4415	75.4626	27.0562	0.419672	1.03493	8.98244	1.98104	1.15375	Loss of OE-Mettl3 in GM			Aif1l
Svbp	protein_coding	12.24	17.1918	9.45692	15.4875	10.0302	11.4011	80.5992	13.2951	11.3236	Loss of OE-Mettl3 in GM			Map3k19
Dync1i1	protein_coding	3.17119	9.80502	1.20332	4.57225	0.0104831	0.233611	0.971612	0.128493	0.100251	Loss of OE-Mettl3 in GM			Nlrp1b
Gm9844	protein_coding	6.01749	6.03471	3.49682	7.01292	1.41746	2.08695	20.5706	3.64785	1.36666	Loss of OE-Mettl3 in GM			Tuba1a
St8sia2	protein_coding	0.360065	0.863983	0	0.280291	0.175373	0.133199	9.51549	0.620793	0.426514	Loss of OE-Mettl3 in GM			Chrnd
Tubb3	protein_coding	56.4116	12.7195	23.8446	10.9196	0.101669	0.806696	12.3446	0.40357	0.289256	Loss of OE-Mettl3 in GM			Nptx1
Cx3cr1	protein_coding	0.0194468	0.038255	0.0125517	0.0216423	0.261254	1.53485	9.46193	2.06971	0.852841	Loss of OE-Mettl3 in GM			Acta2
Cdh23	protein_coding	0.0939048	1.64057	0.035087	1.72465	0.48802	0.314413	0.421703	0.202666	0.213821	Loss of OE-Mettl3 in GM			Fcrls
Zfp365	protein_coding	13.2004	4.21514	14.7483	6.00004	0.192215	0.246246	15.3661	2.26332	0.686201	Loss of OE-Mettl3 in GM			Ipcef1
Adra1b	protein_coding	0.857786	0.437648	0.767651	0.754395	0.0118672	0.116348	0.541679	0.110069	0.034368	Loss of OE-Mettl3 in GM			Hapln4
Nptx1	protein_coding	23.7246	42.884	14.7148	9.52637	0.0440967	0.0693339	0.584355	0.0478269	0.0885179	Loss of OE-Mettl3 in GM			Mfsd2a
Gprin1	protein_coding	0.860361	0.467749	0.363763	0.293244	0.0178428	0.0437632	0.286346	0.0303827	0.0642972	Loss of OE-Mettl3 in GM			Stk17b
Tnnc1	protein_coding	4.11522	987.309	3.86014	628.187	33.4666	6.82728	234.399	21.9354	39.9526	Loss of OE-Mettl3 in GM			Zbtb7c
Vdr	protein_coding	8.41103	5.27294	14.0387	8.61489	0.0534963	0.0853394	0.381	0.0828923	0.0839522	Loss of OE-Mettl3 in GM			Mboat2
Aldh3b1	protein_coding	2.44551	22.8413	1.97615	23.049	1.26689	2.92053	15.1212	3.0557	1.75418	Loss of OE-Mettl3 in GM			Traf3ip3
Awat2	protein_coding	0.111842	0.0970548	0.0931859	0.164447	0.0931259	0	1.76786	0.0646443	0.0561457	Loss of OE-Mettl3 in GM			Aldh3b1
Wnt10a	protein_coding	5.21294	16.1991	13.1583	30.3787	0.0151725	0.01542	0.644674	0.117852	0.0152755	Stable of OE-Mettl3 in GM			Csdc2
Tnnt2	protein_coding	16.4671	115.91	7.2119	72.3901	1.52282	1.70776	84.7579	10.1977	3.96376	Stable of OE-Mettl3 in GM			Spire2
Sh2d1b1	protein_coding	5.12359	1.75891	3.1903	0.709586	0.0620482	0.112265	1.04144	0.252276	0.134604	Stable of OE-Mettl3 in GM			Prokr2
Ptprn	protein_coding	8.7091	2.08235	3.99793	2.57035	0.127177	0.287517	1.44961	0.294868	0.154522	Stable of OE-Mettl3 in GM			Ptprn
Hes6	protein_coding	18.0513	55.3766	10.4295	35.0206	4.5157	4.73838	65.266	7.82628	7.41553	Stable of OE-Mettl3 in GM			Plekha7
Pkp1	protein_coding	18.8821	14.15	14.8247	18.2683	0.00745335	0.00757494	0.612091	0.0932208	0.0162551	Stable of OE-Mettl3 in GM			Nrg1
5730559C18Rik	protein_coding	1.87662	6.41132	0.914876	4.88615	0	0.0216769	0.232642	0.0378026	0.023354	Stable of OE-Mettl3 in GM			Tox2
Ralgps2	protein_coding	2.26164	2.86424	2.19036	2.15967	0.0610973	0.111316	2.07744	0.340059	0.151804	Stable of OE-Mettl3 in GM			Dnajb13
Vash2	protein_coding	9.76437	11.2473	7.6802	9.36172	0.923247	2.67922	25.9111	5.37649	1.95155	Stable of OE-Mettl3 in GM			Samd7
Aif1l	protein_coding	21.2285	37.4934	16.3512	37.7565	2.26492	4.17374	32.1045	3.9895	3.13441	Stable of OE-Mettl3 in GM			Ninl
Chrna1	protein_coding	95.0353	326.87	46.6573	253.24	7.82934	13.496	141.5	17.3181	11.507	Stable of OE-Mettl3 in GM			Wisp2
Ninl	protein_coding	3.1538	3.67958	3.32788	3.07825	0.189224	0.232411	1.99242	0.458878	0.318244	Stable of OE-Mettl3 in GM			Angptl4
Dclk1	protein_coding	3.94314	52.183	9.22568	38.5097	0.299394	1.16139	28.5224	1.98693	0.749628	Stable of OE-Mettl3 in GM			Slc6a13
Gpr63	protein_coding	1.14754	1.19842	1.44094	0.653381	0.0465244	0.0833741	1.21664	0.185086	0.148093	Stable of OE-Mettl3 in GM			Svbp
Frmpd1	protein_coding	0.85282	16.9988	0.430413	12.1297	0.526103	0.712784	3.00886	0.700226	0.371122	Stable of OE-Mettl3 in GM			Tceal6
Patj	protein_coding	0.733387	3.99907	0.545793	2.09065	0.204637	0.156643	3.04046	0.336681	0.247976	Stable of OE-Mettl3 in GM			Ptpn5
Svbp	protein_coding	12.24	17.1918	9.45692	15.4875	10.0302	11.4011	80.5992	13.2951	11.3236	Stable of OE-Mettl3 in GM			Vdr
Runx3	protein_coding	14.4544	4.52306	15.4801	7.62981	0.0540051	0.321509	1.7421	0.410183	0.109254	Stable of OE-Mettl3 in GM			Myo15b
Mfsd2a	protein_coding	5.36139	4.74356	2.328	3.15743	0.105831	0.033828	1.32717	0.115633	0.033511	Stable of OE-Mettl3 in GM			Tnnc1
Steap1	protein_coding	21.7809	4.52794	34.7823	10.2054	0.0815809	0.29032	2.29422	0.262594	0.280608	Stable of OE-Mettl3 in GM			Erbb3
Baiap2l1	protein_coding	27.3482	66.457	16.9003	53.0113	0.663607	0.593943	10.0829	2.01728	1.57724	Stable of OE-Mettl3 in GM			Aph1c
Tmsb10	protein_coding	604.217	622.351	382.65	598.036	23.8507	66.1202	867.245	139.863	50.3146	Stable of OE-Mettl3 in GM			Mgst2
Pnmal2	protein_coding	0.923187	10.5902	0.648413	5.74543	0.577942	0.665624	27.0813	3.88255	1.89987	Stable of OE-Mettl3 in GM			Exoc3l
Rassf7	protein_coding	5.23087	9.04482	5.12641	5.9082	0.265758	1.36579	8.80911	1.33734	0.484197	Stable of OE-Mettl3 in GM			Cacna1h
Tnnt3	protein_coding	1.66659	740.408	0.321484	355.91	11133.4	8107.53	2597.7	6154.7	10578.9	Stable of OE-Mettl3 in GM			Susd5
Tnnt1	protein_coding	0.730249	202.058	0.308055	83.0863	57.8006	18.5342	197.466	85.7739	81.6556	Stable of OE-Mettl3 in GM			Daam2
E2f8	protein_coding	19.7722	7.32109	16.3853	3.37431	0.132195	0.683282	5.71458	0.815585	0.256254	Stable of OE-Mettl3 in GM			Igfbp2
Cemip	protein_coding	0.283615	7.4189	0.21258	2.71018	0.0282111	0.0207512	1.05895	0.226549	0.0408353	Stable of OE-Mettl3 in GM			Fggy
Plekha7	protein_coding	0.127347	2.05061	0.218893	1.64067	0.191333	0.191351	2.15422	0.442385	0.161529	Stable of OE-Mettl3 in GM			Frmpd1
Ppp1r3b	protein_coding	0.080133	0.116323	0.0863208	0.103088	0.187212	0.214397	0.95196	0.208652	0.159185	Stable of OE-Mettl3 in GM			Eml6
Hapln4	protein_coding	0.606936	2.15906	0.604083	2.65114	0.0286281	0.0363917	0.373974	0.0765093	0.0672526	Stable of OE-Mettl3 in GM			Bfsp2
Isyna1	protein_coding	13.9782	8.44979	16.215	11.1489	1.75043	2.47082	31.1709	4.24281	2.64878	Stable of OE-Mettl3 in GM			Ppp1r3b
Spire2	protein_coding	4.59367	3.86849	4.86444	1.80146	0.0628887	0.0758098	0.735298	0.0669796	0.031288	Stable of OE-Mettl3 in GM			Tpbgl
Tubb3	protein_coding	56.4116	12.7195	23.8446	10.9196	0.101669	0.806696	12.3446	0.40357	0.289256	Stable of OE-Mettl3 in GM			Hist1h1e
Nrg1	protein_coding	2.03171	1.4577	4.28978	4.29012	0.0113724	0.0242186	0.12583	0.0113428	0	Stable of OE-Mettl3 in GM			Cnga3
Slc5a5	protein_coding	0.12994	1.84575	0.231047	0.730661	0.0913586	0.0379193	2.04082	0.059238	0.0675883	Stable of OE-Mettl3 in GM			Slc47a1
Susd5	protein_coding	0.446899	8.82332	0.249382	4.00186	0.312527	0.236183	1.89645	0.382009	0.171572	Stable of OE-Mettl3 in GM			Wipf3
Tmem200a	protein_coding	0.228673	0.268205	0.250224	0.225619	0.0172272	0.0446561	0.348402	0.0709407	0.042339	Stable of OE-Mettl3 in GM			Cacna2d4
Zfp365	protein_coding	13.2004	4.21514	14.7483	6.00004	0.192215	0.246246	15.3661	2.26332	0.686201	Stable of OE-Mettl3 in GM			Ybx2
Erbb3	protein_coding	0.782191	30.0497	0.4657	11.0083	1.86981	1.19084	12.5109	2.80784	2.15024	Stable of OE-Mettl3 in GM			Wnk2
Cdk5r1	protein_coding	2.60888	4.85787	2.1726	2.93855	0.325235	0.51466	8.80937	1.78757	0.588728	Stable of OE-Mettl3 in GM			Mettl11b
Eml6	protein_coding	0.139058	0.534637	0.134066	0.29219	0.295507	0.289619	1.63481	0.279536	0.234277	Stable of OE-Mettl3 in GM			Mettl21e
Adra1b	protein_coding	0.857786	0.437648	0.767651	0.754395	0.0118672	0.116348	0.541679	0.110069	0.034368	Stable of OE-Mettl3 in GM
Fam171a2	protein_coding	6.22586	34.3897	4.27434	18.6936	1.41083	1.07632	30.1897	5.48511	2.39309	Stable of OE-Mettl3 in GM
Nptx1	protein_coding	23.7246	42.884	14.7148	9.52637	0.0440967	0.0693339	0.584355	0.0478269	0.0885179	Stable of OE-Mettl3 in GM
Mboat2	protein_coding	0.0584801	0.183651	0.0443545	0.309367	0.17814	0.379111	2.22895	0.547885	0.289639	Stable of OE-Mettl3 in GM
Exoc3l4	protein_coding	0.361046	0.268038	0.336317	0.337456	0.430387	0.641252	1.05333	1.43446	1.07084	Stable of OE-Mettl3 in GM
Hist1h1e	protein_coding	0.166655	0.552779	0.0733511	0.427609	4.35084	4.04267	0.947607	4.46275	5.04238	Stable of OE-Mettl3 in GM
Tubb2a	protein_coding	45.9148	95.9021	48.5151	65.9241	10.0275	26.1504	182.275	19.3982	13.3132	Stable of OE-Mettl3 in GM
Tubb2b	protein_coding	46.2853	62.4676	29.3763	44.2474	1.6978	2.97383	81.1385	6.84463	3.38388	Stable of OE-Mettl3 in GM
Gprin1	protein_coding	0.860361	0.467749	0.363763	0.293244	0.0178428	0.0437632	0.286346	0.0303827	0.0642972	Stable of OE-Mettl3 in GM
Tnnc1	protein_coding	4.11522	987.309	3.86014	628.187	33.4666	6.82728	234.399	21.9354	39.9526	Stable of OE-Mettl3 in GM
Cdh24	protein_coding	5.58387	7.79576	5.6705	6.9176	0.320492	0.405585	1.277	0.834057	0.70588	Stable of OE-Mettl3 in GM
Baalc	protein_coding	1.92278	3.85969	1.37699	3.63283	0.0839817	0.295775	1.67072	0.331224	0.141857	Stable of OE-Mettl3 in GM
Vdr	protein_coding	8.41103	5.27294	14.0387	8.61489	0.0534963	0.0853394	0.381	0.0828923	0.0839522	Stable of OE-Mettl3 in GM
Tuba1a	protein_coding	127.293	94.3629	80.222	68.935	20.9744	41.1986	281.3	52.3853	34.7586	Stable of OE-Mettl3 in GM
Angptl4	protein_coding	19.4191	8.04274	18.376	16.0273	2.24435	3.4365	21.7277	2.39335	2.35556	Stable of OE-Mettl3 in GM
Daam2	protein_coding	3.23506	35.6917	1.96655	19.2644	1.06584	0.836458	6.20259	1.34739	1.18303	Stable of OE-Mettl3 in GM
Zbtb7c	protein_coding	1.65167	3.20229	3.7636	7.55673	0.19857	0.447563	2.48923	0.532132	0.42846	Stable of OE-Mettl3 in GM
Cdh2	protein_coding	19.818	29.4193	19.8607	21.0402	0.170794	0.166347	4.52305	0.795352	0.221215	Stable of OE-Mettl3 in GM
Nol4	protein_coding	1.27747	1.77998	0.819822	0.988	0	0.0133719	0.206572	0.033054	0.00717373	Stable of OE-Mettl3 in GM
Acta2	protein_coding	568.846	1080.82	595.881	878.919	25.5482	21.7387	333.535	65.7999	35.9704	Stable of OE-Mettl3 in GM
Dusp9	protein_coding	9.38425	1.97305	6.79593	0.781132	0.0285013	0.0804239	0.784241	0.0411753	0.0565513	Stable of OE-Mettl3 in GM
Chrnd	protein_coding	6.90001	120.797	3.16906	65.3558	2.36347	6.81292	31.2047	5.63098	3.82361	Gain of OE-Mettl3 in GM
Chrng	protein_coding	0.266663	253.149	0.0813012	145.735	0.571198	1.39659	72.0895	2.75822	1.08589	Gain of OE-Mettl3 in GM
Ptprn	protein_coding	8.7091	2.08235	3.99793	2.57035	0.127177	0.287517	1.44961	0.294868	0.154522	Gain of OE-Mettl3 in GM
5730559C18Rik	protein_coding	1.87662	6.41132	0.914876	4.88615	0	0.0216769	0.232642	0.0378026	0.023354	Gain of OE-Mettl3 in GM
Wisp2	protein_coding	0.887239	7.73043	1.39441	23.7492	0.692366	0.916591	6.87206	1.40219	0.605748	Gain of OE-Mettl3 in GM
Cacna1b	protein_coding	0.153199	0.679168	0.0966881	1.01131	0.0115697	0.0076557	0.223608	0.0245607	0.0116911	Gain of OE-Mettl3 in GM
Slc2a6	protein_coding	0.02806	10.6636	0.114528	6.93806	0.288256	0.791587	8.02876	0.721784	0.360031	Gain of OE-Mettl3 in GM
Nol4l	protein_coding	0.0774366	0.136366	0.0837511	0.176155	0.30423	0.316087	0.443657	0.447455	0.355193	Gain of OE-Mettl3 in GM
Tnnc2	protein_coding	0	14.3828	0	5.24257	10392.9	7966.85	2634.43	6195.75	9962.38	Gain of OE-Mettl3 in GM
Frmpd1	protein_coding	0.85282	16.9988	0.430413	12.1297	0.526103	0.712784	3.00886	0.700226	0.371122	Gain of OE-Mettl3 in GM
Dync1i1	protein_coding	3.17119	9.80502	1.20332	4.57225	0.0104831	0.233611	0.971612	0.128493	0.100251	Gain of OE-Mettl3 in GM
Wipf3	protein_coding	0.016887	0.0338661	0.0198425	0.00876752	3.32241	2.23101	0.437557	1.73004	2.91034	Gain of OE-Mettl3 in GM
Chst13	protein_coding	0.0174151	0.665802	0.0169805	0.423005	0	0.0230227	3.30022	0.123493	0.182456	Gain of OE-Mettl3 in GM
Tnnt3	protein_coding	1.66659	740.408	0.321484	355.91	11133.4	8107.53	2597.7	6154.7	10578.9	Gain of OE-Mettl3 in GM
Tspan32	protein_coding	0.192927	5.75651	0.0635589	4.27838	0.0544915	0.193895	1.37886	0.328099	0.130012	Gain of OE-Mettl3 in GM
Tnnt1	protein_coding	0.730249	202.058	0.308055	83.0863	57.8006	18.5342	197.466	85.7739	81.6556	Gain of OE-Mettl3 in GM
Ppp1r3b	protein_coding	0.080133	0.116323	0.0863208	0.103088	0.187212	0.214397	0.95196	0.208652	0.159185	Gain of OE-Mettl3 in GM
Hapln4	protein_coding	0.606936	2.15906	0.604083	2.65114	0.0286281	0.0363917	0.373974	0.0765093	0.0672526	Gain of OE-Mettl3 in GM
Exoc3l	protein_coding	0.357528	5.43418	0.30612	3.33271	1.82827	2.02255	11.3029	2.70325	2.52212	Gain of OE-Mettl3 in GM
Aph1c	protein_coding	0.0682838	0.139085	0.0489258	0.225977	0.275485	0.295616	1.7938	0.377353	0.335546	Gain of OE-Mettl3 in GM
Eml6	protein_coding	0.139058	0.534637	0.134066	0.29219	0.295507	0.289619	1.63481	0.279536	0.234277	Gain of OE-Mettl3 in GM
Ptprn2	protein_coding	0.175312	0.0919966	0.262941	0.110443	0.00466578	0.00442415	0.00876292	0	0	Gain of OE-Mettl3 in GM
Csdc2	protein_coding	0.342995	4.12519	0.342654	3.58725	0.415464	0.529874	4.93532	1.21045	1.01109	Gain of OE-Mettl3 in GM
Daam2	protein_coding	3.23506	35.6917	1.96655	19.2644	1.06584	0.836458	6.20259	1.34739	1.18303	Gain of OE-Mettl3 in GM
Cdk5r1	protein_coding	2.60888	4.85787	2.1726	2.93855	0.325235	0.51466	8.80937	1.78757	0.588728	Gain of OE-Mettl3 in GM
Chrnd	protein_coding	6.90001	120.797	3.16906	65.3558	2.36347	6.81292	31.2047	5.63098	3.82361	Loss of OE-Mettle3 in DM4
Pkhd1	protein_coding	0.00209878	3.75195	0	1.14293	0.0157005	0.00531887	1.22271	0.0976209	0.079466	Loss of OE-Mettle3 in DM4
Stk17b	protein_coding	11.0873	29.865	10.3755	30.1366	1.26607	2.77316	15.9977	3.85824	2.16532	Loss of OE-Mettle3 in DM4
Hes6	protein_coding	18.0513	55.3766	10.4295	35.0206	4.5157	4.73838	65.266	7.82628	7.41553	Loss of OE-Mettle3 in DM4
Map3k19	protein_coding	0.0491719	0.612562	0.0158305	0.363775	0.0471129	0.023381	0.644194	0.0240445	0.0231619	Loss of OE-Mettle3 in DM4
Tox2	protein_coding	0.0088308	0.020252	0	0.0370649	0.100673	0.180989	1.13146	0.167527	0.169959	Loss of OE-Mettle3 in DM4
Sohlh2	protein_coding	0	1.26697	0	1.14688	0	0.0926032	1.48246	0.126998	0	Loss of OE-Mettle3 in DM4
Aknad1	protein_coding	0.0586242	0.566928	0.0340817	0.063309	0.0304287	0.0475684	0.678569	0.0907127	0.0828243	Loss of OE-Mettle3 in DM4
Patj	protein_coding	0.733387	3.99907	0.545793	2.09065	0.204637	0.156643	3.04046	0.336681	0.247976	Loss of OE-Mettle3 in DM4
Jakmip1	protein_coding	0	0.212328	0	0.107781	0.0137102	0.0291972	1.23532	0.0481711	0.0358566	Loss of OE-Mettle3 in DM4
Tmem176a	protein_coding	0.185916	0.633343	0.148628	1.3499	1.69274	2.56901	26.0125	5.84674	2.62774	Loss of OE-Mettle3 in DM4
Gpr37	protein_coding	0.0049495	0.11916	0	0.0104953	0	0.0120256	0.1562	0.0193489	0.0186387	Loss of OE-Mettle3 in DM4
Chst13	protein_coding	0.0174151	0.665802	0.0169805	0.423005	0	0.0230227	3.30022	0.123493	0.182456	Loss of OE-Mettle3 in DM4
Otog	protein_coding	0.0198328	3.53355	0	2.94763	0.222294	0.15573	3.6892	0.358029	0.280782	Loss of OE-Mettle3 in DM4
Tspan32	protein_coding	0.192927	5.75651	0.0635589	4.27838	0.0544915	0.193895	1.37886	0.328099	0.130012	Loss of OE-Mettle3 in DM4
E2f8	protein_coding	19.7722	7.32109	16.3853	3.37431	0.132195	0.683282	5.71458	0.815585	0.256254	Loss of OE-Mettle3 in DM4
St8sia2	protein_coding	0.360065	0.863983	0	0.280291	0.175373	0.133199	9.51549	0.620793	0.426514	Loss of OE-Mettle3 in DM4
Cemip	protein_coding	0.283615	7.4189	0.21258	2.71018	0.0282111	0.0207512	1.05895	0.226549	0.0408353	Loss of OE-Mettle3 in DM4
Chrna10	protein_coding	0	0.0260976	0	0	9.9774	5.26614	1.2014	0.900652	4.79083	Loss of OE-Mettle3 in DM4
Hapln4	protein_coding	0.606936	2.15906	0.604083	2.65114	0.0286281	0.0363917	0.373974	0.0765093	0.0672526	Loss of OE-Mettle3 in DM4
Tubb3	protein_coding	56.4116	12.7195	23.8446	10.9196	0.101669	0.806696	12.3446	0.40357	0.289256	Loss of OE-Mettle3 in DM4
Nrg1	protein_coding	2.03171	1.4577	4.28978	4.29012	0.0113724	0.0242186	0.12583	0.0113428	0	Loss of OE-Mettle3 in DM4
Exoc3l	protein_coding	0.357528	5.43418	0.30612	3.33271	1.82827	2.02255	11.3029	2.70325	2.52212	Loss of OE-Mettle3 in DM4
Pou2af1	protein_coding	0.023076	0.716119	0	0.689393	0.0146903	0.0597199	1.18098	0.183735	0.0468284	Loss of OE-Mettle3 in DM4
Cdk5r1	protein_coding	2.60888	4.85787	2.1726	2.93855	0.325235	0.51466	8.80937	1.78757	0.588728	Loss of OE-Mettle3 in DM4
Smim5	protein_coding	0.107768	2.23349	0.153937	0.902409	0.60835	0.511754	15.1771	1.34232	0.803916	Loss of OE-Mettle3 in DM4
Smim6	protein_coding	0.0601439	0.563112	0.173035	0.257787	0.19694	0.152438	15.1201	0.911353	0.314791	Loss of OE-Mettle3 in DM4
Slc24a4	protein_coding	0	0.289529	0	0.140544	0.00828076	0	0.624023	0.0247853	0	Loss of OE-Mettle3 in DM4
Ckb	protein_coding	7.07835	25.4878	4.3637	17.3884	3.32283	4.44542	83.7985	10.2503	6.66809	Loss of OE-Mettle3 in DM4
Gprin1	protein_coding	0.860361	0.467749	0.363763	0.293244	0.0178428	0.0437632	0.286346	0.0303827	0.0642972	Loss of OE-Mettle3 in DM4
Dnase1l3	protein_coding	0.0228386	1.41796	0.0109776	0.692624	0.0145392	0.15834	1.3918	0.298413	0.0609845	Loss of OE-Mettle3 in DM4
Csdc2	protein_coding	0.342995	4.12519	0.342654	3.58725	0.415464	0.529874	4.93532	1.21045	1.01109	Loss of OE-Mettle3 in DM4
Mov10l1	protein_coding	0.0278258	0.271723	0.0338436	0.105632	0.0185466	0	0.350819	0.0631622	0.0195233	Loss of OE-Mettle3 in DM4
Vdr	protein_coding	8.41103	5.27294	14.0387	8.61489	0.0534963	0.0853394	0.381	0.0828923	0.0839522	Loss of OE-Mettle3 in DM4
Galnt6	protein_coding	0.0533443	3.55733	0.0147129	1.81073	0.227351	1.4129	9.43754	1.07266	0.235356	Loss of OE-Mettle3 in DM4
Cdh2	protein_coding	19.818	29.4193	19.8607	21.0402	0.170794	0.166347	4.52305	0.795352	0.221215	Loss of OE-Mettle3 in DM4
Nol4	protein_coding	1.27747	1.77998	0.819822	0.988	0	0.0133719	0.206572	0.033054	0.00717373	Loss of OE-Mettle3 in DM4
Dusp9	protein_coding	9.38425	1.97305	6.79593	0.781132	0.0285013	0.0804239	0.784241	0.0411753	0.0565513	Loss of OE-Mettle3 in DM4
Wnt10a	protein_coding	5.21294	16.1991	13.1583	30.3787	0.0151725	0.01542	0.644674	0.117852	0.0152755	Stable of OE-Mettl3 in DM4
Chrnd	protein_coding	6.90001	120.797	3.16906	65.3558	2.36347	6.81292	31.2047	5.63098	3.82361	Stable of OE-Mettl3 in DM4
Chrng	protein_coding	0.266663	253.149	0.0813012	145.735	0.571198	1.39659	72.0895	2.75822	1.08589	Stable of OE-Mettl3 in DM4
Lemd1	protein_coding	0.0264981	0.0622679	0.00515323	0.0117624	0.00806236	0	0.219708	0.0175249	0.00405855	Stable of OE-Mettl3 in DM4
Myog	protein_coding	0.718295	177.075	0.378231	194.589	9.35119	38.9832	248.214	42.2346	19.5944	Stable of OE-Mettl3 in DM4
Tnni1	protein_coding	0.467222	147.079	0.165434	83.5535	13.0712	4.15562	152.46	76.9846	26.2929	Stable of OE-Mettl3 in DM4
Tnnt2	protein_coding	16.4671	115.91	7.2119	72.3901	1.52282	1.70776	84.7579	10.1977	3.96376	Stable of OE-Mettl3 in DM4
Sh2d1b1	protein_coding	5.12359	1.75891	3.1903	0.709586	0.0620482	0.112265	1.04144	0.252276	0.134604	Stable of OE-Mettl3 in DM4
Pkhd1	protein_coding	0.00209878	3.75195	0	1.14293	0.0157005	0.00531887	1.22271	0.0976209	0.079466	Stable of OE-Mettl3 in DM4
Stk17b	protein_coding	11.0873	29.865	10.3755	30.1366	1.26607	2.77316	15.9977	3.85824	2.16532	Stable of OE-Mettl3 in DM4
Ptprn	protein_coding	8.7091	2.08235	3.99793	2.57035	0.127177	0.287517	1.44961	0.294868	0.154522	Stable of OE-Mettl3 in DM4
Hes6	protein_coding	18.0513	55.3766	10.4295	35.0206	4.5157	4.73838	65.266	7.82628	7.41553	Stable of OE-Mettl3 in DM4
Map3k19	protein_coding	0.0491719	0.612562	0.0158305	0.363775	0.0471129	0.023381	0.644194	0.0240445	0.0231619	Stable of OE-Mettl3 in DM4
Pkp1	protein_coding	18.8821	14.15	14.8247	18.2683	0.00745335	0.00757494	0.612091	0.0932208	0.0162551	Stable of OE-Mettl3 in DM4
5730559C18Rik	protein_coding	1.87662	6.41132	0.914876	4.88615	0	0.0216769	0.232642	0.0378026	0.023354	Stable of OE-Mettl3 in DM4
Ralgps2	protein_coding	2.26164	2.86424	2.19036	2.15967	0.0610973	0.111316	2.07744	0.340059	0.151804	Stable of OE-Mettl3 in DM4
Vash2	protein_coding	9.76437	11.2473	7.6802	9.36172	0.923247	2.67922	25.9111	5.37649	1.95155	Stable of OE-Mettl3 in DM4
Aif1l	protein_coding	21.2285	37.4934	16.3512	37.7565	2.26492	4.17374	32.1045	3.9895	3.13441	Stable of OE-Mettl3 in DM4
Wisp2	protein_coding	0.887239	7.73043	1.39441	23.7492	0.692366	0.916591	6.87206	1.40219	0.605748	Stable of OE-Mettl3 in DM4
Cacna1b	protein_coding	0.153199	0.679168	0.0966881	1.01131	0.0115697	0.0076557	0.223608	0.0245607	0.0116911	Stable of OE-Mettl3 in DM4
Slc2a6	protein_coding	0.02806	10.6636	0.114528	6.93806	0.288256	0.791587	8.02876	0.721784	0.360031	Stable of OE-Mettl3 in DM4
Mymk	protein_coding	0.872176	373.824	0.523646	354.61	2.10305	1.87328	186.391	15.3091	6.66546	Stable of OE-Mettl3 in DM4
Chrna1	protein_coding	95.0353	326.87	46.6573	253.24	7.82934	13.496	141.5	17.3181	11.507	Stable of OE-Mettl3 in DM4
Frmd5	protein_coding	0.0892291	0.187136	0.0900294	0.0759568	0.0148869	0.00925385	0.342597	0.0507438	0.0308064	Stable of OE-Mettl3 in DM4
Gatm	protein_coding	51.4612	30.6887	42.196	28.5858	1.23109	2.14839	52.7197	12.4208	2.8839	Stable of OE-Mettl3 in DM4
Ninl	protein_coding	3.1538	3.67958	3.32788	3.07825	0.189224	0.232411	1.99242	0.458878	0.318244	Stable of OE-Mettl3 in DM4
Tnnc2	protein_coding	0	14.3828	0	5.24257	10392.9	7966.85	2634.43	6195.75	9962.38	Stable of OE-Mettl3 in DM4
Dclk1	protein_coding	3.94314	52.183	9.22568	38.5097	0.299394	1.16139	28.5224	1.98693	0.749628	Stable of OE-Mettl3 in DM4
Gpr63	protein_coding	1.14754	1.19842	1.44094	0.653381	0.0465244	0.0833741	1.21664	0.185086	0.148093	Stable of OE-Mettl3 in DM4
Frmpd1	protein_coding	0.85282	16.9988	0.430413	12.1297	0.526103	0.712784	3.00886	0.700226	0.371122	Stable of OE-Mettl3 in DM4
Fggy	protein_coding	0.737763	1.89187	0.671876	2.68238	0.985095	0.768789	5.67	1.13747	1.16321	Stable of OE-Mettl3 in DM4
Patj	protein_coding	0.733387	3.99907	0.545793	2.09065	0.204637	0.156643	3.04046	0.336681	0.247976	Stable of OE-Mettl3 in DM4
Svbp	protein_coding	12.24	17.1918	9.45692	15.4875	10.0302	11.4011	80.5992	13.2951	11.3236	Stable of OE-Mettl3 in DM4
Runx3	protein_coding	14.4544	4.52306	15.4801	7.62981	0.0540051	0.321509	1.7421	0.410183	0.109254	Stable of OE-Mettl3 in DM4
Mfsd2a	protein_coding	5.36139	4.74356	2.328	3.15743	0.105831	0.033828	1.32717	0.115633	0.033511	Stable of OE-Mettl3 in DM4
Grhl3	protein_coding	0.0735925	0.641571	0.0813905	0.308031	0.0134262	0.0125188	0.883512	0.0454549	0.0574394	Stable of OE-Mettl3 in DM4
Jakmip1	protein_coding	0	0.212328	0	0.107781	0.0137102	0.0291972	1.23532	0.0481711	0.0358566	Stable of OE-Mettl3 in DM4
Steap1	protein_coding	21.7809	4.52794	34.7823	10.2054	0.0815809	0.29032	2.29422	0.262594	0.280608	Stable of OE-Mettl3 in DM4
Baiap2l1	protein_coding	27.3482	66.457	16.9003	53.0113	0.663607	0.593943	10.0829	2.01728	1.57724	Stable of OE-Mettl3 in DM4
Dync1i1	protein_coding	3.17119	9.80502	1.20332	4.57225	0.0104831	0.233611	0.971612	0.128493	0.100251	Stable of OE-Mettl3 in DM4
Tmem176a	protein_coding	0.185916	0.633343	0.148628	1.3499	1.69274	2.56901	26.0125	5.84674	2.62774	Stable of OE-Mettl3 in DM4
Wipf3	protein_coding	0.016887	0.0338661	0.0198425	0.00876752	3.32241	2.23101	0.437557	1.73004	2.91034	Stable of OE-Mettl3 in DM4
Tmsb10	protein_coding	604.217	622.351	382.65	598.036	23.8507	66.1202	867.245	139.863	50.3146	Stable of OE-Mettl3 in DM4
Chst13	protein_coding	0.0174151	0.665802	0.0169805	0.423005	0	0.0230227	3.30022	0.123493	0.182456	Stable of OE-Mettl3 in DM4
Pnmal2	protein_coding	0.923187	10.5902	0.648413	5.74543	0.577942	0.665624	27.0813	3.88255	1.89987	Stable of OE-Mettl3 in DM4
Otog	protein_coding	0.0198328	3.53355	0	2.94763	0.222294	0.15573	3.6892	0.358029	0.280782	Stable of OE-Mettl3 in DM4
Rassf7	protein_coding	5.23087	9.04482	5.12641	5.9082	0.265758	1.36579	8.80911	1.33734	0.484197	Stable of OE-Mettl3 in DM4
Tnni2	protein_coding	0.630344	229.931	0.0945676	130.951	4008.25	2980.3	893.387	2260.73	3836.6	Stable of OE-Mettl3 in DM4
Tnnt3	protein_coding	1.66659	740.408	0.321484	355.91	11133.4	8107.53	2597.7	6154.7	10578.9	Stable of OE-Mettl3 in DM4
Tspan32	protein_coding	0.192927	5.75651	0.0635589	4.27838	0.0544915	0.193895	1.37886	0.328099	0.130012	Stable of OE-Mettl3 in DM4
Tnnt1	protein_coding	0.730249	202.058	0.308055	83.0863	57.8006	18.5342	197.466	85.7739	81.6556	Stable of OE-Mettl3 in DM4
E2f8	protein_coding	19.7722	7.32109	16.3853	3.37431	0.132195	0.683282	5.71458	0.815585	0.256254	Stable of OE-Mettl3 in DM4
Cemip	protein_coding	0.283615	7.4189	0.21258	2.71018	0.0282111	0.0207512	1.05895	0.226549	0.0408353	Stable of OE-Mettl3 in DM4
BC051019	protein_coding	0.0284158	8.23339	0.109661	4.85705	0.0374786	0.0337341	2.1133	0.219153	0.0956031	Stable of OE-Mettl3 in DM4
Plekha7	protein_coding	0.127347	2.05061	0.218893	1.64067	0.191333	0.191351	2.15422	0.442385	0.161529	Stable of OE-Mettl3 in DM4
Ppp1r3b	protein_coding	0.080133	0.116323	0.0863208	0.103088	0.187212	0.214397	0.95196	0.208652	0.159185	Stable of OE-Mettl3 in DM4
Hapln4	protein_coding	0.606936	2.15906	0.604083	2.65114	0.0286281	0.0363917	0.373974	0.0765093	0.0672526	Stable of OE-Mettl3 in DM4
Isyna1	protein_coding	13.9782	8.44979	16.215	11.1489	1.75043	2.47082	31.1709	4.24281	2.64878	Stable of OE-Mettl3 in DM4
Spire2	protein_coding	4.59367	3.86849	4.86444	1.80146	0.0628887	0.0758098	0.735298	0.0669796	0.031288	Stable of OE-Mettl3 in DM4
Tubb3	protein_coding	56.4116	12.7195	23.8446	10.9196	0.101669	0.806696	12.3446	0.40357	0.289256	Stable of OE-Mettl3 in DM4
Nrg1	protein_coding	2.03171	1.4577	4.28978	4.29012	0.0113724	0.0242186	0.12583	0.0113428	0	Stable of OE-Mettl3 in DM4
Slc5a5	protein_coding	0.12994	1.84575	0.231047	0.730661	0.0913586	0.0379193	2.04082	0.059238	0.0675883	Stable of OE-Mettl3 in DM4
Ctrb1	protein_coding	0.133988	19.7401	0	48.733	0.0457119	0.119299	4.53478	0	0.0465067	Stable of OE-Mettl3 in DM4
Pstpip1	protein_coding	0.585878	6.16424	0.465434	3.76351	0.374386	2.13334	8.83123	1.95475	1.10979	Stable of OE-Mettl3 in DM4
Prss46	protein_coding	0.22128	3.68218	0	10.0936	0.029818	0.132032	2.31262	0.0565113	0.0840265	Stable of OE-Mettl3 in DM4
Susd5	protein_coding	0.446899	8.82332	0.249382	4.00186	0.312527	0.236183	1.89645	0.382009	0.171572	Stable of OE-Mettl3 in DM4
Lman1l	protein_coding	1.63693	4.67785	0.905828	1.97141	0.023819	0.858881	5.39293	0.390374	0.253549	Stable of OE-Mettl3 in DM4
Aph1c	protein_coding	0.0682838	0.139085	0.0489258	0.225977	0.275485	0.295616	1.7938	0.377353	0.335546	Stable of OE-Mettl3 in DM4
Gm17455	protein_coding	0	5.30409	0	6.33333	0	0	2.67105	0.122301	0.117812	Stable of OE-Mettl3 in DM4
Tmem200a	protein_coding	0.228673	0.268205	0.250224	0.225619	0.0172272	0.0446561	0.348402	0.0709407	0.042339	Stable of OE-Mettl3 in DM4
Cdh23	protein_coding	0.0939048	1.64057	0.035087	1.72465	0.48802	0.314413	0.421703	0.202666	0.213821	Stable of OE-Mettl3 in DM4
Zfp365	protein_coding	13.2004	4.21514	14.7483	6.00004	0.192215	0.246246	15.3661	2.26332	0.686201	Stable of OE-Mettl3 in DM4
Erbb3	protein_coding	0.782191	30.0497	0.4657	11.0083	1.86981	1.19084	12.5109	2.80784	2.15024	Stable of OE-Mettl3 in DM4
Smim5	protein_coding	0.107768	2.23349	0.153937	0.902409	0.60835	0.511754	15.1771	1.34232	0.803916	Stable of OE-Mettl3 in DM4
Eml6	protein_coding	0.139058	0.534637	0.134066	0.29219	0.295507	0.289619	1.63481	0.279536	0.234277	Stable of OE-Mettl3 in DM4
Adra1b	protein_coding	0.857786	0.437648	0.767651	0.754395	0.0118672	0.116348	0.541679	0.110069	0.034368	Stable of OE-Mettl3 in DM4
Krt31	protein_coding	0	1.21983	0	2.03049	0	0	0.931697	0.0354456	0	Stable of OE-Mettl3 in DM4
Fam171a2	protein_coding	6.22586	34.3897	4.27434	18.6936	1.41083	1.07632	30.1897	5.48511	2.39309	Stable of OE-Mettl3 in DM4
Mboat2	protein_coding	0.0584801	0.183651	0.0443545	0.309367	0.17814	0.379111	2.22895	0.547885	0.289639	Stable of OE-Mettl3 in DM4
Kcnk13	protein_coding	0.00965089	0.265217	0	0.0822801	0.0765169	0.431271	3.44393	0.767475	0.100942	Stable of OE-Mettl3 in DM4
Exoc3l4	protein_coding	0.361046	0.268038	0.336317	0.337456	0.430387	0.641252	1.05333	1.43446	1.07084	Stable of OE-Mettl3 in DM4
Ptprn2	protein_coding	0.175312	0.0919966	0.262941	0.110443	0.00466578	0.00442415	0.00876292	0	0	Stable of OE-Mettl3 in DM4
Hist1h1e	protein_coding	0.166655	0.552779	0.0733511	0.427609	4.35084	4.04267	0.947607	4.46275	5.04238	Stable of OE-Mettl3 in DM4
Tubb2a	protein_coding	45.9148	95.9021	48.5151	65.9241	10.0275	26.1504	182.275	19.3982	13.3132	Stable of OE-Mettl3 in DM4
Tubb2b	protein_coding	46.2853	62.4676	29.3763	44.2474	1.6978	2.97383	81.1385	6.84463	3.38388	Stable of OE-Mettl3 in DM4
Gprin1	protein_coding	0.860361	0.467749	0.363763	0.293244	0.0178428	0.0437632	0.286346	0.0303827	0.0642972	Stable of OE-Mettl3 in DM4
Tnnc1	protein_coding	4.11522	987.309	3.86014	628.187	33.4666	6.82728	234.399	21.9354	39.9526	Stable of OE-Mettl3 in DM4
Cdh24	protein_coding	5.58387	7.79576	5.6705	6.9176	0.320492	0.405585	1.277	0.834057	0.70588	Stable of OE-Mettl3 in DM4
Baalc	protein_coding	1.92278	3.85969	1.37699	3.63283	0.0839817	0.295775	1.67072	0.331224	0.141857	Stable of OE-Mettl3 in DM4
Vdr	protein_coding	8.41103	5.27294	14.0387	8.61489	0.0534963	0.0853394	0.381	0.0828923	0.0839522	Stable of OE-Mettl3 in DM4
Tuba1a	protein_coding	127.293	94.3629	80.222	68.935	20.9744	41.1986	281.3	52.3853	34.7586	Stable of OE-Mettl3 in DM4
Galnt6	protein_coding	0.0533443	3.55733	0.0147129	1.81073	0.227351	1.4129	9.43754	1.07266	0.235356	Stable of OE-Mettl3 in DM4
Angptl4	protein_coding	19.4191	8.04274	18.376	16.0273	2.24435	3.4365	21.7277	2.39335	2.35556	Stable of OE-Mettl3 in DM4
Mymx	protein_coding	0	57.1639	0	63.0692	0.77354	0.380084	79.6071	4.42506	1.74046	Stable of OE-Mettl3 in DM4
Daam2	protein_coding	3.23506	35.6917	1.96655	19.2644	1.06584	0.836458	6.20259	1.34739	1.18303	Stable of OE-Mettl3 in DM4
Zbtb7c	protein_coding	1.65167	3.20229	3.7636	7.55673	0.19857	0.447563	2.48923	0.532132	0.42846	Stable of OE-Mettl3 in DM4
Cdh2	protein_coding	19.818	29.4193	19.8607	21.0402	0.170794	0.166347	4.52305	0.795352	0.221215	Stable of OE-Mettl3 in DM4
Nol4	protein_coding	1.27747	1.77998	0.819822	0.988	0	0.0133719	0.206572	0.033054	0.00717373	Stable of OE-Mettl3 in DM4
Aldh3b1	protein_coding	2.44551	22.8413	1.97615	23.049	1.26689	2.92053	15.1212	3.0557	1.75418	Stable of OE-Mettl3 in DM4
Acta2	protein_coding	568.846	1080.82	595.881	878.919	25.5482	21.7387	333.535	65.7999	35.9704	Stable of OE-Mettl3 in DM4
Tcp11x2	protein_coding	0.14939	2.0543	0.0476431	1.18187	0	0	0.518728	0.11494	0	Stable of OE-Mettl3 in DM4
Cdk5r1	protein_coding	2.60888	4.85787	2.1726	2.93855	0.325235	0.51466	8.80937	1.78757	0.588728	Stable of OE-Mettl3 in DM4
Igfbp2	protein_coding	576.458	383.521	227.839	413.022	0.722686	0.178637	4.17798	0.931208	0.93378	Gain of OE-Mettl3 in DM4
Chrnd	protein_coding	6.90001	120.797	3.16906	65.3558	2.36347	6.81292	31.2047	5.63098	3.82361	Gain of OE-Mettl3 in DM4
Lemd1	protein_coding	0.0264981	0.0622679	0.00515323	0.0117624	0.00806236	0	0.219708	0.0175249	0.00405855	Gain of OE-Mettl3 in DM4
Tnnt2	protein_coding	16.4671	115.91	7.2119	72.3901	1.52282	1.70776	84.7579	10.1977	3.96376	Gain of OE-Mettl3 in DM4
5730559C18Rik	protein_coding	1.87662	6.41132	0.914876	4.88615	0	0.0216769	0.232642	0.0378026	0.023354	Gain of OE-Mettl3 in DM4
Vash2	protein_coding	9.76437	11.2473	7.6802	9.36172	0.923247	2.67922	25.9111	5.37649	1.95155	Gain of OE-Mettl3 in DM4
R3hdml	protein_coding	0	8.96589	0	15.636	0.141829	0.0638296	25.3491	1.23057	0.209627	Gain of OE-Mettl3 in DM4
Cacna1b	protein_coding	0.153199	0.679168	0.0966881	1.01131	0.0115697	0.0076557	0.223608	0.0245607	0.0116911	Gain of OE-Mettl3 in DM4
Nol4l	protein_coding	0.0774366	0.136366	0.0837511	0.176155	0.30423	0.316087	0.443657	0.447455	0.355193	Gain of OE-Mettl3 in DM4
Mgst2	protein_coding	1.23392	0.538936	1.17724	0.852915	0.104754	0.0891012	0.65976	0.0936802	0.0958585	Gain of OE-Mettl3 in DM4
Dclk1	protein_coding	3.94314	52.183	9.22568	38.5097	0.299394	1.16139	28.5224	1.98693	0.749628	Gain of OE-Mettl3 in DM4
Phgdh	protein_coding	82.7421	16.4415	75.4626	27.0562	0.419672	1.03493	8.98244	1.98104	1.15375	Gain of OE-Mettl3 in DM4
Patj	protein_coding	0.733387	3.99907	0.545793	2.09065	0.204637	0.156643	3.04046	0.336681	0.247976	Gain of OE-Mettl3 in DM4
Tnnt3	protein_coding	1.66659	740.408	0.321484	355.91	11133.4	8107.53	2597.7	6154.7	10578.9	Gain of OE-Mettl3 in DM4
Cemip	protein_coding	0.283615	7.4189	0.21258	2.71018	0.0282111	0.0207512	1.05895	0.226549	0.0408353	Gain of OE-Mettl3 in DM4
Ppp1r3b	protein_coding	0.080133	0.116323	0.0863208	0.103088	0.187212	0.214397	0.95196	0.208652	0.159185	Gain of OE-Mettl3 in DM4
Hapln4	protein_coding	0.606936	2.15906	0.604083	2.65114	0.0286281	0.0363917	0.373974	0.0765093	0.0672526	Gain of OE-Mettl3 in DM4
Gprin1	protein_coding	0.860361	0.467749	0.363763	0.293244	0.0178428	0.0437632	0.286346	0.0303827	0.0642972	Gain of OE-Mettl3 in DM4
Cdh24	protein_coding	5.58387	7.79576	5.6705	6.9176	0.320492	0.405585	1.277	0.834057	0.70588	Gain of OE-Mettl3 in DM4
Tcp11x2	protein_coding	0.14939	2.0543	0.0476431	1.18187	0	0	0.518728	0.11494	0	Gain of OE-Mettl3 in DM4

## Sheet: merge_exp_average_m6a
	Row.names	external_gene_name	gene_biotype	avg_A1	avg_C1	avg_A2	avg_C2	avg_saline-D10-1	avg_CTX-D1-1	avg_CTX-D3-1	avg_CTX-D5-1	avg_CTX-D10-1	venngroup
ENSMUSG00000102135	ENSMUSG00000102135	Gm37108	processed_pseudogene	1.41741	0.384862	1.17622	0.554292	0.123931	0.278872	0.159896	0.0895201	0.250903	GFP_GM-GFP_DM4vsGFP_GM
ENSMUSG00000016918	ENSMUSG00000016918	Sulf1	protein_coding	5.95575	16.0944	3.09067	13.4636	0.564409	0.778262	2.84999	2.23897	1.12624	GFP_GM-GFP_DM4vsGFP_GM
ENSMUSG00000054493	ENSMUSG00000054493	Gm9947	antisense_RNA	0.0915956	0.0484103	0.0630841	0	0.106516	0.0418071	0.575073	0.23124	0.1295	GFP_GM-GFP_DM4vsGFP_GM
ENSMUSG00000025925	ENSMUSG00000025925	Terf1	protein_coding	4.99957	1.86974	5.60526	2.05336	0.847012	1.02175	1.0999	0.904005	0.752621	GFP_GM-GFP_DM4vsGFP_GM
ENSMUSG00000025940	ENSMUSG00000025940	Tmem70	protein_coding	20.7956	14.626	19.6966	15.1559	37.4028	23.2527	18.7462	27.3055	39.6979	GFP_GM-GFP_DM4vsGFP_GM
ENSMUSG00000073725	ENSMUSG00000073725	Lmbrd1	protein_coding	6.33081	14.5798	6.32086	13.256	7.24735	6.74078	4.803	4.78463	6.76121	GFP_GM-GFP_DM4vsGFP_GM
ENSMUSG00000026131	ENSMUSG00000026131	Dst	protein_coding	9.49877	30.318	9.34129	23.6591	13.0821	9.01426	5.18681	6.05265	8.5643	GFP_GM-GFP_DM4vsGFP_GM
ENSMUSG00000026127	ENSMUSG00000026127	Imp4	protein_coding	7.73813	3.51038	6.99441	3.73328	1.62051	2.62498	2.22961	1.79903	2.00386	GFP_GM-GFP_DM4vsGFP_GM
ENSMUSG00000037509	ENSMUSG00000037509	Arhgef4	protein_coding	0.0744992	0.0802213	0.120585	0.103333	0.141614	0.214918	0.365295	0.250328	0.156092	GFP_GM-GFP_DM4vsGFP_GM
ENSMUSG00000037447	ENSMUSG00000037447	Arid5a	protein_coding	2.51865	4.84346	1.302	5.25249	0.77287	1.28433	1.75336	1.61465	1.2072	GFP_GM-GFP_DM4vsGFP_GM
ENSMUSG00000026113	ENSMUSG00000026113	Inpp4a	protein_coding	1.19308	3.37872	1.17736	2.43649	2.83331	2.28186	2.39659	2.86721	2.94655	GFP_GM-GFP_DM4vsGFP_GM
ENSMUSG00000037216	ENSMUSG00000037216	Lipt1	protein_coding	2.77275	2.65299	3.16912	2.77042	2.53695	2.91182	1.93976	2.78702	3.77701	GFP_GM-GFP_DM4vsGFP_GM
ENSMUSG00000026087	ENSMUSG00000026087	Mrpl30	protein_coding	18.4855	8.03664	17.5734	9.92683	25.7545	18.2053	11.4453	16.6977	22.3622	GFP_GM-GFP_DM4vsGFP_GM
ENSMUSG00000026083	ENSMUSG00000026083	Eif5b	protein_coding	28.3289	21.3976	28.1942	24.8561	15.0049	14.1498	9.47714	11.549	13.239	GFP_GM-GFP_DM4vsGFP_GM
ENSMUSG00000073702	ENSMUSG00000073702	Rpl31	protein_coding	138.615	47.8762	125.434	73.7847	90.8911	108.407	145.29	94.286	100.597	GFP_GM-GFP_DM4vsGFP_GM
ENSMUSG00000026072	ENSMUSG00000026072	Il1r1	protein_coding	11.0193	8.46632	12.6641	8.88858	1.43192	2.10074	3.93654	1.72812	1.10291	GFP_GM-GFP_DM4vsGFP_GM
ENSMUSG00000026069	ENSMUSG00000026069	Il1rl1	protein_coding	0.701247	0.194843	0.739553	0.542985	0.343812	1.02581	0.488443	0.212308	0.100705	GFP_GM-GFP_DM4vsGFP_GM
ENSMUSG00000066877	ENSMUSG00000066877	Nck2	protein_coding	6.25921	5.94569	4.37528	5.88001	4.64413	5.67316	4.74051	5.15815	6.40818	GFP_GM-GFP_DM4vsGFP_GM
ENSMUSG00000026043	ENSMUSG00000026043	Col3a1	protein_coding	115.62	1009.22	122.516	1144.61	48.0683	31.4652	261.265	371.858	105.603	GFP_GM-GFP_DM4vsGFP_GM
ENSMUSG00000100007	ENSMUSG00000100007	Gm5527	processed_pseudogene	0	0.107285	0	0	0.900032	0.553631	0.311821	0.301361	0.366976	GFP_GM-GFP_DM4vsGFP_GM
ENSMUSG00000026096	ENSMUSG00000026096	Osgepl1	protein_coding	2.16811	2.08322	2.07808	1.69489	4.14709	2.29673	1.67922	2.3037	3.66456	GFP_GM-GFP_DM4vsGFP_GM
ENSMUSG00000038323	ENSMUSG00000038323	1700066M21Rik	protein_coding	6.20963	5.1388	6.97461	4.86254	0.916291	0.926772	1.71093	0.813375	0.922487	GFP_GM-GFP_DM4vsGFP_GM
ENSMUSG00000025971	ENSMUSG00000025971	Maip1	protein_coding	1.95969	1.48228	1.7071	1.52358	2.09962	1.82364	1.65377	1.80279	2.17157	GFP_GM-GFP_DM4vsGFP_GM
ENSMUSG00000051223	ENSMUSG00000051223	Bzw1	protein_coding	94.8367	39.5743	95.7157	42.3188	16.4544	23.4237	24.1342	19.5657	18.7	GFP_GM-GFP_DM4vsGFP_GM
ENSMUSG00000026031	ENSMUSG00000026031	Cflar	protein_coding	4.09269	5.06768	4.96938	4.90025	2.11201	2.42439	2.39056	2.08911	2.24102	GFP_GM-GFP_DM4vsGFP_GM
ENSMUSG00000026029	ENSMUSG00000026029	Casp8	protein_coding	14.1357	5.2612	12.1941	5.83362	2.20347	3.8459	6.31087	4.21237	2.61368	GFP_GM-GFP_DM4vsGFP_GM
ENSMUSG00000026027	ENSMUSG00000026027	Stradb	protein_coding	2.17515	2.74234	2.17832	2.13958	17.6084	13.3941	5.64698	9.46373	12.5946	GFP_GM-GFP_DM4vsGFP_GM
ENSMUSG00000097573	ENSMUSG00000097573	G730003C15Rik	antisense_RNA	0.0628767	0.178726	0.0979566	0.218376	0.549146	0.314669	0.315219	0.379649	0.489776	GFP_GM-GFP_DM4vsGFP_GM
ENSMUSG00000067336	ENSMUSG00000067336	Bmpr2	protein_coding	6.39533	11.5436	6.58141	12.0056	3.42452	2.7884	1.97358	2.20861	2.60155	GFP_GM-GFP_DM4vsGFP_GM
ENSMUSG00000026012	ENSMUSG00000026012	Cd28	protein_coding	0.169872	1.46374	0.0602035	2.05197	0.244257	0.217689	1.07659	0.401026	0.19653	GFP_GM-GFP_DM4vsGFP_GM
ENSMUSG00000025969	ENSMUSG00000025969	Nrp2	protein_coding	14.4035	30.5706	26.9387	41.2246	2.30996	2.32938	3.18748	3.286	2.77401	GFP_GM-GFP_DM4vsGFP_GM
ENSMUSG00000025967	ENSMUSG00000025967	Eef1b2	protein_coding	129.66	51.6239	117.758	62.3195	48.3124	51.8241	119.367	61.1828	49.6436	GFP_GM-GFP_DM4vsGFP_GM
ENSMUSG00000025962	ENSMUSG00000025962	Fastkd2	protein_coding	6.40456	4.54532	7.32965	4.44422	4.09325	3.06913	1.54913	2.03517	3.37452	GFP_GM-GFP_DM4vsGFP_GM
ENSMUSG00000025958	ENSMUSG00000025958	Creb1	protein_coding	5.43785	3.25543	5.70818	3.59097	1.2644	1.29615	1.35309	1.2141	1.42826	GFP_GM-GFP_DM4vsGFP_GM
ENSMUSG00000015222	ENSMUSG00000015222	Map2	protein_coding	0.277896	0.784724	0.266315	0.754122	0.0957877	0.139815	0.254111	0.147389	0.0922421	GFP_GM-GFP_DM4vsGFP_GM
ENSMUSG00000026192	ENSMUSG00000026192	Atic	protein_coding	28.8693	10.9867	29.1053	12.576	4.24142	6.18589	5.09996	3.86485	4.00562	GFP_GM-GFP_DM4vsGFP_GM
ENSMUSG00000026188	ENSMUSG00000026188	Tmem169	protein_coding	0.345868	0.811623	0.600609	2.06876	0.0245223	0.0124612	0.131906	0.184817	0.039085	GFP_GM-GFP_DM4vsGFP_GM
ENSMUSG00000046330	ENSMUSG00000046330	Rpl37a	protein_coding	87.6705	34.4375	80.722	50.9249	99.3176	107.41	168.057	104.154	103.306	GFP_GM-GFP_DM4vsGFP_GM
ENSMUSG00000039323	ENSMUSG00000039323	Igfbp2	protein_coding	576.458	383.521	227.839	413.022	0.722686	0.178637	4.17798	0.931208	0.93378	GFP_GM-GFP_DM4vsGFP_GM
ENSMUSG00000026172	ENSMUSG00000026172	Bcs1l	protein_coding	8.64303	7.42883	10.5991	7.76316	10.3409	5.52165	5.17524	6.44691	8.8607	GFP_GM-GFP_DM4vsGFP_GM
ENSMUSG00000033276	ENSMUSG00000033276	Stk36	protein_coding	1.18833	5.29208	1.04497	2.52187	0.106382	0.207524	0.64129	0.342237	0.21863	GFP_GM-GFP_DM4vsGFP_GM
ENSMUSG00000006576	ENSMUSG00000006576	Slc4a3	protein_coding	1.27946	21.0289	1.18048	7.98272	1.47673	6.45327	11.5831	4.86502	2.23644	GFP_GM-GFP_DM4vsGFP_GM
ENSMUSG00000026248	ENSMUSG00000026248	Mrpl44	protein_coding	10.8022	8.31378	8.33328	8.85527	22.1092	17.8255	10.6947	22.9381	26.2559	GFP_GM-GFP_DM4vsGFP_GM
ENSMUSG00000073633	ENSMUSG00000073633	Fbxo36	protein_coding	1.73975	3.07844	2.04045	6.92268	0.697407	0.463738	0.698126	0.616215	0.587891	GFP_GM-GFP_DM4vsGFP_GM
ENSMUSG00000026229	ENSMUSG00000026229	Psmd1	protein_coding	49.4074	36.7509	48.6372	33.2643	17.9115	22.1669	14.0106	13.1063	15.5733	GFP_GM-GFP_DM4vsGFP_GM
ENSMUSG00000062590	ENSMUSG00000062590	Armc9	protein_coding	0.815896	1.68352	1.00139	1.65574	0.177916	0.231242	0.344185	0.319567	0.267375	GFP_GM-GFP_DM4vsGFP_GM
ENSMUSG00000073627	ENSMUSG00000073627	C130036L24Rik	processed_transcript	0.128124	0.128357	0.092205	0.0938878	0.258498	0.163155	0.174889	0.187389	0.196664	GFP_GM-GFP_DM4vsGFP_GM
ENSMUSG00000026251	ENSMUSG00000026251	Chrnd	protein_coding	6.90001	120.797	3.16906	65.3558	2.36347	6.81292	31.2047	5.63098	3.82361	GFP_GM-GFP_DM4vsGFP_GM
ENSMUSG00000026254	ENSMUSG00000026254	Eif4e2	protein_coding	17.7414	20.1517	15.5988	16.0894	8.25112	8.74489	11.0019	6.79464	7.48853	GFP_GM-GFP_DM4vsGFP_GM
ENSMUSG00000070738	ENSMUSG00000070738	Dgkd	protein_coding	8.52243	15.3207	7.40878	9.76135	9.50871	9.7385	12.5811	9.92073	9.1516	GFP_GM-GFP_DM4vsGFP_GM
ENSMUSG00000036251	ENSMUSG00000036251	Trpm8	protein_coding	0.10658	0.0945186	0.0539887	0.0409306	0	0	0	0	0	GFP_GM-GFP_DM4vsGFP_GM
ENSMUSG00000101028	ENSMUSG00000101028	Gm28723	lincRNA	0.177531	0.137616	0	0.0947768	0.112225	0.13952	0.74996	0.0253294	0.0407921	GFP_GM-GFP_DM4vsGFP_GM
ENSMUSG00000026305	ENSMUSG00000026305	Lrrfip1	protein_coding	42.1979	32.2852	43.0963	29.7268	25.1421	21.1429	23.0675	29.6818	30.589	GFP_GM-GFP_DM4vsGFP_GM
ENSMUSG00000083064	ENSMUSG00000083064	Gm7785	processed_pseudogene	0.958263	0.540187	1.49222	1.24281	0.488909	0.170657	0.139233	0.314123	0.260611	GFP_GM-GFP_DM4vsGFP_GM
ENSMUSG00000026307	ENSMUSG00000026307	Scly	protein_coding	2.89451	3.70223	3.11285	3.66711	3.04328	3.15812	3.03569	2.71261	2.60963	GFP_GM-GFP_DM4vsGFP_GM
ENSMUSG00000034292	ENSMUSG00000034292	Traf3ip1	protein_coding	5.29871	4.04409	6.08284	4.22089	1.91772	2.02734	1.4423	1.40114	1.88627	GFP_GM-GFP_DM4vsGFP_GM
ENSMUSG00000026311	ENSMUSG00000026311	Asb1	protein_coding	3.62631	4.27893	4.13582	3.54489	2.7766	2.75636	2.37733	2.82934	3.01873	GFP_GM-GFP_DM4vsGFP_GM
ENSMUSG00000047067	ENSMUSG00000047067	Dusp28	protein_coding	2.66009	5.66112	1.98076	6.87031	20.4022	11.1625	6.23086	9.17832	15.759	GFP_GM-GFP_DM4vsGFP_GM
ENSMUSG00000044340	ENSMUSG00000044340	Phlpp1	protein_coding	3.8064	4.06611	4.09152	3.77693	2.06462	1.57829	1.64479	1.62043	1.34595	GFP_GM-GFP_DM4vsGFP_GM
ENSMUSG00000062345	ENSMUSG00000062345	Serpinb2	protein_coding	14.1956	7.53671	10.5063	4.65736	0.0819953	0.139123	0	0.0107938	0.0173831	GFP_GM-GFP_DM4vsGFP_GM
ENSMUSG00000026377	ENSMUSG00000026377	Nifk	protein_coding	47.5959	18.8985	44.2301	23.2835	9.22229	15.369	10.2912	8.92509	9.6351	GFP_GM-GFP_DM4vsGFP_GM
ENSMUSG00000058665	ENSMUSG00000058665	En1	protein_coding	13.686	11.2734	14.0776	14.3003	0.537309	0.614332	0.98378	0.812099	1.23905	GFP_GM-GFP_DM4vsGFP_GM
ENSMUSG00000026349	ENSMUSG00000026349	Ccnt2	protein_coding	5.03777	9.45925	5.66471	6.77886	3.43712	3.03164	3.12658	3.59803	3.3192	GFP_GM-GFP_DM4vsGFP_GM
ENSMUSG00000036104	ENSMUSG00000036104	Rab3gap1	protein_coding	4.77307	7.86711	5.42617	6.58776	3.71254	3.76068	3.54706	3.06013	3.61012	GFP_GM-GFP_DM4vsGFP_GM
ENSMUSG00000100658	ENSMUSG00000100658	F730311O21Rik	lincRNA	0.275254	0.126503	0.24892	0.157237	0.0569713	0.0553167	0.0733915	0.0560956	0.102649	GFP_GM-GFP_DM4vsGFP_GM
ENSMUSG00000026459	ENSMUSG00000026459	Myog	protein_coding	0.718295	177.075	0.378231	194.589	9.35119	38.9832	248.214	42.2346	19.5944	GFP_GM-GFP_DM4vsGFP_GM
ENSMUSG00000042207	ENSMUSG00000042207	Kdm5b	protein_coding	0.834899	4.20003	0.660219	3.68389	0.939809	0.754473	1.57164	1.26256	0.997897	GFP_GM-GFP_DM4vsGFP_GM
ENSMUSG00000026411	ENSMUSG00000026411	Tmem9	protein_coding	17.668	28.9598	13.5874	31.254	2.79594	1.97627	13.8686	5.97101	3.89727	GFP_GM-GFP_DM4vsGFP_GM
ENSMUSG00000041642	ENSMUSG00000041642	Kif21b	protein_coding	0.45361	1.76896	0.379956	2.68522	0.133054	0.34946	1.22341	0.617425	0.20343	GFP_GM-GFP_DM4vsGFP_GM
ENSMUSG00000018196	ENSMUSG00000018196	Glrx2	protein_coding	2.49303	2.87704	2.489	3.11394	3.603	2.85406	1.87769	2.02437	2.98731	GFP_GM-GFP_DM4vsGFP_GM
ENSMUSG00000032487	ENSMUSG00000032487	Ptgs2	protein_coding	22.1586	9.44253	31.9629	14.8794	0.143101	0.329783	0.175375	0.0690421	0.0171469	GFP_GM-GFP_DM4vsGFP_GM
ENSMUSG00000064435	ENSMUSG00000064435	Gm25588	snoRNA	0.858102	0.979779	0.203405	0.232139	0	0	0.542814	0	0	GFP_GM-GFP_DM4vsGFP_GM
ENSMUSG00000103543	ENSMUSG00000103543	Gm37669	TEC	1.08359	0.462158	0.76003	0.385123	0	0.0464104	0	0	0	GFP_GM-GFP_DM4vsGFP_GM
ENSMUSG00000066800	ENSMUSG00000066800	Rnasel	protein_coding	0.252712	0.456037	0.225422	0.216264	0.223174	0.416071	2.23349	1.03595	0.392142	GFP_GM-GFP_DM4vsGFP_GM
ENSMUSG00000050565	ENSMUSG00000050565	Tor1aip2	protein_coding	11.3858	16.6677	11.8459	14.3841	11.0661	10.7849	10.4823	10.2634	11	GFP_GM-GFP_DM4vsGFP_GM
ENSMUSG00000040423	ENSMUSG00000040423	Rc3h1	protein_coding	4.17931	3.77527	4.40415	3.19255	2.81455	1.70163	1.51714	1.44013	2.12289	GFP_GM-GFP_DM4vsGFP_GM
ENSMUSG00000026584	ENSMUSG00000026584	Scyl3	protein_coding	4.26662	4.30371	4.83646	4.57606	1.17115	1.23525	1.3631	1.3835	1.16785	GFP_GM-GFP_DM4vsGFP_GM
ENSMUSG00000026575	ENSMUSG00000026575	Nme7	protein_coding	3.53687	2.4087	3.41115	2.55838	10.6995	6.65408	3.54485	5.62182	10.0083	GFP_GM-GFP_DM4vsGFP_GM
ENSMUSG00000026568	ENSMUSG00000026568	Mpc2	protein_coding	2.65672	2.14712	2.7879	2.61896	36.7649	20.9303	6.60072	14.3957	27.896	GFP_GM-GFP_DM4vsGFP_GM
ENSMUSG00000000544	ENSMUSG00000000544	Gpa33	protein_coding	0.172069	0.113197	0.15459	0.138398	0	0	0.0552052	0.0447627	0	GFP_GM-GFP_DM4vsGFP_GM
ENSMUSG00000040612	ENSMUSG00000040612	Ildr2	protein_coding	7.6589	2.90635	6.59023	2.26929	0.0560895	0.195285	0.211924	0.276196	0.0715746	GFP_GM-GFP_DM4vsGFP_GM
ENSMUSG00000006403	ENSMUSG00000006403	Adamts4	protein_coding	2.24024	43.633	1.25685	24.911	0.633419	1.90586	5.25443	2.26586	1.71049	GFP_GM-GFP_DM4vsGFP_GM
ENSMUSG00000026553	ENSMUSG00000026553	Copa	protein_coding	39.6512	48.132	40.4254	48.8124	16.4096	19.0455	19.8463	16.397	15.2249	GFP_GM-GFP_DM4vsGFP_GM
ENSMUSG00000026548	ENSMUSG00000026548	Slamf9	protein_coding	0.0905467	0.262066	0.0644434	0.0237518	0.617336	0.579959	4.94675	3.20817	1.5839	GFP_GM-GFP_DM4vsGFP_GM
ENSMUSG00000037995	ENSMUSG00000037995	Igsf9	protein_coding	0.630112	0.171991	0.166362	0.0625075	0.128253	0.0398145	0.4092	0.294832	0.141106	GFP_GM-GFP_DM4vsGFP_GM
ENSMUSG00000037860	ENSMUSG00000037860	Aim2	protein_coding	2.38434	1.19004	0.863567	1.06069	0.211668	0.389633	1.63299	0.712691	0.262914	GFP_GM-GFP_DM4vsGFP_GM
ENSMUSG00000039748	ENSMUSG00000039748	Exo1	protein_coding	4.46588	0.147278	4.44361	0.0640414	0.0273157	0.0998267	0.205928	0.155744	0.0231258	GFP_GM-GFP_DM4vsGFP_GM
ENSMUSG00000026504	ENSMUSG00000026504	Sdccag8	protein_coding	3.79182	3.8543	4.12092	5.21004	1.6534	1.85024	3.29811	2.1696	1.92861	GFP_GM-GFP_DM4vsGFP_GM
ENSMUSG00000026502	ENSMUSG00000026502	Desi2	protein_coding	9.18886	5.44256	11.5974	6.97131	6.13688	4.67338	3.81006	4.44991	5.22281	GFP_GM-GFP_DM4vsGFP_GM
ENSMUSG00000026494	ENSMUSG00000026494	Kif26b	protein_coding	0.883196	3.91847	1.14976	4.08998	0.326371	0.20465	0.861335	0.408489	0.44417	GFP_GM-GFP_DM4vsGFP_GM
ENSMUSG00000038936	ENSMUSG00000038936	Sccpdh	protein_coding	6.02121	9.17552	6.05523	6.34946	5.1002	5.50308	10.1585	6.66061	6.63948	GFP_GM-GFP_DM4vsGFP_GM
ENSMUSG00000026490	ENSMUSG00000026490	Cdc42bpa	protein_coding	6.66178	6.45438	7.39154	6.97107	1.74705	1.62928	1.39791	1.5297	1.53316	GFP_GM-GFP_DM4vsGFP_GM
ENSMUSG00000026496	ENSMUSG00000026496	Parp1	protein_coding	26.9959	11.3928	28.6631	9.45153	13.2647	10.7071	12.2321	10.9437	11.7266	GFP_GM-GFP_DM4vsGFP_GM
ENSMUSG00000073485	ENSMUSG00000073485	H3f3aos	antisense_RNA	0.115532	0.180825	0.0836592	0.155834	0.732989	0.538858	0.173139	0.342783	0.368394	GFP_GM-GFP_DM4vsGFP_GM
ENSMUSG00000026604	ENSMUSG00000026604	Ptpn14	protein_coding	8.44164	8.32057	10.8159	7.96708	2.67891	2.07954	1.7213	2.45178	2.53335	GFP_GM-GFP_DM4vsGFP_GM
ENSMUSG00000026622	ENSMUSG00000026622	Nek2	protein_coding	18.5752	0.792704	18.5229	0.486962	0.22035	0.393367	1.32998	1.06514	0.137732	GFP_GM-GFP_DM4vsGFP_GM
ENSMUSG00000058248	ENSMUSG00000058248	Kcnh1	protein_coding	0.297382	0.314603	0.134842	0.152652	0.0270066	0.0099538	0.0544466	0.0340353	0.0321373	GFP_GM-GFP_DM4vsGFP_GM
ENSMUSG00000104348	ENSMUSG00000104348	Gm37691	TEC	0.125008	0.602249	0.0547033	0.688447	2.81562	1.15897	0.311455	1.08591	2.35384	GFP_GM-GFP_DM4vsGFP_GM
ENSMUSG00000096929	ENSMUSG00000096929	A330023F24Rik	processed_transcript	0.0343858	0.154756	0.0302689	0.202707	1.58308	0.696831	0.32168	0.779689	1.05883	GFP_GM-GFP_DM4vsGFP_GM
ENSMUSG00000062588	ENSMUSG00000062588	Gm6104	processed_pseudogene	0.147354	0	0.141675	0.107793	0.128658	0.236817	0.122965	0.194709	0.32819	GFP_GM-GFP_DM4vsGFP_GM
ENSMUSG00000103280	ENSMUSG00000103280	Gm37277	TEC	0.559838	0.496227	0.788337	0.34039	0	0.0628529	0.0678476	0.0456431	0.141373	GFP_GM-GFP_DM4vsGFP_GM
ENSMUSG00000045210	ENSMUSG00000045210	Vcpip1	protein_coding	6.06269	8.33186	6.26163	7.47556	1.68264	1.72746	2.52801	1.78074	1.46868	GFP_GM-GFP_DM4vsGFP_GM
ENSMUSG00000067851	ENSMUSG00000067851	Arfgef1	protein_coding	9.91896	10.1403	10.4036	7.4308	8.40784	7.33121	3.99185	3.63308	4.5937	GFP_GM-GFP_DM4vsGFP_GM
ENSMUSG00000025938	ENSMUSG00000025938	Slco5a1	protein_coding	0.160905	0.624004	0.120303	0.193612	4.09907	2.81998	1.17836	3.39365	4.08843	GFP_GM-GFP_DM4vsGFP_GM
ENSMUSG00000025935	ENSMUSG00000025935	Tram1	protein_coding	37.5489	22.2323	43.6607	31.6085	5.68787	10.6741	12.2241	8.62651	6.71584	GFP_GM-GFP_DM4vsGFP_GM
ENSMUSG00000025932	ENSMUSG00000025932	Eya1	protein_coding	3.85485	2.89802	5.59386	3.86485	3.36848	2.78363	1.15818	1.15999	2.07431	GFP_GM-GFP_DM4vsGFP_GM
ENSMUSG00000025930	ENSMUSG00000025930	Msc	protein_coding	0.563826	0.364929	0.266995	0.0627929	0.463331	0.260418	3.70942	1.91392	0.929099	GFP_GM-GFP_DM4vsGFP_GM
ENSMUSG00000025920	ENSMUSG00000025920	Stau2	protein_coding	4.47146	5.11026	4.52613	4.35128	6.79836	6.01009	3.41116	4.6548	6.39768	GFP_GM-GFP_DM4vsGFP_GM
ENSMUSG00000079658	ENSMUSG00000079658	Eloc	protein_coding	32.1565	20.9925	27.9516	18.7351	20.2341	17.9557	12.3881	12.5263	18.1803	GFP_GM-GFP_DM4vsGFP_GM
ENSMUSG00000102070	ENSMUSG00000102070	Gm28661	unprocessed_pseudogene	16.4329	40.0437	17.152	28.3971	1416	1007.47	286.997	622.553	789.222	GFP_GM-GFP_DM4vsGFP_GM
ENSMUSG00000042197	ENSMUSG00000042197	Zfp451	protein_coding	4.02958	4.3633	4.45558	5.06835	0.847694	0.876203	1.04456	1.01434	0.971601	GFP_GM-GFP_DM4vsGFP_GM
ENSMUSG00000096992	ENSMUSG00000096992	Gm26788	processed_transcript	0.0675222	0.0792492	0.112291	0.073385	0.887792	0.65879	0.419274	0.399285	0.669373	GFP_GM-GFP_DM4vsGFP_GM
ENSMUSG00000037470	ENSMUSG00000037470	Uggt1	protein_coding	14.229	24.2676	16.9602	19.2859	5.08714	5.31828	4.06553	3.45409	4.70351	GFP_GM-GFP_DM4vsGFP_GM
ENSMUSG00000001143	ENSMUSG00000001143	Lman2l	protein_coding	3.13412	7.86717	3.14501	7.4093	4.05186	3.10705	5.45583	5.07288	4.67291	GFP_GM-GFP_DM4vsGFP_GM
ENSMUSG00000037351	ENSMUSG00000037351	Actr1b	protein_coding	39.2486	31.3912	34.732	37.3768	47.5985	42.8527	20.1384	31.9318	51.8286	GFP_GM-GFP_DM4vsGFP_GM
ENSMUSG00000091844	ENSMUSG00000091844	Gm8251	protein_coding	0.0219248	0.00688992	0.0168517	0.0046695	0	0.0116674	0	0.00423638	0	GFP_GM-GFP_DM4vsGFP_GM
ENSMUSG00000026049	ENSMUSG00000026049	Tex30	protein_coding	10.4416	1.87559	9.74931	1.64854	1.08898	1.04617	0.806178	0.895779	0.675229	GFP_GM-GFP_DM4vsGFP_GM
ENSMUSG00000026107	ENSMUSG00000026107	Nabp1	protein_coding	3.56763	8.38856	2.99817	3.56228	2.31533	3.217	2.40471	4.17745	3.27476	GFP_GM-GFP_DM4vsGFP_GM
ENSMUSG00000002881	ENSMUSG00000002881	Nab1	protein_coding	16.4647	6.89656	19.7079	6.88555	3.64016	5.37599	4.75697	4.95028	3.15056	GFP_GM-GFP_DM4vsGFP_GM
ENSMUSG00000041439	ENSMUSG00000041439	Mfsd6	protein_coding	0.976598	0.812051	0.745697	1.13598	1.11215	1.55569	1.08508	0.934687	0.873226	GFP_GM-GFP_DM4vsGFP_GM
ENSMUSG00000026098	ENSMUSG00000026098	Pms1	protein_coding	1.71664	0.620852	1.76529	0.659164	0.472465	0.343682	0.309014	0.363208	0.312797	GFP_GM-GFP_DM4vsGFP_GM
ENSMUSG00000026094	ENSMUSG00000026094	Stk17b	protein_coding	11.0873	29.865	10.3755	30.1366	1.26607	2.77316	15.9977	3.85824	2.16532	GFP_GM-GFP_DM4vsGFP_GM
ENSMUSG00000041303	ENSMUSG00000041303	Gtf3c3	protein_coding	8.16671	7.13846	8.22904	6.80868	2.0831	2.00094	2.39521	2.49197	2.40206	GFP_GM-GFP_DM4vsGFP_GM
ENSMUSG00000073678	ENSMUSG00000073678	Pgap1	protein_coding	1.03001	1.12219	1.13618	1.07105	0.188275	0.230346	0.483553	0.215835	0.188733	GFP_GM-GFP_DM4vsGFP_GM
ENSMUSG00000025978	ENSMUSG00000025978	Rftn2	protein_coding	3.78779	8.96564	4.66135	11.3505	0.580474	0.449528	2.65608	1.47746	1.22052	GFP_GM-GFP_DM4vsGFP_GM
ENSMUSG00000103839	ENSMUSG00000103839	Gm37607	TEC	0.686576	1.16846	0.76506	0.945905	0.427329	0.269678	0.5154	0.415101	0.549711	GFP_GM-GFP_DM4vsGFP_GM
ENSMUSG00000026028	ENSMUSG00000026028	Trak2	protein_coding	12.267	15.9887	12.3989	15.3019	22.9323	17.2394	8.37413	15.0484	19.5843	GFP_GM-GFP_DM4vsGFP_GM
ENSMUSG00000026024	ENSMUSG00000026024	Als2	protein_coding	3.70692	5.39973	5.02128	3.42979	2.6484	4.19978	2.61379	2.62167	2.42115	GFP_GM-GFP_DM4vsGFP_GM
ENSMUSG00000097819	ENSMUSG00000097819	Gm26813	lincRNA	0.495077	0.62459	0.600397	0.692793	0.109641	0.197302	0.139696	0.0825727	0.129615	GFP_GM-GFP_DM4vsGFP_GM
ENSMUSG00000026019	ENSMUSG00000026019	Wdr12	protein_coding	4.6509	1.89583	4.32809	1.53105	2.23282	2.18961	1.25207	1.27971	1.95467	GFP_GM-GFP_DM4vsGFP_GM
ENSMUSG00000026014	ENSMUSG00000026014	Raph1	protein_coding	6.82071	8.13888	5.10973	5.57062	1.22075	1.95757	1.59541	2.8533	2.03348	GFP_GM-GFP_DM4vsGFP_GM
ENSMUSG00000051344	ENSMUSG00000051344	Plekhm3	protein_coding	1.53605	2.63969	1.20535	2.42009	0.829213	0.781731	1.05475	0.73269	0.774313	GFP_GM-GFP_DM4vsGFP_GM
ENSMUSG00000026004	ENSMUSG00000026004	Kansl1l	protein_coding	2.76371	10.211	2.99418	5.59887	3.64828	3.19024	3.30354	4.23954	4.50591	GFP_GM-GFP_DM4vsGFP_GM
ENSMUSG00000006301	ENSMUSG00000006301	Tmbim1	protein_coding	5.28602	14.5365	5.49534	19.2408	4.71002	11.3305	7.013	4.59824	5.97972	GFP_GM-GFP_DM4vsGFP_GM
ENSMUSG00000033364	ENSMUSG00000033364	Usp37	protein_coding	3.63875	2.10117	3.77572	1.82352	1.03062	1.15645	0.896886	0.922113	0.97832	GFP_GM-GFP_DM4vsGFP_GM
ENSMUSG00000006538	ENSMUSG00000006538	Ihh	protein_coding	0.0480409	0.214532	0.0463122	0.0626826	0.0895265	0.0353957	0.0823005	0.0569058	0.15562	GFP_GM-GFP_DM4vsGFP_GM
ENSMUSG00000033124	ENSMUSG00000033124	Atg9a	protein_coding	4.77556	12.8817	5.32337	9.9154	12.5991	8.32729	4.35146	6.63764	10.3572	GFP_GM-GFP_DM4vsGFP_GM
ENSMUSG00000026211	ENSMUSG00000026211	Obsl1	protein_coding	4.38123	35.9938	6.29858	12.6585	15.0078	15.0226	32.2617	19.7959	18.4167	GFP_GM-GFP_DM4vsGFP_GM
ENSMUSG00000099364	ENSMUSG00000099364	5730419F03Rik	lincRNA	0.056234	5.46441	0.067866	2.05376	0.736546	1.43047	3.55897	0.759624	0.735766	GFP_GM-GFP_DM4vsGFP_GM
ENSMUSG00000050711	ENSMUSG00000050711	Scg2	protein_coding	0.0582222	0.136816	0.0679366	0.115256	0	0.0302636	0.0201442	0.0122007	0	GFP_GM-GFP_DM4vsGFP_GM
ENSMUSG00000073643	ENSMUSG00000073643	Wdfy1	protein_coding	6.2851	9.39843	6.12417	8.3979	1.43283	2.03142	1.73095	2.48165	1.56244	GFP_GM-GFP_DM4vsGFP_GM
ENSMUSG00000099342	ENSMUSG00000099342	Gm18180	processed_pseudogene	0.317093	0.278676	0.248085	0.343318	0.259578	0.213864	0.201933	0.439656	0.376771	GFP_GM-GFP_DM4vsGFP_GM
ENSMUSG00000026228	ENSMUSG00000026228	Htr2b	protein_coding	0.278949	7.80927	0.0929672	13.8119	0.180767	1.20325	1.0438	0.217882	0.162161	GFP_GM-GFP_DM4vsGFP_GM
ENSMUSG00000073616	ENSMUSG00000073616	Cops9	protein_coding	25.572	17.0657	20.8501	21.7166	34.7995	29.0049	26.3816	28.4569	36.6228	GFP_GM-GFP_DM4vsGFP_GM
ENSMUSG00000026277	ENSMUSG00000026277	Stk25	protein_coding	12.2923	24.9402	13.0256	21.3041	14.5689	14.0339	16.9156	13.6877	15.1883	GFP_GM-GFP_DM4vsGFP_GM
ENSMUSG00000040710	ENSMUSG00000040710	St8sia4	protein_coding	0.0436676	0.0326193	0	0.00478747	0.214378	0.258187	0.335335	0.319184	0.187786	GFP_GM-GFP_DM4vsGFP_GM
ENSMUSG00000044768	ENSMUSG00000044768	D1Ertd622e	protein_coding	0.772999	0.170002	0.780401	0.170747	0.295724	0.361168	0.293683	0.244259	0.304754	GFP_GM-GFP_DM4vsGFP_GM
ENSMUSG00000089706	ENSMUSG00000089706	B230216N24Rik	processed_transcript	0.476614	0.506116	0.424942	0.287108	0.0914055	0.165357	0.0895197	0.117405	0.100364	GFP_GM-GFP_DM4vsGFP_GM
ENSMUSG00000100349	ENSMUSG00000100349	Gm28188	processed_pseudogene	0.254522	2.0442	0.23787	0.132144	0.986194	0.147944	0.107336	0.13002	0	GFP_GM-GFP_DM4vsGFP_GM
ENSMUSG00000056536	ENSMUSG00000056536	Pign	protein_coding	5.58131	3.71704	6.66868	4.48887	0.37642	0.423314	0.67395	0.503285	0.35145	GFP_GM-GFP_DM4vsGFP_GM
ENSMUSG00000009907	ENSMUSG00000009907	Vps4b	protein_coding	8.8706	8.50818	9.71217	9.57479	2.21495	3.02849	3.34836	2.54797	2.47605	GFP_GM-GFP_DM4vsGFP_GM
ENSMUSG00000098447	ENSMUSG00000098447	Gm27184	antisense_RNA	0.0494787	0.113953	0.0924834	0.0513774	1.76719	1.56281	2.17936	1.73443	1.46979	GFP_GM-GFP_DM4vsGFP_GM
ENSMUSG00000026384	ENSMUSG00000026384	Ptpn4	protein_coding	2.64872	2.80208	2.9336	2.64581	3.05827	1.43997	0.800863	1.58804	2.7162	GFP_GM-GFP_DM4vsGFP_GM
ENSMUSG00000101791	ENSMUSG00000101791	2210011K15Rik	lincRNA	0.285388	0.315822	0.275718	0.165741	0	0.0401089	0.0865924	0.0176248	0.0469074	GFP_GM-GFP_DM4vsGFP_GM
ENSMUSG00000026354	ENSMUSG00000026354	Lct	protein_coding	0.0916268	0.0538967	0.0662977	0.0300297	0	0	0.00790862	0.00874798	0	GFP_GM-GFP_DM4vsGFP_GM
ENSMUSG00000026356	ENSMUSG00000026356	Dars	protein_coding	38.9364	30.3566	41.122	36.7183	13.8607	13.1579	12.2089	11.6712	14.2123	GFP_GM-GFP_DM4vsGFP_GM
ENSMUSG00000016528	ENSMUSG00000016528	Mapkapk2	protein_coding	43.8943	31.7523	43.0274	35.3912	118.046	85.6214	51.817	60.7617	91.2503	GFP_GM-GFP_DM4vsGFP_GM
ENSMUSG00000026425	ENSMUSG00000026425	Srgap2	protein_coding	5.5498	6.69549	5.64272	5.7872	1.39826	1.74845	3.88551	2.99367	1.93434	GFP_GM-GFP_DM4vsGFP_GM
ENSMUSG00000026437	ENSMUSG00000026437	Cdk18	protein_coding	31.7433	25.3606	19.644	18.8322	1.51166	1.05894	1.85322	0.689822	0.844684	GFP_GM-GFP_DM4vsGFP_GM
ENSMUSG00000053024	ENSMUSG00000053024	Cntn2	protein_coding	0.0255563	0.0518835	0.00913824	0.0923364	0.0327755	0.00818067	0.0404426	0.0180695	0.0290375	GFP_GM-GFP_DM4vsGFP_GM
ENSMUSG00000070643	ENSMUSG00000070643	Sox13	protein_coding	1.08465	0.503058	0.623412	0.364134	2.92259	2.81591	1.72792	3.01766	2.58411	GFP_GM-GFP_DM4vsGFP_GM
ENSMUSG00000090553	ENSMUSG00000090553	Snrpe	protein_coding	50.6165	12.2711	44.9677	13.9185	10.4685	12.6756	18.6666	11.0274	12.5013	GFP_GM-GFP_DM4vsGFP_GM
ENSMUSG00000051998	ENSMUSG00000051998	Lax1	protein_coding	0.0254746	0.134171	0.0244892	0.0827443	0.064869	0.202018	0.518332	0.405666	0.180958	GFP_GM-GFP_DM4vsGFP_GM
ENSMUSG00000026463	ENSMUSG00000026463	Atp2b4	protein_coding	5.21392	12.5669	2.2015	16.9352	1.03395	1.77522	2.08923	2.11692	1.53557	GFP_GM-GFP_DM4vsGFP_GM
ENSMUSG00000010311	ENSMUSG00000010311	Optc	protein_coding	0.102552	0.200783	0.121014	0.296787	0.0155864	0	0.0683839	0.019693	0.0304982	GFP_GM-GFP_DM4vsGFP_GM
ENSMUSG00000062580	ENSMUSG00000062580	Timm17a	protein_coding	10.7633	5.20083	10.244	5.06193	16.9884	13.7655	8.58181	9.98453	13.305	GFP_GM-GFP_DM4vsGFP_GM
ENSMUSG00000041889	ENSMUSG00000041889	Shisa4	protein_coding	18.1801	39.7018	18.3826	33.0646	69.1175	64.8628	31.2998	81.0283	89.9442	GFP_GM-GFP_DM4vsGFP_GM
ENSMUSG00000041879	ENSMUSG00000041879	Ipo9	protein_coding	34.6066	23.4452	36.2723	20.4998	4.9295	5.01483	5.94155	5.61899	4.96402	GFP_GM-GFP_DM4vsGFP_GM
ENSMUSG00000041570	ENSMUSG00000041570	Camsap2	protein_coding	9.76544	12.4449	10.315	11.6442	1.28766	1.38355	1.61687	1.29247	1.17524	GFP_GM-GFP_DM4vsGFP_GM
ENSMUSG00000097403	ENSMUSG00000097403	9230116N13Rik	processed_transcript	0.0903141	0.211021	0.173421	0.18577	0.452442	0.241357	0.278379	0.408219	0.402626	GFP_GM-GFP_DM4vsGFP_GM
ENSMUSG00000019230	ENSMUSG00000019230	Lhx9	protein_coding	0.289879	0.185043	1.17455	0.566478	0	0	0.00260333	0.00857324	0	GFP_GM-GFP_DM4vsGFP_GM
ENSMUSG00000097028	ENSMUSG00000097028	Ptgs2os	processed_transcript	0.353484	0.135243	0.443535	0.146776	0	0.024916	0.0172664	0.0187978	0.0181369	GFP_GM-GFP_DM4vsGFP_GM
ENSMUSG00000026479	ENSMUSG00000026479	Lamc2	protein_coding	2.17046	2.10328	1.2743	1.77067	0.24026	1.14273	0.795801	0.95271	0.5881	GFP_GM-GFP_DM4vsGFP_GM
ENSMUSG00000026471	ENSMUSG00000026471	Mr1	protein_coding	1.07345	4.21685	2.1174	9.92595	3.23916	2.40455	1.37695	2.13403	2.61347	GFP_GM-GFP_DM4vsGFP_GM
ENSMUSG00000033722	ENSMUSG00000033722	BC034090	protein_coding	1.86554	3.56015	1.90873	3.77785	0.205297	0.157034	1.72811	0.837872	0.450853	GFP_GM-GFP_DM4vsGFP_GM
ENSMUSG00000070565	ENSMUSG00000070565	Rasal2	protein_coding	4.08606	7.24884	4.47754	6.24504	0.668586	0.851059	1.22076	0.941961	0.649309	GFP_GM-GFP_DM4vsGFP_GM
ENSMUSG00000026701	ENSMUSG00000026701	Prdx6	protein_coding	43.8256	24.6594	41.0653	36.6496	22.2506	27.4701	14.3115	10.2676	16.904	GFP_GM-GFP_DM4vsGFP_GM
ENSMUSG00000040297	ENSMUSG00000040297	Suco	protein_coding	6.00843	7.33075	5.4839	6.32094	1.03167	1.94294	1.46805	0.985463	0.874699	GFP_GM-GFP_DM4vsGFP_GM
ENSMUSG00000026694	ENSMUSG00000026694	Mettl13	protein_coding	3.56267	2.48907	3.4838	2.02409	1.16321	1.49039	1.01872	1.03222	1.03527	GFP_GM-GFP_DM4vsGFP_GM
ENSMUSG00000041406	ENSMUSG00000041406	BC055324	protein_coding	6.78826	0.847201	7.5473	0.674596	0.465633	0.688443	0.869303	0.762361	0.482406	GFP_GM-GFP_DM4vsGFP_GM
ENSMUSG00000026576	ENSMUSG00000026576	Atp1b1	protein_coding	11.7795	14.9187	18.6024	16.2013	102.339	58.3874	28.5762	61.9766	108.53	GFP_GM-GFP_DM4vsGFP_GM
ENSMUSG00000026566	ENSMUSG00000026566	Mpzl1	protein_coding	9.92465	3.07583	10.5371	5.03483	2.56586	2.69431	3.37097	4.42165	3.6272	GFP_GM-GFP_DM4vsGFP_GM
ENSMUSG00000026565	ENSMUSG00000026565	Pou2f1	protein_coding	1.85212	1.03977	1.87336	0.920329	0.81849	0.608631	0.728768	0.675784	0.735692	GFP_GM-GFP_DM4vsGFP_GM
ENSMUSG00000026564	ENSMUSG00000026564	Dusp27	protein_coding	1.80602	38.362	1.24974	22.2582	28.1964	37.5904	34.5003	57.5958	50.6781	GFP_GM-GFP_DM4vsGFP_GM
ENSMUSG00000091393	ENSMUSG00000091393	5330438I03Rik	antisense_RNA	0.101623	0.0363662	0.139128	0.0666936	0	0.0267532	0.00868754	0.0196976	0	GFP_GM-GFP_DM4vsGFP_GM
ENSMUSG00000040596	ENSMUSG00000040596	Pogk	protein_coding	1.93953	1.18937	1.76606	1.5721	2.2664	1.92762	1.64206	1.7282	1.77217	GFP_GM-GFP_DM4vsGFP_GM
ENSMUSG00000052534	ENSMUSG00000052534	Pbx1	protein_coding	10.9707	8.03344	11.5191	9.19979	2.03821	1.45025	1.33964	1.6261	1.73561	GFP_GM-GFP_DM4vsGFP_GM
ENSMUSG00000026683	ENSMUSG00000026683	Nuf2	protein_coding	17.3526	0.999227	17.9213	0.713914	0.150178	0.302672	0.899844	0.848006	0.164479	GFP_GM-GFP_DM4vsGFP_GM
ENSMUSG00000058076	ENSMUSG00000058076	Sdhc	protein_coding	23.8132	15.4819	25.1489	18.1079	120.715	66.1923	38.2894	76.7656	112.534	GFP_GM-GFP_DM4vsGFP_GM
ENSMUSG00000090222	ENSMUSG00000090222	Ifi203-ps	unprocessed_pseudogene	0.149339	0.201932	0.23141	0.184558	1.7835	1.02394	1.41849	1.79946	1.29543	GFP_GM-GFP_DM4vsGFP_GM
ENSMUSG00000078185	ENSMUSG00000078185	Chml	protein_coding	5.37425	4.35027	4.84009	4.11091	0.393891	0.391193	0.552229	0.362888	0.394535	GFP_GM-GFP_DM4vsGFP_GM
ENSMUSG00000057335	ENSMUSG00000057335	Cep170	protein_coding	10.5114	8.37039	9.84924	8.69617	0.443164	0.766963	1.32896	1.07785	0.620123	GFP_GM-GFP_DM4vsGFP_GM
ENSMUSG00000086350	ENSMUSG00000086350	B230369F24Rik	antisense_RNA	0.125156	0.295385	0.0881929	0.212226	0.705337	0.598593	0.576117	0.591042	0.889629	GFP_GM-GFP_DM4vsGFP_GM
ENSMUSG00000026491	ENSMUSG00000026491	Ahctf1	protein_coding	11.4381	7.16902	12.2055	5.78707	1.88342	1.88817	1.37201	1.54428	1.46445	GFP_GM-GFP_DM4vsGFP_GM
ENSMUSG00000104418	ENSMUSG00000104418	Gm37070	processed_pseudogene	0.321033	0.299465	0.73755	0.480281	0	0	0.0550681	0.188531	0	GFP_GM-GFP_DM4vsGFP_GM
ENSMUSG00000026489	ENSMUSG00000026489	Coq8a	protein_coding	0.0503614	19.0963	0.0693243	6.57135	245.645	110.386	42.2757	77.3558	178.176	GFP_GM-GFP_DM4vsGFP_GM
ENSMUSG00000038733	ENSMUSG00000038733	Wdr26	protein_coding	26.7788	37.5539	26.7239	33.5669	19.0911	22.4246	20.4329	20.5051	21.4421	GFP_GM-GFP_DM4vsGFP_GM
ENSMUSG00000038633	ENSMUSG00000038633	Degs1	protein_coding	81.9697	55.8133	81.8349	77.2555	8.71187	14.3589	11.507	9.82103	9.67146	GFP_GM-GFP_DM4vsGFP_GM
ENSMUSG00000047539	ENSMUSG00000047539	Fbxo28	protein_coding	9.68982	9.2529	9.93933	10.2498	4.92233	4.89998	3.39409	3.89021	4.86027	GFP_GM-GFP_DM4vsGFP_GM
ENSMUSG00000102546	ENSMUSG00000102546	Gm9722	processed_pseudogene	0	0.0427585	0.0349984	0.0794084	0	0	0.030818	0.0382604	0	GFP_GM-GFP_DM4vsGFP_GM
ENSMUSG00000037624	ENSMUSG00000037624	Kcnk2	protein_coding	2.35336	0.877621	1.91632	0.880826	0.254888	0.207311	0.403502	0.244288	0.29295	GFP_GM-GFP_DM4vsGFP_GM
ENSMUSG00000037499	ENSMUSG00000037499	Nenf	protein_coding	37.4371	43.2546	36.2805	66.3396	59.609	52.6424	34.1242	43.2491	62.0005	GFP_GM-GFP_DM4vsGFP_GM
ENSMUSG00000026626	ENSMUSG00000026626	Ppp2r5a	protein_coding	5.65321	5.50825	6.29668	6.58442	12.1785	9.65591	5.62923	6.72601	10.1285	GFP_GM-GFP_DM4vsGFP_GM
ENSMUSG00000037375	ENSMUSG00000037375	Hhat	protein_coding	0.479127	0.718545	0.535291	1.26679	0.121913	0.12863	0.38301	0.280422	0.132862	GFP_GM-GFP_DM4vsGFP_GM
ENSMUSG00000016493	ENSMUSG00000016493	Cd46	protein_coding	0.231604	0.797209	0.238207	0.699859	1.2467	0.481904	0.343184	0.631779	1.03951	GFP_GM-GFP_DM4vsGFP_GM
ENSMUSG00000026648	ENSMUSG00000026648	Dclre1c	protein_coding	1.2652	1.91543	1.19595	1.10675	0.326223	0.484628	1.38556	0.532944	0.326748	GFP_GM-GFP_DM4vsGFP_GM
ENSMUSG00000102494	ENSMUSG00000102494	Gm36988	sense_intronic	0.0743169	0.0428444	0.0236518	0.025902	0.0966536	0	0.0828796	0.187853	0	GFP_GM-GFP_DM4vsGFP_GM
ENSMUSG00000085257	ENSMUSG00000085257	Gm13264	lincRNA	0.0889881	0.856108	0.0989206	0.286324	0	0	0	0	0	GFP_GM-GFP_DM4vsGFP_GM
ENSMUSG00000057914	ENSMUSG00000057914	Cacnb2	protein_coding	0.590269	0.739536	1.13036	1.2487	0.034986	0.0503604	0.0342835	0.0408505	0.0441712	GFP_GM-GFP_DM4vsGFP_GM
ENSMUSG00000026748	ENSMUSG00000026748	Plxdc2	protein_coding	0.261941	0.689173	0.00813955	0.666429	1.30427	1.56394	3.76283	3.65981	1.60758	GFP_GM-GFP_DM4vsGFP_GM
ENSMUSG00000036617	ENSMUSG00000036617	Etl4	protein_coding	2.06073	9.89341	1.16932	5.93221	5.56026	3.95616	2.64985	3.93169	5.07831	GFP_GM-GFP_DM4vsGFP_GM
ENSMUSG00000026781	ENSMUSG00000026781	Acbd5	protein_coding	5.28517	6.1314	5.68557	6.83755	2.97977	2.99886	2.2713	2.60851	2.85339	GFP_GM-GFP_DM4vsGFP_GM
ENSMUSG00000026775	ENSMUSG00000026775	Yme1l1	protein_coding	21.8248	22.4532	21.4037	22.1519	6.29195	6.59914	6.97726	6.79842	6.95333	GFP_GM-GFP_DM4vsGFP_GM
ENSMUSG00000085057	ENSMUSG00000085057	Gm13415	processed_transcript	0.196064	0.206905	0.114957	0.23667	0	0	0	0.00895611	0	GFP_GM-GFP_DM4vsGFP_GM
ENSMUSG00000026975	ENSMUSG00000026975	Dph7	protein_coding	4.38848	3.20346	5.03299	3.87657	1.91958	1.58569	1.99128	2.27872	1.82502	GFP_GM-GFP_DM4vsGFP_GM
ENSMUSG00000006476	ENSMUSG00000006476	Nsmf	protein_coding	12.1506	16.488	11.6236	16.4065	4.08312	4.17527	6.11438	6.17439	4.82494	GFP_GM-GFP_DM4vsGFP_GM
ENSMUSG00000078202	ENSMUSG00000078202	Nrarp	protein_coding	0.091607	0.0132813	0.0549867	0	4.97614	3.67469	3.10917	5.22876	5.55641	GFP_GM-GFP_DM4vsGFP_GM
ENSMUSG00000048707	ENSMUSG00000048707	Tprn	protein_coding	4.62697	2.79509	5.42939	3.48675	1.08027	1.67297	1.17842	0.97295	1.23534	GFP_GM-GFP_DM4vsGFP_GM
ENSMUSG00000085767	ENSMUSG00000085767	Gm13563	antisense_RNA	0.644415	2.32116	0.95833	1.55217	8.61382	8.5938	8.34713	8.41922	7.61923	GFP_GM-GFP_DM4vsGFP_GM
ENSMUSG00000026803	ENSMUSG00000026803	Ttf1	protein_coding	3.1368	3.40262	3.3308	3.23681	1.75357	1.72346	1.40777	1.53544	1.60431	GFP_GM-GFP_DM4vsGFP_GM
ENSMUSG00000043535	ENSMUSG00000043535	Setx	protein_coding	9.63716	10.4614	10.0606	8.58004	4.00147	3.34676	2.506	3.17695	2.95195	GFP_GM-GFP_DM4vsGFP_GM
ENSMUSG00000026799	ENSMUSG00000026799	Med27	protein_coding	7.13208	4.27554	5.83497	4.10087	3.70962	3.16593	3.94636	2.93988	3.22865	GFP_GM-GFP_DM4vsGFP_GM
ENSMUSG00000026798	ENSMUSG00000026798	Coq4	protein_coding	3.84068	2.58352	3.34394	2.88765	2.96409	3.26999	2.16481	2.4684	2.71803	GFP_GM-GFP_DM4vsGFP_GM
ENSMUSG00000081480	ENSMUSG00000081480	Gm13608	processed_pseudogene	0.169115	0	0.120942	0	0.0285455	0.0789671	0.0355956	0.0180332	0	GFP_GM-GFP_DM4vsGFP_GM
ENSMUSG00000002546	ENSMUSG00000002546	Golga2	protein_coding	21.9865	31.6606	22.3703	29.896	14.9668	14.8121	10.5526	13.5023	13.5008	GFP_GM-GFP_DM4vsGFP_GM
ENSMUSG00000026820	ENSMUSG00000026820	Ptges2	protein_coding	5.69957	2.92758	5.15403	4.39084	11.5136	6.8454	4.19022	8.57317	10.9305	GFP_GM-GFP_DM4vsGFP_GM
ENSMUSG00000026817	ENSMUSG00000026817	Ak1	protein_coding	36.7626	46.4452	39.5827	46.9927	722.497	395.239	188.571	443.873	715.222	GFP_GM-GFP_DM4vsGFP_GM
ENSMUSG00000026796	ENSMUSG00000026796	Fam129b	protein_coding	115.4	96.093	102.105	114.437	3.00364	22.2833	12.7669	8.39702	4.73907	GFP_GM-GFP_DM4vsGFP_GM
ENSMUSG00000038900	ENSMUSG00000038900	Rpl12	protein_coding	152.074	39.4803	134.906	59.1103	46.9242	69.5684	98.5167	50.8432	50.4496	GFP_GM-GFP_DM4vsGFP_GM
ENSMUSG00000004105	ENSMUSG00000004105	Angptl2	protein_coding	79.3707	51.1853	72.6425	74.9431	17.3938	12.5633	29.182	39.7898	28.3873	GFP_GM-GFP_DM4vsGFP_GM
ENSMUSG00000057110	ENSMUSG00000057110	Cntrl	protein_coding	5.47576	2.76354	5.88504	2.0957	1.50636	1.14121	1.57139	1.52329	1.27884	GFP_GM-GFP_DM4vsGFP_GM
ENSMUSG00000047250	ENSMUSG00000047250	Ptgs1	protein_coding	83.0905	43.8865	86.1382	83.1298	0.93736	1.62068	1.54481	1.5521	1.011	GFP_GM-GFP_DM4vsGFP_GM
ENSMUSG00000000247	ENSMUSG00000000247	Lhx2	protein_coding	0.313948	0.0390306	0.539776	0.0366911	0.0170479	0.0252738	0.0748217	0.0485996	0.0364668	GFP_GM-GFP_DM4vsGFP_GM
ENSMUSG00000026749	ENSMUSG00000026749	Nek6	protein_coding	4.63678	2.19495	4.43181	3.70813	12.6538	12.4484	9.03279	9.71956	12.7347	GFP_GM-GFP_DM4vsGFP_GM
ENSMUSG00000082536	ENSMUSG00000082536	Gm13456	processed_pseudogene	4.10562	1.5404	4.30763	1.87009	1.84405	3.96772	14.9638	7.3606	3.06548	GFP_GM-GFP_DM4vsGFP_GM
ENSMUSG00000052248	ENSMUSG00000052248	Zeb2os	antisense_RNA	0.191189	0.415486	0.241423	0.285385	1.36843	2.3522	3.6035	1.89666	1.4236	GFP_GM-GFP_DM4vsGFP_GM
ENSMUSG00000036792	ENSMUSG00000036792	Mbd5	protein_coding	1.3347	1.9059	1.47383	1.93713	0.677097	0.550572	0.561911	0.629142	0.63523	GFP_GM-GFP_DM4vsGFP_GM
ENSMUSG00000069495	ENSMUSG00000069495	Epc2	protein_coding	13.245	8.24449	11.1493	8.5377	3.45096	3.36791	2.42346	2.57938	2.49994	GFP_GM-GFP_DM4vsGFP_GM
ENSMUSG00000036202	ENSMUSG00000036202	Rif1	protein_coding	8.1708	3.6827	8.59747	3.22685	1.32921	0.999471	0.769571	1.0354	1.20191	GFP_GM-GFP_DM4vsGFP_GM
ENSMUSG00000086396	ENSMUSG00000086396	4930555B11Rik	processed_transcript	0	0	0	0	0	0	0	0	0	GFP_GM-GFP_DM4vsGFP_GM
ENSMUSG00000075318	ENSMUSG00000075318	Scn2a	protein_coding	0.0456176	0.0937115	0.0351569	0.0890915	0.0878256	0.101655	0.107735	0.0873957	0.15372	GFP_GM-GFP_DM4vsGFP_GM
ENSMUSG00000027022	ENSMUSG00000027022	Xirp2	protein_coding	0.348951	2.07807	0.0196923	0.440061	154.133	160.541	34.21	102.887	96.6146	GFP_GM-GFP_DM4vsGFP_GM
ENSMUSG00000027035	ENSMUSG00000027035	Cers6	protein_coding	8.91624	13.1849	7.9332	9.92878	0.163967	0.487229	3.85926	0.958884	0.453064	GFP_GM-GFP_DM4vsGFP_GM
ENSMUSG00000068882	ENSMUSG00000068882	Ssb	protein_coding	141.274	71.7082	140.018	81.0386	23.7249	28.214	26.9504	24.0081	26.8221	GFP_GM-GFP_DM4vsGFP_GM
ENSMUSG00000041966	ENSMUSG00000041966	Dcaf17	protein_coding	1.8095	2.06965	2.24085	1.74971	0.663199	0.753906	0.667775	0.469997	0.691949	GFP_GM-GFP_DM4vsGFP_GM
ENSMUSG00000027111	ENSMUSG00000027111	Itga6	protein_coding	11.0984	9.82774	13.0436	7.72171	5.57689	5.16563	4.05272	5.4832	4.64063	GFP_GM-GFP_DM4vsGFP_GM
ENSMUSG00000049044	ENSMUSG00000049044	Rapgef4	protein_coding	0.100469	0.180194	0.0808498	0.175175	0.584146	0.466643	0.269469	0.409851	0.621508	GFP_GM-GFP_DM4vsGFP_GM
ENSMUSG00000027006	ENSMUSG00000027006	Dnajc10	protein_coding	34.8433	28.6267	44.7431	34.8774	5.52569	6.55854	7.12285	7.65764	4.76282	GFP_GM-GFP_DM4vsGFP_GM
ENSMUSG00000027080	ENSMUSG00000027080	Med19	protein_coding	19.9719	10.3208	19.0349	11.9039	7.44101	7.88096	6.14594	5.86801	6.43065	GFP_GM-GFP_DM4vsGFP_GM
ENSMUSG00000027076	ENSMUSG00000027076	Timm10	protein_coding	18.1936	10.9401	13.8777	9.48375	21.2177	29.5973	18.8256	21.0176	30.2533	GFP_GM-GFP_DM4vsGFP_GM
ENSMUSG00000008200	ENSMUSG00000008200	Fnbp4	protein_coding	17.4041	15.8999	16.0616	13.4996	6.0133	4.79458	5.24601	5.84112	5.79833	GFP_GM-GFP_DM4vsGFP_GM
ENSMUSG00000005505	ENSMUSG00000005505	Kbtbd4	protein_coding	2.40213	2.23775	2.52155	2.24334	9.92531	7.16232	6.28003	7.43149	9.6261	GFP_GM-GFP_DM4vsGFP_GM
ENSMUSG00000002103	ENSMUSG00000002103	Acp2	protein_coding	7.48666	17.3524	7.10884	20.3549	5.60272	5.78237	10.2475	7.5151	5.66238	GFP_GM-GFP_DM4vsGFP_GM
ENSMUSG00000027253	ENSMUSG00000027253	Lrp4	protein_coding	3.34504	53.7871	3.72434	32.7595	2.74034	1.64229	1.97537	1.96764	2.98795	GFP_GM-GFP_DM4vsGFP_GM
ENSMUSG00000027221	ENSMUSG00000027221	Chst1	protein_coding	16.4735	2.41485	27.9328	9.59117	0.906266	1.39841	1.20044	1.72217	1.94345	GFP_GM-GFP_DM4vsGFP_GM
ENSMUSG00000027180	ENSMUSG00000027180	Fbxo3	protein_coding	8.8495	8.25206	9.02277	8.71435	17.1871	10.231	6.24356	10.0163	13.6729	GFP_GM-GFP_DM4vsGFP_GM
ENSMUSG00000083856	ENSMUSG00000083856	Gm13886	processed_pseudogene	1.49481	0.55373	0.955967	0.593284	0.101779	0.123367	0.0631981	0.0947415	0.164637	GFP_GM-GFP_DM4vsGFP_GM
ENSMUSG00000027115	ENSMUSG00000027115	Kif18a	protein_coding	2.86696	0.33614	3.13248	0.414151	0.147187	0.151348	0.145604	0.194201	0.0840277	GFP_GM-GFP_DM4vsGFP_GM
ENSMUSG00000055943	ENSMUSG00000055943	Emc7	protein_coding	11.5263	14.7961	12.2073	14.5723	7.84144	9.09402	7.24643	6.3677	9.59334	GFP_GM-GFP_DM4vsGFP_GM
ENSMUSG00000040282	ENSMUSG00000040282	BC052040	protein_coding	5.15768	2.17822	4.42599	2.58416	1.14848	1.18119	0.570272	0.281033	0.447095	GFP_GM-GFP_DM4vsGFP_GM
ENSMUSG00000027349	ENSMUSG00000027349	Fam98b	protein_coding	19.5524	12.9419	19.5999	13.8394	6.03551	5.41154	4.30321	3.64979	5.36983	GFP_GM-GFP_DM4vsGFP_GM
ENSMUSG00000040084	ENSMUSG00000040084	Bub1b	protein_coding	34.5383	1.94134	33.7311	1.13795	0.369822	0.557325	3.01675	1.87805	0.484271	GFP_GM-GFP_DM4vsGFP_GM
ENSMUSG00000027323	ENSMUSG00000027323	Rad51	protein_coding	7.46014	0.367767	7.63978	0.36417	0.610346	0.631286	1.02237	0.850064	0.583948	GFP_GM-GFP_DM4vsGFP_GM
ENSMUSG00000033902	ENSMUSG00000033902	Mapkbp1	protein_coding	3.93926	9.41686	4.32734	8.12395	2.14042	2.25733	1.99903	2.51519	2.49806	GFP_GM-GFP_DM4vsGFP_GM
ENSMUSG00000062646	ENSMUSG00000062646	Ganc	protein_coding	1.18134	2.91844	1.40435	3.31997	4.35216	2.69535	2.03733	3.79746	5.08522	GFP_GM-GFP_DM4vsGFP_GM
ENSMUSG00000027285	ENSMUSG00000027285	Haus2	protein_coding	8.43619	3.93964	7.39664	5.33862	4.17653	4.66009	3.12334	3.89053	4.66218	GFP_GM-GFP_DM4vsGFP_GM
ENSMUSG00000033705	ENSMUSG00000033705	Stard9	protein_coding	1.28982	5.28851	1.48613	3.74631	0.924071	0.972236	1.70063	1.47425	0.953501	GFP_GM-GFP_DM4vsGFP_GM
ENSMUSG00000027259	ENSMUSG00000027259	Adal	protein_coding	1.2282	1.72279	1.5901	1.53488	4.33751	2.68928	1.85801	2.0994	3.63404	GFP_GM-GFP_DM4vsGFP_GM
ENSMUSG00000027263	ENSMUSG00000027263	Tubgcp4	protein_coding	4.41524	2.81893	4.45601	2.76882	1.98365	2.99404	3.25736	2.4265	1.80811	GFP_GM-GFP_DM4vsGFP_GM
ENSMUSG00000060227	ENSMUSG00000060227	Casc4	protein_coding	11.7731	8.10485	13.312	8.36398	1.3056	1.49755	3.03179	2.14355	1.25213	GFP_GM-GFP_DM4vsGFP_GM
ENSMUSG00000027236	ENSMUSG00000027236	Eif3j1	protein_coding	6.79869	3.48435	5.49385	3.68666	17.1856	21.9704	7.79202	9.59958	13.4946	GFP_GM-GFP_DM4vsGFP_GM
ENSMUSG00000033368	ENSMUSG00000033368	Trim69	protein_coding	0.1233	0.145616	0.0448168	0.133536	0.021258	0.112622	0.013417	0.0431114	0.0848509	GFP_GM-GFP_DM4vsGFP_GM
ENSMUSG00000033268	ENSMUSG00000033268	Duox1	protein_coding	0.340973	1.05891	0.312113	0.572971	0.110727	0.0782871	0.345949	0.492984	0.255875	GFP_GM-GFP_DM4vsGFP_GM
ENSMUSG00000027203	ENSMUSG00000027203	Dut	protein_coding	36.1892	4.21605	32.3587	4.80168	3.02931	2.65148	3.00881	3.13538	2.59125	GFP_GM-GFP_DM4vsGFP_GM
ENSMUSG00000027207	ENSMUSG00000027207	Galk2	protein_coding	4.25815	3.34141	4.7951	4.10313	0.538273	1.29037	2.92362	1.23831	0.696081	GFP_GM-GFP_DM4vsGFP_GM
ENSMUSG00000001999	ENSMUSG00000001999	Blvra	protein_coding	10.601	3.51964	10.985	4.01648	4.07293	4.55544	5.21271	4.05578	5.05743	GFP_GM-GFP_DM4vsGFP_GM
ENSMUSG00000027394	ENSMUSG00000027394	Ttl	protein_coding	9.10619	6.08186	9.35515	7.58006	3.05621	3.63029	5.06969	2.8091	3.68661	GFP_GM-GFP_DM4vsGFP_GM
ENSMUSG00000100255	ENSMUSG00000100255	Gm28196	lincRNA	0.230742	0.539016	0.13221	0.395982	0	0.0545544	0.0395802	0	0	GFP_GM-GFP_DM4vsGFP_GM
ENSMUSG00000051177	ENSMUSG00000051177	Plcb1	protein_coding	0.61264	0.585818	0.673904	1.11602	0.332388	0.602764	0.205121	0.318126	0.342835	GFP_GM-GFP_DM4vsGFP_GM
ENSMUSG00000027439	ENSMUSG00000027439	Gzf1	protein_coding	7.80234	8.61008	7.64645	8.43431	6.38479	5.16831	6.79961	6.18446	5.49166	GFP_GM-GFP_DM4vsGFP_GM
ENSMUSG00000033068	ENSMUSG00000033068	Entpd6	protein_coding	3.75925	1.84628	2.78994	1.22861	2.32002	2.38135	1.81349	1.24933	1.8499	GFP_GM-GFP_DM4vsGFP_GM
ENSMUSG00000033059	ENSMUSG00000033059	Pygb	protein_coding	15.4491	11.851	16.1576	14.236	1.30948	2.18562	5.06643	4.16772	1.97343	GFP_GM-GFP_DM4vsGFP_GM
ENSMUSG00000074698	ENSMUSG00000074698	Csnk2a1	protein_coding	17.2415	15.5656	14.4758	14.7817	21.1849	18.5039	12.0432	14.5804	18.4207	GFP_GM-GFP_DM4vsGFP_GM
ENSMUSG00000068040	ENSMUSG00000068040	Tm9sf4	protein_coding	14.1652	18.1465	13.3845	17.6094	4.75512	5.41609	5.36447	5.94966	5.62691	GFP_GM-GFP_DM4vsGFP_GM
ENSMUSG00000038523	ENSMUSG00000038523	1700003F12Rik	protein_coding	0.846294	1.65646	0.666472	1.59395	0.117855	0.155969	0.333622	0.302144	0.157718	GFP_GM-GFP_DM4vsGFP_GM
ENSMUSG00000059842	ENSMUSG00000059842	Zfp341	protein_coding	1.51629	2.82859	1.51561	1.98797	1.11261	1.37711	1.05444	1.14419	0.9541	GFP_GM-GFP_DM4vsGFP_GM
ENSMUSG00000038085	ENSMUSG00000038085	Cnbd2	protein_coding	0.173903	0.425852	0.131091	0.500581	4.34281	3.46301	3.39117	3.02665	4.05884	GFP_GM-GFP_DM4vsGFP_GM
ENSMUSG00000027624	ENSMUSG00000027624	Epb41l1	protein_coding	17.1673	12.368	15.7531	12.7249	0.675451	1.54686	1.33279	1.31276	0.658718	GFP_GM-GFP_DM4vsGFP_GM
ENSMUSG00000067818	ENSMUSG00000067818	Myl9	protein_coding	25.6483	17.9355	25.0166	12.6222	25.5413	21.092	43.4384	51.5504	28.6997	GFP_GM-GFP_DM4vsGFP_GM
ENSMUSG00000027642	ENSMUSG00000027642	Rpn2	protein_coding	80.474	78.4404	84.1307	70.4523	15.643	17.3438	27.3666	17.7185	15.9506	GFP_GM-GFP_DM4vsGFP_GM
ENSMUSG00000027649	ENSMUSG00000027649	Ctnnbl1	protein_coding	18.3131	12.2501	17.1218	12.3729	4.44165	3.80497	5.63918	4.26579	3.90429	GFP_GM-GFP_DM4vsGFP_GM
ENSMUSG00000027652	ENSMUSG00000027652	Ralgapb	protein_coding	9.10708	8.59566	9.43167	8.04701	3.65884	3.18052	2.39804	2.73222	2.87391	GFP_GM-GFP_DM4vsGFP_GM
ENSMUSG00000027654	ENSMUSG00000027654	Fam83d	protein_coding	10.1134	0.42286	9.40677	0.326302	0.631427	0.33226	0.763529	0.754558	0.429764	GFP_GM-GFP_DM4vsGFP_GM
ENSMUSG00000027655	ENSMUSG00000027655	Dhx35	protein_coding	4.55746	4.90889	4.62676	4.31457	2.99602	2.46151	2.10539	3.06245	2.84297	GFP_GM-GFP_DM4vsGFP_GM
ENSMUSG00000070544	ENSMUSG00000070544	Top1	protein_coding	18.1394	18.9404	15.7317	15.808	4.34452	4.79614	8.57776	5.34269	4.67314	GFP_GM-GFP_DM4vsGFP_GM
ENSMUSG00000017861	ENSMUSG00000017861	Mybl2	protein_coding	14.0642	0.482733	12.2737	0.253932	0.0837442	0.291783	0.515548	0.690789	0.291629	GFP_GM-GFP_DM4vsGFP_GM
ENSMUSG00000099632	ENSMUSG00000099632	2900093K20Rik	antisense_RNA	0.675411	2.61097	0.299182	1.50358	1.85902	2.24943	2.25677	1.9203	2.16618	GFP_GM-GFP_DM4vsGFP_GM
ENSMUSG00000017679	ENSMUSG00000017679	Ttpal	protein_coding	7.13112	7.41102	8.18738	7.51901	1.39895	1.7784	2.45507	1.8419	1.72771	GFP_GM-GFP_DM4vsGFP_GM
ENSMUSG00000017764	ENSMUSG00000017764	Zswim1	protein_coding	4.78553	4.45711	5.16816	4.44076	2.90512	2.60811	1.94093	2.24447	2.79905	GFP_GM-GFP_DM4vsGFP_GM
ENSMUSG00000027678	ENSMUSG00000027678	Ncoa3	protein_coding	6.06398	6.32611	6.01933	5.47051	4.30909	4.46012	4.96221	3.47052	3.2042	GFP_GM-GFP_DM4vsGFP_GM
ENSMUSG00000039463	ENSMUSG00000039463	Slc9a8	protein_coding	5.66967	6.95939	6.5359	6.92567	4.91919	4.69889	2.65299	3.54866	4.72869	GFP_GM-GFP_DM4vsGFP_GM
ENSMUSG00000027540	ENSMUSG00000027540	Ptpn1	protein_coding	16.6876	12.0422	14.3509	15.2427	4.04921	5.84101	8.53805	5.17702	4.17293	GFP_GM-GFP_DM4vsGFP_GM
ENSMUSG00000027495	ENSMUSG00000027495	Fam210b	protein_coding	2.87254	3.90163	2.25299	9.80299	2.49328	2.36303	2.08594	1.94994	2.2155	GFP_GM-GFP_DM4vsGFP_GM
ENSMUSG00000027505	ENSMUSG00000027505	Fam209	protein_coding	0.127298	0.54168	0.161437	0.268075	0.333441	0.204586	0.392152	0.160572	0.382568	GFP_GM-GFP_DM4vsGFP_GM
ENSMUSG00000027519	ENSMUSG00000027519	Rab22a	protein_coding	10.0289	10.3663	9.78776	12.43	9.68244	9.52368	6.1852	7.47504	8.09605	GFP_GM-GFP_DM4vsGFP_GM
ENSMUSG00000027523	ENSMUSG00000027523	Gnas	protein_coding	8.23679	6.45679	7.14024	7.11414	100.672	78.6786	65.1031	103.466	95.4232	GFP_GM-GFP_DM4vsGFP_GM
ENSMUSG00000080888	ENSMUSG00000080888	Gm14387	unprocessed_pseudogene	0.0572465	0.0335168	0	0.0461662	0.0377521	0.0555569	0.0123267	0.051946	0.0565609	GFP_GM-GFP_DM4vsGFP_GM
ENSMUSG00000078894	ENSMUSG00000078894	2210418O10Rik	protein_coding	0.0368858	0.0175735	0.0358637	0	0.184859	0.236133	0.0572969	0.117635	0.089388	GFP_GM-GFP_DM4vsGFP_GM
ENSMUSG00000095199	ENSMUSG00000095199	Zfp967	protein_coding	0.105843	0.167631	0.0910872	0.185307	0	0	0.0140912	0	0	GFP_GM-GFP_DM4vsGFP_GM
ENSMUSG00000078878	ENSMUSG00000078878	Gm14305	protein_coding	0.397987	0.413145	0.575703	0.482434	0.94487	0.854007	0.67248	0.709297	0.679768	GFP_GM-GFP_DM4vsGFP_GM
ENSMUSG00000078875	ENSMUSG00000078875	Gm14419	protein_coding	0.0980686	0.038496	0.0950219	0.0232732	0.128761	0.0935399	0.0751567	0.0985849	0.0574375	GFP_GM-GFP_DM4vsGFP_GM
ENSMUSG00000078866	ENSMUSG00000078866	Zfp970	protein_coding	1.66522	1.88689	1.53562	1.93641	3.50042	2.8716	1.24937	1.83372	2.40083	GFP_GM-GFP_DM4vsGFP_GM
ENSMUSG00000074521	ENSMUSG00000074521	Gm14327	protein_coding	0.0206985	0.0951389	0.0782212	0	0.582577	0.555359	0.0868651	0.270349	0.381022	GFP_GM-GFP_DM4vsGFP_GM
ENSMUSG00000039050	ENSMUSG00000039050	Osbpl2	protein_coding	7.83932	13.6348	8.71919	14.1061	5.94082	5.79613	4.88424	5.28362	5.24127	GFP_GM-GFP_DM4vsGFP_GM
ENSMUSG00000084033	ENSMUSG00000084033	Gm7645	processed_pseudogene	0.111178	0.0877785	0.179137	0	0.0509328	0.048295	0.158389	0	0	GFP_GM-GFP_DM4vsGFP_GM
ENSMUSG00000000827	ENSMUSG00000000827	Tpd52l2	protein_coding	17.9559	19.2088	16.0889	19.7423	10.1569	12.2132	10.2077	8.6847	10.733	GFP_GM-GFP_DM4vsGFP_GM
ENSMUSG00000038628	ENSMUSG00000038628	Polr3k	protein_coding	11.1386	4.80705	10.5094	5.47467	5.55322	4.7005	2.96927	3.82093	5.67222	GFP_GM-GFP_DM4vsGFP_GM
ENSMUSG00000083397	ENSMUSG00000083397	Gm5466	processed_pseudogene	0.0933663	0.0181441	0.105038	0.0171955	0.0608604	0.0587449	0.0526346	0.105187	0.101393	GFP_GM-GFP_DM4vsGFP_GM
ENSMUSG00000051396	ENSMUSG00000051396	Gm45902	protein_coding	2.49496	0.895731	2.70976	0.60875	0.249238	0.507293	0.415886	0.39533	0.341812	GFP_GM-GFP_DM4vsGFP_GM
ENSMUSG00000039145	ENSMUSG00000039145	Camk1d	protein_coding	2.0452	0.440489	1.84427	0.625612	0.205294	0.613389	1.81476	0.879222	0.237717	GFP_GM-GFP_DM4vsGFP_GM
ENSMUSG00000039128	ENSMUSG00000039128	Cdc123	protein_coding	28.6488	15.5839	26.7229	16.057	11.132	9.78403	7.68776	8.85268	10.5733	GFP_GM-GFP_DM4vsGFP_GM
ENSMUSG00000045319	ENSMUSG00000045319	Proser2	protein_coding	0.122496	0.100834	0.174112	0.123271	0.0651819	0.0729834	0.0755953	0.308488	0.263444	GFP_GM-GFP_DM4vsGFP_GM
ENSMUSG00000083900	ENSMUSG00000083900	Gm13294	processed_pseudogene	0.219256	0	0.233374	0.120203	0	0	0.0190461	0	0.0590472	GFP_GM-GFP_DM4vsGFP_GM
ENSMUSG00000026767	ENSMUSG00000026767	Mindy3	protein_coding	9.06536	5.93084	9.00563	6.80038	1.22794	1.65941	1.47409	1.48329	1.24175	GFP_GM-GFP_DM4vsGFP_GM
ENSMUSG00000063275	ENSMUSG00000063275	Hacd1	protein_coding	12.5169	30.3362	10.6011	20.4255	44.555	40.912	43.8899	60.8074	67.9479	GFP_GM-GFP_DM4vsGFP_GM
ENSMUSG00000053702	ENSMUSG00000053702	Nebl	protein_coding	0.191646	0.176203	0.00929227	0.225387	0.0230034	0.0270652	0.0295652	0.0340696	0.0204134	GFP_GM-GFP_DM4vsGFP_GM
ENSMUSG00000087246	ENSMUSG00000087246	Gm13346	lincRNA	0.0161862	0	0	0.00894318	0	0.00960781	0.013772	0	0	GFP_GM-GFP_DM4vsGFP_GM
ENSMUSG00000082884	ENSMUSG00000082884	Gm13339	unprocessed_pseudogene	1.56802	4.46019	1.55303	1.99798	26.3673	8.63007	0.344065	1.64031	2.56841	GFP_GM-GFP_DM4vsGFP_GM
ENSMUSG00000058835	ENSMUSG00000058835	Abi1	protein_coding	31.7069	22.0204	32.1411	24.4012	4.17134	5.50414	8.69585	6.26742	4.95818	GFP_GM-GFP_DM4vsGFP_GM
ENSMUSG00000006471	ENSMUSG00000006471	Ndor1	protein_coding	2.26901	2.99784	2.03959	2.32764	1.24888	1.26638	1.13133	1.17606	1.03419	GFP_GM-GFP_DM4vsGFP_GM
ENSMUSG00000075467	ENSMUSG00000075467	Dnlz	protein_coding	15.8533	10.0604	13.8415	11.3047	13.7725	13.1647	8.20603	9.40638	12.7828	GFP_GM-GFP_DM4vsGFP_GM
ENSMUSG00000026924	ENSMUSG00000026924	Sec16a	protein_coding	10.4826	20.852	13.0298	17.2439	4.88665	5.65103	4.95848	4.79874	4.49642	GFP_GM-GFP_DM4vsGFP_GM
ENSMUSG00000026923	ENSMUSG00000026923	Notch1	protein_coding	2.5049	2.84642	1.88179	1.87979	1.8178	2.0016	2.1025	2.23555	1.48682	GFP_GM-GFP_DM4vsGFP_GM
ENSMUSG00000026918	ENSMUSG00000026918	Brd3	protein_coding	14.1487	13.5737	12.0198	12.5448	6.12994	5.58608	6.86269	7.11604	5.75084	GFP_GM-GFP_DM4vsGFP_GM
ENSMUSG00000079502	ENSMUSG00000079502	Cfap77	protein_coding	0.15739	0.393621	0.0648035	0.667687	0.0295658	0	0.00941922	0.0116939	0.0143673	GFP_GM-GFP_DM4vsGFP_GM
ENSMUSG00000039686	ENSMUSG00000039686	Zer1	protein_coding	2.63965	6.17267	2.89525	5.22537	5.41058	3.34439	3.23971	4.01827	4.52764	GFP_GM-GFP_DM4vsGFP_GM
ENSMUSG00000026849	ENSMUSG00000026849	Tor1a	protein_coding	21.4236	12.9574	21.0032	16.8036	2.21783	3.10275	5.60264	4.18209	3.00282	GFP_GM-GFP_DM4vsGFP_GM
ENSMUSG00000002550	ENSMUSG00000002550	Uck1	protein_coding	9.50887	6.57314	7.98877	7.60679	4.72594	4.37212	4.16562	5.16503	5.88079	GFP_GM-GFP_DM4vsGFP_GM
ENSMUSG00000026819	ENSMUSG00000026819	Slc25a25	protein_coding	2.56524	1.66451	2.26814	1.80998	14.9885	15.0806	2.82164	4.6233	8.04985	GFP_GM-GFP_DM4vsGFP_GM
ENSMUSG00000009555	ENSMUSG00000009555	Cdk9	protein_coding	15.677	12.471	13.2936	13.0157	5.61201	7.21772	7.81199	5.41126	5.16604	GFP_GM-GFP_DM4vsGFP_GM
ENSMUSG00000026797	ENSMUSG00000026797	Stxbp1	protein_coding	16.9658	11.1518	17.7903	14.0283	1.06264	1.15741	1.967	1.74925	1.1234	GFP_GM-GFP_DM4vsGFP_GM
ENSMUSG00000087496	ENSMUSG00000087496	Gm13523	antisense_RNA	0.60778	0.846249	0.348452	0.261006	0.0822439	0.149531	0.103817	0.604288	0.083674	GFP_GM-GFP_DM4vsGFP_GM
ENSMUSG00000026792	ENSMUSG00000026792	Lrsam1	protein_coding	4.16343	7.79088	3.69616	7.02619	2.87748	3.06243	2.40543	2.82605	2.73774	GFP_GM-GFP_DM4vsGFP_GM
ENSMUSG00000026791	ENSMUSG00000026791	Slc2a8	protein_coding	2.14736	4.49541	2.17548	5.44259	4.77601	2.81786	2.28432	3.66522	4.14857	GFP_GM-GFP_DM4vsGFP_GM
ENSMUSG00000026788	ENSMUSG00000026788	Zbtb43	protein_coding	4.51285	6.95847	3.93145	5.23816	3.29055	3.05009	3.07882	3.74034	3.07154	GFP_GM-GFP_DM4vsGFP_GM
ENSMUSG00000026867	ENSMUSG00000026867	Gapvd1	protein_coding	9.53633	10.2812	8.96722	8.54363	2.89506	3.16394	3.15712	2.84267	2.57559	GFP_GM-GFP_DM4vsGFP_GM
ENSMUSG00000026873	ENSMUSG00000026873	Phf19	protein_coding	4.83642	0.526161	7.23589	0.373228	0.319047	0.389748	0.63001	1.1924	0.532999	GFP_GM-GFP_DM4vsGFP_GM
ENSMUSG00000026880	ENSMUSG00000026880	Stom	protein_coding	45.1419	136.068	32.0181	144.239	19.5104	34.4698	19.9347	18.4333	22.3503	GFP_GM-GFP_DM4vsGFP_GM
ENSMUSG00000026889	ENSMUSG00000026889	Rbm18	protein_coding	7.3276	8.67616	6.93098	9.01988	7.34274	8.4124	5.72296	6.24469	7.8016	GFP_GM-GFP_DM4vsGFP_GM
ENSMUSG00000106933	ENSMUSG00000106933	Gm43621	TEC	2.3353	1.46431	2.79692	1.37999	0.317485	0.400083	0.373705	0.357658	0.293618	GFP_GM-GFP_DM4vsGFP_GM
ENSMUSG00000066798	ENSMUSG00000066798	Zbtb6	protein_coding	7.49333	10.2362	7.27958	7.58951	0.961104	0.883792	1.30579	1.23475	1.18602	GFP_GM-GFP_DM4vsGFP_GM
ENSMUSG00000026750	ENSMUSG00000026750	Psmb7	protein_coding	35.0765	21.4918	29.593	20.0603	68.3077	58.8496	42.2031	46.6539	67.2356	GFP_GM-GFP_DM4vsGFP_GM
ENSMUSG00000063972	ENSMUSG00000063972	Nr6a1	protein_coding	0.849948	2.01321	0.82052	1.4265	0.411527	0.257633	0.314755	0.228415	0.265547	GFP_GM-GFP_DM4vsGFP_GM
ENSMUSG00000026872	ENSMUSG00000026872	Zeb2	protein_coding	4.62329	4.75946	4.78991	6.80914	0.98705	2.07381	3.21512	1.99762	1.11718	GFP_GM-GFP_DM4vsGFP_GM
ENSMUSG00000055371	ENSMUSG00000055371	Stam2	protein_coding	11.026	12.4765	11.1778	10.6981	1.79333	3.68175	4.19146	2.97489	1.99504	GFP_GM-GFP_DM4vsGFP_GM
ENSMUSG00000061136	ENSMUSG00000061136	Prpf40a	protein_coding	20.8802	10.7897	19.1518	10.3942	2.20702	2.86735	2.69693	2.37489	2.13027	GFP_GM-GFP_DM4vsGFP_GM
ENSMUSG00000026980	ENSMUSG00000026980	Ly75	protein_coding	18.6588	7.1994	14.001	4.36072	0.0166584	0.0363051	0.370004	0.139137	0.0605115	GFP_GM-GFP_DM4vsGFP_GM
ENSMUSG00000026971	ENSMUSG00000026971	Itgb6	protein_coding	0.54841	2.43163	0.390099	2.01291	5.84159	7.44174	5.30791	3.60518	5.21803	GFP_GM-GFP_DM4vsGFP_GM
ENSMUSG00000075324	ENSMUSG00000075324	Fign	protein_coding	0.0762047	0.030959	0.0255451	0.0286817	0.240978	0.26607	0.130034	0.165434	0.28454	GFP_GM-GFP_DM4vsGFP_GM
ENSMUSG00000026888	ENSMUSG00000026888	Grb14	protein_coding	0.699174	0.397808	0.424863	0.576871	5.3423	1.4823	0.721475	2.506	4.64185	GFP_GM-GFP_DM4vsGFP_GM
ENSMUSG00000034810	ENSMUSG00000034810	Scn7a	protein_coding	0.167825	4.78935	0.0771696	2.39049	0.419966	0.377835	2.00921	1.22243	0.547534	GFP_GM-GFP_DM4vsGFP_GM
ENSMUSG00000070883	ENSMUSG00000070883	Ccdc173	protein_coding	1.02254	2.08603	1.11608	1.98505	0.239475	0.35597	0.342508	0.358856	0.320522	GFP_GM-GFP_DM4vsGFP_GM
ENSMUSG00000027109	ENSMUSG00000027109	Sp3	protein_coding	26.0158	13.3777	27.87	15.5282	3.73595	4.09299	4.5528	4.85002	3.89531	GFP_GM-GFP_DM4vsGFP_GM
ENSMUSG00000027108	ENSMUSG00000027108	Ola1	protein_coding	51.4514	26.5416	46.3412	26.804	12.1131	9.84342	18.2143	16.9123	15.4296	GFP_GM-GFP_DM4vsGFP_GM
ENSMUSG00000041762	ENSMUSG00000041762	Gpr155	protein_coding	1.18931	6.86134	1.26146	4.92203	2.86983	1.9875	1.9858	1.6024	2.13151	GFP_GM-GFP_DM4vsGFP_GM
ENSMUSG00000075284	ENSMUSG00000075284	Wipf1	protein_coding	20.4174	10.502	15.766	13.3828	2.09394	3.20857	6.39425	4.72229	2.79028	GFP_GM-GFP_DM4vsGFP_GM
ENSMUSG00000027104	ENSMUSG00000027104	Atf2	protein_coding	8.85732	6.40543	9.09955	6.65269	2.12332	2.31667	2.0308	1.83348	1.4895	GFP_GM-GFP_DM4vsGFP_GM
ENSMUSG00000051747	ENSMUSG00000051747	Ttn	protein_coding	0.353351	71.249	0.0842245	25.1424	151.121	89.6338	41.5091	88.4274	124.956	GFP_GM-GFP_DM4vsGFP_GM
ENSMUSG00000044033	ENSMUSG00000044033	Ccdc141	protein_coding	1.23743	36.9581	0.663514	19.4318	0.627814	0.650495	8.5184	3.02354	1.481	GFP_GM-GFP_DM4vsGFP_GM
ENSMUSG00000042272	ENSMUSG00000042272	Sestd1	protein_coding	8.95534	10.1612	8.18415	9.40035	1.29754	1.68569	1.86777	1.6382	1.60047	GFP_GM-GFP_DM4vsGFP_GM
ENSMUSG00000059173	ENSMUSG00000059173	Pde1a	protein_coding	0.195471	0.137528	0.0470272	0.0531838	0.194012	0.26331	0.170296	0.222153	0.125398	GFP_GM-GFP_DM4vsGFP_GM
ENSMUSG00000059588	ENSMUSG00000059588	Calcrl	protein_coding	2.05521	1.5249	1.0935	1.27579	2.1656	1.60963	1.25256	1.59122	1.64086	GFP_GM-GFP_DM4vsGFP_GM
ENSMUSG00000027082	ENSMUSG00000027082	Tfpi	protein_coding	5.84814	5.794	5.97715	8.27361	0.563121	0.756704	1.25823	1.35994	1.01953	GFP_GM-GFP_DM4vsGFP_GM
ENSMUSG00000034101	ENSMUSG00000034101	Ctnnd1	protein_coding	9.26778	9.72928	8.19328	9.49933	1.54315	1.48517	2.48903	2.12479	1.6709	GFP_GM-GFP_DM4vsGFP_GM
ENSMUSG00000101645	ENSMUSG00000101645	Gm28635	protein_coding	0	0	0	0	0	0	0	0	0	GFP_GM-GFP_DM4vsGFP_GM
ENSMUSG00000005510	ENSMUSG00000005510	Ndufs3	protein_coding	19.442	21.262	17.839	17.8579	124.771	70.161	36.9654	84.9386	118.745	GFP_GM-GFP_DM4vsGFP_GM
ENSMUSG00000040591	ENSMUSG00000040591	1110051M20Rik	protein_coding	4.53379	6.32394	4.45152	8.22362	26.4299	21.3209	12.462	14.8236	21.5772	GFP_GM-GFP_DM4vsGFP_GM
ENSMUSG00000027239	ENSMUSG00000027239	Mdk	protein_coding	0.510435	0.83213	0.36194	0.358276	2.07694	1.38023	6.74755	11.2632	4.12372	GFP_GM-GFP_DM4vsGFP_GM
ENSMUSG00000027217	ENSMUSG00000027217	Tspan18	protein_coding	0.294241	0.231857	0.0829526	0.25471	0.808218	0.532023	1.16664	1.3766	1.11938	GFP_GM-GFP_DM4vsGFP_GM
ENSMUSG00000040272	ENSMUSG00000040272	Accs	protein_coding	1.26617	1.79406	0.990205	1.27417	0.505678	0.318297	0.883068	0.871667	0.563363	GFP_GM-GFP_DM4vsGFP_GM
ENSMUSG00000027194	ENSMUSG00000027194	Ttc17	protein_coding	4.19947	9.57624	4.51747	8.89218	2.64958	3.36169	2.56585	2.41877	2.44936	GFP_GM-GFP_DM4vsGFP_GM
ENSMUSG00000027165	ENSMUSG00000027165	B230118H07Rik	protein_coding	3.33464	2.2484	3.94435	2.86907	13.2561	9.31775	4.09646	4.71363	9.38136	GFP_GM-GFP_DM4vsGFP_GM
ENSMUSG00000048058	ENSMUSG00000048058	Ldlrad3	protein_coding	17.1406	9.317	15.2744	12.933	0.840751	1.26534	3.27617	1.90003	1.73527	GFP_GM-GFP_DM4vsGFP_GM
ENSMUSG00000075012	ENSMUSG00000075012	Fjx1	protein_coding	0.112214	0.461244	0.153427	0.439203	0.157901	0.44451	0.951245	0.51814	0.369877	GFP_GM-GFP_DM4vsGFP_GM
ENSMUSG00000027175	ENSMUSG00000027175	Tcp11l1	protein_coding	1.41968	1.6137	1.84004	1.68644	0.646547	0.707277	0.66692	0.463897	0.38233	GFP_GM-GFP_DM4vsGFP_GM
ENSMUSG00000074994	ENSMUSG00000074994	Qser1	protein_coding	18.4214	8.88299	15.7627	9.54373	9.31539	7.23807	3.10757	4.24861	6.24296	GFP_GM-GFP_DM4vsGFP_GM
ENSMUSG00000005973	ENSMUSG00000005973	Rcn1	protein_coding	82.1148	47.4561	81.615	72.3666	3.17728	4.7553	20.5737	11.9023	5.05916	GFP_GM-GFP_DM4vsGFP_GM
ENSMUSG00000027166	ENSMUSG00000027166	Dnajc24	protein_coding	8.0832	5.40586	7.41724	5.43897	2.75339	2.80439	2.99772	2.17838	2.19139	GFP_GM-GFP_DM4vsGFP_GM
ENSMUSG00000027122	ENSMUSG00000027122	Arl14ep	protein_coding	12.3411	11.7639	14.0665	17.4259	1.85598	1.82616	1.91978	1.8044	2.04514	GFP_GM-GFP_DM4vsGFP_GM
ENSMUSG00000074971	ENSMUSG00000074971	Fibin	protein_coding	0.245667	1.62333	0.0247629	0.324511	2.62211	1.83011	6.5093	6.52543	3.11508	GFP_GM-GFP_DM4vsGFP_GM
ENSMUSG00000057378	ENSMUSG00000057378	Ryr3	protein_coding	0.204178	7.20602	0.178803	3.0234	0.0242454	0.0060162	0.601275	0.168391	0.105945	GFP_GM-GFP_DM4vsGFP_GM
ENSMUSG00000096006	ENSMUSG00000096006	Gm21596	processed_pseudogene	0.223483	0	0.172181	0	0.384209	0.547331	0.399548	0.352817	0.510812	GFP_GM-GFP_DM4vsGFP_GM
ENSMUSG00000040321	ENSMUSG00000040321	Zfp770	protein_coding	4.21733	3.52916	3.86655	3.21805	4.84547	2.67104	1.598	4.33919	4.97849	GFP_GM-GFP_DM4vsGFP_GM
ENSMUSG00000045838	ENSMUSG00000045838	A430105I19Rik	protein_coding	17.4144	31.0189	19.7401	31.6098	9.28994	6.37659	2.88131	4.33755	6.09728	GFP_GM-GFP_DM4vsGFP_GM
ENSMUSG00000034154	ENSMUSG00000034154	Ino80	protein_coding	8.29191	9.55814	8.57149	9.44082	4.66726	3.42119	2.82087	3.45917	4.6779	GFP_GM-GFP_DM4vsGFP_GM
ENSMUSG00000027293	ENSMUSG00000027293	Ehd4	protein_coding	46.7509	50.703	40.4699	29.3427	18.7899	49.2133	46.8741	36.2041	26.4465	GFP_GM-GFP_DM4vsGFP_GM
ENSMUSG00000027286	ENSMUSG00000027286	Lrrc57	protein_coding	7.84626	9.9286	8.92352	11.2509	7.20268	7.69641	4.61254	6.27967	7.93162	GFP_GM-GFP_DM4vsGFP_GM
ENSMUSG00000027272	ENSMUSG00000027272	Ubr1	protein_coding	6.96348	8.93234	7.74872	8.08013	3.65048	2.80788	2.23823	2.43002	2.74456	GFP_GM-GFP_DM4vsGFP_GM
ENSMUSG00000050619	ENSMUSG00000050619	Zscan29	protein_coding	3.41133	4.07318	3.50057	3.39682	1.39453	1.2232	1.47138	1.4737	1.19317	GFP_GM-GFP_DM4vsGFP_GM
ENSMUSG00000043909	ENSMUSG00000043909	Trp53bp1	protein_coding	4.33357	8.20346	4.91533	5.09651	1.97084	2.95149	6.5453	2.9717	2.19499	GFP_GM-GFP_DM4vsGFP_GM
ENSMUSG00000033486	ENSMUSG00000033486	Catsper2	protein_coding	0.657772	2.41463	0.719804	1.58807	1.21923	1.17132	1.00916	0.860504	1.07035	GFP_GM-GFP_DM4vsGFP_GM
ENSMUSG00000027238	ENSMUSG00000027238	Frmd5	protein_coding	0.0892291	0.187136	0.0900294	0.0759568	0.0148869	0.00925385	0.342597	0.0507438	0.0308064	GFP_GM-GFP_DM4vsGFP_GM
ENSMUSG00000068394	ENSMUSG00000068394	Cep152	protein_coding	3.95066	1.37324	4.10674	1.20457	0.487937	0.346542	0.463831	0.580164	0.472732	GFP_GM-GFP_DM4vsGFP_GM
ENSMUSG00000027366	ENSMUSG00000027366	Sppl2a	protein_coding	9.92788	15.8205	11.4218	18.9949	8.07715	6.57367	5.63933	6.42306	6.453	GFP_GM-GFP_DM4vsGFP_GM
ENSMUSG00000027371	ENSMUSG00000027371	Fahd2a	protein_coding	1.42687	2.44832	1.21846	2.801	15.5646	7.72199	3.79801	7.66918	13.9757	GFP_GM-GFP_DM4vsGFP_GM
ENSMUSG00000074813	ENSMUSG00000074813	Gm14005	lincRNA	1.98705	2.0626	1.66709	1.75574	0.295785	0.839666	0.972493	0.569128	0.470046	GFP_GM-GFP_DM4vsGFP_GM
ENSMUSG00000027387	ENSMUSG00000027387	Zc3h8	protein_coding	4.53897	3.24496	4.54396	3.13479	7.21194	4.40753	2.43571	3.07113	7.45678	GFP_GM-GFP_DM4vsGFP_GM
ENSMUSG00000086652	ENSMUSG00000086652	Gm14029	antisense_RNA	0.198672	0.280484	0.0422504	0.211139	0.611283	0.162399	0.111838	0.453342	0.321585	GFP_GM-GFP_DM4vsGFP_GM
ENSMUSG00000027398	ENSMUSG00000027398	Il1b	protein_coding	0.0150955	0.415127	0	0.815095	0.50641	2.40302	1.873	0.365931	0.144956	GFP_GM-GFP_DM4vsGFP_GM
ENSMUSG00000027404	ENSMUSG00000027404	Snrpb	protein_coding	119.537	36.6226	97.2191	43.9629	49.2591	43.6311	31.1085	37.0646	51.1714	GFP_GM-GFP_DM4vsGFP_GM
ENSMUSG00000027342	ENSMUSG00000027342	Pcna	protein_coding	72.7227	8.71038	69.1684	10.453	8.35112	20.6399	12.4443	10.3348	9.17282	GFP_GM-GFP_DM4vsGFP_GM
ENSMUSG00000027346	ENSMUSG00000027346	Gpcpd1	protein_coding	4.55116	4.43147	3.25202	4.19814	32.4086	13.9988	4.63307	7.62598	13.7607	GFP_GM-GFP_DM4vsGFP_GM
ENSMUSG00000037376	ENSMUSG00000037376	Trmt6	protein_coding	10.3406	5.05767	9.18933	5.48923	1.90747	2.8477	2.5736	2.1494	2.54621	GFP_GM-GFP_DM4vsGFP_GM
ENSMUSG00000051379	ENSMUSG00000051379	Flrt3	protein_coding	0.193706	0.134468	0.139475	0.072673	0.0478401	0.233457	0.133355	0.168401	0.109777	GFP_GM-GFP_DM4vsGFP_GM
ENSMUSG00000027420	ENSMUSG00000027420	Bfsp1	protein_coding	0.0612672	0.0289412	0.0354034	0.0260971	0.0962563	0.18845	0.408465	0.355089	0.126192	GFP_GM-GFP_DM4vsGFP_GM
ENSMUSG00000074743	ENSMUSG00000074743	Thbd	protein_coding	8.56589	7.2905	9.92299	12.3317	5.20494	40.5785	4.75893	7.00991	5.82213	GFP_GM-GFP_DM4vsGFP_GM
ENSMUSG00000027435	ENSMUSG00000027435	Cd93	protein_coding	0.226041	0.190641	0.135621	0.152215	12.9358	16.464	14.1684	21.9936	15.3971	GFP_GM-GFP_DM4vsGFP_GM
ENSMUSG00000068134	ENSMUSG00000068134	Zfp120	protein_coding	2.83107	3.02236	3.59586	2.89784	2.09141	1.75466	2.04154	1.71329	1.91879	GFP_GM-GFP_DM4vsGFP_GM
ENSMUSG00000083964	ENSMUSG00000083964	Gm14122	processed_pseudogene	0.358875	0.565405	0.465336	0.486171	0.2392	0.182647	0.231146	0.20432	0.439086	GFP_GM-GFP_DM4vsGFP_GM
ENSMUSG00000074731	ENSMUSG00000074731	Zfp345	protein_coding	0.591422	0.403084	0.454414	0.348448	0	0	0	0	0	GFP_GM-GFP_DM4vsGFP_GM
ENSMUSG00000032869	ENSMUSG00000032869	Psmf1	protein_coding	7.55058	4.07879	6.28753	5.03739	2.71545	2.54387	1.83692	2.2499	2.2737	GFP_GM-GFP_DM4vsGFP_GM
ENSMUSG00000051817	ENSMUSG00000051817	Sox12	protein_coding	1.58287	0.765348	2.08846	1.59036	0.51365	0.714678	1.13569	1.35465	0.603866	GFP_GM-GFP_DM4vsGFP_GM
ENSMUSG00000073236	ENSMUSG00000073236	2500004C02Rik	processed_transcript	0.656941	1.15395	0.750509	0.846301	0.61178	0.560063	0.99112	0.884359	0.570606	GFP_GM-GFP_DM4vsGFP_GM
ENSMUSG00000074656	ENSMUSG00000074656	Eif2s2	protein_coding	30.7101	13.5965	27.7795	22.0177	24.4798	24.0937	14.2589	14.1211	18.3451	GFP_GM-GFP_DM4vsGFP_GM
ENSMUSG00000027597	ENSMUSG00000027597	Ahcy	protein_coding	26.2182	5.3155	26.4085	4.90916	10.2506	13.9539	13.0739	8.59315	9.53026	GFP_GM-GFP_DM4vsGFP_GM
ENSMUSG00000027603	ENSMUSG00000027603	Ggt7	protein_coding	0.675981	1.58176	0.571941	1.81336	1.82276	1.48633	1.56398	1.67523	1.42826	GFP_GM-GFP_DM4vsGFP_GM
ENSMUSG00000005882	ENSMUSG00000005882	Uqcc1	protein_coding	5.61461	7.00826	4.79198	6.52516	23.171	17.3411	8.52623	11.914	17.6742	GFP_GM-GFP_DM4vsGFP_GM
ENSMUSG00000027620	ENSMUSG00000027620	Rbm39	protein_coding	43.0766	50.3134	42.2809	47.4084	13.2605	12.5117	15.0464	14.3761	13.2839	GFP_GM-GFP_DM4vsGFP_GM
ENSMUSG00000027639	ENSMUSG00000027639	Samhd1	protein_coding	11.5667	5.65363	12.4913	5.99048	3.35402	4.79523	12.5847	7.47412	3.60276	GFP_GM-GFP_DM4vsGFP_GM
ENSMUSG00000085385	ENSMUSG00000085385	Snhg17	processed_transcript	12.4162	8.07051	11.1346	7.04518	0.69915	1.16844	1.68617	1.37117	0.926988	GFP_GM-GFP_DM4vsGFP_GM
ENSMUSG00000057133	ENSMUSG00000057133	Chd6	protein_coding	2.9808	5.32573	2.86186	4.67313	1.6229	0.912571	1.19408	1.02232	1.1196	GFP_GM-GFP_DM4vsGFP_GM
ENSMUSG00000018322	ENSMUSG00000018322	Tomm34	protein_coding	14.4668	13.9545	11.9402	11.0867	4.62347	5.61619	6.65167	5.00843	5.04162	GFP_GM-GFP_DM4vsGFP_GM
ENSMUSG00000017002	ENSMUSG00000017002	Slpi	protein_coding	0.646969	0.175359	0.647091	0.457082	0.0657463	2.88016	3.31291	1.26749	0.591014	GFP_GM-GFP_DM4vsGFP_GM
ENSMUSG00000017009	ENSMUSG00000017009	Sdc4	protein_coding	79.3224	35.3914	73.6847	59.6482	16.8003	15.3159	11.6681	10.588	15.6076	GFP_GM-GFP_DM4vsGFP_GM
ENSMUSG00000017767	ENSMUSG00000017767	Spata25	protein_coding	0.0252963	0.423929	0.050047	0.140484	1.68323	1.39137	1.20913	1.02475	1.49885	GFP_GM-GFP_DM4vsGFP_GM
ENSMUSG00000017667	ENSMUSG00000017667	Zfp334	protein_coding	3.0474	2.2543	2.51057	2.02235	0.676217	0.773396	0.646784	0.561863	0.521065	GFP_GM-GFP_DM4vsGFP_GM
ENSMUSG00000039671	ENSMUSG00000039671	Zmynd8	protein_coding	10.8588	12.9624	8.91459	13.1798	2.58639	2.83535	4.36699	2.57737	2.59371	GFP_GM-GFP_DM4vsGFP_GM
ENSMUSG00000027544	ENSMUSG00000027544	Nfatc2	protein_coding	0.114053	0.0032695	0.0186131	0.0275271	1.77078	1.66499	2.49556	2.55362	2.21002	GFP_GM-GFP_DM4vsGFP_GM
ENSMUSG00000016252	ENSMUSG00000016252	Atp5e	protein_coding	14.9738	9.2151	15.8843	13.719	221.849	150.757	64.7318	113.033	189.17	GFP_GM-GFP_DM4vsGFP_GM
ENSMUSG00000078902	ENSMUSG00000078902	Gm14443	protein_coding	0.282043	0.715634	0.307842	0.576425	0.274196	0.213481	0.118639	0.135107	0.21011	GFP_GM-GFP_DM4vsGFP_GM
ENSMUSG00000074527	ENSMUSG00000074527	Gm14296	protein_coding	0.0237119	0.0174609	0.0142605	0.00961212	0.101093	0.0591459	0.0406899	0.115453	0.0668385	GFP_GM-GFP_DM4vsGFP_GM
ENSMUSG00000082023	ENSMUSG00000082023	Gm14407	processed_pseudogene	0.13159	0.154087	0	0.139535	0	0	0	0	0	GFP_GM-GFP_DM4vsGFP_GM
ENSMUSG00000038914	ENSMUSG00000038914	Dido1	protein_coding	7.20393	8.22109	7.38786	6.59695	2.63115	2.18678	2.98027	2.82789	2.77309	GFP_GM-GFP_DM4vsGFP_GM
ENSMUSG00000103034	ENSMUSG00000103034	Gm8797	protein_coding	0.362671	0.141162	0.288914	0.594249	2.29301	2.38274	1.49041	1.39151	1.44244	GFP_GM-GFP_DM4vsGFP_GM
ENSMUSG00000027533	ENSMUSG00000027533	Fabp5	protein_coding	14.3507	0.540256	9.26955	0.25143	3.42645	10.135	16.5004	9.7118	6.4407	GFP_GM-GFP_DM4vsGFP_GM
ENSMUSG00000027550	ENSMUSG00000027550	Lrrcc1	protein_coding	6.46686	5.52988	7.242	5.17627	1.04357	0.697356	0.935352	1.63595	1.57296	GFP_GM-GFP_DM4vsGFP_GM
ENSMUSG00000037730	ENSMUSG00000037730	Mynn	protein_coding	3.55492	3.50837	3.87964	3.9462	1.77938	1.71827	1.30069	1.24769	1.31616	GFP_GM-GFP_DM4vsGFP_GM
ENSMUSG00000037661	ENSMUSG00000037661	Gpr160	protein_coding	0.0837878	0.252254	0.106921	0.0750211	0.155051	0.224421	0.928633	0.31692	0.204367	GFP_GM-GFP_DM4vsGFP_GM
ENSMUSG00000027665	ENSMUSG00000027665	Pik3ca	protein_coding	7.91214	12.0933	8.52144	12.2656	6.76103	6.31654	4.44705	4.18445	5.77176	GFP_GM-GFP_DM4vsGFP_GM
ENSMUSG00000027671	ENSMUSG00000027671	Actl6a	protein_coding	23.0065	11.1825	19.5569	10.0228	5.69936	6.28767	5.37335	5.39241	5.66262	GFP_GM-GFP_DM4vsGFP_GM
ENSMUSG00000027677	ENSMUSG00000027677	Ttc14	protein_coding	7.65961	14.5274	8.56833	10.9694	2.03864	1.76083	1.97689	2.29146	2.28034	GFP_GM-GFP_DM4vsGFP_GM
ENSMUSG00000027713	ENSMUSG00000027713	1810062G17Rik	protein_coding	0.353068	0.302424	0.652403	0.450793	0.0851599	0.0417744	0.359452	0.291442	0.210354	GFP_GM-GFP_DM4vsGFP_GM
ENSMUSG00000060798	ENSMUSG00000060798	Intu	protein_coding	1.33138	2.13724	1.46827	1.54906	0.412705	0.497631	0.391281	0.296926	0.428412	GFP_GM-GFP_DM4vsGFP_GM
ENSMUSG00000027739	ENSMUSG00000027739	Rab33b	protein_coding	5.14472	7.00766	5.11112	8.01817	2.31675	3.16323	3.9896	2.35143	3.07649	GFP_GM-GFP_DM4vsGFP_GM
ENSMUSG00000097885	ENSMUSG00000097885	5031434O11Rik	processed_transcript	0.151275	0.876454	0.0983472	0.630508	0.564308	0.445531	0.662917	0.669451	0.579232	GFP_GM-GFP_DM4vsGFP_GM
ENSMUSG00000074604	ENSMUSG00000074604	Mgst2	protein_coding	1.23392	0.538936	1.17724	0.852915	0.104754	0.0891012	0.65976	0.0936802	0.0958585	GFP_GM-GFP_DM4vsGFP_GM
ENSMUSG00000044167	ENSMUSG00000044167	Foxo1	protein_coding	2.07636	2.49125	3.31168	3.92886	2.88321	2.59729	2.00264	2.11344	2.29192	GFP_GM-GFP_DM4vsGFP_GM
ENSMUSG00000049504	ENSMUSG00000049504	Proser1	protein_coding	7.69894	8.91136	5.9291	6.87178	2.47476	2.30565	1.81097	2.17517	2.15484	GFP_GM-GFP_DM4vsGFP_GM
ENSMUSG00000027751	ENSMUSG00000027751	Supt20	protein_coding	13.3991	17.7675	12.4202	13.2159	2.68712	3.19808	4.55857	3.32701	2.50063	GFP_GM-GFP_DM4vsGFP_GM
ENSMUSG00000036503	ENSMUSG00000036503	Rnf13	protein_coding	6.52484	11.074	7.54828	14.697	2.81592	3.10833	2.92389	2.29183	3.06704	GFP_GM-GFP_DM4vsGFP_GM
ENSMUSG00000105021	ENSMUSG00000105021	Gm8234	processed_pseudogene	0.106271	0.217636	0.0510799	0.143231	0	0.034378	0.0909756	0.0783418	0.17594	GFP_GM-GFP_DM4vsGFP_GM
ENSMUSG00000027823	ENSMUSG00000027823	Gmps	protein_coding	19.2985	7.75543	17.1816	8.26397	4.49049	4.44007	3.21963	3.79129	4.34165	GFP_GM-GFP_DM4vsGFP_GM
ENSMUSG00000103041	ENSMUSG00000103041	Gm37305	antisense_RNA	0.225796	0.667561	0.443215	0.788814	0.948397	0.970573	1.18058	1.30934	0.867744	GFP_GM-GFP_DM4vsGFP_GM
ENSMUSG00000027775	ENSMUSG00000027775	Mfsd1	protein_coding	33.7602	35.4273	35.3497	47.2053	7.07057	9.65601	14.8735	7.71624	6.00892	GFP_GM-GFP_DM4vsGFP_GM
ENSMUSG00000102422	ENSMUSG00000102422	Gm21949	protein_coding	0	0	0	0	0	0	0	0	0	GFP_GM-GFP_DM4vsGFP_GM
ENSMUSG00000027777	ENSMUSG00000027777	Schip1	protein_coding	0.235977	0.425221	0.160184	0.360704	0.690552	0.719505	0.318382	0.578219	0.835516	GFP_GM-GFP_DM4vsGFP_GM
ENSMUSG00000027784	ENSMUSG00000027784	Ppm1l	protein_coding	6.12637	9.09154	6.67634	8.96814	15.688	9.85121	4.11002	8.8567	11.5679	GFP_GM-GFP_DM4vsGFP_GM
ENSMUSG00000106293	ENSMUSG00000106293	Gm42476	lincRNA	1.58587	0.559206	0.663071	1.22008	0	0	0	0	0	GFP_GM-GFP_DM4vsGFP_GM
ENSMUSG00000033900	ENSMUSG00000033900	Map9	protein_coding	1.06748	1.06882	1.45731	1.13433	0.261463	0.555095	0.225159	0.38463	0.218491	GFP_GM-GFP_DM4vsGFP_GM
ENSMUSG00000028086	ENSMUSG00000028086	Fbxw7	protein_coding	2.86641	6.31337	2.89311	6.12035	5.36521	3.84312	3.91778	4.41738	5.85374	GFP_GM-GFP_DM4vsGFP_GM
ENSMUSG00000028085	ENSMUSG00000028085	Gatb	protein_coding	2.63839	3.68423	3.24202	3.40295	7.38403	5.22516	2.98787	4.64874	8.22262	GFP_GM-GFP_DM4vsGFP_GM
ENSMUSG00000001419	ENSMUSG00000001419	Mef2d	protein_coding	25.5699	50.34	21.1995	37.2068	53.4417	51.4291	39.8263	37.3754	48.689	GFP_GM-GFP_DM4vsGFP_GM
ENSMUSG00000001416	ENSMUSG00000001416	Cct3	protein_coding	65.2611	32.9395	56.6644	27.137	13.1748	19.5826	23.3798	14.7994	15.0098	GFP_GM-GFP_DM4vsGFP_GM
ENSMUSG00000001418	ENSMUSG00000001418	Glmp	protein_coding	13.961	24.0516	14.7269	31.5524	4.25799	4.76493	7.45697	5.40867	4.46213	GFP_GM-GFP_DM4vsGFP_GM
ENSMUSG00000054199	ENSMUSG00000054199	Gon4l	protein_coding	4.13867	4.05764	3.81009	3.15553	3.37217	2.70998	2.80938	3.07918	2.90855	GFP_GM-GFP_DM4vsGFP_GM
ENSMUSG00000068917	ENSMUSG00000068917	Clk2	protein_coding	11.0255	19.0166	10.7018	13.5378	4.15286	4.03134	5.42219	4.91114	4.74906	GFP_GM-GFP_DM4vsGFP_GM
ENSMUSG00000032657	ENSMUSG00000032657	Fam189b	protein_coding	15.0206	9.91772	11.6951	13.9095	4.80783	4.58147	4.40707	3.79327	3.93931	GFP_GM-GFP_DM4vsGFP_GM
ENSMUSG00000028047	ENSMUSG00000028047	Thbs3	protein_coding	4.88406	2.91246	3.6468	3.83762	2.34107	1.31014	6.09336	9.89616	5.04469	GFP_GM-GFP_DM4vsGFP_GM
ENSMUSG00000042784	ENSMUSG00000042784	Muc1	protein_coding	0.650299	0.675514	0.42154	0.216052	0.375138	0.477434	0.481174	0.622789	0.381626	GFP_GM-GFP_DM4vsGFP_GM
ENSMUSG00000074466	ENSMUSG00000074466	Gm15417	antisense_RNA	1.05655	1.27792	0.967409	1.17975	10.3467	7.99373	2.45962	4.29463	9.07563	GFP_GM-GFP_DM4vsGFP_GM
ENSMUSG00000042626	ENSMUSG00000042626	Shc1	protein_coding	14.2281	14.8288	15.3433	18.4789	4.76733	6.17984	10.2535	9.00158	6.2204	GFP_GM-GFP_DM4vsGFP_GM
ENSMUSG00000047824	ENSMUSG00000047824	Pygo2	protein_coding	23.6566	19.3933	20.4277	18.9862	4.34315	7.26889	11.3521	6.17905	5.42882	GFP_GM-GFP_DM4vsGFP_GM
ENSMUSG00000042613	ENSMUSG00000042613	Pbxip1	protein_coding	18.7402	113.432	14.5565	91.7178	80.5309	83.8283	73.2467	78.2121	77.4444	GFP_GM-GFP_DM4vsGFP_GM
ENSMUSG00000027951	ENSMUSG00000027951	Adar	protein_coding	4.6121	3.82997	4.42591	4.01885	1.35701	1.86103	3.83403	3.42232	1.4074	GFP_GM-GFP_DM4vsGFP_GM
ENSMUSG00000105552	ENSMUSG00000105552	Gm19710	lincRNA	1.29165	1.93301	0.936301	1.58612	8.73857	8.26228	9.60924	9.45777	9.63808	GFP_GM-GFP_DM4vsGFP_GM
ENSMUSG00000027940	ENSMUSG00000027940	Tpm3	protein_coding	53.8764	35.8963	47.2108	22.4003	16.4333	18.5512	23.5683	13.681	12.6726	GFP_GM-GFP_DM4vsGFP_GM
ENSMUSG00000042390	ENSMUSG00000042390	Gatad2b	protein_coding	8.36409	9.34895	8.30657	8.45135	5.03525	3.64388	3.79673	3.9686	4.32994	GFP_GM-GFP_DM4vsGFP_GM
ENSMUSG00000063767	ENSMUSG00000063767	S100a7a	protein_coding	0.514409	0.926106	0.266769	0.99198	0.223408	0.313395	0.237361	0.399227	0.196198	GFP_GM-GFP_DM4vsGFP_GM
ENSMUSG00000046259	ENSMUSG00000046259	Sprr2h	protein_coding	0.985197	0	1.05162	0.169376	0	0	0	0	0	GFP_GM-GFP_DM4vsGFP_GM
ENSMUSG00000038777	ENSMUSG00000038777	Sema6c	protein_coding	1.45437	8.10401	0.827651	4.8915	37.8805	14.9857	18.04	22.4908	33.7899	GFP_GM-GFP_DM4vsGFP_GM
ENSMUSG00000097167	ENSMUSG00000097167	Gm16740	antisense_RNA	0.709527	0.611941	0.795723	0.564181	14.3415	17.3324	9.58277	10.5612	12.7557	GFP_GM-GFP_DM4vsGFP_GM
ENSMUSG00000028111	ENSMUSG00000028111	Ctsk	protein_coding	0.271494	0.478022	0.187259	0.208863	3.61783	3.71542	28.284	29.9856	19.4392	GFP_GM-GFP_DM4vsGFP_GM
ENSMUSG00000046519	ENSMUSG00000046519	Golph3l	protein_coding	7.73773	6.44971	7.33446	7.01824	4.05753	4.76219	4.65542	3.99957	4.3764	GFP_GM-GFP_DM4vsGFP_GM
ENSMUSG00000106383	ENSMUSG00000106383	E330034L11Rik	TEC	0.423866	0.829816	0.503483	0.636387	1.02431	0.72294	1.25028	0.721544	0.928677	GFP_GM-GFP_DM4vsGFP_GM
ENSMUSG00000015750	ENSMUSG00000015750	Aph1a	protein_coding	5.94233	4.53225	5.59559	5.27763	12.6291	10.3756	8.36845	9.80957	11.5674	GFP_GM-GFP_DM4vsGFP_GM
ENSMUSG00000093577	ENSMUSG00000093577	Gm20632	antisense_RNA	0.122207	1.12153	0.174823	1.16689	1.18384	1.6774	0.805489	1.52834	0.930593	GFP_GM-GFP_DM4vsGFP_GM
ENSMUSG00000070392	ENSMUSG00000070392	Gm20634	processed_transcript	0	0	0	0	0.48508	0.28879	0.151544	0.269943	0.197665	GFP_GM-GFP_DM4vsGFP_GM
ENSMUSG00000093769	ENSMUSG00000093769	Hist2h3c1	protein_coding	0	0	0	0	0	0	0	0	0	GFP_GM-GFP_DM4vsGFP_GM
ENSMUSG00000038393	ENSMUSG00000038393	Txnip	protein_coding	3.94324	15.6788	2.29167	24.2369	173.068	141.096	79.3531	49.6482	127.17	GFP_GM-GFP_DM4vsGFP_GM
ENSMUSG00000038374	ENSMUSG00000038374	Rbm8a	protein_coding	49.6559	20.3633	40.0829	21.0779	8.17784	12.6633	11.5004	8.08008	9.67416	GFP_GM-GFP_DM4vsGFP_GM
ENSMUSG00000090210	ENSMUSG00000090210	Itga10	protein_coding	0.261111	23.5699	0.398489	28.8588	0.461674	0.374391	0.712237	0.662495	0.729291	GFP_GM-GFP_DM4vsGFP_GM
ENSMUSG00000038354	ENSMUSG00000038354	Ankrd35	protein_coding	0.12972	0.32929	0.214915	0.574824	0.359217	0.331179	0.813035	0.787938	0.621166	GFP_GM-GFP_DM4vsGFP_GM
ENSMUSG00000028101	ENSMUSG00000028101	Pias3	protein_coding	12.3493	14.4015	13.0124	15.3687	2.19037	2.84886	4.10858	3.7005	2.77336	GFP_GM-GFP_DM4vsGFP_GM
ENSMUSG00000028093	ENSMUSG00000028093	Acp6	protein_coding	1.61064	4.30048	1.45316	4.28944	3.3076	2.07602	1.80695	2.0238	2.78738	GFP_GM-GFP_DM4vsGFP_GM
ENSMUSG00000027879	ENSMUSG00000027879	Sec22b	protein_coding	13.3552	9.42316	13.4784	10.867	6.08376	9.89954	9.10778	6.27041	6.66276	GFP_GM-GFP_DM4vsGFP_GM
ENSMUSG00000082185	ENSMUSG00000082185	Gm12428	processed_pseudogene	0.0395972	0.141911	0	0	0.110413	0.0960517	0.0688409	0.0697517	0	GFP_GM-GFP_DM4vsGFP_GM
ENSMUSG00000051076	ENSMUSG00000051076	Vtcn1	protein_coding	0.0114544	0.131456	0.0539923	0.121445	0.343777	0.136756	0.0855416	0.0915898	0.509175	GFP_GM-GFP_DM4vsGFP_GM
ENSMUSG00000104671	ENSMUSG00000104671	Gm43062	lincRNA	0.848249	1.12216	0.30009	0.501497	0.577983	0.351264	0.779472	1.03387	0.907425	GFP_GM-GFP_DM4vsGFP_GM
ENSMUSG00000058388	ENSMUSG00000058388	Phtf1	protein_coding	5.81058	4.17849	7.20682	4.70784	1.00051	1.22972	1.34983	1.33267	1.02717	GFP_GM-GFP_DM4vsGFP_GM
ENSMUSG00000048458	ENSMUSG00000048458	Fam212b	protein_coding	2.01225	1.95988	3.03582	1.21704	2.92971	2.64506	1.31909	3.29797	3.2636	GFP_GM-GFP_DM4vsGFP_GM
ENSMUSG00000000561	ENSMUSG00000000561	Wdr77	protein_coding	12.5035	6.01003	9.87041	5.1707	3.33391	5.12179	3.41581	3.2096	3.18281	GFP_GM-GFP_DM4vsGFP_GM
ENSMUSG00000105852	ENSMUSG00000105852	Gm42890	processed_transcript	0.110956	0.323945	0.168098	0.0985236	0.149198	0.0914427	0.101624	0.175157	0.185995	GFP_GM-GFP_DM4vsGFP_GM
ENSMUSG00000056260	ENSMUSG00000056260	Lrif1	protein_coding	5.11251	8.0632	5.08768	7.11372	1.01485	0.753216	0.732475	0.630861	0.871436	GFP_GM-GFP_DM4vsGFP_GM
ENSMUSG00000047959	ENSMUSG00000047959	Kcna3	protein_coding	0.0927772	0.0362129	0.0590299	0.0334835	0.0633044	0.175123	0.0919338	0.0427941	0.0412896	GFP_GM-GFP_DM4vsGFP_GM
ENSMUSG00000009108	ENSMUSG00000009108	Gnat2	protein_coding	0.333458	0.206781	0.292162	0.169235	0	0.110164	0.0835515	0.0169314	0.0534887	GFP_GM-GFP_DM4vsGFP_GM
ENSMUSG00000068747	ENSMUSG00000068747	Sort1	protein_coding	0.406098	4.86483	0.280446	1.94698	8.03004	11.9984	10.9664	12.009	9.33907	GFP_GM-GFP_DM4vsGFP_GM
ENSMUSG00000040389	ENSMUSG00000040389	Wdr47	protein_coding	4.72403	11.2215	4.4142	6.48891	1.26684	1.78273	2.36339	1.86072	1.67635	GFP_GM-GFP_DM4vsGFP_GM
ENSMUSG00000040322	ENSMUSG00000040322	Slc25a24	protein_coding	98.5355	33.2283	83.062	33.7367	1.39481	8.96597	22.6926	8.2998	2.85576	GFP_GM-GFP_DM4vsGFP_GM
ENSMUSG00000027961	ENSMUSG00000027961	Lrrc39	protein_coding	0.152428	2.20538	0.156731	0.774117	18.0205	8.67534	5.45143	9.93729	14.4554	GFP_GM-GFP_DM4vsGFP_GM
ENSMUSG00000053965	ENSMUSG00000053965	Pde5a	protein_coding	4.54586	9.49041	3.24432	7.18448	0.278094	0.329469	0.844817	0.650244	0.305477	GFP_GM-GFP_DM4vsGFP_GM
ENSMUSG00000028023	ENSMUSG00000028023	Pitx2	protein_coding	10.3362	9.90937	11.0717	11.3228	4.26695	4.04893	5.04703	3.71519	3.92824	GFP_GM-GFP_DM4vsGFP_GM
ENSMUSG00000105789	ENSMUSG00000105789	Gm42997	lincRNA	0.0223797	0.102212	0.0209156	0	0.0558057	0	0.0184173	0	0.0304269	GFP_GM-GFP_DM4vsGFP_GM
ENSMUSG00000097761	ENSMUSG00000097761	4930534D22Rik	antisense_RNA	0.0433302	0.0127384	0.0313157	0.0114866	0.667051	0.216174	0.174326	0.412337	0.461654	GFP_GM-GFP_DM4vsGFP_GM
ENSMUSG00000028013	ENSMUSG00000028013	Ppa2	protein_coding	3.46135	1.92852	3.70627	2.46265	3.96659	2.94069	2.20794	3.03684	3.42668	GFP_GM-GFP_DM4vsGFP_GM
ENSMUSG00000028167	ENSMUSG00000028167	Bdh2	protein_coding	0.193469	0.696185	0.140037	0.730239	0.100715	0.181391	0.264595	0.307985	0.221002	GFP_GM-GFP_DM4vsGFP_GM
ENSMUSG00000050150	ENSMUSG00000050150	Slc9b1	protein_coding	0.0322277	0.0093751	0.0153281	0.0172636	0.0101506	0.0189291	0.00669993	0.0289371	0.0315079	GFP_GM-GFP_DM4vsGFP_GM
ENSMUSG00000078578	ENSMUSG00000078578	Ube2d3	protein_coding	11.3689	10.004	10.7208	9.87918	9.39102	9.93835	6.15291	7.56206	8.85003	GFP_GM-GFP_DM4vsGFP_GM
ENSMUSG00000028164	ENSMUSG00000028164	Manba	protein_coding	1.2156	3.29479	1.32732	3.72279	1.56647	1.41626	2.44125	3.05505	2.10128	GFP_GM-GFP_DM4vsGFP_GM
ENSMUSG00000074212	ENSMUSG00000074212	Dnajb14	protein_coding	1.94045	2.44446	2.24223	2.2767	1.12559	1.28681	1.73287	1.18993	1.24029	GFP_GM-GFP_DM4vsGFP_GM
ENSMUSG00000004127	ENSMUSG00000004127	Trmt10a	protein_coding	2.7525	2.41788	4.03604	2.1894	0.324329	0.458669	0.624221	0.39129	0.390297	GFP_GM-GFP_DM4vsGFP_GM
ENSMUSG00000028152	ENSMUSG00000028152	Tspan5	protein_coding	6.64344	4.0784	6.26696	5.39547	0.574168	0.879408	1.12286	1.41195	0.917033	GFP_GM-GFP_DM4vsGFP_GM
ENSMUSG00000040213	ENSMUSG00000040213	Kyat3	protein_coding	0.570532	0.23514	0.709616	0.216839	1.47534	0.770004	0.393782	0.355793	0.989108	GFP_GM-GFP_DM4vsGFP_GM
ENSMUSG00000106361	ENSMUSG00000106361	Gm35066	macro_lncRNA	0.481536	0.614451	0.600004	0.42546	0.0180548	0	0	0	0	GFP_GM-GFP_DM4vsGFP_GM
ENSMUSG00000028191	ENSMUSG00000028191	Bcl10	protein_coding	6.95599	5.05516	6.84041	5.72361	3.23078	4.22004	4.55159	3.66872	3.37882	GFP_GM-GFP_DM4vsGFP_GM
ENSMUSG00000036873	ENSMUSG00000036873	2410004B18Rik	protein_coding	9.52292	5.58193	8.79648	5.88098	8.35663	9.52639	5.26756	4.65971	6.67587	GFP_GM-GFP_DM4vsGFP_GM
ENSMUSG00000085810	ENSMUSG00000085810	Gm16325	antisense_RNA	0	0.0106168	0	0	0.0240188	0.0216191	0.0235275	0.00784977	0.0126418	GFP_GM-GFP_DM4vsGFP_GM
ENSMUSG00000106157	ENSMUSG00000106157	4930555A03Rik	lincRNA	0.408545	0.480808	0.160573	0.29448	0.081661	0.277439	0.38932	0.287152	0.201516	GFP_GM-GFP_DM4vsGFP_GM
ENSMUSG00000028360	ENSMUSG00000028360	Slc44a5	protein_coding	0.947291	0.66255	0.85383	0.455195	0.038202	0.0155436	0.0139268	0	0.0171495	GFP_GM-GFP_DM4vsGFP_GM
ENSMUSG00000027506	ENSMUSG00000027506	Tpd52	protein_coding	5.03281	3.17835	5.38281	4.02038	4.41738	9.92102	7.10776	3.38555	3.13333	GFP_GM-GFP_DM4vsGFP_GM
ENSMUSG00000040209	ENSMUSG00000040209	Zfp704	protein_coding	2.24369	3.18239	1.31723	2.11278	0.666375	0.579619	0.887938	0.851209	0.596758	GFP_GM-GFP_DM4vsGFP_GM
ENSMUSG00000027508	ENSMUSG00000027508	Pag1	protein_coding	1.1445	0.801388	0.516145	0.280029	0.699554	0.669279	0.859212	0.486633	0.537105	GFP_GM-GFP_DM4vsGFP_GM
ENSMUSG00000039286	ENSMUSG00000039286	Fndc3b	protein_coding	13.624	16.5748	14.8959	18.2733	1.11219	1.86103	3.57072	2.91405	1.65561	GFP_GM-GFP_DM4vsGFP_GM
ENSMUSG00000027684	ENSMUSG00000027684	Mecom	protein_coding	1.53752	1.26676	1.44029	1.54781	0.539471	0.587677	0.262221	0.515382	0.535908	GFP_GM-GFP_DM4vsGFP_GM
ENSMUSG00000027663	ENSMUSG00000027663	Zmat3	protein_coding	3.96787	2.35244	4.58036	1.91844	1.28413	1.40348	1.41022	1.36906	1.58538	GFP_GM-GFP_DM4vsGFP_GM
ENSMUSG00000027669	ENSMUSG00000027669	Gnb4	protein_coding	6.00618	3.45445	5.13326	3.38738	0.914961	1.14586	1.28431	1.2665	1.11057	GFP_GM-GFP_DM4vsGFP_GM
ENSMUSG00000037531	ENSMUSG00000037531	Mrpl47	protein_coding	7.26971	2.82959	5.51646	2.90791	27.1389	18.1726	9.20579	18.5149	23.8275	GFP_GM-GFP_DM4vsGFP_GM
ENSMUSG00000025759	ENSMUSG00000025759	Mfsd8	protein_coding	0.9391	1.93195	1.15676	1.80643	1.7085	1.07065	0.710343	0.84545	1.38244	GFP_GM-GFP_DM4vsGFP_GM
ENSMUSG00000049940	ENSMUSG00000049940	Pgrmc2	protein_coding	30.3425	27.9715	30.5079	31.1368	7.82673	9.03394	10.8322	7.83988	7.59756	GFP_GM-GFP_DM4vsGFP_GM
ENSMUSG00000059834	ENSMUSG00000059834	Sclt1	protein_coding	2.37868	0.964588	2.86272	1.1934	0.660934	0.479503	0.37379	0.470666	0.4976	GFP_GM-GFP_DM4vsGFP_GM
ENSMUSG00000037174	ENSMUSG00000037174	Elf2	protein_coding	5.62425	4.35815	5.45807	4.43542	5.10214	4.37262	3.66955	4.46163	4.87963	GFP_GM-GFP_DM4vsGFP_GM
ENSMUSG00000037111	ENSMUSG00000037111	Setd7	protein_coding	12.2267	11.9855	12.077	10.7861	23.5147	19.8114	10.7891	11.735	14.7745	GFP_GM-GFP_DM4vsGFP_GM
ENSMUSG00000105975	ENSMUSG00000105975	Gm42609	antisense_RNA	0.0444485	0.174281	0.0285852	0.239336	0.0787221	0.108676	3.58278	0.257241	0.0773039	GFP_GM-GFP_DM4vsGFP_GM
ENSMUSG00000027808	ENSMUSG00000027808	Serp1	protein_coding	46.027	23.8835	47.4014	25.0101	3.31154	6.37805	17.7493	7.97189	4.86706	GFP_GM-GFP_DM4vsGFP_GM
ENSMUSG00000043850	ENSMUSG00000043850	Clrn1	protein_coding	0.0983197	0.214444	0.073514	0.173202	0	0.00986686	0.0650381	0.0238669	0	GFP_GM-GFP_DM4vsGFP_GM
ENSMUSG00000036334	ENSMUSG00000036334	Igsf10	protein_coding	0.100985	1.16764	0.102882	1.77483	0.435899	0.345635	2.13035	2.11959	0.848655	GFP_GM-GFP_DM4vsGFP_GM
ENSMUSG00000034109	ENSMUSG00000034109	Golim4	protein_coding	13.8471	14.2431	15.4927	15.7888	1.38586	2.25897	3.01942	2.42454	1.58456	GFP_GM-GFP_DM4vsGFP_GM
ENSMUSG00000027956	ENSMUSG00000027956	Tmem144	protein_coding	1.23391	0.384964	1.01391	0.33656	0.565409	0.464093	0.59519	1.15215	0.752197	GFP_GM-GFP_DM4vsGFP_GM
ENSMUSG00000027995	ENSMUSG00000027995	Tlr2	protein_coding	1.3246	4.079	1.86597	9.48983	0.508556	3.20764	5.31661	2.67435	0.762969	GFP_GM-GFP_DM4vsGFP_GM
ENSMUSG00000027993	ENSMUSG00000027993	Trim2	protein_coding	1.70153	2.05231	2.17184	2.17378	0.0994134	0.150487	0.438398	0.309339	0.192769	GFP_GM-GFP_DM4vsGFP_GM
ENSMUSG00000028081	ENSMUSG00000028081	Rps3a1	protein_coding	204.235	79.6639	194.154	104.974	282.527	336.252	495.041	278.599	278.401	GFP_GM-GFP_DM4vsGFP_GM
ENSMUSG00000028076	ENSMUSG00000028076	Cd1d1	protein_coding	1.16042	1.21959	0.638062	0.406576	0.550611	0.386368	1.73244	1.11571	0.644186	GFP_GM-GFP_DM4vsGFP_GM
ENSMUSG00000096935	ENSMUSG00000096935	1700113A16Rik	antisense_RNA	0.350872	0.345824	0.335472	0.347762	22.6965	19.4664	15.8039	12.9162	19.734	GFP_GM-GFP_DM4vsGFP_GM
ENSMUSG00000001420	ENSMUSG00000001420	Tmem79	protein_coding	0.354988	0.330939	0.30105	0.174509	1.04364	0.675509	0.506476	0.945744	0.881323	GFP_GM-GFP_DM4vsGFP_GM
ENSMUSG00000098912	ENSMUSG00000098912	1500004A13Rik	processed_transcript	0.314546	0.360116	0.316716	0.197572	0.901759	0.764192	0.781414	0.781165	0.782267	GFP_GM-GFP_DM4vsGFP_GM
ENSMUSG00000106218	ENSMUSG00000106218	Gm43713	antisense_RNA	0.0310236	0.0180866	0.0150194	0	0.388012	0.41157	0.30307	0.615069	0.394319	GFP_GM-GFP_DM4vsGFP_GM
ENSMUSG00000068921	ENSMUSG00000068921	Dap3	protein_coding	10.59	6.6705	9.6104	6.73014	9.91152	6.71292	5.41774	7.42804	9.03427	GFP_GM-GFP_DM4vsGFP_GM
ENSMUSG00000028041	ENSMUSG00000028041	Adam15	protein_coding	9.21044	11.6324	7.51799	12.8642	4.84652	7.80715	8.55908	7.86189	5.03752	GFP_GM-GFP_DM4vsGFP_GM
ENSMUSG00000042642	ENSMUSG00000042642	Flad1	protein_coding	3.11118	5.18877	2.88404	5.15362	13.5513	8.33018	5.10896	9.10462	11.0764	GFP_GM-GFP_DM4vsGFP_GM
ENSMUSG00000027950	ENSMUSG00000027950	Chrnb2	protein_coding	0.130673	0.308378	0.182138	0.247069	0.448523	0.611837	1.28264	1.2033	0.590414	GFP_GM-GFP_DM4vsGFP_GM
ENSMUSG00000042124	ENSMUSG00000042124	Lce1f	protein_coding	1.00227	0.188821	0.389483	0.17496	0	0.148195	0.135802	0	0.263231	GFP_GM-GFP_DM4vsGFP_GM
ENSMUSG00000068888	ENSMUSG00000068888	Lce1i	protein_coding	0.0787611	0.470715	0.0383977	0	0	0	0	0	0	GFP_GM-GFP_DM4vsGFP_GM
ENSMUSG00000005968	ENSMUSG00000005968	Tuft1	protein_coding	3.512	5.04757	2.51207	5.02493	0.0609296	0.0956588	0.497349	0.284655	0.139075	GFP_GM-GFP_DM4vsGFP_GM
ENSMUSG00000038766	ENSMUSG00000038766	Gabpb2	protein_coding	5.59257	3.57823	6.56751	3.01621	1.60359	1.13955	1.74109	1.38778	1.55877	GFP_GM-GFP_DM4vsGFP_GM
ENSMUSG00000015697	ENSMUSG00000015697	Setdb1	protein_coding	12.3887	13.4605	12.1846	9.96641	4.25845	4.32282	4.63714	4.74061	4.26069	GFP_GM-GFP_DM4vsGFP_GM
ENSMUSG00000054312	ENSMUSG00000054312	Mrps21	protein_coding	33.1505	25.4353	31.1542	30.5421	106.123	71.9787	42.7123	56.3899	87.2382	GFP_GM-GFP_DM4vsGFP_GM
ENSMUSG00000015747	ENSMUSG00000015747	Vps45	protein_coding	3.52624	5.7031	3.48457	4.5155	2.41581	2.80559	4.73379	2.5967	3.1256	GFP_GM-GFP_DM4vsGFP_GM
ENSMUSG00000097204	ENSMUSG00000097204	Gm17690	antisense_RNA	0.331542	0.773586	0.4231	0.562016	1.68034	1.9593	2.1213	2.84899	2.55459	GFP_GM-GFP_DM4vsGFP_GM
ENSMUSG00000104795	ENSMUSG00000104795	Gm42783	TEC	0.817008	1.38473	0.998336	0.753588	0.245656	0.275363	0.568122	0.716679	0.304232	GFP_GM-GFP_DM4vsGFP_GM
ENSMUSG00000038256	ENSMUSG00000038256	Bcl9	protein_coding	2.48007	5.15003	2.53468	4.32165	0.861501	0.939171	1.91134	1.15073	0.71077	GFP_GM-GFP_DM4vsGFP_GM
ENSMUSG00000038170	ENSMUSG00000038170	Pde4dip	protein_coding	5.13758	33.2847	4.39866	13.8669	218.735	140.95	42.3699	84.7245	138.093	GFP_GM-GFP_DM4vsGFP_GM
ENSMUSG00000053398	ENSMUSG00000053398	Phgdh	protein_coding	82.7421	16.4415	75.4626	27.0562	0.419672	1.03493	8.98244	1.98104	1.15375	GFP_GM-GFP_DM4vsGFP_GM
ENSMUSG00000106107	ENSMUSG00000106107	Gm43190	sense_intronic	0.0168823	0.0388811	0	0.0548052	0.0661696	0	0	0	0	GFP_GM-GFP_DM4vsGFP_GM
ENSMUSG00000033147	ENSMUSG00000033147	Slc22a15	protein_coding	0.550652	0.948298	0.571992	0.683688	0.127944	0.129468	0.30362	0.184135	0.121557	GFP_GM-GFP_DM4vsGFP_GM
ENSMUSG00000027860	ENSMUSG00000027860	Vangl1	protein_coding	6.53091	4.76933	7.10993	4.98511	0.714372	0.601147	1.11106	1.13648	0.926271	GFP_GM-GFP_DM4vsGFP_GM
ENSMUSG00000002227	ENSMUSG00000002227	Mov10	protein_coding	4.80565	3.15597	4.97165	3.49143	0.626881	0.630914	2.14806	2.04565	0.640933	GFP_GM-GFP_DM4vsGFP_GM
ENSMUSG00000070372	ENSMUSG00000070372	Capza1	protein_coding	9.67443	4.21695	9.55902	5.15874	5.24689	9.17491	12.4234	5.85658	6.33676	GFP_GM-GFP_DM4vsGFP_GM
ENSMUSG00000014599	ENSMUSG00000014599	Csf1	protein_coding	101.671	46.0718	180.195	74.8414	2.25678	6.12376	5.083	3.47511	2.18012	GFP_GM-GFP_DM4vsGFP_GM
ENSMUSG00000027881	ENSMUSG00000027881	Prpf38b	protein_coding	25.7865	26.6164	24.6143	20.4715	5.18449	5.04554	9.29765	6.26673	5.86182	GFP_GM-GFP_DM4vsGFP_GM
ENSMUSG00000040339	ENSMUSG00000040339	Fam102b	protein_coding	15.495	7.57021	15.7985	13.2397	1.19634	1.80034	3.75175	3.15716	1.6671	GFP_GM-GFP_DM4vsGFP_GM
ENSMUSG00000027981	ENSMUSG00000027981	Rnpc3	protein_coding	4.15393	3.10333	4.23064	3.09229	0.897393	0.765409	0.686864	0.92134	1.07461	GFP_GM-GFP_DM4vsGFP_GM
ENSMUSG00000106025	ENSMUSG00000106025	Gm42940	TEC	0.299363	0.568072	0.143638	0.321326	1.55617	1.13908	1.52089	1.42127	1.70363	GFP_GM-GFP_DM4vsGFP_GM
ENSMUSG00000027957	ENSMUSG00000027957	Slc35a3	protein_coding	5.4001	2.85531	5.71812	3.0804	0.843006	0.940678	0.872382	0.853572	0.831786	GFP_GM-GFP_DM4vsGFP_GM
ENSMUSG00000028009	ENSMUSG00000028009	1700061I17Rik	lincRNA	0.05996	0.140571	0.0578486	0.0960396	0.0204562	0	0	0	0.0208119	GFP_GM-GFP_DM4vsGFP_GM
ENSMUSG00000039735	ENSMUSG00000039735	Fnbp1l	protein_coding	13.7834	5.73233	11.4608	5.19181	0.828546	0.833394	0.998438	1.0211	0.56781	GFP_GM-GFP_DM4vsGFP_GM
ENSMUSG00000050315	ENSMUSG00000050315	Synpo2	protein_coding	4.16236	22.1954	2.59061	17.3731	73.64	33.6104	24.8142	60.0675	69.8599	GFP_GM-GFP_DM4vsGFP_GM
ENSMUSG00000032826	ENSMUSG00000032826	Ank2	protein_coding	0.217101	0.315296	0.159948	0.431927	1.59673	1.14117	0.658628	1.77923	1.83972	GFP_GM-GFP_DM4vsGFP_GM
ENSMUSG00000106086	ENSMUSG00000106086	Gm43352	antisense_RNA	0.307058	0.224817	0.0367644	0.155195	0.0261892	0	0.0163287	0.0265561	0	GFP_GM-GFP_DM4vsGFP_GM
ENSMUSG00000040998	ENSMUSG00000040998	Npnt	protein_coding	57.5525	68.1731	71.7004	55.442	1.91598	2.25326	37.921	9.55589	5.8854	GFP_GM-GFP_DM4vsGFP_GM
ENSMUSG00000028018	ENSMUSG00000028018	Gstcd	protein_coding	9.86122	2.57006	9.50535	2.66225	0.308082	0.779033	0.904775	0.640338	0.550235	GFP_GM-GFP_DM4vsGFP_GM
ENSMUSG00000040943	ENSMUSG00000040943	Tet2	protein_coding	1.357	4.51663	1.4579	2.87533	1.73941	1.50468	1.67183	2.35827	2.12164	GFP_GM-GFP_DM4vsGFP_GM
ENSMUSG00000028165	ENSMUSG00000028165	Cisd2	protein_coding	9.5651	5.23379	9.85691	6.48747	6.87518	5.20375	2.63546	4.14572	5.60246	GFP_GM-GFP_DM4vsGFP_GM
ENSMUSG00000028163	ENSMUSG00000028163	Nfkb1	protein_coding	9.67252	7.9371	11.7961	8.81506	2.83574	3.22695	3.59389	3.58802	2.76368	GFP_GM-GFP_DM4vsGFP_GM
ENSMUSG00000028149	ENSMUSG00000028149	Rap1gds1	protein_coding	15.9401	8.73907	15.0171	11.7214	9.82372	8.36248	5.55565	8.17157	8.64349	GFP_GM-GFP_DM4vsGFP_GM
ENSMUSG00000028273	ENSMUSG00000028273	Pdlim5	protein_coding	16.3264	18.7065	16.0979	17.933	46.6534	35.4499	16.5588	44.935	48.8973	GFP_GM-GFP_DM4vsGFP_GM
ENSMUSG00000086561	ENSMUSG00000086561	Gm15540	antisense_RNA	0	0	0.0845008	0	3.57623	1.61933	1.3696	0.595907	2.63791	GFP_GM-GFP_DM4vsGFP_GM
ENSMUSG00000105045	ENSMUSG00000105045	Rpl9-ps8	processed_pseudogene	0.576757	0.551246	0.100615	0.284467	0	0	0.178104	0.0545993	0	GFP_GM-GFP_DM4vsGFP_GM
ENSMUSG00000090202	ENSMUSG00000090202	4930503B20Rik	protein_coding	0	0	0	0	0	0	0.0105372	0.0210938	0	GFP_GM-GFP_DM4vsGFP_GM
ENSMUSG00000048652	ENSMUSG00000048652	Samd13	protein_coding	0	0	0	0	0.0898271	0.0844901	0.0481709	0.0767285	0.0739608	GFP_GM-GFP_DM4vsGFP_GM
ENSMUSG00000005034	ENSMUSG00000005034	Prkacb	protein_coding	13.2311	14.1203	13.7488	15.93	5.07947	5.11753	5.36432	5.25243	4.6966	GFP_GM-GFP_DM4vsGFP_GM
ENSMUSG00000039103	ENSMUSG00000039103	Nexn	protein_coding	23.563	67.0102	24.258	42.2579	150.738	118.236	51.3646	88.748	127.176	GFP_GM-GFP_DM4vsGFP_GM
ENSMUSG00000104621	ENSMUSG00000104621	Gm43185	TEC	0.388321	3.07943	0.548996	1.32777	1.77471	0.926019	0.927587	1.54054	1.16595	GFP_GM-GFP_DM4vsGFP_GM
ENSMUSG00000053870	ENSMUSG00000053870	Fpgt	protein_coding	3.20567	3.99768	3.07737	3.67876	0.966238	0.935889	0.887758	0.631876	0.764088	GFP_GM-GFP_DM4vsGFP_GM
ENSMUSG00000042198	ENSMUSG00000042198	Chchd7	protein_coding	3.88889	2.91643	2.87788	2.85705	4.99991	3.15864	1.94536	3.08332	4.79394	GFP_GM-GFP_DM4vsGFP_GM
ENSMUSG00000028249	ENSMUSG00000028249	Sdcbp	protein_coding	23.1223	10.2459	23.926	14.5778	5.5366	12.2735	15.948	9.14393	6.56221	GFP_GM-GFP_DM4vsGFP_GM
ENSMUSG00000041235	ENSMUSG00000041235	Chd7	protein_coding	3.72189	4.46971	3.05116	3.80925	3.34291	2.61119	1.96032	2.25588	2.35584	GFP_GM-GFP_DM4vsGFP_GM
ENSMUSG00000028212	ENSMUSG00000028212	Ccne2	protein_coding	16.2722	1.68527	19.7433	1.24322	1.55993	1.59757	1.23325	1.26328	1.32663	GFP_GM-GFP_DM4vsGFP_GM
ENSMUSG00000083246	ENSMUSG00000083246	Gm11839	processed_pseudogene	0.0916308	0.317256	0.160391	0.291464	0.160272	0.350933	0.43564	0.276024	0.283084	GFP_GM-GFP_DM4vsGFP_GM
ENSMUSG00000081593	ENSMUSG00000081593	Gm11841	processed_pseudogene	0.0605644	0.193056	0.0578191	0.081442	0.196237	0.145492	0.153599	0.210036	0.155238	GFP_GM-GFP_DM4vsGFP_GM
ENSMUSG00000046667	ENSMUSG00000046667	Rbm12b1	protein_coding	0.188407	0.584217	0.379828	0.4758	0.897172	0.838418	1.14609	1.08982	1.00823	GFP_GM-GFP_DM4vsGFP_GM
ENSMUSG00000006586	ENSMUSG00000006586	Runx1t1	protein_coding	0.0441862	0.0519606	0	0.0080017	0.131761	0.15266	0.348721	0.489198	0.210766	GFP_GM-GFP_DM4vsGFP_GM
ENSMUSG00000073987	ENSMUSG00000073987	Ggh	protein_coding	10.5954	8.57339	12.2697	11.9626	2.14831	3.54103	5.94569	3.66611	2.8296	GFP_GM-GFP_DM4vsGFP_GM
ENSMUSG00000040270	ENSMUSG00000040270	Bach2	protein_coding	0.154108	0.291206	0.224723	0.417116	0.155286	0.337062	0.528174	0.323368	0.200995	GFP_GM-GFP_DM4vsGFP_GM
ENSMUSG00000058006	ENSMUSG00000058006	Mdn1	protein_coding	6.03752	4.94566	6.31866	3.5406	0.649314	0.834169	0.765883	0.629866	0.56954	GFP_GM-GFP_DM4vsGFP_GM
ENSMUSG00000045854	ENSMUSG00000045854	Lyrm2	protein_coding	4.95442	4.92064	6.37359	6.60554	7.94353	9.5577	8.51791	8.8941	10.416	GFP_GM-GFP_DM4vsGFP_GM
ENSMUSG00000028287	ENSMUSG00000028287	1700009N14Rik	protein_coding	0.162165	0.0549837	0.0449487	0	0	0	0	0	0	GFP_GM-GFP_DM4vsGFP_GM
ENSMUSG00000036052	ENSMUSG00000036052	Dnajb5	protein_coding	1.85448	9.65783	1.24741	5.53081	38.8381	27.1248	11.9321	28.136	33.2773	GFP_GM-GFP_DM4vsGFP_GM
ENSMUSG00000035969	ENSMUSG00000035969	Rusc2	protein_coding	5.51461	11.0053	4.72066	12.2295	4.64093	7.18664	2.79534	3.63992	4.21934	GFP_GM-GFP_DM4vsGFP_GM
ENSMUSG00000028463	ENSMUSG00000028463	Car9	protein_coding	0.423677	2.6451	0.478132	10.2086	1.2087	0.663739	0.869679	1.01924	0.976193	GFP_GM-GFP_DM4vsGFP_GM
ENSMUSG00000028330	ENSMUSG00000028330	Ncbp1	protein_coding	44.4121	24.9899	44.3542	23.4433	7.10277	8.03437	10.6514	8.17559	8.01017	GFP_GM-GFP_DM4vsGFP_GM
ENSMUSG00000053317	ENSMUSG00000053317	Sec61b	protein_coding	35.8772	13.6534	35.6789	22.0903	9.86717	16.9504	18.8967	9.19188	11.2207	GFP_GM-GFP_DM4vsGFP_GM
ENSMUSG00000061455	ENSMUSG00000061455	Stx17	protein_coding	5.3833	5.48404	5.96096	6.13696	4.76581	4.07926	2.99419	3.6303	5.11285	GFP_GM-GFP_DM4vsGFP_GM
ENSMUSG00000028344	ENSMUSG00000028344	Invs	protein_coding	1.41805	1.74805	1.96828	2.04717	0.346347	0.482133	0.576031	0.519783	0.405897	GFP_GM-GFP_DM4vsGFP_GM
ENSMUSG00000039693	ENSMUSG00000039693	Msantd3	protein_coding	17.7019	5.69252	16.6281	8.2673	7.51967	10.0999	4.84586	7.58841	8.64387	GFP_GM-GFP_DM4vsGFP_GM
ENSMUSG00000028417	ENSMUSG00000028417	Tal2	protein_coding	0.050125	0.162479	0.0188951	0.0739198	0.495165	1.27754	2.98956	1.23235	1.26672	GFP_GM-GFP_DM4vsGFP_GM
ENSMUSG00000060206	ENSMUSG00000060206	Zfp462	protein_coding	3.46077	2.97725	2.91169	2.20416	2.15358	1.3681	1.13089	2.078	2.04262	GFP_GM-GFP_DM4vsGFP_GM
ENSMUSG00000070972	ENSMUSG00000070972	Dnajc25	protein_coding	5.38078	3.42711	6.14332	4.57534	2.41836	2.60906	2.26116	1.93267	2.22009	GFP_GM-GFP_DM4vsGFP_GM
ENSMUSG00000028385	ENSMUSG00000028385	Snx30	protein_coding	2.56881	3.56582	2.49264	2.83488	0.888888	1.1445	1.66884	0.923984	0.646393	GFP_GM-GFP_DM4vsGFP_GM
ENSMUSG00000066148	ENSMUSG00000066148	Prpf4	protein_coding	9.64237	4.13003	9.34318	3.85306	6.52493	5.24284	2.82884	4.24967	5.88656	GFP_GM-GFP_DM4vsGFP_GM
ENSMUSG00000045672	ENSMUSG00000045672	Col27a1	protein_coding	0.248149	0.909666	0.199495	1.18612	0.198033	0.355473	1.45465	1.21165	0.387189	GFP_GM-GFP_DM4vsGFP_GM
ENSMUSG00000028370	ENSMUSG00000028370	Pappa	protein_coding	0.273855	0.321879	0.0436057	0.344293	0.0443894	0.0411296	0.17908	0.064133	0.0495689	GFP_GM-GFP_DM4vsGFP_GM
ENSMUSG00000048706	ENSMUSG00000048706	Lurap1l	protein_coding	21.5607	9.7153	16.6296	12.7917	1.27645	1.30719	1.03563	1.61502	1.9324	GFP_GM-GFP_DM4vsGFP_GM
ENSMUSG00000087366	ENSMUSG00000087366	Junos	antisense_RNA	3.64964	7.07405	2.33429	4.66715	5.38521	2.59336	2.66267	3.67328	3.15424	GFP_GM-GFP_DM4vsGFP_GM
ENSMUSG00000028550	ENSMUSG00000028550	Atg4c	protein_coding	4.91497	5.12892	4.97947	6.44777	1.79464	1.98745	1.94192	1.99209	2.50104	GFP_GM-GFP_DM4vsGFP_GM
ENSMUSG00000035305	ENSMUSG00000035305	Ror1	protein_coding	0.367718	1.15396	0.279437	1.81002	0.241422	0.184994	0.729924	0.776207	0.322756	GFP_GM-GFP_DM4vsGFP_GM
ENSMUSG00000028609	ENSMUSG00000028609	Magoh	protein_coding	94.3875	31.5323	87.3157	41.0243	14.1021	17.8427	16.5051	12.6205	16.804	GFP_GM-GFP_DM4vsGFP_GM
ENSMUSG00000048351	ENSMUSG00000048351	Coa7	protein_coding	3.42727	1.279	2.66529	1.61052	6.74807	4.99592	3.09418	4.70683	6.01754	GFP_GM-GFP_DM4vsGFP_GM
ENSMUSG00000028587	ENSMUSG00000028587	Orc1	protein_coding	4.21212	0.455184	3.94314	0.219291	0.144561	0.195197	0.259824	0.233959	0.124604	GFP_GM-GFP_DM4vsGFP_GM
ENSMUSG00000010517	ENSMUSG00000010517	Faf1	protein_coding	14.46	10.0607	15.2621	11.6807	12.6111	12.0513	6.28614	6.73427	10.8308	GFP_GM-GFP_DM4vsGFP_GM
ENSMUSG00000047143	ENSMUSG00000047143	Dmrta2	protein_coding	4.94476	3.05251	3.64632	3.41072	0.0265505	0.0868681	0.0773908	0.0821864	0.0268764	GFP_GM-GFP_DM4vsGFP_GM
ENSMUSG00000070867	ENSMUSG00000070867	Trabd2b	protein_coding	0.608449	3.83157	0.832784	8.78661	0.534853	0.626635	0.707508	0.756182	0.624761	GFP_GM-GFP_DM4vsGFP_GM
ENSMUSG00000028708	ENSMUSG00000028708	Mknk1	protein_coding	4.08254	6.1344	4.29473	6.39336	7.08269	4.86026	5.19425	4.91544	5.57013	GFP_GM-GFP_DM4vsGFP_GM
ENSMUSG00000034042	ENSMUSG00000034042	Gpbp1l1	protein_coding	7.8901	12.4171	7.00192	11.6036	7.81842	7.05067	7.85725	7.01448	7.42717	GFP_GM-GFP_DM4vsGFP_GM
ENSMUSG00000028683	ENSMUSG00000028683	Eif2b3	protein_coding	7.43301	3.48656	6.11102	4.20828	2.21198	2.42479	1.88886	2.11378	2.4201	GFP_GM-GFP_DM4vsGFP_GM
ENSMUSG00000033423	ENSMUSG00000033423	Eri3	protein_coding	23.0573	23.1394	21.6245	29.0311	25.9052	22.3427	16.274	18.6401	22.1917	GFP_GM-GFP_DM4vsGFP_GM
ENSMUSG00000028542	ENSMUSG00000028542	Slc6a9	protein_coding	2.50132	4.02606	2.72789	8.84277	1.36334	2.20598	0.69142	0.849204	0.953802	GFP_GM-GFP_DM4vsGFP_GM
ENSMUSG00000028643	ENSMUSG00000028643	Svbp	protein_coding	12.24	17.1918	9.45692	15.4875	10.0302	11.4011	80.5992	13.2951	11.3236	GFP_GM-GFP_DM4vsGFP_GM
ENSMUSG00000028634	ENSMUSG00000028634	Hivep3	protein_coding	0.833125	0.0898553	1.83266	0.186104	0.242209	0.379313	0.546328	0.407459	0.276232	GFP_GM-GFP_DM4vsGFP_GM
ENSMUSG00000028635	ENSMUSG00000028635	Edn2	protein_coding	0.0804662	0	0.0191988	0	0.0530647	0	0	0	0	GFP_GM-GFP_DM4vsGFP_GM
ENSMUSG00000032744	ENSMUSG00000032744	Heyl	protein_coding	0.0744114	1.31379	0.0385873	0.913561	1.96722	1.53991	7.22967	3.28916	2.26462	GFP_GM-GFP_DM4vsGFP_GM
ENSMUSG00000028902	ENSMUSG00000028902	Sf3a3	protein_coding	33.5664	11.1423	29.157	14.2649	6.2407	7.72107	8.24904	6.91967	6.26576	GFP_GM-GFP_DM4vsGFP_GM
ENSMUSG00000028890	ENSMUSG00000028890	Mtf1	protein_coding	2.44302	3.31001	2.40052	2.6861	4.26828	4.3601	3.09143	3.10495	3.50809	GFP_GM-GFP_DM4vsGFP_GM
ENSMUSG00000044730	ENSMUSG00000044730	9930104L06Rik	processed_transcript	2.76507	3.11569	2.806	2.40043	2.16475	2.54929	1.63881	1.95061	2.07848	GFP_GM-GFP_DM4vsGFP_GM
ENSMUSG00000050213	ENSMUSG00000050213	Snip1	protein_coding	9.45949	5.714	9.17348	6.98412	2.76334	3.54797	4.01768	2.69224	2.88646	GFP_GM-GFP_DM4vsGFP_GM
ENSMUSG00000042616	ENSMUSG00000042616	Oscp1	protein_coding	1.63906	1.10142	1.65826	1.21363	0.2663	0.301298	0.49533	0.360618	0.229595	GFP_GM-GFP_DM4vsGFP_GM
ENSMUSG00000028793	ENSMUSG00000028793	Rnf19b	protein_coding	35.0074	21.7309	16.9073	23.3665	8.23983	18.0433	12.0757	6.65282	7.3983	GFP_GM-GFP_DM4vsGFP_GM
ENSMUSG00000001334	ENSMUSG00000001334	Fndc5	protein_coding	0.149472	2.99055	0.0821563	1.4855	72.2439	35.3813	47.1477	31.9504	58.8385	GFP_GM-GFP_DM4vsGFP_GM
ENSMUSG00000054405	ENSMUSG00000054405	Dnajc8	protein_coding	60.0135	34.3437	53.6205	44.2546	20.8078	19.2751	17.9266	18.7558	21.3771	GFP_GM-GFP_DM4vsGFP_GM
ENSMUSG00000028868	ENSMUSG00000028868	Wasf2	protein_coding	31.2453	28.4423	25.8438	30.792	5.36593	7.5826	12.7399	10.1331	5.38675	GFP_GM-GFP_DM4vsGFP_GM
ENSMUSG00000028676	ENSMUSG00000028676	Srsf10	protein_coding	17.3926	7.43511	18.404	6.93988	4.68865	5.4725	5.33307	5.2408	5.56318	GFP_GM-GFP_DM4vsGFP_GM
ENSMUSG00000028673	ENSMUSG00000028673	Fuca1	protein_coding	8.32654	10.185	8.65447	13.6094	5.74798	6.04502	9.8867	7.94857	5.62781	GFP_GM-GFP_DM4vsGFP_GM
ENSMUSG00000018983	ENSMUSG00000018983	E2f2	protein_coding	7.26085	10.6453	3.81846	6.05818	1.73981	2.51589	6.76719	5.82171	4.81557	GFP_GM-GFP_DM4vsGFP_GM
ENSMUSG00000066178	ENSMUSG00000066178	6030445D17Rik	protein_coding	0.202075	0.238818	0.310279	0.203083	0.0433398	0.192757	0.13051	0.215424	0.0454472	GFP_GM-GFP_DM4vsGFP_GM
ENSMUSG00000001089	ENSMUSG00000001089	Luzp1	protein_coding	14.3328	13.1305	16.4849	16.4927	3.15528	3.01297	3.22949	3.24245	3.58516	GFP_GM-GFP_DM4vsGFP_GM
ENSMUSG00000036856	ENSMUSG00000036856	Wnt4	protein_coding	1.7585	1.2974	7.81333	3.29966	4.74585	3.22988	0.908821	0.55103	2.71431	GFP_GM-GFP_DM4vsGFP_GM
ENSMUSG00000078517	ENSMUSG00000078517	Emc1	protein_coding	9.62515	19.0554	9.15313	12.465	8.182	8.45346	7.77354	7.23586	7.83891	GFP_GM-GFP_DM4vsGFP_GM
ENSMUSG00000041025	ENSMUSG00000041025	Iffo2	protein_coding	9.55823	5.83434	8.6268	6.07622	0.785824	1.1209	1.99674	1.51203	1.07138	GFP_GM-GFP_DM4vsGFP_GM
ENSMUSG00000028737	ENSMUSG00000028737	Aldh4a1	protein_coding	1.15739	1.62805	1.04838	1.52718	17.1469	9.61453	3.85389	8.37942	13.4958	GFP_GM-GFP_DM4vsGFP_GM
ENSMUSG00000028920	ENSMUSG00000028920	Fbxo42	protein_coding	5.71596	4.6078	6.70002	6.1468	3.59442	3.31011	2.93909	2.99014	3.08943	GFP_GM-GFP_DM4vsGFP_GM
ENSMUSG00000073733	ENSMUSG00000073733	Rsg1	protein_coding	0.421613	0.18297	0.451184	0.186763	0.039857	0.130071	0.0792504	0.178945	0.041795	GFP_GM-GFP_DM4vsGFP_GM
ENSMUSG00000046862	ENSMUSG00000046862	Pramef8	protein_coding	3.14586	4.21336	3.37239	4.68155	2.69759	2.48373	2.10557	2.04714	2.29733	GFP_GM-GFP_DM4vsGFP_GM
ENSMUSG00000083081	ENSMUSG00000083081	Gm13223	processed_pseudogene	0.0787426	0.0462982	0	0.0435067	0	0	0	0	0	GFP_GM-GFP_DM4vsGFP_GM
ENSMUSG00000084350	ENSMUSG00000084350	Znf41-ps	unprocessed_pseudogene	0.0243766	0	0	0	0.192907	0.319482	0.467559	0.453436	0.359301	GFP_GM-GFP_DM4vsGFP_GM
ENSMUSG00000063245	ENSMUSG00000063245	Zfp993	protein_coding	0.0922679	0.0271253	0.0666841	0.0744091	0.092326	0.204009	0.215167	0.231288	0.125646	GFP_GM-GFP_DM4vsGFP_GM
ENSMUSG00000067919	ENSMUSG00000067919	Rex2	protein_coding	0.0132385	0.0078851	0.0130958	0.0146437	0.00922856	0	0.00582463	0	0	GFP_GM-GFP_DM4vsGFP_GM
ENSMUSG00000065999	ENSMUSG00000065999	Zfp985	protein_coding	0.408456	0.287989	0.34474	0.088272	0.0922357	0.155783	0.0348641	0.030207	0.121455	GFP_GM-GFP_DM4vsGFP_GM
ENSMUSG00000028991	ENSMUSG00000028991	Mtor	protein_coding	6.13992	13.6418	6.73048	10.7963	5.02563	4.25412	4.87772	4.52328	4.61706	GFP_GM-GFP_DM4vsGFP_GM
ENSMUSG00000006442	ENSMUSG00000006442	Srm	protein_coding	88.4065	13.3743	84.1628	17.4407	3.85118	11.8026	9.15128	7.18132	4.99993	GFP_GM-GFP_DM4vsGFP_GM
ENSMUSG00000028937	ENSMUSG00000028937	Acot7	protein_coding	87.7325	17.0471	69.1468	22.5543	10.3871	9.64817	11.1327	8.62831	9.54224	GFP_GM-GFP_DM4vsGFP_GM
ENSMUSG00000029056	ENSMUSG00000029056	Pank4	protein_coding	9.04478	7.93833	9.41478	7.61333	14.503	8.07448	4.85699	8.8828	12.0589	GFP_GM-GFP_DM4vsGFP_GM
ENSMUSG00000029049	ENSMUSG00000029049	Morn1	protein_coding	0.15615	0.390385	0.268282	0.53702	0.356057	0.215144	0.242716	0.333874	0.329396	GFP_GM-GFP_DM4vsGFP_GM
ENSMUSG00000073684	ENSMUSG00000073684	Faap20	protein_coding	8.87757	5.59047	8.41821	7.79349	1.63903	4.34379	5.68736	3.63549	2.32141	GFP_GM-GFP_DM4vsGFP_GM
ENSMUSG00000078490	ENSMUSG00000078490	Cfap74	protein_coding	0.142241	0.0207649	0.167651	0.0478014	0.556778	0.330268	0.226384	0.435121	0.758866	GFP_GM-GFP_DM4vsGFP_GM
ENSMUSG00000029038	ENSMUSG00000029038	Ssu72	protein_coding	14.5825	11.7272	15.6063	12.2973	9.93955	12.0736	13.1453	10.2892	10.7698	GFP_GM-GFP_DM4vsGFP_GM
ENSMUSG00000028207	ENSMUSG00000028207	Asph	protein_coding	7.36552	6.3119	7.76865	6.3864	17.4534	13.456	8.61459	14.9707	24.1701	GFP_GM-GFP_DM4vsGFP_GM
ENSMUSG00000049969	ENSMUSG00000049969	Plekhf2	protein_coding	4.68238	3.75081	4.3087	3.85927	3.53517	3.99753	4.63331	3.92652	3.91762	GFP_GM-GFP_DM4vsGFP_GM
ENSMUSG00000049488	ENSMUSG00000049488	Tmem67	protein_coding	1.09168	1.29462	1.26584	1.74015	0.245966	0.224528	0.478798	0.446432	0.285178	GFP_GM-GFP_DM4vsGFP_GM
ENSMUSG00000041153	ENSMUSG00000041153	Osgin2	protein_coding	4.01243	3.51665	4.12519	3.61964	1.30082	1.62038	1.21046	2.39532	1.7999	GFP_GM-GFP_DM4vsGFP_GM
ENSMUSG00000055373	ENSMUSG00000055373	Fut9	protein_coding	0.11081	0.047259	0.0409038	0.0513408	0	0	0	0	0	GFP_GM-GFP_DM4vsGFP_GM
ENSMUSG00000040183	ENSMUSG00000040183	Ankrd6	protein_coding	0.614682	0.616475	0.469638	0.349074	0.448401	0.699182	0.595301	0.562749	0.429015	GFP_GM-GFP_DM4vsGFP_GM
ENSMUSG00000073910	ENSMUSG00000073910	Mob3b	protein_coding	0.155634	0.844157	0.109509	1.3364	0.0621312	0.12282	0.217849	0.160116	0.150483	GFP_GM-GFP_DM4vsGFP_GM
ENSMUSG00000028411	ENSMUSG00000028411	Aptx	protein_coding	2.82049	3.16532	2.87451	4.11394	3.47432	2.88581	2.26122	1.89398	3.0116	GFP_GM-GFP_DM4vsGFP_GM
ENSMUSG00000028430	ENSMUSG00000028430	Nol6	protein_coding	18.1287	14.4821	14.9664	12.0631	6.16738	8.46782	5.38061	5.60058	5.52575	GFP_GM-GFP_DM4vsGFP_GM
ENSMUSG00000028438	ENSMUSG00000028438	Kif24	protein_coding	2.05561	1.40077	2.08278	0.842687	0.0427239	0.11323	0.809686	0.236584	0.0964307	GFP_GM-GFP_DM4vsGFP_GM
ENSMUSG00000046312	ENSMUSG00000046312	AI464131	protein_coding	2.44021	22.887	2.0681	14.703	31.3717	20.5821	9.15144	29.0759	33.0453	GFP_GM-GFP_DM4vsGFP_GM
ENSMUSG00000028447	ENSMUSG00000028447	Dctn3	protein_coding	38.6477	31.5827	31.5853	40.3001	25.1268	22.7665	22.9845	20.9413	26.496	GFP_GM-GFP_DM4vsGFP_GM
ENSMUSG00000028452	ENSMUSG00000028452	Vcp	protein_coding	52.2033	63.9761	48.6323	47.744	107.779	129.645	91.3081	102.517	109.758	GFP_GM-GFP_DM4vsGFP_GM
ENSMUSG00000087142	ENSMUSG00000087142	Gm12454	antisense_RNA	0.382845	3.08724	0.547412	1.90867	0.529059	0.102613	0.532211	0.437774	0.53712	GFP_GM-GFP_DM4vsGFP_GM
ENSMUSG00000028467	ENSMUSG00000028467	Gba2	protein_coding	2.20081	3.73454	2.35938	3.12635	4.52831	3.35026	4.14156	3.81466	3.92644	GFP_GM-GFP_DM4vsGFP_GM
ENSMUSG00000028479	ENSMUSG00000028479	Gne	protein_coding	3.76675	2.74078	4.42203	3.37823	1.59339	1.62925	1.54828	1.53199	1.52473	GFP_GM-GFP_DM4vsGFP_GM
ENSMUSG00000014030	ENSMUSG00000014030	Pax5	protein_coding	0.04962	0.214299	0.022332	0.183661	0.0129929	0.0362043	0.0225431	0.0171838	0.0177415	GFP_GM-GFP_DM4vsGFP_GM
ENSMUSG00000048232	ENSMUSG00000048232	Fbxo10	protein_coding	3.35194	5.22002	3.05591	5.04311	0.723667	2.35924	2.786	2.2391	1.27304	GFP_GM-GFP_DM4vsGFP_GM
ENSMUSG00000045973	ENSMUSG00000045973	Slc25a51	protein_coding	8.37742	7.23729	8.58559	8.26243	12.4933	10.5531	8.04484	8.78689	10.3024	GFP_GM-GFP_DM4vsGFP_GM
ENSMUSG00000044813	ENSMUSG00000044813	Shb	protein_coding	9.99475	11.9583	7.84995	9.7784	1.49771	3.72666	8.86544	2.36869	2.16033	GFP_GM-GFP_DM4vsGFP_GM
ENSMUSG00000028382	ENSMUSG00000028382	Ptbp3	protein_coding	27.9644	14.4039	28.1484	18.5941	1.86257	3.10524	4.94128	3.20855	1.8878	GFP_GM-GFP_DM4vsGFP_GM
ENSMUSG00000038544	ENSMUSG00000038544	Inip	protein_coding	5.91536	2.3556	5.69333	2.68633	0.723344	0.886986	0.83008	1.02383	0.74252	GFP_GM-GFP_DM4vsGFP_GM
ENSMUSG00000039158	ENSMUSG00000039158	Akna	protein_coding	1.18531	1.33756	0.892353	1.88225	0.712297	1.26304	3.04199	1.6303	0.687674	GFP_GM-GFP_DM4vsGFP_GM
ENSMUSG00000039298	ENSMUSG00000039298	Cdk5rap2	protein_coding	7.59119	6.10365	8.08016	5.72429	0.867195	0.885768	1.10743	0.856249	0.764804	GFP_GM-GFP_DM4vsGFP_GM
ENSMUSG00000080902	ENSMUSG00000080902	Ywhaq-ps3	transcribed_processed_pseudogene	0.354441	0.279195	0.612406	0.0422575	0	0.0515671	0.0334906	0.0831567	0.157497	GFP_GM-GFP_DM4vsGFP_GM
ENSMUSG00000028399	ENSMUSG00000028399	Ptprd	protein_coding	1.82183	3.94494	1.19001	1.79352	0.279429	0.205613	0.73109	0.856745	0.433862	GFP_GM-GFP_DM4vsGFP_GM
ENSMUSG00000008575	ENSMUSG00000008575	Nfib	protein_coding	3.51797	3.02047	5.5502	5.37818	8.67958	6.55371	4.10577	6.95815	6.75917	GFP_GM-GFP_DM4vsGFP_GM
ENSMUSG00000028578	ENSMUSG00000028578	Caap1	protein_coding	57.5283	48.4225	35.0195	30.329	0.724864	0.683802	0.774953	0.640591	0.635956	GFP_GM-GFP_DM4vsGFP_GM
ENSMUSG00000028577	ENSMUSG00000028577	Plaa	protein_coding	236.852	253.719	139.497	172.653	7.32148	10.5332	6.48249	6.75573	7.48237	GFP_GM-GFP_DM4vsGFP_GM
ENSMUSG00000062627	ENSMUSG00000062627	Mysm1	protein_coding	40.8755	88.9776	25.4054	44.1642	1.10018	0.863534	1.27068	1.19231	1.00075	GFP_GM-GFP_DM4vsGFP_GM
ENSMUSG00000085023	ENSMUSG00000085023	Gm12744	antisense_RNA	0	0	0	0	2.91747	4.31622	7.28464	2.09262	3.4378	GFP_GM-GFP_DM4vsGFP_GM
ENSMUSG00000028619	ENSMUSG00000028619	Tceanc2	protein_coding	2.00539	2.14032	1.71792	2.52745	2.79085	3.20172	2.74773	2.47897	2.67796	GFP_GM-GFP_DM4vsGFP_GM
ENSMUSG00000028559	ENSMUSG00000028559	Osbpl9	protein_coding	13.3346	17.3541	14.1272	21.3672	14.486	13.1583	8.25258	9.029	11.8988	GFP_GM-GFP_DM4vsGFP_GM
ENSMUSG00000028706	ENSMUSG00000028706	Nsun4	protein_coding	2.64728	3.60833	2.29488	3.309	4.81337	3.45166	2.64613	4.73965	4.53241	GFP_GM-GFP_DM4vsGFP_GM
ENSMUSG00000063882	ENSMUSG00000063882	Uqcrh	protein_coding	76.2782	56.7822	61.735	64.043	282.703	188.312	129.455	236.278	306.552	GFP_GM-GFP_DM4vsGFP_GM
ENSMUSG00000085408	ENSMUSG00000085408	C530005A16Rik	processed_transcript	0.0837451	0.141373	0.0577798	0.0906935	4.23683	3.64195	4.35552	3.6901	4.35347	GFP_GM-GFP_DM4vsGFP_GM
ENSMUSG00000028692	ENSMUSG00000028692	Akr1a1	protein_coding	132.578	97.2301	120.059	117.953	60.4224	70.8378	104.589	69.8292	68.0437	GFP_GM-GFP_DM4vsGFP_GM
ENSMUSG00000028684	ENSMUSG00000028684	Urod	protein_coding	9.87049	9.75445	8.67646	13.221	20.2163	13.3715	11.015	14.8317	18.763	GFP_GM-GFP_DM4vsGFP_GM
ENSMUSG00000073771	ENSMUSG00000073771	Btbd19	protein_coding	4.98991	6.58959	5.29377	6.10215	0.764711	1.31143	1.4978	1.32296	0.872112	GFP_GM-GFP_DM4vsGFP_GM
ENSMUSG00000028680	ENSMUSG00000028680	Plk3	protein_coding	12.3601	8.21474	10.0608	12.6662	1.03367	2.13612	2.03082	1.13131	1.05125	GFP_GM-GFP_DM4vsGFP_GM
ENSMUSG00000028540	ENSMUSG00000028540	Dph2	protein_coding	8.3276	3.01074	6.23535	2.98709	2.07305	2.57296	1.64215	1.63506	1.99679	GFP_GM-GFP_DM4vsGFP_GM
ENSMUSG00000028539	ENSMUSG00000028539	Artn	protein_coding	0.68948	0.929737	1.00137	2.45449	0.0155699	0.0738943	0.248949	0.0760138	0.112335	GFP_GM-GFP_DM4vsGFP_GM
ENSMUSG00000078584	ENSMUSG00000078584	AU022252	protein_coding	1.47854	2.70198	1.35027	2.21873	4.37897	3.85278	2.72011	3.16697	4.27404	GFP_GM-GFP_DM4vsGFP_GM
ENSMUSG00000060288	ENSMUSG00000060288	Ppih	protein_coding	13.4704	2.52735	10.7326	2.63158	2.70071	3.7794	3.8928	2.68977	2.72504	GFP_GM-GFP_DM4vsGFP_GM
ENSMUSG00000028907	ENSMUSG00000028907	Utp11	protein_coding	10.2602	7.17267	8.87417	7.45133	5.60135	8.25232	7.01365	6.64055	6.81478	GFP_GM-GFP_DM4vsGFP_GM
ENSMUSG00000078570	ENSMUSG00000078570	1110065P20Rik	protein_coding	2.77881	2.28015	2.33917	2.52958	10.4384	10.4086	7.42756	7.71877	9.15371	GFP_GM-GFP_DM4vsGFP_GM
ENSMUSG00000028873	ENSMUSG00000028873	Cdca8	protein_coding	18.1632	0.878205	16.9389	0.707217	0.350864	0.677181	1.7303	1.23535	0.438707	GFP_GM-GFP_DM4vsGFP_GM
ENSMUSG00000042677	ENSMUSG00000042677	Zc3h12a	protein_coding	4.5783	6.49749	4.91635	6.77305	1.56037	3.10354	2.6282	1.8167	1.4311	GFP_GM-GFP_DM4vsGFP_GM
ENSMUSG00000028845	ENSMUSG00000028845	Tekt2	protein_coding	0.35438	1.52131	0.25243	0.835203	0.674434	0.344	0.525519	0.581474	0.755592	GFP_GM-GFP_DM4vsGFP_GM
ENSMUSG00000041530	ENSMUSG00000041530	Ago1	protein_coding	6.81858	6.47271	6.7486	7.08454	2.04757	2.16844	2.48212	2.25068	2.03452	GFP_GM-GFP_DM4vsGFP_GM
ENSMUSG00000050234	ENSMUSG00000050234	Gja4	protein_coding	0.0698169	0.142981	0.13399	0.0563036	2.42266	3.49828	4.75957	4.05199	3.10048	GFP_GM-GFP_DM4vsGFP_GM
ENSMUSG00000050390	ENSMUSG00000050390	C77080	protein_coding	19.2067	19.9766	19.4162	26.0033	0.962448	1.54683	1.68507	1.86732	1.50429	GFP_GM-GFP_DM4vsGFP_GM
ENSMUSG00000028798	ENSMUSG00000028798	Eif3i	protein_coding	36.3991	15.1076	34.0036	20.6798	22.0015	20.7049	19.9296	18.6833	21.027	GFP_GM-GFP_DM4vsGFP_GM
ENSMUSG00000028790	ENSMUSG00000028790	Khdrbs1	protein_coding	34.5647	13.2164	33.3581	15.4811	5.52699	7.19281	9.79563	7.01153	5.3646	GFP_GM-GFP_DM4vsGFP_GM
ENSMUSG00000078532	ENSMUSG00000078532	Nkain1	protein_coding	14.9626	14.1548	9.13906	22.3486	5.65791	9.97318	3.42038	4.52498	7.71448	GFP_GM-GFP_DM4vsGFP_GM
ENSMUSG00000028901	ENSMUSG00000028901	Gmeb1	protein_coding	4.41142	3.62083	4.26626	2.98102	1.70274	1.80825	1.89229	1.81897	1.71881	GFP_GM-GFP_DM4vsGFP_GM
ENSMUSG00000028898	ENSMUSG00000028898	Trnau1ap	protein_coding	7.7603	4.8274	8.27716	6.67866	3.95655	5.41742	4.13218	3.2663	4.27504	GFP_GM-GFP_DM4vsGFP_GM
ENSMUSG00000037622	ENSMUSG00000037622	Wdtc1	protein_coding	10.4782	20.4322	8.80278	23.608	31.8631	25.0396	10.9013	15.2197	22.7557	GFP_GM-GFP_DM4vsGFP_GM
ENSMUSG00000028851	ENSMUSG00000028851	Nudc	protein_coding	108.786	31.8059	86.9399	39.3788	37.9581	40.5545	30.1016	28.5811	33.8246	GFP_GM-GFP_DM4vsGFP_GM
ENSMUSG00000047281	ENSMUSG00000047281	Sfn	protein_coding	0.183106	0.213325	0.157626	0.218376	1.74804	3.6339	1.50502	1.42123	2.24163	GFP_GM-GFP_DM4vsGFP_GM
ENSMUSG00000037553	ENSMUSG00000037553	Zdhhc18	protein_coding	6.34871	5.98125	6.20195	6.25963	6.17601	11.6023	5.62246	5.52902	5.80398	GFP_GM-GFP_DM4vsGFP_GM
ENSMUSG00000043257	ENSMUSG00000043257	Pigv	protein_coding	1.39733	2.80066	1.56249	2.78878	3.13154	2.71189	2.3884	1.91301	3.0241	GFP_GM-GFP_DM4vsGFP_GM
ENSMUSG00000028838	ENSMUSG00000028838	Extl1	protein_coding	0.0343691	2.2418	0.019622	4.18879	12.9055	9.34763	5.54913	12.5789	15.8479	GFP_GM-GFP_DM4vsGFP_GM
ENSMUSG00000037306	ENSMUSG00000037306	Man1c1	protein_coding	6.79762	14.4827	8.68979	17.5201	0.918639	1.49079	6.4244	3.95318	1.53669	GFP_GM-GFP_DM4vsGFP_GM
ENSMUSG00000028826	ENSMUSG00000028826	Tmem57	protein_coding	9.22188	11.5042	8.17157	12.4818	4.00888	4.47982	3.63712	3.78362	3.11989	GFP_GM-GFP_DM4vsGFP_GM
ENSMUSG00000060862	ENSMUSG00000060862	Zbtb40	protein_coding	1.55803	2.07697	1.49248	1.33959	1.28491	1.24261	1.12376	1.08301	1.21719	GFP_GM-GFP_DM4vsGFP_GM
ENSMUSG00000028755	ENSMUSG00000028755	Cda	protein_coding	7.75078	1.96274	7.65576	6.20457	1.19152	1.5268	0.677563	0.861162	1.64508	GFP_GM-GFP_DM4vsGFP_GM
ENSMUSG00000050608	ENSMUSG00000050608	Minos1	protein_coding	22.9085	14.4917	21.7607	17.1679	54.4706	36.9338	24.283	40.2817	53.424	GFP_GM-GFP_DM4vsGFP_GM
ENSMUSG00000028736	ENSMUSG00000028736	Pax7	protein_coding	0.907027	0.246979	0.255396	0.179656	0.83953	0.57871	2.22855	1.45521	1.03568	GFP_GM-GFP_DM4vsGFP_GM
ENSMUSG00000040697	ENSMUSG00000040697	Dnajc16	protein_coding	3.38136	10.9006	3.68746	6.76496	4.36574	4.59976	3.60046	3.52761	3.53023	GFP_GM-GFP_DM4vsGFP_GM
ENSMUSG00000057637	ENSMUSG00000057637	Prdm2	protein_coding	8.77609	11.0803	9.39233	11.898	5.91361	5.55046	5.70006	5.04224	5.8385	GFP_GM-GFP_DM4vsGFP_GM
ENSMUSG00000095865	ENSMUSG00000095865	Gm13237	processed_pseudogene	0	0	0	0	0	0	0.0788147	0.144968	0	GFP_GM-GFP_DM4vsGFP_GM
ENSMUSG00000066000	ENSMUSG00000066000	Zfp979	protein_coding	0.3641	0.159059	0.0550187	0.0458355	0.889526	1.11444	0.334561	0.799745	0.771795	GFP_GM-GFP_DM4vsGFP_GM
ENSMUSG00000063077	ENSMUSG00000063077	Kif1b	protein_coding	6.67651	17.9302	8.12588	13.4572	32.7276	25.9521	13.98	24.4983	32.9577	GFP_GM-GFP_DM4vsGFP_GM
ENSMUSG00000085213	ENSMUSG00000085213	Gm13091	antisense_RNA	0.37891	0.808662	1.08422	0.27158	1.40318	2.03606	1.65205	1.37979	1.61413	GFP_GM-GFP_DM4vsGFP_GM
ENSMUSG00000014592	ENSMUSG00000014592	Camta1	protein_coding	0.304161	0.41367	0.254216	0.329695	2.32596	1.3708	0.670493	1.34353	2.21037	GFP_GM-GFP_DM4vsGFP_GM
ENSMUSG00000028957	ENSMUSG00000028957	Per3	protein_coding	1.14236	3.23224	1.4498	2.65525	2.09567	1.99076	0.915351	3.86676	1.24825	GFP_GM-GFP_DM4vsGFP_GM
ENSMUSG00000029027	ENSMUSG00000029027	Dffb	protein_coding	1.65808	2.56149	1.62325	1.97685	1.44788	1.41698	1.63697	1.78585	1.68704	GFP_GM-GFP_DM4vsGFP_GM
ENSMUSG00000042116	ENSMUSG00000042116	Vwa1	protein_coding	0.868076	2.95545	0.515268	6.39871	4.7713	6.21533	4.64907	5.94713	5.84144	GFP_GM-GFP_DM4vsGFP_GM
ENSMUSG00000051557	ENSMUSG00000051557	Pusl1	protein_coding	5.39607	4.18461	5.42834	4.55146	6.54045	6.84589	6.25508	6.00917	6.35949	GFP_GM-GFP_DM4vsGFP_GM
ENSMUSG00000058503	ENSMUSG00000058503	Fam133b	protein_coding	4.90724	3.04848	5.0103	3.31688	1.61495	2.05872	1.31141	1.48722	1.53288	GFP_GM-GFP_DM4vsGFP_GM
ENSMUSG00000040367	ENSMUSG00000040367	Lrrd1	protein_coding	0.378295	0.268165	0.479728	0.354974	0.0924693	0.0376238	0.0506699	0.112134	0.0404492	GFP_GM-GFP_DM4vsGFP_GM
ENSMUSG00000095159	ENSMUSG00000095159	Tubb4b-ps1	processed_pseudogene	0.441208	0.0258868	0.232937	0.0233429	0.606708	1.69817	0.993857	0.415468	0.58782	GFP_GM-GFP_DM4vsGFP_GM
ENSMUSG00000040584	ENSMUSG00000040584	Abcb1a	protein_coding	0.383435	1.28822	0.263234	2.27709	1.85219	2.35927	0.625873	1.05527	1.084	GFP_GM-GFP_DM4vsGFP_GM
ENSMUSG00000061601	ENSMUSG00000061601	Pclo	protein_coding	0.0801372	0.817678	0.032806	0.386266	0.0690926	0.0115827	0.0200025	0.100535	0.113444	GFP_GM-GFP_DM4vsGFP_GM
ENSMUSG00000040118	ENSMUSG00000040118	Cacna2d1	protein_coding	10.632	32.5822	9.8215	23.3965	23.8419	17.1593	8.80067	14.3635	24.5799	GFP_GM-GFP_DM4vsGFP_GM
ENSMUSG00000028780	ENSMUSG00000028780	Sema3c	protein_coding	2.23746	11.5006	1.48671	5.62387	5.21104	3.43354	2.84722	4.4111	4.61645	GFP_GM-GFP_DM4vsGFP_GM
ENSMUSG00000039934	ENSMUSG00000039934	Gsap	protein_coding	1.43376	2.91671	1.44159	2.85422	0.289456	0.51131	0.770779	0.522709	0.302236	GFP_GM-GFP_DM4vsGFP_GM
ENSMUSG00000104920	ENSMUSG00000104920	Gm43215	processed_pseudogene	0.700247	0.682723	0.224387	0.123754	0	0.453054	0.0980795	0.100614	0	GFP_GM-GFP_DM4vsGFP_GM
ENSMUSG00000047221	ENSMUSG00000047221	Fam185a	protein_coding	4.79359	2.44222	3.55591	2.60775	3.19386	3.48159	1.41535	1.96102	3.15261	GFP_GM-GFP_DM4vsGFP_GM
ENSMUSG00000039883	ENSMUSG00000039883	Lrrc17	protein_coding	28.4354	36.2513	13.3094	53.1829	0.586414	0.531942	16.6035	4.97556	1.58205	GFP_GM-GFP_DM4vsGFP_GM
ENSMUSG00000106269	ENSMUSG00000106269	4930580E04Rik	lincRNA	0.0852475	0.999913	0.08195	0.687475	0.054269	0.105755	0.436978	0.516322	0.327825	GFP_GM-GFP_DM4vsGFP_GM
ENSMUSG00000028978	ENSMUSG00000028978	Nos3	protein_coding	0.0711771	0.100086	0.0409556	0.0921587	5.66617	5.64015	2.03228	4.39106	4.80632	GFP_GM-GFP_DM4vsGFP_GM
ENSMUSG00000028973	ENSMUSG00000028973	Abcb8	protein_coding	5.39893	12.3717	4.20898	8.19526	11.5764	7.03071	5.3208	7.73629	10.0987	GFP_GM-GFP_DM4vsGFP_GM
ENSMUSG00000029131	ENSMUSG00000029131	Dnajb6	protein_coding	10.3331	9.65749	9.76305	11.3782	13.7543	11.826	9.75154	11.2866	13.6783	GFP_GM-GFP_DM4vsGFP_GM
ENSMUSG00000059447	ENSMUSG00000059447	Hadhb	protein_coding	4.64585	6.10439	5.5855	5.79712	55.8933	32.5123	14.5416	30.9388	44.5766	GFP_GM-GFP_DM4vsGFP_GM
ENSMUSG00000075703	ENSMUSG00000075703	Selenoi	protein_coding	6.67211	3.66196	6.2501	4.31503	1.02527	1.2515	1.03728	0.948069	0.959501	GFP_GM-GFP_DM4vsGFP_GM
ENSMUSG00000029149	ENSMUSG00000029149	Krtcap3	protein_coding	1.15614	2.70181	1.64575	1.38622	1.95935	1.43938	1.66427	2.00544	2.0308	GFP_GM-GFP_DM4vsGFP_GM
ENSMUSG00000062761	ENSMUSG00000062761	Zfp512	protein_coding	4.4348	4.68039	5.09141	4.41299	3.49061	3.2717	3.23047	2.67847	3.03914	GFP_GM-GFP_DM4vsGFP_GM
ENSMUSG00000052139	ENSMUSG00000052139	Babam2	protein_coding	7.52763	8.63698	7.88886	13.745	3.72426	3.84717	3.36487	3.99754	4.59734	GFP_GM-GFP_DM4vsGFP_GM
ENSMUSG00000014956	ENSMUSG00000014956	Ppp1cb	protein_coding	15.0859	13.4117	17.6408	16.777	32.9623	25.1341	11.2631	15.6795	23.7781	GFP_GM-GFP_DM4vsGFP_GM
ENSMUSG00000037426	ENSMUSG00000037426	Depdc5	protein_coding	2.39035	2.31381	2.6903	2.18281	1.17036	0.969237	1.00305	1.1141	1.01093	GFP_GM-GFP_DM4vsGFP_GM
ENSMUSG00000037210	ENSMUSG00000037210	Fam193a	protein_coding	7.80195	9.30037	8.3328	9.18434	2.39568	2.21588	3.0478	3.09544	2.45232	GFP_GM-GFP_DM4vsGFP_GM
ENSMUSG00000052783	ENSMUSG00000052783	Grk4	protein_coding	0.175975	0.663088	0.193419	0.55499	0.593912	0.351458	0.352501	0.410046	0.396166	GFP_GM-GFP_DM4vsGFP_GM
ENSMUSG00000044716	ENSMUSG00000044716	Dok7	protein_coding	2.3238	6.72546	0.986033	5.09737	6.37341	7.97277	8.33461	9.13564	8.63252	GFP_GM-GFP_DM4vsGFP_GM
ENSMUSG00000050677	ENSMUSG00000050677	Ccdc96	protein_coding	0.465701	0.374849	0.433126	0.302728	0.117897	0.0885286	0.0210261	0.0640135	0.0657178	GFP_GM-GFP_DM4vsGFP_GM
ENSMUSG00000029089	ENSMUSG00000029089	5730480H06Rik	protein_coding	1.3286	1.41124	1.56735	1.15043	0.388206	0.463478	0.389277	0.487768	0.442353	GFP_GM-GFP_DM4vsGFP_GM
ENSMUSG00000029108	ENSMUSG00000029108	Pcdh7	protein_coding	4.99734	10.8561	5.35296	12.7691	0.304996	0.434126	1.27024	1.06362	0.541245	GFP_GM-GFP_DM4vsGFP_GM
ENSMUSG00000029195	ENSMUSG00000029195	Klb	protein_coding	0.0261349	0.0452948	0.0124303	0.0282885	0.0352913	0.0250977	0.0438721	0.0437027	0.0600787	GFP_GM-GFP_DM4vsGFP_GM
ENSMUSG00000029203	ENSMUSG00000029203	Ube2k	protein_coding	17.4439	8.59049	15.839	9.85019	6.5104	6.06058	4.52221	6.01126	6.64684	GFP_GM-GFP_DM4vsGFP_GM
ENSMUSG00000037795	ENSMUSG00000037795	N4bp2	protein_coding	1.76454	2.43609	1.68295	1.82957	0.471097	0.414998	0.591574	0.761335	0.581985	GFP_GM-GFP_DM4vsGFP_GM
ENSMUSG00000029208	ENSMUSG00000029208	Guf1	protein_coding	3.94953	3.69201	4.09866	3.3153	2.58078	2.03849	1.43095	2.44668	2.95263	GFP_GM-GFP_DM4vsGFP_GM
ENSMUSG00000029233	ENSMUSG00000029233	Srd5a3	protein_coding	4.23379	2.37224	5.49665	3.46604	1.01349	1.40274	2.30917	1.74367	1.00702	GFP_GM-GFP_DM4vsGFP_GM
ENSMUSG00000036377	ENSMUSG00000036377	C530008M17Rik	protein_coding	2.53618	0.523424	1.46082	0.362398	0.347403	0.124279	0.142703	0.0803484	0.14449	GFP_GM-GFP_DM4vsGFP_GM
ENSMUSG00000036323	ENSMUSG00000036323	Srp72	protein_coding	34.7737	25.6189	40.52	30.5686	8.86077	8.80137	8.73258	9.2165	9.03107	GFP_GM-GFP_DM4vsGFP_GM
ENSMUSG00000063820	ENSMUSG00000063820	Arl9	protein_coding	0.890921	0.6343	0.426564	0.372266	0.31812	0.414649	0.545419	0.359789	0.59458	GFP_GM-GFP_DM4vsGFP_GM
ENSMUSG00000105704	ENSMUSG00000105704	Gm43055	lincRNA	0	0	0.0323968	0	0	0	0	0	0	GFP_GM-GFP_DM4vsGFP_GM
ENSMUSG00000035851	ENSMUSG00000035851	Ythdc1	protein_coding	6.29926	6.96361	6.49274	6.57692	2.2092	1.83279	2.16045	1.93395	2.06368	GFP_GM-GFP_DM4vsGFP_GM
ENSMUSG00000029291	ENSMUSG00000029291	Rufy3	protein_coding	2.19192	3.41554	2.82726	2.98801	1.46043	2.4338	2.41021	1.65238	1.37135	GFP_GM-GFP_DM4vsGFP_GM
ENSMUSG00000035020	ENSMUSG00000035020	Epgn	protein_coding	0.148207	0.152467	0.0936516	0.158234	0.0651442	0.14047	0.165838	0.214138	0.0643236	GFP_GM-GFP_DM4vsGFP_GM
ENSMUSG00000102644	ENSMUSG00000102644	Thap6	transcribed_unitary_pseudogene	1.18527	1.09545	1.13982	0.992081	2.63291	2.44029	2.70699	2.15773	2.5785	GFP_GM-GFP_DM4vsGFP_GM
ENSMUSG00000096035	ENSMUSG00000096035	Odaph	protein_coding	0.0838858	0.265089	0.0403787	0.207958	0	0	0.00722513	0.0289273	0	GFP_GM-GFP_DM4vsGFP_GM
ENSMUSG00000034842	ENSMUSG00000034842	Art3	protein_coding	0.389264	1.02486	0.0430387	1.01021	44.5868	21.6042	7.6994	11.6682	31.9544	GFP_GM-GFP_DM4vsGFP_GM
ENSMUSG00000058013	ENSMUSG00000058013	Sept11	protein_coding	36.5606	14.6501	42.6695	17.1536	10.1	10.3021	12.3715	11.3545	11.1341	GFP_GM-GFP_DM4vsGFP_GM
ENSMUSG00000083700	ENSMUSG00000083700	Gm2986	processed_pseudogene	0.468469	0.539388	0.517553	0.329994	0.308156	0.648024	0.260417	0.160654	0.608548	GFP_GM-GFP_DM4vsGFP_GM
ENSMUSG00000029337	ENSMUSG00000029337	Fgf5	protein_coding	1.34456	1.088	0.679416	0.709317	0.356191	0.131924	0.170708	0.162724	0.283858	GFP_GM-GFP_DM4vsGFP_GM
ENSMUSG00000092354	ENSMUSG00000092354	Gm20548	antisense_RNA	0.392968	0.4417	0.311128	0.215175	2.18648	2.2928	2.64547	2.33515	1.69828	GFP_GM-GFP_DM4vsGFP_GM
ENSMUSG00000057315	ENSMUSG00000057315	Arhgap24	protein_coding	0.868161	2.02925	0.325091	1.50876	2.54788	1.60217	3.58587	4.12567	3.88137	GFP_GM-GFP_DM4vsGFP_GM
ENSMUSG00000034462	ENSMUSG00000034462	Pkd2	protein_coding	7.02268	8.85152	10.3793	10.5953	2.17107	2.15011	3.81487	3.97027	2.8235	GFP_GM-GFP_DM4vsGFP_GM
ENSMUSG00000105826	ENSMUSG00000105826	Gm42141	TEC	0.120432	0.380536	0.0782893	0.336891	0	0.0671927	0.0691262	0.0516018	0	GFP_GM-GFP_DM4vsGFP_GM
ENSMUSG00000058558	ENSMUSG00000058558	Rpl5	protein_coding	72.4704	33.484	71.5947	42.6186	47.6839	62.961	92.4345	48.0658	47.0186	GFP_GM-GFP_DM4vsGFP_GM
ENSMUSG00000029263	ENSMUSG00000029263	Pigg	protein_coding	3.205	4.86613	4.39306	3.79919	1.87315	1.36879	1.17575	1.44776	1.45556	GFP_GM-GFP_DM4vsGFP_GM
ENSMUSG00000033540	ENSMUSG00000033540	Idua	protein_coding	0.963346	4.323	1.21692	4.41259	4.31189	3.68222	4.65874	3.8956	3.83616	GFP_GM-GFP_DM4vsGFP_GM
ENSMUSG00000023284	ENSMUSG00000023284	Zfp605	protein_coding	1.94831	2.68955	2.49711	3.46835	0.634193	0.882695	0.493307	0.639848	0.728515	GFP_GM-GFP_DM4vsGFP_GM
ENSMUSG00000029502	ENSMUSG00000029502	Golga3	protein_coding	5.90721	10.0513	7.16459	8.79221	4.67367	4.90737	3.32794	3.55918	4.22692	GFP_GM-GFP_DM4vsGFP_GM
ENSMUSG00000029521	ENSMUSG00000029521	Chek2	protein_coding	5.17662	1.40003	5.43523	1.63624	1.04565	0.960873	1.71153	1.41833	1.46758	GFP_GM-GFP_DM4vsGFP_GM
ENSMUSG00000033209	ENSMUSG00000033209	Ttc28	protein_coding	2.32659	10.3624	2.79763	11.1112	2.11362	1.71045	2.27918	2.85949	1.94499	GFP_GM-GFP_DM4vsGFP_GM
ENSMUSG00000105376	ENSMUSG00000105376	Gm36535	lincRNA	0.242149	0.168706	0.136921	0.211379	0.191408	0.118653	0.0803774	0.373152	0.188996	GFP_GM-GFP_DM4vsGFP_GM
ENSMUSG00000029344	ENSMUSG00000029344	Tpst2	protein_coding	52.2501	41.6884	48.1942	55.3689	5.85691	6.59725	6.49037	6.74651	6.98908	GFP_GM-GFP_DM4vsGFP_GM
ENSMUSG00000041870	ENSMUSG00000041870	Ankrd13a	protein_coding	17.7171	13.3824	20.7727	15.1791	3.9266	9.49731	7.67273	5.60705	4.18415	GFP_GM-GFP_DM4vsGFP_GM
ENSMUSG00000060152	ENSMUSG00000060152	Pop5	protein_coding	9.0157	3.88184	10.9564	4.73498	7.8242	6.70219	4.81594	4.96175	6.41401	GFP_GM-GFP_DM4vsGFP_GM
ENSMUSG00000041733	ENSMUSG00000041733	Coq5	protein_coding	9.26589	7.755	9.9739	7.95588	36.5415	20.5917	10.7241	33.8361	41.5256	GFP_GM-GFP_DM4vsGFP_GM
ENSMUSG00000029518	ENSMUSG00000029518	Rab35	protein_coding	35.2098	21.2451	34.7063	28.2632	13.6111	16.6359	11.2682	11.8657	12.2546	GFP_GM-GFP_DM4vsGFP_GM
ENSMUSG00000066894	ENSMUSG00000066894	Vsig10	protein_coding	2.0246	3.22591	2.70667	3.97391	1.50979	1.534	1.39519	2.06874	1.50701	GFP_GM-GFP_DM4vsGFP_GM
ENSMUSG00000086075	ENSMUSG00000086075	Gm15728	lincRNA	0.12406	0.251775	0.230304	0.161326	0.0330569	0.121186	0.0912665	0.0472111	0.0335203	GFP_GM-GFP_DM4vsGFP_GM
ENSMUSG00000032898	ENSMUSG00000032898	Fbxo21	protein_coding	5.42315	3.9441	5.35217	4.95747	2.18492	2.14738	2.70852	2.8683	2.48755	GFP_GM-GFP_DM4vsGFP_GM
ENSMUSG00000032840	ENSMUSG00000032840	2410131K14Rik	protein_coding	2.51828	2.91387	2.54768	3.24319	2.80966	2.80027	2.32656	2.62204	2.84214	GFP_GM-GFP_DM4vsGFP_GM
ENSMUSG00000029601	ENSMUSG00000029601	Iqcd	protein_coding	0.385878	1.47576	0.269507	0.986392	0.514372	0.285134	0.312979	0.327224	0.704915	GFP_GM-GFP_DM4vsGFP_GM
ENSMUSG00000029458	ENSMUSG00000029458	Brap	protein_coding	9.37654	10.4148	8.78526	10.6507	5.09876	5.07975	3.99741	3.88493	4.48268	GFP_GM-GFP_DM4vsGFP_GM
ENSMUSG00000044134	ENSMUSG00000044134	Fam109a	protein_coding	4.09542	5.16609	3.28241	5.22397	3.60808	3.06631	3.19233	3.08404	3.34585	GFP_GM-GFP_DM4vsGFP_GM
ENSMUSG00000038582	ENSMUSG00000038582	Pptc7	protein_coding	5.98835	3.84705	6.62512	4.68206	37.8016	21.7609	7.7113	15.7964	25.232	GFP_GM-GFP_DM4vsGFP_GM
ENSMUSG00000105881	ENSMUSG00000105881	4932422M17Rik	lincRNA	0.388877	1.36973	0.373656	1.01107	2.95608	2.33725	2.56911	3.4038	3.67819	GFP_GM-GFP_DM4vsGFP_GM
ENSMUSG00000038342	ENSMUSG00000038342	Mlxip	protein_coding	5.34301	6.12174	6.09166	5.52021	16.1082	11.8076	6.95723	9.23692	14.4766	GFP_GM-GFP_DM4vsGFP_GM
ENSMUSG00000023106	ENSMUSG00000023106	Denr	protein_coding	22.3366	7.57153	19.8191	8.91527	7.10371	7.45374	5.903	5.57822	6.7646	GFP_GM-GFP_DM4vsGFP_GM
ENSMUSG00000061882	ENSMUSG00000061882	Ccdc62	protein_coding	0.12802	0.481598	0.166116	0.400068	0.139964	0.0936391	0.185324	0.237052	0.17064	GFP_GM-GFP_DM4vsGFP_GM
ENSMUSG00000000915	ENSMUSG00000000915	Hip1r	protein_coding	12.3828	12.1677	9.90133	8.29386	2.54148	4.24135	3.29677	1.99626	2.07818	GFP_GM-GFP_DM4vsGFP_GM
ENSMUSG00000037905	ENSMUSG00000037905	Bri3bp	protein_coding	6.68701	3.62243	6.58708	5.18028	0.826047	1.14685	1.59916	1.18767	1.02496	GFP_GM-GFP_DM4vsGFP_GM
ENSMUSG00000029447	ENSMUSG00000029447	Cct6a	processed_transcript	149.532	50.9907	150.22	53.801	27.3577	35.9124	37.3258	25.4094	28.259	GFP_GM-GFP_DM4vsGFP_GM
ENSMUSG00000025532	ENSMUSG00000025532	Crcp	protein_coding	26.1743	12.7552	26.6711	17.8224	9.93972	12.96	7.46627	7.01244	8.87902	GFP_GM-GFP_DM4vsGFP_GM
ENSMUSG00000080893	ENSMUSG00000080893	Gm15920	processed_pseudogene	40.3844	22.0061	27.5138	19.5896	5.57654	3.16489	1.31256	2.06451	2.2271	GFP_GM-GFP_DM4vsGFP_GM
ENSMUSG00000040557	ENSMUSG00000040557	Mettl27	protein_coding	1.53417	6.41207	0.795377	4.70248	0.776842	0.867493	1.6295	1.08117	0.887843	GFP_GM-GFP_DM4vsGFP_GM
ENSMUSG00000005374	ENSMUSG00000005374	Tbl2	protein_coding	7.019	4.48999	8.361	4.69203	1.60169	2.04553	2.72633	2.12483	1.74443	GFP_GM-GFP_DM4vsGFP_GM
ENSMUSG00000002748	ENSMUSG00000002748	Baz1b	protein_coding	20.1105	10.9854	22.1019	11.2148	6.05452	5.39773	5.20262	5.53791	5.22256	GFP_GM-GFP_DM4vsGFP_GM
ENSMUSG00000005514	ENSMUSG00000005514	Por	protein_coding	27.951	49.1867	30.0571	41.871	4.55531	8.42229	6.58532	5.41849	4.13814	GFP_GM-GFP_DM4vsGFP_GM
ENSMUSG00000001739	ENSMUSG00000001739	Cldn15	protein_coding	1.63983	0.145857	3.31552	0.301693	1.17886	2.12675	1.18833	1.18104	1.48791	GFP_GM-GFP_DM4vsGFP_GM
ENSMUSG00000037428	ENSMUSG00000037428	Vgf	protein_coding	0.35571	0.0695025	0.228099	0.0647057	0	0.216675	0.0253544	0.0359062	0.0253615	GFP_GM-GFP_DM4vsGFP_GM
ENSMUSG00000029729	ENSMUSG00000029729	Zkscan1	protein_coding	4.75095	6.10143	5.2546	6.87762	1.42199	1.48402	1.78793	2.0565	1.41086	GFP_GM-GFP_DM4vsGFP_GM
ENSMUSG00000085227	ENSMUSG00000085227	6330418K02Rik	antisense_RNA	0.109357	0.205757	0.127298	0.164015	0.717211	1.20624	2.24168	1.12505	0.940745	GFP_GM-GFP_DM4vsGFP_GM
ENSMUSG00000056014	ENSMUSG00000056014	A430033K04Rik	protein_coding	0.93567	0.941377	1.2346	1.33995	0.532176	0.685337	0.855393	0.885848	0.943073	GFP_GM-GFP_DM4vsGFP_GM
ENSMUSG00000018143	ENSMUSG00000018143	Mafk	protein_coding	7.30238	9.92371	6.64899	11.761	9.8477	11.7133	4.20727	4.86918	7.85033	GFP_GM-GFP_DM4vsGFP_GM
ENSMUSG00000029613	ENSMUSG00000029613	Eif2ak1	protein_coding	8.93514	7.78207	9.49972	9.26914	21.036	17.8191	12.6621	17.5146	19.3966	GFP_GM-GFP_DM4vsGFP_GM
ENSMUSG00000029625	ENSMUSG00000029625	Cpsf4	protein_coding	11.5662	5.71329	10.4424	5.37714	1.89229	2.86255	2.66842	2.36971	1.6903	GFP_GM-GFP_DM4vsGFP_GM
ENSMUSG00000029635	ENSMUSG00000029635	Cdk8	protein_coding	6.58212	3.66379	7.10901	3.21668	1.73512	1.99047	2.06608	1.80955	1.67449	GFP_GM-GFP_DM4vsGFP_GM
ENSMUSG00000041264	ENSMUSG00000041264	Uspl1	protein_coding	4.08899	4.56646	4.34322	3.89253	3.08441	3.85878	2.35331	2.24615	2.89889	GFP_GM-GFP_DM4vsGFP_GM
ENSMUSG00000029659	ENSMUSG00000029659	Medag	protein_coding	1.13513	7.96502	2.71403	17.1369	1.06165	1.16446	2.57266	2.14441	1.66919	GFP_GM-GFP_DM4vsGFP_GM
ENSMUSG00000051950	ENSMUSG00000051950	B3glct	protein_coding	4.61765	4.04967	6.94132	6.17068	0.837444	1.56788	1.73822	1.69498	1.08293	GFP_GM-GFP_DM4vsGFP_GM
ENSMUSG00000040302	ENSMUSG00000040302	Rbm48	protein_coding	2.28744	2.18689	2.24622	1.9641	2.4687	2.18412	1.35363	1.54629	2.10819	GFP_GM-GFP_DM4vsGFP_GM
ENSMUSG00000104950	ENSMUSG00000104950	4833413G10Rik	antisense_RNA	0.996834	1.69877	1.0908	1.87671	2.0786	1.37774	1.08016	1.17455	1.52703	GFP_GM-GFP_DM4vsGFP_GM
ENSMUSG00000040473	ENSMUSG00000040473	Cfap69	protein_coding	0.76358	1.93879	1.55609	2.33207	0.019288	0.0425332	0.0789442	0.081024	0.0437147	GFP_GM-GFP_DM4vsGFP_GM
ENSMUSG00000040537	ENSMUSG00000040537	Adam22	protein_coding	0.0885318	0.127222	0.118344	0.1837	0.21722	0.0983822	0.157093	0.179574	0.139463	GFP_GM-GFP_DM4vsGFP_GM
ENSMUSG00000104886	ENSMUSG00000104886	Gm43000	antisense_RNA	0.114555	0.0206908	0	0	0.0112012	0.0218281	0.0223642	0.00758443	0	GFP_GM-GFP_DM4vsGFP_GM
ENSMUSG00000048520	ENSMUSG00000048520	Fbxl13	protein_coding	0.528084	0.658289	0.228719	0.455687	0.069341	0.204198	1.71002	0.475435	0.289353	GFP_GM-GFP_DM4vsGFP_GM
ENSMUSG00000029012	ENSMUSG00000029012	Orc5	protein_coding	5.47735	1.93724	5.46906	2.3007	1.29071	1.48503	1.01959	0.955599	1.33273	GFP_GM-GFP_DM4vsGFP_GM
ENSMUSG00000073147	ENSMUSG00000073147	5031425E22Rik	lincRNA	2.04688	4.41271	1.74793	3.35388	4.53357	2.99014	2.5265	3.00667	3.86463	GFP_GM-GFP_DM4vsGFP_GM
ENSMUSG00000062604	ENSMUSG00000062604	Srpk2	protein_coding	5.37776	10.6879	5.66692	8.71735	2.69579	2.68649	2.64567	2.65995	2.40959	GFP_GM-GFP_DM4vsGFP_GM
ENSMUSG00000028969	ENSMUSG00000028969	Cdk5	protein_coding	20.4132	31.7077	17.4452	29.5241	7.5925	7.19162	8.03116	7.7202	7.1216	GFP_GM-GFP_DM4vsGFP_GM
ENSMUSG00000067724	ENSMUSG00000067724	Gbx1	protein_coding	0.0424964	0.0791146	0.0648535	0.219921	0.0562004	0.0310464	0.0503189	0.0161265	0.0343498	GFP_GM-GFP_DM4vsGFP_GM
ENSMUSG00000028944	ENSMUSG00000028944	Prkag2	protein_coding	1.33728	1.0152	1.81504	0.86907	1.55512	2.74203	1.70371	1.53754	1.74757	GFP_GM-GFP_DM4vsGFP_GM
ENSMUSG00000006641	ENSMUSG00000006641	Slc5a6	protein_coding	3.74976	4.44392	4.25323	2.39359	2.8387	3.19742	4.44406	3.35765	3.04213	GFP_GM-GFP_DM4vsGFP_GM
ENSMUSG00000106864	ENSMUSG00000106864	Gtf3c2	protein_coding	9.64689	7.64276	9.85808	8.10047	2.63774	2.46428	2.68421	2.56147	2.6058	GFP_GM-GFP_DM4vsGFP_GM
ENSMUSG00000038552	ENSMUSG00000038552	Fndc4	protein_coding	4.94265	3.34256	6.70694	5.89752	0.487626	0.717247	1.56959	1.58234	0.724631	GFP_GM-GFP_DM4vsGFP_GM
ENSMUSG00000107355	ENSMUSG00000107355	AI839979	lincRNA	0.0569252	2.32799	0.0732183	2.51145	0.846481	1.47417	1.59505	1.13573	1.05117	GFP_GM-GFP_DM4vsGFP_GM
ENSMUSG00000029103	ENSMUSG00000029103	Lrpap1	protein_coding	9.07521	16.6491	12.2801	23.1449	10.0241	11.1025	12.9568	10.6653	12.1341	GFP_GM-GFP_DM4vsGFP_GM
ENSMUSG00000106928	ENSMUSG00000106928	Gm43860	TEC	0.807337	1.23479	0.554335	0.76444	0.256136	0.0832522	0.396765	0.240723	0.14632	GFP_GM-GFP_DM4vsGFP_GM
ENSMUSG00000039563	ENSMUSG00000039563	2210406O10Rik	lincRNA	0.438943	0.27851	0.319746	0.0630786	0.0757395	0.132201	0.060986	0.197559	0.190614	GFP_GM-GFP_DM4vsGFP_GM
ENSMUSG00000029127	ENSMUSG00000029127	Zbtb49	protein_coding	0.776667	1.21462	0.83065	1.15575	0.298602	0.311351	0.313361	0.402624	0.278766	GFP_GM-GFP_DM4vsGFP_GM
ENSMUSG00000005103	ENSMUSG00000005103	Wdr1	protein_coding	71.6426	39.286	78.3755	37.7086	8.00471	12.3224	21.1635	18.5633	12.8364	GFP_GM-GFP_DM4vsGFP_GM
ENSMUSG00000046985	ENSMUSG00000046985	Tapt1	protein_coding	13.2161	15.8239	13.7561	15.1006	13.5062	13.522	6.22764	8.23538	10.3112	GFP_GM-GFP_DM4vsGFP_GM
ENSMUSG00000029092	ENSMUSG00000029092	D5Ertd615e	lincRNA	0.160923	0.101155	0.0830648	0.260215	0	0.007312	0.0315722	0.0106198	0	GFP_GM-GFP_DM4vsGFP_GM
ENSMUSG00000037822	ENSMUSG00000037822	Smim14	protein_coding	2.64261	4.44427	2.72718	6.24232	1.95434	1.69229	1.87136	1.94782	1.94486	GFP_GM-GFP_DM4vsGFP_GM
ENSMUSG00000107319	ENSMUSG00000107319	Gm42670	antisense_RNA	0.202459	0.0800788	0.0875317	0.0965513	2.758	1.6452	2.64796	2.31121	1.97669	GFP_GM-GFP_DM4vsGFP_GM
ENSMUSG00000029217	ENSMUSG00000029217	Tec	protein_coding	0.526474	2.52934	0.830227	2.26058	1.6555	2.9433	2.89099	1.86386	1.82572	GFP_GM-GFP_DM4vsGFP_GM
ENSMUSG00000106831	ENSMUSG00000106831	Ube2n-ps1	processed_pseudogene	0.259015	0.524887	0.433397	0.0679435	2.78592	2.88215	3.3734	2.93017	2.66904	GFP_GM-GFP_DM4vsGFP_GM
ENSMUSG00000079451	ENSMUSG00000079451	Tmprss11g	protein_coding	0.0177177	0	0.00559695	0.00621855	0	0	0	0	0	GFP_GM-GFP_DM4vsGFP_GM
ENSMUSG00000107198	ENSMUSG00000107198	Gm19619	lincRNA	0.00938256	0.032139	0.0705323	0.0495336	0	0	0	0	0	GFP_GM-GFP_DM4vsGFP_GM
ENSMUSG00000029403	ENSMUSG00000029403	Cdkl2	protein_coding	1.35923	1.23787	1.41804	0.780792	0.929501	0.927618	0.466863	0.766153	0.92208	GFP_GM-GFP_DM4vsGFP_GM
ENSMUSG00000029413	ENSMUSG00000029413	Naaa	protein_coding	4.88092	2.21313	5.39677	3.34002	1.8829	1.9636	4.5747	3.48758	2.16629	GFP_GM-GFP_DM4vsGFP_GM
ENSMUSG00000029415	ENSMUSG00000029415	Sdad1	protein_coding	7.56584	5.73821	7.20034	5.35034	3.38853	5.50189	3.19378	3.19025	3.08941	GFP_GM-GFP_DM4vsGFP_GM
ENSMUSG00000029426	ENSMUSG00000029426	Scarb2	protein_coding	16.0374	36.9913	18.4565	47.6604	20.0491	16.3636	15.4851	21.9316	20.7641	GFP_GM-GFP_DM4vsGFP_GM
ENSMUSG00000055725	ENSMUSG00000055725	Paqr3	protein_coding	0.751312	0.532921	0.601223	0.526865	0.410154	0.513704	0.463034	0.352535	0.409791	GFP_GM-GFP_DM4vsGFP_GM
ENSMUSG00000029328	ENSMUSG00000029328	Hnrnpdl	protein_coding	70.6356	51.3571	72.8717	46.6621	21.6311	25.7152	17.1498	17.1903	19.1595	GFP_GM-GFP_DM4vsGFP_GM
ENSMUSG00000035266	ENSMUSG00000035266	Helq	protein_coding	4.16658	2.14029	4.95673	2.18453	0.967924	0.813112	0.942225	0.930497	0.991536	GFP_GM-GFP_DM4vsGFP_GM
ENSMUSG00000043940	ENSMUSG00000043940	Wdfy3	protein_coding	6.65019	10.3743	8.15153	8.49559	2.8962	2.98791	3.62939	3.00277	2.6703	GFP_GM-GFP_DM4vsGFP_GM
ENSMUSG00000029312	ENSMUSG00000029312	Klhl8	protein_coding	0.806013	2.71521	1.2302	1.86964	12.2849	10.6178	5.62104	6.66688	12.7308	GFP_GM-GFP_DM4vsGFP_GM
ENSMUSG00000049606	ENSMUSG00000049606	Zfp644	protein_coding	4.16804	4.76727	4.59929	4.58578	1.53794	1.29818	1.20246	1.326	1.30557	GFP_GM-GFP_DM4vsGFP_GM
ENSMUSG00000029275	ENSMUSG00000029275	Gfi1	protein_coding	0.137837	0.831919	0.0800335	0.259778	0.023499	0.0557627	0.0868524	0.0782909	0.0473171	GFP_GM-GFP_DM4vsGFP_GM
ENSMUSG00000063406	ENSMUSG00000063406	Tmed5	protein_coding	14.2007	7.21453	14.9348	8.30486	3.7873	4.2045	2.51054	2.62309	3.2165	GFP_GM-GFP_DM4vsGFP_GM
ENSMUSG00000105867	ENSMUSG00000105867	Gm42517	protein_coding	0.349745	0.781373	0.321706	0.805074	0.185075	0.0960625	0.121571	0.349795	0.166414	GFP_GM-GFP_DM4vsGFP_GM
ENSMUSG00000105471	ENSMUSG00000105471	A430073D23Rik	lincRNA	0.218319	0.259596	0.127239	0.426017	0	0.114456	0.0752592	0.0461426	0	GFP_GM-GFP_DM4vsGFP_GM
ENSMUSG00000105044	ENSMUSG00000105044	Gm10416	TEC	0	0	0.130552	0.296212	0.0622248	0	0.0775928	0	0	GFP_GM-GFP_DM4vsGFP_GM
ENSMUSG00000029505	ENSMUSG00000029505	Ep400	protein_coding	10.9401	13.9301	12.1469	10.5827	2.41303	4.47572	3.28425	2.60342	2.25386	GFP_GM-GFP_DM4vsGFP_GM
ENSMUSG00000018974	ENSMUSG00000018974	Sart3	protein_coding	16.2503	8.8511	16.7692	8.08074	2.45054	3.72407	4.40908	3.30754	2.69045	GFP_GM-GFP_DM4vsGFP_GM
ENSMUSG00000072694	ENSMUSG00000072694	1500011B03Rik	protein_coding	1.45972	2.33974	1.74292	2.61377	0.415185	1.00505	1.18727	0.773356	0.63329	GFP_GM-GFP_DM4vsGFP_GM
ENSMUSG00000046562	ENSMUSG00000046562	Unc119b	protein_coding	11.3949	6.26213	12.8032	8.32372	5.0568	3.94663	4.65707	4.33828	4.83853	GFP_GM-GFP_DM4vsGFP_GM
ENSMUSG00000029524	ENSMUSG00000029524	Sirt4	protein_coding	2.3788	5.72804	2.06081	4.38135	6.38564	3.87772	3.58638	5.5375	6.29827	GFP_GM-GFP_DM4vsGFP_GM
ENSMUSG00000032959	ENSMUSG00000032959	Pebp1	protein_coding	50.3347	32.8303	49.4007	42.8073	118.29	88.6752	77.874	112.15	125.322	GFP_GM-GFP_DM4vsGFP_GM
ENSMUSG00000032850	ENSMUSG00000032850	Rnft2	protein_coding	0.331392	1.21954	0.323813	0.685253	0.558207	0.359071	0.693321	0.64079	0.473482	GFP_GM-GFP_DM4vsGFP_GM
ENSMUSG00000032741	ENSMUSG00000032741	Tpcn1	protein_coding	23.8845	40.1773	15.3589	35.7026	10.0254	7.13539	6.46463	6.94695	8.75159	GFP_GM-GFP_DM4vsGFP_GM
ENSMUSG00000029600	ENSMUSG00000029600	Rita1	protein_coding	2.92893	2.13712	2.22206	2.26483	2.03935	1.47217	1.18062	1.56155	1.88301	GFP_GM-GFP_DM4vsGFP_GM
ENSMUSG00000043733	ENSMUSG00000043733	Ptpn11	protein_coding	30.7893	25.2504	32.1276	28.4943	19.1635	18.7082	12.0962	17.1072	18.4169	GFP_GM-GFP_DM4vsGFP_GM
ENSMUSG00000072647	ENSMUSG00000072647	Adam1a	protein_coding	0.208193	0.47212	0.252273	0.321105	0.397904	0.209627	0.351172	0.303038	0.449272	GFP_GM-GFP_DM4vsGFP_GM
ENSMUSG00000105340	ENSMUSG00000105340	Gm42878	protein_coding	0	0	0	0	0.27832	0.107362	0.146882	0.156369	0.156179	GFP_GM-GFP_DM4vsGFP_GM
ENSMUSG00000029454	ENSMUSG00000029454	Mapkapk5	protein_coding	0.72584	0.796721	0.636877	0.776149	0.525848	0.47864	0.2427	0.425959	0.574196	GFP_GM-GFP_DM4vsGFP_GM
ENSMUSG00000029471	ENSMUSG00000029471	Camkk2	protein_coding	4.01901	2.6587	5.12754	3.51373	0.515111	1.2155	1.72134	1.53441	0.950081	GFP_GM-GFP_DM4vsGFP_GM
ENSMUSG00000090086	ENSMUSG00000090086	AI480526	lincRNA	0.745875	3.96952	0.837452	2.22769	5.37371	4.13307	5.10195	6.26287	6.9322	GFP_GM-GFP_DM4vsGFP_GM
ENSMUSG00000029427	ENSMUSG00000029427	Zcchc8	protein_coding	12.5811	6.98301	12.5323	6.60709	3.11946	3.13726	3.54366	3.53608	3.20352	GFP_GM-GFP_DM4vsGFP_GM
ENSMUSG00000038095	ENSMUSG00000038095	Sbno1	protein_coding	6.07044	5.85349	6.2137	5.25578	2.53616	2.35847	2.03856	2.26567	2.54624	GFP_GM-GFP_DM4vsGFP_GM
ENSMUSG00000008348	ENSMUSG00000008348	Ubc	protein_coding	29.9083	38.6944	31.0247	42.5441	106.991	47.3769	44.7693	24.7562	64.657	GFP_GM-GFP_DM4vsGFP_GM
ENSMUSG00000107143	ENSMUSG00000107143	Gm6598	antisense_RNA	0.102413	0.276506	0.172832	0.241028	1.6113	1.88806	1.02215	1.41642	1.26852	GFP_GM-GFP_DM4vsGFP_GM
ENSMUSG00000063146	ENSMUSG00000063146	Clip2	protein_coding	7.93206	11.299	8.22449	12.2058	1.0366	1.73583	2.94555	2.12997	1.42325	GFP_GM-GFP_DM4vsGFP_GM
ENSMUSG00000040731	ENSMUSG00000040731	Eif4h	protein_coding	71.7935	25.786	71.6414	34.7388	24.5585	28.9717	27.5489	24.9735	23.1726	GFP_GM-GFP_DM4vsGFP_GM
ENSMUSG00000047501	ENSMUSG00000047501	Cldn4	protein_coding	0.0985435	0.0761778	0.015681	0	0.0206198	0.772508	0.304167	0.0139619	0	GFP_GM-GFP_DM4vsGFP_GM
ENSMUSG00000005378	ENSMUSG00000005378	Bud23	protein_coding	11.6327	7.01823	11.0752	7.35441	8.69166	8.22451	6.31883	7.08641	8.27532	GFP_GM-GFP_DM4vsGFP_GM
ENSMUSG00000051391	ENSMUSG00000051391	Ywhag	protein_coding	74.7508	48.4287	63.4294	51.5416	55.8898	68.6309	40.3899	60.5477	61.3818	GFP_GM-GFP_DM4vsGFP_GM
ENSMUSG00000039747	ENSMUSG00000039747	Orai2	protein_coding	3.39553	2.70435	4.5289	4.005	0.443245	0.970163	1.96667	1.50928	1.1631	GFP_GM-GFP_DM4vsGFP_GM
ENSMUSG00000005057	ENSMUSG00000005057	Sh2b2	protein_coding	2.31619	2.9169	1.91774	2.87342	0.53542	1.66622	2.19171	1.52535	1.13136	GFP_GM-GFP_DM4vsGFP_GM
ENSMUSG00000037411	ENSMUSG00000037411	Serpine1	protein_coding	51.8667	8.79833	52.7981	12.1984	0.966889	11.9058	11.8201	3.58928	1.30163	GFP_GM-GFP_DM4vsGFP_GM
ENSMUSG00000037007	ENSMUSG00000037007	Zfp113	protein_coding	2.13539	1.7488	1.94908	1.78943	0.710179	0.670323	0.828921	0.824414	0.840449	GFP_GM-GFP_DM4vsGFP_GM
ENSMUSG00000029730	ENSMUSG00000029730	Mcm7	protein_coding	43.1214	5.95876	40.8321	5.89176	3.04681	3.58209	4.7173	4.26131	2.90215	GFP_GM-GFP_DM4vsGFP_GM
ENSMUSG00000036948	ENSMUSG00000036948	BC037034	protein_coding	4.55027	9.20804	4.97383	8.01404	1.92206	4.19056	6.77392	3.72124	2.07574	GFP_GM-GFP_DM4vsGFP_GM
ENSMUSG00000105699	ENSMUSG00000105699	Gm43703	lincRNA	0.497011	0.495534	0.593945	0.415615	0	0.0915198	0.0995989	0.099691	0.0494101	GFP_GM-GFP_DM4vsGFP_GM
ENSMUSG00000036555	ENSMUSG00000036555	Iqce	protein_coding	2.50084	2.7292	3.11723	2.67325	0.402489	0.392451	0.835665	0.748237	0.469748	GFP_GM-GFP_DM4vsGFP_GM
ENSMUSG00000045078	ENSMUSG00000045078	Rnf216	protein_coding	6.89758	8.00376	6.94945	7.98522	3.79563	3.70457	4.0012	3.79554	3.47068	GFP_GM-GFP_DM4vsGFP_GM
ENSMUSG00000046658	ENSMUSG00000046658	Zfp316	protein_coding	1.70001	3.90279	2.05466	4.13826	1.06423	0.916518	0.965398	1.16799	1.09189	GFP_GM-GFP_DM4vsGFP_GM
ENSMUSG00000029607	ENSMUSG00000029607	Ankrd61	protein_coding	0.582524	0.620388	0.435244	0.424323	3.92862	3.85167	2.4349	3.20036	3.20863	GFP_GM-GFP_DM4vsGFP_GM
ENSMUSG00000029640	ENSMUSG00000029640	Usp12	protein_coding	11.2331	7.44075	12.3178	7.6969	6.29894	7.75856	8.53788	6.35155	5.43287	GFP_GM-GFP_DM4vsGFP_GM
ENSMUSG00000041298	ENSMUSG00000041298	Katnal1	protein_coding	2.82987	2.95358	2.81056	2.93068	0.764887	0.630264	0.715528	0.731352	0.91552	GFP_GM-GFP_DM4vsGFP_GM
ENSMUSG00000108207	ENSMUSG00000108207	1810059H22Rik	processed_transcript	0.702725	1.47335	0.798541	0.936736	0.244931	0.450332	0.275109	0.386159	0.288871	GFP_GM-GFP_DM4vsGFP_GM
ENSMUSG00000106951	ENSMUSG00000106951	5930430L01Rik	lincRNA	2.98839	2.65721	3.6048	2.67067	1.09377	1.18521	0.458678	0.79273	0.460112	GFP_GM-GFP_DM4vsGFP_GM
ENSMUSG00000085971	ENSMUSG00000085971	Gm15411	processed_transcript	0.0460981	0.0471255	0.0442405	0.0306458	0.16007	0.192298	0.0292618	0.0733359	0.122444	GFP_GM-GFP_DM4vsGFP_GM
ENSMUSG00000029657	ENSMUSG00000029657	Hsph1	protein_coding	34.2329	26.9473	31.1594	19.7443	9.93209	17.4909	15.7388	6.88985	8.51258	GFP_GM-GFP_DM4vsGFP_GM
ENSMUSG00000107096	ENSMUSG00000107096	Gm43597	lincRNA	0.361911	1.5435	0.244874	1.00963	2.79572	1.50049	0.689678	0.865268	2.14517	GFP_GM-GFP_DM4vsGFP_GM
ENSMUSG00000032827	ENSMUSG00000032827	Ppp1r9a	protein_coding	0.206445	0.0260398	0.0117303	0.0108213	0.2686	0.153056	0.502003	0.795194	0.299411	GFP_GM-GFP_DM4vsGFP_GM
ENSMUSG00000029757	ENSMUSG00000029757	Dync1i1	protein_coding	3.17119	9.80502	1.20332	4.57225	0.0104831	0.233611	0.971612	0.128493	0.100251	GFP_GM-GFP_DM4vsGFP_GM
ENSMUSG00000029552	ENSMUSG00000029552	Tes	protein_coding	28.847	13.6765	22.3361	16.7739	0.374143	0.765411	1.02682	0.675852	0.325412	GFP_GM-GFP_DM4vsGFP_GM
ENSMUSG00000000058	ENSMUSG00000000058	Cav2	protein_coding	12.7448	4.15042	16.5606	9.79966	6.26141	7.7463	3.73479	6.97474	6.09162	GFP_GM-GFP_DM4vsGFP_GM
ENSMUSG00000044155	ENSMUSG00000044155	Lsm8	protein_coding	10.26	2.93624	9.35743	3.27041	1.43285	1.67755	1.51177	1.51159	1.86209	GFP_GM-GFP_DM4vsGFP_GM
ENSMUSG00000029769	ENSMUSG00000029769	Ccdc136	protein_coding	1.48081	6.21326	1.38316	7.34379	2.78679	3.2016	2.08756	2.78206	2.88111	GFP_GM-GFP_DM4vsGFP_GM
ENSMUSG00000001761	ENSMUSG00000001761	Smo	protein_coding	23.4019	10.9232	23.0765	13.6113	1.04891	1.28577	3.45999	3.15116	1.85152	GFP_GM-GFP_DM4vsGFP_GM
ENSMUSG00000039070	ENSMUSG00000039070	Cpa4	protein_coding	0.355935	2.66556	0.123271	1.67266	0.0273425	0.154114	0.220613	0.0613796	0.0137641	GFP_GM-GFP_DM4vsGFP_GM
ENSMUSG00000029761	ENSMUSG00000029761	Cald1	protein_coding	73.5986	43.4746	79.3404	62.8611	3.12585	3.94848	8.14468	6.71646	3.99633	GFP_GM-GFP_DM4vsGFP_GM
ENSMUSG00000038836	ENSMUSG00000038836	Agbl3	protein_coding	0.690416	1.15244	0.593105	0.804109	0.127718	0.140144	0.151628	0.224678	0.163712	GFP_GM-GFP_DM4vsGFP_GM
ENSMUSG00000057137	ENSMUSG00000057137	Tmem140	protein_coding	0.481533	2.37129	0.536705	2.28189	8.82451	5.30851	5.23386	3.75303	6.09848	GFP_GM-GFP_DM4vsGFP_GM
ENSMUSG00000038538	ENSMUSG00000038538	Ubn2	protein_coding	2.55089	5.02861	2.66872	3.48635	2.12299	1.84476	1.73823	2.08133	2.16909	GFP_GM-GFP_DM4vsGFP_GM
ENSMUSG00000029911	ENSMUSG00000029911	Ssbp1	protein_coding	5.33434	3.81828	4.50582	3.42538	3.86431	3.55694	3.16724	3.63643	4.38169	GFP_GM-GFP_DM4vsGFP_GM
ENSMUSG00000029869	ENSMUSG00000029869	Ephb6	protein_coding	5.2465	37.1232	8.25777	63.6355	0.49985	0.220238	0.675842	0.450548	0.28808	GFP_GM-GFP_DM4vsGFP_GM
ENSMUSG00000029860	ENSMUSG00000029860	Zyx	protein_coding	160.841	123.629	122.865	147.786	5.31939	6.72289	16.2515	10.4369	6.11492	GFP_GM-GFP_DM4vsGFP_GM
ENSMUSG00000072653	ENSMUSG00000072653	Zfp783	transcribed_unprocessed_pseudogene	0.00858948	0.0100153	0.0165144	0.045924	0.509047	0.472987	0.888994	0.95396	0.535778	GFP_GM-GFP_DM4vsGFP_GM
ENSMUSG00000045466	ENSMUSG00000045466	Zfp956	protein_coding	1.74149	1.85603	1.23726	1.72223	3.72268	2.05676	1.54321	3.41751	4.21018	GFP_GM-GFP_DM4vsGFP_GM
ENSMUSG00000107476	ENSMUSG00000107476	Zfp862-ps	transcribed_unitary_pseudogene	5.94056	12.9938	5.4803	15.5111	1.26954	1.13153	1.12631	1.13067	1.26075	GFP_GM-GFP_DM4vsGFP_GM
ENSMUSG00000064262	ENSMUSG00000064262	Gimap8	protein_coding	0.0324687	2.71825	0.045958	2.70517	2.37075	2.47044	1.38736	2.19548	2.07246	GFP_GM-GFP_DM4vsGFP_GM
ENSMUSG00000029832	ENSMUSG00000029832	Nfe2l3	protein_coding	0.03957	0.0696009	0.047755	0.041959	0.167356	0.0245447	0.0847906	0.22978	0.0528307	GFP_GM-GFP_DM4vsGFP_GM
ENSMUSG00000085696	ENSMUSG00000085696	Hoxaas3	antisense_RNA	0.171121	0.0834946	0.234307	0.0998806	1.42884	1.03124	1.32343	1.22993	1.3668	GFP_GM-GFP_DM4vsGFP_GM
ENSMUSG00000053007	ENSMUSG00000053007	Creb5	protein_coding	1.23164	0.418456	0.659098	0.323934	0.230496	0.171189	0.28635	0.538283	0.319272	GFP_GM-GFP_DM4vsGFP_GM
ENSMUSG00000005225	ENSMUSG00000005225	Plekha8	protein_coding	3.14514	2.14358	3.18664	1.91365	0.719493	1.06533	1.04628	0.967993	0.71929	GFP_GM-GFP_DM4vsGFP_GM
ENSMUSG00000029787	ENSMUSG00000029787	Avl9	protein_coding	3.39276	3.35215	3.02355	2.99607	0.501092	0.554039	0.89379	0.692464	0.484921	GFP_GM-GFP_DM4vsGFP_GM
ENSMUSG00000062190	ENSMUSG00000062190	Lancl2	protein_coding	9.92299	2.46286	10.7075	3.60908	4.20326	3.37237	2.26686	2.42031	2.90729	GFP_GM-GFP_DM4vsGFP_GM
ENSMUSG00000029920	ENSMUSG00000029920	Smarcad1	protein_coding	4.40406	3.45985	3.88923	3.26263	0.681334	0.678058	0.896099	0.751068	0.603176	GFP_GM-GFP_DM4vsGFP_GM
ENSMUSG00000029910	ENSMUSG00000029910	Mad2l1	protein_coding	16.546	1.08336	16.074	1.07834	0.200865	0.457967	0.946522	0.622638	0.305902	GFP_GM-GFP_DM4vsGFP_GM
ENSMUSG00000036402	ENSMUSG00000036402	Gng12	protein_coding	14.7197	22.3681	17.4193	26.6083	5.20767	6.09183	6.01713	5.43313	4.61999	GFP_GM-GFP_DM4vsGFP_GM
ENSMUSG00000087231	ENSMUSG00000087231	E230016M11Rik	processed_transcript	0.614828	0.797786	0.43487	0.595529	1.97036	6.51605	5.39766	2.44205	2.7438	GFP_GM-GFP_DM4vsGFP_GM
ENSMUSG00000036371	ENSMUSG00000036371	Serbp1	protein_coding	45.2508	14.9018	40.9602	17.562	17.064	15.7037	13.0359	15.8131	17.4338	GFP_GM-GFP_DM4vsGFP_GM
ENSMUSG00000053119	ENSMUSG00000053119	Chmp3	protein_coding	26.6737	21.6908	28.0087	26.8175	14.5456	14.6173	15.2347	15.5497	16.3871	GFP_GM-GFP_DM4vsGFP_GM
ENSMUSG00000056091	ENSMUSG00000056091	St3gal5	protein_coding	14.5842	50.3623	17.29	55.9069	24.2714	23.5532	27.666	20.811	22.3184	GFP_GM-GFP_DM4vsGFP_GM
ENSMUSG00000058706	ENSMUSG00000058706	0610030E20Rik	protein_coding	4.47259	6.3772	4.598	4.25166	5.24902	3.92273	3.81578	3.91706	4.50081	GFP_GM-GFP_DM4vsGFP_GM
ENSMUSG00000053460	ENSMUSG00000053460	Ggcx	protein_coding	7.85703	13.1346	8.25467	15.0481	3.52037	3.67409	7.31256	4.85108	3.94414	GFP_GM-GFP_DM4vsGFP_GM
ENSMUSG00000056666	ENSMUSG00000056666	Retsat	protein_coding	7.98073	6.36652	6.74979	6.57861	17.2449	8.44106	4.43566	6.48757	9.27117	GFP_GM-GFP_DM4vsGFP_GM
ENSMUSG00000107499	ENSMUSG00000107499	Ccdc142	protein_coding	0.0556137	0.108536	0.0623086	0.0700418	0.0118013	0.0119939	0.00778949	0.0449934	0.0118815	GFP_GM-GFP_DM4vsGFP_GM
ENSMUSG00000034930	ENSMUSG00000034930	Rtkn	protein_coding	4.99786	4.74965	3.82846	4.76673	4.38096	5.28412	3.29253	3.96782	4.45552	GFP_GM-GFP_DM4vsGFP_GM
ENSMUSG00000030030	ENSMUSG00000030030	1700003E16Rik	protein_coding	0.700982	1.10059	0.814152	1.35523	0.0722828	0.135664	0.113223	0.0480635	0.072129	GFP_GM-GFP_DM4vsGFP_GM
ENSMUSG00000033706	ENSMUSG00000033706	Smyd5	protein_coding	13.6691	6.2568	11.8533	5.64175	1.6772	3.1838	2.07576	1.60304	1.54944	GFP_GM-GFP_DM4vsGFP_GM
ENSMUSG00000030007	ENSMUSG00000030007	Cct7	protein_coding	69.2665	27.9844	57.8293	28.0095	15.3194	18.0951	21.1551	13.1797	15.1407	GFP_GM-GFP_DM4vsGFP_GM
ENSMUSG00000063810	ENSMUSG00000063810	Alms1	protein_coding	1.61785	1.00224	1.53781	0.865423	0.0475033	0.0535266	0.145894	0.0989231	0.0481902	GFP_GM-GFP_DM4vsGFP_GM
ENSMUSG00000030000	ENSMUSG00000030000	Add2	protein_coding	4.40041	3.05333	2.56267	1.57867	0.0110797	0.0388093	0.0268756	0.069352	0.0343918	GFP_GM-GFP_DM4vsGFP_GM
ENSMUSG00000071337	ENSMUSG00000071337	Tia1	protein_coding	4.61558	9.04939	4.47809	6.48117	1.27373	1.23464	1.30113	1.42926	1.51682	GFP_GM-GFP_DM4vsGFP_GM
ENSMUSG00000029992	ENSMUSG00000029992	Gfpt1	protein_coding	9.13983	12.4335	8.5438	8.40983	3.26087	5.04836	5.26176	3.87955	3.17811	GFP_GM-GFP_DM4vsGFP_GM
ENSMUSG00000030089	ENSMUSG00000030089	Slc41a3	protein_coding	0.838779	2.98228	1.04084	4.05197	51.9631	21.3791	9.84312	23.754	45.122	GFP_GM-GFP_DM4vsGFP_GM
ENSMUSG00000034245	ENSMUSG00000034245	Hdac11	protein_coding	0.652565	2.47869	0.419063	2.29418	2.86146	2.34188	4.92501	3.0877	3.20252	GFP_GM-GFP_DM4vsGFP_GM
ENSMUSG00000030096	ENSMUSG00000030096	Slc6a6	protein_coding	52.0221	138.383	42.7773	91.6104	13.1254	26.6782	22.6625	14.8705	11.4773	GFP_GM-GFP_DM4vsGFP_GM
ENSMUSG00000034083	ENSMUSG00000034083	Ccdc174	protein_coding	2.27322	1.91181	2.12579	2.00288	1.22846	1.09364	0.954302	1.00739	0.903288	GFP_GM-GFP_DM4vsGFP_GM
ENSMUSG00000005893	ENSMUSG00000005893	Nr2c2	protein_coding	1.99939	1.84528	2.09058	1.76218	2.1278	1.69492	1.62597	1.73192	1.84167	GFP_GM-GFP_DM4vsGFP_GM
ENSMUSG00000035158	ENSMUSG00000035158	Mitf	protein_coding	0.975582	2.02285	1.3594	2.54112	2.31079	1.85882	1.47955	1.52315	1.88143	GFP_GM-GFP_DM4vsGFP_GM
ENSMUSG00000052144	ENSMUSG00000052144	Ppp4r2	protein_coding	8.39405	5.27024	7.65011	5.56875	6.99779	7.35169	6.56002	6.20703	6.31977	GFP_GM-GFP_DM4vsGFP_GM
ENSMUSG00000034023	ENSMUSG00000034023	Fancd2	protein_coding	3.5218	0.27319	3.70437	0.20829	0.0980844	0.0959413	0.441623	0.406826	0.141694	GFP_GM-GFP_DM4vsGFP_GM
ENSMUSG00000033940	ENSMUSG00000033940	Brk1	protein_coding	84.6339	61.7668	76.0437	71.6814	39.7341	50.1118	55.1776	47.7301	51.6381	GFP_GM-GFP_DM4vsGFP_GM
ENSMUSG00000042213	ENSMUSG00000042213	Zfand4	protein_coding	2.58981	3.69715	2.09093	2.90934	0.117716	0.156326	0.346988	0.342424	0.202869	GFP_GM-GFP_DM4vsGFP_GM
ENSMUSG00000048489	ENSMUSG00000048489	8430408G22Rik	protein_coding	0.193537	6.64274	0.0416388	6.63804	5.30489	11.703	4.01215	3.47146	4.34184	GFP_GM-GFP_DM4vsGFP_GM
ENSMUSG00000042097	ENSMUSG00000042097	Zfp239	protein_coding	1.9094	1.64896	1.54004	1.93528	0.0968514	0.164332	0.21846	0.0966238	0.128123	GFP_GM-GFP_DM4vsGFP_GM
ENSMUSG00000042079	ENSMUSG00000042079	Hnrnpf	protein_coding	12.8017	4.24751	11.5799	4.53133	11.5794	18.8332	20.9619	16.4944	12.6728	GFP_GM-GFP_DM4vsGFP_GM
ENSMUSG00000002897	ENSMUSG00000002897	Il17ra	protein_coding	6.7282	7.46813	6.63188	8.38741	0.510803	1.64504	4.05789	1.38283	0.633934	GFP_GM-GFP_DM4vsGFP_GM
ENSMUSG00000030327	ENSMUSG00000030327	Necap1	protein_coding	12.3927	9.46883	11.2025	8.59848	4.23073	6.02077	6.23151	4.55288	4.93613	GFP_GM-GFP_DM4vsGFP_GM
ENSMUSG00000038271	ENSMUSG00000038271	Iffo1	protein_coding	4.23461	39.4289	3.39194	26.605	3.75953	5.53529	24.7634	9.15108	6.10162	GFP_GM-GFP_DM4vsGFP_GM
ENSMUSG00000030335	ENSMUSG00000030335	Mrpl51	protein_coding	11.0088	4.79592	10.8934	5.95103	31.9223	26.0091	13.7288	22.8127	29.274	GFP_GM-GFP_DM4vsGFP_GM
ENSMUSG00000030337	ENSMUSG00000030337	Vamp1	protein_coding	0.366457	1.98114	0.444933	1.52621	3.98791	3.14265	1.55362	2.47303	4.1683	GFP_GM-GFP_DM4vsGFP_GM
ENSMUSG00000059659	ENSMUSG00000059659	Gm10069	antisense_RNA	0.0667302	0.228573	0.15518	0.26202	0.035506	0.0682308	0.120181	0.0745028	0.0445688	GFP_GM-GFP_DM4vsGFP_GM
ENSMUSG00000100876	ENSMUSG00000100876	2810454H06Rik	antisense_RNA	0.205932	0.448207	0.251214	0.362062	0.234549	0.196533	0.174293	0.250505	0.241474	GFP_GM-GFP_DM4vsGFP_GM
ENSMUSG00000090698	ENSMUSG00000090698	Apold1	protein_coding	0.0905217	0.173704	0.103212	0.135194	1.93275	1.73731	1.1441	1.08593	1.02684	GFP_GM-GFP_DM4vsGFP_GM
ENSMUSG00000108239	ENSMUSG00000108239	Gm19434	antisense_RNA	0.238827	0.214153	0.0219765	0.32228	0	0	0.029296	0.0217799	0	GFP_GM-GFP_DM4vsGFP_GM
ENSMUSG00000030213	ENSMUSG00000030213	Atf7ip	protein_coding	3.22701	3.04763	2.73944	3.07849	1.92229	1.76368	2.0424	1.99995	1.93396	GFP_GM-GFP_DM4vsGFP_GM
ENSMUSG00000030224	ENSMUSG00000030224	Strap	protein_coding	91.604	37.8574	81.5543	41.1837	34.6212	41.2486	22.1924	21.0252	30.4796	GFP_GM-GFP_DM4vsGFP_GM
ENSMUSG00000030231	ENSMUSG00000030231	Plekha5	protein_coding	5.79619	5.5384	4.13333	5.50487	1.21007	0.943393	1.88683	2.109	1.4941	GFP_GM-GFP_DM4vsGFP_GM
ENSMUSG00000030232	ENSMUSG00000030232	Aebp2	protein_coding	15.7141	8.54041	15.2755	8.72203	4.04737	4.56756	3.3364	3.28539	3.78547	GFP_GM-GFP_DM4vsGFP_GM
ENSMUSG00000041671	ENSMUSG00000041671	Pyroxd1	protein_coding	1.22707	1.09785	1.15382	1.16617	1.92353	2.03962	1.58376	1.44515	1.70114	GFP_GM-GFP_DM4vsGFP_GM
ENSMUSG00000030245	ENSMUSG00000030245	Golt1b	protein_coding	36.0874	15.6578	32.9188	20.7739	5.19561	16.4111	8.36286	5.43612	5.38313	GFP_GM-GFP_DM4vsGFP_GM
ENSMUSG00000030282	ENSMUSG00000030282	Cmas	protein_coding	9.41696	5.70597	8.90977	5.66435	7.00663	7.85678	8.00255	6.14399	7.01717	GFP_GM-GFP_DM4vsGFP_GM
ENSMUSG00000040370	ENSMUSG00000040370	Etfrf1	protein_coding	3.59122	8.24182	4.39504	9.25538	16.9808	8.43026	6.68874	11.9309	15.7885	GFP_GM-GFP_DM4vsGFP_GM
ENSMUSG00000086013	ENSMUSG00000086013	Gm15706	lincRNA	1.17495	0.766477	0.883298	1.20283	0.81533	1.21754	0.723026	0.742097	0.953943	GFP_GM-GFP_DM4vsGFP_GM
ENSMUSG00000108126	ENSMUSG00000108126	Gm43909	TEC	0.236819	0.698205	0.241132	0.647803	3.89149	5.81747	6.55746	8.72603	5.50717	GFP_GM-GFP_DM4vsGFP_GM
ENSMUSG00000030291	ENSMUSG00000030291	Med21	protein_coding	11.1986	6.07003	9.57862	7.04624	4.39895	5.0912	3.63653	3.97939	4.73649	GFP_GM-GFP_DM4vsGFP_GM
ENSMUSG00000001630	ENSMUSG00000001630	Stk38l	protein_coding	2.73999	4.01556	2.5821	4.76337	3.1346	2.20648	1.19217	1.55081	2.04378	GFP_GM-GFP_DM4vsGFP_GM
ENSMUSG00000040102	ENSMUSG00000040102	Klhl42	protein_coding	4.09243	2.69661	4.41085	2.58569	0.348449	0.518005	1.11722	0.818704	0.511957	GFP_GM-GFP_DM4vsGFP_GM
ENSMUSG00000107909	ENSMUSG00000107909	2610017A05Rik	TEC	0.265972	0.228158	0.238793	0.192499	0.0708703	0.0439321	0.0305013	0.0642679	0.164538	GFP_GM-GFP_DM4vsGFP_GM
ENSMUSG00000039958	ENSMUSG00000039958	Etfbkmt	protein_coding	0.951677	7.11844	0.904706	4.29731	4.00742	2.02479	2.34572	3.09892	3.49742	GFP_GM-GFP_DM4vsGFP_GM
ENSMUSG00000107881	ENSMUSG00000107881	Gm44250	TEC	4.75867	8.37593	3.95643	12.1405	8.7854	5.21875	3.44158	5.38822	7.71235	GFP_GM-GFP_DM4vsGFP_GM
ENSMUSG00000029569	ENSMUSG00000029569	Tmem168	protein_coding	6.60474	7.30319	6.68663	8.30632	1.97111	2.443	3.24262	2.48029	2.08704	GFP_GM-GFP_DM4vsGFP_GM
ENSMUSG00000029672	ENSMUSG00000029672	Fam3c	protein_coding	11.9286	9.26761	11.3329	11.4069	3.29116	4.00168	5.82095	5.7828	3.5043	GFP_GM-GFP_DM4vsGFP_GM
ENSMUSG00000029782	ENSMUSG00000029782	Tmem209	protein_coding	9.67821	4.58265	8.83317	5.14974	1.18426	1.69047	1.20658	1.01508	1.0113	GFP_GM-GFP_DM4vsGFP_GM
ENSMUSG00000029765	ENSMUSG00000029765	Plxna4	protein_coding	0.274822	0.610378	0.146186	0.432232	0.663113	0.327086	0.342472	0.626694	0.723914	GFP_GM-GFP_DM4vsGFP_GM
ENSMUSG00000002413	ENSMUSG00000002413	Braf	protein_coding	3.43509	3.29987	3.29065	2.99195	0.660404	0.666478	0.892168	0.75676	0.668064	GFP_GM-GFP_DM4vsGFP_GM
ENSMUSG00000029918	ENSMUSG00000029918	Mrps33	protein_coding	6.17195	4.52335	5.69889	5.39597	11.423	8.52672	7.40631	9.64826	12.6407	GFP_GM-GFP_DM4vsGFP_GM
ENSMUSG00000037172	ENSMUSG00000037172	E330009J07Rik	protein_coding	1.7551	1.28843	1.16187	1.23464	0.239062	0.419591	0.486797	0.356841	0.277906	GFP_GM-GFP_DM4vsGFP_GM
ENSMUSG00000036667	ENSMUSG00000036667	Tcaf1	protein_coding	8.63276	10.8838	6.20551	10.3758	1.1471	1.54489	3.94329	6.70365	2.73105	GFP_GM-GFP_DM4vsGFP_GM
ENSMUSG00000051499	ENSMUSG00000051499	Zfp786	protein_coding	0.0436321	0.0444965	0.0989799	0.0884729	0.152003	0.11825	0.101553	0.111985	0.167465	GFP_GM-GFP_DM4vsGFP_GM
ENSMUSG00000029814	ENSMUSG00000029814	Igf2bp3	protein_coding	0.38608	0.291011	0.135469	0.191961	0.288858	0.143098	0.24536	0.140476	0.172487	GFP_GM-GFP_DM4vsGFP_GM
ENSMUSG00000029817	ENSMUSG00000029817	Tra2a	protein_coding	21.0018	12.3255	18.9031	10.7088	4.67746	4.02836	6.29247	4.2951	5.19623	GFP_GM-GFP_DM4vsGFP_GM
ENSMUSG00000063694	ENSMUSG00000063694	Cycs	protein_coding	15.517	5.15996	12.7199	4.46799	117.418	71.315	36.3267	95.1578	120.272	GFP_GM-GFP_DM4vsGFP_GM
ENSMUSG00000038227	ENSMUSG00000038227	Hoxa9	protein_coding	8.20568	4.83101	8.1006	5.3909	2.94321	2.60439	1.84961	2.22958	2.64705	GFP_GM-GFP_DM4vsGFP_GM
ENSMUSG00000029776	ENSMUSG00000029776	Hibadh	protein_coding	3.88398	3.19725	4.11263	3.94915	15.6883	9.43703	5.04869	10.7322	14.3865	GFP_GM-GFP_DM4vsGFP_GM
ENSMUSG00000091625	ENSMUSG00000091625	Lsm5	protein_coding	21.3957	4.69727	18.9985	3.93848	5.87053	8.5942	7.46587	4.53537	5.75509	GFP_GM-GFP_DM4vsGFP_GM
ENSMUSG00000059486	ENSMUSG00000059486	Kbtbd2	protein_coding	11.6452	7.11041	11.154	6.59213	4.24895	4.37863	4.43221	3.38752	3.55137	GFP_GM-GFP_DM4vsGFP_GM
ENSMUSG00000055027	ENSMUSG00000055027	Smyd1	protein_coding	1.10341	20.6422	0.410471	8.40173	147.966	104.389	65.6515	100.257	129.913	GFP_GM-GFP_DM4vsGFP_GM
ENSMUSG00000056305	ENSMUSG00000056305	Usp39	protein_coding	38.1635	18.073	34.2487	18.7485	10.2828	10.4671	6.10311	6.25895	8.04924	GFP_GM-GFP_DM4vsGFP_GM
ENSMUSG00000055239	ENSMUSG00000055239	Kcmf1	protein_coding	18.9269	12.6601	16.674	13.0589	35.638	33.7671	12.9325	14.6764	21.0676	GFP_GM-GFP_DM4vsGFP_GM
ENSMUSG00000030035	ENSMUSG00000030035	Wbp1	protein_coding	15.4613	14.8595	12.7189	14.7107	12.1902	9.13299	7.40025	9.30729	11.6176	GFP_GM-GFP_DM4vsGFP_GM
ENSMUSG00000005667	ENSMUSG00000005667	Mthfd2	protein_coding	29.4332	13.6397	27.2627	30.9139	1.27653	7.37562	4.04686	2.2404	3.39189	GFP_GM-GFP_DM4vsGFP_GM
ENSMUSG00000034832	ENSMUSG00000034832	Tet3	protein_coding	3.9915	4.0749	3.17726	3.14815	2.51288	2.91559	2.86303	2.42089	2.48259	GFP_GM-GFP_DM4vsGFP_GM
ENSMUSG00000014554	ENSMUSG00000014554	Dguok	protein_coding	3.05918	3.868	3.25653	4.22829	3.36502	2.78733	2.41023	2.71978	2.80002	GFP_GM-GFP_DM4vsGFP_GM
ENSMUSG00000063415	ENSMUSG00000063415	Cyp26b1	protein_coding	0.361985	3.78453	1.04755	2.69466	0.591885	0.727253	0.979227	0.133132	0.419679	GFP_GM-GFP_DM4vsGFP_GM
ENSMUSG00000033769	ENSMUSG00000033769	Exoc6b	protein_coding	4.40363	4.06936	3.96622	4.39638	0.962541	1.39796	0.924007	0.951792	0.741692	GFP_GM-GFP_DM4vsGFP_GM
ENSMUSG00000001156	ENSMUSG00000001156	Mxd1	protein_coding	0.737783	2.54766	0.779954	1.73946	0.8466	0.817865	1.28659	1.0411	0.990538	GFP_GM-GFP_DM4vsGFP_GM
ENSMUSG00000001157	ENSMUSG00000001157	Gmcl1	protein_coding	4.01456	2.69968	4.34651	2.84518	0.645211	0.799921	1.07293	0.929683	0.741671	GFP_GM-GFP_DM4vsGFP_GM
ENSMUSG00000079477	ENSMUSG00000079477	Rab7	protein_coding	93.9156	74.4692	82.2574	91.722	90.8992	96.2832	55.934	65.4577	77.6491	GFP_GM-GFP_DM4vsGFP_GM
ENSMUSG00000033216	ENSMUSG00000033216	Eefsec	protein_coding	11.5719	3.38151	10.7501	4.7951	1.73534	2.43791	2.00228	2.09888	1.83928	GFP_GM-GFP_DM4vsGFP_GM
ENSMUSG00000033182	ENSMUSG00000033182	Kbtbd12	protein_coding	0.464526	0.323118	0.154075	0.179833	3.05735	2.09583	0.781803	1.17996	2.07143	GFP_GM-GFP_DM4vsGFP_GM
ENSMUSG00000030084	ENSMUSG00000030084	Plxna1	protein_coding	25.4209	32.2237	22.9257	26.4423	3.60791	5.0338	6.33666	5.88322	5.96768	GFP_GM-GFP_DM4vsGFP_GM
ENSMUSG00000068231	ENSMUSG00000068231	Vmn1r43	protein_coding	0.0872361	1.13851	0.039655	0.428209	0.0058263	0.0111095	0.00581635	0.00238718	0.0149084	GFP_GM-GFP_DM4vsGFP_GM
ENSMUSG00000034312	ENSMUSG00000034312	Iqsec1	protein_coding	6.10833	8.23376	5.28668	8.36571	6.04198	4.7655	4.19579	4.01025	4.66171	GFP_GM-GFP_DM4vsGFP_GM
ENSMUSG00000034203	ENSMUSG00000034203	Chchd4	protein_coding	5.76966	2.19499	3.98394	1.78231	4.04164	5.092	3.74221	3.09977	4.06826	GFP_GM-GFP_DM4vsGFP_GM
ENSMUSG00000108199	ENSMUSG00000108199	Gm44249	TEC	0.277341	0.229116	0.0939814	0.247708	0.127453	0.0825952	0.124601	0.231375	0.130525	GFP_GM-GFP_DM4vsGFP_GM
ENSMUSG00000014551	ENSMUSG00000014551	Mrps25	protein_coding	5.09514	2.17815	4.7167	2.21397	7.02039	5.04705	4.57603	5.38711	6.29698	GFP_GM-GFP_DM4vsGFP_GM
ENSMUSG00000014550	ENSMUSG00000014550	Rbsn	protein_coding	5.37365	4.23089	5.66929	4.52126	2.92767	3.35661	2.14428	2.40287	2.73467	GFP_GM-GFP_DM4vsGFP_GM
ENSMUSG00000030272	ENSMUSG00000030272	Camk1	protein_coding	7.6896	7.69912	7.54439	9.23716	4.65603	5.21754	5.20849	4.33161	3.94045	GFP_GM-GFP_DM4vsGFP_GM
ENSMUSG00000033963	ENSMUSG00000033963	Fancd2os	protein_coding	0.0220997	0	0	0	0	0.0536948	0.146401	0.119786	0	GFP_GM-GFP_DM4vsGFP_GM
ENSMUSG00000030298	ENSMUSG00000030298	Sec13	protein_coding	42.2623	29.1195	39.1229	31.7014	17.0534	17.3365	19.7981	15.9629	17.3188	GFP_GM-GFP_DM4vsGFP_GM
ENSMUSG00000030316	ENSMUSG00000030316	Tamm41	protein_coding	5.62107	1.21432	4.55008	1.1051	1.17937	1.25814	1.60849	1.07532	1.06815	GFP_GM-GFP_DM4vsGFP_GM
ENSMUSG00000030322	ENSMUSG00000030322	Mbd4	protein_coding	1.67794	0.450353	1.81327	0.372916	0.335399	0.409187	0.885265	0.734873	0.50155	GFP_GM-GFP_DM4vsGFP_GM
ENSMUSG00000030123	ENSMUSG00000030123	Plxnd1	protein_coding	9.46885	18.8512	6.21028	18.4488	13.3163	10.2373	14.7771	16.2592	15.664	GFP_GM-GFP_DM4vsGFP_GM
ENSMUSG00000042129	ENSMUSG00000042129	Rassf4	protein_coding	0.102332	0.418937	0.0551735	0.128295	0.521731	1.07212	5.01728	1.76796	0.620864	GFP_GM-GFP_DM4vsGFP_GM
ENSMUSG00000030110	ENSMUSG00000030110	Ret	protein_coding	0.73556	0.722962	0.31808	0.491952	0.564849	0.747177	0.797019	1.12539	0.828213	GFP_GM-GFP_DM4vsGFP_GM
ENSMUSG00000030138	ENSMUSG00000030138	Bms1	protein_coding	26.8741	19.8878	27.0723	17.2597	10.2891	10.2148	7.71125	7.52249	9.2931	GFP_GM-GFP_DM4vsGFP_GM
ENSMUSG00000007827	ENSMUSG00000007827	Ankrd26	protein_coding	4.3531	2.38387	4.47201	1.78771	0.650994	0.621173	0.479354	0.4498	0.559999	GFP_GM-GFP_DM4vsGFP_GM
ENSMUSG00000030168	ENSMUSG00000030168	Adipor2	protein_coding	11.9663	14.5132	12.3521	15.3397	26.7635	20.3479	10.7013	13.4009	20.7591	GFP_GM-GFP_DM4vsGFP_GM
ENSMUSG00000030172	ENSMUSG00000030172	Erc1	protein_coding	3.40479	5.40098	3.76529	4.50566	2.60462	2.66999	2.59205	2.23838	2.24339	GFP_GM-GFP_DM4vsGFP_GM
ENSMUSG00000045962	ENSMUSG00000045962	Wnk1	protein_coding	21.7924	48.6313	22.9825	36.1306	11.3358	11.2535	12.2425	10.4927	12.0314	GFP_GM-GFP_DM4vsGFP_GM
ENSMUSG00000030177	ENSMUSG00000030177	Ccdc77	protein_coding	1.97774	0.973545	2.17683	0.865155	0.821152	0.789218	0.584776	0.808765	0.888132	GFP_GM-GFP_DM4vsGFP_GM
ENSMUSG00000051586	ENSMUSG00000051586	Mical3	protein_coding	1.75672	6.63841	1.41847	3.76533	3.31465	4.03679	2.16357	3.5708	3.11186	GFP_GM-GFP_DM4vsGFP_GM
ENSMUSG00000040552	ENSMUSG00000040552	C3ar1	protein_coding	1.50152	0.591771	1.06874	0.364421	0.493969	4.91065	14.3977	5.14974	1.12963	GFP_GM-GFP_DM4vsGFP_GM
ENSMUSG00000072772	ENSMUSG00000072772	Grcc10	protein_coding	4.28392	5.28026	4.31297	6.62645	1.39551	0.901665	1.28577	1.04705	1.28785	GFP_GM-GFP_DM4vsGFP_GM
ENSMUSG00000023456	ENSMUSG00000023456	Tpi1	protein_coding	158.267	95.1592	140.956	120.746	885.919	553.592	376.115	823.716	921.035	GFP_GM-GFP_DM4vsGFP_GM
ENSMUSG00000030127	ENSMUSG00000030127	Cops7a	protein_coding	58.3671	41.95	58.6018	43.5239	35.2328	31.8425	20.3684	22.2717	31.3342	GFP_GM-GFP_DM4vsGFP_GM
ENSMUSG00000038252	ENSMUSG00000038252	Ncapd2	protein_coding	33.0835	4.37475	31.0565	3.68542	3.36573	2.94887	4.89706	6.31833	3.53429	GFP_GM-GFP_DM4vsGFP_GM
ENSMUSG00000038167	ENSMUSG00000038167	Plekhg6	protein_coding	0.346738	0.500721	0.239715	0.53973	0.0681036	0.0865722	0.20564	0.138733	0.150459	GFP_GM-GFP_DM4vsGFP_GM
ENSMUSG00000030342	ENSMUSG00000030342	Cd9	protein_coding	132.703	97.2372	119.088	167.054	8.00553	15.3192	20.2449	18.1747	11.49	GFP_GM-GFP_DM4vsGFP_GM
ENSMUSG00000107879	ENSMUSG00000107879	9330102E08Rik	lincRNA	0.203211	2.44942	0.237568	2.00237	0.661289	0.481335	0.663852	0.795763	0.87706	GFP_GM-GFP_DM4vsGFP_GM
ENSMUSG00000048668	ENSMUSG00000048668	Rhno1	protein_coding	9.09925	4.99303	8.4509	4.8577	1.47242	1.7673	2.46221	2.30434	1.61088	GFP_GM-GFP_DM4vsGFP_GM
ENSMUSG00000032899	ENSMUSG00000032899	Styk1	protein_coding	0.56163	0.146772	1.17539	0.0545168	0.0529109	0.0492316	0.0685805	0.0928228	0.0273143	GFP_GM-GFP_DM4vsGFP_GM
ENSMUSG00000030205	ENSMUSG00000030205	Gprc5d	protein_coding	0.0433698	2.38728	0.0411217	1.67219	0	0	0.143653	0	0.0861846	GFP_GM-GFP_DM4vsGFP_GM
ENSMUSG00000107768	ENSMUSG00000107768	Gm44275	lincRNA	0.819753	0.27343	1.44876	0.430838	0	0.0302156	0.049792	0.0222468	0.0299324	GFP_GM-GFP_DM4vsGFP_GM
ENSMUSG00000082691	ENSMUSG00000082691	Dynlt1-ps1	processed_pseudogene	24.6566	12.9836	21.6664	12.0051	24.9286	24.5933	42.6057	27.3256	23.5781	GFP_GM-GFP_DM4vsGFP_GM
ENSMUSG00000091408	ENSMUSG00000091408	Gm6728	processed_pseudogene	1.13282	0.808278	0.662721	0.837181	0	0	0.0232075	0	0	GFP_GM-GFP_DM4vsGFP_GM
ENSMUSG00000030279	ENSMUSG00000030279	C2cd5	protein_coding	2.28982	2.98797	2.71478	2.41534	2.19228	2.2109	2.66321	2.45008	2.53998	GFP_GM-GFP_DM4vsGFP_GM
ENSMUSG00000030268	ENSMUSG00000030268	Bcat1	protein_coding	15.1407	1.77991	12.7045	5.55002	0.0814922	0.313788	1.67059	0.483921	0.186357	GFP_GM-GFP_DM4vsGFP_GM
ENSMUSG00000030309	ENSMUSG00000030309	Caprin2	protein_coding	0.870402	1.22757	0.863547	0.800213	0.329957	0.337935	0.321166	0.647152	0.425431	GFP_GM-GFP_DM4vsGFP_GM
ENSMUSG00000039985	ENSMUSG00000039985	Fam60a	protein_coding	1.99763	0.407979	1.38773	0.347078	0.490657	0.620328	0.842729	0.564928	0.596685	GFP_GM-GFP_DM4vsGFP_GM
ENSMUSG00000030313	ENSMUSG00000030313	Dennd5b	protein_coding	2.70283	4.11572	2.37747	3.43859	0.532027	0.435365	0.433065	0.367717	0.417832	GFP_GM-GFP_DM4vsGFP_GM
ENSMUSG00000068250	ENSMUSG00000068250	Amn1	protein_coding	0.633454	1.45319	0.589308	1.30603	0.248595	0.258393	0.373939	0.294117	0.243512	GFP_GM-GFP_DM4vsGFP_GM
ENSMUSG00000035390	ENSMUSG00000035390	Brsk1	protein_coding	2.23745	2.38393	2.43922	2.81589	0.344483	0.291749	0.953021	0.628737	0.399184	GFP_GM-GFP_DM4vsGFP_GM
ENSMUSG00000074405	ENSMUSG00000074405	Zfp865	protein_coding	4.19464	4.21995	3.85482	3.57794	2.62628	2.46327	2.53502	2.83138	2.48465	GFP_GM-GFP_DM4vsGFP_GM
NA	NA	NA	NA	NA	NA	NA	NA	NA	NA	NA	NA	NA	GFP_GM-GFP_DM4vsGFP_GM
ENSMUSG00000051527	ENSMUSG00000051527	Usp29	protein_coding	0.284046	0.163878	0.111299	0.105467	0.0951555	0.15918	0.19338	0.291986	0.130497	GFP_GM-GFP_DM4vsGFP_GM
ENSMUSG00000034538	ENSMUSG00000034538	Zfp418	protein_coding	0.413109	0.354486	0.464697	0.303841	0.131589	0.163766	0.130923	0.232324	0.249097	GFP_GM-GFP_DM4vsGFP_GM
ENSMUSG00000054715	ENSMUSG00000054715	Zscan22	protein_coding	3.23087	1.84965	3.14693	2.1795	0.862687	0.878097	1.03543	0.960034	1.03277	GFP_GM-GFP_DM4vsGFP_GM
ENSMUSG00000004500	ENSMUSG00000004500	Zfp324	protein_coding	2.339	1.93266	2.70272	2.14527	0.558442	0.870305	0.989808	0.890938	0.885309	GFP_GM-GFP_DM4vsGFP_GM
ENSMUSG00000033847	ENSMUSG00000033847	Pla2g4c	protein_coding	0.971286	0.165359	1.05582	0.0853326	0	0.0948576	0.0671116	0.111112	0.073774	GFP_GM-GFP_DM4vsGFP_GM
ENSMUSG00000041117	ENSMUSG00000041117	Ccdc8	protein_coding	3.61976	11.801	1.97953	9.63073	0.643015	0.575955	7.55931	3.43514	1.05368	GFP_GM-GFP_DM4vsGFP_GM
ENSMUSG00000030401	ENSMUSG00000030401	Rtn2	protein_coding	6.34052	21.4575	2.10978	20.1367	175.634	104.059	45.8896	59.6448	137.746	GFP_GM-GFP_DM4vsGFP_GM
ENSMUSG00000057101	ENSMUSG00000057101	Zfp180	protein_coding	5.20259	4.92359	5.26094	4.58881	5.00794	4.34907	2.45615	2.27502	3.246	GFP_GM-GFP_DM4vsGFP_GM
ENSMUSG00000055305	ENSMUSG00000055305	Zfp93	protein_coding	0.555663	0.58764	0.614513	0.842874	1.99627	1.28548	0.600516	1.07131	1.34456	GFP_GM-GFP_DM4vsGFP_GM
ENSMUSG00000046223	ENSMUSG00000046223	Plaur	protein_coding	52.1169	5.31567	41.1893	8.05813	0.675666	4.94488	3.91096	1.64885	1.1272	GFP_GM-GFP_DM4vsGFP_GM
ENSMUSG00000051768	ENSMUSG00000051768	Xrcc1	protein_coding	10.7279	5.76316	9.4071	6.04723	3.35559	3.5363	3.1598	3.30356	3.23508	GFP_GM-GFP_DM4vsGFP_GM
ENSMUSG00000074277	ENSMUSG00000074277	Phldb3	protein_coding	2.30824	4.71616	1.64971	4.02901	0.283471	0.473632	0.901577	0.317452	0.182138	GFP_GM-GFP_DM4vsGFP_GM
ENSMUSG00000091955	ENSMUSG00000091955	Gm9844	protein_coding	6.01749	6.03471	3.49682	7.01292	1.41746	2.08695	20.5706	3.64785	1.36666	GFP_GM-GFP_DM4vsGFP_GM
ENSMUSG00000040952	ENSMUSG00000040952	Rps19	protein_coding	35.7885	10.1798	31.2073	12.9279	21.317	27.5718	49.4507	23.4594	22.1834	GFP_GM-GFP_DM4vsGFP_GM
ENSMUSG00000040940	ENSMUSG00000040940	Arhgef1	protein_coding	12.6476	15.1317	12.9378	14.7351	7.90332	8.83836	9.89696	10.9254	8.9438	GFP_GM-GFP_DM4vsGFP_GM
ENSMUSG00000059479	ENSMUSG00000059479	B3gnt8	protein_coding	0.235843	0.483827	0.11323	0.480396	21.9044	12.7268	7.24959	9.60088	15.5632	GFP_GM-GFP_DM4vsGFP_GM
ENSMUSG00000061286	ENSMUSG00000061286	Exosc5	protein_coding	3.11934	1.79551	2.42673	2.12285	2.38795	2.03081	1.81003	1.72427	1.95453	GFP_GM-GFP_DM4vsGFP_GM
ENSMUSG00000078786	ENSMUSG00000078786	BC024978	protein_coding	1.05342	1.60383	0.984704	1.3241	3.32946	3.79153	2.91313	3.11662	3.32049	GFP_GM-GFP_DM4vsGFP_GM
ENSMUSG00000004056	ENSMUSG00000004056	Akt2	protein_coding	10.2732	18.6327	10.1495	13.0014	37.9892	39.2738	37.9772	22.5671	26.4914	GFP_GM-GFP_DM4vsGFP_GM
ENSMUSG00000057093	ENSMUSG00000057093	Zfp607b	protein_coding	0.218583	0.524622	0.287227	0.621507	0.181641	0.15207	0.29065	0.214391	0.241816	GFP_GM-GFP_DM4vsGFP_GM
ENSMUSG00000020420	ENSMUSG00000020420	Zfp607a	protein_coding	0.470492	0.401537	0.446889	0.37738	0.289525	0.295921	0.369278	0.35017	0.348259	GFP_GM-GFP_DM4vsGFP_GM
ENSMUSG00000109455	ENSMUSG00000109455	Gm44710	antisense_RNA	1.36579	3.72808	1.14095	3.77482	11.8195	11.2297	6.73626	9.08499	10.3977	GFP_GM-GFP_DM4vsGFP_GM
ENSMUSG00000030589	ENSMUSG00000030589	Rasgrp4	protein_coding	0.0186842	0.0215573	0.00888661	0.0151163	1.81206	1.80016	2.03597	1.99631	1.83651	GFP_GM-GFP_DM4vsGFP_GM
ENSMUSG00000046185	ENSMUSG00000046185	Zfp84	protein_coding	2.50637	3.28239	2.58936	2.85887	1.86219	1.49327	2.81205	1.88774	1.37706	GFP_GM-GFP_DM4vsGFP_GM
ENSMUSG00000063623	ENSMUSG00000063623	C230062I16Rik	processed_transcript	0.173087	0.203157	0.129149	0.161267	0.516919	0.334901	0.454718	0.561947	0.643315	GFP_GM-GFP_DM4vsGFP_GM
ENSMUSG00000049421	ENSMUSG00000049421	Zfp260	protein_coding	7.15791	13.8068	6.86096	13.5334	5.90024	4.9306	6.16397	5.99208	5.75364	GFP_GM-GFP_DM4vsGFP_GM
ENSMUSG00000066647	ENSMUSG00000066647	Gm5113	protein_coding	0.909622	1.98912	1.05209	2.1321	5.07942	2.45397	1.62623	3.09231	3.91484	GFP_GM-GFP_DM4vsGFP_GM
ENSMUSG00000042831	ENSMUSG00000042831	Alkbh6	protein_coding	3.29527	4.00224	3.14239	3.80161	3.78879	3.54343	2.94927	2.99072	3.5135	GFP_GM-GFP_DM4vsGFP_GM
ENSMUSG00000109378	ENSMUSG00000109378	U2af1l4	protein_coding	0.325461	0.596157	0.27925	0.33396	0.780124	0.541531	0.557494	0.43775	1.17726	GFP_GM-GFP_DM4vsGFP_GM
ENSMUSG00000036826	ENSMUSG00000036826	Igflr1	protein_coding	0	0	0	0	0	0	0	0	0	GFP_GM-GFP_DM4vsGFP_GM
ENSMUSG00000046056	ENSMUSG00000046056	Sbsn	protein_coding	0.468159	0.712319	0.389856	0.446727	0.234675	0.462124	0.530943	0.580097	0.561541	GFP_GM-GFP_DM4vsGFP_GM
ENSMUSG00000097750	ENSMUSG00000097750	Gm4673	antisense_RNA	0.958025	1.05993	0.9704	0.959315	1.24143	1.05755	1.28681	1.26927	1.15504	GFP_GM-GFP_DM4vsGFP_GM
ENSMUSG00000086631	ENSMUSG00000086631	Gm12784	lincRNA	0.0229882	0.0540662	0.00736518	0.016711	0.165679	0.00998596	0.033073	0.0427155	0.208535	GFP_GM-GFP_DM4vsGFP_GM
ENSMUSG00000030494	ENSMUSG00000030494	Rhpn2	protein_coding	1.41093	0.404166	1.57494	0.38988	0.217285	0.168092	0.0955606	0.184783	0.156963	GFP_GM-GFP_DM4vsGFP_GM
ENSMUSG00000023072	ENSMUSG00000023072	Cep89	protein_coding	6.57663	3.28205	5.82957	3.24656	1.36045	1.49061	1.32744	1.44052	1.56662	GFP_GM-GFP_DM4vsGFP_GM
ENSMUSG00000034867	ENSMUSG00000034867	Ankrd27	protein_coding	6.35635	5.3367	6.35417	5.17623	4.34711	4.31711	3.26058	3.04741	3.5753	GFP_GM-GFP_DM4vsGFP_GM
ENSMUSG00000068959	ENSMUSG00000068959	Zfp619	protein_coding	0.478042	0.496868	0.57241	0.379533	0.215581	0.288604	0.269027	0.185983	0.164197	GFP_GM-GFP_DM4vsGFP_GM
ENSMUSG00000108621	ENSMUSG00000108621	Gm37494	lincRNA	1.0353	2.02331	1.01465	1.49464	0.739349	0.564967	0.971266	0.882947	0.8771	GFP_GM-GFP_DM4vsGFP_GM
ENSMUSG00000064194	ENSMUSG00000064194	Zfp936	protein_coding	0.187692	0.147174	0.0866046	0.0682823	0	0	0	0	0	GFP_GM-GFP_DM4vsGFP_GM
ENSMUSG00000056592	ENSMUSG00000056592	Zfp658	protein_coding	1.04203	1.44853	1.33517	1.3101	0.278624	0.43206	0.743568	0.361162	0.343355	GFP_GM-GFP_DM4vsGFP_GM
ENSMUSG00000047884	ENSMUSG00000047884	Klk9	protein_coding	0.178909	0.257151	0.0956366	0.0440373	0.0253697	0.070965	0.0506527	0.0207892	0.0276646	GFP_GM-GFP_DM4vsGFP_GM
ENSMUSG00000038695	ENSMUSG00000038695	Josd2	protein_coding	7.50107	18.6209	7.47199	15.0519	15.3707	15.5955	19.0156	13.4503	16.6348	GFP_GM-GFP_DM4vsGFP_GM
ENSMUSG00000011096	ENSMUSG00000011096	Akt1s1	protein_coding	26.3153	20.4413	23.4067	23.3944	44.7198	36.1423	17.419	22.7145	30.9464	GFP_GM-GFP_DM4vsGFP_GM
ENSMUSG00000003184	ENSMUSG00000003184	Irf3	protein_coding	9.24203	13.6606	9.07255	12.4301	8.09856	7.34402	10.9494	9.54513	9.32092	GFP_GM-GFP_DM4vsGFP_GM
ENSMUSG00000038387	ENSMUSG00000038387	Rras	protein_coding	31.5256	58.5207	19.3712	67.3657	14.7619	19.2812	25.7278	32.2394	19.7758	GFP_GM-GFP_DM4vsGFP_GM
ENSMUSG00000003423	ENSMUSG00000003423	Pih1d1	protein_coding	11.0368	8.94865	11.2018	9.55965	14.4303	14.0526	10.0721	10.5607	13.2417	GFP_GM-GFP_DM4vsGFP_GM
ENSMUSG00000030796	ENSMUSG00000030796	Tead2	protein_coding	20.4815	11.3502	9.89485	9.18789	0.702266	0.948919	3.30934	2.04603	0.957249	GFP_GM-GFP_DM4vsGFP_GM
ENSMUSG00000003865	ENSMUSG00000003865	Gys1	protein_coding	11.7847	36.6466	12.4687	23.2547	150.279	72.3031	53.8398	106.441	138.428	GFP_GM-GFP_DM4vsGFP_GM
ENSMUSG00000059070	ENSMUSG00000059070	Rpl18	protein_coding	72.6366	25.352	61.7418	31.0688	38.0592	49.3543	69.2948	37.1865	37.5984	GFP_GM-GFP_DM4vsGFP_GM
ENSMUSG00000040189	ENSMUSG00000040189	Ccdc114	protein_coding	1.50177	1.0057	1.54091	0.854617	0.0562585	0.095404	0.226496	0.223855	0.0856767	GFP_GM-GFP_DM4vsGFP_GM
ENSMUSG00000109051	ENSMUSG00000109051	Gm44913	TEC	0	0.0460716	0.0756461	0.0208602	0.142257	0.237747	0.100018	0.146807	0.182808	GFP_GM-GFP_DM4vsGFP_GM
ENSMUSG00000030498	ENSMUSG00000030498	Gas2	protein_coding	2.78577	1.84121	4.81654	2.30733	0.549171	0.374878	0.908544	0.900515	0.814749	GFP_GM-GFP_DM4vsGFP_GM
ENSMUSG00000025326	ENSMUSG00000025326	Ube3a	protein_coding	3.45777	3.1736	3.57242	3.07525	3.81683	3.2242	2.49625	2.98698	3.4835	GFP_GM-GFP_DM4vsGFP_GM
ENSMUSG00000109157	ENSMUSG00000109157	Gm44829	TEC	0.73332	0.765642	0.567333	0.467276	0.0368668	0.0556579	0.179578	0.145008	0.13969	GFP_GM-GFP_DM4vsGFP_GM
ENSMUSG00000053091	ENSMUSG00000053091	Lins1	protein_coding	2.84173	2.71537	2.67739	2.7778	1.25763	1.29479	0.999442	0.918087	0.938237	GFP_GM-GFP_DM4vsGFP_GM
ENSMUSG00000043831	ENSMUSG00000043831	Lysmd4	protein_coding	0.948242	2.25941	1.0601	2.19966	4.20369	3.79771	4.87421	3.89763	4.26207	GFP_GM-GFP_DM4vsGFP_GM
ENSMUSG00000030555	ENSMUSG00000030555	Ttc23	protein_coding	1.22744	1.37727	1.33365	1.67729	3.01736	2.22094	1.18031	2.07492	2.22713	GFP_GM-GFP_DM4vsGFP_GM
ENSMUSG00000005533	ENSMUSG00000005533	Igf1r	protein_coding	3.89322	5.84059	3.72624	6.12667	1.55893	1.92156	1.96504	1.45974	1.23644	GFP_GM-GFP_DM4vsGFP_GM
ENSMUSG00000108427	ENSMUSG00000108427	Gm36696	antisense_RNA	0.131448	0.47176	0.193183	0.290802	0	0	0	0	0	GFP_GM-GFP_DM4vsGFP_GM
ENSMUSG00000039202	ENSMUSG00000039202	Abhd2	protein_coding	21.2781	15.7208	15.1225	19.0238	0.870868	2.36321	3.6486	2.26927	1.41427	GFP_GM-GFP_DM4vsGFP_GM
ENSMUSG00000039187	ENSMUSG00000039187	Fanci	protein_coding	2.82122	0.292383	3.4421	0.192679	1.43911	1.70842	1.46708	1.36965	1.42976	GFP_GM-GFP_DM4vsGFP_GM
ENSMUSG00000046591	ENSMUSG00000046591	Ticrr	protein_coding	4.28953	0.261403	4.23163	0.102219	0.0149678	0.0507302	0.160654	0.216674	0.0226041	GFP_GM-GFP_DM4vsGFP_GM
ENSMUSG00000030534	ENSMUSG00000030534	Vps33b	protein_coding	3.39325	4.29516	3.75427	3.65312	1.5129	2.20401	2.72889	2.02664	1.64627	GFP_GM-GFP_DM4vsGFP_GM
ENSMUSG00000038797	ENSMUSG00000038797	Zscan2	protein_coding	1.29207	2.07006	0.641997	1.91779	0.450317	0.5987	0.7095	0.588272	0.418634	GFP_GM-GFP_DM4vsGFP_GM
ENSMUSG00000057706	ENSMUSG00000057706	Mex3b	protein_coding	10.3255	5.39047	5.13612	3.58188	0.351606	0.45675	1.56631	1.17958	0.563683	GFP_GM-GFP_DM4vsGFP_GM
ENSMUSG00000097789	ENSMUSG00000097789	Gm2115	protein_coding	9.57737	4.25569	18.8923	8.3158	0.073987	0.0103696	0.0443618	0.0443566	0.0470797	GFP_GM-GFP_DM4vsGFP_GM
ENSMUSG00000090362	ENSMUSG00000090362	Vmn2r79	protein_coding	0.169768	0.229114	0.227888	0.160931	0	0	0	0	0	GFP_GM-GFP_DM4vsGFP_GM
ENSMUSG00000030562	ENSMUSG00000030562	Nox4	protein_coding	1.08707	2.23265	1.39934	4.35025	0.162946	0.184608	0.823415	0.705014	0.263675	GFP_GM-GFP_DM4vsGFP_GM
ENSMUSG00000030616	ENSMUSG00000030616	Sytl2	protein_coding	4.85414	9.2331	2.45598	6.5518	0.319516	0.337976	3.46464	0.884163	0.39073	GFP_GM-GFP_DM4vsGFP_GM
ENSMUSG00000044362	ENSMUSG00000044362	Ccdc89	protein_coding	0.113605	0.148157	0.0544229	0.089401	0	0	0.0475296	0.109027	0.0360247	GFP_GM-GFP_DM4vsGFP_GM
ENSMUSG00000061119	ENSMUSG00000061119	Prcp	protein_coding	4.69027	3.65964	5.50599	6.5205	1.80586	3.03871	6.72497	4.82146	2.51621	GFP_GM-GFP_DM4vsGFP_GM
ENSMUSG00000048078	ENSMUSG00000048078	Tenm4	protein_coding	0.339168	0.267034	0.144116	0.0910759	0.10193	0.0609728	0.21707	0.297051	0.135988	GFP_GM-GFP_DM4vsGFP_GM
ENSMUSG00000018995	ENSMUSG00000018995	Nars2	protein_coding	1.37277	2.21501	1.26736	1.88715	1.1754	0.659903	1.7542	1.12651	1.25933	GFP_GM-GFP_DM4vsGFP_GM
ENSMUSG00000044952	ENSMUSG00000044952	Kctd21	protein_coding	0.599613	1.27732	0.589488	0.790916	1.6425	1.65579	1.99839	1.2727	1.53887	GFP_GM-GFP_DM4vsGFP_GM
ENSMUSG00000035623	ENSMUSG00000035623	Rsf1	protein_coding	1.55357	2.11157	1.52441	2.09006	1.04203	0.917361	1.20053	0.985202	0.924951	GFP_GM-GFP_DM4vsGFP_GM
ENSMUSG00000109052	ENSMUSG00000109052	Gm45012	antisense_RNA	0.0713613	0.289224	0.0678817	0.134976	1.42594	0.378903	0	0.180206	0.731587	GFP_GM-GFP_DM4vsGFP_GM
ENSMUSG00000018909	ENSMUSG00000018909	Arrb1	protein_coding	1.93108	1.37456	2.89614	2.63188	2.45327	2.38596	2.79288	2.83336	2.16368	GFP_GM-GFP_DM4vsGFP_GM
ENSMUSG00000030729	ENSMUSG00000030729	Pgm2l1	protein_coding	0.886113	0.600134	0.988372	0.569508	2.33686	1.62852	0.851527	1.10651	1.31906	GFP_GM-GFP_DM4vsGFP_GM
ENSMUSG00000044881	ENSMUSG00000044881	Coa4	protein_coding	1.02998	1.19279	0.956996	0.99195	2.11	1.72965	1.96297	1.66698	1.95511	GFP_GM-GFP_DM4vsGFP_GM
ENSMUSG00000030691	ENSMUSG00000030691	Fchsd2	protein_coding	1.12574	1.91862	1.15072	1.74426	0.497464	0.601276	0.760421	0.561496	0.52844	GFP_GM-GFP_DM4vsGFP_GM
ENSMUSG00000030649	ENSMUSG00000030649	Anapc15	protein_coding	1.98794	0.91347	2.06089	0.677669	2.46735	3.21247	2.70276	2.62567	2.68235	GFP_GM-GFP_DM4vsGFP_GM
ENSMUSG00000030842	ENSMUSG00000030842	Lamtor1	protein_coding	15.0776	11.4381	14.9354	10.6682	31.8326	26.1757	20.4928	25.2884	35.5521	GFP_GM-GFP_DM4vsGFP_GM
ENSMUSG00000066306	ENSMUSG00000066306	Numa1	protein_coding	23.0508	31.4703	23.3712	32.1394	9.49662	9.19817	9.54902	8.76718	9.02489	GFP_GM-GFP_DM4vsGFP_GM
ENSMUSG00000030990	ENSMUSG00000030990	Pgap2	protein_coding	2.5033	2.01548	2.54698	2.58018	3.33199	3.04186	3.42128	3.82259	3.46451	GFP_GM-GFP_DM4vsGFP_GM
ENSMUSG00000110234	ENSMUSG00000110234	Gm45799	protein_coding	0.0071521	0.00851982	0	0.00807441	0.00930326	0	0.0185748	0.00629931	0.0187329	GFP_GM-GFP_DM4vsGFP_GM
ENSMUSG00000030882	ENSMUSG00000030882	Dnhd1	protein_coding	0.0254761	0.132369	0.0281615	0.0585109	0.0539256	0.0732043	0.117748	0.154301	0.10894	GFP_GM-GFP_DM4vsGFP_GM
ENSMUSG00000031016	ENSMUSG00000031016	Wee1	protein_coding	13.0854	4.89336	12.0148	5.42083	1.15089	1.64789	1.43578	2.92693	1.16867	GFP_GM-GFP_DM4vsGFP_GM
ENSMUSG00000030770	ENSMUSG00000030770	Parva	protein_coding	25.5687	14.8663	26.3483	19.9442	1.41774	2.38455	4.36384	3.80872	2.24076	GFP_GM-GFP_DM4vsGFP_GM
ENSMUSG00000030659	ENSMUSG00000030659	Nucb2	protein_coding	8.91256	18.9922	11.5918	26.3253	1.49184	4.42536	5.79593	4.35495	2.25333	GFP_GM-GFP_DM4vsGFP_GM
ENSMUSG00000030935	ENSMUSG00000030935	Acsm3	protein_coding	0.035245	0.0557568	0.057444	0.0321226	0.260698	0.207605	0.315439	0.251668	0.238018	GFP_GM-GFP_DM4vsGFP_GM
ENSMUSG00000030922	ENSMUSG00000030922	Lyrm1	protein_coding	0.249991	0.391202	0.257859	0.468026	0.787479	0.671569	0.372675	0.591751	0.749892	GFP_GM-GFP_DM4vsGFP_GM
ENSMUSG00000108511	ENSMUSG00000108511	Gm44987	antisense_RNA	0	0	0	0	6.56284	10.0605	21.0399	14.5367	9.3571	GFP_GM-GFP_DM4vsGFP_GM
ENSMUSG00000030870	ENSMUSG00000030870	Ubfd1	protein_coding	4.27483	3.35781	3.49953	2.45684	2.76077	5.70222	4.27877	3.22815	3.13313	GFP_GM-GFP_DM4vsGFP_GM
ENSMUSG00000052707	ENSMUSG00000052707	Tnrc6a	protein_coding	9.70459	8.4459	8.90346	7.33322	3.98209	3.36059	4.26487	3.36962	3.50125	GFP_GM-GFP_DM4vsGFP_GM
ENSMUSG00000042978	ENSMUSG00000042978	Sbk1	protein_coding	4.22067	8.32005	2.64457	6.24919	10.3232	12.8626	11.6032	12.1168	13.0765	GFP_GM-GFP_DM4vsGFP_GM
ENSMUSG00000108420	ENSMUSG00000108420	Gm45141	TEC	0	0	0	0	0.307474	0.290707	0.397622	0.355497	0.226287	GFP_GM-GFP_DM4vsGFP_GM
ENSMUSG00000030727	ENSMUSG00000030727	Rabep2	protein_coding	3.66941	9.08691	3.82502	8.0984	2056.74	1142.36	387.941	1084.68	1951.67	GFP_GM-GFP_DM4vsGFP_GM
ENSMUSG00000042759	ENSMUSG00000042759	Apobr	protein_coding	0.823273	2.32365	0.666343	3.6556	0.470041	1.77307	2.57497	1.37382	0.74484	GFP_GM-GFP_DM4vsGFP_GM
ENSMUSG00000063065	ENSMUSG00000063065	Mapk3	protein_coding	47.4768	34.9385	57.533	61.9794	11.7022	16.45	19.976	16.0576	11.3602	GFP_GM-GFP_DM4vsGFP_GM
ENSMUSG00000030682	ENSMUSG00000030682	Cdipt	protein_coding	30.3653	29.1783	24.4924	29.8255	13.0156	18.0541	17.4991	17.9234	18.3912	GFP_GM-GFP_DM4vsGFP_GM
ENSMUSG00000030822	ENSMUSG00000030822	Prr14	protein_coding	12.4783	12.4598	11.8203	14.2033	5.34558	4.7671	4.99177	5.4615	5.26585	GFP_GM-GFP_DM4vsGFP_GM
ENSMUSG00000030816	ENSMUSG00000030816	Rnf40	protein_coding	11.6467	13.1525	10.5486	11.719	8.51954	9.00759	7.82234	7.69624	7.9301	GFP_GM-GFP_DM4vsGFP_GM
ENSMUSG00000108801	ENSMUSG00000108801	Gm39090	lincRNA	1.22797	1.88443	0.798642	0.896089	0.457653	0.407087	1.06978	1.14139	0.663754	GFP_GM-GFP_DM4vsGFP_GM
ENSMUSG00000042289	ENSMUSG00000042289	Hsd3b7	protein_coding	0	0	0	0	0.21256	0.377012	0.34252	0.240933	0.374393	GFP_GM-GFP_DM4vsGFP_GM
ENSMUSG00000030801	ENSMUSG00000030801	Kat8	protein_coding	3.42423	4.72782	3.17013	4.88269	8.75386	6.0741	5.05238	5.27588	7.179	GFP_GM-GFP_DM4vsGFP_GM
ENSMUSG00000108614	ENSMUSG00000108614	2610306O10Rik	TEC	0.147223	0.33811	0.27585	0.208123	0.948546	1.00066	0.492671	1.0661	1.49362	GFP_GM-GFP_DM4vsGFP_GM
ENSMUSG00000063179	ENSMUSG00000063179	Pstk	protein_coding	1.60337	0.848468	1.58701	0.988644	5.29266	3.88035	2.24545	3.25882	4.29038	GFP_GM-GFP_DM4vsGFP_GM
ENSMUSG00000041836	ENSMUSG00000041836	Ptpre	protein_coding	0.898412	1.10761	0.876535	1.32456	0.43662	0.823902	1.32998	0.980731	0.650711	GFP_GM-GFP_DM4vsGFP_GM
ENSMUSG00000086742	ENSMUSG00000086742	Gm16201	processed_transcript	0.0598853	0.089474	0.0243915	0.0648226	0.134184	0.356694	0.663998	0.49082	0.306071	GFP_GM-GFP_DM4vsGFP_GM
ENSMUSG00000054672	ENSMUSG00000054672	5830411N06Rik	protein_coding	0.868737	73.1144	0.772205	75.9586	0	0	0.0223392	0	0	GFP_GM-GFP_DM4vsGFP_GM
ENSMUSG00000025485	ENSMUSG00000025485	Ric8a	protein_coding	9.29498	17.4599	6.14441	14.3015	3.73878	6.02443	15.7223	7.75574	4.52192	GFP_GM-GFP_DM4vsGFP_GM
ENSMUSG00000054065	ENSMUSG00000054065	Pkp3	protein_coding	0.928586	0.885765	0.641592	0.465088	0.0414221	0.367685	0.200603	0.221031	0.183305	GFP_GM-GFP_DM4vsGFP_GM
ENSMUSG00000025495	ENSMUSG00000025495	Ptdss2	protein_coding	4.54155	5.66903	4.71041	6.16769	3.89901	3.36093	3.40253	3.6119	4.03555	GFP_GM-GFP_DM4vsGFP_GM
ENSMUSG00000025505	ENSMUSG00000025505	Tmem80	protein_coding	2.45339	4.25724	1.98332	3.05117	6.37903	4.16689	3.44747	4.70949	5.74589	GFP_GM-GFP_DM4vsGFP_GM
ENSMUSG00000025510	ENSMUSG00000025510	Cd151	protein_coding	73.2453	61.262	62.127	76.4821	35.7557	47.226	29.3251	28.9205	36.6543	GFP_GM-GFP_DM4vsGFP_GM
ENSMUSG00000037541	ENSMUSG00000037541	Shank2	protein_coding	1.6257	0.0742143	1.743	0.111685	0.0074545	0.00677668	0.0115338	0.0132582	0.0110852	GFP_GM-GFP_DM4vsGFP_GM
ENSMUSG00000035596	ENSMUSG00000035596	Mboat7	protein_coding	8.32726	6.17521	7.87808	6.553	1.74193	1.79852	2.09353	1.81129	1.70798	GFP_GM-GFP_DM4vsGFP_GM
ENSMUSG00000043432	ENSMUSG00000043432	Leng9	protein_coding	0.654763	1.93097	0.644436	1.88398	5.94314	5.37216	5.60427	5.57093	5.90974	GFP_GM-GFP_DM4vsGFP_GM
ENSMUSG00000045282	ENSMUSG00000045282	Tmem86b	protein_coding	1.85019	2.83737	1.10517	1.2929	1.59645	1.63189	2.7	1.74218	1.63866	GFP_GM-GFP_DM4vsGFP_GM
ENSMUSG00000046456	ENSMUSG00000046456	Tmem150b	protein_coding	0.00771361	0.0461003	0.0227819	0.0257731	0.131879	0.106278	0.662245	0.341082	0.206233	GFP_GM-GFP_DM4vsGFP_GM
ENSMUSG00000051550	ENSMUSG00000051550	Zfp579	protein_coding	3.70037	10.9002	3.37511	9.18477	5.46742	3.93168	6.64154	6.31706	6.91478	GFP_GM-GFP_DM4vsGFP_GM
ENSMUSG00000043290	ENSMUSG00000043290	Zfp784	protein_coding	0.0540618	0.0160635	0	0.0579397	2.95592	1.61664	1.82719	2.49379	2.55477	GFP_GM-GFP_DM4vsGFP_GM
ENSMUSG00000002266	ENSMUSG00000002266	Zim1	protein_coding	3.33993	8.28636	1.17462	3.5736	1.16487	1.76032	4.09518	5.78676	2.30415	GFP_GM-GFP_DM4vsGFP_GM
ENSMUSG00000002265	ENSMUSG00000002265	Peg3	protein_coding	23.4406	39.9542	10.3449	20.1747	6.06728	8.72101	22.7731	22.6586	10.9115	GFP_GM-GFP_DM4vsGFP_GM
ENSMUSG00000063535	ENSMUSG00000063535	Zfp773	protein_coding	0.0218151	0.0626788	0.00857009	0.0575154	0.243285	0.111072	0.0987012	0.0802836	0.14283	GFP_GM-GFP_DM4vsGFP_GM
ENSMUSG00000110105	ENSMUSG00000110105	Gm45844	protein_coding	0.0175926	0.0564539	0.0126535	0.0569463	0.0756122	0.0597833	0.0411175	0.0349219	0.0812716	GFP_GM-GFP_DM4vsGFP_GM
ENSMUSG00000092312	ENSMUSG00000092312	Zfp419	unprocessed_pseudogene	0.159857	0.150067	0.0932645	0	0	0	0	0	0.0411571	GFP_GM-GFP_DM4vsGFP_GM
ENSMUSG00000041560	ENSMUSG00000041560	Nop53	protein_coding	22.4802	15.854	19.9369	21.7616	15.1206	14.1882	16.1666	14.772	16.0552	GFP_GM-GFP_DM4vsGFP_GM
ENSMUSG00000070808	ENSMUSG00000070808	Bicra	protein_coding	3.63806	4.90383	3.16281	4.2346	2.18366	1.81352	2.20973	2.22301	2.01192	GFP_GM-GFP_DM4vsGFP_GM
ENSMUSG00000049130	ENSMUSG00000049130	C5ar1	protein_coding	0.0462599	0.0134571	0.0330826	0.0121347	0.253973	5.26013	4.20655	2.28855	1.01457	GFP_GM-GFP_DM4vsGFP_GM
ENSMUSG00000041375	ENSMUSG00000041375	Ccdc9	protein_coding	5.40893	6.41528	5.06387	6.02044	5.53588	5.74489	4.85006	5.03383	5.21255	GFP_GM-GFP_DM4vsGFP_GM
ENSMUSG00000058230	ENSMUSG00000058230	Arhgap35	protein_coding	21.9573	14.2562	22.5002	15.0996	4.54486	6.11575	4.36913	4.53833	4.00947	GFP_GM-GFP_DM4vsGFP_GM
ENSMUSG00000048920	ENSMUSG00000048920	Fkrp	protein_coding	6.63058	5.25251	5.94463	5.98032	10.8227	10.2537	4.39304	5.37208	8.13015	GFP_GM-GFP_DM4vsGFP_GM
ENSMUSG00000019370	ENSMUSG00000019370	Calm3	protein_coding	146.518	57.3104	122.53	74.8083	97.7185	93.1081	59.8743	55.2952	70.3836	GFP_GM-GFP_DM4vsGFP_GM
ENSMUSG00000086533	ENSMUSG00000086533	Mypopos	antisense_RNA	0.26171	0.618524	0.353309	0.328066	0.77219	0.821128	0.704867	0.792518	0.658912	GFP_GM-GFP_DM4vsGFP_GM
ENSMUSG00000003545	ENSMUSG00000003545	Fosb	protein_coding	0.297288	0.402623	0.317075	0.585197	0.256688	0.23433	0.56975	0.287244	0.138875	GFP_GM-GFP_DM4vsGFP_GM
ENSMUSG00000002983	ENSMUSG00000002983	Relb	protein_coding	1.91511	6.12464	1.89998	5.99853	1.93766	3.98251	3.57539	3.0048	2.16622	GFP_GM-GFP_DM4vsGFP_GM
ENSMUSG00000040511	ENSMUSG00000040511	Pvr	protein_coding	10.9887	16.4769	7.28305	14.3593	2.51303	10.7718	13.988	3.57005	3.13572	GFP_GM-GFP_DM4vsGFP_GM
ENSMUSG00000054499	ENSMUSG00000054499	Dedd2	protein_coding	1.09333	2.04886	0.851354	1.66756	2.5106	2.32032	2.26498	1.68453	2.43488	GFP_GM-GFP_DM4vsGFP_GM
ENSMUSG00000040857	ENSMUSG00000040857	Erf	protein_coding	24.1195	8.70692	21.7938	11.1775	2.87684	4.22749	5.65451	4.31471	3.34605	GFP_GM-GFP_DM4vsGFP_GM
ENSMUSG00000005447	ENSMUSG00000005447	Pafah1b3	protein_coding	12.5347	6.58397	10.9026	7.18608	0.279344	0.475913	3.08729	1.11331	0.457726	GFP_GM-GFP_DM4vsGFP_GM
ENSMUSG00000040725	ENSMUSG00000040725	Hnrnpul1	protein_coding	36.5436	18.4834	36.5596	20.2464	8.26563	9.32295	10.6466	9.39437	7.79524	GFP_GM-GFP_DM4vsGFP_GM
ENSMUSG00000003752	ENSMUSG00000003752	Itpkc	protein_coding	0.693841	1.73982	0.850088	1.45094	1.97459	3.13049	2.10239	1.62918	1.85092	GFP_GM-GFP_DM4vsGFP_GM
ENSMUSG00000003363	ENSMUSG00000003363	Pld3	protein_coding	12.679	53.7271	13.8526	67.6747	7.49005	9.6594	39.343	18.8678	13.0523	GFP_GM-GFP_DM4vsGFP_GM
ENSMUSG00000109015	ENSMUSG00000109015	Gm31024	TEC	0.188811	0.512571	0.132258	0.363991	0.214883	0.180731	0.235011	0.20755	0.178906	GFP_GM-GFP_DM4vsGFP_GM
ENSMUSG00000030595	ENSMUSG00000030595	Nfkbib	protein_coding	9.98318	7.36788	7.71648	8.667	10.2693	13.8359	6.69172	5.92269	8.98509	GFP_GM-GFP_DM4vsGFP_GM
ENSMUSG00000030592	ENSMUSG00000030592	Ryr1	protein_coding	0.15204	56.8355	0.0633355	23.625	190.993	134.463	61.2454	111.706	152.324	GFP_GM-GFP_DM4vsGFP_GM
ENSMUSG00000030590	ENSMUSG00000030590	Fam98c	protein_coding	0.845103	1.53515	0.689153	1.37106	7.65775	5.56805	4.05612	6.97985	8.33785	GFP_GM-GFP_DM4vsGFP_GM
ENSMUSG00000037239	ENSMUSG00000037239	Spred3	protein_coding	2.59019	4.43497	1.97525	3.67127	0.434924	0.809301	1.30987	1.2491	0.774976	GFP_GM-GFP_DM4vsGFP_GM
ENSMUSG00000030583	ENSMUSG00000030583	Sipa1l3	protein_coding	5.26031	3.30159	4.70044	3.14729	0.451803	0.565507	0.68527	0.763421	0.461292	GFP_GM-GFP_DM4vsGFP_GM
ENSMUSG00000036845	ENSMUSG00000036845	Lin37	protein_coding	7.8878	8.87982	6.79927	8.53588	4.16312	7.26993	6.5531	7.1445	6.96624	GFP_GM-GFP_DM4vsGFP_GM
ENSMUSG00000006307	ENSMUSG00000006307	Kmt2b	protein_coding	8.35061	9.34449	8.11457	7.48525	4.38602	4.47099	4.49019	5.65132	4.37087	GFP_GM-GFP_DM4vsGFP_GM
ENSMUSG00000036733	ENSMUSG00000036733	Rbm42	protein_coding	0.0680628	0.110111	0.0645154	0.102774	0.0171141	0.0319148	0.0347321	0.0115881	0	GFP_GM-GFP_DM4vsGFP_GM
ENSMUSG00000094365	ENSMUSG00000094365	Gm21982	processed_transcript	0.00786013	0	0.0294904	0.00816175	0	0	0	0	0	GFP_GM-GFP_DM4vsGFP_GM
ENSMUSG00000058239	ENSMUSG00000058239	Usf2	protein_coding	12.7888	9.84523	10.6536	12.4238	20.0486	15.7671	13.8889	15.2771	18.1724	GFP_GM-GFP_DM4vsGFP_GM
ENSMUSG00000036427	ENSMUSG00000036427	Gpi1	protein_coding	76.0339	82.7297	71.5083	89.6955	174.645	122.795	77.8501	174.082	183.842	GFP_GM-GFP_DM4vsGFP_GM
ENSMUSG00000066568	ENSMUSG00000066568	Lsm14a	protein_coding	15.7995	10.963	15.9587	15.2444	13.3747	13.4354	8.9604	8.96092	9.23456	GFP_GM-GFP_DM4vsGFP_GM
ENSMUSG00000034875	ENSMUSG00000034875	Nudt19	protein_coding	8.2945	3.1337	8.68203	4.34035	21.3736	15.4519	5.43421	10.3177	18.931	GFP_GM-GFP_DM4vsGFP_GM
ENSMUSG00000074170	ENSMUSG00000074170	Plekhf1	protein_coding	3.37573	2.21728	3.44185	2.94107	2.96596	1.88066	1.59499	1.83603	3.18546	GFP_GM-GFP_DM4vsGFP_GM
ENSMUSG00000074166	ENSMUSG00000074166	AW146154	protein_coding	0.451889	0.931956	0.37068	0.756387	0.759585	0.509248	0.50014	0.579222	0.62073	GFP_GM-GFP_DM4vsGFP_GM
ENSMUSG00000090744	ENSMUSG00000090744	Gm6871	protein_coding	0.0780524	0.0909336	0.0746087	0.0680151	0	0	0	0	0	GFP_GM-GFP_DM4vsGFP_GM
ENSMUSG00000074158	ENSMUSG00000074158	Zfp976	protein_coding	0.845372	0.916952	0.435958	0.521167	0.251199	0.175306	0.0900522	0.212904	0.123897	GFP_GM-GFP_DM4vsGFP_GM
ENSMUSG00000092225	ENSMUSG00000092225	Gm2381	protein_coding	0.282377	0.118446	0.0484402	0.0395738	0	0	0	0	0	GFP_GM-GFP_DM4vsGFP_GM
ENSMUSG00000038539	ENSMUSG00000038539	Atf5	protein_coding	70	57.5948	91.055	138.5	63.2376	59.4457	24.2823	20.7179	34.0883	GFP_GM-GFP_DM4vsGFP_GM
ENSMUSG00000109198	ENSMUSG00000109198	D7Bwg0826e	TEC	0.318562	0.308386	0.186304	0.133905	3.06648	1.84665	1.24078	1.82724	2.9526	GFP_GM-GFP_DM4vsGFP_GM
ENSMUSG00000050708	ENSMUSG00000050708	Ftl1	protein_coding	186.636	25.2559	135.359	32.5557	77.9425	247.576	443.143	175.192	105.563	GFP_GM-GFP_DM4vsGFP_GM
ENSMUSG00000003269	ENSMUSG00000003269	Cyth2	protein_coding	21.9531	18.2516	16.7692	16.6201	5.81557	8.109	7.1766	5.07453	5.15375	GFP_GM-GFP_DM4vsGFP_GM
ENSMUSG00000058743	ENSMUSG00000058743	Kcnj14	protein_coding	0.0105952	0	0.0208117	0.0114781	0.0433256	0.025701	0.110068	0.0712085	0.0427798	GFP_GM-GFP_DM4vsGFP_GM
ENSMUSG00000109962	ENSMUSG00000109962	1700025L06Rik	lincRNA	0.175985	5.88755	0.0519515	2.3848	0.124568	0.430114	2.5692	0.359852	0.238956	GFP_GM-GFP_DM4vsGFP_GM
ENSMUSG00000043262	ENSMUSG00000043262	Uevld	protein_coding	1.84802	1.37799	2.27548	1.28423	1.08508	0.970428	0.846546	1.01613	1.09232	GFP_GM-GFP_DM4vsGFP_GM
ENSMUSG00000049516	ENSMUSG00000049516	Spty2d1	protein_coding	4.7437	5.19611	4.53612	6.39563	1.02347	1.29531	3.35687	1.61578	1.22037	GFP_GM-GFP_DM4vsGFP_GM
ENSMUSG00000109536	ENSMUSG00000109536	9330162G02Rik	TEC	0.101196	0.0890213	0.0962255	0.0493125	0.171873	0.171955	0.151262	0.188487	0.169338	GFP_GM-GFP_DM4vsGFP_GM
ENSMUSG00000000948	ENSMUSG00000000948	Gm38393	protein_coding	0.203464	0.422558	0.319529	0.227012	0.0979673	0.0419697	0.0721392	0.0450189	0.083109	GFP_GM-GFP_DM4vsGFP_GM
ENSMUSG00000030521	ENSMUSG00000030521	Mphosph10	protein_coding	15.9087	6.34857	13.7968	7.80747	4.6403	6.65641	3.90326	3.83661	4.23909	GFP_GM-GFP_DM4vsGFP_GM
ENSMUSG00000030509	ENSMUSG00000030509	Asb7	protein_coding	2.51691	3.08318	2.34381	3.56297	1.66787	1.4998	1.85104	1.80729	1.68926	GFP_GM-GFP_DM4vsGFP_GM
ENSMUSG00000025789	ENSMUSG00000025789	St8sia2	protein_coding	0.360065	0.863983	0	0.280291	0.175373	0.133199	9.51549	0.620793	0.426514	GFP_GM-GFP_DM4vsGFP_GM
ENSMUSG00000025790	ENSMUSG00000025790	Slco3a1	protein_coding	3.95318	8.46686	4.13773	8.70726	5.69486	4.47374	3.49148	3.16311	3.04902	GFP_GM-GFP_DM4vsGFP_GM
ENSMUSG00000053025	ENSMUSG00000053025	Sv2b	protein_coding	0.238921	0.780872	0.0676634	0.773551	0.103404	0.0488243	0.218438	0.040119	0.103834	GFP_GM-GFP_DM4vsGFP_GM
ENSMUSG00000108350	ENSMUSG00000108350	Gm44950	TEC	3.67	1.24463	3.64456	1.66197	0.94142	0.807018	0.654733	0.815925	0.967314	GFP_GM-GFP_DM4vsGFP_GM
ENSMUSG00000030541	ENSMUSG00000030541	Idh2	protein_coding	61.3952	37.2148	57.0136	44.3464	109.676	47.0006	50.3812	47.1825	91.4038	GFP_GM-GFP_DM4vsGFP_GM
ENSMUSG00000030527	ENSMUSG00000030527	Crtc3	protein_coding	2.97591	2.86351	3.08224	3.51199	2.40657	1.67451	1.90813	2.1858	2.05284	GFP_GM-GFP_DM4vsGFP_GM
ENSMUSG00000061787	ENSMUSG00000061787	Rps17	protein_coding	119.037	39.2362	105.009	53.6682	126.361	124.873	162.959	105.548	124.268	GFP_GM-GFP_DM4vsGFP_GM
ENSMUSG00000109541	ENSMUSG00000109541	Gm6112	processed_pseudogene	0.326311	0.164021	0.13517	0.0991607	0	0	0	0	0	GFP_GM-GFP_DM4vsGFP_GM
ENSMUSG00000030630	ENSMUSG00000030630	Fah	protein_coding	12.5941	16.5986	12.2112	16.7135	0.431765	0.656575	1.64913	1.30064	1.12737	GFP_GM-GFP_DM4vsGFP_GM
ENSMUSG00000039428	ENSMUSG00000039428	Tmem135	protein_coding	2.58648	3.15292	2.56105	3.96667	3.26934	2.50188	2.40718	2.66116	3.42425	GFP_GM-GFP_DM4vsGFP_GM
ENSMUSG00000039405	ENSMUSG00000039405	Prss23	protein_coding	15.3643	25.2962	16.5425	36.2282	27.8223	26.0437	13.3849	26.2675	29.1325	GFP_GM-GFP_DM4vsGFP_GM
ENSMUSG00000041328	ENSMUSG00000041328	Pcf11	protein_coding	7.44077	6.94876	8.18115	5.70895	3.48078	2.59978	3.3051	2.89036	3.24726	GFP_GM-GFP_DM4vsGFP_GM
ENSMUSG00000053049	ENSMUSG00000053049	Gm15413	antisense_RNA	0.320149	0.498637	0.102384	0.486899	0	0.129554	0.0772748	0.0606766	0	GFP_GM-GFP_DM4vsGFP_GM
ENSMUSG00000035713	ENSMUSG00000035713	Usp35	protein_coding	0.542927	1.39957	0.677897	1.39281	0.464936	0.613183	1.51243	0.98584	0.62673	GFP_GM-GFP_DM4vsGFP_GM
ENSMUSG00000042797	ENSMUSG00000042797	Aqp11	protein_coding	0.0554161	0.04388	0.0600831	0.0336711	0.12611	0.190662	0.140527	0.31027	0.190789	GFP_GM-GFP_DM4vsGFP_GM
ENSMUSG00000074006	ENSMUSG00000074006	Omp	protein_coding	0.177456	0.160355	0.382516	0.118816	0.0536503	0.0325698	0.174929	0.0354777	0.054213	GFP_GM-GFP_DM4vsGFP_GM
ENSMUSG00000108449	ENSMUSG00000108449	Gm44507	lincRNA	0.864713	0.703253	0.0830226	0.375174	0	0.110952	0	0	0	GFP_GM-GFP_DM4vsGFP_GM
ENSMUSG00000030747	ENSMUSG00000030747	Dgat2	protein_coding	1.69598	0.703881	1.30327	0.87984	16.9557	6.00035	1.74638	5.39416	9.1998	GFP_GM-GFP_DM4vsGFP_GM
ENSMUSG00000070436	ENSMUSG00000070436	Serpinh1	protein_coding	298.707	348.787	325.046	550.696	39.7045	58.4998	196.359	105.094	72.2984	GFP_GM-GFP_DM4vsGFP_GM
ENSMUSG00000030718	ENSMUSG00000030718	Ppme1	protein_coding	20.3735	26.3484	19.8261	25.4486	11.8157	14.1821	11.0712	13.5009	14.3357	GFP_GM-GFP_DM4vsGFP_GM
ENSMUSG00000008318	ENSMUSG00000008318	Relt	protein_coding	5.01406	1.96328	3.91744	1.37455	10.5344	11.7301	6.74384	4.10243	11.3423	GFP_GM-GFP_DM4vsGFP_GM
ENSMUSG00000064307	ENSMUSG00000064307	Lrrc51	protein_coding	0.121015	0.540891	0.257531	0.499468	2.65082	2.58021	2.0262	2.79537	2.9726	GFP_GM-GFP_DM4vsGFP_GM
ENSMUSG00000070426	ENSMUSG00000070426	Rnf121	protein_coding	7.27586	6.07572	7.26831	6.6072	5.64595	6.40441	4.44385	4.16708	4.9217	GFP_GM-GFP_DM4vsGFP_GM
ENSMUSG00000030879	ENSMUSG00000030879	Mrpl17	protein_coding	7.05729	3.62681	7.12377	4.40693	5.14672	5.59523	5.20367	4.83538	5.8712	GFP_GM-GFP_DM4vsGFP_GM
ENSMUSG00000035901	ENSMUSG00000035901	Dennd5a	protein_coding	14.7641	16.4125	14.8356	19.1476	8.06855	8.87175	7.84658	8.4849	7.74964	GFP_GM-GFP_DM4vsGFP_GM
ENSMUSG00000047554	ENSMUSG00000047554	Tmem41b	protein_coding	3.57634	4.11779	3.61391	4.09758	2.49893	5.50018	1.67083	1.89234	2.81765	GFP_GM-GFP_DM4vsGFP_GM
ENSMUSG00000058420	ENSMUSG00000058420	Syt17	protein_coding	1.65428	2.26338	1.79806	5.07898	0.0899468	0.111552	0.273857	0.261219	0.218474	GFP_GM-GFP_DM4vsGFP_GM
ENSMUSG00000109517	ENSMUSG00000109517	Gm44763	antisense_RNA	0.276461	0.835007	0.153936	0.487943	0.151037	0.319056	0.284607	0.257725	0.214709	GFP_GM-GFP_DM4vsGFP_GM
ENSMUSG00000030929	ENSMUSG00000030929	Eri2	protein_coding	1.96405	0.557083	2.1666	0.550515	0.250739	0.284526	0.475848	0.39471	0.250607	GFP_GM-GFP_DM4vsGFP_GM
ENSMUSG00000030872	ENSMUSG00000030872	Gga2	protein_coding	6.64546	6.88216	4.86289	5.57028	2.9793	4.55662	11.5344	7.90697	5.12959	GFP_GM-GFP_DM4vsGFP_GM
ENSMUSG00000030871	ENSMUSG00000030871	Ears2	protein_coding	1.98633	2.09182	1.94818	1.81202	1.93936	2.21645	1.62587	1.59275	1.84201	GFP_GM-GFP_DM4vsGFP_GM
ENSMUSG00000086942	ENSMUSG00000086942	Gm15489	antisense_RNA	0.270117	0.17682	0.350365	0.164307	0.0797334	0.0782251	0.309249	0.109711	0.0774921	GFP_GM-GFP_DM4vsGFP_GM
ENSMUSG00000030766	ENSMUSG00000030766	Arhgap17	protein_coding	5.04284	3.89251	4.30804	3.36938	1.89284	2.49328	2.95144	2.35045	1.80097	GFP_GM-GFP_DM4vsGFP_GM
ENSMUSG00000030722	ENSMUSG00000030722	Nfatc2ip	protein_coding	2.90566	1.57413	2.96264	1.31233	1.43944	1.73532	1.21257	1.13777	1.46309	GFP_GM-GFP_DM4vsGFP_GM
ENSMUSG00000030733	ENSMUSG00000030733	Sh2b1	protein_coding	19.8497	33.499	15.4148	30.4562	22.5922	26.2252	18.585	23.34	24.5369	GFP_GM-GFP_DM4vsGFP_GM
ENSMUSG00000030738	ENSMUSG00000030738	Eif3c	protein_coding	107.551	74.6525	101.068	101.357	48.7587	52.9846	43.9062	40.0403	44.7327	GFP_GM-GFP_DM4vsGFP_GM
ENSMUSG00000030697	ENSMUSG00000030697	Ppp4c	protein_coding	18.4177	8.59557	18.1714	10.1943	5.37844	7.70493	9.49993	7.35689	6.43094	GFP_GM-GFP_DM4vsGFP_GM
ENSMUSG00000030695	ENSMUSG00000030695	Aldoa	protein_coding	313.421	508.918	282.092	420.74	6904.33	4858.59	1505.93	3458.24	5256.73	GFP_GM-GFP_DM4vsGFP_GM
ENSMUSG00000059981	ENSMUSG00000059981	Taok2	protein_coding	9.59176	11.6074	9.65869	9.52011	6.18942	5.85852	6.66273	8.82712	7.08224	GFP_GM-GFP_DM4vsGFP_GM
ENSMUSG00000042502	ENSMUSG00000042502	Cd2bp2	protein_coding	15.5843	14.4375	16.2439	16.7166	9.33009	10.3321	9.28715	9.72307	10.1317	GFP_GM-GFP_DM4vsGFP_GM
ENSMUSG00000045757	ENSMUSG00000045757	Zfp764	protein_coding	1.45211	1.30466	1.22884	1.29085	0.729613	1.13222	1.22834	1.13054	0.985732	GFP_GM-GFP_DM4vsGFP_GM
ENSMUSG00000099579	ENSMUSG00000099579	1700120K04Rik	antisense_RNA	0	0	0	0	0.573282	0.534588	0.64276	0.747742	0.431499	GFP_GM-GFP_DM4vsGFP_GM
ENSMUSG00000030814	ENSMUSG00000030814	Bcl7c	protein_coding	5.03028	3.02274	4.56866	3.2888	3.37602	5.79194	4.6163	3.99729	4.30226	GFP_GM-GFP_DM4vsGFP_GM
ENSMUSG00000108402	ENSMUSG00000108402	9430064I24Rik	TEC	0.131297	0.335263	0.116447	0.273174	1.9134	4.43908	3.39795	3.12254	2.49643	GFP_GM-GFP_DM4vsGFP_GM
ENSMUSG00000049728	ENSMUSG00000049728	Zfp668	protein_coding	2.59737	2.33199	2.15146	2.07994	0.884085	0.938129	1.05935	0.875416	0.834685	GFP_GM-GFP_DM4vsGFP_GM
ENSMUSG00000030846	ENSMUSG00000030846	Tial1	protein_coding	14.8046	11.6032	14.9534	10.3548	6.93427	5.56837	6.04784	5.94608	6.99122	GFP_GM-GFP_DM4vsGFP_GM
ENSMUSG00000030849	ENSMUSG00000030849	Fgfr2	protein_coding	0.131595	0.100006	0.828845	0.455703	0.0264211	0.0430007	0.15022	0.173381	0.0605276	GFP_GM-GFP_DM4vsGFP_GM
ENSMUSG00000030850	ENSMUSG00000030850	Ate1	protein_coding	7.69996	6.98239	7.80048	7.06373	7.90915	8.0814	7.18341	5.11398	6.54441	GFP_GM-GFP_DM4vsGFP_GM
ENSMUSG00000040177	ENSMUSG00000040177	2310057M21Rik	protein_coding	1.24334	0.976412	1.19677	0.869842	1.42718	1.64869	0.771904	1.19661	1.22787	GFP_GM-GFP_DM4vsGFP_GM
ENSMUSG00000040167	ENSMUSG00000040167	Ikzf5	protein_coding	0.486958	0.433211	0.444702	0.355991	3.10362	3.00255	1.93049	1.83758	2.66302	GFP_GM-GFP_DM4vsGFP_GM
ENSMUSG00000030960	ENSMUSG00000030960	Eef1akmt2	protein_coding	8.54136	4.33343	8.82121	5.22952	1.93512	2.28805	2.60913	2.76614	2.27589	GFP_GM-GFP_DM4vsGFP_GM
ENSMUSG00000054555	ENSMUSG00000054555	Adam12	protein_coding	2.37352	3.36197	3.94315	4.27116	0.172287	0.488796	3.50354	2.24028	0.659621	GFP_GM-GFP_DM4vsGFP_GM
ENSMUSG00000097471	ENSMUSG00000097471	5830432E09Rik	antisense_RNA	0.186747	0.101566	0.148225	0.0625185	0.0503326	0.101739	0.241205	0.208054	0.107935	GFP_GM-GFP_DM4vsGFP_GM
ENSMUSG00000060314	ENSMUSG00000060314	Zfp941	protein_coding	0.0501653	0	0.0419311	0.00661422	0	0.0444303	0.042458	0.0464111	0	GFP_GM-GFP_DM4vsGFP_GM
ENSMUSG00000025484	ENSMUSG00000025484	Bet1l	protein_coding	2.52614	5.17278	2.34479	4.46781	2.50665	3.48775	5.73123	3.89521	2.65743	GFP_GM-GFP_DM4vsGFP_GM
ENSMUSG00000038650	ENSMUSG00000038650	Rnh1	protein_coding	70.2978	71.4787	56.6911	68.7682	16.2059	81.9118	58.6247	19.1654	17.7316	GFP_GM-GFP_DM4vsGFP_GM
ENSMUSG00000048191	ENSMUSG00000048191	Muc6	protein_coding	0.0159087	0.132285	0.0180344	0.0945444	0.731876	0.789669	1.20916	0.976799	1.04262	GFP_GM-GFP_DM4vsGFP_GM
ENSMUSG00000025139	ENSMUSG00000025139	Tollip	protein_coding	12.8163	13.0042	13.3579	16.5669	8.89648	12.4122	6.62911	6.6889	8.62536	GFP_GM-GFP_DM4vsGFP_GM
ENSMUSG00000037887	ENSMUSG00000037887	Dusp8	protein_coding	2.93318	4.40597	2.15788	5.44129	11.8257	5.908	2.9867	8.08331	7.70684	GFP_GM-GFP_DM4vsGFP_GM
ENSMUSG00000043795	ENSMUSG00000043795	Prr33	lincRNA	2.39753	18.0096	2.14744	7.89089	113.355	65.9712	28.7518	61.945	98.5929	GFP_GM-GFP_DM4vsGFP_GM
ENSMUSG00000059277	ENSMUSG00000059277	R74862	processed_transcript	0.58891	0.82306	0.305127	0.732859	2.01748	2.57725	5.11617	3.46453	2.59694	GFP_GM-GFP_DM4vsGFP_GM
ENSMUSG00000101609	ENSMUSG00000101609	Kcnq1ot1	antisense_RNA	0.148419	0.221146	0.15968	0.155075	0.243029	0.209933	0.278951	0.401432	0.320296	GFP_GM-GFP_DM4vsGFP_GM
ENSMUSG00000059119	ENSMUSG00000059119	Nap1l4	protein_coding	46.7329	27.6939	40.8765	28.4683	68.7553	55.2966	38.2054	56.3227	67.3381	GFP_GM-GFP_DM4vsGFP_GM
ENSMUSG00000037613	ENSMUSG00000037613	Tnfrsf23	protein_coding	11.8388	30.2682	9.58614	26.7502	1.88042	12.7447	7.53505	3.91262	5.7388	GFP_GM-GFP_DM4vsGFP_GM
ENSMUSG00000065952	ENSMUSG00000065952	C330021F23Rik	protein_coding	0	0	0	0	1.46444	1.81133	3.04258	1.9343	1.28463	GFP_GM-GFP_DM4vsGFP_GM
ENSMUSG00000004626	ENSMUSG00000004626	Stxbp2	protein_coding	2.17353	1.98626	3.06721	2.74129	0.682476	1.63105	4.29374	1.19315	0.939636	GFP_GM-GFP_DM4vsGFP_GM
ENSMUSG00000011832	ENSMUSG00000011832	Evi5l	protein_coding	2.73207	3.60821	2.88851	3.65236	2.36725	2.59831	1.94887	1.87338	2.00182	GFP_GM-GFP_DM4vsGFP_GM
ENSMUSG00000046589	ENSMUSG00000046589	Lrrc8e	protein_coding	2.5318	1.61613	2.31682	1.79329	0.0181159	0.0176515	0.10268	0.0774667	0.0820752	GFP_GM-GFP_DM4vsGFP_GM
ENSMUSG00000109489	ENSMUSG00000109489	Gm7451	processed_pseudogene	0.0629367	0.124017	0.060786	0.0933894	0	0.136697	0.0541513	0.0987312	0.029334	GFP_GM-GFP_DM4vsGFP_GM
ENSMUSG00000031497	ENSMUSG00000031497	Tnfsf13b	protein_coding	0.0818161	0.180431	0.0536642	0.338553	0.0611488	0.0743738	0.131167	0.15931	0.0676952	GFP_GM-GFP_DM4vsGFP_GM
ENSMUSG00000031445	ENSMUSG00000031445	Proz	protein_coding	0.17569	0.322409	0.172792	0.320644	0.118596	0.185237	0.31044	0.182743	0.163037	GFP_GM-GFP_DM4vsGFP_GM
ENSMUSG00000031446	ENSMUSG00000031446	Cul4a	protein_coding	21.8364	27.6036	22.8759	25.7352	16.9468	15.2259	12.8168	17.4339	18.9669	GFP_GM-GFP_DM4vsGFP_GM
ENSMUSG00000031461	ENSMUSG00000031461	Myom2	protein_coding	0.193244	103.871	0.150213	61.2982	183.562	172.497	96.4619	183.388	213.657	GFP_GM-GFP_DM4vsGFP_GM
ENSMUSG00000110129	ENSMUSG00000110129	Gm45453	TEC	0.174586	0.403048	0.363878	0.635386	0.950249	0.516963	0.0876476	0.663219	0.467679	GFP_GM-GFP_DM4vsGFP_GM
ENSMUSG00000031543	ENSMUSG00000031543	Ank1	protein_coding	0.917419	5.5878	1.04454	2.92456	49.9133	29.4312	20.8799	31.4279	51.8577	GFP_GM-GFP_DM4vsGFP_GM
ENSMUSG00000031556	ENSMUSG00000031556	Tm2d2	protein_coding	25.2149	22.6445	25.149	29.0377	20.8393	16.1399	15.122	15.1695	19.5084	GFP_GM-GFP_DM4vsGFP_GM
ENSMUSG00000031574	ENSMUSG00000031574	Star	protein_coding	1.35161	2.06861	1.18352	1.98187	1.03551	0.82469	0.524125	0.629026	0.649951	GFP_GM-GFP_DM4vsGFP_GM
ENSMUSG00000013878	ENSMUSG00000013878	Rnf170	protein_coding	1.3988	2.08653	1.49148	2.16303	3.95516	3.20836	1.89134	2.60032	3.57441	GFP_GM-GFP_DM4vsGFP_GM
ENSMUSG00000037214	ENSMUSG00000037214	Thap1	protein_coding	3.94215	2.78856	4.2867	3.07825	1.47571	1.74166	1.46762	1.38051	1.48175	GFP_GM-GFP_DM4vsGFP_GM
ENSMUSG00000031485	ENSMUSG00000031485	Plpbp	protein_coding	5.09074	4.90589	5.48025	4.55509	4.54346	3.62738	2.44744	2.84842	4.88785	GFP_GM-GFP_DM4vsGFP_GM
ENSMUSG00000031577	ENSMUSG00000031577	Tti2	protein_coding	2.43635	3.25778	2.48684	3.27662	3.61959	4.69882	3.16151	2.98776	3.67035	GFP_GM-GFP_DM4vsGFP_GM
ENSMUSG00000074384	ENSMUSG00000074384	AI429214	protein_coding	1.35139	6.36758	1.7581	5.2155	0.0803944	0.131517	0.390882	0.419642	0.0976681	GFP_GM-GFP_DM4vsGFP_GM
ENSMUSG00000031595	ENSMUSG00000031595	Pdgfrl	protein_coding	0.731456	4.87983	0.850694	8.54096	1.00291	0.464743	7.7859	7.19662	2.81989	GFP_GM-GFP_DM4vsGFP_GM
ENSMUSG00000031592	ENSMUSG00000031592	Pcm1	protein_coding	24.8513	21.8825	27.3138	21.0116	6.2105	4.98222	4.80145	6.44972	6.49781	GFP_GM-GFP_DM4vsGFP_GM
ENSMUSG00000031626	ENSMUSG00000031626	Sorbs2	protein_coding	1.63604	6.12286	1.01898	7.02528	0.720806	0.837955	1.25531	0.774563	0.783421	GFP_GM-GFP_DM4vsGFP_GM
ENSMUSG00000031629	ENSMUSG00000031629	Cenpu	protein_coding	3.57802	0.318307	3.94269	0.127075	0.280291	0.345915	0.70748	0.687665	0.267073	GFP_GM-GFP_DM4vsGFP_GM
ENSMUSG00000031562	ENSMUSG00000031562	Dctd	protein_coding	12.6538	1.99973	12.6956	2.09773	0.352348	1.24449	1.08946	0.697527	0.499459	GFP_GM-GFP_DM4vsGFP_GM
ENSMUSG00000100706	ENSMUSG00000100706	Gm19744	processed_transcript	0.137142	0.290123	0.145826	0.181054	0	0.0179911	0.0215435	0	0	GFP_GM-GFP_DM4vsGFP_GM
ENSMUSG00000031519	ENSMUSG00000031519	Asb5	protein_coding	60.4236	104.78	43.6368	119.811	64.919	140.43	39.9468	51.3533	73.0064	GFP_GM-GFP_DM4vsGFP_GM
ENSMUSG00000038206	ENSMUSG00000038206	Fbxo8	protein_coding	3.35573	4.23246	3.99574	5.16753	4.47837	3.01983	2.0786	2.68175	3.73214	GFP_GM-GFP_DM4vsGFP_GM
ENSMUSG00000110419	ENSMUSG00000110419	AW046200	bidirectional_promoter_lncRNA	0.264363	0.782091	0.219634	0.401877	0.17446	0.349033	0.292494	0.241145	0.275209	GFP_GM-GFP_DM4vsGFP_GM
ENSMUSG00000038005	ENSMUSG00000038005	Hpf1	protein_coding	18.2123	4.97293	17.3245	4.84599	1.85794	1.92416	2.28323	1.44395	1.78866	GFP_GM-GFP_DM4vsGFP_GM
ENSMUSG00000031644	ENSMUSG00000031644	Nek1	protein_coding	4.03608	6.74379	4.72702	7.08092	0.989863	0.814288	1.15214	1.08776	0.989878	GFP_GM-GFP_DM4vsGFP_GM
ENSMUSG00000109693	ENSMUSG00000109693	Gm45483	TEC	0.0520856	0.102634	0.0505483	0.0556232	0.235417	0.0226257	0.133347	0.0515603	0.162484	GFP_GM-GFP_DM4vsGFP_GM
ENSMUSG00000031642	ENSMUSG00000031642	Sh3rf1	protein_coding	5.58541	10.3755	4.32467	7.31805	0.602286	0.694717	2.94192	0.963612	0.530471	GFP_GM-GFP_DM4vsGFP_GM
ENSMUSG00000014907	ENSMUSG00000014907	Naf1	protein_coding	11.3954	3.98547	12.2305	5.80924	1.62376	2.25715	1.23515	1.48824	1.32697	GFP_GM-GFP_DM4vsGFP_GM
ENSMUSG00000087266	ENSMUSG00000087266	Gm15991	antisense_RNA	0.01388	0.0248721	0	0.0228717	0.176707	0.148395	0.150299	0.149583	0.205994	GFP_GM-GFP_DM4vsGFP_GM
ENSMUSG00000036246	ENSMUSG00000036246	Gmip	protein_coding	3.69751	5.25938	4.02809	3.53529	1.42574	2.00815	5.25156	2.91157	1.6742	GFP_GM-GFP_DM4vsGFP_GM
ENSMUSG00000002345	ENSMUSG00000002345	Borcs8	protein_coding	7.42645	7.57432	6.83943	9.38269	5.84962	4.03038	6.32054	5.61169	6.0409	GFP_GM-GFP_DM4vsGFP_GM
ENSMUSG00000036054	ENSMUSG00000036054	Sugp2	protein_coding	1.57955	4.18394	1.62628	2.8401	4.78468	2.87788	2.29084	3.51672	4.19248	GFP_GM-GFP_DM4vsGFP_GM
ENSMUSG00000087408	ENSMUSG00000087408	Cers1	protein_coding	0.0276279	0.933907	0.106606	0.584914	1.58524	1.39162	1.67046	2.00422	2.08429	GFP_GM-GFP_DM4vsGFP_GM
ENSMUSG00000109523	ENSMUSG00000109523	Gdf1	protein_coding	0	0	0	0	0	0	0	0	0	GFP_GM-GFP_DM4vsGFP_GM
ENSMUSG00000070002	ENSMUSG00000070002	Ell	protein_coding	8.51283	10.0035	9.1584	10.5731	5.10415	5.30132	4.87339	5.83608	6.15016	GFP_GM-GFP_DM4vsGFP_GM
ENSMUSG00000031820	ENSMUSG00000031820	Babam1	protein_coding	32.8821	19.835	30.3991	20.744	23.6144	23.6957	17.8532	20.823	24.1081	GFP_GM-GFP_DM4vsGFP_GM
ENSMUSG00000003039	ENSMUSG00000003039	Fam32a	protein_coding	14.9631	10.7152	13.4487	14.5435	3.25938	3.91226	5.12876	4.08434	3.61087	GFP_GM-GFP_DM4vsGFP_GM
ENSMUSG00000042870	ENSMUSG00000042870	Tom1	protein_coding	3.10045	11.0115	4.16945	9.53984	16.1411	13.5245	13.0107	10.4372	15.9026	GFP_GM-GFP_DM4vsGFP_GM
ENSMUSG00000110244	ENSMUSG00000110244	Gm2253	processed_pseudogene	0.14509	0.249908	0.136583	0.232331	0.271345	0	0.0597006	0.467327	0.36425	GFP_GM-GFP_DM4vsGFP_GM
ENSMUSG00000110388	ENSMUSG00000110388	Gm30329	antisense_RNA	1.34668	0.918809	0.69686	0.759079	0.0391307	0.143311	0.398592	0.0481294	0.0377747	GFP_GM-GFP_DM4vsGFP_GM
ENSMUSG00000005470	ENSMUSG00000005470	Asf1b	protein_coding	42.6258	1.1631	69.821	1.25245	0.278025	1.29608	1.94554	1.20018	0.705384	GFP_GM-GFP_DM4vsGFP_GM
ENSMUSG00000001909	ENSMUSG00000001909	Trmt1	protein_coding	13.1982	12.2156	16.1562	13.2171	6.60283	6.51671	4.52927	4.22692	5.11842	GFP_GM-GFP_DM4vsGFP_GM
ENSMUSG00000033751	ENSMUSG00000033751	Gadd45gip1	protein_coding	6.35788	3.39772	8.38755	5.36759	32.9737	24.4488	14.8756	22.6894	30.3083	GFP_GM-GFP_DM4vsGFP_GM
ENSMUSG00000005161	ENSMUSG00000005161	Prdx2	protein_coding	63.7753	38.8125	76.3371	64.3511	57.0578	40.7808	44.4754	56.2751	61.6186	GFP_GM-GFP_DM4vsGFP_GM
ENSMUSG00000008167	ENSMUSG00000008167	Fbxw9	protein_coding	4.61869	8.77116	7.06294	9.85885	0.604134	0.966006	1.98694	1.31021	0.919297	GFP_GM-GFP_DM4vsGFP_GM
ENSMUSG00000005142	ENSMUSG00000005142	Man2b1	protein_coding	7.16276	11.4156	7.54644	11.7808	2.74047	3.01367	13.7341	6.28733	2.82204	GFP_GM-GFP_DM4vsGFP_GM
ENSMUSG00000047866	ENSMUSG00000047866	Lonp2	protein_coding	9.22365	15.1765	15.0832	18.9119	11.0045	8.80661	6.69079	8.50111	10.0615	GFP_GM-GFP_DM4vsGFP_GM
ENSMUSG00000036810	ENSMUSG00000036810	Cnep1r1	protein_coding	16.0038	12.0714	21.5695	16.8488	9.30364	8.26189	5.62464	6.55348	8.20718	GFP_GM-GFP_DM4vsGFP_GM
ENSMUSG00000109812	ENSMUSG00000109812	Gm45640	TEC	0.681205	1.14455	1.16269	1.35241	0.564342	0.640835	0.620475	0.711489	0.919562	GFP_GM-GFP_DM4vsGFP_GM
ENSMUSG00000031785	ENSMUSG00000031785	Adgrg1	protein_coding	3.38925	12.1059	2.12736	5.87512	5.73021	6.36252	5.06707	5.27627	4.98703	GFP_GM-GFP_DM4vsGFP_GM
ENSMUSG00000110426	ENSMUSG00000110426	Gm45757	TEC	1.19568	0.349138	0.613508	0.214266	0	0	0	0	0	GFP_GM-GFP_DM4vsGFP_GM
ENSMUSG00000031787	ENSMUSG00000031787	Katnb1	protein_coding	8.27286	4.24873	8.61399	4.23139	2.39558	2.67175	3.29689	2.15217	2.31381	GFP_GM-GFP_DM4vsGFP_GM
ENSMUSG00000031790	ENSMUSG00000031790	Mmp15	protein_coding	1.46138	14.9594	0.413509	8.31627	7.70009	5.20787	9.25469	7.49724	7.67382	GFP_GM-GFP_DM4vsGFP_GM
ENSMUSG00000074136	ENSMUSG00000074136	4930513N10Rik	antisense_RNA	0.265744	0.142834	0.344872	0.126034	0.378886	0.308377	0.173178	0.208957	0.484014	GFP_GM-GFP_DM4vsGFP_GM
ENSMUSG00000031872	ENSMUSG00000031872	Bean1	protein_coding	0.710628	1.7339	0.437424	2.53949	0.0987632	0.184366	0.250755	0.309314	0.114176	GFP_GM-GFP_DM4vsGFP_GM
ENSMUSG00000110611	ENSMUSG00000110611	Gm20163	antisense_RNA	0.503494	0.649476	0.231119	0.338248	1.82508	1.99312	11.4331	2.43413	3.19812	GFP_GM-GFP_DM4vsGFP_GM
ENSMUSG00000014786	ENSMUSG00000014786	Slc9a5	protein_coding	13.5754	8.09281	11.2096	6.98538	0.817301	1.12266	1.56329	1.73538	1.13602	GFP_GM-GFP_DM4vsGFP_GM
ENSMUSG00000014782	ENSMUSG00000014782	Plekhg4	protein_coding	3.25924	2.28766	3.4858	1.25198	0.090827	0.16565	0.921956	0.375325	0.122714	GFP_GM-GFP_DM4vsGFP_GM
ENSMUSG00000038604	ENSMUSG00000038604	Ripor1	protein_coding	20.175	36.859	18.0593	27.1314	10.0306	11.2084	9.43758	11.6488	8.38483	GFP_GM-GFP_DM4vsGFP_GM
ENSMUSG00000008450	ENSMUSG00000008450	Nutf2	protein_coding	19.7564	7.00803	15.6445	7.05503	16.113	15.4163	14.4543	15.7735	15.6015	GFP_GM-GFP_DM4vsGFP_GM
ENSMUSG00000031902	ENSMUSG00000031902	Nfatc3	protein_coding	10.3343	5.28226	10.0074	5.12554	3.03867	2.65152	2.93786	2.44177	2.61464	GFP_GM-GFP_DM4vsGFP_GM
ENSMUSG00000031904	ENSMUSG00000031904	Slc7a6	protein_coding	14.9115	9.93318	13.0323	11.9243	5.54072	4.13673	3.39043	4.23674	5.36981	GFP_GM-GFP_DM4vsGFP_GM
ENSMUSG00000060098	ENSMUSG00000060098	Prmt7	protein_coding	7.91299	4.20462	6.79581	3.89649	7.31054	6.93411	4.18658	4.71714	6.02213	GFP_GM-GFP_DM4vsGFP_GM
ENSMUSG00000031910	ENSMUSG00000031910	Has3	protein_coding	0.225391	0.39926	0.167884	0.259739	1.74014	2.34792	2.29918	1.80069	1.76716	GFP_GM-GFP_DM4vsGFP_GM
ENSMUSG00000038872	ENSMUSG00000038872	Zfhx3	protein_coding	3.85678	3.08644	3.01645	3.16897	1.08022	0.755914	0.814371	0.818088	0.848823	GFP_GM-GFP_DM4vsGFP_GM
ENSMUSG00000010936	ENSMUSG00000010936	Vac14	protein_coding	7.76737	8.16418	6.48277	6.29993	3.19484	4.27051	3.46921	2.73165	2.90754	GFP_GM-GFP_DM4vsGFP_GM
ENSMUSG00000031749	ENSMUSG00000031749	St3gal2	protein_coding	16.7496	23.9114	16.1943	29.9275	17.118	9.6698	6.85109	11.0144	13.5212	GFP_GM-GFP_DM4vsGFP_GM
ENSMUSG00000033545	ENSMUSG00000033545	Znrf1	protein_coding	6.55672	9.78778	4.67052	7.54717	18.3068	14.0866	8.95331	13.0572	16.2038	GFP_GM-GFP_DM4vsGFP_GM
ENSMUSG00000004637	ENSMUSG00000004637	Wwox	protein_coding	0.567131	0.850037	0.574872	1.3811	1.04663	0.661428	0.545534	0.891114	1.00263	GFP_GM-GFP_DM4vsGFP_GM
ENSMUSG00000034330	ENSMUSG00000034330	Plcg2	protein_coding	2.67536	3.92642	1.68542	1.6562	0.263295	1.39073	3.98597	1.23186	0.454636	GFP_GM-GFP_DM4vsGFP_GM
ENSMUSG00000031841	ENSMUSG00000031841	Cdh13	protein_coding	6.11175	51.7861	4.25188	56.4077	12.7877	9.91092	9.11607	22.0232	17.2707	GFP_GM-GFP_DM4vsGFP_GM
ENSMUSG00000092329	ENSMUSG00000092329	Gm20388	protein_coding	0	0	0	0	0	0	0	0	0	GFP_GM-GFP_DM4vsGFP_GM
ENSMUSG00000097944	ENSMUSG00000097944	A130014A01Rik	bidirectional_promoter_lncRNA	0.642735	1.45373	0.535339	1.2286	0.918989	0.861816	0.746323	0.863868	1.30088	GFP_GM-GFP_DM4vsGFP_GM
ENSMUSG00000031824	ENSMUSG00000031824	6430548M08Rik	protein_coding	3.81399	9.67656	2.27112	4.61583	3.07278	7.69148	4.49091	7.66628	4.02134	GFP_GM-GFP_DM4vsGFP_GM
ENSMUSG00000031822	ENSMUSG00000031822	Gse1	protein_coding	2.4161	2.84231	2.26595	1.89056	3.78697	5.5086	6.20636	4.2085	4.36131	GFP_GM-GFP_DM4vsGFP_GM
ENSMUSG00000074052	ENSMUSG00000074052	BC048644	bidirectional_promoter_lncRNA	0.0765059	0.0386909	0.0265456	0.0241299	0	0.0339129	0.0139036	0.00575376	0.00765665	GFP_GM-GFP_DM4vsGFP_GM
ENSMUSG00000043903	ENSMUSG00000043903	Zfp469	lincRNA	6.95057	5.66404	5.32767	6.34896	0.295958	0.487919	2.04686	1.40097	0.505556	GFP_GM-GFP_DM4vsGFP_GM
ENSMUSG00000069862	ENSMUSG00000069862	Rps12-ps9	processed_pseudogene	0.294841	0	0.497547	0	5.57855	4.51702	11.0784	5.68155	4.52695	GFP_GM-GFP_DM4vsGFP_GM
ENSMUSG00000097637	ENSMUSG00000097637	4933417D19Rik	antisense_RNA	0	0.196032	0.0228387	0.051819	0.40703	0.263351	0.408221	0.323521	0.518846	GFP_GM-GFP_DM4vsGFP_GM
ENSMUSG00000001472	ENSMUSG00000001472	Tcf25	protein_coding	51.8786	64.9928	45.5793	60.8507	40.0221	34.0457	32.2997	37.9637	39.0519	GFP_GM-GFP_DM4vsGFP_GM
ENSMUSG00000062380	ENSMUSG00000062380	Tubb3	protein_coding	56.4116	12.7195	23.8446	10.9196	0.101669	0.806696	12.3446	0.40357	0.289256	GFP_GM-GFP_DM4vsGFP_GM
ENSMUSG00000031976	ENSMUSG00000031976	Urb2	protein_coding	7.30297	4.39436	5.70917	3.51996	1.37343	2.11944	1.70007	1.78773	1.45095	GFP_GM-GFP_DM4vsGFP_GM
ENSMUSG00000089704	ENSMUSG00000089704	Galnt2	protein_coding	0.592136	0.747793	0.468458	0.602504	0.0356076	0.0859407	0.0288604	0.0392617	0.0271445	GFP_GM-GFP_DM4vsGFP_GM
ENSMUSG00000056820	ENSMUSG00000056820	Tsnax	protein_coding	15.2718	13.3898	14.0021	14.0222	29.9408	23.4617	14.0256	19.2682	26.0631	GFP_GM-GFP_DM4vsGFP_GM
ENSMUSG00000031851	ENSMUSG00000031851	Ntpcr	protein_coding	1.4533	1.26196	1.8287	2.33723	4.53267	3.4281	5.26424	4.3403	4.58324	GFP_GM-GFP_DM4vsGFP_GM
ENSMUSG00000005534	ENSMUSG00000005534	Insr	protein_coding	3.01124	8.80014	2.75078	6.23858	5.31595	4.44491	2.34647	3.78192	4.9503	GFP_GM-GFP_DM4vsGFP_GM
ENSMUSG00000069633	ENSMUSG00000069633	Pex11g	protein_coding	0.205952	0.760129	0.290759	0.579242	1.90103	1.3973	1.65644	1.34608	1.77642	GFP_GM-GFP_DM4vsGFP_GM
ENSMUSG00000040028	ENSMUSG00000040028	Elavl1	protein_coding	12.4028	6.13169	11.6845	6.60708	2.58276	3.09939	2.89205	2.4232	2.52809	GFP_GM-GFP_DM4vsGFP_GM
ENSMUSG00000049717	ENSMUSG00000049717	Lig4	protein_coding	3.8621	4.14467	3.90793	4.26273	1.55205	1.8456	1.2317	1.11524	1.22468	GFP_GM-GFP_DM4vsGFP_GM
ENSMUSG00000031502	ENSMUSG00000031502	Col4a1	protein_coding	51.2407	39.3964	34.7443	34.8956	44.2404	48.1876	41.5617	94.1737	66.3366	GFP_GM-GFP_DM4vsGFP_GM
ENSMUSG00000031508	ENSMUSG00000031508	Ankrd10	protein_coding	7.39711	29.5983	6.04687	18.6361	4.81461	21.1015	17.4387	7.03609	6.41187	GFP_GM-GFP_DM4vsGFP_GM
ENSMUSG00000038515	ENSMUSG00000038515	Grtp1	protein_coding	0.781548	4.66795	0.850181	3.0172	22.6221	20.2117	20.7855	15.392	20.6966	GFP_GM-GFP_DM4vsGFP_GM
ENSMUSG00000051978	ENSMUSG00000051978	Erich1	protein_coding	8.1254	6.7594	6.52392	6.63014	1.11378	1.45257	1.52834	1.24871	1.01154	GFP_GM-GFP_DM4vsGFP_GM
ENSMUSG00000031534	ENSMUSG00000031534	Smim19	protein_coding	9.76726	12.2929	11.3423	16.6862	21.3282	17.6481	8.44229	16.3563	20.9815	GFP_GM-GFP_DM4vsGFP_GM
ENSMUSG00000008892	ENSMUSG00000008892	Vdac3	protein_coding	15.1127	7.52867	14.8017	9.79389	87.6643	50.0994	24.2233	41.7517	65.0872	GFP_GM-GFP_DM4vsGFP_GM
ENSMUSG00000031537	ENSMUSG00000031537	Ikbkb	protein_coding	3.11847	4.84665	2.85983	4.0869	1.54902	1.78957	2.07157	1.7209	1.60838	GFP_GM-GFP_DM4vsGFP_GM
ENSMUSG00000056313	ENSMUSG00000056313	Tcim	protein_coding	2.39347	8.54243	1.08113	7.17097	13.9938	13.5168	5.95751	9.3661	9.71483	GFP_GM-GFP_DM4vsGFP_GM
ENSMUSG00000065954	ENSMUSG00000065954	Tacc1	protein_coding	8.07196	8.90394	9.13389	10.4255	2.46573	2.82506	4.02035	3.55748	2.58637	GFP_GM-GFP_DM4vsGFP_GM
ENSMUSG00000110317	ENSMUSG00000110317	Gm45250	lincRNA	0.694397	1.77276	0.692651	0.866202	0.56449	0.407174	0.605657	0.596576	0.585947	GFP_GM-GFP_DM4vsGFP_GM
ENSMUSG00000031488	ENSMUSG00000031488	Rab11fip1	protein_coding	0.95706	0.701769	1.13298	0.735916	0.0388861	0.307928	0.176149	0.0999487	0.0712651	GFP_GM-GFP_DM4vsGFP_GM
ENSMUSG00000093862	ENSMUSG00000093862	Gm5117	processed_pseudogene	0.0583319	0.0402965	0.0885945	0.0122155	0	0.013676	0.00992217	0.00993135	0	GFP_GM-GFP_DM4vsGFP_GM
ENSMUSG00000052906	ENSMUSG00000052906	Ubxn8	protein_coding	9.30587	4.22343	8.85921	4.49575	2.16081	3.9242	2.82491	2.33961	2.20794	GFP_GM-GFP_DM4vsGFP_GM
ENSMUSG00000031529	ENSMUSG00000031529	Tnks	protein_coding	7.95505	7.82519	7.74002	7.1718	1.24182	1.50647	2.19561	1.47194	1.35355	GFP_GM-GFP_DM4vsGFP_GM
ENSMUSG00000039633	ENSMUSG00000039633	Lonrf1	protein_coding	1.85817	1.88467	1.43043	1.68431	2.20284	3.63635	1.85392	1.57363	1.4803	GFP_GM-GFP_DM4vsGFP_GM
ENSMUSG00000031639	ENSMUSG00000031639	Tlr3	protein_coding	0.336022	0.41051	0.564538	0.585628	0.502961	0.463068	0.999601	1.40223	0.640711	GFP_GM-GFP_DM4vsGFP_GM
ENSMUSG00000038225	ENSMUSG00000038225	Primpol	protein_coding	0.668801	1.12273	0.842285	1.44265	0.247864	0.508769	0.995854	0.852477	0.415023	GFP_GM-GFP_DM4vsGFP_GM
ENSMUSG00000097534	ENSMUSG00000097534	Gm16675	bidirectional_promoter_lncRNA	0.101598	0.207167	0.145987	0.137582	0.122016	0.176576	0.26551	0.138564	0.100927	GFP_GM-GFP_DM4vsGFP_GM
ENSMUSG00000038069	ENSMUSG00000038069	Cdkn2aip	protein_coding	5.33806	4.69547	5.97098	4.50535	1.99411	1.66244	1.80417	1.88208	1.90929	GFP_GM-GFP_DM4vsGFP_GM
ENSMUSG00000025591	ENSMUSG00000025591	Tma16	protein_coding	3.84622	1.94268	3.13458	1.99711	1.08883	1.55057	0.760426	0.789458	0.992014	GFP_GM-GFP_DM4vsGFP_GM
ENSMUSG00000030465	ENSMUSG00000030465	Psd3	protein_coding	0.733289	1.81885	0.411946	1.30798	1.03748	0.841317	0.940744	0.740083	0.876891	GFP_GM-GFP_DM4vsGFP_GM
ENSMUSG00000036356	ENSMUSG00000036356	Csgalnact1	protein_coding	14.0603	7.4193	12.2464	10.0594	0.574094	0.833338	2.60017	1.3762	0.790139	GFP_GM-GFP_DM4vsGFP_GM
ENSMUSG00000043090	ENSMUSG00000043090	Zfp866	protein_coding	2.86255	3.92267	3.01132	3.10453	2.54341	2.06787	1.91736	2.16333	2.35726	GFP_GM-GFP_DM4vsGFP_GM
ENSMUSG00000031833	ENSMUSG00000031833	Mast3	protein_coding	10.9901	13.2105	9.3218	8.32299	0.924037	1.81731	7.69871	2.19226	1.32619	GFP_GM-GFP_DM4vsGFP_GM
ENSMUSG00000035439	ENSMUSG00000035439	Haus8	protein_coding	4.4047	1.52683	4.49925	1.18616	1.17485	1.33883	2.8064	1.69174	1.36715	GFP_GM-GFP_DM4vsGFP_GM
ENSMUSG00000034863	ENSMUSG00000034863	Ano8	protein_coding	10.386	18.7467	7.90165	16.3421	6.12279	4.42568	4.25965	4.45692	5.63757	GFP_GM-GFP_DM4vsGFP_GM
ENSMUSG00000044600	ENSMUSG00000044600	Smim7	protein_coding	13.6891	17.7518	14.1362	18.7979	15.6847	19.5962	17.6577	18.9513	20.4667	GFP_GM-GFP_DM4vsGFP_GM
ENSMUSG00000031616	ENSMUSG00000031616	Ednra	protein_coding	0.838319	5.66865	0.558203	4.87643	0.548599	0.611194	2.56019	1.54994	0.873692	GFP_GM-GFP_DM4vsGFP_GM
ENSMUSG00000031683	ENSMUSG00000031683	Lsm6	protein_coding	16.6581	3.55452	22.0227	5.149	9.65228	7.24202	10.9666	5.76857	7.60124	GFP_GM-GFP_DM4vsGFP_GM
ENSMUSG00000064325	ENSMUSG00000064325	Hhip	protein_coding	8.40485	0.250241	4.70934	0.186744	0.0506947	0.0122331	0.0138195	0.0241106	0.0436092	GFP_GM-GFP_DM4vsGFP_GM
ENSMUSG00000082491	ENSMUSG00000082491	Gm5909	processed_pseudogene	0.387869	0.0807664	0.376956	0.173492	0.0918936	0.0842202	0.096952	0.135401	0.154487	GFP_GM-GFP_DM4vsGFP_GM
ENSMUSG00000031715	ENSMUSG00000031715	Smarca5	protein_coding	26.3652	12.7033	37.7321	18.6359	4.50381	3.94592	4.54949	4.24441	4.02148	GFP_GM-GFP_DM4vsGFP_GM
ENSMUSG00000063253	ENSMUSG00000063253	Scoc	protein_coding	3.70276	1.72171	5.99592	2.45267	5.15855	4.39332	3.99197	4.63937	4.86356	GFP_GM-GFP_DM4vsGFP_GM
ENSMUSG00000036686	ENSMUSG00000036686	Cc2d1a	protein_coding	17.2375	26.4826	28.0846	36.5235	4.3502	5.04905	4.14271	3.93278	3.43086	GFP_GM-GFP_DM4vsGFP_GM
ENSMUSG00000035671	ENSMUSG00000035671	Zswim4	protein_coding	7.91655	14.0135	8.34898	18.2639	3.10197	4.87777	4.19187	3.07134	3.00746	GFP_GM-GFP_DM4vsGFP_GM
ENSMUSG00000004996	ENSMUSG00000004996	Mri1	protein_coding	6.5133	3.22949	8.81044	4.70709	5.46072	5.8272	4.71908	4.21812	3.94943	GFP_GM-GFP_DM4vsGFP_GM
ENSMUSG00000031660	ENSMUSG00000031660	Brd7	protein_coding	18.11	18.8982	23.9714	21.8478	17.3968	12.2311	9.10318	11.25	15.4083	GFP_GM-GFP_DM4vsGFP_GM
ENSMUSG00000040631	ENSMUSG00000040631	Dok4	protein_coding	2.05717	1.87171	4.50572	2.82238	6.21126	3.83854	2.49412	6.12197	6.81249	GFP_GM-GFP_DM4vsGFP_GM
ENSMUSG00000036534	ENSMUSG00000036534	Slc38a7	protein_coding	12.5497	19.7199	13.0863	33.3349	2.34399	2.83655	3.40724	2.82507	2.44848	GFP_GM-GFP_DM4vsGFP_GM
ENSMUSG00000031880	ENSMUSG00000031880	Rrad	protein_coding	1.2428	9.29761	0.502248	10.6453	4.55245	125.357	62.0225	8.97012	10.6992	GFP_GM-GFP_DM4vsGFP_GM
ENSMUSG00000031879	ENSMUSG00000031879	Fam96b	protein_coding	39.0759	29.277	29.247	30.5919	13.0551	19.3668	17.5882	10.2067	12.4457	GFP_GM-GFP_DM4vsGFP_GM
ENSMUSG00000014846	ENSMUSG00000014846	Tppp3	protein_coding	39.1448	25.6953	15.7385	39.0893	22.6212	15.5035	20.5853	25.5052	28.021	GFP_GM-GFP_DM4vsGFP_GM
ENSMUSG00000038000	ENSMUSG00000038000	Acd	protein_coding	10.3628	6.88532	8.99487	6.49841	2.40063	2.5803	2.96866	2.43965	2.41686	GFP_GM-GFP_DM4vsGFP_GM
ENSMUSG00000035237	ENSMUSG00000035237	Lcat	protein_coding	2.41162	3.41142	1.82908	1.74901	0.683696	0.491716	0.953496	0.828187	1.34828	GFP_GM-GFP_DM4vsGFP_GM
ENSMUSG00000017765	ENSMUSG00000017765	Slc12a4	protein_coding	19.7947	36.0833	16.2288	29.2314	5.95407	7.73563	7.35178	8.77147	6.84291	GFP_GM-GFP_DM4vsGFP_GM
ENSMUSG00000033106	ENSMUSG00000033106	Slc7a6os	protein_coding	9.88953	6.70588	7.74785	6.15159	2.30688	3.06388	3.0936	2.77167	2.65529	GFP_GM-GFP_DM4vsGFP_GM
ENSMUSG00000037993	ENSMUSG00000037993	Dhx38	protein_coding	17.0012	16.3984	14.3323	11.0297	4.42399	6.28932	6.22806	4.80769	3.92363	GFP_GM-GFP_DM4vsGFP_GM
ENSMUSG00000031959	ENSMUSG00000031959	Wdr59	protein_coding	2.57224	4.68427	2.4252	3.60407	1.95981	2.06858	1.65644	1.84082	2.17222	GFP_GM-GFP_DM4vsGFP_GM
ENSMUSG00000031951	ENSMUSG00000031951	Tmem231	protein_coding	1.70276	2.49386	1.7149	3.06815	0.258949	0.391001	0.340447	0.29681	0.292378	GFP_GM-GFP_DM4vsGFP_GM
ENSMUSG00000031949	ENSMUSG00000031949	Adat1	protein_coding	1.98129	1.27645	1.75833	1.03617	0.746166	0.839487	0.700594	0.786193	0.899767	GFP_GM-GFP_DM4vsGFP_GM
ENSMUSG00000031758	ENSMUSG00000031758	Cdyl2	protein_coding	0.280305	0.870894	0.223228	0.58221	0.620216	0.371158	2.95741	1.15332	0.961544	GFP_GM-GFP_DM4vsGFP_GM
ENSMUSG00000034424	ENSMUSG00000034424	Gcsh	protein_coding	18.3501	9.96408	13.8071	8.74702	31.7726	27.1909	15.861	19.2642	30.7663	GFP_GM-GFP_DM4vsGFP_GM
ENSMUSG00000031843	ENSMUSG00000031843	Mphosph6	protein_coding	12.1971	5.80044	9.41413	5.79561	1.72223	2.75509	3.83719	2.61089	2.03123	GFP_GM-GFP_DM4vsGFP_GM
ENSMUSG00000031816	ENSMUSG00000031816	Mthfsd	protein_coding	1.87371	2.66763	1.43126	2.0816	1.64008	1.34114	1.43168	1.99151	2.05909	GFP_GM-GFP_DM4vsGFP_GM
ENSMUSG00000052934	ENSMUSG00000052934	Fbxo31	protein_coding	3.48903	4.84947	3.3005	5.62644	31.403	22.2423	6.62549	10.3225	16.9055	GFP_GM-GFP_DM4vsGFP_GM
ENSMUSG00000035569	ENSMUSG00000035569	Ankrd11	protein_coding	12.8058	13.4142	11.3021	13.7612	7.99595	6.5547	4.75454	5.43989	5.45652	GFP_GM-GFP_DM4vsGFP_GM
ENSMUSG00000031970	ENSMUSG00000031970	Dbndd1	protein_coding	0.704988	2.34331	0.522764	1.75569	0.831359	0.666873	4.14966	1.01398	1.28623	GFP_GM-GFP_DM4vsGFP_GM
ENSMUSG00000085030	ENSMUSG00000085030	2810455O05Rik	lincRNA	1.14347	0.508885	0.885532	0.60336	0.302187	0.0881634	0.133365	0.276961	0.39568	GFP_GM-GFP_DM4vsGFP_GM
ENSMUSG00000037300	ENSMUSG00000037300	Ttc13	protein_coding	7.79726	9.59204	6.73561	8.3772	2.16066	2.43203	2.61765	2.61031	2.43088	GFP_GM-GFP_DM4vsGFP_GM
ENSMUSG00000031987	ENSMUSG00000031987	Egln1	protein_coding	25.5036	17.2749	19.9467	21.7716	102.358	55.9918	15.667	26.4089	51.0225	GFP_GM-GFP_DM4vsGFP_GM
ENSMUSG00000001995	ENSMUSG00000001995	Sipa1l2	protein_coding	2.69002	4.48091	2.2041	2.71138	1.36858	1.49413	3.06772	1.59319	1.81874	GFP_GM-GFP_DM4vsGFP_GM
ENSMUSG00000110697	ENSMUSG00000110697	Gm31718	lincRNA	0.145902	0.471164	0.0779331	0.52287	0.14347	0.548849	0.835661	0.289935	0.4694	GFP_GM-GFP_DM4vsGFP_GM
ENSMUSG00000031925	ENSMUSG00000031925	Maml2	protein_coding	1.63525	2.23943	3.28652	3.32814	0.810877	0.832328	1.28228	1.35552	0.878887	GFP_GM-GFP_DM4vsGFP_GM
ENSMUSG00000032009	ENSMUSG00000032009	Sesn3	protein_coding	2.08773	4.16598	2.31436	4.23059	2.01256	1.01254	1.78372	2.48185	2.3978	GFP_GM-GFP_DM4vsGFP_GM
ENSMUSG00000058192	ENSMUSG00000058192	Zfp846	protein_coding	0.846754	0.909998	0.880095	0.846899	0.299391	0.268257	0.304497	0.237651	0.324438	GFP_GM-GFP_DM4vsGFP_GM
ENSMUSG00000048429	ENSMUSG00000048429	Timm29	protein_coding	10.3014	13.8721	10.5178	13.2538	29.4211	22.8878	13.0169	26.2908	30.9721	GFP_GM-GFP_DM4vsGFP_GM
ENSMUSG00000031963	ENSMUSG00000031963	Bmper	protein_coding	2.23293	9.69246	7.06277	24.5058	0.309959	0.812648	1.60279	1.30725	0.486203	GFP_GM-GFP_DM4vsGFP_GM
ENSMUSG00000035024	ENSMUSG00000035024	Ncapd3	protein_coding	7.66861	2.43048	8.54448	1.71343	1.58356	1.09965	0.879388	1.372	1.15406	GFP_GM-GFP_DM4vsGFP_GM
ENSMUSG00000031993	ENSMUSG00000031993	Snx19	protein_coding	7.28014	12.1746	7.5794	10.2508	7.15804	6.20273	4.19011	5.09512	6.11488	GFP_GM-GFP_DM4vsGFP_GM
ENSMUSG00000041444	ENSMUSG00000041444	Arhgap32	protein_coding	1.8448	1.37202	1.68721	1.20623	0.242624	0.287015	0.466735	0.44326	0.253259	GFP_GM-GFP_DM4vsGFP_GM
ENSMUSG00000070315	ENSMUSG00000070315	4930581F22Rik	processed_transcript	0.768066	1.17986	0.887598	0.693713	0.548615	0.802554	0.967582	0.752532	0.536051	GFP_GM-GFP_DM4vsGFP_GM
ENSMUSG00000032121	ENSMUSG00000032121	Tmem218	protein_coding	1.91289	1.87954	1.72724	2.61631	2.67216	1.53229	1.19328	1.62163	2.58839	GFP_GM-GFP_DM4vsGFP_GM
ENSMUSG00000090136	ENSMUSG00000090136	Gm10177	transcribed_processed_pseudogene	0.129672	0	0	0.0702389	2.5548	2.31505	4.96796	2.28388	2.20742	GFP_GM-GFP_DM4vsGFP_GM
ENSMUSG00000025602	ENSMUSG00000025602	Zfp202	protein_coding	2.48395	1.72281	2.47555	2.14747	0.734891	0.913344	0.83923	0.744419	0.623898	GFP_GM-GFP_DM4vsGFP_GM
ENSMUSG00000032135	ENSMUSG00000032135	Mcam	protein_coding	2.94494	0.246636	1.58714	0.268893	13.7717	16.2804	10.5448	22.7691	19.1373	GFP_GM-GFP_DM4vsGFP_GM
ENSMUSG00000009927	ENSMUSG00000009927	Rps25	protein_coding	68.3328	22.6773	61.6865	29.7427	63.4539	70.2264	90.7229	62.2339	66.4994	GFP_GM-GFP_DM4vsGFP_GM
ENSMUSG00000111241	ENSMUSG00000111241	Gm19121	unprocessed_pseudogene	0	0.0338403	0	0	0.0732791	0.0372373	0.073756	0.114882	0	GFP_GM-GFP_DM4vsGFP_GM
ENSMUSG00000111521	ENSMUSG00000111521	AC122273.1	antisense_RNA	0.531995	1.20855	0.412416	0.600113	9.55514	9.43489	18.2843	7.05845	10.9502	GFP_GM-GFP_DM4vsGFP_GM
ENSMUSG00000111329	ENSMUSG00000111329	A830035O19Rik	antisense_RNA	0.123307	0.308228	0.0893764	0.184201	2.82026	2.38699	2.08149	2.5392	2.61668	GFP_GM-GFP_DM4vsGFP_GM
ENSMUSG00000042293	ENSMUSG00000042293	Gm5617	protein_coding	1.39288	2.59314	1.49161	2.26887	8.2476	4.91762	4.90222	4.79687	4.96927	GFP_GM-GFP_DM4vsGFP_GM
ENSMUSG00000032058	ENSMUSG00000032058	Ppp2r1b	protein_coding	9.74809	3.64152	9.49856	4.26046	2.01358	2.83365	2.37231	1.9585	1.61914	GFP_GM-GFP_DM4vsGFP_GM
ENSMUSG00000032050	ENSMUSG00000032050	Rdx	protein_coding	43.821	25.1613	46.8723	28.2519	42.1975	31.8824	18.3235	27.2639	38.2952	GFP_GM-GFP_DM4vsGFP_GM
ENSMUSG00000032293	ENSMUSG00000032293	Ireb2	protein_coding	10.3069	10.2909	10.2856	8.37833	3.51867	3.67153	3.67038	3.67869	3.65334	GFP_GM-GFP_DM4vsGFP_GM
ENSMUSG00000042557	ENSMUSG00000042557	Sin3a	protein_coding	15.2296	10.0035	14.5188	9.72313	3.79541	3.48068	3.95459	4.03602	3.49716	GFP_GM-GFP_DM4vsGFP_GM
ENSMUSG00000097604	ENSMUSG00000097604	Gm17322	lincRNA	0.0409656	0.0475654	0.0260698	0.0143781	0	0	0.0344691	0.0116896	0.0173812	GFP_GM-GFP_DM4vsGFP_GM
ENSMUSG00000025236	ENSMUSG00000025236	Adpgk	protein_coding	6.74969	4.37228	7.51011	4.94454	1.43741	2.10563	1.73567	2.50792	2.0092	GFP_GM-GFP_DM4vsGFP_GM
ENSMUSG00000032294	ENSMUSG00000032294	Pkm	protein_coding	420.938	206.271	397.982	244.302	796.078	685.447	283.31	508.091	744.6	GFP_GM-GFP_DM4vsGFP_GM
ENSMUSG00000032249	ENSMUSG00000032249	Anp32a	protein_coding	37.4751	18.8928	36.3729	28.7035	16.0403	18.303	17.8839	15.6882	15.3327	GFP_GM-GFP_DM4vsGFP_GM
ENSMUSG00000032387	ENSMUSG00000032387	Rbpms2	protein_coding	24.9676	9.21924	11.8581	7.57248	0.76751	0.762241	2.49093	2.15378	2.59104	GFP_GM-GFP_DM4vsGFP_GM
ENSMUSG00000033543	ENSMUSG00000033543	Gtf2a2	protein_coding	13.2408	7.97082	16.0865	8.23091	6.43398	5.59995	3.82813	4.2943	5.94421	GFP_GM-GFP_DM4vsGFP_GM
ENSMUSG00000032212	ENSMUSG00000032212	Sltm	protein_coding	10.4738	8.59217	10.6466	7.47611	3.61748	3.59899	3.61369	3.23656	3.27223	GFP_GM-GFP_DM4vsGFP_GM
ENSMUSG00000054693	ENSMUSG00000054693	Adam10	protein_coding	30.4231	30.5264	32.2009	31.3121	4.29609	5.73115	8.47963	6.72522	4.61581	GFP_GM-GFP_DM4vsGFP_GM
ENSMUSG00000038535	ENSMUSG00000038535	Zfp280d	protein_coding	1.45059	1.85776	1.4356	1.62357	0.884999	0.696216	0.783022	0.878302	0.881265	GFP_GM-GFP_DM4vsGFP_GM
ENSMUSG00000032221	ENSMUSG00000032221	Mns1	protein_coding	1.86268	0.173462	1.97674	0.230705	0.420514	0.363273	0.873055	0.864579	0.769073	GFP_GM-GFP_DM4vsGFP_GM
ENSMUSG00000032216	ENSMUSG00000032216	Nedd4	protein_coding	105.661	104.225	108.117	110.031	34.7383	32.4062	53.1101	51.1097	39.9105	GFP_GM-GFP_DM4vsGFP_GM
ENSMUSG00000032215	ENSMUSG00000032215	Rsl24d1	protein_coding	8.34338	3.01036	7.23116	4.24674	13.9167	14.5374	12.4053	12.0778	13.2407	GFP_GM-GFP_DM4vsGFP_GM
ENSMUSG00000034593	ENSMUSG00000034593	Myo5a	protein_coding	16.4091	13.5928	18.6001	17.387	0.452686	1.47741	3.40223	1.4629	0.711975	GFP_GM-GFP_DM4vsGFP_GM
ENSMUSG00000032192	ENSMUSG00000032192	Gnb5	protein_coding	2.90155	5.90384	2.22389	6.77502	9.00443	5.33771	4.23963	11.0685	9.49153	GFP_GM-GFP_DM4vsGFP_GM
ENSMUSG00000044938	ENSMUSG00000044938	Klhl31	protein_coding	0.144731	6.53846	0.0479218	3.1029	74.5819	38.6274	25.5097	44.869	72.1869	GFP_GM-GFP_DM4vsGFP_GM
ENSMUSG00000032350	ENSMUSG00000032350	Gclc	protein_coding	25.7837	10.3512	26.357	8.56298	3.54753	5.34686	3.18776	2.31568	2.93028	GFP_GM-GFP_DM4vsGFP_GM
ENSMUSG00000032349	ENSMUSG00000032349	Elovl5	protein_coding	22.3378	15.9922	23.7708	26.3512	3.95953	4.76421	6.06467	6.42379	5.20896	GFP_GM-GFP_DM4vsGFP_GM
ENSMUSG00000009828	ENSMUSG00000009828	Ick	protein_coding	2.74475	3.19735	1.99147	3.18161	0.776506	0.653057	0.919996	1.10897	0.765994	GFP_GM-GFP_DM4vsGFP_GM
ENSMUSG00000032348	ENSMUSG00000032348	Gsta4	protein_coding	173.113	32.2093	137.389	27.9237	8.31073	6.37342	2.07421	2.9479	6.79368	GFP_GM-GFP_DM4vsGFP_GM
ENSMUSG00000111709	ENSMUSG00000111709	Gm3776	protein_coding	0.439593	0.078472	0.420766	0.0371848	0	3.3113	0.286312	0.02901	0.132989	GFP_GM-GFP_DM4vsGFP_GM
ENSMUSG00000046186	ENSMUSG00000046186	Cd109	protein_coding	19.2222	9.15042	14.0145	9.05809	0.533425	1.16422	3.04942	2.65585	1.25933	GFP_GM-GFP_DM4vsGFP_GM
ENSMUSG00000032872	ENSMUSG00000032872	Cyb5r4	protein_coding	3.57021	2.18276	2.86271	2.36879	7.32501	6.79833	4.61805	4.42514	5.75985	GFP_GM-GFP_DM4vsGFP_GM
ENSMUSG00000032363	ENSMUSG00000032363	Adamts7	protein_coding	7.33637	36.0327	4.51536	34.6423	0.507983	0.815229	3.5485	2.33088	0.870631	GFP_GM-GFP_DM4vsGFP_GM
ENSMUSG00000032372	ENSMUSG00000032372	Plscr2	protein_coding	5.12711	4.33042	7.60198	8.03729	0.220414	0.420949	0.423189	0.471641	0.30525	GFP_GM-GFP_DM4vsGFP_GM
ENSMUSG00000031129	ENSMUSG00000031129	Slc9a9	protein_coding	3.12207	8.70162	3.18694	14.0795	0.359411	0.794998	5.84969	1.64441	0.454138	GFP_GM-GFP_DM4vsGFP_GM
ENSMUSG00000032409	ENSMUSG00000032409	Atr	protein_coding	1.55733	1.27687	2.18878	0.984148	0.263792	0.274467	0.270324	0.239542	0.33196	GFP_GM-GFP_DM4vsGFP_GM
ENSMUSG00000032469	ENSMUSG00000032469	Dbr1	protein_coding	11.3068	4.08317	10.456	5.02006	2.34829	2.21387	1.88068	1.73759	2.11109	GFP_GM-GFP_DM4vsGFP_GM
ENSMUSG00000037784	ENSMUSG00000037784	Dzip1l	protein_coding	4.31098	2.61398	4.12304	2.48399	0.392697	0.393007	0.677533	0.580573	0.502435	GFP_GM-GFP_DM4vsGFP_GM
ENSMUSG00000103672	ENSMUSG00000103672	Gm37621	TEC	0.233739	0.628845	0.245287	0.350355	0.42562	0.248966	0.244199	0.747365	0.536132	GFP_GM-GFP_DM4vsGFP_GM
ENSMUSG00000032549	ENSMUSG00000032549	Rab6b	protein_coding	1.68635	2.05323	2.56825	3.87798	2.41892	1.99091	1.14928	1.11045	1.71087	GFP_GM-GFP_DM4vsGFP_GM
ENSMUSG00000032567	ENSMUSG00000032567	Aste1	protein_coding	1.12594	0.959157	1.05914	0.664676	0.613318	0.807361	0.913156	0.6104	0.768568	GFP_GM-GFP_DM4vsGFP_GM
ENSMUSG00000041506	ENSMUSG00000041506	Rrp9	protein_coding	16.6466	6.08112	12.9598	6.04809	7.44816	9.71774	7.02074	5.36772	7.3333	GFP_GM-GFP_DM4vsGFP_GM
ENSMUSG00000040325	ENSMUSG00000040325	Dcaf1	protein_coding	7.11878	6.37465	7.40848	5.51003	3.04488	3.55212	1.79036	2.24495	2.53894	GFP_GM-GFP_DM4vsGFP_GM
ENSMUSG00000032583	ENSMUSG00000032583	Mon1a	protein_coding	2.70853	3.55799	3.04841	4.09299	5.96384	4.73891	3.09544	2.94529	4.6208	GFP_GM-GFP_DM4vsGFP_GM
ENSMUSG00000032593	ENSMUSG00000032593	Amigo3	protein_coding	1.17176	2.2741	1.37974	1.54805	3.31914	1.63932	1.44736	1.74306	2.54591	GFP_GM-GFP_DM4vsGFP_GM
ENSMUSG00000063856	ENSMUSG00000063856	Gpx1	protein_coding	72.5256	53.4322	77.496	79.8052	32.9518	51.6915	80.3945	50.3225	57.2983	GFP_GM-GFP_DM4vsGFP_GM
ENSMUSG00000032611	ENSMUSG00000032611	1700102P08Rik	protein_coding	0.166059	0.417588	0.182005	0.155639	0.277014	0.356771	0.405412	0.15222	0.66588	GFP_GM-GFP_DM4vsGFP_GM
ENSMUSG00000006676	ENSMUSG00000006676	Usp19	protein_coding	17.7558	32.3279	16.2268	26.6244	33.762	25.37	23.9559	31.2113	32.6877	GFP_GM-GFP_DM4vsGFP_GM
ENSMUSG00000032602	ENSMUSG00000032602	Slc25a20	protein_coding	2.17257	3.29906	2.17812	3.63699	18.105	10.4348	7.58754	10.6404	15.7851	GFP_GM-GFP_DM4vsGFP_GM
ENSMUSG00000032598	ENSMUSG00000032598	Nckipsd	protein_coding	3.34432	3.62533	3.51042	3.09204	2.00692	1.91482	2.34542	2.4852	2.27705	GFP_GM-GFP_DM4vsGFP_GM
ENSMUSG00000023259	ENSMUSG00000023259	Slc26a6	protein_coding	0.58031	1.40616	0.663694	1.14978	2.84282	2.19469	2.17951	2.2247	2.84751	GFP_GM-GFP_DM4vsGFP_GM
ENSMUSG00000049699	ENSMUSG00000049699	Ucn2	protein_coding	1.16151	0.357549	0.637502	0.0821399	0.301098	0.403861	0.630697	0.675775	1.27552	GFP_GM-GFP_DM4vsGFP_GM
ENSMUSG00000053646	ENSMUSG00000053646	Plxnb1	protein_coding	1.98136	4.13649	1.64579	3.14128	0.393511	0.456778	2.27708	0.854932	0.425098	GFP_GM-GFP_DM4vsGFP_GM
ENSMUSG00000032481	ENSMUSG00000032481	Smarcc1	protein_coding	28.5045	17.2948	23.4587	15.0306	3.86963	5.43021	7.42479	4.51124	4.00529	GFP_GM-GFP_DM4vsGFP_GM
ENSMUSG00000032482	ENSMUSG00000032482	Cspg5	protein_coding	0.0206216	0.0307525	0.0111855	0.0282524	0.0270872	0.017641	0.0271712	0.0237098	0.0037423	GFP_GM-GFP_DM4vsGFP_GM
ENSMUSG00000044791	ENSMUSG00000044791	Setd2	protein_coding	8.93315	10.1758	9.63488	10.32	3.2125	2.8081	3.54352	3.25867	2.97921	GFP_GM-GFP_DM4vsGFP_GM
ENSMUSG00000019659	ENSMUSG00000019659	Ccdc12	protein_coding	6.71511	3.65649	5.60448	5.01053	13.3989	13.2518	12.8156	11.9111	13.1576	GFP_GM-GFP_DM4vsGFP_GM
ENSMUSG00000046785	ENSMUSG00000046785	Epm2aip1	protein_coding	3.66197	10.7864	3.75444	8.16851	5.05995	3.93533	3.54775	4.04938	5.45225	GFP_GM-GFP_DM4vsGFP_GM
ENSMUSG00000032434	ENSMUSG00000032434	Cmtm6	protein_coding	7.33807	7.62281	5.8051	8.44949	3.57328	4.73508	9.31921	5.38917	4.27105	GFP_GM-GFP_DM4vsGFP_GM
ENSMUSG00000039285	ENSMUSG00000039285	Azi2	protein_coding	6.3248	6.60555	6.62021	6.63797	6.1136	4.74358	4.04584	4.97619	5.44987	GFP_GM-GFP_DM4vsGFP_GM
ENSMUSG00000061393	ENSMUSG00000061393	Acvr2b	protein_coding	0.600259	0.570293	0.431657	0.568466	1.9806	1.28014	0.639252	0.585264	0.955626	GFP_GM-GFP_DM4vsGFP_GM
ENSMUSG00000074001	ENSMUSG00000074001	Klhl40	protein_coding	0.117594	20.036	0.0566044	14.3378	60.6181	177.422	65.5955	86.66	75.8612	GFP_GM-GFP_DM4vsGFP_GM
ENSMUSG00000038145	ENSMUSG00000038145	Snrk	protein_coding	2.04097	2.89007	2.30124	3.04763	9.66803	9.09266	4.97312	6.72364	6.82347	GFP_GM-GFP_DM4vsGFP_GM
ENSMUSG00000046603	ENSMUSG00000046603	Tcaim	protein_coding	1.78328	3.06378	2.58759	2.21735	12.5274	5.74782	2.71634	9.95755	13.5844	GFP_GM-GFP_DM4vsGFP_GM
ENSMUSG00000035202	ENSMUSG00000035202	Lars2	protein_coding	1.67857	2.72974	1.73716	1.936	780.033	694.568	457.275	530.513	702.325	GFP_GM-GFP_DM4vsGFP_GM
ENSMUSG00000025240	ENSMUSG00000025240	Sacm1l	protein_coding	8.35779	7.22564	10.2574	8.40319	7.64549	7.63636	6.28316	6.68765	8.14572	GFP_GM-GFP_DM4vsGFP_GM
ENSMUSG00000047193	ENSMUSG00000047193	Dync2h1	protein_coding	0.752836	2.02725	1.30426	2.04199	0.141709	0.162634	0.301376	0.340104	0.210985	GFP_GM-GFP_DM4vsGFP_GM
ENSMUSG00000040729	ENSMUSG00000040729	Cep126	protein_coding	0.770665	0.179769	0.555747	0.138056	0.210378	0.195903	0.130106	0.102615	0.0687314	GFP_GM-GFP_DM4vsGFP_GM
ENSMUSG00000050730	ENSMUSG00000050730	Arhgap42	protein_coding	7.41331	8.58616	5.48255	7.04476	0.987728	0.707097	1.61913	1.36166	1.03536	GFP_GM-GFP_DM4vsGFP_GM
ENSMUSG00000013076	ENSMUSG00000013076	Amotl1	protein_coding	11.7725	24.5656	11.2473	20.2222	47.718	41.8638	18.6347	36.6219	48.8304	GFP_GM-GFP_DM4vsGFP_GM
ENSMUSG00000049307	ENSMUSG00000049307	Fut4	protein_coding	0.209505	0.228345	0.0832776	0.102093	0.159554	0.336462	0.904049	0.608845	0.431031	GFP_GM-GFP_DM4vsGFP_GM
ENSMUSG00000031927	ENSMUSG00000031927	1700012B09Rik	protein_coding	17.2107	0.504951	22.6583	1.23935	0.0457211	0.728563	0.432263	0.0619163	0.0920632	GFP_GM-GFP_DM4vsGFP_GM
ENSMUSG00000031935	ENSMUSG00000031935	Med17	protein_coding	9.92534	7.55482	9.12277	7.36619	2.56827	2.52185	3.22535	2.71937	2.74626	GFP_GM-GFP_DM4vsGFP_GM
ENSMUSG00000060510	ENSMUSG00000060510	Zfp266	protein_coding	8.22552	7.17069	7.74681	7.05534	1.87032	1.62852	2.46118	2.05122	2.08677	GFP_GM-GFP_DM4vsGFP_GM
ENSMUSG00000066892	ENSMUSG00000066892	Fbxl12	protein_coding	1.49393	1.44687	1.26037	1.45976	1.98826	1.41435	2.24654	2.13382	1.96194	GFP_GM-GFP_DM4vsGFP_GM
ENSMUSG00000079681	ENSMUSG00000079681	Zglp1	protein_coding	0	0	0.0261735	0	0	0	0	0	0	GFP_GM-GFP_DM4vsGFP_GM
ENSMUSG00000111692	ENSMUSG00000111692	AC163637.2	protein_coding	0.030242	0.0354123	0.0435034	0	0	0.0195663	0.0768775	0.041848	0.0209938	GFP_GM-GFP_DM4vsGFP_GM
ENSMUSG00000111497	ENSMUSG00000111497	Raver1	protein_coding	0.105243	0.136259	0.0392116	0.0690798	0.0313072	0.0075479	0.0197302	0.0272578	0.0224315	GFP_GM-GFP_DM4vsGFP_GM
ENSMUSG00000079677	ENSMUSG00000079677	Fdx1l	protein_coding	0.165343	0.386605	0.377643	0.221926	0	0.151632	0.23012	0.31505	0.165565	GFP_GM-GFP_DM4vsGFP_GM
ENSMUSG00000019471	ENSMUSG00000019471	Cdc37	protein_coding	24.6692	14.2475	22.2648	17.653	12.9325	8.90579	11.3062	13.7387	14.205	GFP_GM-GFP_DM4vsGFP_GM
ENSMUSG00000003308	ENSMUSG00000003308	Keap1	protein_coding	8.9192	6.31835	10.0124	7.52209	22.2699	20.5155	9.40255	10.7041	15.2934	GFP_GM-GFP_DM4vsGFP_GM
ENSMUSG00000066839	ENSMUSG00000066839	Ecsit	protein_coding	9.04443	8.18673	7.93639	7.50051	42.8056	25.6041	10.8936	25.7653	35.7349	GFP_GM-GFP_DM4vsGFP_GM
ENSMUSG00000013822	ENSMUSG00000013822	Elof1	protein_coding	23.9286	9.64851	21.5677	13.3656	14.404	14.755	10.7695	10.3655	14.7614	GFP_GM-GFP_DM4vsGFP_GM
ENSMUSG00000066829	ENSMUSG00000066829	Zfp810	protein_coding	0.952563	3.55942	1.01485	3.10243	0.152235	0.241607	0.836886	0.553035	0.234593	GFP_GM-GFP_DM4vsGFP_GM
ENSMUSG00000031965	ENSMUSG00000031965	Tbx20	protein_coding	0.0513252	0.0028584	0.0282798	0.00790794	0.0129333	0.0177236	0.0190032	0.00934226	0.0222582	GFP_GM-GFP_DM4vsGFP_GM
ENSMUSG00000031988	ENSMUSG00000031988	Vps26b	protein_coding	13.2779	8.95623	13.5453	10.4697	7.91534	8.24678	6.04962	6.7018	8.17268	GFP_GM-GFP_DM4vsGFP_GM
ENSMUSG00000062762	ENSMUSG00000062762	Ei24	protein_coding	10.8839	10.0149	10.6367	9.23158	21.0444	17.6391	13.7687	11.8654	17.7599	GFP_GM-GFP_DM4vsGFP_GM
ENSMUSG00000040111	ENSMUSG00000040111	Gramd1b	protein_coding	0.882345	11.885	0.863151	5.71534	3.38752	2.43695	4.58363	2.48968	3.29315	GFP_GM-GFP_DM4vsGFP_GM
ENSMUSG00000032020	ENSMUSG00000032020	Ubash3b	protein_coding	2.44064	1.56597	1.64359	1.36997	0.218714	1.9449	1.33053	0.769149	0.534304	GFP_GM-GFP_DM4vsGFP_GM
ENSMUSG00000059495	ENSMUSG00000059495	Arhgef12	protein_coding	7.46458	9.21114	8.02883	8.3406	6.64763	6.2227	4.49746	5.94247	6.01073	GFP_GM-GFP_DM4vsGFP_GM
ENSMUSG00000059890	ENSMUSG00000059890	Ube4a	protein_coding	6.68317	9.74652	6.95946	8.00904	4.17557	3.95044	3.83165	2.89357	3.53365	GFP_GM-GFP_DM4vsGFP_GM
ENSMUSG00000043987	ENSMUSG00000043987	Cep164	protein_coding	4.37153	4.07874	4.25127	3.6713	0.713489	1.36651	1.32524	1.00152	0.637321	GFP_GM-GFP_DM4vsGFP_GM
ENSMUSG00000042396	ENSMUSG00000042396	Rbm7	protein_coding	8.32895	5.16352	9.31437	5.50927	2.6357	3.41104	4.50954	3.30535	2.58188	GFP_GM-GFP_DM4vsGFP_GM
ENSMUSG00000101304	ENSMUSG00000101304	Plet1os	antisense_RNA	0.0964934	0.166204	0.0908361	0.179563	6.61839	6.78213	0.565252	2.22166	4.57177	GFP_GM-GFP_DM4vsGFP_GM
ENSMUSG00000059820	ENSMUSG00000059820	AU019823	protein_coding	3.80133	3.91675	3.75809	3.91321	3.85466	3.4238	2.82157	2.96874	3.72045	GFP_GM-GFP_DM4vsGFP_GM
ENSMUSG00000038086	ENSMUSG00000038086	Hspb2	protein_coding	3.27434	17.1316	2.61202	15.8112	87.6454	123.686	80.5376	48.7883	75.2474	GFP_GM-GFP_DM4vsGFP_GM
ENSMUSG00000037112	ENSMUSG00000037112	Sik2	protein_coding	1.76304	1.51352	2.00859	1.67404	1.34472	1.42337	0.915758	1.13971	1.08345	GFP_GM-GFP_DM4vsGFP_GM
ENSMUSG00000035164	ENSMUSG00000035164	Zc3h12c	protein_coding	2.0216	1.84668	2.13438	1.26975	0.918047	0.931242	0.868273	0.687703	0.692515	GFP_GM-GFP_DM4vsGFP_GM
ENSMUSG00000034218	ENSMUSG00000034218	Atm	protein_coding	3.33385	2.16279	4.64551	1.84807	0.524809	0.394298	0.4556	0.499864	0.491955	GFP_GM-GFP_DM4vsGFP_GM
ENSMUSG00000049556	ENSMUSG00000049556	Lingo1	protein_coding	0.0942251	0.0365512	0.0180323	0.040521	0.0737578	0.0222151	0.110604	0.181397	0.058628	GFP_GM-GFP_DM4vsGFP_GM
ENSMUSG00000074269	ENSMUSG00000074269	Rec114	protein_coding	1.06723	0.620385	1.06272	0.744983	0.647376	0.514285	0.882046	0.888168	0.710906	GFP_GM-GFP_DM4vsGFP_GM
ENSMUSG00000025235	ENSMUSG00000025235	Bbs4	protein_coding	1.25751	2.48627	1.36281	2.42937	0.914335	1.24354	0.71813	0.931516	1.24058	GFP_GM-GFP_DM4vsGFP_GM
ENSMUSG00000025234	ENSMUSG00000025234	Arih1	protein_coding	18.3095	16.4157	18.4775	18.7997	14.0751	17.4264	10.2319	12.4709	12.7046	GFP_GM-GFP_DM4vsGFP_GM
ENSMUSG00000090516	ENSMUSG00000090516	Rps11-ps1	processed_pseudogene	0.123833	0	0.059092	0.0656549	0.996952	1.05552	2.00578	1.64047	0.813469	GFP_GM-GFP_DM4vsGFP_GM
ENSMUSG00000051705	ENSMUSG00000051705	Senp8	protein_coding	1.59023	1.84157	1.9789	1.71565	1.89522	1.59083	1.38191	1.35719	2.147	GFP_GM-GFP_DM4vsGFP_GM
ENSMUSG00000032254	ENSMUSG00000032254	Kif23	protein_coding	20.8182	0.928692	19.9803	0.584964	0.167239	0.368985	1.0568	1.04148	0.18568	GFP_GM-GFP_DM4vsGFP_GM
ENSMUSG00000032405	ENSMUSG00000032405	Pias1	protein_coding	4.40227	4.4582	4.72681	4.4263	3.10528	2.39499	3.16263	2.86394	2.70803	GFP_GM-GFP_DM4vsGFP_GM
ENSMUSG00000058444	ENSMUSG00000058444	Map2k5	protein_coding	7.83692	7.81294	7.2044	9.13124	5.49405	4.89902	3.88627	4.78206	5.77363	GFP_GM-GFP_DM4vsGFP_GM
ENSMUSG00000032396	ENSMUSG00000032396	Dis3l	protein_coding	5.88631	7.17387	6.09494	6.04339	7.77326	5.91384	3.24557	5.7188	7.20572	GFP_GM-GFP_DM4vsGFP_GM
ENSMUSG00000004771	ENSMUSG00000004771	Rab11a	protein_coding	19.2135	14.9303	19.2206	20.5901	12.1172	13.0806	9.34031	10.5816	12.453	GFP_GM-GFP_DM4vsGFP_GM
ENSMUSG00000040524	ENSMUSG00000040524	Zfp609	protein_coding	7.61768	6.95339	6.85447	6.94732	4.52883	3.3855	2.75433	3.16128	3.37038	GFP_GM-GFP_DM4vsGFP_GM
ENSMUSG00000032386	ENSMUSG00000032386	Trip4	protein_coding	3.44471	3.50393	3.79866	3.76364	2.16974	2.29814	2.39228	2.24703	2.53131	GFP_GM-GFP_DM4vsGFP_GM
ENSMUSG00000032376	ENSMUSG00000032376	Usp3	protein_coding	3.7611	4.64717	3.50112	4.51849	1.63336	1.92887	2.14288	1.74678	1.80827	GFP_GM-GFP_DM4vsGFP_GM
ENSMUSG00000052698	ENSMUSG00000052698	Tln2	protein_coding	6.41666	7.32439	5.16979	5.90919	7.34053	7.02711	4.07536	6.26164	7.26743	GFP_GM-GFP_DM4vsGFP_GM
ENSMUSG00000042444	ENSMUSG00000042444	Mindy2	protein_coding	2.49678	4.9833	3.93032	6.11651	4.0277	2.87785	2.56251	2.68454	3.53472	GFP_GM-GFP_DM4vsGFP_GM
ENSMUSG00000032232	ENSMUSG00000032232	Cgnl1	protein_coding	1.27239	2.89843	2.46665	2.82266	1.29016	1.99997	1.90726	1.83675	1.12934	GFP_GM-GFP_DM4vsGFP_GM
ENSMUSG00000079469	ENSMUSG00000079469	Pigb	protein_coding	1.32576	1.4167	1.47882	1.52393	4.72523	2.88732	2.26765	2.4829	3.35594	GFP_GM-GFP_DM4vsGFP_GM
ENSMUSG00000032358	ENSMUSG00000032358	Fam83b	protein_coding	0.172939	0.249042	0.0802279	0.164519	0	0	0	0	0.00971897	GFP_GM-GFP_DM4vsGFP_GM
ENSMUSG00000001366	ENSMUSG00000001366	Fbxo9	protein_coding	5.86711	7.63244	6.27902	7.60716	19.4073	9.55653	5.91722	17.727	18.6868	GFP_GM-GFP_DM4vsGFP_GM
ENSMUSG00000066456	ENSMUSG00000066456	Hmgn3	protein_coding	19.7555	17.6062	15.9924	11.6678	1.79331	1.75712	5.52447	5.41218	3.39351	GFP_GM-GFP_DM4vsGFP_GM
ENSMUSG00000032262	ENSMUSG00000032262	Elovl4	protein_coding	2.94056	0.47819	2.71963	0.811361	0.0247492	0.0366913	0.0826956	0.0873125	0.0124587	GFP_GM-GFP_DM4vsGFP_GM
ENSMUSG00000056031	ENSMUSG00000056031	9330154J02Rik	processed_transcript	0.78108	0.628522	1.19314	0.809888	0.0191227	0.0641144	0.284336	0.184825	0.0782017	GFP_GM-GFP_DM4vsGFP_GM
ENSMUSG00000032415	ENSMUSG00000032415	Ube2cbp	protein_coding	4.8689	0.557534	3.75101	1.418	1.40934	1.27974	0.654468	0.742435	1.332	GFP_GM-GFP_DM4vsGFP_GM
ENSMUSG00000032368	ENSMUSG00000032368	Zic1	protein_coding	2.51797	1.05304	2.60094	1.55679	0.281015	0.192266	0.173208	0.168986	0.337124	GFP_GM-GFP_DM4vsGFP_GM
ENSMUSG00000103622	ENSMUSG00000103622	Gm38391	TEC	0.24483	0.618097	0.201451	0.674947	0.142006	0.162945	0.578236	0.36332	0.143597	GFP_GM-GFP_DM4vsGFP_GM
ENSMUSG00000045414	ENSMUSG00000045414	1190002N15Rik	protein_coding	30.9205	22.0192	29.4846	27.0826	2.01346	2.07083	6.71602	5.36019	2.62209	GFP_GM-GFP_DM4vsGFP_GM
ENSMUSG00000032413	ENSMUSG00000032413	Rasa2	protein_coding	1.24432	2.26539	1.4247	1.46225	0.370511	0.323338	0.466327	0.574671	0.52401	GFP_GM-GFP_DM4vsGFP_GM
ENSMUSG00000040433	ENSMUSG00000040433	Zbtb38	protein_coding	10.2923	8.54018	10.0491	8.07999	3.66277	2.68484	1.90094	1.98996	2.31692	GFP_GM-GFP_DM4vsGFP_GM
ENSMUSG00000046997	ENSMUSG00000046997	Spsb4	protein_coding	0.673488	0.230279	0.517121	0.24606	0.69202	0.551204	0.345726	0.398737	0.900271	GFP_GM-GFP_DM4vsGFP_GM
ENSMUSG00000032534	ENSMUSG00000032534	Cep63	protein_coding	1.9088	1.85149	2.20918	1.77918	3.03699	2.33278	2.07165	2.22332	3.07126	GFP_GM-GFP_DM4vsGFP_GM
ENSMUSG00000032553	ENSMUSG00000032553	Srprb	protein_coding	17.4093	12.4925	16.7118	13.056	5.15452	9.24532	5.26823	4.01848	6.01664	GFP_GM-GFP_DM4vsGFP_GM
ENSMUSG00000032561	ENSMUSG00000032561	Acpp	protein_coding	0.18047	0.991839	0.0464525	1.07883	0.0635039	0.0895964	0.0511661	0.0202038	0.0261436	GFP_GM-GFP_DM4vsGFP_GM
ENSMUSG00000091735	ENSMUSG00000091735	Gpr62	protein_coding	0.504532	0.330454	0.4996	0.2235	0.575125	0.492725	0.847579	0.625647	0.535471	GFP_GM-GFP_DM4vsGFP_GM
ENSMUSG00000032579	ENSMUSG00000032579	Hemk1	protein_coding	1.81926	2.3798	1.90202	2.69383	5.96745	3.06924	2.4857	6.68483	6.70043	GFP_GM-GFP_DM4vsGFP_GM
ENSMUSG00000097099	ENSMUSG00000097099	Gm9917	antisense_RNA	0.626682	0.480506	0.690368	0.316226	4.48752	5.79642	3.84842	3.73581	4.31888	GFP_GM-GFP_DM4vsGFP_GM
ENSMUSG00000066357	ENSMUSG00000066357	Wdr6	protein_coding	16.3617	9.83501	17.1546	9.72408	4.27161	3.32883	5.15431	5.02537	4.81347	GFP_GM-GFP_DM4vsGFP_GM
ENSMUSG00000064145	ENSMUSG00000064145	Arih2	protein_coding	5.8629	6.01026	5.30402	6.06117	8.94968	9.34933	5.20476	6.1619	7.3807	GFP_GM-GFP_DM4vsGFP_GM
ENSMUSG00000032480	ENSMUSG00000032480	Dhx30	protein_coding	6.14294	5.83499	5.82095	5.21623	3.49109	3.34678	3.28641	3.53217	3.65263	GFP_GM-GFP_DM4vsGFP_GM
ENSMUSG00000056167	ENSMUSG00000056167	Cnot10	protein_coding	8.61508	6.51947	8.47291	6.00517	3.9271	3.58633	3.83882	3.45685	3.94276	GFP_GM-GFP_DM4vsGFP_GM
ENSMUSG00000052336	ENSMUSG00000052336	Cx3cr1	protein_coding	0.0194468	0.038255	0.0125517	0.0216423	0.261254	1.53485	9.46193	2.06971	0.852841	GFP_GM-GFP_DM4vsGFP_GM
ENSMUSG00000032515	ENSMUSG00000032515	Csrnp1	protein_coding	4.6478	2.86545	2.90547	2.00104	1.45044	4.43735	2.58888	1.16717	0.938865	GFP_GM-GFP_DM4vsGFP_GM
ENSMUSG00000110945	ENSMUSG00000110945	Gm9856	antisense_RNA	0.364096	0.721365	0.362621	0.790511	1.64374	1.02279	0.894441	1.30632	1.4695	GFP_GM-GFP_DM4vsGFP_GM
ENSMUSG00000025241	ENSMUSG00000025241	Fyco1	protein_coding	3.23727	11.4274	4.43116	12.2035	37.659	21.6373	9.27968	19.6766	31.8426	GFP_GM-GFP_DM4vsGFP_GM
ENSMUSG00000040624	ENSMUSG00000040624	Plekhg1	protein_coding	0.0290739	0.267944	0.0220199	0.264934	0.855272	1.03788	0.843614	1.10376	1.03564	GFP_GM-GFP_DM4vsGFP_GM
ENSMUSG00000019768	ENSMUSG00000019768	Esr1	protein_coding	0.259813	1.52983	0.266903	1.76961	2.03653	0.924297	0.667977	1.43635	2.02122	GFP_GM-GFP_DM4vsGFP_GM
ENSMUSG00000019796	ENSMUSG00000019796	Lrp11	protein_coding	5.60798	10.7603	4.88912	8.76953	0.984595	1.13069	0.814537	2.22316	2.13862	GFP_GM-GFP_DM4vsGFP_GM
ENSMUSG00000040021	ENSMUSG00000040021	Lats1	protein_coding	20.6635	12.8929	18.8683	13.6781	3.1874	2.87747	2.28205	2.74155	2.47701	GFP_GM-GFP_DM4vsGFP_GM
ENSMUSG00000015757	ENSMUSG00000015757	Ppil4	protein_coding	12.1414	8.42038	10.723	8.15249	2.55369	2.5126	2.4252	2.19796	2.61633	GFP_GM-GFP_DM4vsGFP_GM
ENSMUSG00000015501	ENSMUSG00000015501	Hivep2	protein_coding	3.0381	10.2571	2.58992	7.11589	4.62013	2.9912	3.28524	4.91939	3.63744	GFP_GM-GFP_DM4vsGFP_GM
ENSMUSG00000037608	ENSMUSG00000037608	Bclaf1	protein_coding	19.4867	13.3756	17.8246	11.8324	2.80723	2.74102	3.11259	3.1509	2.66873	GFP_GM-GFP_DM4vsGFP_GM
ENSMUSG00000019977	ENSMUSG00000019977	Hbs1l	protein_coding	15.835	13.5596	12.8064	11.8793	12.0563	11.157	7.26423	8.12389	10.5255	GFP_GM-GFP_DM4vsGFP_GM
ENSMUSG00000019970	ENSMUSG00000019970	Sgk1	protein_coding	50.5677	18.0205	38.1892	23.4413	30.2359	24.2945	12.599	17.7035	30.9214	GFP_GM-GFP_DM4vsGFP_GM
ENSMUSG00000019787	ENSMUSG00000019787	Trdn	protein_coding	0.040283	4.77991	0.0180518	1.74227	90.6547	54.2925	21.9356	52.4093	78.3826	GFP_GM-GFP_DM4vsGFP_GM
ENSMUSG00000111905	ENSMUSG00000111905	AC153962.1	antisense_RNA	0.166395	0.388486	0.203611	0.276877	10.234	11.8217	6.29572	5.17605	7.74839	GFP_GM-GFP_DM4vsGFP_GM
ENSMUSG00000019779	ENSMUSG00000019779	Frk	protein_coding	6.89975	3.05986	5.67889	2.69566	0.243802	0.14727	0.510419	0.475734	0.376539	GFP_GM-GFP_DM4vsGFP_GM
ENSMUSG00000019843	ENSMUSG00000019843	Fyn	protein_coding	15.2223	47.9329	8.87731	39.3852	2.73878	3.75401	13.5449	6.27821	3.64973	GFP_GM-GFP_DM4vsGFP_GM
ENSMUSG00000019841	ENSMUSG00000019841	Rev3l	protein_coding	3.68346	4.8239	4.14803	3.80653	1.98046	1.46277	1.19321	2.12919	2.35131	GFP_GM-GFP_DM4vsGFP_GM
ENSMUSG00000038332	ENSMUSG00000038332	Sesn1	protein_coding	5.46116	9.46718	7.62257	9.39198	7.76643	6.94336	8.35023	5.3157	6.5816	GFP_GM-GFP_DM4vsGFP_GM
ENSMUSG00000019849	ENSMUSG00000019849	Prep	protein_coding	34.6743	21.7713	25.2641	18.0642	3.97093	4.86482	5.17502	4.04682	4.00275	GFP_GM-GFP_DM4vsGFP_GM
ENSMUSG00000023068	ENSMUSG00000023068	Nus1	protein_coding	27.0741	11.7416	25.5465	14.4791	8.7048	10.0061	6.817	6.44058	7.97248	GFP_GM-GFP_DM4vsGFP_GM
ENSMUSG00000019878	ENSMUSG00000019878	Hsf2	protein_coding	5.17709	4.84791	3.85293	3.98494	3.34823	3.73502	3.54874	4.84953	4.12603	GFP_GM-GFP_DM4vsGFP_GM
ENSMUSG00000020085	ENSMUSG00000020085	Aifm2	protein_coding	4.76796	8.24575	4.14492	8.8887	5.62883	3.88643	3.15216	3.30644	5.39615	GFP_GM-GFP_DM4vsGFP_GM
ENSMUSG00000097129	ENSMUSG00000097129	4930507D05Rik	protein_coding	0.110053	0.0925637	0.0756888	0.0675912	1.01083	0.813086	0.626968	1.08839	1.26235	GFP_GM-GFP_DM4vsGFP_GM
ENSMUSG00000036875	ENSMUSG00000036875	Dna2	protein_coding	4.55019	0.620793	3.795	0.459687	0.262139	0.56298	1.13021	0.82243	0.427002	GFP_GM-GFP_DM4vsGFP_GM
ENSMUSG00000020064	ENSMUSG00000020064	Herc4	protein_coding	8.80628	14.7541	7.79458	11.1868	2.71229	3.89292	3.39152	3.50502	2.73032	GFP_GM-GFP_DM4vsGFP_GM
ENSMUSG00000019933	ENSMUSG00000019933	Mrln	protein_coding	0.521821	3.55787	0.239254	1.23465	16.6913	7.7806	10.7535	5.69649	12.3894	GFP_GM-GFP_DM4vsGFP_GM
ENSMUSG00000060733	ENSMUSG00000060733	Ipmk	protein_coding	6.5344	2.89788	5.67515	2.92519	4.18424	4.22572	2.35736	2.40632	3.10632	GFP_GM-GFP_DM4vsGFP_GM
ENSMUSG00000053830	ENSMUSG00000053830	Gm9923	processed_pseudogene	0	0	0	0	0.0437201	0.0190168	0	0.0138098	0	GFP_GM-GFP_DM4vsGFP_GM
ENSMUSG00000019923	ENSMUSG00000019923	Zwint	protein_coding	56.4959	18.7042	37.903	16.7366	6.6127	21.0763	7.24267	5.9715	6.46894	GFP_GM-GFP_DM4vsGFP_GM
ENSMUSG00000009681	ENSMUSG00000009681	Bcr	protein_coding	12.3366	11.274	10.1819	11.9345	0.748548	1.09884	1.41196	1.3374	0.87174	GFP_GM-GFP_DM4vsGFP_GM
ENSMUSG00000020178	ENSMUSG00000020178	Adora2a	protein_coding	0.210088	0.0450838	0.0552673	0.0615381	0.823878	0.832042	1.84735	0.804848	1.05977	GFP_GM-GFP_DM4vsGFP_GM
ENSMUSG00000049764	ENSMUSG00000049764	Zfp280b	protein_coding	9.57412	5.45264	7.7726	4.07649	2.89282	2.68676	2.18218	2.75646	3.02283	GFP_GM-GFP_DM4vsGFP_GM
ENSMUSG00000001436	ENSMUSG00000001436	Slc19a1	protein_coding	7.88382	1.5792	7.2081	2.59913	1.03918	1.57965	1.12317	1.03547	1.2331	GFP_GM-GFP_DM4vsGFP_GM
ENSMUSG00000009291	ENSMUSG00000009291	Pttg1ip	protein_coding	55.8644	96.9326	42.6178	100.277	7.58173	13.6687	18.4139	11.2308	7.89927	GFP_GM-GFP_DM4vsGFP_GM
ENSMUSG00000020284	ENSMUSG00000020284	1810043G02Rik	protein_coding	3.51656	3.50151	3.21329	2.9849	0.744799	1.06003	1.05383	1.04475	0.651301	GFP_GM-GFP_DM4vsGFP_GM
ENSMUSG00000064317	ENSMUSG00000064317	Gm10146	processed_pseudogene	0.190358	0	0	0	1.51512	2.10504	2.3495	2.65137	2.30764	GFP_GM-GFP_DM4vsGFP_GM
ENSMUSG00000032763	ENSMUSG00000032763	Ilvbl	protein_coding	5.52505	13.6066	4.81196	11.6769	3.84088	2.6738	4.16895	2.87929	3.22021	GFP_GM-GFP_DM4vsGFP_GM
ENSMUSG00000020307	ENSMUSG00000020307	Cdc34	protein_coding	57.9121	37.39	46.6384	28.7085	156.852	135.541	78.4085	104.16	129.407	GFP_GM-GFP_DM4vsGFP_GM
ENSMUSG00000020325	ENSMUSG00000020325	Fstl3	protein_coding	3.8302	2.64875	2.89104	6.31902	0.333718	1.22123	1.16499	0.544602	0.796587	GFP_GM-GFP_DM4vsGFP_GM
ENSMUSG00000019564	ENSMUSG00000019564	Arid3a	protein_coding	1.51836	2.62467	0.833057	2.24658	0.644525	1.15917	1.58678	0.770758	0.743246	GFP_GM-GFP_DM4vsGFP_GM
ENSMUSG00000035754	ENSMUSG00000035754	Wdr18	protein_coding	15.1987	9.65682	11.5152	7.58949	5.52238	5.7461	4.39362	4.71566	4.75143	GFP_GM-GFP_DM4vsGFP_GM
ENSMUSG00000003068	ENSMUSG00000003068	Stk11	protein_coding	22.6382	21.8032	20.2028	22.1919	29.0152	22.9093	12.7833	14.3741	19.1939	GFP_GM-GFP_DM4vsGFP_GM
ENSMUSG00000035621	ENSMUSG00000035621	Midn	protein_coding	59.7582	86.2474	40.1313	54.1239	11.3496	17.0472	25.5139	22.0474	15.1814	GFP_GM-GFP_DM4vsGFP_GM
ENSMUSG00000035370	ENSMUSG00000035370	Adat3	protein_coding	0.325336	0.411175	0.256231	0.245263	0.0941037	0.113009	0.155695	0.133128	0.138996	GFP_GM-GFP_DM4vsGFP_GM
ENSMUSG00000061589	ENSMUSG00000061589	Dot1l	protein_coding	14.9454	22.5192	11.6571	13.8805	13.6157	10.5373	9.09154	23.2493	19.48	GFP_GM-GFP_DM4vsGFP_GM
ENSMUSG00000059406	ENSMUSG00000059406	Tmprss9	protein_coding	0.0151035	0	0.0147265	0	0.0399979	0.0482684	0.0330643	0.0280034	0.0609825	GFP_GM-GFP_DM4vsGFP_GM
ENSMUSG00000004929	ENSMUSG00000004929	Thop1	protein_coding	18.9203	16.3808	15.8713	13.4986	6.95906	4.80798	15.6653	4.37342	5.39648	GFP_GM-GFP_DM4vsGFP_GM
ENSMUSG00000035011	ENSMUSG00000035011	Zbtb7a	protein_coding	16.7191	19.5859	15.413	21.169	6.01121	8.63458	7.17977	6.74943	6.19218	GFP_GM-GFP_DM4vsGFP_GM
ENSMUSG00000004933	ENSMUSG00000004933	Matk	protein_coding	0.289036	0.322059	0.190649	0.185861	0.256778	0.417927	0.897756	0.809769	0.71527	GFP_GM-GFP_DM4vsGFP_GM
ENSMUSG00000020246	ENSMUSG00000020246	Hcfc2	protein_coding	8.16736	7.98668	9.15805	7.50403	4.09207	4.25098	3.30429	3.13317	3.47976	GFP_GM-GFP_DM4vsGFP_GM
ENSMUSG00000034612	ENSMUSG00000034612	Chst11	protein_coding	26.3164	28.2745	18.1582	28.9752	0.580818	0.967776	0.9747	0.687539	0.485976	GFP_GM-GFP_DM4vsGFP_GM
ENSMUSG00000020255	ENSMUSG00000020255	D10Wsu102e	protein_coding	1.13478	0.410979	0.932215	0.411025	0.122771	0.173701	0.133175	0.133734	0.152119	GFP_GM-GFP_DM4vsGFP_GM
ENSMUSG00000060935	ENSMUSG00000060935	Tmem263	protein_coding	13.8366	14.2758	14.6161	14.0633	4.0161	4.34509	5.07857	4.75447	4.47803	GFP_GM-GFP_DM4vsGFP_GM
ENSMUSG00000001786	ENSMUSG00000001786	Fbxo7	protein_coding	2.17331	1.6262	2.09181	2.03239	1.66784	1.64341	1.11716	1.10952	1.31701	GFP_GM-GFP_DM4vsGFP_GM
ENSMUSG00000044937	ENSMUSG00000044937	Ttc41	protein_coding	0.548992	0.90942	0.465852	0.63995	0.684465	0.386878	0.295567	0.283399	0.658964	GFP_GM-GFP_DM4vsGFP_GM
ENSMUSG00000035311	ENSMUSG00000035311	Gnptab	protein_coding	13.8465	7.62347	13.9953	8.59433	3.08395	3.75234	3.30085	2.94569	2.62496	GFP_GM-GFP_DM4vsGFP_GM
ENSMUSG00000020015	ENSMUSG00000020015	Cdk17	protein_coding	8.02608	10.9045	6.8121	9.08559	2.57955	2.93615	4.08107	3.24302	2.29914	GFP_GM-GFP_DM4vsGFP_GM
ENSMUSG00000020019	ENSMUSG00000020019	Ntn4	protein_coding	5.31823	14.721	4.37325	16.1078	3.69191	2.0454	4.32822	4.13201	5.64959	GFP_GM-GFP_DM4vsGFP_GM
ENSMUSG00000020021	ENSMUSG00000020021	Fgd6	protein_coding	1.3528	1.81835	0.918646	1.39939	0.82843	0.854328	0.689618	0.792709	0.830969	GFP_GM-GFP_DM4vsGFP_GM
ENSMUSG00000019943	ENSMUSG00000019943	Atp2b1	protein_coding	19.2107	22.3273	15.6596	18.7396	5.57645	8.0708	5.47637	4.78616	4.74956	GFP_GM-GFP_DM4vsGFP_GM
ENSMUSG00000019960	ENSMUSG00000019960	Dusp6	protein_coding	18.7422	11.9525	14.8088	10.0651	5.46129	5.50082	5.88371	5.49477	6.62275	GFP_GM-GFP_DM4vsGFP_GM
ENSMUSG00000019971	ENSMUSG00000019971	Cep290	protein_coding	3.63538	2.31634	3.89237	2.17801	0.502485	0.542126	0.39624	0.315751	0.483208	GFP_GM-GFP_DM4vsGFP_GM
ENSMUSG00000112644	ENSMUSG00000112644	AC123064.1	processed_pseudogene	0.215783	0.338575	0	0	0	0	0	0	0	GFP_GM-GFP_DM4vsGFP_GM
ENSMUSG00000020185	ENSMUSG00000020185	E2f7	protein_coding	9.13004	0.600209	9.1983	0.304117	0.142215	0.206759	0.326178	0.459718	0.138431	GFP_GM-GFP_DM4vsGFP_GM
ENSMUSG00000035759	ENSMUSG00000035759	Bbs10	protein_coding	0.68302	1.49075	0.686053	1.54394	0.518527	0.591109	0.632255	0.620987	0.968453	GFP_GM-GFP_DM4vsGFP_GM
ENSMUSG00000063334	ENSMUSG00000063334	Krr1	protein_coding	11.5871	7.302	10.6003	7.26885	5.45278	6.12047	5.21103	4.365	4.51423	GFP_GM-GFP_DM4vsGFP_GM
ENSMUSG00000020169	ENSMUSG00000020169	Best3	protein_coding	0.300573	0.784746	0.343816	0.269599	7.41266	5.24924	6.24125	5.4555	5.04634	GFP_GM-GFP_DM4vsGFP_GM
ENSMUSG00000100558	ENSMUSG00000100558	1700025F24Rik	lincRNA	0.62575	0.885838	0.284853	0.495718	0	0	0	0	0	GFP_GM-GFP_DM4vsGFP_GM
ENSMUSG00000034764	ENSMUSG00000034764	1700006J14Rik	antisense_RNA	0.336626	0.131663	0.264244	0.0887541	0.026891	0.0494977	0.147347	0.0370014	0.0130676	GFP_GM-GFP_DM4vsGFP_GM
ENSMUSG00000082936	ENSMUSG00000082936	Gm16166	processed_pseudogene	0.446859	0.17578	0.250695	0.282392	0.0509975	0	0.157027	0.0712066	0.191613	GFP_GM-GFP_DM4vsGFP_GM
ENSMUSG00000025401	ENSMUSG00000025401	Myo1a	protein_coding	0.244308	0.594078	0.220817	0.196665	0.113802	0.0691897	0.201964	0.24142	0.448264	GFP_GM-GFP_DM4vsGFP_GM
ENSMUSG00000044617	ENSMUSG00000044617	Zbtb39	protein_coding	5.54968	3.42123	4.32793	3.01551	1.56557	1.48838	1.21532	1.21833	1.16114	GFP_GM-GFP_DM4vsGFP_GM
ENSMUSG00000005682	ENSMUSG00000005682	Pan2	protein_coding	5.11265	7.37633	5.13285	5.13873	3.01812	2.03153	2.33086	2.10964	2.64	GFP_GM-GFP_DM4vsGFP_GM
ENSMUSG00000025359	ENSMUSG00000025359	Pmel	protein_coding	0.166541	0.225319	0.198257	0.124751	0.288298	0.417998	0.404094	0.581585	0.446797	GFP_GM-GFP_DM4vsGFP_GM
ENSMUSG00000078427	ENSMUSG00000078427	Sarnp	protein_coding	52.3866	26.0351	46.7739	28.6908	18.7164	18.6035	18.7223	15.6348	20.3056	GFP_GM-GFP_DM4vsGFP_GM
ENSMUSG00000096054	ENSMUSG00000096054	Syne1	protein_coding	0.748137	3.26189	0.587271	2.0526	1.90788	1.46916	1.14035	1.13547	1.4585	GFP_GM-GFP_DM4vsGFP_GM
ENSMUSG00000079685	ENSMUSG00000079685	Ulbp1	protein_coding	8.65592	2.84779	6.68279	2.60103	0.146349	0.23349	0.545014	0.598111	0.273703	GFP_GM-GFP_DM4vsGFP_GM
ENSMUSG00000047712	ENSMUSG00000047712	Ust	protein_coding	7.30012	7.60421	4.46331	9.11531	0.2313	0.351106	0.918925	0.8771	0.226811	GFP_GM-GFP_DM4vsGFP_GM
ENSMUSG00000019832	ENSMUSG00000019832	Rab32	protein_coding	5.8547	2.69461	16.8433	10.3942	0.434549	2.38863	5.27289	2.55281	0.612438	GFP_GM-GFP_DM4vsGFP_GM
ENSMUSG00000019814	ENSMUSG00000019814	Ltv1	protein_coding	38.4574	20.7382	33.1106	21.3741	12.024	12.5055	8.0987	8.61379	11.4332	GFP_GM-GFP_DM4vsGFP_GM
ENSMUSG00000019806	ENSMUSG00000019806	Aig1	protein_coding	1.06914	1.29221	0.70182	1.75486	1.05274	1.52613	1.18723	1.83054	1.67454	GFP_GM-GFP_DM4vsGFP_GM
ENSMUSG00000093672	ENSMUSG00000093672	Gm20655	antisense_RNA	0.207114	0.750877	0.108549	0.388499	0.283981	0.351049	0.152584	0.212672	0.229697	GFP_GM-GFP_DM4vsGFP_GM
ENSMUSG00000019850	ENSMUSG00000019850	Tnfaip3	protein_coding	3.78222	4.68492	2.43698	3.50823	0.886247	2.62304	2.48412	2.49261	1.30291	GFP_GM-GFP_DM4vsGFP_GM
ENSMUSG00000037370	ENSMUSG00000037370	Enpp1	protein_coding	3.74845	13.5351	2.35158	22.1222	0.497105	0.616083	1.86631	0.874799	0.532911	GFP_GM-GFP_DM4vsGFP_GM
ENSMUSG00000056316	ENSMUSG00000056316	Gm9996	TEC	0.194643	0.113321	0.0311903	0	0	0	0	0	0	GFP_GM-GFP_DM4vsGFP_GM
ENSMUSG00000075266	ENSMUSG00000075266	Cenpw	protein_coding	2.65698	0.351351	2.37657	0.180548	0.174064	0.283313	0.40511	0.252542	0.269301	GFP_GM-GFP_DM4vsGFP_GM
ENSMUSG00000110894	ENSMUSG00000110894	AC153971.1	TEC	0.0469575	0.0725231	0.00747225	0.00852781	0	0.0283091	0.0460439	0.00665304	0	GFP_GM-GFP_DM4vsGFP_GM
ENSMUSG00000019789	ENSMUSG00000019789	Hey2	protein_coding	0.120713	0.0149961	0.0122224	0	0.0937791	0.032459	0.049101	0.0877285	0.0341967	GFP_GM-GFP_DM4vsGFP_GM
ENSMUSG00000063760	ENSMUSG00000063760	Rnf217	protein_coding	6.11196	7.99387	4.81765	5.69945	2.47642	1.84911	2.155	1.89125	2.3441	GFP_GM-GFP_DM4vsGFP_GM
ENSMUSG00000039497	ENSMUSG00000039497	Dse	protein_coding	10.8914	8.51284	14.6158	15.5843	0.609138	1.32773	6.04321	3.29474	0.996045	GFP_GM-GFP_DM4vsGFP_GM
ENSMUSG00000063953	ENSMUSG00000063953	Amd2	protein_coding	0.0824477	0.0320601	0.0439924	0.0201986	0.389912	0.370737	0.163777	0.0949511	0.149346	GFP_GM-GFP_DM4vsGFP_GM
ENSMUSG00000096687	ENSMUSG00000096687	Mfsd4b4	protein_coding	0.833222	1.72224	0.902794	1.4207	1.384	1.33109	1.37807	1.29948	1.27029	GFP_GM-GFP_DM4vsGFP_GM
ENSMUSG00000019838	ENSMUSG00000019838	Slc16a10	protein_coding	0.495601	1.28768	0.376718	1.10733	6.48221	5.51569	3.57123	3.83292	5.13465	GFP_GM-GFP_DM4vsGFP_GM
ENSMUSG00000019822	ENSMUSG00000019822	Smpd2	protein_coding	4.43827	7.58403	3.91215	7.25036	3.30807	2.91702	4.0279	3.00216	3.09142	GFP_GM-GFP_DM4vsGFP_GM
ENSMUSG00000019917	ENSMUSG00000019917	Sept10	protein_coding	20.0049	11.7939	20.944	12.6604	2.00509	4.15865	3.93627	3.2692	2.60096	GFP_GM-GFP_DM4vsGFP_GM
ENSMUSG00000009654	ENSMUSG00000009654	Oit3	protein_coding	0.327687	0.481691	0.172907	0.183684	0.0681196	0.0523467	0.117012	0.0765775	0.0811332	GFP_GM-GFP_DM4vsGFP_GM
ENSMUSG00000009647	ENSMUSG00000009647	Mcu	protein_coding	9.39066	12.0354	9.76278	10.2409	7.42641	10.2304	10.0809	9.76061	8.42495	GFP_GM-GFP_DM4vsGFP_GM
ENSMUSG00000020107	ENSMUSG00000020107	Anapc16	protein_coding	13.4507	10.6115	11.0765	11.4059	8.58106	7.82685	6.20649	5.44199	6.8049	GFP_GM-GFP_DM4vsGFP_GM
ENSMUSG00000012819	ENSMUSG00000012819	Cdh23	protein_coding	0.0939048	1.64057	0.035087	1.72465	0.48802	0.314413	0.421703	0.202666	0.213821	GFP_GM-GFP_DM4vsGFP_GM
ENSMUSG00000020100	ENSMUSG00000020100	Slc29a3	protein_coding	4.83184	2.86377	4.38501	3.75402	0.581425	1.52477	5.23867	2.05428	0.7614	GFP_GM-GFP_DM4vsGFP_GM
ENSMUSG00000020099	ENSMUSG00000020099	Unc5b	protein_coding	28.2754	31.1921	29.5454	33.9411	1.88676	1.61947	2.85376	2.68186	2.32567	GFP_GM-GFP_DM4vsGFP_GM
ENSMUSG00000020092	ENSMUSG00000020092	Pald1	protein_coding	4.1682	8.23067	4.37284	6.89857	4.65705	4.74606	5.00618	4.79498	5.6212	GFP_GM-GFP_DM4vsGFP_GM
ENSMUSG00000112229	ENSMUSG00000112229	AC122197.1	sense_intronic	0.220267	0.0963299	0.211188	0.104368	0.288495	0.204401	0.34961	0.280925	0.280094	GFP_GM-GFP_DM4vsGFP_GM
ENSMUSG00000037031	ENSMUSG00000037031	Tspan15	protein_coding	4.77628	7.81496	4.01573	7.58132	1.29458	2.89885	0.769477	1.34426	1.9279	GFP_GM-GFP_DM4vsGFP_GM
ENSMUSG00000037012	ENSMUSG00000037012	Hk1	protein_coding	30.9211	27.4871	26.0475	25.8071	1.50462	4.62512	6.70599	6.5322	3.18892	GFP_GM-GFP_DM4vsGFP_GM
ENSMUSG00000020078	ENSMUSG00000020078	Vps26a	protein_coding	47.4215	40.4421	46.1684	45.3201	14.9474	15.7281	12.393	10.5739	14.9158	GFP_GM-GFP_DM4vsGFP_GM
ENSMUSG00000020076	ENSMUSG00000020076	Ddx50	protein_coding	8.7618	9.17225	9.45991	8.96723	4.24478	4.46147	3.73576	3.85951	3.95012	GFP_GM-GFP_DM4vsGFP_GM
ENSMUSG00000047146	ENSMUSG00000047146	Tet1	protein_coding	0.383221	0.265257	0.295869	0.175405	0.241601	0.136297	0.181399	0.397688	0.333497	GFP_GM-GFP_DM4vsGFP_GM
ENSMUSG00000037855	ENSMUSG00000037855	Zfp365	protein_coding	13.2004	4.21514	14.7483	6.00004	0.192215	0.246246	15.3661	2.26332	0.686201	GFP_GM-GFP_DM4vsGFP_GM
ENSMUSG00000090622	ENSMUSG00000090622	A930033H14Rik	protein_coding	1.33624	4.37094	0.942536	2.33497	1.30554	0.730045	0.792676	0.93341	1.53412	GFP_GM-GFP_DM4vsGFP_GM
ENSMUSG00000085456	ENSMUSG00000085456	Gm15398	lincRNA	1.64988	2.57953	0.561426	1.22081	0	0.03656	0	0.0321307	0	GFP_GM-GFP_DM4vsGFP_GM
ENSMUSG00000046807	ENSMUSG00000046807	Lrrc75b	protein_coding	1.96552	0.463615	4.12085	1.42564	0.0575296	0.0399737	0.391286	0.199144	0.0580126	GFP_GM-GFP_DM4vsGFP_GM
ENSMUSG00000033307	ENSMUSG00000033307	Mif	protein_coding	237.165	71.1852	170.825	130.543	54.7959	47.6849	65.3937	42.4178	51.6482	GFP_GM-GFP_DM4vsGFP_GM
ENSMUSG00000050157	ENSMUSG00000050157	Gm867	protein_coding	0.714435	1.99008	0.184852	1.651	14.5203	10.7507	3.48682	6.54971	11.6034	GFP_GM-GFP_DM4vsGFP_GM
ENSMUSG00000020231	ENSMUSG00000020231	Dip2a	protein_coding	11.0071	7.01541	9.37086	5.71053	1.40904	1.46054	1.77079	2.89177	1.39538	GFP_GM-GFP_DM4vsGFP_GM
ENSMUSG00000001151	ENSMUSG00000001151	Pcnt	protein_coding	7.30047	6.74429	6.95958	4.18832	8.48268	6.83902	3.66259	5.81706	7.88897	GFP_GM-GFP_DM4vsGFP_GM
ENSMUSG00000001119	ENSMUSG00000001119	Col6a1	protein_coding	19.1987	260.672	94.1988	431.666	18.5758	12.8028	76.2038	89.4699	32.796	GFP_GM-GFP_DM4vsGFP_GM
ENSMUSG00000020277	ENSMUSG00000020277	Pfkl	protein_coding	24.0684	20.4783	22.3141	24.4337	2.68884	2.35609	3.12036	1.85339	1.85846	GFP_GM-GFP_DM4vsGFP_GM
ENSMUSG00000053329	ENSMUSG00000053329	D10Jhu81e	protein_coding	9.06517	10.2743	9.34648	13.7633	86.0238	52.5556	19.4372	36.3383	67.5357	GFP_GM-GFP_DM4vsGFP_GM
ENSMUSG00000020329	ENSMUSG00000020329	Polrmt	protein_coding	12.4274	17.7406	10.5676	12.1787	5.65014	4.2785	4.37878	5.45795	5.0716	GFP_GM-GFP_DM4vsGFP_GM
ENSMUSG00000035835	ENSMUSG00000035835	Plppr3	protein_coding	2.26748	5.33495	1.48594	3.31742	0.798183	1.32013	2.36241	2.12196	1.09808	GFP_GM-GFP_DM4vsGFP_GM
ENSMUSG00000035781	ENSMUSG00000035781	R3hdm4	protein_coding	11.461	20.7342	10.2018	16.0826	23.8776	17.1323	10.9175	14.8914	19.9817	GFP_GM-GFP_DM4vsGFP_GM
ENSMUSG00000020133	ENSMUSG00000020133	2310011J03Rik	protein_coding	24.2536	13.7127	18.8698	15.332	6.46	9.05534	8.19491	6.83087	6.89611	GFP_GM-GFP_DM4vsGFP_GM
ENSMUSG00000035397	ENSMUSG00000035397	Klf16	protein_coding	19.3725	7.81598	16.9146	8.37178	1.47556	2.92034	2.71225	1.77091	1.35922	GFP_GM-GFP_DM4vsGFP_GM
ENSMUSG00000020198	ENSMUSG00000020198	Ap3d1	protein_coding	20.9197	24.6189	18.9622	21.8558	6.13571	6.87632	9.51649	7.04283	6.18289	GFP_GM-GFP_DM4vsGFP_GM
ENSMUSG00000043670	ENSMUSG00000043670	Diras1	protein_coding	0.155457	0.272909	0.111787	0.335307	0.173617	0.0240433	0.783177	0.393022	0.423336	GFP_GM-GFP_DM4vsGFP_GM
ENSMUSG00000062931	ENSMUSG00000062931	Zfp938	protein_coding	4.56849	5.34193	3.82754	5.55354	2.96313	2.22596	1.30687	2.53812	4.57169	GFP_GM-GFP_DM4vsGFP_GM
ENSMUSG00000020248	ENSMUSG00000020248	Nfyb	protein_coding	8.42942	3.18656	7.44604	2.99866	5.63769	3.99264	2.50609	3.27755	4.64126	GFP_GM-GFP_DM4vsGFP_GM
ENSMUSG00000060002	ENSMUSG00000060002	Chpt1	protein_coding	4.78205	5.09808	5.53913	5.632	19.5046	12.5682	4.74839	6.23682	13.0726	GFP_GM-GFP_DM4vsGFP_GM
ENSMUSG00000074802	ENSMUSG00000074802	Gas2l3	protein_coding	7.94672	2.4101	9.48404	2.14183	0.12021	0.487274	0.798426	0.445334	0.137148	GFP_GM-GFP_DM4vsGFP_GM
ENSMUSG00000019948	ENSMUSG00000019948	Actr6	protein_coding	7.7526	4.23648	6.68978	4.76157	2.44857	3.17752	2.31038	3.33134	3.12074	GFP_GM-GFP_DM4vsGFP_GM
ENSMUSG00000097164	ENSMUSG00000097164	Cep83os	bidirectional_promoter_lncRNA	0.74869	1.04342	0.818375	1.38465	0.275821	0.274434	0.435309	0.609636	0.485594	GFP_GM-GFP_DM4vsGFP_GM
ENSMUSG00000020027	ENSMUSG00000020027	Socs2	protein_coding	2.86059	5.60553	1.57348	5.9037	4.4983	1.19297	1.97937	1.32812	1.9366	GFP_GM-GFP_DM4vsGFP_GM
ENSMUSG00000112346	ENSMUSG00000112346	AC153504.1	bidirectional_promoter_lncRNA	0.664568	0.631751	0.666337	0.863266	0.811898	0.9061	0.556624	0.731815	0.445819	GFP_GM-GFP_DM4vsGFP_GM
ENSMUSG00000046567	ENSMUSG00000046567	4930430F08Rik	protein_coding	1.69448	1.86622	1.8285	1.76181	1.1076	1.01372	0.773444	0.60517	0.899579	GFP_GM-GFP_DM4vsGFP_GM
ENSMUSG00000036019	ENSMUSG00000036019	Tmtc2	protein_coding	0.503239	0.509137	0.312671	0.234254	0.30882	0.223876	0.30254	0.305826	0.220087	GFP_GM-GFP_DM4vsGFP_GM
ENSMUSG00000035916	ENSMUSG00000035916	Ptprq	protein_coding	0.453944	0.312479	0.135782	0.177643	0.138767	0.20011	0.0833003	0.138605	0.187237	GFP_GM-GFP_DM4vsGFP_GM
ENSMUSG00000020181	ENSMUSG00000020181	Nav3	protein_coding	2.98464	5.37648	2.79912	4.76328	0.326478	0.506006	0.742569	0.236984	0.429045	GFP_GM-GFP_DM4vsGFP_GM
ENSMUSG00000101801	ENSMUSG00000101801	1700020G17Rik	antisense_RNA	0.100051	0.0468628	0.0383099	0.0211288	0	0.023655	0.0686485	0.124735	0.0255419	GFP_GM-GFP_DM4vsGFP_GM
ENSMUSG00000035798	ENSMUSG00000035798	Zdhhc17	protein_coding	6.97136	8.68855	6.53019	7.93941	3.06463	2.41949	2.10948	2.54326	2.94962	GFP_GM-GFP_DM4vsGFP_GM
ENSMUSG00000056888	ENSMUSG00000056888	Glipr1	protein_coding	4.57856	2.36583	1.31848	1.36204	4.9724	6.88878	13.3641	5.19104	5.11209	GFP_GM-GFP_DM4vsGFP_GM
ENSMUSG00000020137	ENSMUSG00000020137	Thap2	protein_coding	5.64568	5.79436	5.4708	6.49065	1.96196	1.43145	1.84389	1.62439	2.19999	GFP_GM-GFP_DM4vsGFP_GM
ENSMUSG00000111966	ENSMUSG00000111966	Gm5781	processed_pseudogene	1.66395	0.545165	1.46742	0.715834	1.32255	1.04586	1.47144	0.572342	1.48208	GFP_GM-GFP_DM4vsGFP_GM
ENSMUSG00000034024	ENSMUSG00000034024	Cct2	protein_coding	331.865	186.845	262.171	159.714	42.8414	56.7728	61.1085	37.2186	42.0829	GFP_GM-GFP_DM4vsGFP_GM
ENSMUSG00000020170	ENSMUSG00000020170	Frs2	protein_coding	15.8487	12.9908	16.4451	12.4421	2.28192	1.62526	1.70337	1.91699	1.66744	GFP_GM-GFP_DM4vsGFP_GM
ENSMUSG00000052798	ENSMUSG00000052798	Nup107	protein_coding	31.0194	8.83887	26.5936	7.23674	2.09982	2.39396	2.91312	2.63253	2.41514	GFP_GM-GFP_DM4vsGFP_GM
ENSMUSG00000048661	ENSMUSG00000048661	Lemd3	protein_coding	6.53441	7.04954	5.67357	5.9601	3.36109	2.90228	2.79782	2.18329	2.94468	GFP_GM-GFP_DM4vsGFP_GM
ENSMUSG00000025795	ENSMUSG00000025795	Rassf3	protein_coding	9.34551	14.639	6.55306	14.4639	19.0123	18.0633	19.9635	20.2734	22.1709	GFP_GM-GFP_DM4vsGFP_GM
ENSMUSG00000034667	ENSMUSG00000034667	Xpot	protein_coding	28.3423	19.9575	26.3259	25.7295	6.09747	8.33643	6.15975	5.27518	6.24357	GFP_GM-GFP_DM4vsGFP_GM
ENSMUSG00000025436	ENSMUSG00000025436	Atp23	protein_coding	2.51075	0.948327	2.14858	0.889798	0.54253	0.573425	0.564168	0.786124	0.616175	GFP_GM-GFP_DM4vsGFP_GM
ENSMUSG00000025417	ENSMUSG00000025417	Pip4k2c	protein_coding	10.6692	11.1826	9.39858	11.9262	4.15947	4.4342	4.49959	3.55486	2.88742	GFP_GM-GFP_DM4vsGFP_GM
ENSMUSG00000020454	ENSMUSG00000020454	Eif4enif1	protein_coding	18.8372	11.941	16.9572	10.7259	5.52683	5.54916	4.53634	4.8638	5.1903	GFP_GM-GFP_DM4vsGFP_GM
ENSMUSG00000047205	ENSMUSG00000047205	Dusp18	protein_coding	8.58357	10.8849	9.18783	13.4402	7.02205	4.38973	1.85719	2.12841	10.6719	GFP_GM-GFP_DM4vsGFP_GM
ENSMUSG00000009090	ENSMUSG00000009090	Ap1b1	protein_coding	23.0364	36.018	19.714	31.5318	11.3839	11.944	15.5459	10.7769	13.0222	GFP_GM-GFP_DM4vsGFP_GM
ENSMUSG00000083844	ENSMUSG00000083844	Ube2d-ps	transcribed_unprocessed_pseudogene	3.92715	3.51826	3.70882	4.04567	12.1944	8.74686	3.9494	7.77477	11.8147	GFP_GM-GFP_DM4vsGFP_GM
ENSMUSG00000000378	ENSMUSG00000000378	Ccm2	protein_coding	13.3734	5.92679	11.2364	6.29097	5.5941	6.27748	5.41975	5.04743	4.98362	GFP_GM-GFP_DM4vsGFP_GM
ENSMUSG00000020122	ENSMUSG00000020122	Egfr	protein_coding	2.37783	8.68658	3.81318	9.51474	0.676667	0.704669	2.13253	1.87228	0.926655	GFP_GM-GFP_DM4vsGFP_GM
ENSMUSG00000056342	ENSMUSG00000056342	Usp34	protein_coding	10.2157	10.5778	11.3347	9.39182	3.85212	3.67428	3.287	2.91107	3.26269	GFP_GM-GFP_DM4vsGFP_GM
ENSMUSG00000020305	ENSMUSG00000020305	Asb3	protein_coding	2.24374	2.5286	2.34871	2.9744	1.07333	1.16621	1.0403	1.19853	1.22548	GFP_GM-GFP_DM4vsGFP_GM
ENSMUSG00000069919	ENSMUSG00000069919	Hba-a1	protein_coding	1.45032	1.48352	0.940857	0.817859	71.1885	26.701	21.0793	111.587	35.6189	GFP_GM-GFP_DM4vsGFP_GM
ENSMUSG00000020271	ENSMUSG00000020271	Fbxw11	protein_coding	22.7614	17.8775	20.9113	19.7805	13.0327	13.4645	11.0585	12.576	12.7083	GFP_GM-GFP_DM4vsGFP_GM
ENSMUSG00000020155	ENSMUSG00000020155	Kcnmb1	protein_coding	0.154385	0	0.0269842	0	0.195972	0.126378	0.131945	0.0655852	0.0936922	GFP_GM-GFP_DM4vsGFP_GM
ENSMUSG00000018846	ENSMUSG00000018846	Pank3	protein_coding	19.5944	11.5835	18.8735	12.5842	2.69474	2.91287	1.98814	2.06437	2.30743	GFP_GM-GFP_DM4vsGFP_GM
ENSMUSG00000020409	ENSMUSG00000020409	Slu7	protein_coding	14.2638	15.9034	13.2743	21.9061	9.08772	9.91314	6.14237	6.5841	7.91844	GFP_GM-GFP_DM4vsGFP_GM
ENSMUSG00000057098	ENSMUSG00000057098	Ebf1	protein_coding	5.6863	2.0305	5.58592	2.66874	1.42559	1.583	1.94518	2.67407	1.64119	GFP_GM-GFP_DM4vsGFP_GM
ENSMUSG00000020401	ENSMUSG00000020401	Fam71b	protein_coding	0.071283	0.524583	0.0226817	0.394642	0	0	0.160354	0	0.0151223	GFP_GM-GFP_DM4vsGFP_GM
ENSMUSG00000040350	ENSMUSG00000040350	Trim7	protein_coding	0.50624	1.97129	0.616437	1.61105	13.764	7.45425	6.06466	16.5049	22.0896	GFP_GM-GFP_DM4vsGFP_GM
ENSMUSG00000020366	ENSMUSG00000020366	Mapk9	protein_coding	9.74424	9.2627	9.60584	8.60631	7.76261	7.56313	4.60559	4.82699	6.2761	GFP_GM-GFP_DM4vsGFP_GM
ENSMUSG00000036309	ENSMUSG00000036309	Skp1a	protein_coding	78.8388	58.1387	67.2222	68.9807	71.432	57.2718	46.7925	47.6481	62.4876	GFP_GM-GFP_DM4vsGFP_GM
ENSMUSG00000018387	ENSMUSG00000018387	Shroom1	protein_coding	1.06705	1.61635	1.33316	2.28323	0.166315	0.11036	0.196105	0.239015	0.144774	GFP_GM-GFP_DM4vsGFP_GM
ENSMUSG00000018398	ENSMUSG00000018398	Sept8	protein_coding	25.381	27.0106	28.1999	37.5295	3.57779	4.50091	8.23988	7.75677	4.19325	GFP_GM-GFP_DM4vsGFP_GM
ENSMUSG00000020261	ENSMUSG00000020261	Slc36a1	protein_coding	3.76851	5.85317	4.72494	5.98605	1.84781	3.08186	4.95056	2.69278	2.2647	GFP_GM-GFP_DM4vsGFP_GM
ENSMUSG00000018583	ENSMUSG00000018583	G3bp1	protein_coding	48.8754	17.2528	42.3483	18.1405	21.9183	21.6821	20.1337	18.9795	22.6078	GFP_GM-GFP_DM4vsGFP_GM
ENSMUSG00000020522	ENSMUSG00000020522	Mfap3	protein_coding	8.6417	8.22936	7.79332	8.20215	2.59588	3.32106	4.04996	3.18404	2.34586	GFP_GM-GFP_DM4vsGFP_GM
ENSMUSG00000020514	ENSMUSG00000020514	Mrpl22	protein_coding	25.9793	14.9206	23.7696	14.1644	19.0238	16.039	14.5127	17.4111	18.5981	GFP_GM-GFP_DM4vsGFP_GM
ENSMUSG00000082292	ENSMUSG00000082292	Gm12250	processed_pseudogene	0.162085	0.0271466	0.0667364	0.125487	0.121791	0.64238	2.60826	1.51445	0.271244	GFP_GM-GFP_DM4vsGFP_GM
ENSMUSG00000018415	ENSMUSG00000018415	Gid4	protein_coding	6.40428	6.17479	6.77529	8.26103	20.742	19.0823	5.14986	5.86709	10.0773	GFP_GM-GFP_DM4vsGFP_GM
ENSMUSG00000020537	ENSMUSG00000020537	Drg2	protein_coding	29.1449	16.4493	26.4227	18.2894	9.35332	9.33771	8.88246	8.19194	11.1994	GFP_GM-GFP_DM4vsGFP_GM
ENSMUSG00000042650	ENSMUSG00000042650	Alkbh5	protein_coding	22.4954	19.7742	23.1275	21.6623	25.7857	23.9991	11.2744	15.3655	18.6435	GFP_GM-GFP_DM4vsGFP_GM
ENSMUSG00000049323	ENSMUSG00000049323	Smcr8	protein_coding	10.3163	12.0703	10.733	9.68236	3.87638	4.30346	3.56126	3.03358	3.08489	GFP_GM-GFP_DM4vsGFP_GM
ENSMUSG00000042529	ENSMUSG00000042529	Kcnj12	protein_coding	0.256672	0.689249	0.236537	0.658342	15.8101	11.7927	4.88857	6.14054	11.0688	GFP_GM-GFP_DM4vsGFP_GM
ENSMUSG00000109829	ENSMUSG00000109829	Gm45605	lincRNA	0.0407518	0.322479	0.0460251	0.179941	0.505113	0.415474	0.199731	0.423813	0.608538	GFP_GM-GFP_DM4vsGFP_GM
ENSMUSG00000069844	ENSMUSG00000069844	Sco1	protein_coding	3.88809	2.94079	3.8398	3.2054	2.19052	2.13019	2.30021	2.10292	2.36258	GFP_GM-GFP_DM4vsGFP_GM
ENSMUSG00000020900	ENSMUSG00000020900	Myh10	protein_coding	27.0057	18.067	24.4095	14.971	4.28052	2.97398	4.02549	7.39853	6.73849	GFP_GM-GFP_DM4vsGFP_GM
ENSMUSG00000020894	ENSMUSG00000020894	Vamp2	protein_coding	17.6296	30.5399	18.7278	29.118	13.3086	14.0939	15.5222	12.5556	13.9574	GFP_GM-GFP_DM4vsGFP_GM
ENSMUSG00000018765	ENSMUSG00000018765	Fxr2	protein_coding	39.057	47.3358	31.6482	38.4383	39.7785	41.7648	20.7964	24.6244	32.4798	GFP_GM-GFP_DM4vsGFP_GM
ENSMUSG00000023170	ENSMUSG00000023170	Gps2	protein_coding	32.5204	27.8607	29.6207	28.7788	18.3431	18.1301	10.0604	9.14884	12.9216	GFP_GM-GFP_DM4vsGFP_GM
ENSMUSG00000018567	ENSMUSG00000018567	Gabarap	protein_coding	128.1	157.953	140.334	218.809	71.6553	79.1291	92.7527	61.6201	72.6256	GFP_GM-GFP_DM4vsGFP_GM
ENSMUSG00000020886	ENSMUSG00000020886	Dlg4	protein_coding	3.378	4.0514	3.40923	5.46837	0.793642	0.916311	2.27999	2.30222	1.08264	GFP_GM-GFP_DM4vsGFP_GM
ENSMUSG00000040938	ENSMUSG00000040938	Slc16a11	protein_coding	12.9992	7.22727	27.7207	17.9833	0.196918	0.228571	0.0984602	0.101869	0.243538	GFP_GM-GFP_DM4vsGFP_GM
ENSMUSG00000020817	ENSMUSG00000020817	Rabep1	protein_coding	13.2045	14.6995	13.1533	14.7902	6.2654	4.75707	3.90145	3.56206	5.10028	GFP_GM-GFP_DM4vsGFP_GM
ENSMUSG00000020803	ENSMUSG00000020803	Txndc17	protein_coding	75.3239	41.8214	67.4094	54.3349	18.7425	25.4557	28.7327	21.5944	20.8387	GFP_GM-GFP_DM4vsGFP_GM
ENSMUSG00000020794	ENSMUSG00000020794	Ube2g1	protein_coding	14.4447	15.7321	12.6213	17.5639	25.7411	18.7101	7.64364	15.5912	22.2386	GFP_GM-GFP_DM4vsGFP_GM
ENSMUSG00000020790	ENSMUSG00000020790	Ankfy1	protein_coding	12.1899	11.4727	13.3966	11.7819	1.58168	2.41588	3.97579	2.65116	1.68988	GFP_GM-GFP_DM4vsGFP_GM
ENSMUSG00000055670	ENSMUSG00000055670	Zzef1	protein_coding	5.05751	7.70344	5.77074	5.5409	1.66757	1.8076	1.90179	1.96411	1.79656	GFP_GM-GFP_DM4vsGFP_GM
ENSMUSG00000084329	ENSMUSG00000084329	Gm6733	processed_pseudogene	1.54873	2.08081	1.66514	2.17842	0.137921	0.0760118	0.0913924	0.0715801	0.0196354	GFP_GM-GFP_DM4vsGFP_GM
ENSMUSG00000020783	ENSMUSG00000020783	Ncbp3	protein_coding	3.29131	2.01803	3.06866	2.11904	0.704478	1.06815	1.15832	0.931756	0.690947	GFP_GM-GFP_DM4vsGFP_GM
ENSMUSG00000010554	ENSMUSG00000010554	Mettl16	protein_coding	4.0713	2.01386	4.50382	1.97225	1.17078	1.43772	0.998995	0.687283	1.04241	GFP_GM-GFP_DM4vsGFP_GM
ENSMUSG00000038290	ENSMUSG00000038290	Smg6	protein_coding	5.27828	14.5734	5.21306	16.3841	3.13661	2.75235	2.96209	3.04707	2.88823	GFP_GM-GFP_DM4vsGFP_GM
ENSMUSG00000085148	ENSMUSG00000085148	Mir22hg	processed_transcript	10.9811	48.4175	9.95525	37.9839	17.1105	13.5564	19.0264	30.3922	26.7456	GFP_GM-GFP_DM4vsGFP_GM
ENSMUSG00000017781	ENSMUSG00000017781	Pitpna	protein_coding	71.4071	49.1076	70.7002	56.3713	26.5951	29.0843	23.7035	30.5612	29.5772	GFP_GM-GFP_DM4vsGFP_GM
ENSMUSG00000020849	ENSMUSG00000020849	Ywhae	protein_coding	456.725	213.771	423.555	254.959	122.879	132.453	128.865	115.69	125.025	GFP_GM-GFP_DM4vsGFP_GM
ENSMUSG00000069808	ENSMUSG00000069808	Fam57a	protein_coding	5.94537	1.43769	6.01101	2.31183	1.26256	1.89267	1.52603	1.5941	1.2893	GFP_GM-GFP_DM4vsGFP_GM
ENSMUSG00000038057	ENSMUSG00000038057	Dbil5	protein_coding	0.355415	0.236595	0.437609	0.543547	0.336138	0.191098	0.127622	0.192907	0.475785	GFP_GM-GFP_DM4vsGFP_GM
ENSMUSG00000020840	ENSMUSG00000020840	Blmh	protein_coding	6.06871	6.05685	7.71838	5.91103	6.40111	7.60018	10.8176	7.94625	8.37618	GFP_GM-GFP_DM4vsGFP_GM
ENSMUSG00000037926	ENSMUSG00000037926	Ssh2	protein_coding	1.52851	1.51575	1.37762	1.46038	4.35721	4.19404	2.29253	2.99443	3.62238	GFP_GM-GFP_DM4vsGFP_GM
ENSMUSG00000083899	ENSMUSG00000083899	Gm12346	transcribed_processed_pseudogene	0.429014	0.198472	0.602176	0.196529	0.654865	1.43931	1.34614	0.72305	0.650534	GFP_GM-GFP_DM4vsGFP_GM
ENSMUSG00000011877	ENSMUSG00000011877	Git1	protein_coding	33.5287	26.8278	27.2996	27.9664	9.22154	11.1392	7.45954	6.64278	6.65735	GFP_GM-GFP_DM4vsGFP_GM
ENSMUSG00000000631	ENSMUSG00000000631	Myo18a	protein_coding	8.48485	31.3443	10.3549	20.773	22.2499	25.2509	14.583	21.5648	23.9264	GFP_GM-GFP_DM4vsGFP_GM
ENSMUSG00000061981	ENSMUSG00000061981	Flot2	protein_coding	38.7957	31.6071	34.4138	41.5527	27.0417	28.299	15.3141	25.2704	30.2768	GFP_GM-GFP_DM4vsGFP_GM
ENSMUSG00000072640	ENSMUSG00000072640	Lyrm9	protein_coding	0.7161	0.811962	0.683262	0.625764	2.40984	1.46559	1.08419	1.35116	2.33071	GFP_GM-GFP_DM4vsGFP_GM
ENSMUSG00000020716	ENSMUSG00000020716	Nf1	protein_coding	7.30919	8.29569	6.55279	6.26657	1.38228	1.38275	1.31507	1.51168	1.424	GFP_GM-GFP_DM4vsGFP_GM
ENSMUSG00000017686	ENSMUSG00000017686	Rhot1	protein_coding	11.4008	12.3779	10.8099	10.8378	7.18146	5.84148	5.2315	5.44383	6.57911	GFP_GM-GFP_DM4vsGFP_GM
ENSMUSG00000017428	ENSMUSG00000017428	Psmd11	protein_coding	27.41	15.1078	23.0159	15.6338	16.0223	26.7389	12.4636	12.6568	16.182	GFP_GM-GFP_DM4vsGFP_GM
ENSMUSG00000009185	ENSMUSG00000009185	Ccl8	protein_coding	1.21718	4.51342	1.32708	9.31635	0.659512	3.16621	14.8253	13.4608	2.57585	GFP_GM-GFP_DM4vsGFP_GM
ENSMUSG00000087107	ENSMUSG00000087107	AI662270	processed_transcript	0.290877	0.181817	0.48483	0.0738053	0.175737	0.986689	1.1466	0.413633	0.257201	GFP_GM-GFP_DM4vsGFP_GM
ENSMUSG00000018548	ENSMUSG00000018548	Trim37	protein_coding	12.4086	4.75983	13.2473	5.39753	0.908943	1.16674	1.19453	1.17505	0.668413	GFP_GM-GFP_DM4vsGFP_GM
ENSMUSG00000018379	ENSMUSG00000018379	Srsf1	protein_coding	80.7923	35.0102	82.068	31.8063	16.4453	17.068	18.2023	17.7754	17.0166	GFP_GM-GFP_DM4vsGFP_GM
ENSMUSG00000033983	ENSMUSG00000033983	Coil	protein_coding	3.26601	1.57471	3.4199	1.41783	1.83008	1.59635	1.35721	1.28083	1.58137	GFP_GM-GFP_DM4vsGFP_GM
ENSMUSG00000003948	ENSMUSG00000003948	Mmd	protein_coding	80.3645	16.8678	64.7145	29.4804	1.5725	1.85258	2.03219	2.06717	2.05361	GFP_GM-GFP_DM4vsGFP_GM
ENSMUSG00000059474	ENSMUSG00000059474	Mbtd1	protein_coding	2.20724	3.36859	1.79841	2.54582	0.842057	0.745903	1.15788	1.03739	0.759108	GFP_GM-GFP_DM4vsGFP_GM
ENSMUSG00000001510	ENSMUSG00000001510	Dlx3	protein_coding	18.4184	2.45684	10.8474	1.69603	0	0.0291956	0.154522	0.00972564	0	GFP_GM-GFP_DM4vsGFP_GM
ENSMUSG00000049604	ENSMUSG00000049604	Hoxb13	protein_coding	0.212747	0.0312226	0.0510802	0.0141369	0	0	0	0	0	GFP_GM-GFP_DM4vsGFP_GM
ENSMUSG00000020875	ENSMUSG00000020875	Hoxb9	protein_coding	0.729808	0.454785	0.0219679	0.113124	0.103923	0.0838276	0.096739	0.0990066	0.120823	GFP_GM-GFP_DM4vsGFP_GM
ENSMUSG00000056648	ENSMUSG00000056648	Hoxb8	protein_coding	0.200433	0.143822	0.0748755	0.0478397	0.102538	0.178217	0.22862	0.322565	0.118026	GFP_GM-GFP_DM4vsGFP_GM
ENSMUSG00000038700	ENSMUSG00000038700	Hoxb5	protein_coding	0.601944	0.185157	0.223259	0.170736	0.332229	0.356413	0.225984	0.436319	0.350668	GFP_GM-GFP_DM4vsGFP_GM
ENSMUSG00000038692	ENSMUSG00000038692	Hoxb4	protein_coding	0.912554	0.899612	0.507315	0.71668	0.684983	0.730811	0.839153	0.698857	0.515403	GFP_GM-GFP_DM4vsGFP_GM
ENSMUSG00000057058	ENSMUSG00000057058	Skap1	protein_coding	0.114884	0.0507082	0.0342368	0.0595665	0.0100363	0.0255002	0.0670696	0.0908342	0.0829353	GFP_GM-GFP_DM4vsGFP_GM
ENSMUSG00000018666	ENSMUSG00000018666	Cbx1	protein_coding	19.4903	14.8795	18.7277	13.6843	10.6364	9.8456	8.62092	8.40612	10.2892	GFP_GM-GFP_DM4vsGFP_GM
ENSMUSG00000020877	ENSMUSG00000020877	Scrn2	protein_coding	6.8546	5.45841	7.17381	5.64122	6.40869	4.02113	2.0055	3.96132	5.56235	GFP_GM-GFP_DM4vsGFP_GM
ENSMUSG00000038534	ENSMUSG00000038534	Osbpl7	protein_coding	1.10902	1.08207	1.05012	1.32164	1.22148	1.1796	1.16457	1.66787	1.23425	GFP_GM-GFP_DM4vsGFP_GM
ENSMUSG00000038485	ENSMUSG00000038485	Socs7	protein_coding	5.0647	7.97992	4.52971	5.91395	16.6401	12.1025	8.42925	14.0389	15.661	GFP_GM-GFP_DM4vsGFP_GM
ENSMUSG00000038437	ENSMUSG00000038437	Mllt6	protein_coding	9.39101	8.58283	7.93446	9.40937	16.825	14.5214	7.12484	10.3778	13.1449	GFP_GM-GFP_DM4vsGFP_GM
ENSMUSG00000084835	ENSMUSG00000084835	Gm12352	antisense_RNA	0.423217	2.0397	0.298682	0.42244	21.7218	22.6655	18.4239	14.9914	18.2651	GFP_GM-GFP_DM4vsGFP_GM
ENSMUSG00000006784	ENSMUSG00000006784	Ttc25	protein_coding	0.0287071	0.21299	0.0322956	0.26558	0.419081	0.0825862	0.158514	0.0911657	0.254496	GFP_GM-GFP_DM4vsGFP_GM
ENSMUSG00000001751	ENSMUSG00000001751	Naglu	protein_coding	3.37736	17.7584	6.03316	26.8598	2.24846	3.25528	6.1615	3.83565	2.67221	GFP_GM-GFP_DM4vsGFP_GM
ENSMUSG00000001240	ENSMUSG00000001240	Ramp2	protein_coding	0.0712763	1.07435	0.137038	1.39694	4.70106	5.91843	3.55053	7.14495	5.96973	GFP_GM-GFP_DM4vsGFP_GM
ENSMUSG00000078656	ENSMUSG00000078656	Vps25	protein_coding	0.519049	0.461239	0.515063	0.388653	0.0472476	0.280253	0.182877	0.18284	0.0707873	GFP_GM-GFP_DM4vsGFP_GM
ENSMUSG00000078652	ENSMUSG00000078652	Psme3	protein_coding	89.8121	41.9176	74.5046	46.2376	22.0872	24.244	16.3914	18.5684	21.1605	GFP_GM-GFP_DM4vsGFP_GM
ENSMUSG00000010358	ENSMUSG00000010358	Ifi35	protein_coding	6.83946	8.91314	6.23724	8.67697	8.43735	12.0523	12.8869	12.8795	9.52053	GFP_GM-GFP_DM4vsGFP_GM
ENSMUSG00000043372	ENSMUSG00000043372	Hexim2	protein_coding	0.790049	1.94432	0.952975	2.10315	1.82183	1.43484	2.06478	1.53725	1.85988	GFP_GM-GFP_DM4vsGFP_GM
ENSMUSG00000049354	ENSMUSG00000049354	Dcaf7	protein_coding	25.0035	16.4274	25.306	17.1158	10.2903	9.73496	10.704	11.4316	10.4863	GFP_GM-GFP_DM4vsGFP_GM
ENSMUSG00000020712	ENSMUSG00000020712	Tcam1	protein_coding	0.0710456	0.0733517	0.067764	0.13509	0.0919719	0.0380599	0.046604	0.161454	0.0745107	GFP_GM-GFP_DM4vsGFP_GM
ENSMUSG00000018372	ENSMUSG00000018372	Cep95	protein_coding	3.33637	5.06063	2.92173	3.08809	2.07946	1.57244	1.98796	2.04227	1.79024	GFP_GM-GFP_DM4vsGFP_GM
ENSMUSG00000020721	ENSMUSG00000020721	Helz	protein_coding	4.58344	4.38869	4.38314	4.01392	1.68095	1.23556	1.56858	1.56871	1.55812	GFP_GM-GFP_DM4vsGFP_GM
ENSMUSG00000086078	ENSMUSG00000086078	Gm11657	antisense_RNA	0	0	0.0832899	0	0	0	0.150334	0.0752366	0.111869	GFP_GM-GFP_DM4vsGFP_GM
ENSMUSG00000000567	ENSMUSG00000000567	Sox9	protein_coding	22.0428	14.236	15.2939	14.2173	0.34547	1.96012	2.3327	1.35494	0.710288	GFP_GM-GFP_DM4vsGFP_GM
ENSMUSG00000020755	ENSMUSG00000020755	Sap30bp	protein_coding	17.1249	12.2687	13.9149	14.0584	4.49834	5.25234	7.52374	5.11551	5.1186	GFP_GM-GFP_DM4vsGFP_GM
NA.1	NA	NA	NA	NA	NA	NA	NA	NA	NA	NA	NA	NA	GFP_GM-GFP_DM4vsGFP_GM
ENSMUSG00000070327	ENSMUSG00000070327	Rnf213	protein_coding	4.8323	4.42615	4.40648	3.89917	1.96402	2.27632	5.52918	4.93503	2.02512	GFP_GM-GFP_DM4vsGFP_GM
ENSMUSG00000039850	ENSMUSG00000039850	Endov	protein_coding	3.98817	5.63778	3.87323	5.98111	0.977582	1.20904	1.61695	1.42232	1.13567	GFP_GM-GFP_DM4vsGFP_GM
ENSMUSG00000025380	ENSMUSG00000025380	Fscn2	protein_coding	0.181497	0.21225	0.0933123	0.0886807	0.221883	0.401433	0.178039	0.190965	0.171199	GFP_GM-GFP_DM4vsGFP_GM
ENSMUSG00000049957	ENSMUSG00000049957	Ccdc137	protein_coding	10.3813	4.86337	8.77154	4.62737	2.65835	3.54746	2.48138	2.37736	2.54	GFP_GM-GFP_DM4vsGFP_GM
ENSMUSG00000039640	ENSMUSG00000039640	Mrpl12	protein_coding	83.5834	20.5923	69.424	24.3858	99.7954	68.6852	39.4096	83.3337	100.561	GFP_GM-GFP_DM4vsGFP_GM
ENSMUSG00000039275	ENSMUSG00000039275	Foxk2	protein_coding	30.128	14.3104	27.1496	15.7469	8.99727	8.66959	6.21476	6.79268	7.81388	GFP_GM-GFP_DM4vsGFP_GM
ENSMUSG00000023764	ENSMUSG00000023764	Sfi1	protein_coding	0.935781	3.621	1.14759	2.84899	1.26204	1.36665	1.94009	1.7791	1.617	GFP_GM-GFP_DM4vsGFP_GM
ENSMUSG00000020439	ENSMUSG00000020439	Smtn	protein_coding	22.2163	27.9302	19.465	23.9395	28.1371	23.622	42.9521	31.616	29.6943	GFP_GM-GFP_DM4vsGFP_GM
ENSMUSG00000003585	ENSMUSG00000003585	Sec14l2	protein_coding	6.82958	4.36982	2.95358	4.45228	0.163321	0.240765	1.0279	0.419893	0.253646	GFP_GM-GFP_DM4vsGFP_GM
ENSMUSG00000051427	ENSMUSG00000051427	Ccdc157	protein_coding	2.40205	7.69517	2.69039	6.89632	2.25008	1.87316	2.69791	2.47522	2.23586	GFP_GM-GFP_DM4vsGFP_GM
ENSMUSG00000009073	ENSMUSG00000009073	Nf2	protein_coding	17.6684	21.3686	16.5435	22.9081	16.3948	12.2359	7.80542	10.7289	13.4733	GFP_GM-GFP_DM4vsGFP_GM
ENSMUSG00000053838	ENSMUSG00000053838	Nudcd3	protein_coding	18.0478	14.2529	16.9147	16.7855	14.4247	11.7963	7.77814	11.3098	14.7811	GFP_GM-GFP_DM4vsGFP_GM
ENSMUSG00000041073	ENSMUSG00000041073	Nacad	protein_coding	0.37223	0.85208	0.225354	0.981137	0.587321	0.348216	0.234671	0.450852	0.439865	GFP_GM-GFP_DM4vsGFP_GM
ENSMUSG00000020422	ENSMUSG00000020422	Tns3	protein_coding	22.7908	19.2002	26.9754	27.9687	0.935871	2.70261	6.49449	2.70949	1.49033	GFP_GM-GFP_DM4vsGFP_GM
ENSMUSG00000087060	ENSMUSG00000087060	Eldr	processed_transcript	1.6271	0.28343	1.53699	0.16928	0.110263	0.138592	0.424555	0.165557	0.0647426	GFP_GM-GFP_DM4vsGFP_GM
ENSMUSG00000020116	ENSMUSG00000020116	Pno1	protein_coding	51.286	18.0708	47.2615	20.8038	23.312	24.3997	13.4557	18.2238	21.8208	GFP_GM-GFP_DM4vsGFP_GM
ENSMUSG00000085675	ENSMUSG00000085675	Gm12022	lincRNA	0.0448262	0.0514008	0.125985	0.120287	0	0	0.018904	0	0	GFP_GM-GFP_DM4vsGFP_GM
ENSMUSG00000020152	ENSMUSG00000020152	Actr2	protein_coding	56.5157	24.3861	55.2296	29.9767	8.57092	15.0307	17.5628	12.1207	8.42928	GFP_GM-GFP_DM4vsGFP_GM
ENSMUSG00000020142	ENSMUSG00000020142	Slc1a4	protein_coding	19.6043	16.3443	24.4341	39.0941	0.186014	0.429094	2.14333	1.08449	0.580121	GFP_GM-GFP_DM4vsGFP_GM
ENSMUSG00000084081	ENSMUSG00000084081	Gm12057	processed_pseudogene	0.555158	0.482465	0.436737	0.511853	0.0281255	0	0.0346406	0.021503	0.026419	GFP_GM-GFP_DM4vsGFP_GM
ENSMUSG00000051650	ENSMUSG00000051650	B3gnt2	protein_coding	0.429344	0.576791	0.351621	0.979489	0.0223556	0.0549251	0.0372569	0.0545711	0.0234426	GFP_GM-GFP_DM4vsGFP_GM
ENSMUSG00000098650	ENSMUSG00000098650	Gm28048	protein_coding	0	0	0	0	0	0	0	0	0	GFP_GM-GFP_DM4vsGFP_GM
ENSMUSG00000051355	ENSMUSG00000051355	Commd1	protein_coding	3.18357	1.38553	3.19494	2.05311	3.51713	2.88698	1.82476	2.2525	3.26355	GFP_GM-GFP_DM4vsGFP_GM
ENSMUSG00000020273	ENSMUSG00000020273	Papolg	protein_coding	4.50212	3.52609	3.86805	2.97929	0.900318	0.903097	0.788006	0.884513	0.900461	GFP_GM-GFP_DM4vsGFP_GM
ENSMUSG00000032673	ENSMUSG00000032673	Prorsd1	protein_coding	1.94134	2.33015	2.12596	2.86809	4.91169	4.54004	4.30359	4.33515	5.73796	GFP_GM-GFP_DM4vsGFP_GM
ENSMUSG00000018848	ENSMUSG00000018848	Rars	protein_coding	72.3507	34.5572	64.6375	43.494	13.9494	17.9801	15.0872	13.1709	15.4419	GFP_GM-GFP_DM4vsGFP_GM
ENSMUSG00000050541	ENSMUSG00000050541	Adra1b	protein_coding	0.857786	0.437648	0.767651	0.754395	0.0118672	0.116348	0.541679	0.110069	0.034368	GFP_GM-GFP_DM4vsGFP_GM
ENSMUSG00000044847	ENSMUSG00000044847	Lsm11	protein_coding	3.14631	1.47778	3.18797	1.47635	1.1002	0.885496	1.05066	0.757407	1.05733	GFP_GM-GFP_DM4vsGFP_GM
ENSMUSG00000078154	ENSMUSG00000078154	Gm12184	protein_coding	0.135655	0.105156	0.129182	0.0962272	0.477881	0.416575	0.230164	0.498054	0.637832	GFP_GM-GFP_DM4vsGFP_GM
ENSMUSG00000046879	ENSMUSG00000046879	Irgm1	protein_coding	3.16733	3.82893	3.75665	5.26327	3.84091	3.29026	5.30718	5.75668	3.56255	GFP_GM-GFP_DM4vsGFP_GM
ENSMUSG00000048852	ENSMUSG00000048852	Gm12185	protein_coding	0.0739201	0.326563	0.106452	0.280095	0.433278	0.242534	0.283107	0.365373	1.00308	GFP_GM-GFP_DM4vsGFP_GM
ENSMUSG00000020387	ENSMUSG00000020387	Jade2	protein_coding	1.49403	0.985542	2.44641	1.86733	0.575058	1.01612	0.743226	0.61369	0.34479	GFP_GM-GFP_DM4vsGFP_GM
ENSMUSG00000020380	ENSMUSG00000020380	Rad50	protein_coding	15.1867	6.89001	16.1488	7.7585	1.32489	1.54416	1.60877	1.70343	1.16946	GFP_GM-GFP_DM4vsGFP_GM
ENSMUSG00000063652	ENSMUSG00000063652	Slc22a21	protein_coding	1.15502	1.56783	1.69138	1.7989	0.253196	0.226346	0.424124	0.446963	0.257685	GFP_GM-GFP_DM4vsGFP_GM
ENSMUSG00000055333	ENSMUSG00000055333	Fat2	protein_coding	0.0926073	0.158732	0.21043	0.0808714	0.00810267	0.025114	0.00867575	0.0192867	0.0296231	GFP_GM-GFP_DM4vsGFP_GM
ENSMUSG00000037001	ENSMUSG00000037001	Zfp39	protein_coding	1.25024	1.09771	1.48174	1.14399	1.14987	0.726651	0.727621	1.08631	1.11439	GFP_GM-GFP_DM4vsGFP_GM
ENSMUSG00000106175	ENSMUSG00000106175	Gm44313	miRNA	0	0	0	0	36.0379	18.6464	31.7842	21.6675	27.7025	GFP_GM-GFP_DM4vsGFP_GM
ENSMUSG00000000538	ENSMUSG00000000538	Tom1l2	protein_coding	7.49761	14.0278	7.71457	13.3684	17.7424	16.0384	8.4981	14.8631	16.3309	GFP_GM-GFP_DM4vsGFP_GM
ENSMUSG00000001034	ENSMUSG00000001034	Mapk7	protein_coding	8.97901	7.48123	8.90474	7.82685	1.65416	2.95192	4.77955	2.96164	1.81945	GFP_GM-GFP_DM4vsGFP_GM
ENSMUSG00000072847	ENSMUSG00000072847	A530017D24Rik	lincRNA	1.58617	2.0021	1.43953	2.01713	2.18191	1.60094	1.6378	1.56141	1.90115	GFP_GM-GFP_DM4vsGFP_GM
ENSMUSG00000018501	ENSMUSG00000018501	Ncor1	protein_coding	18.6746	21.288	19.1454	21.3735	9.69901	7.8224	6.74118	7.33776	8.39009	GFP_GM-GFP_DM4vsGFP_GM
ENSMUSG00000020902	ENSMUSG00000020902	Ntn1	protein_coding	14.8504	17.9272	9.48218	14.2532	0.817441	0.920722	1.82949	2.33779	0.992926	GFP_GM-GFP_DM4vsGFP_GM
ENSMUSG00000018736	ENSMUSG00000018736	Ndel1	protein_coding	23.4812	24.5999	24.0333	28.8558	17.8777	18.1259	10.6585	18.6239	17.4738	GFP_GM-GFP_DM4vsGFP_GM
ENSMUSG00000003934	ENSMUSG00000003934	Efnb3	protein_coding	0.782057	0.768323	0.763888	0.538566	0.244579	0.270057	0.212362	0.350443	0.182584	GFP_GM-GFP_DM4vsGFP_GM
ENSMUSG00000018570	ENSMUSG00000018570	2810408A11Rik	protein_coding	2.41794	1.81723	1.17145	1.8776	0.149133	0.0763756	0.319102	0.445687	0.28388	GFP_GM-GFP_DM4vsGFP_GM
ENSMUSG00000018451	ENSMUSG00000018451	6330403K07Rik	lincRNA	0.505215	0.349739	0.485681	0.161112	0.153984	0.174104	0.701829	1.5353	0.590872	GFP_GM-GFP_DM4vsGFP_GM
ENSMUSG00000020807	ENSMUSG00000020807	4933427D14Rik	protein_coding	0.0635639	0.0403084	0.0610331	0.0677841	0.414635	0.63823	0.897028	0.734489	0.551947	GFP_GM-GFP_DM4vsGFP_GM
ENSMUSG00000107877	ENSMUSG00000107877	Gm43951	protein_coding	0.106552	0.142162	0.0991156	0.131319	0.145369	0.0768624	0.138587	0.215218	0.0815501	GFP_GM-GFP_DM4vsGFP_GM
ENSMUSG00000057778	ENSMUSG00000057778	Cyb5d2	protein_coding	1.67347	2.41108	1.77978	2.70753	3.35613	2.73349	1.40609	2.10455	3.30925	GFP_GM-GFP_DM4vsGFP_GM
ENSMUSG00000038351	ENSMUSG00000038351	Sgsm2	protein_coding	4.44409	7.56551	5.0836	7.7389	0.887151	0.671916	2.18627	1.7547	1.04999	GFP_GM-GFP_DM4vsGFP_GM
ENSMUSG00000001323	ENSMUSG00000001323	Srr	protein_coding	2.56505	5.61146	2.58079	6.34141	7.53458	8.77971	6.07732	6.89652	7.75059	GFP_GM-GFP_DM4vsGFP_GM
ENSMUSG00000049396	ENSMUSG00000049396	Gemin4	protein_coding	0.134733	0.0367352	0.0683092	0.0435183	0.0100283	0.0101919	0.0334255	0.0232256	0.0210318	GFP_GM-GFP_DM4vsGFP_GM
ENSMUSG00000037958	ENSMUSG00000037958	Nsrp1	protein_coding	9.38502	8.08932	9.43828	8.35674	6.68072	5.71672	4.39883	5.23967	5.60726	GFP_GM-GFP_DM4vsGFP_GM
ENSMUSG00000050944	ENSMUSG00000050944	Efcab5	protein_coding	0.186858	0.18009	0.20797	0.136676	0.0300467	0.0583482	0.0630549	0.0591698	0.0371093	GFP_GM-GFP_DM4vsGFP_GM
ENSMUSG00000017291	ENSMUSG00000017291	Taok1	protein_coding	15.0899	29.9898	15.2755	21.5096	4.44683	3.73892	3.84375	3.6391	3.75485	GFP_GM-GFP_DM4vsGFP_GM
ENSMUSG00000002057	ENSMUSG00000002057	Foxn1	protein_coding	1.47656	0.160409	0.623363	0.160155	0	0	0.00788155	0.0174361	0	GFP_GM-GFP_DM4vsGFP_GM
ENSMUSG00000051232	ENSMUSG00000051232	Tmem199	protein_coding	13.7323	11.4744	9.85951	9.15928	7.885	6.88928	5.45456	6.12212	7.36283	GFP_GM-GFP_DM4vsGFP_GM
ENSMUSG00000017376	ENSMUSG00000017376	Nlk	protein_coding	4.96491	4.84275	3.67346	3.13215	2.22237	2.12372	1.9169	2.1466	1.76762	GFP_GM-GFP_DM4vsGFP_GM
ENSMUSG00000001123	ENSMUSG00000001123	Lgals9	protein_coding	6.30904	4.09398	10.1622	6.4328	6.43405	8.81013	16.4107	19.233	7.30163	GFP_GM-GFP_DM4vsGFP_GM
ENSMUSG00000018334	ENSMUSG00000018334	Ksr1	protein_coding	1.63598	6.46667	1.89638	2.032	43.0048	30.9566	16.291	16.7162	29.415	GFP_GM-GFP_DM4vsGFP_GM
ENSMUSG00000085175	ENSMUSG00000085175	Gm11423	antisense_RNA	1.23311	0.702097	0.67157	0.690309	0.791994	0.93934	0.9383	0.449274	0.933515	GFP_GM-GFP_DM4vsGFP_GM
ENSMUSG00000020696	ENSMUSG00000020696	Rffl	protein_coding	1.08646	1.06409	1.23126	1.35108	4.24907	4.54001	2.41105	2.34457	3.38529	GFP_GM-GFP_DM4vsGFP_GM
ENSMUSG00000018841	ENSMUSG00000018841	Rad51d	protein_coding	5.24157	3.04181	5.52108	3.98837	1.14381	2.03593	1.69024	1.87279	1.03698	GFP_GM-GFP_DM4vsGFP_GM
ENSMUSG00000018697	ENSMUSG00000018697	Aatf	protein_coding	30.0893	11.6416	25.0502	13.4038	3.71385	6.26077	3.97577	3.03923	3.67128	GFP_GM-GFP_DM4vsGFP_GM
ENSMUSG00000020516	ENSMUSG00000020516	Rps6kb1	protein_coding	12.2154	10.6217	12.5839	9.50003	3.799	3.48415	5.52509	3.50276	3.7646	GFP_GM-GFP_DM4vsGFP_GM
ENSMUSG00000018171	ENSMUSG00000018171	Vmp1	protein_coding	37.0022	115.919	31.3514	106.181	13.3719	15.7383	15.4922	11.0114	14.9323	GFP_GM-GFP_DM4vsGFP_GM
ENSMUSG00000018427	ENSMUSG00000018427	Ypel2	protein_coding	0.66411	3.89977	0.594465	2.57047	4.35151	2.35722	2.828	3.34995	4.30205	GFP_GM-GFP_DM4vsGFP_GM
ENSMUSG00000069769	ENSMUSG00000069769	Msi2	protein_coding	7.3367	18.6882	5.74207	12.5043	14.8576	10.9399	12.9484	14.291	13.806	GFP_GM-GFP_DM4vsGFP_GM
ENSMUSG00000018428	ENSMUSG00000018428	Akap1	protein_coding	18.1481	23.7774	18.0167	14.8916	36.6352	23.6678	20.0471	18.335	28.2867	GFP_GM-GFP_DM4vsGFP_GM
ENSMUSG00000020553	ENSMUSG00000020553	Pctp	protein_coding	0.518893	0.214628	0.466708	0.115975	1.44718	2.25592	1.88036	1.4259	1.05441	GFP_GM-GFP_DM4vsGFP_GM
ENSMUSG00000020546	ENSMUSG00000020546	Stxbp4	protein_coding	2.75492	2.91266	2.44315	2.84902	1.36319	0.7737	0.563824	0.997602	1.34716	GFP_GM-GFP_DM4vsGFP_GM
ENSMUSG00000037601	ENSMUSG00000037601	Nme1	protein_coding	19.4413	4.12077	17.0192	4.44391	3.63009	6.45721	7.05145	5.40426	6.10414	GFP_GM-GFP_DM4vsGFP_GM
ENSMUSG00000013418	ENSMUSG00000013418	B4galnt2	protein_coding	0.154798	0.199991	0.147885	0.0920773	0.066798	0.125303	0.144603	0.180536	0.113104	GFP_GM-GFP_DM4vsGFP_GM
ENSMUSG00000018678	ENSMUSG00000018678	Sp2	protein_coding	12.8563	6.65951	11.4003	7.49112	2.92513	2.63188	2.57444	2.71858	2.58097	GFP_GM-GFP_DM4vsGFP_GM
ENSMUSG00000001441	ENSMUSG00000001441	Npepps	protein_coding	24.0185	36.1569	22.4485	28.0564	13.9298	11.5559	9.36166	11.2925	13.8268	GFP_GM-GFP_DM4vsGFP_GM
ENSMUSG00000018537	ENSMUSG00000018537	Pcgf2	protein_coding	15.4305	14.1298	13.3099	14.3588	1.04468	1.13378	3.4901	2.68106	1.74264	GFP_GM-GFP_DM4vsGFP_GM
ENSMUSG00000020883	ENSMUSG00000020883	Fbxl20	protein_coding	1.11144	5.98624	1.24272	6.11761	2.68695	1.55191	2.27548	1.84228	2.07221	GFP_GM-GFP_DM4vsGFP_GM
ENSMUSG00000018160	ENSMUSG00000018160	Med1	protein_coding	15.182	11.857	15.7406	10.4312	4.67071	4.2408	3.79269	4.39572	4.72116	GFP_GM-GFP_DM4vsGFP_GM
ENSMUSG00000038208	ENSMUSG00000038208	Pgap3	protein_coding	1.92927	3.93321	2.06269	3.66946	1.30135	1.29629	1.51539	1.19999	1.2573	GFP_GM-GFP_DM4vsGFP_GM
ENSMUSG00000002580	ENSMUSG00000002580	Mien1	protein_coding	16.3533	15.4802	14.5965	17.4557	27.805	28.4542	24.465	18.9711	24.8488	GFP_GM-GFP_DM4vsGFP_GM
ENSMUSG00000020919	ENSMUSG00000020919	Stat5b	protein_coding	4.96814	8.63105	5.9483	6.53281	54.1032	31.8897	11.1546	16.6386	34.2888	GFP_GM-GFP_DM4vsGFP_GM
ENSMUSG00000004044	ENSMUSG00000004044	Cavin1	protein_coding	187.903	83.3951	211.633	121.984	50.3224	61.745	44.072	58.1348	55.0662	GFP_GM-GFP_DM4vsGFP_GM
ENSMUSG00000097239	ENSMUSG00000097239	Gm27029	protein_coding	0.125819	0.264617	0.0954888	0.153164	0.171157	0.172474	0.143253	0.200881	0.188872	GFP_GM-GFP_DM4vsGFP_GM
ENSMUSG00000075528	ENSMUSG00000075528	Aarsd1	protein_coding	0.444092	0.326994	0.603543	0.249972	0.138486	0.110165	0.106488	0.133346	0.127631	GFP_GM-GFP_DM4vsGFP_GM
ENSMUSG00000097487	ENSMUSG00000097487	Ptges3l	protein_coding	1.03007	3.33207	0.898321	2.0673	12.1805	8.63753	9.79245	11.6124	14.6292	GFP_GM-GFP_DM4vsGFP_GM
ENSMUSG00000017724	ENSMUSG00000017724	Etv4	protein_coding	35.8402	4.59102	23.331	4.59787	1.64952	0.982309	0.872651	1.18641	1.98151	GFP_GM-GFP_DM4vsGFP_GM
ENSMUSG00000003518	ENSMUSG00000003518	Dusp3	protein_coding	18.5073	23.3795	12.703	16.9668	32.754	33.5065	29.3859	46.2857	37.9423	GFP_GM-GFP_DM4vsGFP_GM
ENSMUSG00000017314	ENSMUSG00000017314	Mpp2	protein_coding	1.92457	1.85606	1.9371	2.35229	0.76297	0.383427	0.489845	0.471591	0.418227	GFP_GM-GFP_DM4vsGFP_GM
ENSMUSG00000020923	ENSMUSG00000020923	Ubtf	protein_coding	25.4903	14.3304	27.6978	17.6081	9.87026	10.6181	9.24311	9.43292	10.4936	GFP_GM-GFP_DM4vsGFP_GM
ENSMUSG00000034664	ENSMUSG00000034664	Itga2b	protein_coding	0.311619	0.826028	0.419481	0.813107	0.429657	0.426413	0.645291	0.569058	0.339241	GFP_GM-GFP_DM4vsGFP_GM
ENSMUSG00000078640	ENSMUSG00000078640	Gm11627	protein_coding	0.152123	0.35626	0.170435	0.386574	0.304437	0.131229	0.36487	0.508435	0.430601	GFP_GM-GFP_DM4vsGFP_GM
ENSMUSG00000034247	ENSMUSG00000034247	Plekhm1	protein_coding	4.80872	7.49574	6.10952	8.23979	4.64295	5.51366	5.36682	4.42545	4.62246	GFP_GM-GFP_DM4vsGFP_GM
[truncated: 50,726 more rows]
